# Supplementary material for: Molecular Mechanisms of Methamphetamine-Induced Addiction via TAAR1 Activation
Source: J Med Chem. 2024 Oct 2;67(20):18593–605. doi: 10.1021/acs.jmedchem.4c01961 (PMC11513891; doi:10.1021/acs.jmedchem.4c01961)
Supplement: Supplementary file 2 — jm4c01961_si_003.zip [file jm4c01961_si_003.zip]

Archive with 16 entries (14 files):
- models/
- models/METH-TAAR1-Gs_9JKQ.pdb
- models/PDB of docking and MD/
- models/PDB of docking and MD/after-docking-R-AMPH.pdb
- models/PDB of docking and MD/after-docking-R-MDA.pdb
- models/PDB of docking and MD/after-docking-R-METH.pdb
- models/PDB of docking and MD/after-docking-S-AMPH.pdb
- models/PDB of docking and MD/after-docking-S-MDA.pdb
- models/PDB of docking and MD/after-docking-S-METH.pdb
- models/PDB of docking and MD/after-MD-R-AMPH-120ns.pdb
- models/PDB of docking and MD/after-MD-R-MDA-120ns.pdb
- models/PDB of docking and MD/after-MD-R-METH-120ns.pdb
- models/PDB of docking and MD/after-MD-S-AMPH-120ns.pdb
- models/PDB of docking and MD/after-MD-S-MDA-120ns.pdb
- models/PDB of docking and MD/after-MD-S-METH-120ns.pdb
- models/TAAR1-AlphaFold2.0 predict.pdb
