# Supplementary material for: Molecular Mechanisms of Methamphetamine-Induced Addiction via TAAR1 Activation
Source: J Med Chem. 2024 Oct 2;67(20):18593–605. doi: 10.1021/acs.jmedchem.4c01961 (PMC11513891; doi:10.1021/acs.jmedchem.4c01961)
Supplement: Supplementary file 2 — jm4c01961_si_003.zip [file jm4c01961_si_003.zip › models/METH-TAAR1-Gs_9JKQ.pdb]

REMARK   3                                                                      
REMARK   3 FILE CREATED: Sun Dec 11 17:29:04 2022                               
REMARK   3                                                                      
REMARK   3 RESOLUTION: 2.66                                                     
REMARK   3                                                                      
REMARK   3 REFINEMENT.                                                          
REMARK   3   PROGRAM     : PHENIX (1.19.2_4158: phenix.real_space_refine)       
REMARK   3   AUTHORS     : Adams,Afonine,Bunkoczi,Burnley,Chen,Dar,Davis,       
REMARK   3               : Draizen,Echols,Gildea,Gros,Grosse-Kunstleve,Headd,   
REMARK   3               : Hintze,Hung,Ioerger,Liebschner,McCoy,McKee,Moriarty, 
REMARK   3               : Oeffner,Poon,Read,Richardson,Richardson,Sacchettini, 
REMARK   3               : Sauter,Sobolev,Storoni,Terwilliger,Williams,Zwart    
REMARK   3                                                                      
REMARK   3 SCATTERING TABLE: ELECTRON                                           
REMARK   3                                                                      
REMARK   3 REFINEMENT TARGET: REAL-SPACE (WEIGHTED MAP SUM AT ATOM CENTERS)     
REMARK   3                                                                      
REMARK   3 MODEL TO MAP FIT.                                                    
REMARK   3   CC_mask  : 0.7949                                                  
REMARK   3   CC_volume: 0.7643                                                  
REMARK   3   CC_peaks : 0.6191                                                  
REMARK   3                                                                      
REMARK   3 GEOMETRY RESTRAINTS LIBRARY: GEOSTD + MONOMER LIBRARY + CDL V1.2     
REMARK   3 DEVIATIONS FROM IDEAL VALUES.                                        
REMARK   3   BOND      :  0.003   0.033   8568                                  
REMARK   3   ANGLE     :  0.549   8.194  11591                                  
REMARK   3   CHIRALITY :  0.044   0.159   1287                                  
REMARK   3   PLANARITY :  0.005   0.059   1472                                  
REMARK   3   DIHEDRAL  :  5.052  73.753   1151                                  
REMARK   3   MIN NONBONDED DISTANCE : 2.036                                     
REMARK   3                                                                      
REMARK   3 MOLPROBITY STATISTICS.                                               
REMARK   3   ALL-ATOM CLASHSCORE : 5.34                                         
REMARK   3   RAMACHANDRAN PLOT:                                                 
REMARK   3     OUTLIERS :  0.10 %                                               
REMARK   3     ALLOWED  :  1.64 %                                               
REMARK   3     FAVORED  : 98.27 %                                               
REMARK   3   ROTAMER OUTLIERS :  0.00 %                                         
REMARK   3   CBETA DEVIATIONS :  0.00 %                                         
REMARK   3   PEPTIDE PLANE:                                                     
REMARK   3     CIS-PROLINE     : 0.00 %                                         
REMARK   3     CIS-GENERAL     : 0.00 %                                         
REMARK   3     TWISTED PROLINE : 0.00 %                                         
REMARK   3     TWISTED GENERAL : 0.00 %                                         
REMARK   3                                                                      
REMARK   3 RAMA-Z (RAMACHANDRAN PLOT Z-SCORE):                                  
REMARK   3 INTERPRETATION: BAD |RAMA-Z| > 3; SUSPICIOUS 2 < |RAMA-Z| < 3; GOOD  
REMARK   3 SCORES FOR WHOLE/HELIX/SHEET/LOOP ARE SCALED INDEPENDENTLY;          
REMARK   3 THEREFORE, THE VALUES ARE NOT RELATED IN A SIMPLE MANNER.            
REMARK   3   WHOLE:  0.98 (0.26), RESIDUES: 1039                                
REMARK   3   HELIX:  2.01 (0.25), RESIDUES: 422                                 
REMARK   3   SHEET:  0.88 (0.36), RESIDUES: 210                                 
REMARK   3   LOOP : -0.97 (0.27), RESIDUES: 407                                 
REMARK   3                                                                      
HELIX    1   1 GLU A   10  ARG A   38  1                                  29    
HELIX    2   2 THR A   55  GLN A   59  1                                   5    
HELIX    3   3 TRP A  234  PHE A  238  5                                   5    
HELIX    4   4 ARG A  265  ASN A  278  1                                  14    
HELIX    5   5 GLN A  294  LEU A  302  1                                   9    
HELIX    6   6 ILE A  308  TYR A  311  1                                   4    
HELIX    7   7 PRO A  332  SER A  352  1                                  21    
HELIX    8   8 GLU A  370  GLN A  390  1                                  21    
HELIX    9   9 LEU B   18  CYS B   36  1                                  19    
HELIX   10  10 LEU B   41  ILE B   44  1                                   4    
HELIX   11  11 ILE C    9  ALA C   23  1                                  15    
HELIX   12  12 VAL C   30  ALA C   43  1                                  14    
HELIX   13  13 PHE N   29  ASN N   31  5                                   3    
HELIX   14  14 GLY N   62  VAL N   64  5                                   3    
HELIX   15  15 ASN N   74  LYS N   76  5                                   3    
HELIX   16  16 ASN R   20  HIS R   50  1                                  31    
HELIX   17  17 PRO R   57  CYS R   74  1                                  18    
HELIX   18  18 MET R   77  GLU R   86  1                                  10    
HELIX   19  19 GLU R   93  CYS R  126  1                                  34    
HELIX   20  20 TYR R  131  LYS R  134  1                                   4    
HELIX   21  21 ILE R  137  ILE R  159  1                                  23    
HELIX   22  22 GLU R  169  CYS R  178  1                                  10    
HELIX   23  23 LYS R  188  SER R  198  1                                  11    
HELIX   24  24 TYR R  200  LEU R  231  1                                  32    
HELIX   25  25 ALA R  249  LEU R  277  1                                  29    
HELIX   26  26 PRO R  283  TYR R  304  1                                  22    
HELIX   27  27 PRO R  309  GLY R  321  1                                  13    
SHEET    1   A 6 CYS A 359  HIS A 362  0                                        
SHEET    2   A 6 SER A 286  ASN A 292  1  N  VAL A 287   O  TYR A 360           
SHEET    3   A 6 ALA A 243  ALA A 249  1  N  ILE A 244   O  SER A 286           
SHEET    4   A 6 THR A  40  GLY A  47  1  N  LEU A  44   O  ALA A 243           
SHEET    5   A 6 VAL A 217  VAL A 224  1  N  ASN A 218   O  HIS A  41           
SHEET    6   A 6 ILE A 207  VAL A 214 -1  N  VAL A 214   O  VAL A 217           
SHEET    1   B 4 ILE B  69  TRP B  74  0                                        
SHEET    2   B 4 LEU B  80  SER B  85 -1  N  ALA B  84   O  TYR B  70           
SHEET    3   B 4 LYS B  89  ASP B  94 -1  N  TRP B  93   O  LEU B  81           
SHEET    4   B 4 ASN B  99  PRO B 105 -1  N  ILE B 104   O  LEU B  90           
SHEET    1   C 4 VAL B 111  TYR B 116  0                                        
SHEET    2   C 4 TYR B 122  GLY B 127 -1  N  GLY B 126   O  MET B 112           
SHEET    3   C 4 ILE B 131  ASN B 136 -1  N  TYR B 135   O  VAL B 123           
SHEET    4   C 4 ARG B 145  ALA B 151 -1  N  LEU B 150   O  CYS B 132           
SHEET    1   D 3 CYS B 177  ASP B 181  0                                        
SHEET    2   D 3 GLN B 167  SER B 172 -1  N  THR B 170   O  ALA B 178           
SHEET    3   D 3 LEU B 157  PHE B 162 -1  N  ARG B 161   O  VAL B 169           
SHEET    1   E 4 VAL B 198  LEU B 203  0                                        
SHEET    2   E 4 LEU B 209  ALA B 214 -1  N  GLY B 213   O  MET B 199           
SHEET    3   E 4 SER B 218  ASP B 223 -1  N  TRP B 222   O  PHE B 210           
SHEET    4   E 4 MET B 228  THR B 234 -1  N  PHE B 233   O  ALA B 219           
SHEET    1   F 4 ILE B 240  PHE B 245  0                                        
SHEET    2   F 4 ALA B 251  SER B 256 -1  N  GLY B 255   O  ASN B 241           
SHEET    3   F 4 CYS B 261  ASP B 265 -1  N  PHE B 264   O  PHE B 252           
SHEET    4   F 4 GLN B 270  TYR B 275 -1  N  TYR B 275   O  CYS B 261           
SHEET    1   G 4 ILE B 284  PHE B 289  0                                        
SHEET    2   G 4 LEU B 295  TYR B 300 -1  N  GLY B 299   O  THR B 285           
SHEET    3   G 4 CYS B 305  ASP B 309 -1  N  TRP B 308   O  LEU B 296           
SHEET    4   G 4 ARG B 315  VAL B 318 -1  N  GLY B 317   O  VAL B 307           
SHEET    1   H 4 CYS B 328  VAL B 331  0                                        
SHEET    2   H 4 VAL B 338  GLY B 341 -1  N  GLY B 341   O  CYS B 328           
SHEET    3   H 4 LEU B 347  ASN B 351 -1  N  TRP B 350   O  VAL B 338           
SHEET    4   H 4 ARG B  57  LEU B  62 -1  N  LEU B  62   O  LEU B 347           
SHEET    1   I 4 GLN N   3  SER N   7  0                                        
SHEET    2   I 4 LEU N  18  SER N  25 -1  N  SER N  25   O  GLN N   3           
SHEET    3   I 4 THR N  78  MET N  83 -1  N  MET N  83   O  LEU N  18           
SHEET    4   I 4 PHE N  68  ASP N  73 -1  N  ASP N  73   O  THR N  78           
SHEET    1   J 6 GLY N  10  VAL N  12  0                                        
SHEET    2   J 6 THR N 122  VAL N 126  1  N  THR N 125   O  GLY N  10           
SHEET    3   J 6 ALA N  92  ARG N  98 -1  N  TYR N  94   O  THR N 122           
SHEET    4   J 6 MET N  34  GLN N  39 -1  N  GLN N  39   O  VAL N  93           
SHEET    5   J 6 LEU N  45  ILE N  51 -1  N  ILE N  51   O  MET N  34           
SHEET    6   J 6 ILE N  58  TYR N  60 -1  N  SER N  59   O  ASP N  50           
SSBOND   1 CYS N   22    CYS N   96                                             
SSBOND   2 CYS R   96    CYS R  182                                             
CRYST1  272.320  272.320  272.320  90.00  90.00  90.00 P 1                      
SCALE1      0.003672  0.000000  0.000000        0.00000                         
SCALE2      0.000000  0.003672  0.000000        0.00000                         
SCALE3      0.000000  0.000000  0.003672        0.00000                         
ATOM      1  N   THR A   9     155.015 176.287 144.376  1.00123.31           N  
ATOM      2  CA  THR A   9     154.577 175.215 143.525  1.00123.31           C  
ATOM      3  C   THR A   9     155.763 174.449 143.028  1.00123.31           C  
ATOM      4  O   THR A   9     155.631 173.325 142.576  1.00123.31           O  
ATOM      5  CB  THR A   9     153.749 175.719 142.327  1.00123.31           C  
ATOM      6  OG1 THR A   9     154.582 176.491 141.458  1.00123.31           O  
ATOM      7  CG2 THR A   9     152.594 176.569 142.808  1.00123.31           C  
ATOM      8  N   GLU A  10     156.928 175.063 143.072  1.00121.24           N  
ATOM      9  CA  GLU A  10     158.123 174.350 142.681  1.00121.24           C  
ATOM     10  C   GLU A  10     158.367 173.219 143.628  1.00121.24           C  
ATOM     11  O   GLU A  10     158.581 172.087 143.220  1.00121.24           O  
ATOM     12  CB  GLU A  10     159.313 175.298 142.737  1.00121.24           C  
ATOM     13  CG  GLU A  10     160.659 174.648 142.451  1.00121.24           C  
ATOM     14  CD  GLU A  10     160.746 173.985 141.085  1.00121.24           C  
ATOM     15  OE1 GLU A  10     159.940 174.305 140.185  1.00121.24           O  
ATOM     16  OE2 GLU A  10     161.645 173.140 140.908  1.00121.24           O  
ATOM     17  N   ASP A  11     158.251 173.516 144.910  1.00119.00           N  
ATOM     18  CA  ASP A  11     158.441 172.497 145.918  1.00119.00           C  
ATOM     19  C   ASP A  11     157.404 171.422 145.771  1.00119.00           C  
ATOM     20  O   ASP A  11     157.729 170.240 145.858  1.00119.00           O  
ATOM     21  CB  ASP A  11     158.323 173.142 147.292  1.00119.00           C  
ATOM     22  CG  ASP A  11     159.676 173.506 147.871  1.00119.00           C  
ATOM     23  OD1 ASP A  11     160.691 173.005 147.342  1.00119.00           O  
ATOM     24  OD2 ASP A  11     159.730 174.281 148.849  1.00119.00           O  
ATOM     25  N   GLN A  12     156.166 171.833 145.516  1.00116.74           N  
ATOM     26  CA  GLN A  12     155.100 170.882 145.409  1.00116.74           C  
ATOM     27  C   GLN A  12     155.323 169.947 144.275  1.00116.74           C  
ATOM     28  O   GLN A  12     155.195 168.746 144.421  1.00116.74           O  
ATOM     29  CB  GLN A  12     153.818 171.607 145.114  1.00116.74           C  
ATOM     30  CG  GLN A  12     153.385 172.610 146.157  1.00116.74           C  
ATOM     31  CD  GLN A  12     152.073 173.250 145.774  1.00116.74           C  
ATOM     32  OE1 GLN A  12     151.370 172.759 144.892  1.00116.74           O  
ATOM     33  NE2 GLN A  12     151.735 174.351 146.428  1.00116.74           N  
ATOM     34  N   ARG A  13     155.689 170.470 143.133  1.00112.34           N  
ATOM     35  CA  ARG A  13     155.821 169.617 141.980  1.00112.34           C  
ATOM     36  C   ARG A  13     156.925 168.612 142.182  1.00112.34           C  
ATOM     37  O   ARG A  13     156.815 167.471 141.777  1.00112.34           O  
ATOM     38  CB  ARG A  13     156.076 170.468 140.745  1.00112.34           C  
ATOM     39  CG  ARG A  13     154.820 171.036 140.116  1.00112.34           C  
ATOM     40  CD  ARG A  13     153.987 169.923 139.506  1.00112.34           C  
ATOM     41  NE  ARG A  13     152.897 170.434 138.687  1.00112.34           N  
ATOM     42  CZ  ARG A  13     152.082 169.664 137.974  1.00112.34           C  
ATOM     43  NH1 ARG A  13     152.246 168.347 137.983  1.00112.34           N  
ATOM     44  NH2 ARG A  13     151.108 170.205 137.249  1.00112.34           N  
ATOM     45  N   ASN A  14     158.004 169.051 142.784  1.00108.31           N  
ATOM     46  CA  ASN A  14     159.102 168.168 143.009  1.00108.31           C  
ATOM     47  C   ASN A  14     158.708 167.026 143.937  1.00108.31           C  
ATOM     48  O   ASN A  14     159.099 165.888 143.713  1.00108.31           O  
ATOM     49  CB  ASN A  14     160.240 168.957 143.607  1.00108.31           C  
ATOM     50  CG  ASN A  14     160.766 170.012 142.667  1.00108.31           C  
ATOM     51  OD1 ASN A  14     160.454 170.011 141.475  1.00108.31           O  
ATOM     52  ND2 ASN A  14     161.564 170.929 143.200  1.00108.31           N  
ATOM     53  N   GLU A  15     157.944 167.326 144.986  1.00 99.39           N  
ATOM     54  CA  GLU A  15     157.464 166.293 145.882  1.00 99.39           C  
ATOM     55  C   GLU A  15     156.514 165.324 145.218  1.00 99.39           C  
ATOM     56  O   GLU A  15     156.668 164.139 145.363  1.00 99.39           O  
ATOM     57  CB  GLU A  15     156.900 166.897 147.178  1.00 99.39           C  
ATOM     58  CG  GLU A  15     155.504 167.491 147.153  1.00 99.39           C  
ATOM     59  CD  GLU A  15     154.408 166.499 147.507  1.00 99.39           C  
ATOM     60  OE1 GLU A  15     154.715 165.434 148.088  1.00 99.39           O  
ATOM     61  OE2 GLU A  15     153.231 166.790 147.203  1.00 99.39           O  
ATOM     62  N   GLU A  16     155.594 165.818 144.417  1.00 88.18           N  
ATOM     63  CA  GLU A  16     154.691 164.942 143.717  1.00 88.18           C  
ATOM     64  C   GLU A  16     155.368 164.010 142.759  1.00 88.18           C  
ATOM     65  O   GLU A  16     154.977 162.874 142.606  1.00 88.18           O  
ATOM     66  CB  GLU A  16     153.654 165.713 142.987  1.00 88.18           C  
ATOM     67  CG  GLU A  16     152.553 164.849 142.396  1.00 88.18           C  
ATOM     68  CD  GLU A  16     151.814 164.009 143.431  1.00 88.18           C  
ATOM     69  OE1 GLU A  16     151.477 162.845 143.121  1.00 88.18           O  
ATOM     70  OE2 GLU A  16     151.569 164.511 144.549  1.00 88.18           O  
ATOM     71  N   LYS A  17     156.389 164.478 142.091  1.00 85.72           N  
ATOM     72  CA  LYS A  17     157.112 163.597 141.225  1.00 85.72           C  
ATOM     73  C   LYS A  17     157.786 162.463 141.956  1.00 85.72           C  
ATOM     74  O   LYS A  17     157.724 161.352 141.492  1.00 85.72           O  
ATOM     75  CB  LYS A  17     158.113 164.374 140.391  1.00 85.72           C  
ATOM     76  CG  LYS A  17     158.779 163.551 139.298  1.00 85.72           C  
ATOM     77  CD  LYS A  17     157.778 162.689 138.533  1.00 85.72           C  
ATOM     78  CE  LYS A  17     158.401 161.358 138.127  1.00 85.72           C  
ATOM     79  NZ  LYS A  17     157.402 160.268 137.947  1.00 85.72           N  
ATOM     80  N   ALA A  18     158.413 162.700 143.090  1.00 76.37           N  
ATOM     81  CA  ALA A  18     158.993 161.606 143.849  1.00 76.37           C  
ATOM     82  C   ALA A  18     158.050 160.617 144.495  1.00 76.37           C  
ATOM     83  O   ALA A  18     158.390 159.478 144.629  1.00 76.37           O  
ATOM     84  CB  ALA A  18     160.029 162.077 144.794  1.00 76.37           C  
ATOM     85  N   GLN A  19     156.896 161.048 144.951  1.00 66.59           N  
ATOM     86  CA  GLN A  19     155.947 160.175 145.515  1.00 66.59           C  
ATOM     87  C   GLN A  19     155.610 159.301 144.417  1.00 66.59           C  
ATOM     88  O   GLN A  19     155.698 158.103 144.556  1.00 66.59           O  
ATOM     89  CB  GLN A  19     154.743 160.977 145.817  1.00 66.59           C  
ATOM     90  CG  GLN A  19     153.607 160.360 146.596  1.00 66.59           C  
ATOM     91  CD  GLN A  19     152.521 161.385 146.852  1.00 66.59           C  
ATOM     92  OE1 GLN A  19     151.401 161.057 147.212  1.00 66.59           O  
ATOM     93  NE2 GLN A  19     152.855 162.644 146.635  1.00 66.59           N  
ATOM     94  N   ARG A  20     155.336 159.857 143.261  1.00 68.87           N  
ATOM     95  CA  ARG A  20     154.914 159.066 142.119  1.00 68.87           C  
ATOM     96  C   ARG A  20     155.963 158.105 141.656  1.00 68.87           C  
ATOM     97  O   ARG A  20     155.668 157.066 141.127  1.00 68.87           O  
ATOM     98  CB  ARG A  20     154.444 159.946 140.991  1.00 68.87           C  
ATOM     99  CG  ARG A  20     153.333 159.394 140.137  1.00 68.87           C  
ATOM    100  CD  ARG A  20     153.198 160.281 138.921  1.00 68.87           C  
ATOM    101  NE  ARG A  20     153.531 161.662 139.256  1.00 68.87           N  
ATOM    102  CZ  ARG A  20     153.772 162.615 138.362  1.00 68.87           C  
ATOM    103  NH1 ARG A  20     153.726 162.338 137.071  1.00 68.87           N  
ATOM    104  NH2 ARG A  20     154.069 163.844 138.760  1.00 68.87           N  
ATOM    105  N   GLU A  21     157.191 158.460 141.815  1.00 64.15           N  
ATOM    106  CA  GLU A  21     158.235 157.600 141.423  1.00 64.15           C  
ATOM    107  C   GLU A  21     158.354 156.331 142.183  1.00 64.15           C  
ATOM    108  O   GLU A  21     158.634 155.319 141.604  1.00 64.15           O  
ATOM    109  CB  GLU A  21     159.515 158.367 141.533  1.00 64.15           C  
ATOM    110  CG  GLU A  21     160.765 157.663 141.047  1.00 64.15           C  
ATOM    111  CD  GLU A  21     161.588 157.086 142.185  1.00 64.15           C  
ATOM    112  OE1 GLU A  21     162.689 156.567 141.908  1.00 64.15           O  
ATOM    113  OE2 GLU A  21     161.130 157.143 143.353  1.00 64.15           O  
ATOM    114  N   ALA A  22     158.216 156.337 143.491  1.00 53.78           N  
ATOM    115  CA  ALA A  22     158.241 155.113 144.307  1.00 53.78           C  
ATOM    116  C   ALA A  22     157.020 154.276 144.296  1.00 53.78           C  
ATOM    117  O   ALA A  22     157.130 153.147 144.637  1.00 53.78           O  
ATOM    118  CB  ALA A  22     158.655 155.422 145.683  1.00 53.78           C  
ATOM    119  N   ASN A  23     155.864 154.820 143.910  1.00 49.47           N  
ATOM    120  CA  ASN A  23     154.685 154.054 143.746  1.00 49.47           C  
ATOM    121  C   ASN A  23     155.061 153.120 142.680  1.00 49.47           C  
ATOM    122  O   ASN A  23     154.565 152.027 142.689  1.00 49.47           O  
ATOM    123  CB  ASN A  23     153.623 154.891 143.245  1.00 49.47           C  
ATOM    124  CG  ASN A  23     152.289 154.200 143.205  1.00 49.47           C  
ATOM    125  OD1 ASN A  23     152.113 153.147 143.766  1.00 49.47           O  
ATOM    126  ND2 ASN A  23     151.329 154.816 142.550  1.00 49.47           N  
ATOM    127  N   LYS A  24     155.853 153.515 141.685  1.00 50.52           N  
ATOM    128  CA  LYS A  24     156.388 152.659 140.638  1.00 50.52           C  
ATOM    129  C   LYS A  24     157.403 151.602 140.964  1.00 50.52           C  
ATOM    130  O   LYS A  24     157.294 150.523 140.459  1.00 50.52           O  
ATOM    131  CB  LYS A  24     156.896 153.555 139.526  1.00 50.52           C  
ATOM    132  CG  LYS A  24     158.170 153.110 138.843  1.00 50.52           C  
ATOM    133  CD  LYS A  24     158.591 154.087 137.774  1.00 50.52           C  
ATOM    134  CE  LYS A  24     157.661 154.037 136.579  1.00 50.52           C  
ATOM    135  NZ  LYS A  24     158.308 154.693 135.409  1.00 50.52           N  
ATOM    136  N   LYS A  25     158.391 151.860 141.777  1.00 46.26           N  
ATOM    137  CA  LYS A  25     159.284 150.803 142.173  1.00 46.26           C  
ATOM    138  C   LYS A  25     158.509 149.790 142.971  1.00 46.26           C  
ATOM    139  O   LYS A  25     158.781 148.630 142.869  1.00 46.26           O  
ATOM    140  CB  LYS A  25     160.473 151.337 142.914  1.00 46.26           C  
ATOM    141  CG  LYS A  25     161.540 150.367 143.291  1.00 46.26           C  
ATOM    142  CD  LYS A  25     162.628 151.152 143.976  1.00 46.26           C  
ATOM    143  CE  LYS A  25     163.369 150.306 144.992  1.00 46.26           C  
ATOM    144  NZ  LYS A  25     164.373 151.120 145.731  1.00 46.26           N  
ATOM    145  N   ILE A  26     157.567 150.200 143.802  1.00 41.74           N  
ATOM    146  CA  ILE A  26     156.755 149.315 144.536  1.00 41.74           C  
ATOM    147  C   ILE A  26     155.825 148.474 143.710  1.00 41.74           C  
ATOM    148  O   ILE A  26     155.798 147.293 143.902  1.00 41.74           O  
ATOM    149  CB  ILE A  26     155.988 150.045 145.648  1.00 41.74           C  
ATOM    150  CG1 ILE A  26     156.902 150.319 146.830  1.00 41.74           C  
ATOM    151  CG2 ILE A  26     154.778 149.275 146.121  1.00 41.74           C  
ATOM    152  CD1 ILE A  26     156.277 151.229 147.842  1.00 41.74           C  
ATOM    153  N   GLU A  27     155.123 149.020 142.738  1.00 44.20           N  
ATOM    154  CA  GLU A  27     154.267 148.243 141.910  1.00 44.20           C  
ATOM    155  C   GLU A  27     154.995 147.262 141.046  1.00 44.20           C  
ATOM    156  O   GLU A  27     154.407 146.312 140.615  1.00 44.20           O  
ATOM    157  CB  GLU A  27     153.244 149.078 141.263  1.00 44.20           C  
ATOM    158  CG  GLU A  27     152.333 149.719 142.286  1.00 44.20           C  
ATOM    159  CD  GLU A  27     150.872 149.733 141.883  1.00 44.20           C  
ATOM    160  OE1 GLU A  27     150.445 150.715 141.243  1.00 44.20           O  
ATOM    161  OE2 GLU A  27     150.142 148.771 142.214  1.00 44.20           O  
ATOM    162  N   LYS A  28     156.250 147.476 140.726  1.00 43.16           N  
ATOM    163  CA  LYS A  28     157.036 146.479 140.063  1.00 43.16           C  
ATOM    164  C   LYS A  28     157.270 145.243 140.877  1.00 43.16           C  
ATOM    165  O   LYS A  28     157.172 144.171 140.369  1.00 43.16           O  
ATOM    166  CB  LYS A  28     158.374 147.082 139.700  1.00 43.16           C  
ATOM    167  CG  LYS A  28     159.452 146.098 139.336  1.00 43.16           C  
ATOM    168  CD  LYS A  28     160.818 146.711 139.520  1.00 43.16           C  
ATOM    169  CE  LYS A  28     161.041 147.864 138.564  1.00 43.16           C  
ATOM    170  NZ  LYS A  28     162.421 148.396 138.725  1.00 43.16           N  
ATOM    171  N   GLN A  29     157.573 145.351 142.146  1.00 41.29           N  
ATOM    172  CA  GLN A  29     157.722 144.198 142.996  1.00 41.29           C  
ATOM    173  C   GLN A  29     156.410 143.557 143.373  1.00 41.29           C  
ATOM    174  O   GLN A  29     156.334 142.374 143.483  1.00 41.29           O  
ATOM    175  CB  GLN A  29     158.492 144.571 144.233  1.00 41.29           C  
ATOM    176  CG  GLN A  29     158.681 143.459 145.232  1.00 41.29           C  
ATOM    177  CD  GLN A  29     159.773 142.503 144.832  1.00 41.29           C  
ATOM    178  OE1 GLN A  29     159.539 141.312 144.677  1.00 41.29           O  
ATOM    179  NE2 GLN A  29     160.980 143.019 144.672  1.00 41.29           N  
ATOM    180  N   LEU A  30     155.360 144.313 143.507  1.00 40.60           N  
ATOM    181  CA  LEU A  30     154.145 143.763 143.830  1.00 40.60           C  
ATOM    182  C   LEU A  30     153.805 142.856 142.709  1.00 40.60           C  
ATOM    183  O   LEU A  30     153.181 141.868 142.930  1.00 40.60           O  
ATOM    184  CB  LEU A  30     153.092 144.828 144.147  1.00 40.60           C  
ATOM    185  CG  LEU A  30     152.981 145.602 145.432  1.00 40.60           C  
ATOM    186  CD1 LEU A  30     151.555 146.076 145.458  1.00 40.60           C  
ATOM    187  CD2 LEU A  30     153.249 144.715 146.618  1.00 40.60           C  
ATOM    188  N   GLN A  31     154.104 143.185 141.489  1.00 43.10           N  
ATOM    189  CA  GLN A  31     153.914 142.294 140.316  1.00 43.10           C  
ATOM    190  C   GLN A  31     154.707 141.009 140.240  1.00 43.10           C  
ATOM    191  O   GLN A  31     154.195 140.025 139.846  1.00 43.10           O  
ATOM    192  CB  GLN A  31     154.080 143.095 139.023  1.00 43.10           C  
ATOM    193  CG  GLN A  31     153.679 142.389 137.749  1.00 43.10           C  
ATOM    194  CD  GLN A  31     152.239 141.929 137.778  1.00 43.10           C  
ATOM    195  OE1 GLN A  31     151.328 142.726 137.987  1.00 43.10           O  
ATOM    196  NE2 GLN A  31     152.025 140.634 137.569  1.00 43.10           N  
ATOM    197  N   LYS A  32     155.942 141.016 140.613  1.00 41.73           N  
ATOM    198  CA  LYS A  32     156.718 139.843 140.672  1.00 41.73           C  
ATOM    199  C   LYS A  32     156.134 138.909 141.649  1.00 41.73           C  
ATOM    200  O   LYS A  32     156.304 137.739 141.489  1.00 41.73           O  
ATOM    201  CB  LYS A  32     158.095 140.177 141.125  1.00 41.73           C  
ATOM    202  CG  LYS A  32     158.873 141.055 140.192  1.00 41.73           C  
ATOM    203  CD  LYS A  32     160.279 141.224 140.715  1.00 41.73           C  
ATOM    204  CE  LYS A  32     160.966 142.378 140.022  1.00 41.73           C  
ATOM    205  NZ  LYS A  32     160.909 142.225 138.549  1.00 41.73           N  
ATOM    206  N   ASP A  33     155.604 139.378 142.743  1.00 39.84           N  
ATOM    207  CA  ASP A  33     154.931 138.598 143.753  1.00 39.84           C  
ATOM    208  C   ASP A  33     153.623 138.003 143.438  1.00 39.84           C  
ATOM    209  O   ASP A  33     153.325 136.971 143.947  1.00 39.84           O  
ATOM    210  CB  ASP A  33     154.804 139.442 144.952  1.00 39.84           C  
ATOM    211  CG  ASP A  33     156.114 139.603 145.667  1.00 39.84           C  
ATOM    212  OD1 ASP A  33     157.050 138.845 145.350  1.00 39.84           O  
ATOM    213  OD2 ASP A  33     156.215 140.476 146.551  1.00 39.84           O  
ATOM    214  N   LYS A  34     152.812 138.646 142.640  1.00 37.68           N  
ATOM    215  CA  LYS A  34     151.541 138.158 142.222  1.00 37.68           C  
ATOM    216  C   LYS A  34     151.794 136.936 141.516  1.00 37.68           C  
ATOM    217  O   LYS A  34     151.024 136.050 141.517  1.00 37.68           O  
ATOM    218  CB  LYS A  34     150.941 139.143 141.301  1.00 37.68           C  
ATOM    219  CG  LYS A  34     149.498 138.906 140.967  1.00 37.68           C  
ATOM    220  CD  LYS A  34     148.985 140.009 140.081  1.00 37.68           C  
ATOM    221  CE  LYS A  34     147.621 139.634 139.554  1.00 37.68           C  
ATOM    222  NZ  LYS A  34     147.050 140.697 138.691  1.00 37.68           N  
ATOM    223  N   GLN A  35     152.857 136.873 140.831  1.00 39.68           N  
ATOM    224  CA  GLN A  35     153.208 135.664 140.229  1.00 39.68           C  
ATOM    225  C   GLN A  35     153.544 134.488 141.089  1.00 39.68           C  
ATOM    226  O   GLN A  35     153.036 133.446 140.846  1.00 39.68           O  
ATOM    227  CB  GLN A  35     154.371 135.934 139.332  1.00 39.68           C  
ATOM    228  CG  GLN A  35     154.111 136.917 138.215  1.00 39.68           C  
ATOM    229  CD  GLN A  35     155.405 137.375 137.584  1.00 39.68           C  
ATOM    230  OE1 GLN A  35     156.470 136.874 137.917  1.00 39.68           O  
ATOM    231  NE2 GLN A  35     155.322 138.339 136.685  1.00 39.68           N  
ATOM    232  N   VAL A  36     154.374 134.602 142.095  1.00 35.80           N  
ATOM    233  CA  VAL A  36     154.619 133.529 143.015  1.00 35.80           C  
ATOM    234  C   VAL A  36     153.367 133.141 143.816  1.00 35.80           C  
ATOM    235  O   VAL A  36     153.183 132.002 144.098  1.00 35.80           O  
ATOM    236  CB  VAL A  36     155.751 133.910 143.892  1.00 35.80           C  
ATOM    237  CG1 VAL A  36     156.246 132.724 144.688  1.00 35.80           C  
ATOM    238  CG2 VAL A  36     156.858 134.485 143.047  1.00 35.80           C  
ATOM    239  N   TYR A  37     152.526 134.072 144.215  1.00 34.46           N  
ATOM    240  CA  TYR A  37     151.327 133.769 144.908  1.00 34.46           C  
ATOM    241  C   TYR A  37     150.400 133.002 144.128  1.00 34.46           C  
ATOM    242  O   TYR A  37     149.719 132.198 144.664  1.00 34.46           O  
ATOM    243  CB  TYR A  37     150.619 135.003 145.364  1.00 34.46           C  
ATOM    244  CG  TYR A  37     149.471 134.850 146.306  1.00 34.46           C  
ATOM    245  CD1 TYR A  37     149.677 134.520 147.624  1.00 34.46           C  
ATOM    246  CD2 TYR A  37     148.185 135.101 145.893  1.00 34.46           C  
ATOM    247  CE1 TYR A  37     148.628 134.398 148.494  1.00 34.46           C  
ATOM    248  CE2 TYR A  37     147.130 134.980 146.754  1.00 34.46           C  
ATOM    249  CZ  TYR A  37     147.366 134.624 148.052  1.00 34.46           C  
ATOM    250  OH  TYR A  37     146.327 134.497 148.924  1.00 34.46           O  
ATOM    251  N   ARG A  38     150.271 133.250 142.860  1.00 38.29           N  
ATOM    252  CA  ARG A  38     149.263 132.592 142.086  1.00 38.29           C  
ATOM    253  C   ARG A  38     149.679 131.275 141.558  1.00 38.29           C  
ATOM    254  O   ARG A  38     148.876 130.534 141.090  1.00 38.29           O  
ATOM    255  CB  ARG A  38     148.799 133.514 141.015  1.00 38.29           C  
ATOM    256  CG  ARG A  38     147.803 134.544 141.484  1.00 38.29           C  
ATOM    257  CD  ARG A  38     147.287 135.276 140.271  1.00 38.29           C  
ATOM    258  NE  ARG A  38     148.421 135.649 139.444  1.00 38.29           N  
ATOM    259  CZ  ARG A  38     148.383 135.777 138.128  1.00 38.29           C  
ATOM    260  NH1 ARG A  38     147.254 135.544 137.483  1.00 38.29           N  
ATOM    261  NH2 ARG A  38     149.482 136.121 137.467  1.00 38.29           N  
ATOM    262  N   ALA A  39     150.907 130.941 141.709  1.00 35.58           N  
ATOM    263  CA  ALA A  39     151.410 129.692 141.320  1.00 35.58           C  
ATOM    264  C   ALA A  39     151.613 128.755 142.504  1.00 35.58           C  
ATOM    265  O   ALA A  39     152.346 127.784 142.397  1.00 35.58           O  
ATOM    266  CB  ALA A  39     152.708 129.950 140.720  1.00 35.58           C  
ATOM    267  N   THR A  40     151.008 129.049 143.639  1.00 36.92           N  
ATOM    268  CA  THR A  40     151.204 128.295 144.850  1.00 36.92           C  
ATOM    269  C   THR A  40     149.907 127.849 145.451  1.00 36.92           C  
ATOM    270  O   THR A  40     148.905 128.516 145.304  1.00 36.92           O  
ATOM    271  CB  THR A  40     152.078 129.057 145.845  1.00 36.92           C  
ATOM    272  OG1 THR A  40     153.329 129.367 145.238  1.00 36.92           O  
ATOM    273  CG2 THR A  40     152.376 128.234 147.068  1.00 36.92           C  
ATOM    274  N   HIS A  41     149.921 126.687 146.093  1.00 34.16           N  
ATOM    275  CA  HIS A  41     148.740 126.138 146.605  1.00 34.16           C  
ATOM    276  C   HIS A  41     148.841 125.933 148.041  1.00 34.16           C  
ATOM    277  O   HIS A  41     149.781 125.331 148.514  1.00 34.16           O  
ATOM    278  CB  HIS A  41     148.500 124.882 145.878  1.00 34.16           C  
ATOM    279  CG  HIS A  41     148.038 125.067 144.472  1.00 34.16           C  
ATOM    280  ND1 HIS A  41     148.823 124.757 143.387  1.00 34.16           N  
ATOM    281  CD2 HIS A  41     146.875 125.539 143.977  1.00 34.16           C  
ATOM    282  CE1 HIS A  41     148.167 125.050 142.284  1.00 34.16           C  
ATOM    283  NE2 HIS A  41     146.982 125.522 142.616  1.00 34.16           N  
ATOM    284  N   ARG A  42     147.833 126.431 148.757  1.00 32.00           N  
ATOM    285  CA  ARG A  42     147.847 126.376 150.193  1.00 32.00           C  
ATOM    286  C   ARG A  42     146.960 125.391 150.848  1.00 32.00           C  
ATOM    287  O   ARG A  42     145.800 125.410 150.595  1.00 32.00           O  
ATOM    288  CB  ARG A  42     147.482 127.739 150.663  1.00 32.00           C  
ATOM    289  CG  ARG A  42     148.603 128.750 150.551  1.00 32.00           C  
ATOM    290  CD  ARG A  42     148.099 130.178 150.515  1.00 32.00           C  
ATOM    291  NE  ARG A  42     147.376 130.501 149.292  1.00 32.00           N  
ATOM    292  CZ  ARG A  42     147.943 130.783 148.124  1.00 32.00           C  
ATOM    293  NH1 ARG A  42     149.253 130.755 147.975  1.00 32.00           N  
ATOM    294  NH2 ARG A  42     147.190 131.065 147.089  1.00 32.00           N  
ATOM    295  N   LEU A  43     147.472 124.571 151.741  1.00 30.27           N  
ATOM    296  CA  LEU A  43     146.743 123.538 152.452  1.00 30.27           C  
ATOM    297  C   LEU A  43     146.640 123.606 153.965  1.00 30.27           C  
ATOM    298  O   LEU A  43     147.591 123.906 154.574  1.00 30.27           O  
ATOM    299  CB  LEU A  43     147.487 122.261 152.174  1.00 30.27           C  
ATOM    300  CG  LEU A  43     147.767 121.773 150.770  1.00 30.27           C  
ATOM    301  CD1 LEU A  43     148.801 120.680 150.843  1.00 30.27           C  
ATOM    302  CD2 LEU A  43     146.471 121.270 150.194  1.00 30.27           C  
ATOM    303  N   LEU A  44     145.504 123.354 154.604  1.00 26.49           N  
ATOM    304  CA  LEU A  44     145.391 123.237 156.051  1.00 26.49           C  
ATOM    305  C   LEU A  44     145.441 121.840 156.660  1.00 26.49           C  
ATOM    306  O   LEU A  44     144.554 121.177 156.461  1.00 26.49           O  
ATOM    307  CB  LEU A  44     144.088 123.911 156.518  1.00 26.49           C  
ATOM    308  CG  LEU A  44     143.794 123.888 158.037  1.00 26.49           C  
ATOM    309  CD1 LEU A  44     144.844 124.501 158.940  1.00 26.49           C  
ATOM    310  CD2 LEU A  44     142.430 124.357 158.444  1.00 26.49           C  
ATOM    311  N   LEU A  45     146.411 121.434 157.471  1.00 33.57           N  
ATOM    312  CA  LEU A  45     146.436 120.147 158.228  1.00 33.57           C  
ATOM    313  C   LEU A  45     145.784 120.209 159.600  1.00 33.57           C  
ATOM    314  O   LEU A  45     146.279 120.859 160.455  1.00 33.57           O  
ATOM    315  CB  LEU A  45     147.815 119.641 158.414  1.00 33.57           C  
ATOM    316  CG  LEU A  45     148.104 118.311 159.043  1.00 33.57           C  
ATOM    317  CD1 LEU A  45     147.755 117.190 158.101  1.00 33.57           C  
ATOM    318  CD2 LEU A  45     149.587 118.316 159.274  1.00 33.57           C  
ATOM    319  N   LEU A  46     144.670 119.555 159.817  1.00 36.82           N  
ATOM    320  CA  LEU A  46     143.932 119.576 161.011  1.00 36.82           C  
ATOM    321  C   LEU A  46     143.838 118.161 161.371  1.00 36.82           C  
ATOM    322  O   LEU A  46     143.762 117.365 160.579  1.00 36.82           O  
ATOM    323  CB  LEU A  46     142.577 120.143 160.748  1.00 36.82           C  
ATOM    324  CG  LEU A  46     141.747 120.869 161.757  1.00 36.82           C  
ATOM    325  CD1 LEU A  46     142.506 122.110 162.142  1.00 36.82           C  
ATOM    326  CD2 LEU A  46     140.475 121.241 161.043  1.00 36.82           C  
ATOM    327  N   GLY A  47     143.955 117.821 162.591  1.00 56.89           N  
ATOM    328  CA  GLY A  47     143.833 116.489 163.020  1.00 56.89           C  
ATOM    329  C   GLY A  47     143.513 116.591 164.447  1.00 56.89           C  
ATOM    330  O   GLY A  47     143.253 117.703 164.840  1.00 56.89           O  
ATOM    331  N   ALA A  48     143.294 115.499 165.195  1.00 79.87           N  
ATOM    332  CA  ALA A  48     143.216 115.548 166.709  1.00 79.87           C  
ATOM    333  C   ALA A  48     144.552 115.091 167.338  1.00 79.87           C  
ATOM    334  O   ALA A  48     145.495 114.794 166.621  1.00 79.87           O  
ATOM    335  CB  ALA A  48     142.045 114.883 167.330  1.00 79.87           C  
ATOM    336  N   GLY A  49     144.681 115.045 168.648  1.00 91.08           N  
ATOM    337  CA  GLY A  49     146.002 114.777 169.240  1.00 91.08           C  
ATOM    338  C   GLY A  49     146.897 113.541 169.038  1.00 91.08           C  
ATOM    339  O   GLY A  49     148.097 113.722 168.849  1.00 91.08           O  
ATOM    340  N   GLU A  50     146.376 112.310 169.069  1.00 89.31           N  
ATOM    341  CA  GLU A  50     147.211 111.125 168.747  1.00 89.31           C  
ATOM    342  C   GLU A  50     146.899 110.566 167.378  1.00 89.31           C  
ATOM    343  O   GLU A  50     147.327 109.475 167.068  1.00 89.31           O  
ATOM    344  CB  GLU A  50     147.081 110.011 169.773  1.00 89.31           C  
ATOM    345  CG  GLU A  50     145.657 109.541 170.021  1.00 89.31           C  
ATOM    346  CD  GLU A  50     144.878 110.507 170.889  1.00 89.31           C  
ATOM    347  OE1 GLU A  50     145.274 110.688 172.063  1.00 89.31           O  
ATOM    348  OE2 GLU A  50     143.890 111.090 170.387  1.00 89.31           O  
ATOM    349  N   SER A  51     146.135 111.289 166.565  1.00 78.07           N  
ATOM    350  CA  SER A  51     145.712 110.845 165.233  1.00 78.07           C  
ATOM    351  C   SER A  51     146.776 110.618 164.235  1.00 78.07           C  
ATOM    352  O   SER A  51     146.708 109.697 163.454  1.00 78.07           O  
ATOM    353  CB  SER A  51     144.817 111.926 164.675  1.00 78.07           C  
ATOM    354  OG  SER A  51     145.561 113.094 164.379  1.00 78.07           O  
ATOM    355  N   GLY A  52     147.773 111.454 164.235  1.00 79.21           N  
ATOM    356  CA  GLY A  52     148.764 111.385 163.209  1.00 79.21           C  
ATOM    357  C   GLY A  52     148.930 112.865 163.205  1.00 79.21           C  
ATOM    358  O   GLY A  52     149.045 113.432 164.279  1.00 79.21           O  
ATOM    359  N   LYS A  53     148.966 113.499 162.043  1.00 74.26           N  
ATOM    360  CA  LYS A  53     149.113 114.939 161.919  1.00 74.26           C  
ATOM    361  C   LYS A  53     150.485 115.054 162.447  1.00 74.26           C  
ATOM    362  O   LYS A  53     150.870 116.029 163.089  1.00 74.26           O  
ATOM    363  CB  LYS A  53     148.029 115.731 162.658  1.00 74.26           C  
ATOM    364  CG  LYS A  53     148.128 117.238 162.593  1.00 74.26           C  
ATOM    365  CD  LYS A  53     147.293 117.879 163.686  1.00 74.26           C  
ATOM    366  CE  LYS A  53     147.255 119.388 163.540  1.00 74.26           C  
ATOM    367  NZ  LYS A  53     146.259 120.047 164.426  1.00 74.26           N  
ATOM    368  N   ASN A  54     151.257 114.019 162.159  1.00 92.67           N  
ATOM    369  CA  ASN A  54     152.603 113.992 162.674  1.00 92.67           C  
ATOM    370  C   ASN A  54     153.460 113.465 161.617  1.00 92.67           C  
ATOM    371  O   ASN A  54     154.301 114.151 161.075  1.00 92.67           O  
ATOM    372  CB  ASN A  54     152.680 112.998 163.828  1.00 92.67           C  
ATOM    373  CG  ASN A  54     152.222 113.581 165.143  1.00 92.67           C  
ATOM    374  OD1 ASN A  54     152.327 114.783 165.371  1.00 92.67           O  
ATOM    375  ND2 ASN A  54     151.725 112.725 166.025  1.00 92.67           N  
ATOM    376  N   THR A  55     153.220 112.211 161.309  1.00100.31           N  
ATOM    377  CA  THR A  55     154.042 111.560 160.332  1.00100.31           C  
ATOM    378  C   THR A  55     153.522 111.898 158.967  1.00100.31           C  
ATOM    379  O   THR A  55     154.219 111.755 157.984  1.00100.31           O  
ATOM    380  CB  THR A  55     154.173 110.067 160.627  1.00100.31           C  
ATOM    381  OG1 THR A  55     152.873 109.477 160.730  1.00100.31           O  
ATOM    382  CG2 THR A  55     154.899 109.866 161.939  1.00100.31           C  
ATOM    383  N   ILE A  56     152.306 112.383 158.878  1.00 97.57           N  
ATOM    384  CA  ILE A  56     151.873 112.848 157.574  1.00 97.57           C  
ATOM    385  C   ILE A  56     152.848 114.000 157.306  1.00 97.57           C  
ATOM    386  O   ILE A  56     153.403 114.105 156.199  1.00 97.57           O  
ATOM    387  CB  ILE A  56     150.411 113.353 157.578  1.00 97.57           C  
ATOM    388  CG1 ILE A  56     149.425 112.191 157.444  1.00 97.57           C  
ATOM    389  CG2 ILE A  56     150.169 114.339 156.445  1.00 97.57           C  
ATOM    390  CD1 ILE A  56     149.237 111.381 158.703  1.00 97.57           C  
ATOM    391  N   VAL A  57     153.101 114.837 158.326  1.00 97.51           N  
ATOM    392  CA  VAL A  57     154.027 115.968 158.194  1.00 97.51           C  
ATOM    393  C   VAL A  57     155.402 115.445 157.988  1.00 97.51           C  
ATOM    394  O   VAL A  57     156.196 116.062 157.320  1.00 97.51           O  
ATOM    395  CB  VAL A  57     154.032 116.957 159.391  1.00 97.51           C  
ATOM    396  CG1 VAL A  57     154.460 118.340 158.949  1.00 97.51           C  
ATOM    397  CG2 VAL A  57     152.666 117.041 160.036  1.00 97.51           C  
ATOM    398  N   LYS A  58     155.717 114.311 158.588  1.00103.44           N  
ATOM    399  CA  LYS A  58     157.053 113.782 158.493  1.00103.44           C  
ATOM    400  C   LYS A  58     157.367 113.522 157.052  1.00103.44           C  
ATOM    401  O   LYS A  58     158.490 113.733 156.612  1.00103.44           O  
ATOM    402  CB  LYS A  58     157.151 112.465 159.233  1.00103.44           C  
ATOM    403  CG  LYS A  58     158.540 112.128 159.742  1.00103.44           C  
ATOM    404  CD  LYS A  58     158.851 112.907 161.008  1.00103.44           C  
ATOM    405  CE  LYS A  58     157.831 112.607 162.097  1.00103.44           C  
ATOM    406  NZ  LYS A  58     158.137 113.339 163.355  1.00103.44           N  
ATOM    407  N   GLN A  59     156.387 113.030 156.308  1.00101.35           N  
ATOM    408  CA  GLN A  59     156.605 112.732 154.908  1.00101.35           C  
ATOM    409  C   GLN A  59     156.934 113.988 154.143  1.00101.35           C  
ATOM    410  O   GLN A  59     157.857 113.972 153.320  1.00101.35           O  
ATOM    411  CB  GLN A  59     155.400 112.059 154.324  1.00101.35           C  
ATOM    412  CG  GLN A  59     154.961 110.812 155.062  1.00101.35           C  
ATOM    413  CD  GLN A  59     156.117 109.888 155.364  1.00101.35           C  
ATOM    414  OE1 GLN A  59     156.745 109.348 154.453  1.00101.35           O  
ATOM    415  NE2 GLN A  59     156.412 109.703 156.649  1.00101.35           N  
ATOM    416  N   MET A  60     156.233 115.087 154.425  1.00 99.28           N  
ATOM    417  CA  MET A  60     156.564 116.380 153.792  1.00 99.28           C  
ATOM    418  C   MET A  60     157.266 116.319 152.466  1.00 99.28           C  
ATOM    419  O   MET A  60     157.946 117.272 152.102  1.00 99.28           O  
ATOM    420  CB  MET A  60     157.430 117.267 154.695  1.00 99.28           C  
ATOM    421  CG  MET A  60     158.605 116.595 155.407  1.00 99.28           C  
ATOM    422  SD  MET A  60     160.223 116.636 154.612  1.00 99.28           S  
ATOM    423  CE  MET A  60     160.635 118.366 154.830  1.00 99.28           C  
ATOM    424  N   SER A 205     155.851 128.711 167.268  1.00 41.84           N  
ATOM    425  CA  SER A 205     154.884 128.302 168.257  1.00 41.84           C  
ATOM    426  C   SER A 205     153.497 128.325 167.699  1.00 41.84           C  
ATOM    427  O   SER A 205     152.865 127.312 167.672  1.00 41.84           O  
ATOM    428  CB  SER A 205     155.003 129.115 169.518  1.00 41.84           C  
ATOM    429  OG  SER A 205     154.889 130.492 169.238  1.00 41.84           O  
ATOM    430  N   GLY A 206     153.010 129.432 167.230  1.00 36.57           N  
ATOM    431  CA  GLY A 206     151.670 129.504 166.786  1.00 36.57           C  
ATOM    432  C   GLY A 206     151.243 128.712 165.620  1.00 36.57           C  
ATOM    433  O   GLY A 206     150.081 128.346 165.553  1.00 36.57           O  
ATOM    434  N   ILE A 207     152.102 128.566 164.626  1.00 38.94           N  
ATOM    435  CA  ILE A 207     151.781 127.834 163.457  1.00 38.94           C  
ATOM    436  C   ILE A 207     153.032 127.276 162.991  1.00 38.94           C  
ATOM    437  O   ILE A 207     154.067 127.807 163.246  1.00 38.94           O  
ATOM    438  CB  ILE A 207     151.092 128.758 162.445  1.00 38.94           C  
ATOM    439  CG1 ILE A 207     150.439 127.970 161.304  1.00 38.94           C  
ATOM    440  CG2 ILE A 207     151.982 129.901 161.984  1.00 38.94           C  
ATOM    441  CD1 ILE A 207     149.153 128.577 160.799  1.00 38.94           C  
ATOM    442  N   PHE A 208     152.977 126.180 162.316  1.00 42.78           N  
ATOM    443  CA  PHE A 208     154.128 125.596 161.739  1.00 42.78           C  
ATOM    444  C   PHE A 208     153.842 125.582 160.276  1.00 42.78           C  
ATOM    445  O   PHE A 208     152.767 125.917 159.891  1.00 42.78           O  
ATOM    446  CB  PHE A 208     154.374 124.258 162.351  1.00 42.78           C  
ATOM    447  CG  PHE A 208     154.225 124.265 163.845  1.00 42.78           C  
ATOM    448  CD1 PHE A 208     155.108 124.972 164.637  1.00 42.78           C  
ATOM    449  CD2 PHE A 208     153.188 123.604 164.459  1.00 42.78           C  
ATOM    450  CE1 PHE A 208     154.964 125.011 166.005  1.00 42.78           C  
ATOM    451  CE2 PHE A 208     153.043 123.634 165.832  1.00 42.78           C  
ATOM    452  CZ  PHE A 208     153.933 124.335 166.604  1.00 42.78           C  
ATOM    453  N   GLU A 209     154.850 125.406 159.458  1.00 48.57           N  
ATOM    454  CA  GLU A 209     154.703 125.461 158.028  1.00 48.57           C  
ATOM    455  C   GLU A 209     155.644 124.501 157.363  1.00 48.57           C  
ATOM    456  O   GLU A 209     156.752 124.358 157.766  1.00 48.57           O  
ATOM    457  CB  GLU A 209     154.837 126.894 157.535  1.00 48.57           C  
ATOM    458  CG  GLU A 209     155.569 127.135 156.232  1.00 48.57           C  
ATOM    459  CD  GLU A 209     154.647 127.288 155.036  1.00 48.57           C  
ATOM    460  OE1 GLU A 209     154.685 128.330 154.351  1.00 48.57           O  
ATOM    461  OE2 GLU A 209     153.880 126.355 154.769  1.00 48.57           O  
ATOM    462  N   THR A 210     155.189 123.826 156.343  1.00 48.54           N  
ATOM    463  CA  THR A 210     156.006 122.944 155.611  1.00 48.54           C  
ATOM    464  C   THR A 210     155.847 123.286 154.183  1.00 48.54           C  
ATOM    465  O   THR A 210     154.814 123.753 153.785  1.00 48.54           O  
ATOM    466  CB  THR A 210     155.636 121.492 155.769  1.00 48.54           C  
ATOM    467  OG1 THR A 210     155.180 121.241 157.096  1.00 48.54           O  
ATOM    468  CG2 THR A 210     156.824 120.617 155.495  1.00 48.54           C  
ATOM    469  N   LYS A 211     156.906 123.098 153.400  1.00 50.86           N  
ATOM    470  CA  LYS A 211     156.887 123.410 152.000  1.00 50.86           C  
ATOM    471  C   LYS A 211     157.283 122.217 151.194  1.00 50.86           C  
ATOM    472  O   LYS A 211     158.267 121.594 151.512  1.00 50.86           O  
ATOM    473  CB  LYS A 211     157.792 124.571 151.749  1.00 50.86           C  
ATOM    474  CG  LYS A 211     157.244 125.901 152.203  1.00 50.86           C  
ATOM    475  CD  LYS A 211     158.301 126.969 152.015  1.00 50.86           C  
ATOM    476  CE  LYS A 211     157.790 128.340 152.406  1.00 50.86           C  
ATOM    477  NZ  LYS A 211     158.820 129.384 152.173  1.00 50.86           N  
ATOM    478  N   PHE A 212     156.512 121.866 150.175  1.00 46.73           N  
ATOM    479  CA  PHE A 212     156.862 120.774 149.274  1.00 46.73           C  
ATOM    480  C   PHE A 212     156.562 121.025 147.800  1.00 46.73           C  
ATOM    481  O   PHE A 212     155.788 121.895 147.461  1.00 46.73           O  
ATOM    482  CB  PHE A 212     156.364 119.427 149.741  1.00 46.73           C  
ATOM    483  CG  PHE A 212     154.879 119.339 149.919  1.00 46.73           C  
ATOM    484  CD1 PHE A 212     154.260 119.935 150.997  1.00 46.73           C  
ATOM    485  CD2 PHE A 212     154.112 118.631 149.029  1.00 46.73           C  
ATOM    486  CE1 PHE A 212     152.911 119.854 151.171  1.00 46.73           C  
ATOM    487  CE2 PHE A 212     152.757 118.538 149.197  1.00 46.73           C  
ATOM    488  CZ  PHE A 212     152.159 119.144 150.274  1.00 46.73           C  
ATOM    489  N   GLN A 213     157.228 120.310 146.918  1.00 46.44           N  
ATOM    490  CA  GLN A 213     156.980 120.442 145.526  1.00 46.44           C  
ATOM    491  C   GLN A 213     156.902 119.096 144.924  1.00 46.44           C  
ATOM    492  O   GLN A 213     157.733 118.288 145.191  1.00 46.44           O  
ATOM    493  CB  GLN A 213     158.124 121.228 144.951  1.00 46.44           C  
ATOM    494  CG  GLN A 213     158.427 121.104 143.472  1.00 46.44           C  
ATOM    495  CD  GLN A 213     159.590 120.178 143.233  1.00 46.44           C  
ATOM    496  OE1 GLN A 213     160.375 119.944 144.135  1.00 46.44           O  
ATOM    497  NE2 GLN A 213     159.689 119.626 142.038  1.00 46.44           N  
ATOM    498  N   VAL A 214     155.885 118.818 144.139  1.00 45.99           N  
ATOM    499  CA  VAL A 214     155.811 117.570 143.443  1.00 45.99           C  
ATOM    500  C   VAL A 214     155.657 117.954 142.005  1.00 45.99           C  
ATOM    501  O   VAL A 214     154.790 118.747 141.691  1.00 45.99           O  
ATOM    502  CB  VAL A 214     154.628 116.699 143.863  1.00 45.99           C  
ATOM    503  CG1 VAL A 214     155.093 115.493 144.642  1.00 45.99           C  
ATOM    504  CG2 VAL A 214     153.605 117.496 144.649  1.00 45.99           C  
ATOM    505  N   ASP A 215     156.519 117.443 141.126  1.00 48.99           N  
ATOM    506  CA  ASP A 215     156.439 117.740 139.717  1.00 48.99           C  
ATOM    507  C   ASP A 215     156.408 119.201 139.453  1.00 48.99           C  
ATOM    508  O   ASP A 215     155.644 119.623 138.622  1.00 48.99           O  
ATOM    509  CB  ASP A 215     155.223 117.127 139.075  1.00 48.99           C  
ATOM    510  CG  ASP A 215     155.169 115.638 139.234  1.00 48.99           C  
ATOM    511  OD1 ASP A 215     156.057 115.075 139.902  1.00 48.99           O  
ATOM    512  OD2 ASP A 215     154.229 115.028 138.691  1.00 48.99           O  
ATOM    513  N   LYS A 216     157.173 119.986 140.169  1.00 46.59           N  
ATOM    514  CA  LYS A 216     157.279 121.410 139.940  1.00 46.59           C  
ATOM    515  C   LYS A 216     156.080 122.292 140.288  1.00 46.59           C  
ATOM    516  O   LYS A 216     156.057 123.439 139.926  1.00 46.59           O  
ATOM    517  CB  LYS A 216     157.904 121.647 138.584  1.00 46.59           C  
ATOM    518  CG  LYS A 216     159.209 120.934 138.326  1.00 46.59           C  
ATOM    519  CD  LYS A 216     160.360 121.726 138.906  1.00 46.59           C  
ATOM    520  CE  LYS A 216     161.480 120.829 139.410  1.00 46.59           C  
ATOM    521  NZ  LYS A 216     162.450 121.626 140.201  1.00 46.59           N  
ATOM    522  N   VAL A 217     155.100 121.783 141.035  1.00 41.69           N  
ATOM    523  CA  VAL A 217     153.998 122.601 141.502  1.00 41.69           C  
ATOM    524  C   VAL A 217     154.351 122.767 142.927  1.00 41.69           C  
ATOM    525  O   VAL A 217     154.917 121.889 143.507  1.00 41.69           O  
ATOM    526  CB  VAL A 217     152.630 122.005 141.282  1.00 41.69           C  
ATOM    527  CG1 VAL A 217     151.537 122.975 141.670  1.00 41.69           C  
ATOM    528  CG2 VAL A 217     152.457 121.536 139.868  1.00 41.69           C  
ATOM    529  N   ASN A 218     154.087 123.929 143.480  1.00 40.36           N  
ATOM    530  CA  ASN A 218     154.422 124.239 144.859  1.00 40.36           C  
ATOM    531  C   ASN A 218     153.296 124.306 145.841  1.00 40.36           C  
ATOM    532  O   ASN A 218     152.331 124.999 145.631  1.00 40.36           O  
ATOM    533  CB  ASN A 218     155.191 125.530 144.928  1.00 40.36           C  
ATOM    534  CG  ASN A 218     156.635 125.397 144.483  1.00 40.36           C  
ATOM    535  OD1 ASN A 218     157.309 124.418 144.768  1.00 40.36           O  
ATOM    536  ND2 ASN A 218     157.121 126.412 143.803  1.00 40.36           N  
ATOM    537  N   PHE A 219     153.456 123.580 146.939  1.00 38.99           N  
ATOM    538  CA  PHE A 219     152.451 123.484 147.948  1.00 38.99           C  
ATOM    539  C   PHE A 219     152.893 123.935 149.317  1.00 38.99           C  
ATOM    540  O   PHE A 219     153.931 123.535 149.769  1.00 38.99           O  
ATOM    541  CB  PHE A 219     152.061 122.026 148.058  1.00 38.99           C  
ATOM    542  CG  PHE A 219     151.274 121.482 146.914  1.00 38.99           C  
ATOM    543  CD1 PHE A 219     149.925 121.679 146.841  1.00 38.99           C  
ATOM    544  CD2 PHE A 219     151.877 120.713 145.961  1.00 38.99           C  
ATOM    545  CE1 PHE A 219     149.198 121.157 145.814  1.00 38.99           C  
ATOM    546  CE2 PHE A 219     151.159 120.189 144.927  1.00 38.99           C  
ATOM    547  CZ  PHE A 219     149.815 120.403 144.856  1.00 38.99           C  
ATOM    548  N   HIS A 220     152.100 124.741 150.004  1.00 42.77           N  
ATOM    549  CA  HIS A 220     152.406 125.118 151.393  1.00 42.77           C  
ATOM    550  C   HIS A 220     151.432 124.647 152.452  1.00 42.77           C  
ATOM    551  O   HIS A 220     150.339 125.108 152.447  1.00 42.77           O  
ATOM    552  CB  HIS A 220     152.414 126.609 151.532  1.00 42.77           C  
ATOM    553  CG  HIS A 220     153.568 127.298 150.877  1.00 42.77           C  
ATOM    554  ND1 HIS A 220     154.355 126.704 149.914  1.00 42.77           N  
ATOM    555  CD2 HIS A 220     154.046 128.554 151.028  1.00 42.77           C  
ATOM    556  CE1 HIS A 220     155.276 127.560 149.510  1.00 42.77           C  
ATOM    557  NE2 HIS A 220     155.110 128.689 150.172  1.00 42.77           N  
ATOM    558  N   MET A 221     151.860 123.860 153.428  1.00 42.03           N  
ATOM    559  CA  MET A 221     151.057 123.371 154.512  1.00 42.03           C  
ATOM    560  C   MET A 221     151.143 123.952 155.889  1.00 42.03           C  
ATOM    561  O   MET A 221     152.170 123.970 156.471  1.00 42.03           O  
ATOM    562  CB  MET A 221     151.359 121.949 154.691  1.00 42.03           C  
ATOM    563  CG  MET A 221     150.149 121.222 155.249  1.00 42.03           C  
ATOM    564  SD  MET A 221     150.210 119.464 155.022  1.00 42.03           S  
ATOM    565  CE  MET A 221     151.838 119.114 155.641  1.00 42.03           C  
ATOM    566  N   PHE A 222     150.036 124.349 156.458  1.00 38.80           N  
ATOM    567  CA  PHE A 222     149.969 124.990 157.717  1.00 38.80           C  
ATOM    568  C   PHE A 222     149.366 124.222 158.824  1.00 38.80           C  
ATOM    569  O   PHE A 222     148.183 124.082 158.870  1.00 38.80           O  
ATOM    570  CB  PHE A 222     149.159 126.201 157.477  1.00 38.80           C  
ATOM    571  CG  PHE A 222     149.735 127.068 156.422  1.00 38.80           C  
ATOM    572  CD1 PHE A 222     150.866 127.812 156.678  1.00 38.80           C  
ATOM    573  CD2 PHE A 222     149.183 127.116 155.164  1.00 38.80           C  
ATOM    574  CE1 PHE A 222     151.421 128.607 155.713  1.00 38.80           C  
ATOM    575  CE2 PHE A 222     149.734 127.909 154.190  1.00 38.80           C  
ATOM    576  CZ  PHE A 222     150.851 128.657 154.468  1.00 38.80           C  
ATOM    577  N   ASP A 223     150.145 123.830 159.793  1.00 43.69           N  
ATOM    578  CA  ASP A 223     149.721 123.145 160.935  1.00 43.69           C  
ATOM    579  C   ASP A 223     149.556 123.990 162.130  1.00 43.69           C  
ATOM    580  O   ASP A 223     150.479 124.421 162.693  1.00 43.69           O  
ATOM    581  CB  ASP A 223     150.820 122.229 161.192  1.00 43.69           C  
ATOM    582  CG  ASP A 223     150.551 121.265 162.239  1.00 43.69           C  
ATOM    583  OD1 ASP A 223     149.399 121.145 162.624  1.00 43.69           O  
ATOM    584  OD2 ASP A 223     151.508 120.606 162.677  1.00 43.69           O  
ATOM    585  N   VAL A 224     148.386 124.299 162.553  1.00 42.02           N  
ATOM    586  CA  VAL A 224     148.116 125.004 163.793  1.00 42.02           C  
ATOM    587  C   VAL A 224     148.664 124.391 165.111  1.00 42.02           C  
ATOM    588  O   VAL A 224     148.322 123.270 165.491  1.00 42.02           O  
ATOM    589  CB  VAL A 224     146.627 125.169 163.911  1.00 42.02           C  
ATOM    590  CG1 VAL A 224     146.212 125.325 165.338  1.00 42.02           C  
ATOM    591  CG2 VAL A 224     146.194 126.333 163.059  1.00 42.02           C  
ATOM    592  N   GLY A 225     149.547 125.120 165.807  1.00 41.48           N  
ATOM    593  CA  GLY A 225     150.111 124.670 167.078  1.00 41.48           C  
ATOM    594  C   GLY A 225     149.851 125.748 168.069  1.00 41.48           C  
ATOM    595  O   GLY A 225     149.547 126.800 167.652  1.00 41.48           O  
ATOM    596  N   ALA A 226     149.855 125.514 169.321  1.00 39.54           N  
ATOM    597  CA  ALA A 226     149.662 126.592 170.247  1.00 39.54           C  
ATOM    598  C   ALA A 226     148.439 127.267 170.010  1.00 39.54           C  
ATOM    599  O   ALA A 226     148.363 128.434 170.201  1.00 39.54           O  
ATOM    600  CB  ALA A 226     150.775 127.576 170.324  1.00 39.54           C  
ATOM    601  N   GLN A 227     147.432 126.551 169.592  1.00 36.48           N  
ATOM    602  CA  GLN A 227     146.160 127.154 169.532  1.00 36.48           C  
ATOM    603  C   GLN A 227     145.309 126.350 170.442  1.00 36.48           C  
ATOM    604  O   GLN A 227     145.451 125.151 170.431  1.00 36.48           O  
ATOM    605  CB  GLN A 227     145.625 127.244 168.121  1.00 36.48           C  
ATOM    606  CG  GLN A 227     146.392 128.171 167.194  1.00 36.48           C  
ATOM    607  CD  GLN A 227     146.461 129.600 167.662  1.00 36.48           C  
ATOM    608  OE1 GLN A 227     145.539 130.112 168.263  1.00 36.48           O  
ATOM    609  NE2 GLN A 227     147.563 130.248 167.378  1.00 36.48           N  
ATOM    610  N   ARG A 228     144.428 126.956 171.235  1.00 34.91           N  
ATOM    611  CA  ARG A 228     143.447 126.269 172.093  1.00 34.91           C  
ATOM    612  C   ARG A 228     142.388 125.515 171.311  1.00 34.91           C  
ATOM    613  O   ARG A 228     142.277 125.674 170.104  1.00 34.91           O  
ATOM    614  CB  ARG A 228     142.647 127.271 172.907  1.00 34.91           C  
ATOM    615  CG  ARG A 228     143.343 128.050 174.001  1.00 34.91           C  
ATOM    616  CD  ARG A 228     142.564 129.314 174.356  1.00 34.91           C  
ATOM    617  NE  ARG A 228     141.506 129.118 175.331  1.00 34.91           N  
ATOM    618  CZ  ARG A 228     140.255 129.540 175.200  1.00 34.91           C  
ATOM    619  NH1 ARG A 228     139.867 130.183 174.131  1.00 34.91           N  
ATOM    620  NH2 ARG A 228     139.376 129.304 176.147  1.00 34.91           N  
ATOM    621  N   ASP A 229     141.606 124.652 171.967  1.00 37.85           N  
ATOM    622  CA  ASP A 229     140.573 123.828 171.350  1.00 37.85           C  
ATOM    623  C   ASP A 229     139.402 124.541 171.022  1.00 37.85           C  
ATOM    624  O   ASP A 229     138.469 123.927 170.612  1.00 37.85           O  
ATOM    625  CB  ASP A 229     140.186 122.728 172.252  1.00 37.85           C  
ATOM    626  CG  ASP A 229     139.921 123.156 173.693  1.00 37.85           C  
ATOM    627  OD1 ASP A 229     139.915 124.347 174.061  1.00 37.85           O  
ATOM    628  OD2 ASP A 229     139.697 122.237 174.501  1.00 37.85           O  
ATOM    629  N   GLU A 230     139.362 125.822 171.306  1.00 35.70           N  
ATOM    630  CA  GLU A 230     138.299 126.630 170.847  1.00 35.70           C  
ATOM    631  C   GLU A 230     138.691 127.128 169.454  1.00 35.70           C  
ATOM    632  O   GLU A 230     139.540 127.933 169.367  1.00 35.70           O  
ATOM    633  CB  GLU A 230     137.940 127.601 171.892  1.00 35.70           C  
ATOM    634  CG  GLU A 230     136.481 127.842 172.126  1.00 35.70           C  
ATOM    635  CD  GLU A 230     136.074 127.649 173.557  1.00 35.70           C  
ATOM    636  OE1 GLU A 230     136.555 126.709 174.177  1.00 35.70           O  
ATOM    637  OE2 GLU A 230     135.263 128.427 174.058  1.00 35.70           O  
ATOM    638  N   ARG A 231     138.119 126.628 168.368  1.00 31.79           N  
ATOM    639  CA  ARG A 231     138.471 126.886 167.005  1.00 31.79           C  
ATOM    640  C   ARG A 231     137.570 127.607 166.125  1.00 31.79           C  
ATOM    641  O   ARG A 231     137.829 127.678 165.018  1.00 31.79           O  
ATOM    642  CB  ARG A 231     138.628 125.569 166.385  1.00 31.79           C  
ATOM    643  CG  ARG A 231     139.325 124.457 167.103  1.00 31.79           C  
ATOM    644  CD  ARG A 231     138.995 123.218 166.305  1.00 31.79           C  
ATOM    645  NE  ARG A 231     139.918 122.130 166.521  1.00 31.79           N  
ATOM    646  CZ  ARG A 231     139.671 121.078 167.277  1.00 31.79           C  
ATOM    647  NH1 ARG A 231     138.517 120.961 167.885  1.00 31.79           N  
ATOM    648  NH2 ARG A 231     140.583 120.140 167.417  1.00 31.79           N  
ATOM    649  N   ARG A 232     136.523 128.158 166.610  1.00 41.99           N  
ATOM    650  CA  ARG A 232     135.511 128.784 165.861  1.00 41.99           C  
ATOM    651  C   ARG A 232     135.748 130.163 165.248  1.00 41.99           C  
ATOM    652  O   ARG A 232     134.971 130.634 164.454  1.00 41.99           O  
ATOM    653  CB  ARG A 232     134.304 128.776 166.732  1.00 41.99           C  
ATOM    654  CG  ARG A 232     134.175 129.799 167.825  1.00 41.99           C  
ATOM    655  CD  ARG A 232     132.884 129.527 168.551  1.00 41.99           C  
ATOM    656  NE  ARG A 232     132.574 130.440 169.638  1.00 41.99           N  
ATOM    657  CZ  ARG A 232     132.898 130.241 170.897  1.00 41.99           C  
ATOM    658  NH1 ARG A 232     133.597 129.195 171.218  1.00 41.99           N  
ATOM    659  NH2 ARG A 232     132.552 131.103 171.816  1.00 41.99           N  
ATOM    660  N   LYS A 233     136.791 130.860 165.659  1.00 35.32           N  
ATOM    661  CA  LYS A 233     137.181 132.135 165.159  1.00 35.32           C  
ATOM    662  C   LYS A 233     138.443 131.979 164.325  1.00 35.32           C  
ATOM    663  O   LYS A 233     138.513 132.520 163.290  1.00 35.32           O  
ATOM    664  CB  LYS A 233     137.342 133.065 166.359  1.00 35.32           C  
ATOM    665  CG  LYS A 233     136.097 133.380 167.132  1.00 35.32           C  
ATOM    666  CD  LYS A 233     135.342 134.434 166.396  1.00 35.32           C  
ATOM    667  CE  LYS A 233     133.959 134.573 166.930  1.00 35.32           C  
ATOM    668  NZ  LYS A 233     133.171 135.298 165.913  1.00 35.32           N  
ATOM    669  N   TRP A 234     139.421 131.240 164.725  1.00 29.18           N  
ATOM    670  CA  TRP A 234     140.565 131.028 163.940  1.00 29.18           C  
ATOM    671  C   TRP A 234     140.446 130.230 162.689  1.00 29.18           C  
ATOM    672  O   TRP A 234     141.315 130.281 161.904  1.00 29.18           O  
ATOM    673  CB  TRP A 234     141.749 130.585 164.778  1.00 29.18           C  
ATOM    674  CG  TRP A 234     141.852 129.286 165.474  1.00 29.18           C  
ATOM    675  CD1 TRP A 234     141.773 129.093 166.792  1.00 29.18           C  
ATOM    676  CD2 TRP A 234     142.203 128.024 164.906  1.00 29.18           C  
ATOM    677  NE1 TRP A 234     142.000 127.794 167.097  1.00 29.18           N  
ATOM    678  CE2 TRP A 234     142.258 127.110 165.948  1.00 29.18           C  
ATOM    679  CE3 TRP A 234     142.433 127.573 163.609  1.00 29.18           C  
ATOM    680  CZ2 TRP A 234     142.541 125.775 165.747  1.00 29.18           C  
ATOM    681  CZ3 TRP A 234     142.700 126.264 163.411  1.00 29.18           C  
ATOM    682  CH2 TRP A 234     142.751 125.372 164.471  1.00 29.18           C  
ATOM    683  N   ILE A 235     139.466 129.379 162.546  1.00 28.43           N  
ATOM    684  CA  ILE A 235     139.226 128.563 161.372  1.00 28.43           C  
ATOM    685  C   ILE A 235     138.757 129.365 160.188  1.00 28.43           C  
ATOM    686  O   ILE A 235     138.953 128.959 159.094  1.00 28.43           O  
ATOM    687  CB  ILE A 235     138.245 127.364 161.709  1.00 28.43           C  
ATOM    688  CG1 ILE A 235     138.455 126.154 160.797  1.00 28.43           C  
ATOM    689  CG2 ILE A 235     136.778 127.786 161.729  1.00 28.43           C  
ATOM    690  CD1 ILE A 235     139.637 125.307 161.159  1.00 28.43           C  
ATOM    691  N   GLN A 236     138.128 130.483 160.393  1.00 28.46           N  
ATOM    692  CA  GLN A 236     137.651 131.337 159.369  1.00 28.46           C  
ATOM    693  C   GLN A 236     138.710 131.962 158.514  1.00 28.46           C  
ATOM    694  O   GLN A 236     138.427 132.525 157.505  1.00 28.46           O  
ATOM    695  CB  GLN A 236     136.853 132.370 160.044  1.00 28.46           C  
ATOM    696  CG  GLN A 236     135.571 131.871 160.614  1.00 28.46           C  
ATOM    697  CD  GLN A 236     134.914 132.948 161.398  1.00 28.46           C  
ATOM    698  OE1 GLN A 236     135.540 133.925 161.726  1.00 28.46           O  
ATOM    699  NE2 GLN A 236     133.656 132.775 161.712  1.00 28.46           N  
ATOM    700  N   CYS A 237     139.930 131.903 158.907  1.00 29.28           N  
ATOM    701  CA  CYS A 237     141.025 132.411 158.189  1.00 29.28           C  
ATOM    702  C   CYS A 237     141.442 131.522 157.119  1.00 29.28           C  
ATOM    703  O   CYS A 237     142.347 131.832 156.429  1.00 29.28           O  
ATOM    704  CB  CYS A 237     142.210 132.513 159.131  1.00 29.28           C  
ATOM    705  SG  CYS A 237     142.064 133.627 160.516  1.00 29.28           S  
ATOM    706  N   PHE A 238     140.846 130.381 156.966  1.00 27.82           N  
ATOM    707  CA  PHE A 238     141.288 129.379 156.041  1.00 27.82           C  
ATOM    708  C   PHE A 238     140.216 129.120 155.050  1.00 27.82           C  
ATOM    709  O   PHE A 238     140.103 128.078 154.541  1.00 27.82           O  
ATOM    710  CB  PHE A 238     141.834 128.115 156.725  1.00 27.82           C  
ATOM    711  CG  PHE A 238     143.002 128.308 157.612  1.00 27.82           C  
ATOM    712  CD1 PHE A 238     144.271 128.132 157.134  1.00 27.82           C  
ATOM    713  CD2 PHE A 238     142.830 128.542 158.948  1.00 27.82           C  
ATOM    714  CE1 PHE A 238     145.362 128.261 157.958  1.00 27.82           C  
ATOM    715  CE2 PHE A 238     143.907 128.678 159.780  1.00 27.82           C  
ATOM    716  CZ  PHE A 238     145.180 128.535 159.283  1.00 27.82           C  
ATOM    717  N   ASN A 239     139.438 130.087 154.765  1.00 32.06           N  
ATOM    718  CA  ASN A 239     138.417 129.982 153.817  1.00 32.06           C  
ATOM    719  C   ASN A 239     138.781 129.743 152.380  1.00 32.06           C  
ATOM    720  O   ASN A 239     137.957 129.310 151.630  1.00 32.06           O  
ATOM    721  CB  ASN A 239     137.524 131.149 153.935  1.00 32.06           C  
ATOM    722  CG  ASN A 239     137.911 132.307 153.083  1.00 32.06           C  
ATOM    723  OD1 ASN A 239     138.972 132.870 153.237  1.00 32.06           O  
ATOM    724  ND2 ASN A 239     137.007 132.717 152.215  1.00 32.06           N  
ATOM    725  N   ASP A 240     139.968 130.049 151.935  1.00 32.62           N  
ATOM    726  CA  ASP A 240     140.382 129.913 150.597  1.00 32.62           C  
ATOM    727  C   ASP A 240     141.540 129.035 150.329  1.00 32.62           C  
ATOM    728  O   ASP A 240     142.233 129.245 149.394  1.00 32.62           O  
ATOM    729  CB  ASP A 240     140.602 131.267 150.019  1.00 32.62           C  
ATOM    730  CG  ASP A 240     141.375 132.189 150.940  1.00 32.62           C  
ATOM    731  OD1 ASP A 240     141.987 131.734 151.939  1.00 32.62           O  
ATOM    732  OD2 ASP A 240     141.379 133.403 150.646  1.00 32.62           O  
ATOM    733  N   VAL A 241     141.813 128.096 151.143  1.00 26.07           N  
ATOM    734  CA  VAL A 241     142.817 127.140 150.875  1.00 26.07           C  
ATOM    735  C   VAL A 241     142.268 126.154 149.799  1.00 26.07           C  
ATOM    736  O   VAL A 241     141.093 126.109 149.601  1.00 26.07           O  
ATOM    737  CB  VAL A 241     143.232 126.493 152.217  1.00 26.07           C  
ATOM    738  CG1 VAL A 241     143.873 127.504 153.126  1.00 26.07           C  
ATOM    739  CG2 VAL A 241     142.044 125.839 152.888  1.00 26.07           C  
ATOM    740  N   THR A 242     143.085 125.444 149.061  1.00 25.09           N  
ATOM    741  CA  THR A 242     142.621 124.440 148.136  1.00 25.09           C  
ATOM    742  C   THR A 242     141.882 123.234 148.841  1.00 25.09           C  
ATOM    743  O   THR A 242     140.795 122.858 148.392  1.00 25.09           O  
ATOM    744  CB  THR A 242     143.799 124.082 147.132  1.00 25.09           C  
ATOM    745  OG1 THR A 242     143.468 122.953 146.321  1.00 25.09           O  
ATOM    746  CG2 THR A 242     145.052 123.770 147.832  1.00 25.09           C  
ATOM    747  N   ALA A 243     142.411 122.670 149.928  1.00 21.58           N  
ATOM    748  CA  ALA A 243     141.835 121.632 150.692  1.00 21.58           C  
ATOM    749  C   ALA A 243     142.234 121.672 152.114  1.00 21.58           C  
ATOM    750  O   ALA A 243     143.182 122.295 152.414  1.00 21.58           O  
ATOM    751  CB  ALA A 243     142.253 120.339 150.153  1.00 21.58           C  
ATOM    752  N   ILE A 244     141.526 120.961 152.999  1.00 22.74           N  
ATOM    753  CA  ILE A 244     141.794 120.808 154.343  1.00 22.74           C  
ATOM    754  C   ILE A 244     142.024 119.395 154.419  1.00 22.74           C  
ATOM    755  O   ILE A 244     141.309 118.685 153.898  1.00 22.74           O  
ATOM    756  CB  ILE A 244     140.592 121.222 155.199  1.00 22.74           C  
ATOM    757  CG1 ILE A 244     140.345 122.705 155.031  1.00 22.74           C  
ATOM    758  CG2 ILE A 244     140.782 120.856 156.652  1.00 22.74           C  
ATOM    759  CD1 ILE A 244     139.337 123.271 155.970  1.00 22.74           C  
ATOM    760  N   ILE A 245     143.099 118.996 155.004  1.00 25.73           N  
ATOM    761  CA  ILE A 245     143.396 117.660 155.254  1.00 25.73           C  
ATOM    762  C   ILE A 245     143.071 117.280 156.675  1.00 25.73           C  
ATOM    763  O   ILE A 245     143.751 117.681 157.525  1.00 25.73           O  
ATOM    764  CB  ILE A 245     144.841 117.381 154.935  1.00 25.73           C  
ATOM    765  CG1 ILE A 245     145.171 117.940 153.556  1.00 25.73           C  
ATOM    766  CG2 ILE A 245     145.177 115.914 155.087  1.00 25.73           C  
ATOM    767  CD1 ILE A 245     146.629 117.869 153.212  1.00 25.73           C  
ATOM    768  N   PHE A 246     142.056 116.442 156.925  1.00 29.42           N  
ATOM    769  CA  PHE A 246     141.611 115.982 158.215  1.00 29.42           C  
ATOM    770  C   PHE A 246     142.095 114.639 158.455  1.00 29.42           C  
ATOM    771  O   PHE A 246     141.679 113.780 157.864  1.00 29.42           O  
ATOM    772  CB  PHE A 246     140.150 116.015 158.128  1.00 29.42           C  
ATOM    773  CG  PHE A 246     139.407 116.071 159.408  1.00 29.42           C  
ATOM    774  CD1 PHE A 246     139.320 117.231 160.124  1.00 29.42           C  
ATOM    775  CD2 PHE A 246     138.667 114.989 159.821  1.00 29.42           C  
ATOM    776  CE1 PHE A 246     138.582 117.283 161.278  1.00 29.42           C  
ATOM    777  CE2 PHE A 246     137.930 115.036 160.974  1.00 29.42           C  
ATOM    778  CZ  PHE A 246     137.885 116.188 161.701  1.00 29.42           C  
ATOM    779  N   VAL A 247     142.986 114.466 159.381  1.00 40.75           N  
ATOM    780  CA  VAL A 247     143.536 113.217 159.774  1.00 40.75           C  
ATOM    781  C   VAL A 247     142.874 112.660 161.013  1.00 40.75           C  
ATOM    782  O   VAL A 247     142.895 113.293 162.005  1.00 40.75           O  
ATOM    783  CB  VAL A 247     144.940 113.476 160.109  1.00 40.75           C  
ATOM    784  CG1 VAL A 247     145.698 112.212 160.247  1.00 40.75           C  
ATOM    785  CG2 VAL A 247     145.570 114.352 159.060  1.00 40.75           C  
ATOM    786  N   VAL A 248     142.230 111.496 160.957  1.00 48.00           N  
ATOM    787  CA  VAL A 248     141.533 110.867 162.061  1.00 48.00           C  
ATOM    788  C   VAL A 248     142.153 109.566 162.376  1.00 48.00           C  
ATOM    789  O   VAL A 248     142.403 108.832 161.507  1.00 48.00           O  
ATOM    790  CB  VAL A 248     140.177 110.505 161.616  1.00 48.00           C  
ATOM    791  CG1 VAL A 248     139.465 109.639 162.617  1.00 48.00           C  
ATOM    792  CG2 VAL A 248     139.387 111.750 161.306  1.00 48.00           C  
ATOM    793  N   ALA A 249     142.464 109.246 163.600  1.00 63.43           N  
ATOM    794  CA  ALA A 249     142.960 107.898 163.912  1.00 63.43           C  
ATOM    795  C   ALA A 249     141.808 106.921 164.081  1.00 63.43           C  
ATOM    796  O   ALA A 249     141.102 106.995 165.078  1.00 63.43           O  
ATOM    797  CB  ALA A 249     143.755 107.913 165.155  1.00 63.43           C  
ATOM    798  N   SER A 250     141.614 105.989 163.138  1.00 72.10           N  
ATOM    799  CA  SER A 250     140.474 105.052 163.122  1.00 72.10           C  
ATOM    800  C   SER A 250     140.473 103.919 164.119  1.00 72.10           C  
ATOM    801  O   SER A 250     139.462 103.274 164.312  1.00 72.10           O  
ATOM    802  CB  SER A 250     140.427 104.423 161.761  1.00 72.10           C  
ATOM    803  OG  SER A 250     141.243 103.274 161.741  1.00 72.10           O  
ATOM    804  N   SER A 251     141.614 103.642 164.718  1.00 82.64           N  
ATOM    805  CA  SER A 251     141.728 102.613 165.696  1.00 82.64           C  
ATOM    806  C   SER A 251     140.900 102.906 166.883  1.00 82.64           C  
ATOM    807  O   SER A 251     140.370 101.989 167.475  1.00 82.64           O  
ATOM    808  CB  SER A 251     143.140 102.544 166.145  1.00 82.64           C  
ATOM    809  OG  SER A 251     143.448 103.642 166.978  1.00 82.64           O  
ATOM    810  N   SER A 252     140.744 104.172 167.242  1.00 82.90           N  
ATOM    811  CA  SER A 252     140.059 104.547 168.461  1.00 82.90           C  
ATOM    812  C   SER A 252     138.556 104.504 168.446  1.00 82.90           C  
ATOM    813  O   SER A 252     137.906 105.527 168.577  1.00 82.90           O  
ATOM    814  CB  SER A 252     140.438 105.946 168.695  1.00 82.90           C  
ATOM    815  OG  SER A 252     141.843 106.037 168.843  1.00 82.90           O  
ATOM    816  N   TYR A 253     137.995 103.289 168.397  1.00 93.25           N  
ATOM    817  CA  TYR A 253     136.560 103.110 168.331  1.00 93.25           C  
ATOM    818  C   TYR A 253     135.971 102.909 169.647  1.00 93.25           C  
ATOM    819  O   TYR A 253     134.793 102.623 169.737  1.00 93.25           O  
ATOM    820  CB  TYR A 253     136.149 101.969 167.403  1.00 93.25           C  
ATOM    821  CG  TYR A 253     136.678 100.579 167.684  1.00 93.25           C  
ATOM    822  CD1 TYR A 253     137.829 100.116 167.067  1.00 93.25           C  
ATOM    823  CD2 TYR A 253     135.984  99.701 168.503  1.00 93.25           C  
ATOM    824  CE1 TYR A 253     138.303  98.841 167.292  1.00 93.25           C  
ATOM    825  CE2 TYR A 253     136.449  98.426 168.731  1.00 93.25           C  
ATOM    826  CZ  TYR A 253     137.613  98.001 168.126  1.00 93.25           C  
ATOM    827  OH  TYR A 253     138.089  96.726 168.351  1.00 93.25           O  
ATOM    828  N   ASN A 254     136.759 103.019 170.683  1.00 95.96           N  
ATOM    829  CA  ASN A 254     136.222 102.943 172.006  1.00 95.96           C  
ATOM    830  C   ASN A 254     137.184 103.590 172.970  1.00 95.96           C  
ATOM    831  O   ASN A 254     137.089 103.402 174.187  1.00 95.96           O  
ATOM    832  CB  ASN A 254     135.994 101.501 172.428  1.00 95.96           C  
ATOM    833  CG  ASN A 254     137.285 100.770 172.756  1.00 95.96           C  
ATOM    834  OD1 ASN A 254     138.229 100.741 171.960  1.00 95.96           O  
ATOM    835  ND2 ASN A 254     137.327 100.167 173.939  1.00 95.96           N  
ATOM    836  N   GLN A 262     139.205 109.909 176.137  1.00 81.24           N  
ATOM    837  CA  GLN A 262     137.826 110.365 176.218  1.00 81.24           C  
ATOM    838  C   GLN A 262     137.071 109.192 175.730  1.00 81.24           C  
ATOM    839  O   GLN A 262     135.864 109.118 175.869  1.00 81.24           O  
ATOM    840  CB  GLN A 262     137.639 111.543 175.282  1.00 81.24           C  
ATOM    841  CG  GLN A 262     138.805 112.508 175.249  1.00 81.24           C  
ATOM    842  CD  GLN A 262     139.214 112.842 173.834  1.00 81.24           C  
ATOM    843  OE1 GLN A 262     138.494 112.545 172.883  1.00 81.24           O  
ATOM    844  NE2 GLN A 262     140.376 113.460 173.686  1.00 81.24           N  
ATOM    845  N   THR A 263     137.800 108.276 175.134  1.00 79.50           N  
ATOM    846  CA  THR A 263     137.225 107.047 174.608  1.00 79.50           C  
ATOM    847  C   THR A 263     136.386 107.095 173.301  1.00 79.50           C  
ATOM    848  O   THR A 263     136.806 106.501 172.333  1.00 79.50           O  
ATOM    849  CB  THR A 263     136.764 106.081 175.765  1.00 79.50           C  
ATOM    850  OG1 THR A 263     135.545 106.537 176.365  1.00 79.50           O  
ATOM    851  CG2 THR A 263     137.846 105.961 176.832  1.00 79.50           C  
ATOM    852  N   ASN A 264     135.274 107.800 173.212  1.00 68.19           N  
ATOM    853  CA  ASN A 264     134.609 107.867 171.901  1.00 68.19           C  
ATOM    854  C   ASN A 264     135.233 108.961 171.061  1.00 68.19           C  
ATOM    855  O   ASN A 264     134.652 109.959 170.792  1.00 68.19           O  
ATOM    856  CB  ASN A 264     133.088 107.927 171.919  1.00 68.19           C  
ATOM    857  CG  ASN A 264     132.483 107.212 170.729  1.00 68.19           C  
ATOM    858  OD1 ASN A 264     133.191 106.568 169.957  1.00 68.19           O  
ATOM    859  ND2 ASN A 264     131.173 107.302 170.584  1.00 68.19           N  
ATOM    860  N   ARG A 265     136.435 108.746 170.642  1.00 62.72           N  
ATOM    861  CA  ARG A 265     137.118 109.630 169.823  1.00 62.72           C  
ATOM    862  C   ARG A 265     136.512 109.787 168.481  1.00 62.72           C  
ATOM    863  O   ARG A 265     136.650 110.844 167.912  1.00 62.72           O  
ATOM    864  CB  ARG A 265     138.509 109.069 169.731  1.00 62.72           C  
ATOM    865  CG  ARG A 265     139.321 109.375 170.973  1.00 62.72           C  
ATOM    866  CD  ARG A 265     140.734 108.830 170.906  1.00 62.72           C  
ATOM    867  NE  ARG A 265     141.113 108.171 172.155  1.00 62.72           N  
ATOM    868  CZ  ARG A 265     141.745 108.763 173.167  1.00 62.72           C  
ATOM    869  NH1 ARG A 265     142.093 110.037 173.092  1.00 62.72           N  
ATOM    870  NH2 ARG A 265     142.037 108.072 174.259  1.00 62.72           N  
ATOM    871  N   LEU A 266     135.974 108.741 167.889  1.00 48.98           N  
ATOM    872  CA  LEU A 266     135.436 108.793 166.602  1.00 48.98           C  
ATOM    873  C   LEU A 266     134.290 109.515 166.562  1.00 48.98           C  
ATOM    874  O   LEU A 266     134.068 110.099 165.598  1.00 48.98           O  
ATOM    875  CB  LEU A 266     135.248 107.492 165.968  1.00 48.98           C  
ATOM    876  CG  LEU A 266     136.406 106.540 165.778  1.00 48.98           C  
ATOM    877  CD1 LEU A 266     135.907 105.213 165.252  1.00 48.98           C  
ATOM    878  CD2 LEU A 266     137.438 107.126 164.840  1.00 48.98           C  
ATOM    879  N   GLN A 267     133.463 109.463 167.538  1.00 40.66           N  
ATOM    880  CA  GLN A 267     132.317 110.297 167.543  1.00 40.66           C  
ATOM    881  C   GLN A 267     132.693 111.776 167.666  1.00 40.66           C  
ATOM    882  O   GLN A 267     131.982 112.617 167.207  1.00 40.66           O  
ATOM    883  CB  GLN A 267     131.236 109.756 168.447  1.00 40.66           C  
ATOM    884  CG  GLN A 267     129.974 110.579 168.546  1.00 40.66           C  
ATOM    885  CD  GLN A 267     129.134 110.531 167.304  1.00 40.66           C  
ATOM    886  OE1 GLN A 267     129.224 111.394 166.458  1.00 40.66           O  
ATOM    887  NE2 GLN A 267     128.294 109.531 167.203  1.00 40.66           N  
ATOM    888  N   ALA A 268     133.747 112.104 168.355  1.00 34.31           N  
ATOM    889  CA  ALA A 268     134.261 113.418 168.432  1.00 34.31           C  
ATOM    890  C   ALA A 268     134.779 113.926 167.116  1.00 34.31           C  
ATOM    891  O   ALA A 268     134.520 115.056 166.787  1.00 34.31           O  
ATOM    892  CB  ALA A 268     135.368 113.292 169.370  1.00 34.31           C  
ATOM    893  N   ALA A 269     135.512 113.111 166.347  1.00 31.47           N  
ATOM    894  CA  ALA A 269     135.990 113.384 165.026  1.00 31.47           C  
ATOM    895  C   ALA A 269     134.873 113.594 164.055  1.00 31.47           C  
ATOM    896  O   ALA A 269     134.985 114.364 163.168  1.00 31.47           O  
ATOM    897  CB  ALA A 269     136.831 112.268 164.639  1.00 31.47           C  
ATOM    898  N   LEU A 270     133.799 112.907 164.167  1.00 30.22           N  
ATOM    899  CA  LEU A 270     132.683 113.039 163.351  1.00 30.22           C  
ATOM    900  C   LEU A 270     131.907 114.192 163.544  1.00 30.22           C  
ATOM    901  O   LEU A 270     131.297 114.663 162.633  1.00 30.22           O  
ATOM    902  CB  LEU A 270     131.832 111.813 163.518  1.00 30.22           C  
ATOM    903  CG  LEU A 270     132.068 110.532 162.737  1.00 30.22           C  
ATOM    904  CD1 LEU A 270     131.349 109.383 163.402  1.00 30.22           C  
ATOM    905  CD2 LEU A 270     131.578 110.697 161.320  1.00 30.22           C  
ATOM    906  N   LYS A 271     131.770 114.628 164.757  1.00 26.34           N  
ATOM    907  CA  LYS A 271     131.076 115.854 165.097  1.00 26.34           C  
ATOM    908  C   LYS A 271     131.814 117.092 164.648  1.00 26.34           C  
ATOM    909  O   LYS A 271     131.170 118.021 164.290  1.00 26.34           O  
ATOM    910  CB  LYS A 271     130.522 115.799 166.504  1.00 26.34           C  
ATOM    911  CG  LYS A 271     129.577 114.696 166.847  1.00 26.34           C  
ATOM    912  CD  LYS A 271     128.251 114.861 166.157  1.00 26.34           C  
ATOM    913  CE  LYS A 271     127.481 116.035 166.685  1.00 26.34           C  
ATOM    914  NZ  LYS A 271     126.238 116.103 165.902  1.00 26.34           N  
ATOM    915  N   LEU A 272     133.141 117.096 164.632  1.00 22.88           N  
ATOM    916  CA  LEU A 272     133.982 118.135 164.102  1.00 22.88           C  
ATOM    917  C   LEU A 272     133.833 118.332 162.627  1.00 22.88           C  
ATOM    918  O   LEU A 272     133.627 119.443 162.254  1.00 22.88           O  
ATOM    919  CB  LEU A 272     135.394 117.775 164.425  1.00 22.88           C  
ATOM    920  CG  LEU A 272     136.467 118.807 164.831  1.00 22.88           C  
ATOM    921  CD1 LEU A 272     136.244 120.244 164.408  1.00 22.88           C  
ATOM    922  CD2 LEU A 272     137.872 118.382 164.498  1.00 22.88           C  
ATOM    923  N   PHE A 273     133.875 117.290 161.788  1.00 25.85           N  
ATOM    924  CA  PHE A 273     133.694 117.305 160.370  1.00 25.85           C  
ATOM    925  C   PHE A 273     132.466 117.809 159.968  1.00 25.85           C  
ATOM    926  O   PHE A 273     132.413 118.424 158.985  1.00 25.85           O  
ATOM    927  CB  PHE A 273     133.659 115.919 159.966  1.00 25.85           C  
ATOM    928  CG  PHE A 273     133.727 115.658 158.490  1.00 25.85           C  
ATOM    929  CD1 PHE A 273     134.939 115.629 157.836  1.00 25.85           C  
ATOM    930  CD2 PHE A 273     132.588 115.327 157.775  1.00 25.85           C  
ATOM    931  CE1 PHE A 273     135.000 115.351 156.492  1.00 25.85           C  
ATOM    932  CE2 PHE A 273     132.644 115.060 156.436  1.00 25.85           C  
ATOM    933  CZ  PHE A 273     133.850 115.070 155.794  1.00 25.85           C  
ATOM    934  N   ASP A 274     131.427 117.516 160.672  1.00 26.77           N  
ATOM    935  CA  ASP A 274     130.175 118.053 160.419  1.00 26.77           C  
ATOM    936  C   ASP A 274     130.089 119.542 160.617  1.00 26.77           C  
ATOM    937  O   ASP A 274     129.370 120.174 159.914  1.00 26.77           O  
ATOM    938  CB  ASP A 274     129.210 117.203 161.126  1.00 26.77           C  
ATOM    939  CG  ASP A 274     127.796 117.616 160.926  1.00 26.77           C  
ATOM    940  OD1 ASP A 274     127.433 118.104 159.852  1.00 26.77           O  
ATOM    941  OD2 ASP A 274     127.017 117.424 161.857  1.00 26.77           O  
ATOM    942  N   SER A 275     130.750 120.123 161.578  1.00 25.35           N  
ATOM    943  CA  SER A 275     130.852 121.564 161.806  1.00 25.35           C  
ATOM    944  C   SER A 275     131.644 122.245 160.736  1.00 25.35           C  
ATOM    945  O   SER A 275     131.263 123.268 160.334  1.00 25.35           O  
ATOM    946  CB  SER A 275     131.313 121.798 163.252  1.00 25.35           C  
ATOM    947  OG  SER A 275     130.244 121.765 164.125  1.00 25.35           O  
ATOM    948  N   ILE A 276     132.724 121.672 160.263  1.00 26.31           N  
ATOM    949  CA  ILE A 276     133.498 122.148 159.168  1.00 26.31           C  
ATOM    950  C   ILE A 276     132.776 122.144 157.863  1.00 26.31           C  
ATOM    951  O   ILE A 276     132.823 123.126 157.181  1.00 26.31           O  
ATOM    952  CB  ILE A 276     134.818 121.365 159.129  1.00 26.31           C  
ATOM    953  CG1 ILE A 276     135.703 121.725 160.304  1.00 26.31           C  
ATOM    954  CG2 ILE A 276     135.579 121.554 157.834  1.00 26.31           C  
ATOM    955  CD1 ILE A 276     136.780 120.711 160.555  1.00 26.31           C  
ATOM    956  N   TRP A 277     132.043 121.078 157.530  1.00 23.74           N  
ATOM    957  CA  TRP A 277     131.285 120.961 156.376  1.00 23.74           C  
ATOM    958  C   TRP A 277     130.190 121.891 156.296  1.00 23.74           C  
ATOM    959  O   TRP A 277     129.969 122.462 155.290  1.00 23.74           O  
ATOM    960  CB  TRP A 277     130.871 119.588 156.338  1.00 23.74           C  
ATOM    961  CG  TRP A 277     130.467 119.101 154.943  1.00 23.74           C  
ATOM    962  CD1 TRP A 277     129.207 119.019 154.434  1.00 23.74           C  
ATOM    963  CD2 TRP A 277     131.343 118.679 153.886  1.00 23.74           C  
ATOM    964  NE1 TRP A 277     129.246 118.585 153.154  1.00 23.74           N  
ATOM    965  CE2 TRP A 277     130.544 118.367 152.790  1.00 23.74           C  
ATOM    966  CE3 TRP A 277     132.731 118.561 153.757  1.00 23.74           C  
ATOM    967  CZ2 TRP A 277     131.078 117.945 151.586  1.00 23.74           C  
ATOM    968  CZ3 TRP A 277     133.248 118.135 152.565  1.00 23.74           C  
ATOM    969  CH2 TRP A 277     132.428 117.823 151.506  1.00 23.74           C  
ATOM    970  N   ASN A 278     129.526 122.137 157.370  1.00 29.21           N  
ATOM    971  CA  ASN A 278     128.422 122.997 157.410  1.00 29.21           C  
ATOM    972  C   ASN A 278     128.608 124.421 157.741  1.00 29.21           C  
ATOM    973  O   ASN A 278     127.650 125.118 157.743  1.00 29.21           O  
ATOM    974  CB  ASN A 278     127.282 122.292 158.188  1.00 29.21           C  
ATOM    975  CG  ASN A 278     126.744 121.123 157.444  1.00 29.21           C  
ATOM    976  OD1 ASN A 278     125.854 121.282 156.633  1.00 29.21           O  
ATOM    977  ND2 ASN A 278     127.313 119.953 157.669  1.00 29.21           N  
ATOM    978  N   ASN A 279     129.814 124.885 158.011  1.00 30.57           N  
ATOM    979  CA  ASN A 279     130.122 126.278 158.237  1.00 30.57           C  
ATOM    980  C   ASN A 279     130.041 127.146 157.050  1.00 30.57           C  
ATOM    981  O   ASN A 279     130.554 126.800 156.049  1.00 30.57           O  
ATOM    982  CB  ASN A 279     131.482 126.366 158.836  1.00 30.57           C  
ATOM    983  CG  ASN A 279     131.835 127.740 159.346  1.00 30.57           C  
ATOM    984  OD1 ASN A 279     132.934 128.210 159.135  1.00 30.57           O  
ATOM    985  ND2 ASN A 279     130.923 128.372 160.038  1.00 30.57           N  
ATOM    986  N   LYS A 280     129.477 128.319 157.153  1.00 33.05           N  
ATOM    987  CA  LYS A 280     129.276 129.236 156.057  1.00 33.05           C  
ATOM    988  C   LYS A 280     130.392 129.875 155.385  1.00 33.05           C  
ATOM    989  O   LYS A 280     130.169 130.502 154.407  1.00 33.05           O  
ATOM    990  CB  LYS A 280     128.483 130.375 156.518  1.00 33.05           C  
ATOM    991  CG  LYS A 280     129.057 131.070 157.719  1.00 33.05           C  
ATOM    992  CD  LYS A 280     128.059 132.045 158.287  1.00 33.05           C  
ATOM    993  CE  LYS A 280     127.601 133.008 157.219  1.00 33.05           C  
ATOM    994  NZ  LYS A 280     126.687 134.021 157.802  1.00 33.05           N  
ATOM    995  N   TRP A 281     131.582 129.793 155.906  1.00 32.09           N  
ATOM    996  CA  TRP A 281     132.710 130.339 155.329  1.00 32.09           C  
ATOM    997  C   TRP A 281     133.566 129.271 154.772  1.00 32.09           C  
ATOM    998  O   TRP A 281     134.461 129.524 154.034  1.00 32.09           O  
ATOM    999  CB  TRP A 281     133.439 131.232 156.344  1.00 32.09           C  
ATOM   1000  CG  TRP A 281     132.660 132.307 156.966  1.00 32.09           C  
ATOM   1001  CD1 TRP A 281     132.331 132.409 158.268  1.00 32.09           C  
ATOM   1002  CD2 TRP A 281     132.108 133.449 156.323  1.00 32.09           C  
ATOM   1003  NE1 TRP A 281     131.595 133.527 158.480  1.00 32.09           N  
ATOM   1004  CE2 TRP A 281     131.446 134.187 157.296  1.00 32.09           C  
ATOM   1005  CE3 TRP A 281     132.100 133.912 155.013  1.00 32.09           C  
ATOM   1006  CZ2 TRP A 281     130.788 135.357 157.009  1.00 32.09           C  
ATOM   1007  CZ3 TRP A 281     131.458 135.067 154.737  1.00 32.09           C  
ATOM   1008  CH2 TRP A 281     130.810 135.780 155.723  1.00 32.09           C  
ATOM   1009  N   LEU A 282     133.286 128.044 155.072  1.00 30.95           N  
ATOM   1010  CA  LEU A 282     134.099 126.919 154.638  1.00 30.95           C  
ATOM   1011  C   LEU A 282     133.297 126.074 153.689  1.00 30.95           C  
ATOM   1012  O   LEU A 282     133.600 124.932 153.538  1.00 30.95           O  
ATOM   1013  CB  LEU A 282     134.653 126.157 155.813  1.00 30.95           C  
ATOM   1014  CG  LEU A 282     135.601 126.732 156.839  1.00 30.95           C  
ATOM   1015  CD1 LEU A 282     135.762 125.713 157.937  1.00 30.95           C  
ATOM   1016  CD2 LEU A 282     136.946 127.010 156.218  1.00 30.95           C  
ATOM   1017  N   ARG A 283     132.303 126.644 153.014  1.00 32.80           N  
ATOM   1018  CA  ARG A 283     131.387 125.972 152.100  1.00 32.80           C  
ATOM   1019  C   ARG A 283     131.779 125.660 150.717  1.00 32.80           C  
ATOM   1020  O   ARG A 283     130.997 125.130 149.992  1.00 32.80           O  
ATOM   1021  CB  ARG A 283     130.134 126.821 152.004  1.00 32.80           C  
ATOM   1022  CG  ARG A 283     129.075 126.523 153.052  1.00 32.80           C  
ATOM   1023  CD  ARG A 283     128.769 125.049 153.125  1.00 32.80           C  
ATOM   1024  NE  ARG A 283     127.514 124.755 153.811  1.00 32.80           N  
ATOM   1025  CZ  ARG A 283     126.905 123.567 153.765  1.00 32.80           C  
ATOM   1026  NH1 ARG A 283     127.430 122.579 153.066  1.00 32.80           N  
ATOM   1027  NH2 ARG A 283     125.781 123.358 154.417  1.00 32.80           N  
ATOM   1028  N   ASP A 284     132.937 126.037 150.300  1.00 32.57           N  
ATOM   1029  CA  ASP A 284     133.464 125.733 149.049  1.00 32.57           C  
ATOM   1030  C   ASP A 284     134.754 125.136 149.256  1.00 32.57           C  
ATOM   1031  O   ASP A 284     135.489 125.128 148.377  1.00 32.57           O  
ATOM   1032  CB  ASP A 284     133.758 127.010 148.365  1.00 32.57           C  
ATOM   1033  CG  ASP A 284     132.551 127.743 147.911  1.00 32.57           C  
ATOM   1034  OD1 ASP A 284     131.424 127.386 148.265  1.00 32.57           O  
ATOM   1035  OD2 ASP A 284     132.743 128.719 147.173  1.00 32.57           O  
ATOM   1036  N   THR A 285     135.093 124.694 150.423  1.00 27.47           N  
ATOM   1037  CA  THR A 285     136.351 124.153 150.736  1.00 27.47           C  
ATOM   1038  C   THR A 285     136.260 122.697 150.806  1.00 27.47           C  
ATOM   1039  O   THR A 285     135.470 122.218 151.512  1.00 27.47           O  
ATOM   1040  CB  THR A 285     136.952 124.767 152.048  1.00 27.47           C  
ATOM   1041  OG1 THR A 285     136.903 126.188 152.010  1.00 27.47           O  
ATOM   1042  CG2 THR A 285     138.368 124.343 152.232  1.00 27.47           C  
ATOM   1043  N   SER A 286     137.067 121.972 150.104  1.00 25.24           N  
ATOM   1044  CA  SER A 286     137.080 120.590 150.082  1.00 25.24           C  
ATOM   1045  C   SER A 286     137.939 119.912 151.113  1.00 25.24           C  
ATOM   1046  O   SER A 286     138.787 120.518 151.604  1.00 25.24           O  
ATOM   1047  CB  SER A 286     137.464 120.152 148.668  1.00 25.24           C  
ATOM   1048  OG  SER A 286     136.482 120.424 147.713  1.00 25.24           O  
ATOM   1049  N   VAL A 287     137.732 118.638 151.419  1.00 19.32           N  
ATOM   1050  CA  VAL A 287     138.408 117.902 152.442  1.00 19.32           C  
ATOM   1051  C   VAL A 287     139.007 116.674 151.957  1.00 19.32           C  
ATOM   1052  O   VAL A 287     138.459 115.980 151.291  1.00 19.32           O  
ATOM   1053  CB  VAL A 287     137.491 117.748 153.795  1.00 19.32           C  
ATOM   1054  CG1 VAL A 287     138.158 116.945 154.875  1.00 19.32           C  
ATOM   1055  CG2 VAL A 287     137.045 119.074 154.362  1.00 19.32           C  
ATOM   1056  N   ILE A 288     140.192 116.420 152.316  1.00 22.26           N  
ATOM   1057  CA  ILE A 288     140.827 115.205 151.996  1.00 22.26           C  
ATOM   1058  C   ILE A 288     140.965 114.468 153.297  1.00 22.26           C  
ATOM   1059  O   ILE A 288     141.581 114.938 154.146  1.00 22.26           O  
ATOM   1060  CB  ILE A 288     142.195 115.432 151.354  1.00 22.26           C  
ATOM   1061  CG1 ILE A 288     142.078 116.219 150.064  1.00 22.26           C  
ATOM   1062  CG2 ILE A 288     142.967 114.142 151.174  1.00 22.26           C  
ATOM   1063  CD1 ILE A 288     143.415 116.626 149.513  1.00 22.26           C  
ATOM   1064  N   LEU A 289     140.412 113.279 153.458  1.00 30.00           N  
ATOM   1065  CA  LEU A 289     140.378 112.558 154.700  1.00 30.00           C  
ATOM   1066  C   LEU A 289     141.224 111.445 154.759  1.00 30.00           C  
ATOM   1067  O   LEU A 289     141.173 110.613 153.956  1.00 30.00           O  
ATOM   1068  CB  LEU A 289     138.986 112.085 154.909  1.00 30.00           C  
ATOM   1069  CG  LEU A 289     138.420 111.470 156.174  1.00 30.00           C  
ATOM   1070  CD1 LEU A 289     137.912 112.563 157.086  1.00 30.00           C  
ATOM   1071  CD2 LEU A 289     137.272 110.582 155.757  1.00 30.00           C  
ATOM   1072  N   PHE A 290     142.033 111.405 155.757  1.00 37.76           N  
ATOM   1073  CA  PHE A 290     142.940 110.353 155.906  1.00 37.76           C  
ATOM   1074  C   PHE A 290     142.553 109.594 157.116  1.00 37.76           C  
ATOM   1075  O   PHE A 290     142.408 110.168 158.133  1.00 37.76           O  
ATOM   1076  CB  PHE A 290     144.283 110.911 156.050  1.00 37.76           C  
ATOM   1077  CG  PHE A 290     144.989 111.173 154.768  1.00 37.76           C  
ATOM   1078  CD1 PHE A 290     145.584 110.158 154.088  1.00 37.76           C  
ATOM   1079  CD2 PHE A 290     145.104 112.440 154.282  1.00 37.76           C  
ATOM   1080  CE1 PHE A 290     146.258 110.393 152.922  1.00 37.76           C  
ATOM   1081  CE2 PHE A 290     145.761 112.686 153.109  1.00 37.76           C  
ATOM   1082  CZ  PHE A 290     146.351 111.661 152.431  1.00 37.76           C  
ATOM   1083  N   LEU A 291     142.314 108.293 157.013  1.00 50.49           N  
ATOM   1084  CA  LEU A 291     141.853 107.445 158.093  1.00 50.49           C  
ATOM   1085  C   LEU A 291     142.996 106.648 158.412  1.00 50.49           C  
ATOM   1086  O   LEU A 291     143.298 105.741 157.738  1.00 50.49           O  
ATOM   1087  CB  LEU A 291     140.710 106.643 157.644  1.00 50.49           C  
ATOM   1088  CG  LEU A 291     139.497 107.507 157.334  1.00 50.49           C  
ATOM   1089  CD1 LEU A 291     138.491 106.877 156.397  1.00 50.49           C  
ATOM   1090  CD2 LEU A 291     138.827 107.947 158.605  1.00 50.49           C  
ATOM   1091  N   ASN A 292     143.623 106.963 159.493  1.00 64.11           N  
ATOM   1092  CA  ASN A 292     144.834 106.404 159.879  1.00 64.11           C  
ATOM   1093  C   ASN A 292     144.786 105.211 160.732  1.00 64.11           C  
ATOM   1094  O   ASN A 292     143.740 104.719 161.022  1.00 64.11           O  
ATOM   1095  CB  ASN A 292     145.452 107.522 160.692  1.00 64.11           C  
ATOM   1096  CG  ASN A 292     146.873 107.816 160.336  1.00 64.11           C  
ATOM   1097  OD1 ASN A 292     147.398 108.841 160.738  1.00 64.11           O  
ATOM   1098  ND2 ASN A 292     147.513 106.925 159.600  1.00 64.11           N  
ATOM   1099  N   LYS A 293     145.929 104.743 161.164  1.00 77.98           N  
ATOM   1100  CA  LYS A 293     146.004 103.611 162.090  1.00 77.98           C  
ATOM   1101  C   LYS A 293     145.156 102.422 161.771  1.00 77.98           C  
ATOM   1102  O   LYS A 293     144.579 101.811 162.655  1.00 77.98           O  
ATOM   1103  CB  LYS A 293     145.694 104.059 163.523  1.00 77.98           C  
ATOM   1104  CG  LYS A 293     146.747 104.955 164.137  1.00 77.98           C  
ATOM   1105  CD  LYS A 293     146.333 105.391 165.527  1.00 77.98           C  
ATOM   1106  CE  LYS A 293     147.416 106.226 166.177  1.00 77.98           C  
ATOM   1107  NZ  LYS A 293     147.971 107.211 165.216  1.00 77.98           N  
ATOM   1108  N   GLN A 294     145.098 102.076 160.511  1.00 78.66           N  
ATOM   1109  CA  GLN A 294     144.335 100.930 160.097  1.00 78.66           C  
ATOM   1110  C   GLN A 294     144.917  99.736 160.767  1.00 78.66           C  
ATOM   1111  O   GLN A 294     144.195  98.811 161.128  1.00 78.66           O  
ATOM   1112  CB  GLN A 294     144.408 100.771 158.604  1.00 78.66           C  
ATOM   1113  CG  GLN A 294     143.933 101.986 157.837  1.00 78.66           C  
ATOM   1114  CD  GLN A 294     142.562 102.432 158.267  1.00 78.66           C  
ATOM   1115  OE1 GLN A 294     141.568 101.983 157.744  1.00 78.66           O  
ATOM   1116  NE2 GLN A 294     142.509 103.326 159.219  1.00 78.66           N  
ATOM   1117  N   ASP A 295     146.231  99.747 160.958  1.00 90.86           N  
ATOM   1118  CA  ASP A 295     146.899  98.648 161.626  1.00 90.86           C  
ATOM   1119  C   ASP A 295     146.404  98.401 163.042  1.00 90.86           C  
ATOM   1120  O   ASP A 295     146.146  97.271 163.423  1.00 90.86           O  
ATOM   1121  CB  ASP A 295     148.357  98.996 161.705  1.00 90.86           C  
ATOM   1122  CG  ASP A 295     149.051  98.883 160.371  1.00 90.86           C  
ATOM   1123  OD1 ASP A 295     148.344  98.762 159.345  1.00 90.86           O  
ATOM   1124  OD2 ASP A 295     150.302  98.911 160.349  1.00 90.86           O  
ATOM   1125  N   LEU A 296     146.242  99.448 163.816  1.00 90.43           N  
ATOM   1126  CA  LEU A 296     145.746  99.301 165.152  1.00 90.43           C  
ATOM   1127  C   LEU A 296     144.319  98.804 165.141  1.00 90.43           C  
ATOM   1128  O   LEU A 296     143.912  98.041 165.995  1.00 90.43           O  
ATOM   1129  CB  LEU A 296     145.917 100.579 165.940  1.00 90.43           C  
ATOM   1130  CG  LEU A 296     147.321 100.941 166.434  1.00 90.43           C  
ATOM   1131  CD1 LEU A 296     148.255 101.394 165.321  1.00 90.43           C  
ATOM   1132  CD2 LEU A 296     147.237 102.012 167.504  1.00 90.43           C  
ATOM   1133  N   LEU A 297     143.543  99.250 164.183  1.00 89.06           N  
ATOM   1134  CA  LEU A 297     142.178  98.840 164.128  1.00 89.06           C  
ATOM   1135  C   LEU A 297     142.083  97.363 163.913  1.00 89.06           C  
ATOM   1136  O   LEU A 297     141.267  96.714 164.541  1.00 89.06           O  
ATOM   1137  CB  LEU A 297     141.505  99.537 162.969  1.00 89.06           C  
ATOM   1138  CG  LEU A 297     140.067  99.179 162.622  1.00 89.06           C  
ATOM   1139  CD1 LEU A 297     139.143  99.760 163.674  1.00 89.06           C  
ATOM   1140  CD2 LEU A 297     139.758  99.770 161.264  1.00 89.06           C  
ATOM   1141  N   ALA A 298     142.902  96.805 163.035  1.00 94.05           N  
ATOM   1142  CA  ALA A 298     142.769  95.388 162.728  1.00 94.05           C  
ATOM   1143  C   ALA A 298     143.047  94.489 163.912  1.00 94.05           C  
ATOM   1144  O   ALA A 298     142.352  93.506 164.131  1.00 94.05           O  
ATOM   1145  CB  ALA A 298     143.669  95.009 161.590  1.00 94.05           C  
ATOM   1146  N   GLU A 299     144.079  94.809 164.679  1.00 98.91           N  
ATOM   1147  CA  GLU A 299     144.367  94.024 165.856  1.00 98.91           C  
ATOM   1148  C   GLU A 299     143.251  94.158 166.843  1.00 98.91           C  
ATOM   1149  O   GLU A 299     142.805  93.182 167.435  1.00 98.91           O  
ATOM   1150  CB  GLU A 299     145.702  94.445 166.449  1.00 98.91           C  
ATOM   1151  CG  GLU A 299     146.842  94.325 165.449  1.00 98.91           C  
ATOM   1152  CD  GLU A 299     148.209  94.539 166.065  1.00 98.91           C  
ATOM   1153  OE1 GLU A 299     148.287  94.755 167.291  1.00 98.91           O  
ATOM   1154  OE2 GLU A 299     149.210  94.488 165.320  1.00 98.91           O  
ATOM   1155  N   LYS A 300     142.751  95.367 166.993  1.00 96.57           N  
ATOM   1156  CA  LYS A 300     141.655  95.584 167.889  1.00 96.57           C  
ATOM   1157  C   LYS A 300     140.425  94.820 167.458  1.00 96.57           C  
ATOM   1158  O   LYS A 300     139.669  94.370 168.299  1.00 96.57           O  
ATOM   1159  CB  LYS A 300     141.368  97.063 167.995  1.00 96.57           C  
ATOM   1160  CG  LYS A 300     142.359  97.787 168.882  1.00 96.57           C  
ATOM   1161  CD  LYS A 300     141.959  99.234 169.082  1.00 96.57           C  
ATOM   1162  CE  LYS A 300     140.684  99.341 169.891  1.00 96.57           C  
ATOM   1163  NZ  LYS A 300     140.261 100.762 169.997  1.00 96.57           N  
ATOM   1164  N   VAL A 301     140.160  94.761 166.162  1.00 97.64           N  
ATOM   1165  CA  VAL A 301     139.029  93.971 165.662  1.00 97.64           C  
ATOM   1166  C   VAL A 301     139.194  92.482 165.789  1.00 97.64           C  
ATOM   1167  O   VAL A 301     138.245  91.777 166.114  1.00 97.64           O  
ATOM   1168  CB  VAL A 301     138.646  94.330 164.216  1.00 97.64           C  
ATOM   1169  CG1 VAL A 301     137.560  93.415 163.673  1.00 97.64           C  
ATOM   1170  CG2 VAL A 301     138.177  95.773 164.146  1.00 97.64           C  
ATOM   1171  N   LEU A 302     140.398  91.986 165.533  1.00100.16           N  
ATOM   1172  CA  LEU A 302     140.596  90.535 165.516  1.00100.16           C  
ATOM   1173  C   LEU A 302     140.304  89.940 166.867  1.00100.16           C  
ATOM   1174  O   LEU A 302     139.601  88.942 166.957  1.00100.16           O  
ATOM   1175  CB  LEU A 302     142.008  90.201 165.049  1.00100.16           C  
ATOM   1176  CG  LEU A 302     142.153  89.880 163.571  1.00100.16           C  
ATOM   1177  CD1 LEU A 302     143.583  90.119 163.122  1.00100.16           C  
ATOM   1178  CD2 LEU A 302     141.743  88.436 163.349  1.00100.16           C  
ATOM   1179  N   ALA A 303     140.807  90.546 167.927  1.00101.94           N  
ATOM   1180  CA  ALA A 303     140.437  90.111 169.259  1.00101.94           C  
ATOM   1181  C   ALA A 303     139.119  90.811 169.496  1.00101.94           C  
ATOM   1182  O   ALA A 303     138.871  91.851 168.921  1.00101.94           O  
ATOM   1183  CB  ALA A 303     141.470  90.575 170.246  1.00101.94           C  
ATOM   1184  N   GLY A 304     138.249  90.300 170.337  1.00105.52           N  
ATOM   1185  CA  GLY A 304     137.041  91.065 170.580  1.00105.52           C  
ATOM   1186  C   GLY A 304     137.366  92.095 171.635  1.00105.52           C  
ATOM   1187  O   GLY A 304     136.803  92.044 172.726  1.00105.52           O  
ATOM   1188  N   LYS A 305     138.265  93.033 171.332  1.00108.84           N  
ATOM   1189  CA  LYS A 305     138.711  93.991 172.361  1.00108.84           C  
ATOM   1190  C   LYS A 305     137.625  94.884 172.818  1.00108.84           C  
ATOM   1191  O   LYS A 305     137.371  95.041 174.013  1.00108.84           O  
ATOM   1192  CB  LYS A 305     139.865  94.862 171.859  1.00108.84           C  
ATOM   1193  CG  LYS A 305     141.203  94.149 171.840  1.00108.84           C  
ATOM   1194  CD  LYS A 305     142.355  95.140 171.852  1.00108.84           C  
ATOM   1195  CE  LYS A 305     143.694  94.422 171.914  1.00108.84           C  
ATOM   1196  NZ  LYS A 305     144.829  95.370 172.090  1.00108.84           N  
ATOM   1197  N   SER A 306     136.934  95.432 171.852  1.00103.58           N  
ATOM   1198  CA  SER A 306     135.877  96.312 172.174  1.00103.58           C  
ATOM   1199  C   SER A 306     135.057  95.964 171.031  1.00103.58           C  
ATOM   1200  O   SER A 306     135.575  95.439 170.043  1.00103.58           O  
ATOM   1201  CB  SER A 306     136.334  97.732 172.013  1.00103.58           C  
ATOM   1202  OG  SER A 306     137.748  97.810 171.998  1.00103.58           O  
ATOM   1203  N   LYS A 307     133.768  96.195 171.130  1.00 98.16           N  
ATOM   1204  CA  LYS A 307     133.013  95.968 169.952  1.00 98.16           C  
ATOM   1205  C   LYS A 307     132.831  97.289 169.339  1.00 98.16           C  
ATOM   1206  O   LYS A 307     133.176  98.314 169.934  1.00 98.16           O  
ATOM   1207  CB  LYS A 307     131.729  95.214 170.185  1.00 98.16           C  
ATOM   1208  CG  LYS A 307     131.487  94.216 169.067  1.00 98.16           C  
ATOM   1209  CD  LYS A 307     132.803  93.861 168.378  1.00 98.16           C  
ATOM   1210  CE  LYS A 307     132.636  93.671 166.877  1.00 98.16           C  
ATOM   1211  NZ  LYS A 307     133.931  93.618 166.142  1.00 98.16           N  
ATOM   1212  N   ILE A 308     132.587  97.346 168.042  1.00 87.60           N  
ATOM   1213  CA  ILE A 308     132.526  98.648 167.441  1.00 87.60           C  
ATOM   1214  C   ILE A 308     131.091  98.889 167.763  1.00 87.60           C  
ATOM   1215  O   ILE A 308     130.662 100.040 167.858  1.00 87.60           O  
ATOM   1216  CB  ILE A 308     132.907  98.657 165.961  1.00 87.60           C  
ATOM   1217  CG1 ILE A 308     134.359  98.261 165.774  1.00 87.60           C  
ATOM   1218  CG2 ILE A 308     132.698 100.026 165.335  1.00 87.60           C  
ATOM   1219  CD1 ILE A 308     134.558  96.830 165.347  1.00 87.60           C  
ATOM   1220  N   GLU A 309     130.336  97.810 167.975  1.00 85.51           N  
ATOM   1221  CA  GLU A 309     128.965  97.981 168.424  1.00 85.51           C  
ATOM   1222  C   GLU A 309     129.117  98.137 169.864  1.00 85.51           C  
ATOM   1223  O   GLU A 309     129.804  97.351 170.429  1.00 85.51           O  
ATOM   1224  CB  GLU A 309     128.008  96.842 168.092  1.00 85.51           C  
ATOM   1225  CG  GLU A 309     127.954  96.459 166.635  1.00 85.51           C  
ATOM   1226  CD  GLU A 309     128.502  95.075 166.403  1.00 85.51           C  
ATOM   1227  OE1 GLU A 309     128.882  94.437 167.395  1.00 85.51           O  
ATOM   1228  OE2 GLU A 309     128.549  94.622 165.243  1.00 85.51           O  
ATOM   1229  N   ASP A 310     128.392  99.035 170.473  1.00 82.91           N  
ATOM   1230  CA  ASP A 310     128.552  99.398 171.844  1.00 82.91           C  
ATOM   1231  C   ASP A 310     128.469 100.771 171.431  1.00 82.91           C  
ATOM   1232  O   ASP A 310     127.437 101.404 171.555  1.00 82.91           O  
ATOM   1233  CB  ASP A 310     129.986  99.401 172.334  1.00 82.91           C  
ATOM   1234  CG  ASP A 310     130.351  98.173 173.132  1.00 82.91           C  
ATOM   1235  OD1 ASP A 310     129.517  97.692 173.927  1.00 82.91           O  
ATOM   1236  OD2 ASP A 310     131.488  97.695 172.959  1.00 82.91           O  
ATOM   1237  N   TYR A 311     129.570 101.268 170.899  1.00 76.26           N  
ATOM   1238  CA  TYR A 311     129.612 102.638 170.499  1.00 76.26           C  
ATOM   1239  C   TYR A 311     128.798 103.059 169.308  1.00 76.26           C  
ATOM   1240  O   TYR A 311     128.230 104.106 169.314  1.00 76.26           O  
ATOM   1241  CB  TYR A 311     131.052 103.041 170.464  1.00 76.26           C  
ATOM   1242  CG  TYR A 311     131.608 103.460 171.792  1.00 76.26           C  
ATOM   1243  CD1 TYR A 311     130.802 103.559 172.908  1.00 76.26           C  
ATOM   1244  CD2 TYR A 311     132.933 103.767 171.929  1.00 76.26           C  
ATOM   1245  CE1 TYR A 311     131.313 103.939 174.130  1.00 76.26           C  
ATOM   1246  CE2 TYR A 311     133.451 104.153 173.142  1.00 76.26           C  
ATOM   1247  CZ  TYR A 311     132.643 104.232 174.235  1.00 76.26           C  
ATOM   1248  OH  TYR A 311     133.183 104.619 175.433  1.00 76.26           O  
ATOM   1249  N   PHE A 312     128.777 102.264 168.262  1.00 69.70           N  
ATOM   1250  CA  PHE A 312     128.011 102.557 167.070  1.00 69.70           C  
ATOM   1251  C   PHE A 312     127.340 101.254 166.943  1.00 69.70           C  
ATOM   1252  O   PHE A 312     127.995 100.268 166.809  1.00 69.70           O  
ATOM   1253  CB  PHE A 312     128.909 102.765 165.872  1.00 69.70           C  
ATOM   1254  CG  PHE A 312     129.736 104.003 165.920  1.00 69.70           C  
ATOM   1255  CD1 PHE A 312     130.974 104.000 166.528  1.00 69.70           C  
ATOM   1256  CD2 PHE A 312     129.292 105.152 165.322  1.00 69.70           C  
ATOM   1257  CE1 PHE A 312     131.730 105.132 166.579  1.00 69.70           C  
ATOM   1258  CE2 PHE A 312     130.047 106.290 165.369  1.00 69.70           C  
ATOM   1259  CZ  PHE A 312     131.266 106.277 165.992  1.00 69.70           C  
ATOM   1260  N   PRO A 313     126.032 101.230 166.894  1.00 71.28           N  
ATOM   1261  CA  PRO A 313     125.308  99.973 166.953  1.00 71.28           C  
ATOM   1262  C   PRO A 313     124.729  99.387 165.660  1.00 71.28           C  
ATOM   1263  O   PRO A 313     123.871  98.546 165.734  1.00 71.28           O  
ATOM   1264  CB  PRO A 313     124.191 100.339 167.935  1.00 71.28           C  
ATOM   1265  CG  PRO A 313     123.881 101.750 167.630  1.00 71.28           C  
ATOM   1266  CD  PRO A 313     125.128 102.373 167.061  1.00 71.28           C  
ATOM   1267  N   GLU A 314     125.115  99.858 164.507  1.00 72.45           N  
ATOM   1268  CA  GLU A 314     124.612  99.380 163.253  1.00 72.45           C  
ATOM   1269  C   GLU A 314     125.709  98.721 162.557  1.00 72.45           C  
ATOM   1270  O   GLU A 314     125.631  98.502 161.390  1.00 72.45           O  
ATOM   1271  CB  GLU A 314     124.178 100.538 162.386  1.00 72.45           C  
ATOM   1272  CG  GLU A 314     123.313 101.583 163.070  1.00 72.45           C  
ATOM   1273  CD  GLU A 314     124.104 102.761 163.625  1.00 72.45           C  
ATOM   1274  OE1 GLU A 314     125.292 102.927 163.268  1.00 72.45           O  
ATOM   1275  OE2 GLU A 314     123.531 103.529 164.429  1.00 72.45           O  
ATOM   1276  N   PHE A 315     126.781  98.498 163.251  1.00 71.81           N  
ATOM   1277  CA  PHE A 315     127.838  97.789 162.651  1.00 71.81           C  
ATOM   1278  C   PHE A 315     127.380  96.379 162.520  1.00 71.81           C  
ATOM   1279  O   PHE A 315     127.826  95.655 161.644  1.00 71.81           O  
ATOM   1280  CB  PHE A 315     129.114  97.884 163.425  1.00 71.81           C  
ATOM   1281  CG  PHE A 315     130.250  97.240 162.754  1.00 71.81           C  
ATOM   1282  CD1 PHE A 315     130.454  97.442 161.422  1.00 71.81           C  
ATOM   1283  CD2 PHE A 315     131.095  96.423 163.449  1.00 71.81           C  
ATOM   1284  CE1 PHE A 315     131.492  96.839 160.786  1.00 71.81           C  
ATOM   1285  CE2 PHE A 315     132.144  95.819 162.822  1.00 71.81           C  
ATOM   1286  CZ  PHE A 315     132.342  96.028 161.489  1.00 71.81           C  
ATOM   1287  N   ALA A 316     126.496  95.933 163.394  1.00 75.67           N  
ATOM   1288  CA  ALA A 316     125.932  94.587 163.302  1.00 75.67           C  
ATOM   1289  C   ALA A 316     125.146  94.302 162.026  1.00 75.67           C  
ATOM   1290  O   ALA A 316     125.234  93.213 161.510  1.00 75.67           O  
ATOM   1291  CB  ALA A 316     125.087  94.320 164.488  1.00 75.67           C  
ATOM   1292  N   ARG A 317     124.416  95.257 161.492  1.00 75.81           N  
ATOM   1293  CA  ARG A 317     123.686  95.043 160.258  1.00 75.81           C  
ATOM   1294  C   ARG A 317     124.338  95.576 159.017  1.00 75.81           C  
ATOM   1295  O   ARG A 317     123.655  95.998 158.106  1.00 75.81           O  
ATOM   1296  CB  ARG A 317     122.298  95.607 160.383  1.00 75.81           C  
ATOM   1297  CG  ARG A 317     121.699  95.365 161.754  1.00 75.81           C  
ATOM   1298  CD  ARG A 317     120.278  95.885 161.844  1.00 75.81           C  
ATOM   1299  NE  ARG A 317     120.189  97.331 161.667  1.00 75.81           N  
ATOM   1300  CZ  ARG A 317     120.061  98.203 162.660  1.00 75.81           C  
ATOM   1301  NH1 ARG A 317     120.002  97.787 163.914  1.00 75.81           N  
ATOM   1302  NH2 ARG A 317     119.982  99.496 162.396  1.00 75.81           N  
ATOM   1303  N   TYR A 318     125.658  95.652 159.003  1.00 66.63           N  
ATOM   1304  CA  TYR A 318     126.413  96.231 157.872  1.00 66.63           C  
ATOM   1305  C   TYR A 318     127.352  95.200 157.291  1.00 66.63           C  
ATOM   1306  O   TYR A 318     127.988  94.487 158.040  1.00 66.63           O  
ATOM   1307  CB  TYR A 318     127.229  97.517 158.311  1.00 66.63           C  
ATOM   1308  CG  TYR A 318     128.047  98.180 157.254  1.00 66.63           C  
ATOM   1309  CD1 TYR A 318     127.514  99.209 156.513  1.00 66.63           C  
ATOM   1310  CD2 TYR A 318     129.356  97.793 157.008  1.00 66.63           C  
ATOM   1311  CE1 TYR A 318     128.243  99.825 155.534  1.00 66.63           C  
ATOM   1312  CE2 TYR A 318     130.093  98.396 156.023  1.00 66.63           C  
ATOM   1313  CZ  TYR A 318     129.518  99.414 155.296  1.00 66.63           C  
ATOM   1314  OH  TYR A 318     130.213 100.043 154.318  1.00 66.63           O  
ATOM   1315  N   THR A 319     127.426  95.119 155.964  1.00 72.78           N  
ATOM   1316  CA  THR A 319     128.363  94.226 155.290  1.00 72.78           C  
ATOM   1317  C   THR A 319     129.157  94.971 154.267  1.00 72.78           C  
ATOM   1318  O   THR A 319     128.644  95.875 153.643  1.00 72.78           O  
ATOM   1319  CB  THR A 319     127.659  93.066 154.591  1.00 72.78           C  
ATOM   1320  OG1 THR A 319     126.644  93.572 153.715  1.00 72.78           O  
ATOM   1321  CG2 THR A 319     127.034  92.116 155.610  1.00 72.78           C  
ATOM   1322  N   THR A 320     130.359  94.524 154.002  1.00 77.80           N  
ATOM   1323  CA  THR A 320     131.262  95.268 153.158  1.00 77.80           C  
ATOM   1324  C   THR A 320     130.592  95.485 151.892  1.00 77.80           C  
ATOM   1325  O   THR A 320     129.923  94.592 151.392  1.00 77.80           O  
ATOM   1326  CB  THR A 320     132.526  94.456 152.885  1.00 77.80           C  
ATOM   1327  OG1 THR A 320     132.885  93.731 154.063  1.00 77.80           O  
ATOM   1328  CG2 THR A 320     133.662  95.333 152.491  1.00 77.80           C  
ATOM   1329  N   PRO A 321     130.761  96.686 151.309  1.00 84.81           N  
ATOM   1330  CA  PRO A 321     130.168  96.877 149.979  1.00 84.81           C  
ATOM   1331  C   PRO A 321     130.956  96.100 148.887  1.00 84.81           C  
ATOM   1332  O   PRO A 321     132.060  95.670 149.199  1.00 84.81           O  
ATOM   1333  CB  PRO A 321     130.165  98.381 149.834  1.00 84.81           C  
ATOM   1334  CG  PRO A 321     131.365  98.814 150.599  1.00 84.81           C  
ATOM   1335  CD  PRO A 321     131.472  97.888 151.770  1.00 84.81           C  
ATOM   1336  N   GLU A 322     130.455  95.914 147.668  1.00 93.53           N  
ATOM   1337  CA  GLU A 322     131.164  95.020 146.701  1.00 93.53           C  
ATOM   1338  C   GLU A 322     132.314  95.528 145.862  1.00 93.53           C  
ATOM   1339  O   GLU A 322     133.182  94.759 145.475  1.00 93.53           O  
ATOM   1340  CB  GLU A 322     130.201  94.271 145.807  1.00 93.53           C  
ATOM   1341  CG  GLU A 322     129.024  93.659 146.551  1.00 93.53           C  
ATOM   1342  CD  GLU A 322     128.970  92.151 146.432  1.00 93.53           C  
ATOM   1343  OE1 GLU A 322     129.486  91.608 145.436  1.00 93.53           O  
ATOM   1344  OE2 GLU A 322     128.404  91.506 147.335  1.00 93.53           O  
ATOM   1345  N   ASP A 323     132.341  96.809 145.580  1.00 95.65           N  
ATOM   1346  CA  ASP A 323     133.454  97.362 144.863  1.00 95.65           C  
ATOM   1347  C   ASP A 323     134.602  97.290 145.790  1.00 95.65           C  
ATOM   1348  O   ASP A 323     135.744  97.258 145.377  1.00 95.65           O  
ATOM   1349  CB  ASP A 323     133.227  98.825 144.474  1.00 95.65           C  
ATOM   1350  CG  ASP A 323     131.781  99.296 144.656  1.00 95.65           C  
ATOM   1351  OD1 ASP A 323     130.823  98.501 144.544  1.00 95.65           O  
ATOM   1352  OD2 ASP A 323     131.606 100.513 144.882  1.00 95.65           O  
ATOM   1353  N   ALA A 324     134.315  97.232 147.059  1.00 87.19           N  
ATOM   1354  CA  ALA A 324     135.339  97.289 148.022  1.00 87.19           C  
ATOM   1355  C   ALA A 324     136.366  96.282 147.852  1.00 87.19           C  
ATOM   1356  O   ALA A 324     136.090  95.125 147.598  1.00 87.19           O  
ATOM   1357  CB  ALA A 324     134.722  97.156 149.357  1.00 87.19           C  
ATOM   1358  N   THR A 325     137.594  96.738 147.989  1.00 89.31           N  
ATOM   1359  CA  THR A 325     138.707  95.883 147.770  1.00 89.31           C  
ATOM   1360  C   THR A 325     139.431  95.627 149.002  1.00 89.31           C  
ATOM   1361  O   THR A 325     140.163  96.471 149.481  1.00 89.31           O  
ATOM   1362  CB  THR A 325     139.713  96.634 146.922  1.00 89.31           C  
ATOM   1363  OG1 THR A 325     139.805  97.984 147.378  1.00 89.31           O  
ATOM   1364  CG2 THR A 325     139.261  96.661 145.480  1.00 89.31           C  
ATOM   1365  N   PRO A 326     139.273  94.433 149.521  1.00 93.86           N  
ATOM   1366  CA  PRO A 326     140.101  94.137 150.658  1.00 93.86           C  
ATOM   1367  C   PRO A 326     141.436  94.007 150.117  1.00 93.86           C  
ATOM   1368  O   PRO A 326     141.618  93.405 149.068  1.00 93.86           O  
ATOM   1369  CB  PRO A 326     139.658  92.751 151.056  1.00 93.86           C  
ATOM   1370  CG  PRO A 326     138.237  92.673 150.626  1.00 93.86           C  
ATOM   1371  CD  PRO A 326     138.187  93.456 149.351  1.00 93.86           C  
ATOM   1372  N   GLU A 327     142.394  94.581 150.789  1.00101.59           N  
ATOM   1373  CA  GLU A 327     143.709  94.334 150.356  1.00101.59           C  
ATOM   1374  C   GLU A 327     143.806  92.889 150.874  1.00101.59           C  
ATOM   1375  O   GLU A 327     143.396  92.601 151.991  1.00101.59           O  
ATOM   1376  CB  GLU A 327     144.653  95.331 151.007  1.00101.59           C  
ATOM   1377  CG  GLU A 327     144.846  95.204 152.504  1.00101.59           C  
ATOM   1378  CD  GLU A 327     146.009  94.297 152.839  1.00101.59           C  
ATOM   1379  OE1 GLU A 327     146.768  93.956 151.905  1.00101.59           O  
ATOM   1380  OE2 GLU A 327     146.160  93.924 154.020  1.00101.59           O  
ATOM   1381  N   PRO A 328     144.320  91.962 150.072  1.00105.19           N  
ATOM   1382  CA  PRO A 328     144.316  90.580 150.576  1.00105.19           C  
ATOM   1383  C   PRO A 328     145.216  90.397 151.780  1.00105.19           C  
ATOM   1384  O   PRO A 328     146.177  91.147 151.950  1.00105.19           O  
ATOM   1385  CB  PRO A 328     144.850  89.771 149.402  1.00105.19           C  
ATOM   1386  CG  PRO A 328     145.623  90.750 148.578  1.00105.19           C  
ATOM   1387  CD  PRO A 328     144.921  92.071 148.735  1.00105.19           C  
ATOM   1388  N   GLY A 329     144.956  89.396 152.606  1.00103.68           N  
ATOM   1389  CA  GLY A 329     145.725  89.285 153.839  1.00103.68           C  
ATOM   1390  C   GLY A 329     144.908  89.957 154.911  1.00103.68           C  
ATOM   1391  O   GLY A 329     145.409  90.215 156.003  1.00103.68           O  
ATOM   1392  N   GLU A 330     143.649  90.257 154.600  1.00 97.19           N  
ATOM   1393  CA  GLU A 330     142.785  90.967 155.532  1.00 97.19           C  
ATOM   1394  C   GLU A 330     141.509  90.213 155.865  1.00 97.19           C  
ATOM   1395  O   GLU A 330     140.987  89.482 155.040  1.00 97.19           O  
ATOM   1396  CB  GLU A 330     142.429  92.324 154.947  1.00 97.19           C  
ATOM   1397  CG  GLU A 330     143.115  93.492 155.622  1.00 97.19           C  
ATOM   1398  CD  GLU A 330     142.300  94.763 155.523  1.00 97.19           C  
ATOM   1399  OE1 GLU A 330     141.381  94.818 154.682  1.00 97.19           O  
ATOM   1400  OE2 GLU A 330     142.568  95.699 156.297  1.00 97.19           O  
ATOM   1401  N   ASP A 331     140.983  90.406 157.065  1.00 96.04           N  
ATOM   1402  CA  ASP A 331     139.802  89.691 157.484  1.00 96.04           C  
ATOM   1403  C   ASP A 331     138.622  90.208 156.815  1.00 96.04           C  
ATOM   1404  O   ASP A 331     138.658  91.246 156.197  1.00 96.04           O  
ATOM   1405  CB  ASP A 331     139.589  89.920 158.956  1.00 96.04           C  
ATOM   1406  CG  ASP A 331     140.520  89.099 159.788  1.00 96.04           C  
ATOM   1407  OD1 ASP A 331     140.123  87.980 160.170  1.00 96.04           O  
ATOM   1408  OD2 ASP A 331     141.658  89.552 160.028  1.00 96.04           O  
ATOM   1409  N   PRO A 332     137.555  89.449 156.863  1.00 93.11           N  
ATOM   1410  CA  PRO A 332     136.345  90.050 156.350  1.00 93.11           C  
ATOM   1411  C   PRO A 332     135.950  91.156 157.322  1.00 93.11           C  
ATOM   1412  O   PRO A 332     135.311  92.102 156.881  1.00 93.11           O  
ATOM   1413  CB  PRO A 332     135.374  88.881 156.299  1.00 93.11           C  
ATOM   1414  CG  PRO A 332     136.218  87.661 156.265  1.00 93.11           C  
ATOM   1415  CD  PRO A 332     137.409  88.004 157.094  1.00 93.11           C  
ATOM   1416  N   ARG A 333     136.293  91.023 158.607  1.00 87.45           N  
ATOM   1417  CA  ARG A 333     135.979  92.033 159.637  1.00 87.45           C  
ATOM   1418  C   ARG A 333     136.586  93.371 159.554  1.00 87.45           C  
ATOM   1419  O   ARG A 333     135.902  94.359 159.695  1.00 87.45           O  
ATOM   1420  CB  ARG A 333     136.471  91.518 160.965  1.00 87.45           C  
ATOM   1421  CG  ARG A 333     135.536  90.488 161.576  1.00 87.45           C  
ATOM   1422  CD  ARG A 333     136.013  90.005 162.933  1.00 87.45           C  
ATOM   1423  NE  ARG A 333     137.260  89.251 162.836  1.00 87.45           N  
ATOM   1424  CZ  ARG A 333     137.328  87.946 162.597  1.00 87.45           C  
ATOM   1425  NH1 ARG A 333     136.220  87.241 162.426  1.00 87.45           N  
ATOM   1426  NH2 ARG A 333     138.505  87.349 162.526  1.00 87.45           N  
ATOM   1427  N   VAL A 334     137.884  93.417 159.315  1.00 82.81           N  
ATOM   1428  CA  VAL A 334     138.588  94.672 159.233  1.00 82.81           C  
ATOM   1429  C   VAL A 334     138.102  95.441 158.064  1.00 82.81           C  
ATOM   1430  O   VAL A 334     137.864  96.622 158.152  1.00 82.81           O  
ATOM   1431  CB  VAL A 334     140.057  94.429 159.177  1.00 82.81           C  
ATOM   1432  CG1 VAL A 334     140.490  93.794 160.479  1.00 82.81           C  
ATOM   1433  CG2 VAL A 334     140.403  93.474 158.067  1.00 82.81           C  
ATOM   1434  N   THR A 335     137.876  94.753 156.977  1.00 77.32           N  
ATOM   1435  CA  THR A 335     137.395  95.405 155.853  1.00 77.32           C  
ATOM   1436  C   THR A 335     136.091  95.958 156.242  1.00 77.32           C  
ATOM   1437  O   THR A 335     135.805  97.079 155.916  1.00 77.32           O  
ATOM   1438  CB  THR A 335     137.254  94.418 154.750  1.00 77.32           C  
ATOM   1439  OG1 THR A 335     138.451  93.639 154.721  1.00 77.32           O  
ATOM   1440  CG2 THR A 335     137.128  95.109 153.446  1.00 77.32           C  
ATOM   1441  N   ARG A 336     135.268  95.218 156.948  1.00 72.18           N  
ATOM   1442  CA  ARG A 336     133.933  95.698 157.256  1.00 72.18           C  
ATOM   1443  C   ARG A 336     133.976  96.858 158.169  1.00 72.18           C  
ATOM   1444  O   ARG A 336     133.225  97.787 157.990  1.00 72.18           O  
ATOM   1445  CB  ARG A 336     133.078  94.568 157.786  1.00 72.18           C  
ATOM   1446  CG  ARG A 336     131.591  94.698 157.577  1.00 72.18           C  
ATOM   1447  CD  ARG A 336     130.920  93.404 157.985  1.00 72.18           C  
ATOM   1448  NE  ARG A 336     131.327  93.001 159.317  1.00 72.18           N  
ATOM   1449  CZ  ARG A 336     130.572  93.126 160.395  1.00 72.18           C  
ATOM   1450  NH1 ARG A 336     129.349  93.619 160.297  1.00 72.18           N  
ATOM   1451  NH2 ARG A 336     131.045  92.741 161.569  1.00 72.18           N  
ATOM   1452  N   ALA A 337     134.874  96.848 159.143  1.00 64.79           N  
ATOM   1453  CA  ALA A 337     135.002  98.015 159.991  1.00 64.79           C  
ATOM   1454  C   ALA A 337     135.435  99.287 159.288  1.00 64.79           C  
ATOM   1455  O   ALA A 337     134.778 100.279 159.468  1.00 64.79           O  
ATOM   1456  CB  ALA A 337     135.921  97.708 161.108  1.00 64.79           C  
ATOM   1457  N   LYS A 338     136.445  99.246 158.410  1.00 62.08           N  
ATOM   1458  CA  LYS A 338     136.970 100.381 157.706  1.00 62.08           C  
ATOM   1459  C   LYS A 338     135.950 100.956 156.898  1.00 62.08           C  
ATOM   1460  O   LYS A 338     135.857 102.143 156.806  1.00 62.08           O  
ATOM   1461  CB  LYS A 338     138.052  99.924 156.774  1.00 62.08           C  
ATOM   1462  CG  LYS A 338     139.244  99.330 157.470  1.00 62.08           C  
ATOM   1463  CD  LYS A 338     140.386  99.135 156.500  1.00 62.08           C  
ATOM   1464  CE  LYS A 338     139.888  98.766 155.123  1.00 62.08           C  
ATOM   1465  NZ  LYS A 338     141.055  98.447 154.262  1.00 62.08           N  
ATOM   1466  N   TYR A 339     135.165 100.168 156.277  1.00 58.58           N  
ATOM   1467  CA  TYR A 339     134.273 100.714 155.403  1.00 58.58           C  
ATOM   1468  C   TYR A 339     133.113 101.302 156.073  1.00 58.58           C  
ATOM   1469  O   TYR A 339     132.480 102.142 155.521  1.00 58.58           O  
ATOM   1470  CB  TYR A 339     133.972  99.723 154.315  1.00 58.58           C  
ATOM   1471  CG  TYR A 339     135.031  99.583 153.247  1.00 58.58           C  
ATOM   1472  CD1 TYR A 339     135.015 100.377 152.122  1.00 58.58           C  
ATOM   1473  CD2 TYR A 339     136.034  98.649 153.359  1.00 58.58           C  
ATOM   1474  CE1 TYR A 339     135.981 100.256 151.152  1.00 58.58           C  
ATOM   1475  CE2 TYR A 339     137.008  98.522 152.404  1.00 58.58           C  
ATOM   1476  CZ  TYR A 339     136.978  99.323 151.300  1.00 58.58           C  
ATOM   1477  OH  TYR A 339     137.958  99.177 150.347  1.00 58.58           O  
ATOM   1478  N   PHE A 340     132.782 100.869 157.265  1.00 53.11           N  
ATOM   1479  CA  PHE A 340     131.690 101.445 158.032  1.00 53.11           C  
ATOM   1480  C   PHE A 340     132.096 102.839 158.414  1.00 53.11           C  
ATOM   1481  O   PHE A 340     131.331 103.756 158.267  1.00 53.11           O  
ATOM   1482  CB  PHE A 340     131.408 100.551 159.225  1.00 53.11           C  
ATOM   1483  CG  PHE A 340     130.382 101.068 160.158  1.00 53.11           C  
ATOM   1484  CD1 PHE A 340     129.068 101.076 159.805  1.00 53.11           C  
ATOM   1485  CD2 PHE A 340     130.740 101.509 161.401  1.00 53.11           C  
ATOM   1486  CE1 PHE A 340     128.118 101.546 160.661  1.00 53.11           C  
ATOM   1487  CE2 PHE A 340     129.806 101.996 162.259  1.00 53.11           C  
ATOM   1488  CZ  PHE A 340     128.490 102.010 161.894  1.00 53.11           C  
ATOM   1489  N   ILE A 341     133.333 103.001 158.870  1.00 49.57           N  
ATOM   1490  CA  ILE A 341     133.886 104.279 159.225  1.00 49.57           C  
ATOM   1491  C   ILE A 341     134.008 105.222 158.082  1.00 49.57           C  
ATOM   1492  O   ILE A 341     133.597 106.337 158.206  1.00 49.57           O  
ATOM   1493  CB  ILE A 341     135.214 104.077 159.906  1.00 49.57           C  
ATOM   1494  CG1 ILE A 341     135.061 103.066 161.034  1.00 49.57           C  
ATOM   1495  CG2 ILE A 341     135.731 105.385 160.456  1.00 49.57           C  
ATOM   1496  CD1 ILE A 341     136.358 102.534 161.585  1.00 49.57           C  
ATOM   1497  N   ARG A 342     134.432 104.781 156.934  1.00 47.43           N  
ATOM   1498  CA  ARG A 342     134.477 105.628 155.812  1.00 47.43           C  
ATOM   1499  C   ARG A 342     133.137 106.117 155.476  1.00 47.43           C  
ATOM   1500  O   ARG A 342     132.965 107.245 155.119  1.00 47.43           O  
ATOM   1501  CB  ARG A 342     135.095 104.885 154.666  1.00 47.43           C  
ATOM   1502  CG  ARG A 342     135.323 105.693 153.421  1.00 47.43           C  
ATOM   1503  CD  ARG A 342     135.810 104.795 152.314  1.00 47.43           C  
ATOM   1504  NE  ARG A 342     134.813 103.788 152.005  1.00 47.43           N  
ATOM   1505  CZ  ARG A 342     134.022 103.813 150.943  1.00 47.43           C  
ATOM   1506  NH1 ARG A 342     134.123 104.780 150.055  1.00 47.43           N  
ATOM   1507  NH2 ARG A 342     133.142 102.851 150.761  1.00 47.43           N  
ATOM   1508  N   ASP A 343     132.149 105.288 155.586  1.00 49.62           N  
ATOM   1509  CA  ASP A 343     130.835 105.630 155.218  1.00 49.62           C  
ATOM   1510  C   ASP A 343     130.084 106.468 156.148  1.00 49.62           C  
ATOM   1511  O   ASP A 343     129.094 107.013 155.764  1.00 49.62           O  
ATOM   1512  CB  ASP A 343     130.077 104.404 154.943  1.00 49.62           C  
ATOM   1513  CG  ASP A 343     130.505 103.720 153.644  1.00 49.62           C  
ATOM   1514  OD1 ASP A 343     131.692 103.770 153.282  1.00 49.62           O  
ATOM   1515  OD2 ASP A 343     129.648 103.101 152.984  1.00 49.62           O  
ATOM   1516  N   GLU A 344     130.477 106.566 157.397  1.00 42.76           N  
ATOM   1517  CA  GLU A 344     129.906 107.508 158.321  1.00 42.76           C  
ATOM   1518  C   GLU A 344     130.239 108.921 157.941  1.00 42.76           C  
ATOM   1519  O   GLU A 344     129.399 109.764 158.047  1.00 42.76           O  
ATOM   1520  CB  GLU A 344     130.400 107.210 159.676  1.00 42.76           C  
ATOM   1521  CG  GLU A 344     130.056 105.873 160.256  1.00 42.76           C  
ATOM   1522  CD  GLU A 344     128.646 105.827 160.742  1.00 42.76           C  
ATOM   1523  OE1 GLU A 344     127.976 104.821 160.512  1.00 42.76           O  
ATOM   1524  OE2 GLU A 344     128.193 106.807 161.332  1.00 42.76           O  
ATOM   1525  N   PHE A 345     131.437 109.202 157.466  1.00 32.80           N  
ATOM   1526  CA  PHE A 345     131.842 110.495 157.019  1.00 32.80           C  
ATOM   1527  C   PHE A 345     131.237 110.842 155.689  1.00 32.80           C  
ATOM   1528  O   PHE A 345     130.780 111.951 155.545  1.00 32.80           O  
ATOM   1529  CB  PHE A 345     133.326 110.521 156.953  1.00 32.80           C  
ATOM   1530  CG  PHE A 345     134.050 110.637 158.265  1.00 32.80           C  
ATOM   1531  CD1 PHE A 345     134.239 111.869 158.865  1.00 32.80           C  
ATOM   1532  CD2 PHE A 345     134.649 109.528 158.837  1.00 32.80           C  
ATOM   1533  CE1 PHE A 345     134.954 111.982 160.038  1.00 32.80           C  
ATOM   1534  CE2 PHE A 345     135.355 109.636 160.010  1.00 32.80           C  
ATOM   1535  CZ  PHE A 345     135.504 110.864 160.614  1.00 32.80           C  
ATOM   1536  N   LEU A 346     131.196 109.907 154.729  1.00 38.28           N  
ATOM   1537  CA  LEU A 346     130.526 110.024 153.415  1.00 38.28           C  
ATOM   1538  C   LEU A 346     129.106 110.226 153.578  1.00 38.28           C  
ATOM   1539  O   LEU A 346     128.509 110.761 152.758  1.00 38.28           O  
ATOM   1540  CB  LEU A 346     130.858 108.873 152.520  1.00 38.28           C  
ATOM   1541  CG  LEU A 346     132.319 108.747 152.108  1.00 38.28           C  
ATOM   1542  CD1 LEU A 346     132.585 107.414 151.460  1.00 38.28           C  
ATOM   1543  CD2 LEU A 346     132.752 109.877 151.201  1.00 38.28           C  
ATOM   1544  N   ARG A 347     128.516 109.790 154.624  1.00 38.99           N  
ATOM   1545  CA  ARG A 347     127.189 110.191 154.880  1.00 38.99           C  
ATOM   1546  C   ARG A 347     126.882 111.718 155.159  1.00 38.99           C  
ATOM   1547  O   ARG A 347     125.846 112.170 154.777  1.00 38.99           O  
ATOM   1548  CB  ARG A 347     126.572 109.257 155.852  1.00 38.99           C  
ATOM   1549  CG  ARG A 347     126.223 107.955 155.186  1.00 38.99           C  
ATOM   1550  CD  ARG A 347     125.052 107.245 155.816  1.00 38.99           C  
ATOM   1551  NE  ARG A 347     125.478 106.267 156.793  1.00 38.99           N  
ATOM   1552  CZ  ARG A 347     125.495 106.502 158.089  1.00 38.99           C  
ATOM   1553  NH1 ARG A 347     125.100 107.678 158.546  1.00 38.99           N  
ATOM   1554  NH2 ARG A 347     125.891 105.562 158.920  1.00 38.99           N  
ATOM   1555  N   ILE A 348     127.699 112.487 155.875  1.00 32.47           N  
ATOM   1556  CA  ILE A 348     127.577 113.960 156.051  1.00 32.47           C  
ATOM   1557  C   ILE A 348     127.907 114.741 154.854  1.00 32.47           C  
ATOM   1558  O   ILE A 348     127.312 115.736 154.623  1.00 32.47           O  
ATOM   1559  CB  ILE A 348     128.482 114.468 157.284  1.00 32.47           C  
ATOM   1560  CG1 ILE A 348     128.201 113.684 158.568  1.00 32.47           C  
ATOM   1561  CG2 ILE A 348     128.424 115.964 157.476  1.00 32.47           C  
ATOM   1562  CD1 ILE A 348     129.435 113.140 159.226  1.00 32.47           C  
ATOM   1563  N   SER A 349     128.910 114.311 154.126  1.00 32.46           N  
ATOM   1564  CA  SER A 349     129.353 114.940 152.953  1.00 32.46           C  
ATOM   1565  C   SER A 349     128.328 114.905 151.876  1.00 32.46           C  
ATOM   1566  O   SER A 349     127.969 115.942 151.326  1.00 32.46           O  
ATOM   1567  CB  SER A 349     130.602 114.278 152.518  1.00 32.46           C  
ATOM   1568  OG  SER A 349     130.901 113.194 153.316  1.00 32.46           O  
ATOM   1569  N   THR A 350     127.730 113.764 151.635  1.00 38.33           N  
ATOM   1570  CA  THR A 350     126.703 113.622 150.673  1.00 38.33           C  
ATOM   1571  C   THR A 350     125.452 114.350 150.986  1.00 38.33           C  
ATOM   1572  O   THR A 350     124.703 114.627 150.089  1.00 38.33           O  
ATOM   1573  CB  THR A 350     126.373 112.178 150.494  1.00 38.33           C  
ATOM   1574  OG1 THR A 350     126.004 111.603 151.748  1.00 38.33           O  
ATOM   1575  CG2 THR A 350     127.552 111.442 149.859  1.00 38.33           C  
ATOM   1576  N   ALA A 351     125.156 114.616 152.233  1.00 40.00           N  
ATOM   1577  CA  ALA A 351     124.009 115.337 152.576  1.00 40.00           C  
ATOM   1578  C   ALA A 351     123.906 116.814 152.178  1.00 40.00           C  
ATOM   1579  O   ALA A 351     122.832 117.286 151.906  1.00 40.00           O  
ATOM   1580  CB  ALA A 351     123.672 115.092 153.976  1.00 40.00           C  
ATOM   1581  N   SER A 352     125.004 117.587 152.170  1.00 42.50           N  
ATOM   1582  CA  SER A 352     124.942 119.030 151.910  1.00 42.50           C  
ATOM   1583  C   SER A 352     125.763 119.807 150.877  1.00 42.50           C  
ATOM   1584  O   SER A 352     125.578 120.985 150.699  1.00 42.50           O  
ATOM   1585  CB  SER A 352     125.100 119.712 153.249  1.00 42.50           C  
ATOM   1586  OG  SER A 352     124.045 119.409 154.132  1.00 42.50           O  
ATOM   1587  N   GLY A 353     126.654 119.228 150.184  1.00 43.58           N  
ATOM   1588  CA  GLY A 353     127.393 120.059 149.235  1.00 43.58           C  
ATOM   1589  C   GLY A 353     127.092 120.868 147.978  1.00 43.58           C  
ATOM   1590  O   GLY A 353     127.628 121.951 147.891  1.00 43.58           O  
ATOM   1591  N   ASP A 354     126.314 120.374 147.009  1.00 51.39           N  
ATOM   1592  CA  ASP A 354     125.906 121.081 145.752  1.00 51.39           C  
ATOM   1593  C   ASP A 354     126.857 121.120 144.654  1.00 51.39           C  
ATOM   1594  O   ASP A 354     126.698 121.852 143.723  1.00 51.39           O  
ATOM   1595  CB  ASP A 354     125.425 122.493 145.981  1.00 51.39           C  
ATOM   1596  CG  ASP A 354     124.145 122.534 146.769  1.00 51.39           C  
ATOM   1597  OD1 ASP A 354     123.444 121.505 146.783  1.00 51.39           O  
ATOM   1598  OD2 ASP A 354     123.841 123.578 147.377  1.00 51.39           O  
ATOM   1599  N   GLY A 355     127.882 120.362 144.753  1.00 41.84           N  
ATOM   1600  CA  GLY A 355     128.876 120.454 143.771  1.00 41.84           C  
ATOM   1601  C   GLY A 355     129.946 121.398 144.098  1.00 41.84           C  
ATOM   1602  O   GLY A 355     130.996 121.251 143.499  1.00 41.84           O  
ATOM   1603  N   ARG A 356     129.749 122.284 145.068  1.00 40.62           N  
ATOM   1604  CA  ARG A 356     130.766 123.196 145.527  1.00 40.62           C  
ATOM   1605  C   ARG A 356     131.862 122.586 146.305  1.00 40.62           C  
ATOM   1606  O   ARG A 356     132.839 123.225 146.438  1.00 40.62           O  
ATOM   1607  CB  ARG A 356     130.177 124.273 146.300  1.00 40.62           C  
ATOM   1608  CG  ARG A 356     128.974 124.928 145.685  1.00 40.62           C  
ATOM   1609  CD  ARG A 356     128.428 125.874 146.727  1.00 40.62           C  
ATOM   1610  NE  ARG A 356     128.738 125.321 148.035  1.00 40.62           N  
ATOM   1611  CZ  ARG A 356     127.876 124.691 148.819  1.00 40.62           C  
ATOM   1612  NH1 ARG A 356     126.615 124.551 148.455  1.00 40.62           N  
ATOM   1613  NH2 ARG A 356     128.277 124.209 149.973  1.00 40.62           N  
ATOM   1614  N   HIS A 357     131.735 121.378 146.828  1.00 33.06           N  
ATOM   1615  CA  HIS A 357     132.823 120.720 147.508  1.00 33.06           C  
ATOM   1616  C   HIS A 357     132.673 119.281 147.568  1.00 33.06           C  
ATOM   1617  O   HIS A 357     131.624 118.835 147.333  1.00 33.06           O  
ATOM   1618  CB  HIS A 357     133.257 121.397 148.853  1.00 33.06           C  
ATOM   1619  CG  HIS A 357     132.208 121.529 149.912  1.00 33.06           C  
ATOM   1620  ND1 HIS A 357     130.861 121.594 149.655  1.00 33.06           N  
ATOM   1621  CD2 HIS A 357     132.334 121.660 151.248  1.00 33.06           C  
ATOM   1622  CE1 HIS A 357     130.202 121.723 150.787  1.00 33.06           C  
ATOM   1623  NE2 HIS A 357     131.075 121.771 151.767  1.00 33.06           N  
ATOM   1624  N   TYR A 358     133.698 118.567 147.893  1.00 31.99           N  
ATOM   1625  CA  TYR A 358     133.708 117.190 147.930  1.00 31.99           C  
ATOM   1626  C   TYR A 358     134.718 116.614 148.915  1.00 31.99           C  
ATOM   1627  O   TYR A 358     135.543 117.289 149.372  1.00 31.99           O  
ATOM   1628  CB  TYR A 358     134.101 116.628 146.552  1.00 31.99           C  
ATOM   1629  CG  TYR A 358     133.284 117.092 145.390  1.00 31.99           C  
ATOM   1630  CD1 TYR A 358     133.670 118.193 144.662  1.00 31.99           C  
ATOM   1631  CD2 TYR A 358     132.110 116.458 145.041  1.00 31.99           C  
ATOM   1632  CE1 TYR A 358     132.903 118.665 143.643  1.00 31.99           C  
ATOM   1633  CE2 TYR A 358     131.345 116.927 144.011  1.00 31.99           C  
ATOM   1634  CZ  TYR A 358     131.757 118.029 143.324  1.00 31.99           C  
ATOM   1635  OH  TYR A 358     131.012 118.500 142.284  1.00 31.99           O  
ATOM   1636  N   CYS A 359     134.661 115.350 149.218  1.00 29.78           N  
ATOM   1637  CA  CYS A 359     135.531 114.700 150.105  1.00 29.78           C  
ATOM   1638  C   CYS A 359     136.245 113.543 149.504  1.00 29.78           C  
ATOM   1639  O   CYS A 359     135.684 112.832 148.774  1.00 29.78           O  
ATOM   1640  CB  CYS A 359     134.778 114.244 151.326  1.00 29.78           C  
ATOM   1641  SG  CYS A 359     135.677 113.375 152.604  1.00 29.78           S  
ATOM   1642  N   TYR A 360     137.498 113.333 149.806  1.00 29.48           N  
ATOM   1643  CA  TYR A 360     138.263 112.368 149.197  1.00 29.48           C  
ATOM   1644  C   TYR A 360     138.814 111.527 150.262  1.00 29.48           C  
ATOM   1645  O   TYR A 360     139.796 111.844 150.787  1.00 29.48           O  
ATOM   1646  CB  TYR A 360     139.324 113.092 148.372  1.00 29.48           C  
ATOM   1647  CG  TYR A 360     138.786 114.056 147.321  1.00 29.48           C  
ATOM   1648  CD1 TYR A 360     138.412 115.342 147.662  1.00 29.48           C  
ATOM   1649  CD2 TYR A 360     138.664 113.684 145.986  1.00 29.48           C  
ATOM   1650  CE1 TYR A 360     137.896 116.204 146.741  1.00 29.48           C  
ATOM   1651  CE2 TYR A 360     138.163 114.560 145.049  1.00 29.48           C  
ATOM   1652  CZ  TYR A 360     137.781 115.815 145.446  1.00 29.48           C  
ATOM   1653  OH  TYR A 360     137.277 116.710 144.554  1.00 29.48           O  
ATOM   1654  N   PRO A 361     138.182 110.341 150.508  1.00 29.40           N  
ATOM   1655  CA  PRO A 361     138.598 109.491 151.567  1.00 29.40           C  
ATOM   1656  C   PRO A 361     139.653 108.531 151.318  1.00 29.40           C  
ATOM   1657  O   PRO A 361     139.617 107.901 150.341  1.00 29.40           O  
ATOM   1658  CB  PRO A 361     137.332 108.823 151.851  1.00 29.40           C  
ATOM   1659  CG  PRO A 361     136.716 108.537 150.577  1.00 29.40           C  
ATOM   1660  CD  PRO A 361     136.883 109.848 149.963  1.00 29.40           C  
ATOM   1661  N   HIS A 362     140.626 108.420 152.171  1.00 36.80           N  
ATOM   1662  CA  HIS A 362     141.738 107.547 151.936  1.00 36.80           C  
ATOM   1663  C   HIS A 362     142.109 106.872 153.164  1.00 36.80           C  
ATOM   1664  O   HIS A 362     141.746 107.282 154.189  1.00 36.80           O  
ATOM   1665  CB  HIS A 362     142.995 108.207 151.367  1.00 36.80           C  
ATOM   1666  CG  HIS A 362     142.763 109.062 150.165  1.00 36.80           C  
ATOM   1667  ND1 HIS A 362     142.724 108.556 148.888  1.00 36.80           N  
ATOM   1668  CD2 HIS A 362     142.563 110.393 150.047  1.00 36.80           C  
ATOM   1669  CE1 HIS A 362     142.484 109.534 148.039  1.00 36.80           C  
ATOM   1670  NE2 HIS A 362     142.381 110.658 148.718  1.00 36.80           N  
ATOM   1671  N   PHE A 363     142.803 105.786 153.062  1.00 52.63           N  
ATOM   1672  CA  PHE A 363     143.152 105.026 154.197  1.00 52.63           C  
ATOM   1673  C   PHE A 363     144.618 105.013 154.276  1.00 52.63           C  
ATOM   1674  O   PHE A 363     145.247 104.146 153.718  1.00 52.63           O  
ATOM   1675  CB  PHE A 363     142.803 103.555 154.028  1.00 52.63           C  
ATOM   1676  CG  PHE A 363     141.341 103.228 154.056  1.00 52.63           C  
ATOM   1677  CD1 PHE A 363     140.531 103.678 155.059  1.00 52.63           C  
ATOM   1678  CD2 PHE A 363     140.801 102.402 153.098  1.00 52.63           C  
ATOM   1679  CE1 PHE A 363     139.199 103.362 155.075  1.00 52.63           C  
ATOM   1680  CE2 PHE A 363     139.470 102.081 153.109  1.00 52.63           C  
ATOM   1681  CZ  PHE A 363     138.667 102.564 154.100  1.00 52.63           C  
ATOM   1682  N   THR A 364     145.188 105.913 155.035  1.00 63.61           N  
ATOM   1683  CA  THR A 364     146.577 106.020 155.110  1.00 63.61           C  
ATOM   1684  C   THR A 364     146.881 105.033 156.048  1.00 63.61           C  
ATOM   1685  O   THR A 364     146.115 104.784 156.924  1.00 63.61           O  
ATOM   1686  CB  THR A 364     146.972 107.265 155.810  1.00 63.61           C  
ATOM   1687  OG1 THR A 364     148.040 106.968 156.711  1.00 63.61           O  
ATOM   1688  CG2 THR A 364     145.852 107.812 156.595  1.00 63.61           C  
ATOM   1689  N   CYS A 365     147.977 104.369 155.905  1.00 84.31           N  
ATOM   1690  CA  CYS A 365     148.311 103.451 156.954  1.00 84.31           C  
ATOM   1691  C   CYS A 365     149.698 103.732 157.424  1.00 84.31           C  
ATOM   1692  O   CYS A 365     149.921 104.540 158.318  1.00 84.31           O  
ATOM   1693  CB  CYS A 365     148.301 102.053 156.387  1.00 84.31           C  
ATOM   1694  SG  CYS A 365     146.842 101.629 155.419  1.00 84.31           S  
ATOM   1695  N   ALA A 366     150.642 103.036 156.822  1.00 93.49           N  
ATOM   1696  CA  ALA A 366     152.035 103.290 157.100  1.00 93.49           C  
ATOM   1697  C   ALA A 366     152.556 103.700 155.744  1.00 93.49           C  
ATOM   1698  O   ALA A 366     153.767 103.728 155.517  1.00 93.49           O  
ATOM   1699  CB  ALA A 366     152.734 102.022 157.573  1.00 93.49           C  
ATOM   1700  N   VAL A 367     151.640 104.006 154.835  1.00 86.94           N  
ATOM   1701  CA  VAL A 367     152.039 104.313 153.480  1.00 86.94           C  
ATOM   1702  C   VAL A 367     152.902 105.533 153.509  1.00 86.94           C  
ATOM   1703  O   VAL A 367     152.640 106.474 154.256  1.00 86.94           O  
ATOM   1704  CB  VAL A 367     150.802 104.492 152.577  1.00 86.94           C  
ATOM   1705  CG1 VAL A 367     150.213 103.141 152.217  1.00 86.94           C  
ATOM   1706  CG2 VAL A 367     149.755 105.341 153.264  1.00 86.94           C  
ATOM   1707  N   ASP A 368     153.972 105.511 152.735  1.00 90.81           N  
ATOM   1708  CA  ASP A 368     154.855 106.630 152.801  1.00 90.81           C  
ATOM   1709  C   ASP A 368     155.132 107.265 151.480  1.00 90.81           C  
ATOM   1710  O   ASP A 368     155.514 106.554 150.564  1.00 90.81           O  
ATOM   1711  CB  ASP A 368     156.112 106.300 153.587  1.00 90.81           C  
ATOM   1712  CG  ASP A 368     156.837 105.050 153.079  1.00 90.81           C  
ATOM   1713  OD1 ASP A 368     156.300 104.314 152.222  1.00 90.81           O  
ATOM   1714  OD2 ASP A 368     157.965 104.799 153.555  1.00 90.81           O  
ATOM   1715  N   THR A 369     154.861 108.571 151.356  1.00 82.10           N  
ATOM   1716  CA  THR A 369     155.091 109.367 150.118  1.00 82.10           C  
ATOM   1717  C   THR A 369     153.983 109.137 149.142  1.00 82.10           C  
ATOM   1718  O   THR A 369     153.767 109.929 148.241  1.00 82.10           O  
ATOM   1719  CB  THR A 369     156.479 109.210 149.425  1.00 82.10           C  
ATOM   1720  OG1 THR A 369     156.555 107.970 148.716  1.00 82.10           O  
ATOM   1721  CG2 THR A 369     157.610 109.314 150.435  1.00 82.10           C  
ATOM   1722  N   GLU A 370     153.236 108.072 149.353  1.00 75.90           N  
ATOM   1723  CA  GLU A 370     152.144 107.826 148.522  1.00 75.90           C  
ATOM   1724  C   GLU A 370     151.258 108.868 148.967  1.00 75.90           C  
ATOM   1725  O   GLU A 370     150.429 109.306 148.222  1.00 75.90           O  
ATOM   1726  CB  GLU A 370     151.587 106.473 148.769  1.00 75.90           C  
ATOM   1727  CG  GLU A 370     152.324 105.365 148.043  1.00 75.90           C  
ATOM   1728  CD  GLU A 370     152.982 104.369 148.983  1.00 75.90           C  
ATOM   1729  OE1 GLU A 370     153.002 103.163 148.661  1.00 75.90           O  
ATOM   1730  OE2 GLU A 370     153.472 104.785 150.049  1.00 75.90           O  
ATOM   1731  N   ASN A 371     151.395 109.275 150.202  1.00 60.11           N  
ATOM   1732  CA  ASN A 371     150.504 110.231 150.748  1.00 60.11           C  
ATOM   1733  C   ASN A 371     150.529 111.573 150.061  1.00 60.11           C  
ATOM   1734  O   ASN A 371     149.511 112.180 149.939  1.00 60.11           O  
ATOM   1735  CB  ASN A 371     150.761 110.308 152.209  1.00 60.11           C  
ATOM   1736  CG  ASN A 371     150.107 109.195 152.975  1.00 60.11           C  
ATOM   1737  OD1 ASN A 371     149.077 108.682 152.577  1.00 60.11           O  
ATOM   1738  ND2 ASN A 371     150.693 108.833 154.095  1.00 60.11           N  
ATOM   1739  N   ILE A 372     151.676 112.070 149.642  1.00 55.99           N  
ATOM   1740  CA  ILE A 372     151.818 113.304 148.863  1.00 55.99           C  
ATOM   1741  C   ILE A 372     151.225 113.249 147.470  1.00 55.99           C  
ATOM   1742  O   ILE A 372     150.650 114.197 147.039  1.00 55.99           O  
ATOM   1743  CB  ILE A 372     153.300 113.649 148.841  1.00 55.99           C  
ATOM   1744  CG1 ILE A 372     153.953 113.151 150.121  1.00 55.99           C  
ATOM   1745  CG2 ILE A 372     153.524 115.128 148.695  1.00 55.99           C  
ATOM   1746  CD1 ILE A 372     155.402 113.537 150.249  1.00 55.99           C  
ATOM   1747  N   ARG A 373     151.351 112.141 146.772  1.00 48.96           N  
ATOM   1748  CA  ARG A 373     150.785 111.938 145.476  1.00 48.96           C  
ATOM   1749  C   ARG A 373     149.335 111.958 145.534  1.00 48.96           C  
ATOM   1750  O   ARG A 373     148.729 112.400 144.631  1.00 48.96           O  
ATOM   1751  CB  ARG A 373     151.342 110.629 144.985  1.00 48.96           C  
ATOM   1752  CG  ARG A 373     150.970 110.216 143.573  1.00 48.96           C  
ATOM   1753  CD  ARG A 373     151.451 111.190 142.513  1.00 48.96           C  
ATOM   1754  NE  ARG A 373     152.898 111.328 142.486  1.00 48.96           N  
ATOM   1755  CZ  ARG A 373     153.549 112.060 141.593  1.00 48.96           C  
ATOM   1756  NH1 ARG A 373     152.878 112.702 140.655  1.00 48.96           N  
ATOM   1757  NH2 ARG A 373     154.867 112.143 141.634  1.00 48.96           N  
ATOM   1758  N   ARG A 374     148.760 111.422 146.561  1.00 46.84           N  
ATOM   1759  CA  ARG A 374     147.340 111.439 146.807  1.00 46.84           C  
ATOM   1760  C   ARG A 374     146.803 112.772 147.074  1.00 46.84           C  
ATOM   1761  O   ARG A 374     145.699 113.035 146.779  1.00 46.84           O  
ATOM   1762  CB  ARG A 374     147.023 110.461 147.909  1.00 46.84           C  
ATOM   1763  CG  ARG A 374     147.210 109.020 147.547  1.00 46.84           C  
ATOM   1764  CD  ARG A 374     147.365 108.212 148.806  1.00 46.84           C  
ATOM   1765  NE  ARG A 374     146.401 107.130 148.870  1.00 46.84           N  
ATOM   1766  CZ  ARG A 374     146.490 106.119 149.718  1.00 46.84           C  
ATOM   1767  NH1 ARG A 374     147.514 106.049 150.557  1.00 46.84           N  
ATOM   1768  NH2 ARG A 374     145.565 105.174 149.713  1.00 46.84           N  
ATOM   1769  N   VAL A 375     147.530 113.600 147.732  1.00 38.38           N  
ATOM   1770  CA  VAL A 375     147.170 114.963 147.898  1.00 38.38           C  
ATOM   1771  C   VAL A 375     147.221 115.757 146.586  1.00 38.38           C  
ATOM   1772  O   VAL A 375     146.344 116.517 146.343  1.00 38.38           O  
ATOM   1773  CB  VAL A 375     148.020 115.568 149.068  1.00 38.38           C  
ATOM   1774  CG1 VAL A 375     147.550 116.978 149.378  1.00 38.38           C  
ATOM   1775  CG2 VAL A 375     147.918 114.746 150.314  1.00 38.38           C  
ATOM   1776  N   PHE A 376     148.241 115.580 145.737  1.00 38.16           N  
ATOM   1777  CA  PHE A 376     148.359 116.172 144.420  1.00 38.16           C  
ATOM   1778  C   PHE A 376     147.275 115.783 143.480  1.00 38.16           C  
ATOM   1779  O   PHE A 376     146.679 116.618 142.869  1.00 38.16           O  
ATOM   1780  CB  PHE A 376     149.617 115.647 143.893  1.00 38.16           C  
ATOM   1781  CG  PHE A 376     150.036 116.217 142.577  1.00 38.16           C  
ATOM   1782  CD1 PHE A 376     150.304 117.562 142.439  1.00 38.16           C  
ATOM   1783  CD2 PHE A 376     150.223 115.399 141.491  1.00 38.16           C  
ATOM   1784  CE1 PHE A 376     150.709 118.084 141.237  1.00 38.16           C  
ATOM   1785  CE2 PHE A 376     150.622 115.919 140.287  1.00 38.16           C  
ATOM   1786  CZ  PHE A 376     150.864 117.263 140.160  1.00 38.16           C  
ATOM   1787  N   ASN A 377     146.931 114.534 143.415  1.00 36.19           N  
ATOM   1788  CA  ASN A 377     145.875 114.116 142.648  1.00 36.19           C  
ATOM   1789  C   ASN A 377     144.554 114.597 143.012  1.00 36.19           C  
ATOM   1790  O   ASN A 377     143.806 114.856 142.137  1.00 36.19           O  
ATOM   1791  CB  ASN A 377     145.942 112.661 142.552  1.00 36.19           C  
ATOM   1792  CG  ASN A 377     147.110 112.165 141.737  1.00 36.19           C  
ATOM   1793  OD1 ASN A 377     147.460 112.724 140.717  1.00 36.19           O  
ATOM   1794  ND2 ASN A 377     147.686 111.075 142.169  1.00 36.19           N  
ATOM   1795  N   ASP A 378     144.177 114.701 144.262  1.00 33.19           N  
ATOM   1796  CA  ASP A 378     142.926 115.283 144.705  1.00 33.19           C  
ATOM   1797  C   ASP A 378     142.852 116.704 144.573  1.00 33.19           C  
ATOM   1798  O   ASP A 378     141.815 117.204 144.516  1.00 33.19           O  
ATOM   1799  CB  ASP A 378     142.677 114.928 146.088  1.00 33.19           C  
ATOM   1800  CG  ASP A 378     142.831 113.466 146.362  1.00 33.19           C  
ATOM   1801  OD1 ASP A 378     142.865 112.641 145.438  1.00 33.19           O  
ATOM   1802  OD2 ASP A 378     142.917 113.121 147.539  1.00 33.19           O  
ATOM   1803  N   CYS A 379     143.937 117.389 144.632  1.00 30.15           N  
ATOM   1804  CA  CYS A 379     144.052 118.786 144.314  1.00 30.15           C  
ATOM   1805  C   CYS A 379     143.831 119.118 142.892  1.00 30.15           C  
ATOM   1806  O   CYS A 379     143.205 120.085 142.638  1.00 30.15           O  
ATOM   1807  CB  CYS A 379     145.429 119.199 144.803  1.00 30.15           C  
ATOM   1808  SG  CYS A 379     145.532 119.837 146.480  1.00 30.15           S  
ATOM   1809  N   ARG A 380     144.339 118.304 141.963  1.00 32.13           N  
ATOM   1810  CA  ARG A 380     144.076 118.370 140.566  1.00 32.13           C  
ATOM   1811  C   ARG A 380     142.677 118.168 140.227  1.00 32.13           C  
ATOM   1812  O   ARG A 380     142.198 118.823 139.398  1.00 32.13           O  
ATOM   1813  CB  ARG A 380     144.855 117.303 140.023  1.00 32.13           C  
ATOM   1814  CG  ARG A 380     145.440 117.515 138.652  1.00 32.13           C  
ATOM   1815  CD  ARG A 380     145.823 116.164 138.116  1.00 32.13           C  
ATOM   1816  NE  ARG A 380     144.787 115.229 138.516  1.00 32.13           N  
ATOM   1817  CZ  ARG A 380     144.900 113.909 138.511  1.00 32.13           C  
ATOM   1818  NH1 ARG A 380     146.027 113.335 138.116  1.00 32.13           N  
ATOM   1819  NH2 ARG A 380     143.882 113.167 138.914  1.00 32.13           N  
ATOM   1820  N   ASP A 381     141.987 117.247 140.812  1.00 29.77           N  
ATOM   1821  CA  ASP A 381     140.580 117.130 140.700  1.00 29.77           C  
ATOM   1822  C   ASP A 381     139.727 118.153 141.328  1.00 29.77           C  
ATOM   1823  O   ASP A 381     138.640 118.299 140.977  1.00 29.77           O  
ATOM   1824  CB  ASP A 381     140.167 115.877 141.326  1.00 29.77           C  
ATOM   1825  CG  ASP A 381     140.814 114.688 140.778  1.00 29.77           C  
ATOM   1826  OD1 ASP A 381     141.709 114.780 139.928  1.00 29.77           O  
ATOM   1827  OD2 ASP A 381     140.406 113.613 141.224  1.00 29.77           O  
ATOM   1828  N   ILE A 382     140.168 118.797 142.340  1.00 24.45           N  
ATOM   1829  CA  ILE A 382     139.424 119.848 142.985  1.00 24.45           C  
ATOM   1830  C   ILE A 382     139.328 120.974 142.067  1.00 24.45           C  
ATOM   1831  O   ILE A 382     138.282 121.488 141.932  1.00 24.45           O  
ATOM   1832  CB  ILE A 382     139.914 120.262 144.446  1.00 24.45           C  
ATOM   1833  CG1 ILE A 382     139.692 119.181 145.484  1.00 24.45           C  
ATOM   1834  CG2 ILE A 382     139.330 121.583 144.897  1.00 24.45           C  
ATOM   1835  CD1 ILE A 382     140.724 119.203 146.583  1.00 24.45           C  
ATOM   1836  N   ILE A 383     140.420 121.389 141.445  1.00 28.50           N  
ATOM   1837  CA  ILE A 383     140.497 122.459 140.496  1.00 28.50           C  
ATOM   1838  C   ILE A 383     139.877 122.201 139.177  1.00 28.50           C  
ATOM   1839  O   ILE A 383     139.265 123.053 138.659  1.00 28.50           O  
ATOM   1840  CB  ILE A 383     141.910 123.050 140.539  1.00 28.50           C  
ATOM   1841  CG1 ILE A 383     142.329 123.294 141.978  1.00 28.50           C  
ATOM   1842  CG2 ILE A 383     142.002 124.353 139.773  1.00 28.50           C  
ATOM   1843  CD1 ILE A 383     143.741 123.755 142.128  1.00 28.50           C  
ATOM   1844  N   GLN A 384     139.969 120.992 138.686  1.00 27.07           N  
ATOM   1845  CA  GLN A 384     139.291 120.618 137.551  1.00 27.07           C  
ATOM   1846  C   GLN A 384     137.942 120.673 137.643  1.00 27.07           C  
ATOM   1847  O   GLN A 384     137.420 121.130 136.742  1.00 27.07           O  
ATOM   1848  CB  GLN A 384     139.585 119.269 137.170  1.00 27.07           C  
ATOM   1849  CG  GLN A 384     139.473 118.986 135.709  1.00 27.07           C  
ATOM   1850  CD  GLN A 384     139.797 117.573 135.422  1.00 27.07           C  
ATOM   1851  OE1 GLN A 384     139.368 116.704 136.133  1.00 27.07           O  
ATOM   1852  NE2 GLN A 384     140.586 117.333 134.402  1.00 27.07           N  
ATOM   1853  N   ARG A 385     137.292 120.207 138.670  1.00 30.68           N  
ATOM   1854  CA  ARG A 385     135.882 120.357 138.850  1.00 30.68           C  
ATOM   1855  C   ARG A 385     135.441 121.654 139.032  1.00 30.68           C  
ATOM   1856  O   ARG A 385     134.379 121.959 138.730  1.00 30.68           O  
ATOM   1857  CB  ARG A 385     135.375 119.539 139.937  1.00 30.68           C  
ATOM   1858  CG  ARG A 385     135.572 118.062 139.754  1.00 30.68           C  
ATOM   1859  CD  ARG A 385     135.044 117.294 140.935  1.00 30.68           C  
ATOM   1860  NE  ARG A 385     135.475 115.920 140.822  1.00 30.68           N  
ATOM   1861  CZ  ARG A 385     135.116 114.941 141.630  1.00 30.68           C  
ATOM   1862  NH1 ARG A 385     134.300 115.184 142.617  1.00 30.68           N  
ATOM   1863  NH2 ARG A 385     135.566 113.719 141.435  1.00 30.68           N  
ATOM   1864  N   MET A 386     136.239 122.442 139.599  1.00 33.90           N  
ATOM   1865  CA  MET A 386     135.971 123.796 139.701  1.00 33.90           C  
ATOM   1866  C   MET A 386     135.920 124.536 138.440  1.00 33.90           C  
ATOM   1867  O   MET A 386     135.101 125.389 138.319  1.00 33.90           O  
ATOM   1868  CB  MET A 386     137.055 124.390 140.527  1.00 33.90           C  
ATOM   1869  CG  MET A 386     136.908 124.171 142.018  1.00 33.90           C  
ATOM   1870  SD  MET A 386     137.754 125.279 143.165  1.00 33.90           S  
ATOM   1871  CE  MET A 386     139.476 125.154 142.747  1.00 33.90           C  
ATOM   1872  N   HIS A 387     136.827 124.304 137.529  1.00 34.53           N  
ATOM   1873  CA  HIS A 387     136.820 124.851 136.247  1.00 34.53           C  
ATOM   1874  C   HIS A 387     135.715 124.301 135.381  1.00 34.53           C  
ATOM   1875  O   HIS A 387     135.085 125.058 134.732  1.00 34.53           O  
ATOM   1876  CB  HIS A 387     138.169 124.593 135.668  1.00 34.53           C  
ATOM   1877  CG  HIS A 387     139.265 125.410 136.263  1.00 34.53           C  
ATOM   1878  ND1 HIS A 387     140.589 125.056 136.158  1.00 34.53           N  
ATOM   1879  CD2 HIS A 387     139.243 126.564 136.959  1.00 34.53           C  
ATOM   1880  CE1 HIS A 387     141.334 125.957 136.760  1.00 34.53           C  
ATOM   1881  NE2 HIS A 387     140.540 126.882 137.255  1.00 34.53           N  
ATOM   1882  N   LEU A 388     135.411 123.017 135.392  1.00 34.29           N  
ATOM   1883  CA  LEU A 388     134.388 122.454 134.641  1.00 34.29           C  
ATOM   1884  C   LEU A 388     133.188 123.024 135.062  1.00 34.29           C  
ATOM   1885  O   LEU A 388     132.397 123.372 134.310  1.00 34.29           O  
ATOM   1886  CB  LEU A 388     134.327 121.017 134.872  1.00 34.29           C  
ATOM   1887  CG  LEU A 388     135.356 120.114 134.211  1.00 34.29           C  
ATOM   1888  CD1 LEU A 388     135.293 118.687 134.713  1.00 34.29           C  
ATOM   1889  CD2 LEU A 388     135.240 120.165 132.707  1.00 34.29           C  
ATOM   1890  N   ARG A 389     133.008 123.178 136.287  1.00 41.45           N  
ATOM   1891  CA  ARG A 389     131.845 123.828 136.811  1.00 41.45           C  
ATOM   1892  C   ARG A 389     131.688 125.279 136.494  1.00 41.45           C  
ATOM   1893  O   ARG A 389     130.580 125.710 136.349  1.00 41.45           O  
ATOM   1894  CB  ARG A 389     131.720 123.492 138.289  1.00 41.45           C  
ATOM   1895  CG  ARG A 389     130.329 123.532 138.860  1.00 41.45           C  
ATOM   1896  CD  ARG A 389     130.397 123.332 140.353  1.00 41.45           C  
ATOM   1897  NE  ARG A 389     129.314 123.996 141.062  1.00 41.45           N  
ATOM   1898  CZ  ARG A 389     129.348 125.268 141.430  1.00 41.45           C  
ATOM   1899  NH1 ARG A 389     130.401 126.013 141.134  1.00 41.45           N  
ATOM   1900  NH2 ARG A 389     128.329 125.802 142.086  1.00 41.45           N  
ATOM   1901  N   GLN A 390     132.735 126.083 136.450  1.00 41.98           N  
ATOM   1902  CA  GLN A 390     132.621 127.494 135.987  1.00 41.98           C  
ATOM   1903  C   GLN A 390     132.315 127.707 134.524  1.00 41.98           C  
ATOM   1904  O   GLN A 390     131.722 128.695 134.192  1.00 41.98           O  
ATOM   1905  CB  GLN A 390     133.805 128.337 136.347  1.00 41.98           C  
ATOM   1906  CG  GLN A 390     135.039 128.122 135.505  1.00 41.98           C  
ATOM   1907  CD  GLN A 390     136.299 128.678 136.139  1.00 41.98           C  
ATOM   1908  OE1 GLN A 390     136.348 128.929 137.338  1.00 41.98           O  
ATOM   1909  NE2 GLN A 390     137.334 128.852 135.331  1.00 41.98           N  
ATOM   1910  N   TYR A 391     132.701 126.793 133.653  1.00 43.69           N  
ATOM   1911  CA  TYR A 391     132.512 126.861 132.258  1.00 43.69           C  
ATOM   1912  C   TYR A 391     131.257 126.191 131.907  1.00 43.69           C  
ATOM   1913  O   TYR A 391     131.082 125.856 130.772  1.00 43.69           O  
ATOM   1914  CB  TYR A 391     133.582 126.073 131.640  1.00 43.69           C  
ATOM   1915  CG  TYR A 391     134.897 126.752 131.632  1.00 43.69           C  
ATOM   1916  CD1 TYR A 391     134.986 128.119 131.755  1.00 43.69           C  
ATOM   1917  CD2 TYR A 391     136.058 126.029 131.473  1.00 43.69           C  
ATOM   1918  CE1 TYR A 391     136.198 128.748 131.746  1.00 43.69           C  
ATOM   1919  CE2 TYR A 391     137.275 126.645 131.460  1.00 43.69           C  
ATOM   1920  CZ  TYR A 391     137.340 128.005 131.593  1.00 43.69           C  
ATOM   1921  OH  TYR A 391     138.559 128.641 131.555  1.00 43.69           O  
ATOM   1922  N   GLU A 392     130.409 125.910 132.864  1.00 47.55           N  
ATOM   1923  CA  GLU A 392     129.152 125.261 132.678  1.00 47.55           C  
ATOM   1924  C   GLU A 392     129.108 123.903 132.123  1.00 47.55           C  
ATOM   1925  O   GLU A 392     128.166 123.567 131.502  1.00 47.55           O  
ATOM   1926  CB  GLU A 392     128.223 126.184 131.937  1.00 47.55           C  
ATOM   1927  CG  GLU A 392     127.923 127.474 132.653  1.00 47.55           C  
ATOM   1928  CD  GLU A 392     126.713 127.359 133.540  1.00 47.55           C  
ATOM   1929  OE1 GLU A 392     126.737 127.877 134.671  1.00 47.55           O  
ATOM   1930  OE2 GLU A 392     125.732 126.738 133.102  1.00 47.55           O  
ATOM   1931  N   LEU A 393     130.061 123.074 132.430  1.00 40.63           N  
ATOM   1932  CA  LEU A 393     130.156 121.774 131.848  1.00 40.63           C  
ATOM   1933  C   LEU A 393     130.036 120.654 132.828  1.00 40.63           C  
ATOM   1934  O   LEU A 393     130.386 119.550 132.541  1.00 40.63           O  
ATOM   1935  CB  LEU A 393     131.455 121.670 131.088  1.00 40.63           C  
ATOM   1936  CG  LEU A 393     131.842 122.574 129.951  1.00 40.63           C  
ATOM   1937  CD1 LEU A 393     133.323 122.404 129.713  1.00 40.63           C  
ATOM   1938  CD2 LEU A 393     131.057 122.133 128.744  1.00 40.63           C  
ATOM   1939  N   LEU A 394     129.555 120.926 134.006  1.00 41.35           N  
ATOM   1940  CA  LEU A 394     129.413 119.927 135.083  1.00 41.35           C  
ATOM   1941  C   LEU A 394     128.788 120.768 136.118  1.00 41.35           C  
ATOM   1942  O   LEU A 394     128.645 120.401 137.251  1.00 41.35           O  
ATOM   1943  CB  LEU A 394     130.704 119.428 135.705  1.00 41.35           C  
ATOM   1944  CG  LEU A 394     130.945 118.425 136.824  1.00 41.35           C  
ATOM   1945  CD1 LEU A 394     131.536 117.176 136.213  1.00 41.35           C  
ATOM   1946  CD2 LEU A 394     131.923 119.023 137.817  1.00 41.35           C  
ATOM   1947  OXT LEU A 394     128.416 121.876 135.816  1.00 41.35           O  
TER    1948      LEU A 394                                                      
ATOM   1948  N   SER B  13     131.799 121.298 200.270  1.00123.65           N  
ATOM   1949  CA  SER B  13     132.260 121.975 201.474  1.00123.65           C  
ATOM   1950  C   SER B  13     132.009 123.466 201.343  1.00123.65           C  
ATOM   1951  O   SER B  13     130.859 123.904 201.374  1.00123.65           O  
ATOM   1952  CB  SER B  13     133.756 121.700 201.694  1.00123.65           C  
ATOM   1953  OG  SER B  13     134.217 122.275 202.906  1.00123.65           O  
ATOM   1954  N   GLU B  14     133.069 124.260 201.236  1.00125.75           N  
ATOM   1955  CA  GLU B  14     132.915 125.688 200.969  1.00125.75           C  
ATOM   1956  C   GLU B  14     132.344 125.832 199.568  1.00125.75           C  
ATOM   1957  O   GLU B  14     131.637 126.779 199.268  1.00125.75           O  
ATOM   1958  CB  GLU B  14     134.231 126.448 201.118  1.00125.75           C  
ATOM   1959  CG  GLU B  14     135.416 125.875 200.351  1.00125.75           C  
ATOM   1960  CD  GLU B  14     136.191 124.826 201.132  1.00125.75           C  
ATOM   1961  OE1 GLU B  14     135.841 124.565 202.300  1.00125.75           O  
ATOM   1962  OE2 GLU B  14     137.156 124.262 200.577  1.00125.75           O  
ATOM   1963  N   LEU B  15     132.678 124.894 198.696  1.00127.98           N  
ATOM   1964  CA  LEU B  15     132.154 124.937 197.355  1.00127.98           C  
ATOM   1965  C   LEU B  15     130.662 124.834 197.463  1.00127.98           C  
ATOM   1966  O   LEU B  15     130.175 124.175 198.383  1.00127.98           O  
ATOM   1967  CB  LEU B  15     132.735 123.795 196.526  1.00127.98           C  
ATOM   1968  CG  LEU B  15     132.378 123.685 195.040  1.00127.98           C  
ATOM   1969  CD1 LEU B  15     132.420 125.030 194.331  1.00127.98           C  
ATOM   1970  CD2 LEU B  15     133.300 122.687 194.361  1.00127.98           C  
ATOM   1971  N   ASP B  16     129.938 125.536 196.598  1.00130.79           N  
ATOM   1972  CA  ASP B  16     128.467 125.582 196.621  1.00130.79           C  
ATOM   1973  C   ASP B  16     128.003 126.592 197.661  1.00130.79           C  
ATOM   1974  O   ASP B  16     126.816 126.860 197.777  1.00130.79           O  
ATOM   1975  CB  ASP B  16     127.781 124.216 196.751  1.00130.79           C  
ATOM   1976  CG  ASP B  16     128.327 123.197 195.780  1.00130.79           C  
ATOM   1977  OD1 ASP B  16     128.479 123.538 194.590  1.00130.79           O  
ATOM   1978  OD2 ASP B  16     128.609 122.059 196.211  1.00130.79           O  
ATOM   1979  N   GLN B  17     128.933 127.159 198.423  1.00127.49           N  
ATOM   1980  CA  GLN B  17     128.588 128.228 199.347  1.00127.49           C  
ATOM   1981  C   GLN B  17     129.195 129.335 198.584  1.00127.49           C  
ATOM   1982  O   GLN B  17     128.731 130.450 198.635  1.00127.49           O  
ATOM   1983  CB  GLN B  17     129.286 128.043 200.699  1.00127.49           C  
ATOM   1984  CG  GLN B  17     129.068 129.166 201.700  1.00127.49           C  
ATOM   1985  CD  GLN B  17     130.037 130.321 201.522  1.00127.49           C  
ATOM   1986  OE1 GLN B  17     131.216 130.122 201.235  1.00127.49           O  
ATOM   1987  NE2 GLN B  17     129.538 131.540 201.693  1.00127.49           N  
ATOM   1988  N   LEU B  18     130.279 129.024 197.888  1.00121.06           N  
ATOM   1989  CA  LEU B  18     130.911 130.007 197.046  1.00121.06           C  
ATOM   1990  C   LEU B  18     129.988 130.305 195.910  1.00121.06           C  
ATOM   1991  O   LEU B  18     129.801 131.454 195.538  1.00121.06           O  
ATOM   1992  CB  LEU B  18     132.243 129.488 196.556  1.00121.06           C  
ATOM   1993  CG  LEU B  18     133.329 129.510 197.629  1.00121.06           C  
ATOM   1994  CD1 LEU B  18     134.489 128.593 197.280  1.00121.06           C  
ATOM   1995  CD2 LEU B  18     133.805 130.932 197.881  1.00121.06           C  
ATOM   1996  N   ARG B  19     129.382 129.262 195.374  1.00118.81           N  
ATOM   1997  CA  ARG B  19     128.443 129.459 194.297  1.00118.81           C  
ATOM   1998  C   ARG B  19     127.281 130.250 194.811  1.00118.81           C  
ATOM   1999  O   ARG B  19     126.768 131.121 194.128  1.00118.81           O  
ATOM   2000  CB  ARG B  19     127.998 128.138 193.664  1.00118.81           C  
ATOM   2001  CG  ARG B  19     129.110 127.306 193.055  1.00118.81           C  
ATOM   2002  CD  ARG B  19     128.515 126.198 192.201  1.00118.81           C  
ATOM   2003  NE  ARG B  19     129.450 125.109 191.921  1.00118.81           N  
ATOM   2004  CZ  ARG B  19     130.258 125.057 190.863  1.00118.81           C  
ATOM   2005  NH1 ARG B  19     130.269 126.042 189.980  1.00118.81           N  
ATOM   2006  NH2 ARG B  19     131.065 124.020 190.693  1.00118.81           N  
ATOM   2007  N   GLN B  20     126.853 129.954 196.018  1.00121.47           N  
ATOM   2008  CA  GLN B  20     125.799 130.753 196.618  1.00121.47           C  
ATOM   2009  C   GLN B  20     126.236 132.190 196.837  1.00121.47           C  
ATOM   2010  O   GLN B  20     125.471 133.115 196.601  1.00121.47           O  
ATOM   2011  CB  GLN B  20     125.315 130.114 197.909  1.00121.47           C  
ATOM   2012  CG  GLN B  20     124.388 128.932 197.673  1.00121.47           C  
ATOM   2013  CD  GLN B  20     123.140 129.297 196.886  1.00121.47           C  
ATOM   2014  OE1 GLN B  20     123.132 129.276 195.653  1.00121.47           O  
ATOM   2015  NE2 GLN B  20     122.069 129.619 197.600  1.00121.47           N  
ATOM   2016  N   GLU B  21     127.472 132.383 197.261  1.00117.53           N  
ATOM   2017  CA  GLU B  21     127.985 133.719 197.466  1.00117.53           C  
ATOM   2018  C   GLU B  21     128.016 134.512 196.156  1.00117.53           C  
ATOM   2019  O   GLU B  21     127.737 135.701 196.148  1.00117.53           O  
ATOM   2020  CB  GLU B  21     129.359 133.618 198.106  1.00117.53           C  
ATOM   2021  CG  GLU B  21     129.794 134.837 198.888  1.00117.53           C  
ATOM   2022  CD  GLU B  21     130.928 134.519 199.835  1.00117.53           C  
ATOM   2023  OE1 GLU B  21     131.209 133.319 200.034  1.00117.53           O  
ATOM   2024  OE2 GLU B  21     131.529 135.464 200.387  1.00117.53           O  
ATOM   2025  N   ALA B  22     128.380 133.875 195.053  1.00112.94           N  
ATOM   2026  CA  ALA B  22     128.358 134.546 193.772  1.00112.94           C  
ATOM   2027  C   ALA B  22     126.967 134.919 193.379  1.00112.94           C  
ATOM   2028  O   ALA B  22     126.726 136.009 192.869  1.00112.94           O  
ATOM   2029  CB  ALA B  22     128.923 133.640 192.717  1.00112.94           C  
ATOM   2030  N   GLU B  23     126.043 134.005 193.591  1.00112.70           N  
ATOM   2031  CA  GLU B  23     124.665 134.259 193.243  1.00112.70           C  
ATOM   2032  C   GLU B  23     124.173 135.388 194.113  1.00112.70           C  
ATOM   2033  O   GLU B  23     123.390 136.228 193.688  1.00112.70           O  
ATOM   2034  CB  GLU B  23     123.851 132.984 193.393  1.00112.70           C  
ATOM   2035  CG  GLU B  23     122.350 133.173 193.487  1.00112.70           C  
ATOM   2036  CD  GLU B  23     121.702 133.347 192.138  1.00112.70           C  
ATOM   2037  OE1 GLU B  23     122.417 133.274 191.121  1.00112.70           O  
ATOM   2038  OE2 GLU B  23     120.473 133.548 192.096  1.00112.70           O  
ATOM   2039  N   GLN B  24     124.648 135.420 195.342  1.00112.16           N  
ATOM   2040  CA  GLN B  24     124.267 136.479 196.237  1.00112.16           C  
ATOM   2041  C   GLN B  24     124.661 137.870 195.749  1.00112.16           C  
ATOM   2042  O   GLN B  24     123.808 138.761 195.658  1.00112.16           O  
ATOM   2043  CB  GLN B  24     124.972 136.176 197.555  1.00112.16           C  
ATOM   2044  CG  GLN B  24     125.403 137.373 198.384  1.00112.16           C  
ATOM   2045  CD  GLN B  24     126.623 137.062 199.231  1.00112.16           C  
ATOM   2046  OE1 GLN B  24     126.703 136.004 199.852  1.00112.16           O  
ATOM   2047  NE2 GLN B  24     127.579 137.983 199.257  1.00112.16           N  
ATOM   2048  N   LEU B  25     125.905 138.049 195.339  1.00106.57           N  
ATOM   2049  CA  LEU B  25     126.302 139.330 194.791  1.00106.57           C  
ATOM   2050  C   LEU B  25     125.613 139.640 193.466  1.00106.57           C  
ATOM   2051  O   LEU B  25     125.210 140.765 193.240  1.00106.57           O  
ATOM   2052  CB  LEU B  25     127.803 139.419 194.686  1.00106.57           C  
ATOM   2053  CG  LEU B  25     128.544 139.275 196.001  1.00106.57           C  
ATOM   2054  CD1 LEU B  25     129.843 138.514 195.826  1.00106.57           C  
ATOM   2055  CD2 LEU B  25     128.775 140.639 196.622  1.00106.57           C  
ATOM   2056  N   LYS B  26     125.450 138.666 192.586  1.00101.55           N  
ATOM   2057  CA  LYS B  26     124.885 138.995 191.288  1.00101.55           C  
ATOM   2058  C   LYS B  26     123.471 139.533 191.356  1.00101.55           C  
ATOM   2059  O   LYS B  26     123.144 140.478 190.652  1.00101.55           O  
ATOM   2060  CB  LYS B  26     124.964 137.843 190.292  1.00101.55           C  
ATOM   2061  CG  LYS B  26     126.323 137.692 189.645  1.00101.55           C  
ATOM   2062  CD  LYS B  26     126.353 136.517 188.683  1.00101.55           C  
ATOM   2063  CE  LYS B  26     127.634 136.524 187.868  1.00101.55           C  
ATOM   2064  NZ  LYS B  26     127.774 137.803 187.119  1.00101.55           N  
ATOM   2065  N   ASN B  27     122.640 138.957 192.219  1.00105.92           N  
ATOM   2066  CA  ASN B  27     121.254 139.404 192.356  1.00105.92           C  
ATOM   2067  C   ASN B  27     121.253 140.829 192.818  1.00105.92           C  
ATOM   2068  O   ASN B  27     120.444 141.642 192.372  1.00105.92           O  
ATOM   2069  CB  ASN B  27     120.557 138.549 193.375  1.00105.92           C  
ATOM   2070  CG  ASN B  27     120.599 137.082 193.016  1.00105.92           C  
ATOM   2071  OD1 ASN B  27     120.857 136.721 191.868  1.00105.92           O  
ATOM   2072  ND2 ASN B  27     120.360 136.226 193.999  1.00105.92           N  
ATOM   2073  N   GLN B  28     122.226 141.164 193.649  1.00103.29           N  
ATOM   2074  CA  GLN B  28     122.331 142.508 194.152  1.00103.29           C  
ATOM   2075  C   GLN B  28     122.601 143.518 193.067  1.00103.29           C  
ATOM   2076  O   GLN B  28     121.923 144.536 192.999  1.00103.29           O  
ATOM   2077  CB  GLN B  28     123.468 142.532 195.167  1.00103.29           C  
ATOM   2078  CG  GLN B  28     123.899 143.902 195.638  1.00103.29           C  
ATOM   2079  CD  GLN B  28     124.997 143.797 196.664  1.00103.29           C  
ATOM   2080  OE1 GLN B  28     125.392 142.693 197.043  1.00103.29           O  
ATOM   2081  NE2 GLN B  28     125.497 144.937 197.127  1.00103.29           N  
ATOM   2082  N   ILE B  29     123.570 143.244 192.202  1.00 99.14           N  
ATOM   2083  CA  ILE B  29     123.980 144.218 191.206  1.00 99.14           C  
ATOM   2084  C   ILE B  29     122.855 144.533 190.270  1.00 99.14           C  
ATOM   2085  O   ILE B  29     122.703 145.663 189.827  1.00 99.14           O  
ATOM   2086  CB  ILE B  29     125.250 143.764 190.484  1.00 99.14           C  
ATOM   2087  CG1 ILE B  29     126.292 143.311 191.505  1.00 99.14           C  
ATOM   2088  CG2 ILE B  29     125.825 144.875 189.630  1.00 99.14           C  
ATOM   2089  CD1 ILE B  29     127.628 142.942 190.911  1.00 99.14           C  
ATOM   2090  N   ARG B  30     122.053 143.532 189.969  1.00 97.99           N  
ATOM   2091  CA  ARG B  30     120.997 143.730 189.019  1.00 97.99           C  
ATOM   2092  C   ARG B  30     120.088 144.758 189.584  1.00 97.99           C  
ATOM   2093  O   ARG B  30     119.646 145.640 188.873  1.00 97.99           O  
ATOM   2094  CB  ARG B  30     120.271 142.419 188.773  1.00 97.99           C  
ATOM   2095  CG  ARG B  30     121.144 141.244 188.361  1.00 97.99           C  
ATOM   2096  CD  ARG B  30     122.182 141.571 187.288  1.00 97.99           C  
ATOM   2097  NE  ARG B  30     121.621 142.209 186.100  1.00 97.99           N  
ATOM   2098  CZ  ARG B  30     122.115 143.315 185.557  1.00 97.99           C  
ATOM   2099  NH1 ARG B  30     123.181 143.881 186.094  1.00 97.99           N  
ATOM   2100  NH2 ARG B  30     121.552 143.849 184.483  1.00 97.99           N  
ATOM   2101  N   ASP B  31     119.816 144.667 190.873  1.00 97.98           N  
ATOM   2102  CA  ASP B  31     118.983 145.649 191.555  1.00 97.98           C  
ATOM   2103  C   ASP B  31     119.546 147.073 191.632  1.00 97.98           C  
ATOM   2104  O   ASP B  31     118.810 148.035 191.467  1.00 97.98           O  
ATOM   2105  CB  ASP B  31     118.641 145.096 192.927  1.00 97.98           C  
ATOM   2106  CG  ASP B  31     117.986 143.745 192.854  1.00 97.98           C  
ATOM   2107  OD1 ASP B  31     117.394 143.428 191.803  1.00 97.98           O  
ATOM   2108  OD2 ASP B  31     118.062 142.998 193.848  1.00 97.98           O  
ATOM   2109  N   ALA B  32     120.837 147.222 191.876  1.00 92.04           N  
ATOM   2110  CA  ALA B  32     121.445 148.550 191.829  1.00 92.04           C  
ATOM   2111  C   ALA B  32     121.327 149.164 190.444  1.00 92.04           C  
ATOM   2112  O   ALA B  32     121.119 150.346 190.315  1.00 92.04           O  
ATOM   2113  CB  ALA B  32     122.880 148.444 192.229  1.00 92.04           C  
ATOM   2114  N   ARG B  33     121.516 148.387 189.398  1.00 85.16           N  
ATOM   2115  CA  ARG B  33     121.297 148.889 188.068  1.00 85.16           C  
ATOM   2116  C   ARG B  33     119.841 149.159 187.780  1.00 85.16           C  
ATOM   2117  O   ARG B  33     119.513 150.158 187.142  1.00 85.16           O  
ATOM   2118  CB  ARG B  33     121.981 148.010 187.004  1.00 85.16           C  
ATOM   2119  CG  ARG B  33     123.465 147.811 187.231  1.00 85.16           C  
ATOM   2120  CD  ARG B  33     124.070 147.022 186.093  1.00 85.16           C  
ATOM   2121  NE  ARG B  33     125.244 146.259 186.499  1.00 85.16           N  
ATOM   2122  CZ  ARG B  33     126.120 145.719 185.658  1.00 85.16           C  
ATOM   2123  NH1 ARG B  33     125.976 145.884 184.352  1.00 85.16           N  
ATOM   2124  NH2 ARG B  33     127.156 145.032 186.121  1.00 85.16           N  
ATOM   2125  N   LYS B  34     118.949 148.305 188.257  1.00 92.41           N  
ATOM   2126  CA  LYS B  34     117.509 148.549 188.084  1.00 92.41           C  
ATOM   2127  C   LYS B  34     117.112 149.846 188.750  1.00 92.41           C  
ATOM   2128  O   LYS B  34     116.307 150.591 188.219  1.00 92.41           O  
ATOM   2129  CB  LYS B  34     116.715 147.407 188.658  1.00 92.41           C  
ATOM   2130  CG  LYS B  34     115.269 147.389 188.212  1.00 92.41           C  
ATOM   2131  CD  LYS B  34     115.146 147.638 186.717  1.00 92.41           C  
ATOM   2132  CE  LYS B  34     113.746 147.312 186.220  1.00 92.41           C  
ATOM   2133  NZ  LYS B  34     112.683 147.877 187.099  1.00 92.41           N  
ATOM   2134  N   ALA B  35     117.694 150.134 189.904  1.00 92.30           N  
ATOM   2135  CA  ALA B  35     117.433 151.364 190.613  1.00 92.30           C  
ATOM   2136  C   ALA B  35     117.834 152.585 189.856  1.00 92.30           C  
ATOM   2137  O   ALA B  35     117.108 153.570 189.879  1.00 92.30           O  
ATOM   2138  CB  ALA B  35     118.209 151.337 191.901  1.00 92.30           C  
ATOM   2139  N   CYS B  36     118.977 152.542 189.171  1.00 89.96           N  
ATOM   2140  CA  CYS B  36     119.478 153.720 188.488  1.00 89.96           C  
ATOM   2141  C   CYS B  36     118.824 153.970 187.185  1.00 89.96           C  
ATOM   2142  O   CYS B  36     119.083 154.963 186.555  1.00 89.96           O  
ATOM   2143  CB  CYS B  36     120.967 153.675 188.379  1.00 89.96           C  
ATOM   2144  SG  CYS B  36     121.738 154.117 189.943  1.00 89.96           S  
ATOM   2145  N   ALA B  37     117.924 153.104 186.792  1.00 89.05           N  
ATOM   2146  CA  ALA B  37     117.307 153.216 185.512  1.00 89.05           C  
ATOM   2147  C   ALA B  37     116.178 154.154 185.505  1.00 89.05           C  
ATOM   2148  O   ALA B  37     115.037 153.733 185.407  1.00 89.05           O  
ATOM   2149  CB  ALA B  37     116.791 151.870 185.146  1.00 89.05           C  
ATOM   2150  N   ASP B  38     116.439 155.441 185.595  1.00 93.42           N  
ATOM   2151  CA  ASP B  38     115.332 156.357 185.694  1.00 93.42           C  
ATOM   2152  C   ASP B  38     114.519 156.301 184.460  1.00 93.42           C  
ATOM   2153  O   ASP B  38     113.299 156.264 184.507  1.00 93.42           O  
ATOM   2154  CB  ASP B  38     115.854 157.753 185.806  1.00 93.42           C  
ATOM   2155  CG  ASP B  38     116.487 158.020 187.143  1.00 93.42           C  
ATOM   2156  OD1 ASP B  38     116.684 157.050 187.906  1.00 93.42           O  
ATOM   2157  OD2 ASP B  38     116.775 159.199 187.438  1.00 93.42           O  
ATOM   2158  N   ALA B  39     115.182 156.339 183.320  1.00 96.67           N  
ATOM   2159  CA  ALA B  39     114.463 156.363 182.060  1.00 96.67           C  
ATOM   2160  C   ALA B  39     115.107 155.496 181.005  1.00 96.67           C  
ATOM   2161  O   ALA B  39     115.807 154.539 181.315  1.00 96.67           O  
ATOM   2162  CB  ALA B  39     114.339 157.782 181.566  1.00 96.67           C  
ATOM   2163  N   THR B  40     114.844 155.805 179.752  1.00 97.01           N  
ATOM   2164  CA  THR B  40     115.466 155.083 178.666  1.00 97.01           C  
ATOM   2165  C   THR B  40     115.998 156.199 177.808  1.00 97.01           C  
ATOM   2166  O   THR B  40     115.425 157.275 177.775  1.00 97.01           O  
ATOM   2167  CB  THR B  40     114.443 154.301 177.829  1.00 97.01           C  
ATOM   2168  OG1 THR B  40     113.556 155.220 177.182  1.00 97.01           O  
ATOM   2169  CG2 THR B  40     113.644 153.332 178.690  1.00 97.01           C  
ATOM   2170  N   LEU B  41     117.074 155.941 177.080  1.00 87.39           N  
ATOM   2171  CA  LEU B  41     117.622 156.964 176.267  1.00 87.39           C  
ATOM   2172  C   LEU B  41     116.635 157.422 175.261  1.00 87.39           C  
ATOM   2173  O   LEU B  41     116.586 158.597 174.944  1.00 87.39           O  
ATOM   2174  CB  LEU B  41     118.888 156.519 175.607  1.00 87.39           C  
ATOM   2175  CG  LEU B  41     119.685 157.371 174.603  1.00 87.39           C  
ATOM   2176  CD1 LEU B  41     120.017 158.760 175.101  1.00 87.39           C  
ATOM   2177  CD2 LEU B  41     120.958 156.653 174.190  1.00 87.39           C  
ATOM   2178  N   SER B  42     115.801 156.539 174.767  1.00 94.64           N  
ATOM   2179  CA  SER B  42     114.940 156.946 173.686  1.00 94.64           C  
ATOM   2180  C   SER B  42     114.066 158.101 174.063  1.00 94.64           C  
ATOM   2181  O   SER B  42     113.970 159.042 173.297  1.00 94.64           O  
ATOM   2182  CB  SER B  42     114.104 155.790 173.210  1.00 94.64           C  
ATOM   2183  OG  SER B  42     114.923 154.689 172.872  1.00 94.64           O  
ATOM   2184  N   GLN B  43     113.483 158.094 175.253  1.00 98.04           N  
ATOM   2185  CA  GLN B  43     112.546 159.151 175.633  1.00 98.04           C  
ATOM   2186  C   GLN B  43     113.162 160.517 175.680  1.00 98.04           C  
ATOM   2187  O   GLN B  43     112.578 161.483 175.196  1.00 98.04           O  
ATOM   2188  CB  GLN B  43     112.109 158.913 177.052  1.00 98.04           C  
ATOM   2189  CG  GLN B  43     111.315 157.641 177.265  1.00 98.04           C  
ATOM   2190  CD  GLN B  43     111.341 157.217 178.713  1.00 98.04           C  
ATOM   2191  OE1 GLN B  43     111.807 157.963 179.571  1.00 98.04           O  
ATOM   2192  NE2 GLN B  43     110.855 156.014 178.994  1.00 98.04           N  
ATOM   2193  N   ILE B  44     114.348 160.626 176.262  1.00 93.40           N  
ATOM   2194  CA  ILE B  44     114.968 161.912 176.424  1.00 93.40           C  
ATOM   2195  C   ILE B  44     115.212 162.447 175.055  1.00 93.40           C  
ATOM   2196  O   ILE B  44     115.135 163.648 174.821  1.00 93.40           O  
ATOM   2197  CB  ILE B  44     116.261 161.773 177.207  1.00 93.40           C  
ATOM   2198  CG1 ILE B  44     116.026 160.937 178.457  1.00 93.40           C  
ATOM   2199  CG2 ILE B  44     116.822 163.135 177.581  1.00 93.40           C  
ATOM   2200  CD1 ILE B  44     116.591 161.571 179.703  1.00 93.40           C  
ATOM   2201  N   THR B  45     115.535 161.560 174.132  1.00 89.65           N  
ATOM   2202  CA  THR B  45     115.870 161.976 172.790  1.00 89.65           C  
ATOM   2203  C   THR B  45     114.680 161.940 171.864  1.00 89.65           C  
ATOM   2204  O   THR B  45     114.821 162.168 170.668  1.00 89.65           O  
ATOM   2205  CB  THR B  45     116.963 161.057 172.242  1.00 89.65           C  
ATOM   2206  OG1 THR B  45     116.505 159.707 172.293  1.00 89.65           O  
ATOM   2207  CG2 THR B  45     118.215 161.181 173.067  1.00 89.65           C  
ATOM   2208  N   ASN B  46     113.498 161.679 172.394  1.00 97.84           N  
ATOM   2209  CA  ASN B  46     112.336 161.513 171.533  1.00 97.84           C  
ATOM   2210  C   ASN B  46     111.778 162.730 170.861  1.00 97.84           C  
ATOM   2211  O   ASN B  46     110.851 162.613 170.070  1.00 97.84           O  
ATOM   2212  CB  ASN B  46     111.234 160.693 172.191  1.00 97.84           C  
ATOM   2213  CG  ASN B  46     111.326 159.225 171.847  1.00 97.84           C  
ATOM   2214  OD1 ASN B  46     111.824 158.859 170.787  1.00 97.84           O  
ATOM   2215  ND2 ASN B  46     110.849 158.375 172.743  1.00 97.84           N  
ATOM   2216  N   ASN B  47     112.232 163.912 171.220  1.00100.91           N  
ATOM   2217  CA  ASN B  47     111.784 165.059 170.462  1.00100.91           C  
ATOM   2218  C   ASN B  47     112.860 165.500 169.522  1.00100.91           C  
ATOM   2219  O   ASN B  47     112.603 166.298 168.635  1.00100.91           O  
ATOM   2220  CB  ASN B  47     111.418 166.190 171.393  1.00100.91           C  
ATOM   2221  CG  ASN B  47     110.277 165.823 172.322  1.00100.91           C  
ATOM   2222  OD1 ASN B  47     109.287 165.222 171.900  1.00100.91           O  
ATOM   2223  ND2 ASN B  47     110.408 166.182 173.592  1.00100.91           N  
ATOM   2224  N   ILE B  48     114.061 164.963 169.668  1.00 91.24           N  
ATOM   2225  CA  ILE B  48     115.190 165.413 168.860  1.00 91.24           C  
ATOM   2226  C   ILE B  48     114.962 165.170 167.381  1.00 91.24           C  
ATOM   2227  O   ILE B  48     114.408 164.150 166.994  1.00 91.24           O  
ATOM   2228  CB  ILE B  48     116.476 164.714 169.341  1.00 91.24           C  
ATOM   2229  CG1 ILE B  48     116.896 165.307 170.671  1.00 91.24           C  
ATOM   2230  CG2 ILE B  48     117.627 164.881 168.368  1.00 91.24           C  
ATOM   2231  CD1 ILE B  48     117.059 166.808 170.613  1.00 91.24           C  
ATOM   2232  N   ASP B  49     115.372 166.107 166.545  1.00 89.09           N  
ATOM   2233  CA  ASP B  49     115.233 165.962 165.102  1.00 89.09           C  
ATOM   2234  C   ASP B  49     116.073 164.876 164.461  1.00 89.09           C  
ATOM   2235  O   ASP B  49     117.168 164.601 164.909  1.00 89.09           O  
ATOM   2236  CB  ASP B  49     115.492 167.312 164.441  1.00 89.09           C  
ATOM   2237  CG  ASP B  49     116.405 168.198 165.270  1.00 89.09           C  
ATOM   2238  OD1 ASP B  49     117.410 167.696 165.814  1.00 89.09           O  
ATOM   2239  OD2 ASP B  49     116.122 169.407 165.374  1.00 89.09           O  
ATOM   2240  N   PRO B  50     115.557 164.239 163.421  1.00 80.80           N  
ATOM   2241  CA  PRO B  50     116.244 163.160 162.720  1.00 80.80           C  
ATOM   2242  C   PRO B  50     117.460 163.530 161.912  1.00 80.80           C  
ATOM   2243  O   PRO B  50     117.460 164.584 161.331  1.00 80.80           O  
ATOM   2244  CB  PRO B  50     115.170 162.687 161.765  1.00 80.80           C  
ATOM   2245  CG  PRO B  50     113.902 162.898 162.507  1.00 80.80           C  
ATOM   2246  CD  PRO B  50     114.110 164.229 163.152  1.00 80.80           C  
ATOM   2247  N   VAL B  51     118.463 162.669 161.844  1.00 70.41           N  
ATOM   2248  CA  VAL B  51     119.645 163.030 161.144  1.00 70.41           C  
ATOM   2249  C   VAL B  51     119.226 163.248 159.726  1.00 70.41           C  
ATOM   2250  O   VAL B  51     119.546 164.271 159.127  1.00 70.41           O  
ATOM   2251  CB  VAL B  51     120.657 161.894 161.173  1.00 70.41           C  
ATOM   2252  CG1 VAL B  51     121.631 161.982 160.026  1.00 70.41           C  
ATOM   2253  CG2 VAL B  51     121.388 161.894 162.489  1.00 70.41           C  
ATOM   2254  N   GLY B  52     118.436 162.338 159.186  1.00 72.46           N  
ATOM   2255  CA  GLY B  52     118.100 162.449 157.782  1.00 72.46           C  
ATOM   2256  C   GLY B  52     118.479 161.257 156.944  1.00 72.46           C  
ATOM   2257  O   GLY B  52     118.354 160.128 157.373  1.00 72.46           O  
ATOM   2258  N   ARG B  53     118.890 161.506 155.719  1.00 66.51           N  
ATOM   2259  CA  ARG B  53     119.357 160.429 154.925  1.00 66.51           C  
ATOM   2260  C   ARG B  53     120.786 160.768 154.686  1.00 66.51           C  
ATOM   2261  O   ARG B  53     121.087 161.798 154.128  1.00 66.51           O  
ATOM   2262  CB  ARG B  53     118.570 160.329 153.632  1.00 66.51           C  
ATOM   2263  CG  ARG B  53     118.719 158.992 152.927  1.00 66.51           C  
ATOM   2264  CD  ARG B  53     118.244 157.834 153.796  1.00 66.51           C  
ATOM   2265  NE  ARG B  53     118.703 156.542 153.284  1.00 66.51           N  
ATOM   2266  CZ  ARG B  53     118.416 155.361 153.826  1.00 66.51           C  
ATOM   2267  NH1 ARG B  53     117.660 155.286 154.908  1.00 66.51           N  
ATOM   2268  NH2 ARG B  53     118.892 154.250 153.281  1.00 66.51           N  
ATOM   2269  N   ILE B  54     121.678 159.897 155.097  1.00 60.32           N  
ATOM   2270  CA  ILE B  54     123.060 160.141 154.924  1.00 60.32           C  
ATOM   2271  C   ILE B  54     123.368 159.310 153.760  1.00 60.32           C  
ATOM   2272  O   ILE B  54     123.091 158.150 153.783  1.00 60.32           O  
ATOM   2273  CB  ILE B  54     123.877 159.664 156.127  1.00 60.32           C  
ATOM   2274  CG1 ILE B  54     123.499 160.452 157.367  1.00 60.32           C  
ATOM   2275  CG2 ILE B  54     125.362 159.794 155.869  1.00 60.32           C  
ATOM   2276  CD1 ILE B  54     123.893 161.904 157.279  1.00 60.32           C  
ATOM   2277  N   GLN B  55     123.913 159.886 152.688  1.00 63.12           N  
ATOM   2278  CA  GLN B  55     124.368 159.113 151.548  1.00 63.12           C  
ATOM   2279  C   GLN B  55     125.754 159.509 151.317  1.00 63.12           C  
ATOM   2280  O   GLN B  55     126.083 160.645 151.509  1.00 63.12           O  
ATOM   2281  CB  GLN B  55     123.576 159.378 150.316  1.00 63.12           C  
ATOM   2282  CG  GLN B  55     122.195 159.955 150.556  1.00 63.12           C  
ATOM   2283  CD  GLN B  55     121.329 159.864 149.323  1.00 63.12           C  
ATOM   2284  OE1 GLN B  55     121.644 159.126 148.389  1.00 63.12           O  
ATOM   2285  NE2 GLN B  55     120.227 160.608 149.313  1.00 63.12           N  
ATOM   2286  N   MET B  56     126.577 158.613 150.849  1.00 52.39           N  
ATOM   2287  CA  MET B  56     127.944 158.842 150.760  1.00 52.39           C  
ATOM   2288  C   MET B  56     128.375 158.037 149.640  1.00 52.39           C  
ATOM   2289  O   MET B  56     127.671 157.164 149.258  1.00 52.39           O  
ATOM   2290  CB  MET B  56     128.516 158.172 151.917  1.00 52.39           C  
ATOM   2291  CG  MET B  56     128.809 159.023 153.135  1.00 52.39           C  
ATOM   2292  SD  MET B  56     129.972 158.198 154.244  1.00 52.39           S  
ATOM   2293  CE  MET B  56     129.036 158.314 155.760  1.00 52.39           C  
ATOM   2294  N   ARG B  57     129.540 158.301 149.095  1.00 48.98           N  
ATOM   2295  CA  ARG B  57     129.985 157.614 147.974  1.00 48.98           C  
ATOM   2296  C   ARG B  57     131.404 157.397 147.953  1.00 48.98           C  
ATOM   2297  O   ARG B  57     132.125 158.108 148.536  1.00 48.98           O  
ATOM   2298  CB  ARG B  57     129.694 158.490 146.815  1.00 48.98           C  
ATOM   2299  CG  ARG B  57     128.224 158.679 146.482  1.00 48.98           C  
ATOM   2300  CD  ARG B  57     128.034 159.281 145.107  1.00 48.98           C  
ATOM   2301  NE  ARG B  57     128.567 160.633 145.008  1.00 48.98           N  
ATOM   2302  CZ  ARG B  57     128.463 161.379 143.917  1.00 48.98           C  
ATOM   2303  NH1 ARG B  57     127.849 160.889 142.855  1.00 48.98           N  
ATOM   2304  NH2 ARG B  57     128.967 162.603 143.884  1.00 48.98           N  
ATOM   2305  N   THR B  58     131.813 156.439 147.188  1.00 42.68           N  
ATOM   2306  CA  THR B  58     133.158 156.143 147.093  1.00 42.68           C  
ATOM   2307  C   THR B  58     133.887 157.209 146.369  1.00 42.68           C  
ATOM   2308  O   THR B  58     133.403 157.682 145.383  1.00 42.68           O  
ATOM   2309  CB  THR B  58     133.357 154.803 146.444  1.00 42.68           C  
ATOM   2310  OG1 THR B  58     132.734 153.816 147.243  1.00 42.68           O  
ATOM   2311  CG2 THR B  58     134.757 154.449 146.313  1.00 42.68           C  
ATOM   2312  N   ARG B  59     135.057 157.611 146.847  1.00 49.01           N  
ATOM   2313  CA  ARG B  59     135.862 158.618 146.294  1.00 49.01           C  
ATOM   2314  C   ARG B  59     137.185 158.030 146.012  1.00 49.01           C  
ATOM   2315  O   ARG B  59     137.969 158.657 145.415  1.00 49.01           O  
ATOM   2316  CB  ARG B  59     136.049 159.692 147.303  1.00 49.01           C  
ATOM   2317  CG  ARG B  59     134.810 160.168 147.993  1.00 49.01           C  
ATOM   2318  CD  ARG B  59     133.986 161.043 147.088  1.00 49.01           C  
ATOM   2319  NE  ARG B  59     132.750 161.412 147.745  1.00 49.01           N  
ATOM   2320  CZ  ARG B  59     131.829 162.185 147.203  1.00 49.01           C  
ATOM   2321  NH1 ARG B  59     132.021 162.666 145.996  1.00 49.01           N  
ATOM   2322  NH2 ARG B  59     130.725 162.473 147.864  1.00 49.01           N  
ATOM   2323  N   ARG B  60     137.457 156.828 146.421  1.00 47.26           N  
ATOM   2324  CA  ARG B  60     138.686 156.168 146.092  1.00 47.26           C  
ATOM   2325  C   ARG B  60     138.615 154.662 146.132  1.00 47.26           C  
ATOM   2326  O   ARG B  60     137.740 154.121 146.657  1.00 47.26           O  
ATOM   2327  CB  ARG B  60     139.845 156.712 146.901  1.00 47.26           C  
ATOM   2328  CG  ARG B  60     140.789 157.643 146.166  1.00 47.26           C  
ATOM   2329  CD  ARG B  60     141.003 158.889 146.980  1.00 47.26           C  
ATOM   2330  NE  ARG B  60     141.514 160.048 146.257  1.00 47.26           N  
ATOM   2331  CZ  ARG B  60     140.768 161.034 145.770  1.00 47.26           C  
ATOM   2332  NH1 ARG B  60     139.461 161.008 145.865  1.00 47.26           N  
ATOM   2333  NH2 ARG B  60     141.333 162.056 145.181  1.00 47.26           N  
ATOM   2334  N   THR B  61     139.458 153.987 145.451  1.00 37.06           N  
ATOM   2335  CA  THR B  61     139.513 152.602 145.559  1.00 37.06           C  
ATOM   2336  C   THR B  61     140.961 152.210 145.559  1.00 37.06           C  
ATOM   2337  O   THR B  61     141.676 152.550 144.669  1.00 37.06           O  
ATOM   2338  CB  THR B  61     138.689 151.881 144.537  1.00 37.06           C  
ATOM   2339  OG1 THR B  61     137.327 152.252 144.690  1.00 37.06           O  
ATOM   2340  CG2 THR B  61     138.778 150.373 144.704  1.00 37.06           C  
ATOM   2341  N   LEU B  62     141.402 151.436 146.529  1.00 32.66           N  
ATOM   2342  CA  LEU B  62     142.769 151.160 146.663  1.00 32.66           C  
ATOM   2343  C   LEU B  62     143.080 149.746 146.314  1.00 32.66           C  
ATOM   2344  O   LEU B  62     142.604 148.840 146.907  1.00 32.66           O  
ATOM   2345  CB  LEU B  62     143.219 151.676 148.003  1.00 32.66           C  
ATOM   2346  CG  LEU B  62     142.788 153.010 148.585  1.00 32.66           C  
ATOM   2347  CD1 LEU B  62     143.171 153.065 150.033  1.00 32.66           C  
ATOM   2348  CD2 LEU B  62     143.393 154.182 147.866  1.00 32.66           C  
ATOM   2349  N   ARG B  63     143.918 149.534 145.317  1.00 41.25           N  
ATOM   2350  CA  ARG B  63     144.171 148.239 144.799  1.00 41.25           C  
ATOM   2351  C   ARG B  63     145.569 147.816 144.762  1.00 41.25           C  
ATOM   2352  O   ARG B  63     146.427 148.519 144.405  1.00 41.25           O  
ATOM   2353  CB  ARG B  63     143.544 148.179 143.436  1.00 41.25           C  
ATOM   2354  CG  ARG B  63     142.687 149.390 143.105  1.00 41.25           C  
ATOM   2355  CD  ARG B  63     142.151 149.384 141.697  1.00 41.25           C  
ATOM   2356  NE  ARG B  63     140.840 148.762 141.634  1.00 41.25           N  
ATOM   2357  CZ  ARG B  63     139.723 149.412 141.342  1.00 41.25           C  
ATOM   2358  NH1 ARG B  63     139.765 150.705 141.055  1.00 41.25           N  
ATOM   2359  NH2 ARG B  63     138.570 148.766 141.310  1.00 41.25           N  
ATOM   2360  N   GLY B  64     145.838 146.642 145.234  1.00 35.67           N  
ATOM   2361  CA  GLY B  64     147.148 146.140 145.215  1.00 35.67           C  
ATOM   2362  C   GLY B  64     147.284 145.012 146.062  1.00 35.67           C  
ATOM   2363  O   GLY B  64     148.352 144.508 146.195  1.00 35.67           O  
ATOM   2364  N   HIS B  65     146.205 144.602 146.654  1.00 29.94           N  
ATOM   2365  CA  HIS B  65     146.255 143.523 147.617  1.00 29.94           C  
ATOM   2366  C   HIS B  65     145.775 142.260 147.009  1.00 29.94           C  
ATOM   2367  O   HIS B  65     144.772 142.233 146.367  1.00 29.94           O  
ATOM   2368  CB  HIS B  65     145.449 143.861 148.852  1.00 29.94           C  
ATOM   2369  CG  HIS B  65     146.229 144.435 150.005  1.00 29.94           C  
ATOM   2370  ND1 HIS B  65     147.369 143.856 150.508  1.00 29.94           N  
ATOM   2371  CD2 HIS B  65     145.969 145.493 150.807  1.00 29.94           C  
ATOM   2372  CE1 HIS B  65     147.800 144.555 151.540  1.00 29.94           C  
ATOM   2373  NE2 HIS B  65     146.967 145.552 151.740  1.00 29.94           N  
ATOM   2374  N   LEU B  66     146.557 141.227 147.118  1.00 32.24           N  
ATOM   2375  CA  LEU B  66     146.210 139.956 146.604  1.00 32.24           C  
ATOM   2376  C   LEU B  66     145.125 139.104 147.254  1.00 32.24           C  
ATOM   2377  O   LEU B  66     144.304 138.592 146.563  1.00 32.24           O  
ATOM   2378  CB  LEU B  66     147.510 139.225 146.427  1.00 32.24           C  
ATOM   2379  CG  LEU B  66     148.596 139.740 145.515  1.00 32.24           C  
ATOM   2380  CD1 LEU B  66     149.781 138.811 145.605  1.00 32.24           C  
ATOM   2381  CD2 LEU B  66     148.035 139.757 144.119  1.00 32.24           C  
ATOM   2382  N   ALA B  67     145.060 138.999 148.559  1.00 29.62           N  
ATOM   2383  CA  ALA B  67     144.127 138.200 149.273  1.00 29.62           C  
ATOM   2384  C   ALA B  67     143.348 139.086 150.080  1.00 29.62           C  
ATOM   2385  O   ALA B  67     143.489 140.265 149.961  1.00 29.62           O  
ATOM   2386  CB  ALA B  67     144.841 137.318 150.149  1.00 29.62           C  
ATOM   2387  N   LYS B  68     142.499 138.559 150.928  1.00 31.81           N  
ATOM   2388  CA  LYS B  68     141.628 139.342 151.768  1.00 31.81           C  
ATOM   2389  C   LYS B  68     142.231 140.225 152.807  1.00 31.81           C  
ATOM   2390  O   LYS B  68     143.258 139.922 153.334  1.00 31.81           O  
ATOM   2391  CB  LYS B  68     140.701 138.385 152.452  1.00 31.81           C  
ATOM   2392  CG  LYS B  68     141.308 137.228 153.208  1.00 31.81           C  
ATOM   2393  CD  LYS B  68     140.200 136.260 153.581  1.00 31.81           C  
ATOM   2394  CE  LYS B  68     140.596 135.274 154.664  1.00 31.81           C  
ATOM   2395  NZ  LYS B  68     141.754 134.431 154.279  1.00 31.81           N  
ATOM   2396  N   ILE B  69     141.584 141.302 153.138  1.00 26.93           N  
ATOM   2397  CA  ILE B  69     142.046 142.222 154.089  1.00 26.93           C  
ATOM   2398  C   ILE B  69     141.371 142.043 155.362  1.00 26.93           C  
ATOM   2399  O   ILE B  69     140.213 141.953 155.415  1.00 26.93           O  
ATOM   2400  CB  ILE B  69     141.837 143.668 153.574  1.00 26.93           C  
ATOM   2401  CG1 ILE B  69     142.708 143.897 152.354  1.00 26.93           C  
ATOM   2402  CG2 ILE B  69     142.071 144.729 154.636  1.00 26.93           C  
ATOM   2403  CD1 ILE B  69     142.200 144.992 151.490  1.00 26.93           C  
ATOM   2404  N   TYR B  70     142.140 141.999 156.426  1.00 28.23           N  
ATOM   2405  CA  TYR B  70     141.640 141.842 157.740  1.00 28.23           C  
ATOM   2406  C   TYR B  70     141.628 143.033 158.602  1.00 28.23           C  
ATOM   2407  O   TYR B  70     140.849 143.060 159.490  1.00 28.23           O  
ATOM   2408  CB  TYR B  70     142.542 140.810 158.368  1.00 28.23           C  
ATOM   2409  CG  TYR B  70     141.945 139.466 158.533  1.00 28.23           C  
ATOM   2410  CD1 TYR B  70     141.611 138.986 159.783  1.00 28.23           C  
ATOM   2411  CD2 TYR B  70     141.683 138.682 157.432  1.00 28.23           C  
ATOM   2412  CE1 TYR B  70     141.039 137.753 159.930  1.00 28.23           C  
ATOM   2413  CE2 TYR B  70     141.107 137.455 157.566  1.00 28.23           C  
ATOM   2414  CZ  TYR B  70     140.794 136.995 158.814  1.00 28.23           C  
ATOM   2415  OH  TYR B  70     140.232 135.762 158.929  1.00 28.23           O  
ATOM   2416  N   ALA B  71     142.434 144.044 158.342  1.00 24.72           N  
ATOM   2417  CA  ALA B  71     142.644 145.158 159.215  1.00 24.72           C  
ATOM   2418  C   ALA B  71     143.102 146.392 158.576  1.00 24.72           C  
ATOM   2419  O   ALA B  71     143.770 146.332 157.628  1.00 24.72           O  
ATOM   2420  CB  ALA B  71     143.656 144.699 160.193  1.00 24.72           C  
ATOM   2421  N   MET B  72     142.837 147.518 159.145  1.00 30.00           N  
ATOM   2422  CA  MET B  72     143.252 148.771 158.676  1.00 30.00           C  
ATOM   2423  C   MET B  72     143.358 149.751 159.821  1.00 30.00           C  
ATOM   2424  O   MET B  72     142.617 149.656 160.708  1.00 30.00           O  
ATOM   2425  CB  MET B  72     142.406 149.255 157.478  1.00 30.00           C  
ATOM   2426  CG  MET B  72     140.976 149.768 157.675  1.00 30.00           C  
ATOM   2427  SD  MET B  72     140.654 151.459 158.229  1.00 30.00           S  
ATOM   2428  CE  MET B  72     141.908 152.413 157.417  1.00 30.00           C  
ATOM   2429  N   HIS B  73     144.265 150.676 159.816  1.00 41.99           N  
ATOM   2430  CA  HIS B  73     144.384 151.688 160.747  1.00 41.99           C  
ATOM   2431  C   HIS B  73     144.742 152.973 160.088  1.00 41.99           C  
ATOM   2432  O   HIS B  73     145.640 153.025 159.382  1.00 41.99           O  
ATOM   2433  CB  HIS B  73     145.356 151.302 161.867  1.00 41.99           C  
ATOM   2434  CG  HIS B  73     145.136 152.067 163.133  1.00 41.99           C  
ATOM   2435  ND1 HIS B  73     146.140 152.378 164.004  1.00 41.99           N  
ATOM   2436  CD2 HIS B  73     144.022 152.615 163.648  1.00 41.99           C  
ATOM   2437  CE1 HIS B  73     145.662 153.085 165.001  1.00 41.99           C  
ATOM   2438  NE2 HIS B  73     144.380 153.255 164.798  1.00 41.99           N  
ATOM   2439  N   TRP B  74     144.061 154.035 160.354  1.00 41.99           N  
ATOM   2440  CA  TRP B  74     144.418 155.325 159.941  1.00 41.99           C  
ATOM   2441  C   TRP B  74     145.488 155.932 160.712  1.00 41.99           C  
ATOM   2442  O   TRP B  74     145.704 155.621 161.835  1.00 41.99           O  
ATOM   2443  CB  TRP B  74     143.306 156.286 160.036  1.00 41.99           C  
ATOM   2444  CG  TRP B  74     142.277 156.326 159.020  1.00 41.99           C  
ATOM   2445  CD1 TRP B  74     141.059 155.788 159.105  1.00 41.99           C  
ATOM   2446  CD2 TRP B  74     142.326 157.011 157.772  1.00 41.99           C  
ATOM   2447  NE1 TRP B  74     140.346 156.046 157.992  1.00 41.99           N  
ATOM   2448  CE2 TRP B  74     141.104 156.798 157.145  1.00 41.99           C  
ATOM   2449  CE3 TRP B  74     143.299 157.767 157.107  1.00 41.99           C  
ATOM   2450  CZ2 TRP B  74     140.818 157.313 155.885  1.00 41.99           C  
ATOM   2451  CZ3 TRP B  74     143.008 158.265 155.873  1.00 41.99           C  
ATOM   2452  CH2 TRP B  74     141.789 158.035 155.271  1.00 41.99           C  
ATOM   2453  N   GLY B  75     146.174 156.888 160.110  1.00 38.57           N  
ATOM   2454  CA  GLY B  75     147.205 157.633 160.731  1.00 38.57           C  
ATOM   2455  C   GLY B  75     146.630 158.882 161.238  1.00 38.57           C  
ATOM   2456  O   GLY B  75     145.564 159.255 160.874  1.00 38.57           O  
ATOM   2457  N   THR B  76     147.315 159.501 162.144  1.00 39.47           N  
ATOM   2458  CA  THR B  76     146.849 160.736 162.792  1.00 39.47           C  
ATOM   2459  C   THR B  76     146.736 162.006 161.980  1.00 39.47           C  
ATOM   2460  O   THR B  76     146.014 162.895 162.385  1.00 39.47           O  
ATOM   2461  CB  THR B  76     147.568 160.978 164.124  1.00 39.47           C  
ATOM   2462  OG1 THR B  76     148.957 160.708 163.973  1.00 39.47           O  
ATOM   2463  CG2 THR B  76     147.031 160.060 165.170  1.00 39.47           C  
ATOM   2464  N   ASP B  77     147.460 162.139 160.885  1.00 38.54           N  
ATOM   2465  CA  ASP B  77     147.334 163.246 159.985  1.00 38.54           C  
ATOM   2466  C   ASP B  77     146.118 163.202 159.162  1.00 38.54           C  
ATOM   2467  O   ASP B  77     145.795 164.193 158.572  1.00 38.54           O  
ATOM   2468  CB  ASP B  77     148.523 163.258 159.084  1.00 38.54           C  
ATOM   2469  CG  ASP B  77     148.752 161.943 158.320  1.00 38.54           C  
ATOM   2470  OD1 ASP B  77     148.005 160.968 158.483  1.00 38.54           O  
ATOM   2471  OD2 ASP B  77     149.710 161.891 157.523  1.00 38.54           O  
ATOM   2472  N   SER B  78     145.482 162.054 159.048  1.00 37.19           N  
ATOM   2473  CA  SER B  78     144.284 161.813 158.324  1.00 37.19           C  
ATOM   2474  C   SER B  78     144.441 161.675 156.877  1.00 37.19           C  
ATOM   2475  O   SER B  78     143.503 161.844 156.162  1.00 37.19           O  
ATOM   2476  CB  SER B  78     143.219 162.707 158.816  1.00 37.19           C  
ATOM   2477  OG  SER B  78     143.083 162.632 160.201  1.00 37.19           O  
ATOM   2478  N   ARG B  79     145.638 161.366 156.414  1.00 37.59           N  
ATOM   2479  CA  ARG B  79     145.951 161.168 155.020  1.00 37.59           C  
ATOM   2480  C   ARG B  79     146.586 159.849 154.794  1.00 37.59           C  
ATOM   2481  O   ARG B  79     146.258 159.201 153.884  1.00 37.59           O  
ATOM   2482  CB  ARG B  79     146.835 162.329 154.582  1.00 37.59           C  
ATOM   2483  CG  ARG B  79     147.249 162.401 153.148  1.00 37.59           C  
ATOM   2484  CD  ARG B  79     148.642 162.980 153.073  1.00 37.59           C  
ATOM   2485  NE  ARG B  79     149.063 163.131 151.690  1.00 37.59           N  
ATOM   2486  CZ  ARG B  79     149.044 164.271 151.018  1.00 37.59           C  
ATOM   2487  NH1 ARG B  79     148.654 165.378 151.607  1.00 37.59           N  
ATOM   2488  NH2 ARG B  79     149.430 164.300 149.758  1.00 37.59           N  
ATOM   2489  N   LEU B  80     147.475 159.410 155.646  1.00 31.51           N  
ATOM   2490  CA  LEU B  80     148.080 158.120 155.554  1.00 31.51           C  
ATOM   2491  C   LEU B  80     147.389 156.963 156.235  1.00 31.51           C  
ATOM   2492  O   LEU B  80     146.644 157.204 157.113  1.00 31.51           O  
ATOM   2493  CB  LEU B  80     149.493 158.260 155.962  1.00 31.51           C  
ATOM   2494  CG  LEU B  80     150.593 159.017 155.206  1.00 31.51           C  
ATOM   2495  CD1 LEU B  80     151.881 158.990 155.984  1.00 31.51           C  
ATOM   2496  CD2 LEU B  80     150.883 158.441 153.851  1.00 31.51           C  
ATOM   2497  N   LEU B  81     147.591 155.701 155.791  1.00 24.72           N  
ATOM   2498  CA  LEU B  81     146.966 154.493 156.313  1.00 24.72           C  
ATOM   2499  C   LEU B  81     147.588 153.263 156.069  1.00 24.72           C  
ATOM   2500  O   LEU B  81     148.161 153.167 155.133  1.00 24.72           O  
ATOM   2501  CB  LEU B  81     145.554 154.409 155.848  1.00 24.72           C  
ATOM   2502  CG  LEU B  81     145.000 154.051 154.475  1.00 24.72           C  
ATOM   2503  CD1 LEU B  81     144.289 152.730 154.561  1.00 24.72           C  
ATOM   2504  CD2 LEU B  81     144.047 155.103 153.978  1.00 24.72           C  
ATOM   2505  N   VAL B  82     147.450 152.287 156.943  1.00 26.01           N  
ATOM   2506  CA  VAL B  82     148.040 150.936 156.883  1.00 26.01           C  
ATOM   2507  C   VAL B  82     146.977 149.892 156.668  1.00 26.01           C  
ATOM   2508  O   VAL B  82     145.892 150.105 157.057  1.00 26.01           O  
ATOM   2509  CB  VAL B  82     148.990 150.633 158.103  1.00 26.01           C  
ATOM   2510  CG1 VAL B  82     148.328 150.629 159.451  1.00 26.01           C  
ATOM   2511  CG2 VAL B  82     149.865 149.441 157.858  1.00 26.01           C  
ATOM   2512  N   SER B  83     147.280 148.801 155.985  1.00 21.41           N  
ATOM   2513  CA  SER B  83     146.365 147.757 155.710  1.00 21.41           C  
ATOM   2514  C   SER B  83     147.098 146.542 155.740  1.00 21.41           C  
ATOM   2515  O   SER B  83     148.227 146.561 155.586  1.00 21.41           O  
ATOM   2516  CB  SER B  83     145.582 148.011 154.432  1.00 21.41           C  
ATOM   2517  OG  SER B  83     146.291 147.597 153.304  1.00 21.41           O  
ATOM   2518  N   ALA B  84     146.443 145.461 156.097  1.00 24.28           N  
ATOM   2519  CA  ALA B  84     147.046 144.158 156.106  1.00 24.28           C  
ATOM   2520  C   ALA B  84     146.223 143.133 155.421  1.00 24.28           C  
ATOM   2521  O   ALA B  84     145.064 143.140 155.546  1.00 24.28           O  
ATOM   2522  CB  ALA B  84     147.394 143.766 157.488  1.00 24.28           C  
ATOM   2523  N   SER B  85     146.853 142.227 154.720  1.00 27.14           N  
ATOM   2524  CA  SER B  85     146.202 141.230 153.951  1.00 27.14           C  
ATOM   2525  C   SER B  85     146.757 139.925 154.234  1.00 27.14           C  
ATOM   2526  O   SER B  85     147.873 139.796 154.650  1.00 27.14           O  
ATOM   2527  CB  SER B  85     146.431 141.438 152.492  1.00 27.14           C  
ATOM   2528  OG  SER B  85     145.383 141.013 151.686  1.00 27.14           O  
ATOM   2529  N   GLN B  86     145.978 138.915 153.943  1.00 30.71           N  
ATOM   2530  CA  GLN B  86     146.448 137.581 154.131  1.00 30.71           C  
ATOM   2531  C   GLN B  86     147.475 137.031 153.183  1.00 30.71           C  
ATOM   2532  O   GLN B  86     147.872 135.926 153.313  1.00 30.71           O  
ATOM   2533  CB  GLN B  86     145.435 136.678 154.732  1.00 30.71           C  
ATOM   2534  CG  GLN B  86     145.632 136.597 156.240  1.00 30.71           C  
ATOM   2535  CD  GLN B  86     144.520 135.923 157.007  1.00 30.71           C  
ATOM   2536  OE1 GLN B  86     143.684 135.254 156.442  1.00 30.71           O  
ATOM   2537  NE2 GLN B  86     144.515 136.102 158.311  1.00 30.71           N  
ATOM   2538  N   ASP B  87     147.888 137.771 152.191  1.00 32.80           N  
ATOM   2539  CA  ASP B  87     149.012 137.422 151.387  1.00 32.80           C  
ATOM   2540  C   ASP B  87     150.364 137.576 152.086  1.00 32.80           C  
ATOM   2541  O   ASP B  87     151.303 136.934 151.711  1.00 32.80           O  
ATOM   2542  CB  ASP B  87     148.971 138.182 150.094  1.00 32.80           C  
ATOM   2543  CG  ASP B  87     148.902 139.671 150.264  1.00 32.80           C  
ATOM   2544  OD1 ASP B  87     149.808 140.268 150.833  1.00 32.80           O  
ATOM   2545  OD2 ASP B  87     147.970 140.283 149.749  1.00 32.80           O  
ATOM   2546  N   GLY B  88     150.478 138.394 153.112  1.00 29.35           N  
ATOM   2547  CA  GLY B  88     151.760 138.627 153.708  1.00 29.35           C  
ATOM   2548  C   GLY B  88     152.321 139.971 153.495  1.00 29.35           C  
ATOM   2549  O   GLY B  88     153.504 140.105 153.470  1.00 29.35           O  
ATOM   2550  N   LYS B  89     151.468 140.946 153.246  1.00 29.41           N  
ATOM   2551  CA  LYS B  89     151.869 142.326 153.111  1.00 29.41           C  
ATOM   2552  C   LYS B  89     151.185 143.279 153.935  1.00 29.41           C  
ATOM   2553  O   LYS B  89     150.028 143.179 154.093  1.00 29.41           O  
ATOM   2554  CB  LYS B  89     151.742 142.877 151.670  1.00 29.41           C  
ATOM   2555  CG  LYS B  89     152.657 142.292 150.630  1.00 29.41           C  
ATOM   2556  CD  LYS B  89     153.976 143.003 150.599  1.00 29.41           C  
ATOM   2557  CE  LYS B  89     154.920 142.257 149.694  1.00 29.41           C  
ATOM   2558  NZ  LYS B  89     156.221 142.965 149.568  1.00 29.41           N  
ATOM   2559  N   LEU B  90     151.913 144.252 154.426  1.00 25.91           N  
ATOM   2560  CA  LEU B  90     151.346 145.410 155.089  1.00 25.91           C  
ATOM   2561  C   LEU B  90     151.637 146.586 154.170  1.00 25.91           C  
ATOM   2562  O   LEU B  90     152.726 146.760 153.811  1.00 25.91           O  
ATOM   2563  CB  LEU B  90     152.077 145.598 156.390  1.00 25.91           C  
ATOM   2564  CG  LEU B  90     151.506 146.139 157.682  1.00 25.91           C  
ATOM   2565  CD1 LEU B  90     150.438 145.212 158.194  1.00 25.91           C  
ATOM   2566  CD2 LEU B  90     152.608 146.298 158.706  1.00 25.91           C  
ATOM   2567  N   ILE B  91     150.676 147.373 153.757  1.00 25.07           N  
ATOM   2568  CA  ILE B  91     150.871 148.481 152.873  1.00 25.07           C  
ATOM   2569  C   ILE B  91     150.529 149.832 153.403  1.00 25.07           C  
ATOM   2570  O   ILE B  91     149.539 149.970 153.988  1.00 25.07           O  
ATOM   2571  CB  ILE B  91     150.169 148.278 151.511  1.00 25.07           C  
ATOM   2572  CG1 ILE B  91     150.676 147.085 150.734  1.00 25.07           C  
ATOM   2573  CG2 ILE B  91     150.279 149.489 150.607  1.00 25.07           C  
ATOM   2574  CD1 ILE B  91     149.844 146.855 149.502  1.00 25.07           C  
ATOM   2575  N   ILE B  92     151.374 150.838 153.229  1.00 20.04           N  
ATOM   2576  CA  ILE B  92     151.123 152.228 153.621  1.00 20.04           C  
ATOM   2577  C   ILE B  92     150.745 153.026 152.443  1.00 20.04           C  
ATOM   2578  O   ILE B  92     151.437 153.046 151.534  1.00 20.04           O  
ATOM   2579  CB  ILE B  92     152.300 152.845 154.417  1.00 20.04           C  
ATOM   2580  CG1 ILE B  92     152.604 151.956 155.594  1.00 20.04           C  
ATOM   2581  CG2 ILE B  92     152.026 154.264 154.845  1.00 20.04           C  
ATOM   2582  CD1 ILE B  92     153.193 152.696 156.727  1.00 20.04           C  
ATOM   2583  N   TRP B  93     149.641 153.656 152.426  1.00 32.20           N  
ATOM   2584  CA  TRP B  93     149.174 154.344 151.349  1.00 32.20           C  
ATOM   2585  C   TRP B  93     148.904 155.792 151.558  1.00 32.20           C  
ATOM   2586  O   TRP B  93     148.475 156.117 152.582  1.00 32.20           O  
ATOM   2587  CB  TRP B  93     147.749 153.935 151.216  1.00 32.20           C  
ATOM   2588  CG  TRP B  93     147.345 152.528 151.027  1.00 32.20           C  
ATOM   2589  CD1 TRP B  93     147.014 151.637 151.996  1.00 32.20           C  
ATOM   2590  CD2 TRP B  93     147.116 151.863 149.788  1.00 32.20           C  
ATOM   2591  NE1 TRP B  93     146.643 150.458 151.450  1.00 32.20           N  
ATOM   2592  CE2 TRP B  93     146.692 150.566 150.091  1.00 32.20           C  
ATOM   2593  CE3 TRP B  93     147.243 152.231 148.449  1.00 32.20           C  
ATOM   2594  CZ2 TRP B  93     146.397 149.639 149.108  1.00 32.20           C  
ATOM   2595  CZ3 TRP B  93     146.957 151.313 147.493  1.00 32.20           C  
ATOM   2596  CH2 TRP B  93     146.541 150.036 147.822  1.00 32.20           C  
ATOM   2597  N   ASP B  94     149.025 156.686 150.568  1.00 36.15           N  
ATOM   2598  CA  ASP B  94     148.581 158.097 150.653  1.00 36.15           C  
ATOM   2599  C   ASP B  94     147.269 158.061 150.062  1.00 36.15           C  
ATOM   2600  O   ASP B  94     147.096 157.468 149.072  1.00 36.15           O  
ATOM   2601  CB  ASP B  94     149.377 159.040 149.820  1.00 36.15           C  
ATOM   2602  CG  ASP B  94     149.042 160.480 150.066  1.00 36.15           C  
ATOM   2603  OD1 ASP B  94     147.936 160.790 150.491  1.00 36.15           O  
ATOM   2604  OD2 ASP B  94     149.895 161.335 149.826  1.00 36.15           O  
ATOM   2605  N   SER B  95     146.305 158.649 150.687  1.00 39.52           N  
ATOM   2606  CA  SER B  95     144.993 158.531 150.246  1.00 39.52           C  
ATOM   2607  C   SER B  95     144.422 159.555 149.357  1.00 39.52           C  
ATOM   2608  O   SER B  95     143.425 159.297 148.781  1.00 39.52           O  
ATOM   2609  CB  SER B  95     144.124 158.396 151.447  1.00 39.52           C  
ATOM   2610  OG  SER B  95     144.142 159.542 152.243  1.00 39.52           O  
ATOM   2611  N   TYR B  96     145.008 160.743 149.242  1.00 45.38           N  
ATOM   2612  CA  TYR B  96     144.541 161.802 148.391  1.00 45.38           C  
ATOM   2613  C   TYR B  96     145.665 161.492 147.611  1.00 45.38           C  
ATOM   2614  O   TYR B  96     146.678 161.639 148.190  1.00 45.38           O  
ATOM   2615  CB  TYR B  96     144.960 163.126 148.935  1.00 45.38           C  
ATOM   2616  CG  TYR B  96     144.635 163.642 150.291  1.00 45.38           C  
ATOM   2617  CD1 TYR B  96     143.651 163.117 151.070  1.00 45.38           C  
ATOM   2618  CD2 TYR B  96     145.312 164.746 150.756  1.00 45.38           C  
ATOM   2619  CE1 TYR B  96     143.376 163.652 152.303  1.00 45.38           C  
ATOM   2620  CE2 TYR B  96     145.046 165.289 151.980  1.00 45.38           C  
ATOM   2621  CZ  TYR B  96     144.073 164.735 152.748  1.00 45.38           C  
ATOM   2622  OH  TYR B  96     143.813 165.274 153.977  1.00 45.38           O  
ATOM   2623  N   THR B  97     145.594 161.093 146.364  1.00 47.43           N  
ATOM   2624  CA  THR B  97     146.720 160.621 145.521  1.00 47.43           C  
ATOM   2625  C   THR B  97     146.926 159.171 145.330  1.00 47.43           C  
ATOM   2626  O   THR B  97     147.696 158.827 144.499  1.00 47.43           O  
ATOM   2627  CB  THR B  97     148.178 161.099 145.745  1.00 47.43           C  
ATOM   2628  OG1 THR B  97     148.797 160.383 146.793  1.00 47.43           O  
ATOM   2629  CG2 THR B  97     148.334 162.600 145.927  1.00 47.43           C  
ATOM   2630  N   THR B  98     146.344 158.294 146.090  1.00 44.12           N  
ATOM   2631  CA  THR B  98     146.430 156.887 145.865  1.00 44.12           C  
ATOM   2632  C   THR B  98     147.769 156.245 145.668  1.00 44.12           C  
ATOM   2633  O   THR B  98     147.826 155.266 145.011  1.00 44.12           O  
ATOM   2634  CB  THR B  98     145.514 156.426 144.766  1.00 44.12           C  
ATOM   2635  OG1 THR B  98     146.084 156.738 143.494  1.00 44.12           O  
ATOM   2636  CG2 THR B  98     144.143 157.035 144.891  1.00 44.12           C  
ATOM   2637  N   ASN B  99     148.806 156.641 146.340  1.00 42.69           N  
ATOM   2638  CA  ASN B  99     150.072 156.095 146.141  1.00 42.69           C  
ATOM   2639  C   ASN B  99     150.530 155.251 147.256  1.00 42.69           C  
ATOM   2640  O   ASN B  99     150.054 155.359 148.310  1.00 42.69           O  
ATOM   2641  CB  ASN B  99     151.007 157.230 146.044  1.00 42.69           C  
ATOM   2642  CG  ASN B  99     151.018 157.903 144.677  1.00 42.69           C  
ATOM   2643  OD1 ASN B  99     151.470 157.339 143.707  1.00 42.69           O  
ATOM   2644  ND2 ASN B  99     150.568 159.137 144.619  1.00 42.69           N  
ATOM   2645  N   LYS B 100     151.453 154.395 147.039  1.00 33.62           N  
ATOM   2646  CA  LYS B 100     151.952 153.581 148.036  1.00 33.62           C  
ATOM   2647  C   LYS B 100     153.285 153.977 148.553  1.00 33.62           C  
ATOM   2648  O   LYS B 100     154.252 153.780 147.925  1.00 33.62           O  
ATOM   2649  CB  LYS B 100     151.962 152.179 147.505  1.00 33.62           C  
ATOM   2650  CG  LYS B 100     150.679 151.614 146.956  1.00 33.62           C  
ATOM   2651  CD  LYS B 100     151.038 150.291 146.305  1.00 33.62           C  
ATOM   2652  CE  LYS B 100     149.834 149.434 145.980  1.00 33.62           C  
ATOM   2653  NZ  LYS B 100     149.039 149.932 144.828  1.00 33.62           N  
ATOM   2654  N   VAL B 101     153.339 154.493 149.752  1.00 24.86           N  
ATOM   2655  CA  VAL B 101     154.481 154.966 150.364  1.00 24.86           C  
ATOM   2656  C   VAL B 101     155.380 153.902 150.678  1.00 24.86           C  
ATOM   2657  O   VAL B 101     156.536 154.042 150.496  1.00 24.86           O  
ATOM   2658  CB  VAL B 101     154.073 155.853 151.522  1.00 24.86           C  
ATOM   2659  CG1 VAL B 101     155.226 156.625 152.074  1.00 24.86           C  
ATOM   2660  CG2 VAL B 101     152.981 156.793 151.124  1.00 24.86           C  
ATOM   2661  N   HIS B 102     154.892 152.819 151.203  1.00 29.43           N  
ATOM   2662  CA  HIS B 102     155.712 151.716 151.618  1.00 29.43           C  
ATOM   2663  C   HIS B 102     154.933 150.538 151.479  1.00 29.43           C  
ATOM   2664  O   HIS B 102     153.790 150.599 151.561  1.00 29.43           O  
ATOM   2665  CB  HIS B 102     156.064 151.728 153.080  1.00 29.43           C  
ATOM   2666  CG  HIS B 102     156.926 152.860 153.533  1.00 29.43           C  
ATOM   2667  ND1 HIS B 102     156.426 153.957 154.191  1.00 29.43           N  
ATOM   2668  CD2 HIS B 102     158.264 153.034 153.479  1.00 29.43           C  
ATOM   2669  CE1 HIS B 102     157.409 154.778 154.490  1.00 29.43           C  
ATOM   2670  NE2 HIS B 102     158.536 154.240 154.071  1.00 29.43           N  
ATOM   2671  N   ALA B 103     155.538 149.435 151.250  1.00 28.58           N  
ATOM   2672  CA  ALA B 103     154.835 148.226 151.264  1.00 28.58           C  
ATOM   2673  C   ALA B 103     155.694 147.239 151.951  1.00 28.58           C  
ATOM   2674  O   ALA B 103     156.683 146.862 151.419  1.00 28.58           O  
ATOM   2675  CB  ALA B 103     154.470 147.799 149.927  1.00 28.58           C  
ATOM   2676  N   ILE B 104     155.332 146.787 153.155  1.00 28.91           N  
ATOM   2677  CA  ILE B 104     156.160 145.863 153.989  1.00 28.91           C  
ATOM   2678  C   ILE B 104     155.888 144.371 153.894  1.00 28.91           C  
ATOM   2679  O   ILE B 104     154.813 143.907 154.147  1.00 28.91           O  
ATOM   2680  CB  ILE B 104     156.143 146.311 155.478  1.00 28.91           C  
ATOM   2681  CG1 ILE B 104     156.633 147.733 155.642  1.00 28.91           C  
ATOM   2682  CG2 ILE B 104     156.910 145.349 156.360  1.00 28.91           C  
ATOM   2683  CD1 ILE B 104     155.537 148.680 156.024  1.00 28.91           C  
ATOM   2684  N   PRO B 105     156.882 143.608 153.497  1.00 31.26           N  
ATOM   2685  CA  PRO B 105     156.767 142.134 153.407  1.00 31.26           C  
ATOM   2686  C   PRO B 105     156.813 141.320 154.747  1.00 31.26           C  
ATOM   2687  O   PRO B 105     157.828 141.289 155.415  1.00 31.26           O  
ATOM   2688  CB  PRO B 105     158.019 141.794 152.610  1.00 31.26           C  
ATOM   2689  CG  PRO B 105     158.994 142.847 152.949  1.00 31.26           C  
ATOM   2690  CD  PRO B 105     158.197 144.096 153.071  1.00 31.26           C  
ATOM   2691  N   LEU B 106     155.758 140.621 155.127  1.00 30.10           N  
ATOM   2692  CA  LEU B 106     155.703 139.960 156.459  1.00 30.10           C  
ATOM   2693  C   LEU B 106     156.292 138.557 156.596  1.00 30.10           C  
ATOM   2694  O   LEU B 106     156.301 137.823 155.663  1.00 30.10           O  
ATOM   2695  CB  LEU B 106     154.317 140.197 157.148  1.00 30.10           C  
ATOM   2696  CG  LEU B 106     153.623 141.499 157.112  1.00 30.10           C  
ATOM   2697  CD1 LEU B 106     152.217 141.270 157.590  1.00 30.10           C  
ATOM   2698  CD2 LEU B 106     154.401 142.476 157.944  1.00 30.10           C  
ATOM   2699  N   ARG B 107     156.856 138.209 157.728  1.00 38.61           N  
ATOM   2700  CA  ARG B 107     157.373 136.855 158.007  1.00 38.61           C  
ATOM   2701  C   ARG B 107     156.312 135.776 158.091  1.00 38.61           C  
ATOM   2702  O   ARG B 107     156.618 134.630 157.881  1.00 38.61           O  
ATOM   2703  CB  ARG B 107     158.274 136.828 159.200  1.00 38.61           C  
ATOM   2704  CG  ARG B 107     159.201 135.627 159.218  1.00 38.61           C  
ATOM   2705  CD  ARG B 107     159.848 135.376 160.565  1.00 38.61           C  
ATOM   2706  NE  ARG B 107     160.713 136.475 160.965  1.00 38.61           N  
ATOM   2707  CZ  ARG B 107     161.973 136.625 160.567  1.00 38.61           C  
ATOM   2708  NH1 ARG B 107     162.526 135.745 159.749  1.00 38.61           N  
ATOM   2709  NH2 ARG B 107     162.680 137.663 160.985  1.00 38.61           N  
ATOM   2710  N   SER B 108     155.066 136.114 158.415  1.00 31.95           N  
ATOM   2711  CA  SER B 108     153.998 135.185 158.404  1.00 31.95           C  
ATOM   2712  C   SER B 108     152.805 135.755 157.818  1.00 31.95           C  
ATOM   2713  O   SER B 108     152.486 136.844 158.110  1.00 31.95           O  
ATOM   2714  CB  SER B 108     153.724 134.814 159.811  1.00 31.95           C  
ATOM   2715  OG  SER B 108     152.524 134.105 159.979  1.00 31.95           O  
ATOM   2716  N   SER B 109     152.035 135.012 157.101  1.00 28.53           N  
ATOM   2717  CA  SER B 109     150.915 135.479 156.374  1.00 28.53           C  
ATOM   2718  C   SER B 109     149.615 135.443 156.950  1.00 28.53           C  
ATOM   2719  O   SER B 109     148.678 135.749 156.294  1.00 28.53           O  
ATOM   2720  CB  SER B 109     150.786 134.568 155.235  1.00 28.53           C  
ATOM   2721  OG  SER B 109     151.575 133.428 155.441  1.00 28.53           O  
ATOM   2722  N   TRP B 110     149.500 135.046 158.178  1.00 30.31           N  
ATOM   2723  CA  TRP B 110     148.233 134.882 158.799  1.00 30.31           C  
ATOM   2724  C   TRP B 110     147.980 135.965 159.763  1.00 30.31           C  
ATOM   2725  O   TRP B 110     147.609 135.721 160.858  1.00 30.31           O  
ATOM   2726  CB  TRP B 110     148.166 133.500 159.359  1.00 30.31           C  
ATOM   2727  CG  TRP B 110     148.368 132.435 158.391  1.00 30.31           C  
ATOM   2728  CD1 TRP B 110     149.471 131.684 158.230  1.00 30.31           C  
ATOM   2729  CD2 TRP B 110     147.433 132.001 157.414  1.00 30.31           C  
ATOM   2730  NE1 TRP B 110     149.294 130.810 157.204  1.00 30.31           N  
ATOM   2731  CE2 TRP B 110     148.048 130.991 156.679  1.00 30.31           C  
ATOM   2732  CE3 TRP B 110     146.137 132.383 157.084  1.00 30.31           C  
ATOM   2733  CZ2 TRP B 110     147.419 130.352 155.645  1.00 30.31           C  
ATOM   2734  CZ3 TRP B 110     145.522 131.759 156.062  1.00 30.31           C  
ATOM   2735  CH2 TRP B 110     146.154 130.750 155.350  1.00 30.31           C  
ATOM   2736  N   VAL B 111     148.101 137.170 159.312  1.00 27.71           N  
ATOM   2737  CA  VAL B 111     147.962 138.285 160.101  1.00 27.71           C  
ATOM   2738  C   VAL B 111     146.533 138.670 160.325  1.00 27.71           C  
ATOM   2739  O   VAL B 111     145.734 138.472 159.498  1.00 27.71           O  
ATOM   2740  CB  VAL B 111     148.862 139.403 159.469  1.00 27.71           C  
ATOM   2741  CG1 VAL B 111     148.677 139.497 157.972  1.00 27.71           C  
ATOM   2742  CG2 VAL B 111     148.722 140.754 160.127  1.00 27.71           C  
ATOM   2743  N   MET B 112     146.194 139.192 161.454  1.00 30.05           N  
ATOM   2744  CA  MET B 112     144.906 139.549 161.710  1.00 30.05           C  
ATOM   2745  C   MET B 112     144.802 140.861 162.266  1.00 30.05           C  
ATOM   2746  O   MET B 112     143.718 141.317 162.467  1.00 30.05           O  
ATOM   2747  CB  MET B 112     144.388 138.607 162.699  1.00 30.05           C  
ATOM   2748  CG  MET B 112     144.085 137.226 162.165  1.00 30.05           C  
ATOM   2749  SD  MET B 112     144.117 135.981 163.426  1.00 30.05           S  
ATOM   2750  CE  MET B 112     142.514 136.194 164.176  1.00 30.05           C  
ATOM   2751  N   THR B 113     145.922 141.488 162.545  1.00 32.69           N  
ATOM   2752  CA  THR B 113     145.949 142.866 163.039  1.00 32.69           C  
ATOM   2753  C   THR B 113     147.039 143.814 162.611  1.00 32.69           C  
ATOM   2754  O   THR B 113     148.059 143.394 162.228  1.00 32.69           O  
ATOM   2755  CB  THR B 113     145.674 142.935 164.595  1.00 32.69           C  
ATOM   2756  OG1 THR B 113     145.440 144.281 165.005  1.00 32.69           O  
ATOM   2757  CG2 THR B 113     146.764 142.258 165.430  1.00 32.69           C  
ATOM   2758  N   CYS B 114     146.785 145.085 162.639  1.00 41.99           N  
ATOM   2759  CA  CYS B 114     147.723 146.177 162.361  1.00 41.99           C  
ATOM   2760  C   CYS B 114     147.434 147.438 163.167  1.00 41.99           C  
ATOM   2761  O   CYS B 114     146.319 147.727 163.416  1.00 41.99           O  
ATOM   2762  CB  CYS B 114     147.739 146.507 160.828  1.00 41.99           C  
ATOM   2763  SG  CYS B 114     146.427 147.257 159.936  1.00 41.99           S  
ATOM   2764  N   ALA B 115     148.409 148.207 163.537  1.00 32.32           N  
ATOM   2765  CA  ALA B 115     148.310 149.530 164.165  1.00 32.32           C  
ATOM   2766  C   ALA B 115     149.333 150.484 163.647  1.00 32.32           C  
ATOM   2767  O   ALA B 115     150.389 150.090 163.348  1.00 32.32           O  
ATOM   2768  CB  ALA B 115     148.475 149.470 165.623  1.00 32.32           C  
ATOM   2769  N   TYR B 116     149.018 151.733 163.555  1.00 35.29           N  
ATOM   2770  CA  TYR B 116     149.923 152.771 163.295  1.00 35.29           C  
ATOM   2771  C   TYR B 116     150.153 153.651 164.531  1.00 35.29           C  
ATOM   2772  O   TYR B 116     149.222 154.112 165.088  1.00 35.29           O  
ATOM   2773  CB  TYR B 116     149.303 153.611 162.193  1.00 35.29           C  
ATOM   2774  CG  TYR B 116     149.953 154.910 161.857  1.00 35.29           C  
ATOM   2775  CD1 TYR B 116     150.917 155.001 160.874  1.00 35.29           C  
ATOM   2776  CD2 TYR B 116     149.574 156.063 162.528  1.00 35.29           C  
ATOM   2777  CE1 TYR B 116     151.498 156.209 160.581  1.00 35.29           C  
ATOM   2778  CE2 TYR B 116     150.147 157.285 162.268  1.00 35.29           C  
ATOM   2779  CZ  TYR B 116     151.098 157.371 161.289  1.00 35.29           C  
ATOM   2780  OH  TYR B 116     151.603 158.640 161.041  1.00 35.29           O  
ATOM   2781  N   ALA B 117     151.384 153.926 164.938  1.00 29.24           N  
ATOM   2782  CA  ALA B 117     151.741 154.772 166.058  1.00 29.24           C  
ATOM   2783  C   ALA B 117     151.336 156.129 165.926  1.00 29.24           C  
ATOM   2784  O   ALA B 117     151.526 156.689 164.916  1.00 29.24           O  
ATOM   2785  CB  ALA B 117     153.191 154.758 166.248  1.00 29.24           C  
ATOM   2786  N   PRO B 118     150.862 156.773 167.006  1.00 30.95           N  
ATOM   2787  CA  PRO B 118     150.421 158.162 166.981  1.00 30.95           C  
ATOM   2788  C   PRO B 118     151.494 159.112 166.458  1.00 30.95           C  
ATOM   2789  O   PRO B 118     151.139 160.096 165.904  1.00 30.95           O  
ATOM   2790  CB  PRO B 118     149.947 158.351 168.371  1.00 30.95           C  
ATOM   2791  CG  PRO B 118     149.558 157.017 168.853  1.00 30.95           C  
ATOM   2792  CD  PRO B 118     150.604 156.141 168.304  1.00 30.95           C  
ATOM   2793  N   SER B 119     152.764 158.900 166.653  1.00 35.71           N  
ATOM   2794  CA  SER B 119     153.871 159.596 166.006  1.00 35.71           C  
ATOM   2795  C   SER B 119     154.102 159.451 164.521  1.00 35.71           C  
ATOM   2796  O   SER B 119     154.370 160.434 163.900  1.00 35.71           O  
ATOM   2797  CB  SER B 119     155.119 159.133 166.625  1.00 35.71           C  
ATOM   2798  OG  SER B 119     155.208 157.759 166.599  1.00 35.71           O  
ATOM   2799  N   GLY B 120     153.986 158.293 163.923  1.00 32.98           N  
ATOM   2800  CA  GLY B 120     154.239 158.073 162.548  1.00 32.98           C  
ATOM   2801  C   GLY B 120     155.447 157.311 162.340  1.00 32.98           C  
ATOM   2802  O   GLY B 120     155.743 156.999 161.247  1.00 32.98           O  
ATOM   2803  N   ASN B 121     156.116 156.926 163.373  1.00 36.23           N  
ATOM   2804  CA  ASN B 121     157.317 156.318 163.218  1.00 36.23           C  
ATOM   2805  C   ASN B 121     157.284 154.926 163.213  1.00 36.23           C  
ATOM   2806  O   ASN B 121     158.265 154.355 162.905  1.00 36.23           O  
ATOM   2807  CB  ASN B 121     158.220 156.721 164.306  1.00 36.23           C  
ATOM   2808  CG  ASN B 121     158.539 158.205 164.331  1.00 36.23           C  
ATOM   2809  OD1 ASN B 121     158.420 158.918 163.345  1.00 36.23           O  
ATOM   2810  ND2 ASN B 121     158.969 158.670 165.485  1.00 36.23           N  
ATOM   2811  N   TYR B 122     156.169 154.320 163.541  1.00 29.80           N  
ATOM   2812  CA  TYR B 122     156.064 152.909 163.639  1.00 29.80           C  
ATOM   2813  C   TYR B 122     154.837 152.328 163.326  1.00 29.80           C  
ATOM   2814  O   TYR B 122     153.867 152.981 163.362  1.00 29.80           O  
ATOM   2815  CB  TYR B 122     156.522 152.306 164.969  1.00 29.80           C  
ATOM   2816  CG  TYR B 122     157.798 152.733 165.598  1.00 29.80           C  
ATOM   2817  CD1 TYR B 122     158.960 152.108 165.299  1.00 29.80           C  
ATOM   2818  CD2 TYR B 122     157.823 153.747 166.524  1.00 29.80           C  
ATOM   2819  CE1 TYR B 122     160.133 152.500 165.867  1.00 29.80           C  
ATOM   2820  CE2 TYR B 122     158.993 154.156 167.086  1.00 29.80           C  
ATOM   2821  CZ  TYR B 122     160.144 153.517 166.756  1.00 29.80           C  
ATOM   2822  OH  TYR B 122     161.326 153.898 167.323  1.00 29.80           O  
ATOM   2823  N   VAL B 123     154.916 151.079 162.915  1.00 27.88           N  
ATOM   2824  CA  VAL B 123     153.775 150.252 162.583  1.00 27.88           C  
ATOM   2825  C   VAL B 123     153.960 148.905 163.294  1.00 27.88           C  
ATOM   2826  O   VAL B 123     155.028 148.484 163.488  1.00 27.88           O  
ATOM   2827  CB  VAL B 123     153.209 150.248 161.047  1.00 27.88           C  
ATOM   2828  CG1 VAL B 123     152.568 151.531 160.612  1.00 27.88           C  
ATOM   2829  CG2 VAL B 123     154.193 149.706 160.057  1.00 27.88           C  
ATOM   2830  N   ALA B 124     152.897 148.290 163.764  1.00 27.97           N  
ATOM   2831  CA  ALA B 124     152.850 146.936 164.389  1.00 27.97           C  
ATOM   2832  C   ALA B 124     151.857 146.044 163.759  1.00 27.97           C  
ATOM   2833  O   ALA B 124     150.885 146.468 163.295  1.00 27.97           O  
ATOM   2834  CB  ALA B 124     152.437 147.020 165.784  1.00 27.97           C  
ATOM   2835  N   CYS B 125     152.140 144.786 163.696  1.00 31.76           N  
ATOM   2836  CA  CYS B 125     151.258 143.784 163.221  1.00 31.76           C  
ATOM   2837  C   CYS B 125     151.361 142.435 163.929  1.00 31.76           C  
ATOM   2838  O   CYS B 125     152.340 142.152 164.517  1.00 31.76           O  
ATOM   2839  CB  CYS B 125     151.402 143.600 161.722  1.00 31.76           C  
ATOM   2840  SG  CYS B 125     152.874 142.852 161.085  1.00 31.76           S  
ATOM   2841  N   GLY B 126     150.343 141.607 163.883  1.00 29.60           N  
ATOM   2842  CA  GLY B 126     150.350 140.239 164.353  1.00 29.60           C  
ATOM   2843  C   GLY B 126     149.197 139.316 163.997  1.00 29.60           C  
ATOM   2844  O   GLY B 126     148.319 139.711 163.387  1.00 29.60           O  
ATOM   2845  N   GLY B 127     149.220 138.075 164.373  1.00 29.01           N  
ATOM   2846  CA  GLY B 127     148.138 137.125 164.179  1.00 29.01           C  
ATOM   2847  C   GLY B 127     148.410 135.739 164.720  1.00 29.01           C  
ATOM   2848  O   GLY B 127     148.714 135.569 165.842  1.00 29.01           O  
ATOM   2849  N   LEU B 128     148.458 134.731 163.906  1.00 30.61           N  
ATOM   2850  CA  LEU B 128     148.595 133.317 164.309  1.00 30.61           C  
ATOM   2851  C   LEU B 128     149.858 132.761 164.675  1.00 30.61           C  
ATOM   2852  O   LEU B 128     149.932 131.630 164.891  1.00 30.61           O  
ATOM   2853  CB  LEU B 128     147.859 132.392 163.346  1.00 30.61           C  
ATOM   2854  CG  LEU B 128     146.415 132.558 162.909  1.00 30.61           C  
ATOM   2855  CD1 LEU B 128     146.114 131.519 161.869  1.00 30.61           C  
ATOM   2856  CD2 LEU B 128     145.447 132.408 164.051  1.00 30.61           C  
ATOM   2857  N   ASP B 129     150.879 133.531 164.691  1.00 36.81           N  
ATOM   2858  CA  ASP B 129     152.148 133.142 165.168  1.00 36.81           C  
ATOM   2859  C   ASP B 129     152.327 133.567 166.585  1.00 36.81           C  
ATOM   2860  O   ASP B 129     153.345 133.310 167.126  1.00 36.81           O  
ATOM   2861  CB  ASP B 129     153.220 133.720 164.316  1.00 36.81           C  
ATOM   2862  CG  ASP B 129     153.149 135.259 164.167  1.00 36.81           C  
ATOM   2863  OD1 ASP B 129     152.126 135.927 164.406  1.00 36.81           O  
ATOM   2864  OD2 ASP B 129     154.170 135.834 163.762  1.00 36.81           O  
ATOM   2865  N   ASN B 130     151.345 134.186 167.186  1.00 35.77           N  
ATOM   2866  CA  ASN B 130     151.384 134.584 168.546  1.00 35.77           C  
ATOM   2867  C   ASN B 130     152.522 135.546 168.907  1.00 35.77           C  
ATOM   2868  O   ASN B 130     153.036 135.447 169.996  1.00 35.77           O  
ATOM   2869  CB  ASN B 130     151.353 133.382 169.493  1.00 35.77           C  
ATOM   2870  CG  ASN B 130     150.407 132.275 169.105  1.00 35.77           C  
ATOM   2871  OD1 ASN B 130     149.399 132.484 168.483  1.00 35.77           O  
ATOM   2872  ND2 ASN B 130     150.731 131.081 169.526  1.00 35.77           N  
ATOM   2873  N   ILE B 131     152.942 136.467 168.024  1.00 34.79           N  
ATOM   2874  CA  ILE B 131     153.993 137.434 168.228  1.00 34.79           C  
ATOM   2875  C   ILE B 131     153.502 138.768 167.736  1.00 34.79           C  
ATOM   2876  O   ILE B 131     152.785 138.765 166.785  1.00 34.79           O  
ATOM   2877  CB  ILE B 131     155.220 137.048 167.423  1.00 34.79           C  
ATOM   2878  CG1 ILE B 131     155.635 135.619 167.662  1.00 34.79           C  
ATOM   2879  CG2 ILE B 131     156.383 137.973 167.693  1.00 34.79           C  
ATOM   2880  CD1 ILE B 131     156.694 135.492 168.708  1.00 34.79           C  
ATOM   2881  N   CYS B 132     153.799 139.899 168.395  1.00 32.46           N  
ATOM   2882  CA  CYS B 132     153.530 141.256 167.860  1.00 32.46           C  
ATOM   2883  C   CYS B 132     154.794 141.826 167.283  1.00 32.46           C  
ATOM   2884  O   CYS B 132     155.766 141.884 167.937  1.00 32.46           O  
ATOM   2885  CB  CYS B 132     153.044 142.227 168.860  1.00 32.46           C  
ATOM   2886  SG  CYS B 132     152.352 143.762 168.301  1.00 32.46           S  
ATOM   2887  N   SER B 133     154.800 142.200 166.022  1.00 29.35           N  
ATOM   2888  CA  SER B 133     155.982 142.703 165.390  1.00 29.35           C  
ATOM   2889  C   SER B 133     155.970 144.181 165.170  1.00 29.35           C  
ATOM   2890  O   SER B 133     154.956 144.700 164.931  1.00 29.35           O  
ATOM   2891  CB  SER B 133     156.251 141.948 164.173  1.00 29.35           C  
ATOM   2892  OG  SER B 133     156.779 140.683 164.451  1.00 29.35           O  
ATOM   2893  N   ILE B 134     157.068 144.880 165.458  1.00 29.83           N  
ATOM   2894  CA  ILE B 134     157.189 146.358 165.289  1.00 29.83           C  
ATOM   2895  C   ILE B 134     158.143 146.743 164.282  1.00 29.83           C  
ATOM   2896  O   ILE B 134     159.238 146.313 164.275  1.00 29.83           O  
ATOM   2897  CB  ILE B 134     157.464 147.183 166.543  1.00 29.83           C  
ATOM   2898  CG1 ILE B 134     156.899 146.490 167.800  1.00 29.83           C  
ATOM   2899  CG2 ILE B 134     156.999 148.608 166.385  1.00 29.83           C  
ATOM   2900  CD1 ILE B 134     155.540 146.929 168.259  1.00 29.83           C  
ATOM   2901  N   TYR B 135     157.679 147.535 163.383  1.00 33.18           N  
ATOM   2902  CA  TYR B 135     158.474 147.998 162.294  1.00 33.18           C  
ATOM   2903  C   TYR B 135     158.780 149.499 162.283  1.00 33.18           C  
ATOM   2904  O   TYR B 135     157.898 150.239 162.357  1.00 33.18           O  
ATOM   2905  CB  TYR B 135     157.698 147.587 161.038  1.00 33.18           C  
ATOM   2906  CG  TYR B 135     157.599 146.143 160.730  1.00 33.18           C  
ATOM   2907  CD1 TYR B 135     158.586 145.520 160.011  1.00 33.18           C  
ATOM   2908  CD2 TYR B 135     156.496 145.408 161.109  1.00 33.18           C  
ATOM   2909  CE1 TYR B 135     158.509 144.190 159.728  1.00 33.18           C  
ATOM   2910  CE2 TYR B 135     156.415 144.074 160.839  1.00 33.18           C  
ATOM   2911  CZ  TYR B 135     157.423 143.480 160.140  1.00 33.18           C  
ATOM   2912  OH  TYR B 135     157.354 142.152 159.843  1.00 33.18           O  
ATOM   2913  N   ASN B 136     160.029 149.912 162.168  1.00 38.79           N  
ATOM   2914  CA  ASN B 136     160.459 151.349 162.038  1.00 38.79           C  
ATOM   2915  C   ASN B 136     160.315 151.916 160.688  1.00 38.79           C  
ATOM   2916  O   ASN B 136     161.011 151.539 159.849  1.00 38.79           O  
ATOM   2917  CB  ASN B 136     161.934 151.425 162.313  1.00 38.79           C  
ATOM   2918  CG  ASN B 136     162.390 152.748 162.818  1.00 38.79           C  
ATOM   2919  OD1 ASN B 136     161.784 153.758 162.582  1.00 38.79           O  
ATOM   2920  ND2 ASN B 136     163.490 152.740 163.519  1.00 38.79           N  
ATOM   2921  N   LEU B 137     159.473 152.859 160.470  1.00 36.17           N  
ATOM   2922  CA  LEU B 137     159.207 153.308 159.211  1.00 36.17           C  
ATOM   2923  C   LEU B 137     160.055 154.444 158.866  1.00 36.17           C  
ATOM   2924  O   LEU B 137     159.968 154.937 157.796  1.00 36.17           O  
ATOM   2925  CB  LEU B 137     157.783 153.739 159.174  1.00 36.17           C  
ATOM   2926  CG  LEU B 137     156.574 152.883 159.317  1.00 36.17           C  
ATOM   2927  CD1 LEU B 137     155.444 153.875 159.336  1.00 36.17           C  
ATOM   2928  CD2 LEU B 137     156.485 151.971 158.130  1.00 36.17           C  
ATOM   2929  N   LYS B 138     160.925 154.892 159.725  1.00 51.88           N  
ATOM   2930  CA  LYS B 138     161.717 156.100 159.543  1.00 51.88           C  
ATOM   2931  C   LYS B 138     163.091 155.668 159.864  1.00 51.88           C  
ATOM   2932  O   LYS B 138     163.708 156.094 160.805  1.00 51.88           O  
ATOM   2933  CB  LYS B 138     161.289 157.211 160.562  1.00 51.88           C  
ATOM   2934  CG  LYS B 138     159.826 157.584 160.565  1.00 51.88           C  
ATOM   2935  CD  LYS B 138     159.511 158.596 159.482  1.00 51.88           C  
ATOM   2936  CE  LYS B 138     158.065 159.072 159.518  1.00 51.88           C  
ATOM   2937  NZ  LYS B 138     157.697 159.902 160.700  1.00 51.88           N  
ATOM   2938  N   THR B 139     163.585 154.781 159.075  1.00 72.39           N  
ATOM   2939  CA  THR B 139     164.934 154.340 159.290  1.00 72.39           C  
ATOM   2940  C   THR B 139     166.043 155.231 158.721  1.00 72.39           C  
ATOM   2941  O   THR B 139     165.901 155.779 157.635  1.00 72.39           O  
ATOM   2942  CB  THR B 139     165.133 152.919 158.803  1.00 72.39           C  
ATOM   2943  OG1 THR B 139     164.038 152.555 157.963  1.00 72.39           O  
ATOM   2944  CG2 THR B 139     165.203 151.977 159.973  1.00 72.39           C  
ATOM   2945  N   ARG B 140     167.170 155.328 159.424  1.00 92.54           N  
ATOM   2946  CA  ARG B 140     168.282 156.195 159.031  1.00 92.54           C  
ATOM   2947  C   ARG B 140     168.921 155.882 157.739  1.00 92.54           C  
ATOM   2948  O   ARG B 140     169.151 156.741 156.902  1.00 92.54           O  
ATOM   2949  CB  ARG B 140     169.367 155.973 160.052  1.00 92.54           C  
ATOM   2950  CG  ARG B 140     168.962 156.326 161.475  1.00 92.54           C  
ATOM   2951  CD  ARG B 140     168.604 157.800 161.610  1.00 92.54           C  
ATOM   2952  NE  ARG B 140     169.618 158.658 161.004  1.00 92.54           N  
ATOM   2953  CZ  ARG B 140     170.654 159.181 161.654  1.00 92.54           C  
ATOM   2954  NH1 ARG B 140     170.819 158.950 162.950  1.00 92.54           N  
ATOM   2955  NH2 ARG B 140     171.525 159.940 161.005  1.00 92.54           N  
ATOM   2956  N   GLU B 141     169.193 154.624 157.557  1.00 97.18           N  
ATOM   2957  CA  GLU B 141     169.750 154.222 156.332  1.00 97.18           C  
ATOM   2958  C   GLU B 141     168.748 153.314 155.753  1.00 97.18           C  
ATOM   2959  O   GLU B 141     168.254 152.406 156.400  1.00 97.18           O  
ATOM   2960  CB  GLU B 141     171.072 153.494 156.567  1.00 97.18           C  
ATOM   2961  CG  GLU B 141     171.068 152.444 157.672  1.00 97.18           C  
ATOM   2962  CD  GLU B 141     172.397 151.714 157.796  1.00 97.18           C  
ATOM   2963  OE1 GLU B 141     173.411 152.233 157.291  1.00 97.18           O  
ATOM   2964  OE2 GLU B 141     172.436 150.624 158.402  1.00 97.18           O  
ATOM   2965  N   GLY B 142     168.408 153.557 154.524  1.00 93.83           N  
ATOM   2966  CA  GLY B 142     167.548 152.609 153.898  1.00 93.83           C  
ATOM   2967  C   GLY B 142     166.138 152.273 154.247  1.00 93.83           C  
ATOM   2968  O   GLY B 142     165.272 153.145 154.194  1.00 93.83           O  
ATOM   2969  N   ASN B 143     165.889 151.020 154.614  1.00 73.36           N  
ATOM   2970  CA  ASN B 143     164.531 150.570 154.696  1.00 73.36           C  
ATOM   2971  C   ASN B 143     163.762 150.067 155.930  1.00 73.36           C  
ATOM   2972  O   ASN B 143     164.340 149.826 156.980  1.00 73.36           O  
ATOM   2973  CB  ASN B 143     164.440 149.538 153.587  1.00 73.36           C  
ATOM   2974  CG  ASN B 143     165.040 148.212 153.985  1.00 73.36           C  
ATOM   2975  OD1 ASN B 143     166.164 148.152 154.480  1.00 73.36           O  
ATOM   2976  ND2 ASN B 143     164.291 147.136 153.772  1.00 73.36           N  
ATOM   2977  N   VAL B 144     162.436 149.927 155.789  1.00 52.75           N  
ATOM   2978  CA  VAL B 144     161.641 149.483 156.882  1.00 52.75           C  
ATOM   2979  C   VAL B 144     162.051 148.103 157.217  1.00 52.75           C  
ATOM   2980  O   VAL B 144     161.997 147.223 156.391  1.00 52.75           O  
ATOM   2981  CB  VAL B 144     160.157 149.614 156.567  1.00 52.75           C  
ATOM   2982  CG1 VAL B 144     159.315 149.250 157.761  1.00 52.75           C  
ATOM   2983  CG2 VAL B 144     159.841 151.011 156.084  1.00 52.75           C  
ATOM   2984  N   ARG B 145     162.501 147.912 158.449  1.00 50.90           N  
ATOM   2985  CA  ARG B 145     162.852 146.605 158.924  1.00 50.90           C  
ATOM   2986  C   ARG B 145     162.138 146.385 160.220  1.00 50.90           C  
ATOM   2987  O   ARG B 145     161.558 147.313 160.726  1.00 50.90           O  
ATOM   2988  CB  ARG B 145     164.338 146.579 159.183  1.00 50.90           C  
ATOM   2989  CG  ARG B 145     165.205 146.681 157.943  1.00 50.90           C  
ATOM   2990  CD  ARG B 145     166.679 146.816 158.289  1.00 50.90           C  
ATOM   2991  NE  ARG B 145     166.961 148.025 159.057  1.00 50.90           N  
ATOM   2992  CZ  ARG B 145     167.223 148.045 160.359  1.00 50.90           C  
ATOM   2993  NH1 ARG B 145     167.256 146.917 161.055  1.00 50.90           N  
ATOM   2994  NH2 ARG B 145     167.463 149.196 160.965  1.00 50.90           N  
ATOM   2995  N   VAL B 146     162.245 145.180 160.802  1.00 41.68           N  
ATOM   2996  CA  VAL B 146     161.615 144.882 162.083  1.00 41.68           C  
ATOM   2997  C   VAL B 146     162.444 145.217 163.291  1.00 41.68           C  
ATOM   2998  O   VAL B 146     163.477 144.616 163.498  1.00 41.68           O  
ATOM   2999  CB  VAL B 146     161.035 143.456 162.139  1.00 41.68           C  
ATOM   3000  CG1 VAL B 146     162.059 142.430 161.723  1.00 41.68           C  
ATOM   3001  CG2 VAL B 146     160.368 143.139 163.459  1.00 41.68           C  
ATOM   3002  N   SER B 147     162.024 146.226 164.055  1.00 41.40           N  
ATOM   3003  CA  SER B 147     162.686 146.574 165.289  1.00 41.40           C  
ATOM   3004  C   SER B 147     162.577 145.607 166.464  1.00 41.40           C  
ATOM   3005  O   SER B 147     163.582 145.263 167.035  1.00 41.40           O  
ATOM   3006  CB  SER B 147     162.233 147.955 165.679  1.00 41.40           C  
ATOM   3007  OG  SER B 147     160.871 147.993 166.001  1.00 41.40           O  
ATOM   3008  N   ARG B 148     161.380 145.096 166.775  1.00 42.01           N  
ATOM   3009  CA  ARG B 148     161.133 144.239 167.917  1.00 42.01           C  
ATOM   3010  C   ARG B 148     160.060 143.262 167.682  1.00 42.01           C  
ATOM   3011  O   ARG B 148     159.096 143.588 167.050  1.00 42.01           O  
ATOM   3012  CB  ARG B 148     160.688 145.122 169.050  1.00 42.01           C  
ATOM   3013  CG  ARG B 148     160.701 144.498 170.427  1.00 42.01           C  
ATOM   3014  CD  ARG B 148     162.105 144.260 170.929  1.00 42.01           C  
ATOM   3015  NE  ARG B 148     162.872 145.487 170.921  1.00 42.01           N  
ATOM   3016  CZ  ARG B 148     164.130 145.573 171.325  1.00 42.01           C  
ATOM   3017  NH1 ARG B 148     164.747 144.494 171.782  1.00 42.01           N  
ATOM   3018  NH2 ARG B 148     164.766 146.733 171.285  1.00 42.01           N  
ATOM   3019  N   GLU B 149     160.207 142.058 168.208  1.00 41.16           N  
ATOM   3020  CA  GLU B 149     159.199 141.041 168.154  1.00 41.16           C  
ATOM   3021  C   GLU B 149     158.876 140.739 169.560  1.00 41.16           C  
ATOM   3022  O   GLU B 149     159.742 140.347 170.272  1.00 41.16           O  
ATOM   3023  CB  GLU B 149     159.813 139.812 167.595  1.00 41.16           C  
ATOM   3024  CG  GLU B 149     160.053 139.882 166.119  1.00 41.16           C  
ATOM   3025  CD  GLU B 149     159.996 138.523 165.502  1.00 41.16           C  
ATOM   3026  OE1 GLU B 149     160.023 138.423 164.263  1.00 41.16           O  
ATOM   3027  OE2 GLU B 149     159.909 137.555 166.271  1.00 41.16           O  
ATOM   3028  N   LEU B 150     157.638 140.867 169.978  1.00 38.16           N  
ATOM   3029  CA  LEU B 150     157.222 140.647 171.327  1.00 38.16           C  
ATOM   3030  C   LEU B 150     156.552 139.338 171.546  1.00 38.16           C  
ATOM   3031  O   LEU B 150     155.453 139.183 171.111  1.00 38.16           O  
ATOM   3032  CB  LEU B 150     156.233 141.727 171.682  1.00 38.16           C  
ATOM   3033  CG  LEU B 150     156.479 143.221 171.498  1.00 38.16           C  
ATOM   3034  CD1 LEU B 150     155.180 143.951 171.724  1.00 38.16           C  
ATOM   3035  CD2 LEU B 150     157.545 143.774 172.416  1.00 38.16           C  
ATOM   3036  N   ALA B 151     157.143 138.417 172.296  1.00 38.71           N  
ATOM   3037  CA  ALA B 151     156.636 137.084 172.539  1.00 38.71           C  
ATOM   3038  C   ALA B 151     156.108 136.751 173.920  1.00 38.71           C  
ATOM   3039  O   ALA B 151     156.700 137.149 174.871  1.00 38.71           O  
ATOM   3040  CB  ALA B 151     157.755 136.200 172.332  1.00 38.71           C  
ATOM   3041  N   GLY B 152     155.045 135.963 174.061  1.00 38.42           N  
ATOM   3042  CA  GLY B 152     154.489 135.646 175.337  1.00 38.42           C  
ATOM   3043  C   GLY B 152     153.025 135.442 175.484  1.00 38.42           C  
ATOM   3044  O   GLY B 152     152.529 135.505 176.563  1.00 38.42           O  
ATOM   3045  N   HIS B 153     152.292 135.232 174.428  1.00 34.55           N  
ATOM   3046  CA  HIS B 153     150.888 135.125 174.482  1.00 34.55           C  
ATOM   3047  C   HIS B 153     150.907 133.742 173.951  1.00 34.55           C  
ATOM   3048  O   HIS B 153     151.904 133.358 173.408  1.00 34.55           O  
ATOM   3049  CB  HIS B 153     150.413 136.101 173.494  1.00 34.55           C  
ATOM   3050  CG  HIS B 153     149.791 137.348 174.057  1.00 34.55           C  
ATOM   3051  ND1 HIS B 153     148.935 137.352 175.133  1.00 34.55           N  
ATOM   3052  CD2 HIS B 153     149.833 138.625 173.620  1.00 34.55           C  
ATOM   3053  CE1 HIS B 153     148.505 138.577 175.356  1.00 34.55           C  
ATOM   3054  NE2 HIS B 153     149.037 139.368 174.451  1.00 34.55           N  
ATOM   3055  N   THR B 154     149.912 132.912 174.214  1.00 32.94           N  
ATOM   3056  CA  THR B 154     149.879 131.505 173.797  1.00 32.94           C  
ATOM   3057  C   THR B 154     148.758 131.195 172.885  1.00 32.94           C  
ATOM   3058  O   THR B 154     148.351 130.094 172.789  1.00 32.94           O  
ATOM   3059  CB  THR B 154     149.923 130.563 175.001  1.00 32.94           C  
ATOM   3060  OG1 THR B 154     150.583 131.185 176.099  1.00 32.94           O  
ATOM   3061  CG2 THR B 154     150.684 129.310 174.671  1.00 32.94           C  
ATOM   3062  N   GLY B 155     148.232 132.177 172.237  1.00 28.84           N  
ATOM   3063  CA  GLY B 155     147.191 132.034 171.319  1.00 28.84           C  
ATOM   3064  C   GLY B 155     147.343 133.232 170.492  1.00 28.84           C  
ATOM   3065  O   GLY B 155     148.149 134.014 170.822  1.00 28.84           O  
ATOM   3066  N   TYR B 156     146.590 133.405 169.451  1.00 29.55           N  
ATOM   3067  CA  TYR B 156     146.691 134.450 168.512  1.00 29.55           C  
ATOM   3068  C   TYR B 156     146.455 135.823 168.904  1.00 29.55           C  
ATOM   3069  O   TYR B 156     145.680 136.058 169.735  1.00 29.55           O  
ATOM   3070  CB  TYR B 156     145.699 134.111 167.360  1.00 29.55           C  
ATOM   3071  CG  TYR B 156     144.244 134.008 167.661  1.00 29.55           C  
ATOM   3072  CD1 TYR B 156     143.685 132.811 168.033  1.00 29.55           C  
ATOM   3073  CD2 TYR B 156     143.425 135.084 167.520  1.00 29.55           C  
ATOM   3074  CE1 TYR B 156     142.356 132.702 168.307  1.00 29.55           C  
ATOM   3075  CE2 TYR B 156     142.094 134.984 167.785  1.00 29.55           C  
ATOM   3076  CZ  TYR B 156     141.579 133.782 168.174  1.00 29.55           C  
ATOM   3077  OH  TYR B 156     140.265 133.685 168.434  1.00 29.55           O  
ATOM   3078  N   LEU B 157     147.115 136.761 168.285  1.00 28.16           N  
ATOM   3079  CA  LEU B 157     146.829 138.114 168.466  1.00 28.16           C  
ATOM   3080  C   LEU B 157     145.662 138.639 167.715  1.00 28.16           C  
ATOM   3081  O   LEU B 157     145.602 138.540 166.546  1.00 28.16           O  
ATOM   3082  CB  LEU B 157     148.042 138.917 168.110  1.00 28.16           C  
ATOM   3083  CG  LEU B 157     149.230 139.241 168.986  1.00 28.16           C  
ATOM   3084  CD1 LEU B 157     148.798 140.180 170.077  1.00 28.16           C  
ATOM   3085  CD2 LEU B 157     149.890 138.000 169.544  1.00 28.16           C  
ATOM   3086  N   SER B 158     144.726 139.222 168.417  1.00 27.87           N  
ATOM   3087  CA  SER B 158     143.624 139.826 167.785  1.00 27.87           C  
ATOM   3088  C   SER B 158     143.628 141.351 167.629  1.00 27.87           C  
ATOM   3089  O   SER B 158     142.968 141.832 166.752  1.00 27.87           O  
ATOM   3090  CB  SER B 158     142.390 139.447 168.519  1.00 27.87           C  
ATOM   3091  OG  SER B 158     142.680 138.559 169.544  1.00 27.87           O  
ATOM   3092  N   CYS B 159     144.311 142.095 168.487  1.00 29.16           N  
ATOM   3093  CA  CYS B 159     144.332 143.495 168.457  1.00 29.16           C  
ATOM   3094  C   CYS B 159     145.590 144.001 169.118  1.00 29.16           C  
ATOM   3095  O   CYS B 159     146.223 143.236 169.724  1.00 29.16           O  
ATOM   3096  CB  CYS B 159     143.033 144.093 168.886  1.00 29.16           C  
ATOM   3097  SG  CYS B 159     142.634 145.725 168.329  1.00 29.16           S  
ATOM   3098  N   CYS B 160     146.053 145.222 168.795  1.00 34.69           N  
ATOM   3099  CA  CYS B 160     147.236 145.862 169.270  1.00 34.69           C  
ATOM   3100  C   CYS B 160     146.963 147.274 169.107  1.00 34.69           C  
ATOM   3101  O   CYS B 160     146.356 147.556 168.202  1.00 34.69           O  
ATOM   3102  CB  CYS B 160     148.385 145.424 168.423  1.00 34.69           C  
ATOM   3103  SG  CYS B 160     148.416 145.510 166.639  1.00 34.69           S  
ATOM   3104  N   ARG B 161     147.272 148.166 170.016  1.00 41.99           N  
ATOM   3105  CA  ARG B 161     147.152 149.599 169.914  1.00 41.99           C  
ATOM   3106  C   ARG B 161     148.305 150.182 170.621  1.00 41.99           C  
ATOM   3107  O   ARG B 161     148.693 149.663 171.562  1.00 41.99           O  
ATOM   3108  CB  ARG B 161     145.854 150.109 170.377  1.00 41.99           C  
ATOM   3109  CG  ARG B 161     144.649 149.838 169.514  1.00 41.99           C  
ATOM   3110  CD  ARG B 161     144.733 150.661 168.255  1.00 41.99           C  
ATOM   3111  NE  ARG B 161     143.697 150.363 167.288  1.00 41.99           N  
ATOM   3112  CZ  ARG B 161     143.835 149.545 166.258  1.00 41.99           C  
ATOM   3113  NH1 ARG B 161     144.949 148.899 166.054  1.00 41.99           N  
ATOM   3114  NH2 ARG B 161     142.837 149.379 165.425  1.00 41.99           N  
ATOM   3115  N   PHE B 162     148.904 151.255 170.147  1.00 41.99           N  
ATOM   3116  CA  PHE B 162     150.082 151.920 170.726  1.00 41.99           C  
ATOM   3117  C   PHE B 162     149.632 153.029 171.557  1.00 41.99           C  
ATOM   3118  O   PHE B 162     148.707 153.671 171.247  1.00 41.99           O  
ATOM   3119  CB  PHE B 162     151.100 152.539 169.793  1.00 41.99           C  
ATOM   3120  CG  PHE B 162     151.832 151.687 168.829  1.00 41.99           C  
ATOM   3121  CD1 PHE B 162     151.297 151.388 167.616  1.00 41.99           C  
ATOM   3122  CD2 PHE B 162     153.170 151.465 169.006  1.00 41.99           C  
ATOM   3123  CE1 PHE B 162     152.027 150.715 166.676  1.00 41.99           C  
ATOM   3124  CE2 PHE B 162     153.909 150.786 168.066  1.00 41.99           C  
ATOM   3125  CZ  PHE B 162     153.330 150.424 166.901  1.00 41.99           C  
ATOM   3126  N   LEU B 163     150.210 153.161 172.723  1.00 38.10           N  
ATOM   3127  CA  LEU B 163     149.961 154.252 173.617  1.00 38.10           C  
ATOM   3128  C   LEU B 163     151.006 155.322 173.372  1.00 38.10           C  
ATOM   3129  O   LEU B 163     150.683 156.491 173.473  1.00 38.10           O  
ATOM   3130  CB  LEU B 163     150.000 153.732 175.037  1.00 38.10           C  
ATOM   3131  CG  LEU B 163     149.008 152.757 175.637  1.00 38.10           C  
ATOM   3132  CD1 LEU B 163     149.743 151.462 175.819  1.00 38.10           C  
ATOM   3133  CD2 LEU B 163     148.654 153.256 177.011  1.00 38.10           C  
ATOM   3134  N   ASP B 164     152.223 154.933 172.955  1.00 40.22           N  
ATOM   3135  CA  ASP B 164     153.288 155.816 172.644  1.00 40.22           C  
ATOM   3136  C   ASP B 164     154.288 155.049 171.943  1.00 40.22           C  
ATOM   3137  O   ASP B 164     154.029 153.967 171.595  1.00 40.22           O  
ATOM   3138  CB  ASP B 164     153.917 156.495 173.832  1.00 40.22           C  
ATOM   3139  CG  ASP B 164     154.272 155.585 174.958  1.00 40.22           C  
ATOM   3140  OD1 ASP B 164     153.480 155.507 175.910  1.00 40.22           O  
ATOM   3141  OD2 ASP B 164     155.375 155.024 174.955  1.00 40.22           O  
ATOM   3142  N   ASP B 165     155.507 155.474 171.876  1.00 41.08           N  
ATOM   3143  CA  ASP B 165     156.471 154.777 171.076  1.00 41.08           C  
ATOM   3144  C   ASP B 165     157.204 153.740 171.785  1.00 41.08           C  
ATOM   3145  O   ASP B 165     157.914 153.020 171.141  1.00 41.08           O  
ATOM   3146  CB  ASP B 165     157.413 155.721 170.425  1.00 41.08           C  
ATOM   3147  CG  ASP B 165     156.788 156.509 169.304  1.00 41.08           C  
ATOM   3148  OD1 ASP B 165     155.561 156.466 169.117  1.00 41.08           O  
ATOM   3149  OD2 ASP B 165     157.539 157.193 168.597  1.00 41.08           O  
ATOM   3150  N   ASN B 166     157.065 153.610 173.103  1.00 43.47           N  
ATOM   3151  CA  ASN B 166     157.662 152.521 173.828  1.00 43.47           C  
ATOM   3152  C   ASN B 166     156.656 151.657 174.510  1.00 43.47           C  
ATOM   3153  O   ASN B 166     157.024 150.704 175.108  1.00 43.47           O  
ATOM   3154  CB  ASN B 166     158.640 153.058 174.825  1.00 43.47           C  
ATOM   3155  CG  ASN B 166     159.771 152.132 175.079  1.00 43.47           C  
ATOM   3156  OD1 ASN B 166     160.406 151.664 174.155  1.00 43.47           O  
ATOM   3157  ND2 ASN B 166     160.048 151.876 176.336  1.00 43.47           N  
ATOM   3158  N   GLN B 167     155.388 151.978 174.444  1.00 38.84           N  
ATOM   3159  CA  GLN B 167     154.331 151.203 175.036  1.00 38.84           C  
ATOM   3160  C   GLN B 167     153.168 150.711 174.172  1.00 38.84           C  
ATOM   3161  O   GLN B 167     152.490 151.473 173.584  1.00 38.84           O  
ATOM   3162  CB  GLN B 167     153.869 152.000 176.208  1.00 38.84           C  
ATOM   3163  CG  GLN B 167     154.748 151.884 177.422  1.00 38.84           C  
ATOM   3164  CD  GLN B 167     154.038 152.394 178.628  1.00 38.84           C  
ATOM   3165  OE1 GLN B 167     153.343 153.394 178.556  1.00 38.84           O  
ATOM   3166  NE2 GLN B 167     154.178 151.697 179.741  1.00 38.84           N  
ATOM   3167  N   ILE B 168     152.920 149.421 174.137  1.00 31.35           N  
ATOM   3168  CA  ILE B 168     151.821 148.804 173.377  1.00 31.35           C  
ATOM   3169  C   ILE B 168     150.858 147.863 174.125  1.00 31.35           C  
ATOM   3170  O   ILE B 168     151.302 146.984 174.737  1.00 31.35           O  
ATOM   3171  CB  ILE B 168     152.394 148.100 172.075  1.00 31.35           C  
ATOM   3172  CG1 ILE B 168     151.291 147.752 171.090  1.00 31.35           C  
ATOM   3173  CG2 ILE B 168     153.291 146.939 172.389  1.00 31.35           C  
ATOM   3174  CD1 ILE B 168     151.673 147.825 169.645  1.00 31.35           C  
ATOM   3175  N   VAL B 169     149.549 148.017 174.041  1.00 29.08           N  
ATOM   3176  CA  VAL B 169     148.542 147.070 174.597  1.00 29.08           C  
ATOM   3177  C   VAL B 169     148.117 146.044 173.583  1.00 29.08           C  
ATOM   3178  O   VAL B 169     147.772 146.415 172.546  1.00 29.08           O  
ATOM   3179  CB  VAL B 169     147.237 147.733 175.149  1.00 29.08           C  
ATOM   3180  CG1 VAL B 169     146.256 146.706 175.635  1.00 29.08           C  
ATOM   3181  CG2 VAL B 169     147.507 148.680 176.283  1.00 29.08           C  
ATOM   3182  N   THR B 170     148.126 144.753 173.873  1.00 27.23           N  
ATOM   3183  CA  THR B 170     147.654 143.646 173.017  1.00 27.23           C  
ATOM   3184  C   THR B 170     146.473 142.776 173.537  1.00 27.23           C  
ATOM   3185  O   THR B 170     146.224 142.849 174.663  1.00 27.23           O  
ATOM   3186  CB  THR B 170     148.831 142.760 172.574  1.00 27.23           C  
ATOM   3187  OG1 THR B 170     149.317 142.028 173.682  1.00 27.23           O  
ATOM   3188  CG2 THR B 170     149.943 143.558 171.948  1.00 27.23           C  
ATOM   3189  N   SER B 171     145.684 142.072 172.716  1.00 25.84           N  
ATOM   3190  CA  SER B 171     144.603 141.096 173.052  1.00 25.84           C  
ATOM   3191  C   SER B 171     144.950 139.792 172.434  1.00 25.84           C  
ATOM   3192  O   SER B 171     145.604 139.765 171.457  1.00 25.84           O  
ATOM   3193  CB  SER B 171     143.198 141.448 172.635  1.00 25.84           C  
ATOM   3194  OG  SER B 171     143.024 142.118 171.448  1.00 25.84           O  
ATOM   3195  N   SER B 172     144.594 138.663 173.033  1.00 28.49           N  
ATOM   3196  CA  SER B 172     144.861 137.311 172.529  1.00 28.49           C  
ATOM   3197  C   SER B 172     143.763 136.305 172.651  1.00 28.49           C  
ATOM   3198  O   SER B 172     142.833 136.555 173.373  1.00 28.49           O  
ATOM   3199  CB  SER B 172     146.095 136.722 173.103  1.00 28.49           C  
ATOM   3200  OG  SER B 172     146.663 135.771 172.288  1.00 28.49           O  
ATOM   3201  N   GLY B 173     143.814 135.206 171.881  1.00 28.28           N  
ATOM   3202  CA  GLY B 173     142.939 134.077 172.012  1.00 28.28           C  
ATOM   3203  C   GLY B 173     143.629 133.166 172.980  1.00 28.28           C  
ATOM   3204  O   GLY B 173     143.853 132.065 172.685  1.00 28.28           O  
ATOM   3205  N   ASP B 174     144.016 133.650 174.126  1.00 29.93           N  
ATOM   3206  CA  ASP B 174     144.637 132.915 175.167  1.00 29.93           C  
ATOM   3207  C   ASP B 174     143.852 133.448 176.326  1.00 29.93           C  
ATOM   3208  O   ASP B 174     144.055 133.029 177.404  1.00 29.93           O  
ATOM   3209  CB  ASP B 174     146.183 133.039 175.230  1.00 29.93           C  
ATOM   3210  CG  ASP B 174     146.698 134.307 175.824  1.00 29.93           C  
ATOM   3211  OD1 ASP B 174     145.993 135.307 175.929  1.00 29.93           O  
ATOM   3212  OD2 ASP B 174     147.879 134.303 176.180  1.00 29.93           O  
ATOM   3213  N   THR B 175     142.918 134.304 176.091  1.00 30.38           N  
ATOM   3214  CA  THR B 175     142.004 134.872 177.089  1.00 30.38           C  
ATOM   3215  C   THR B 175     142.471 136.124 177.820  1.00 30.38           C  
ATOM   3216  O   THR B 175     141.712 136.712 178.502  1.00 30.38           O  
ATOM   3217  CB  THR B 175     141.243 133.797 177.960  1.00 30.38           C  
ATOM   3218  OG1 THR B 175     142.105 133.217 178.935  1.00 30.38           O  
ATOM   3219  CG2 THR B 175     140.622 132.714 177.125  1.00 30.38           C  
ATOM   3220  N   THR B 176     143.684 136.591 177.577  1.00 27.43           N  
ATOM   3221  CA  THR B 176     144.273 137.724 178.204  1.00 27.43           C  
ATOM   3222  C   THR B 176     144.638 138.914 177.353  1.00 27.43           C  
ATOM   3223  O   THR B 176     144.722 138.795 176.181  1.00 27.43           O  
ATOM   3224  CB  THR B 176     145.544 137.266 178.856  1.00 27.43           C  
ATOM   3225  OG1 THR B 176     146.526 137.032 177.859  1.00 27.43           O  
ATOM   3226  CG2 THR B 176     145.333 135.998 179.618  1.00 27.43           C  
ATOM   3227  N   CYS B 177     144.785 140.092 177.947  1.00 29.55           N  
ATOM   3228  CA  CYS B 177     145.229 141.293 177.314  1.00 29.55           C  
ATOM   3229  C   CYS B 177     146.503 141.663 178.057  1.00 29.55           C  
ATOM   3230  O   CYS B 177     146.606 141.330 179.164  1.00 29.55           O  
ATOM   3231  CB  CYS B 177     144.202 142.357 177.459  1.00 29.55           C  
ATOM   3232  SG  CYS B 177     142.643 142.309 176.623  1.00 29.55           S  
ATOM   3233  N   ALA B 178     147.526 142.248 177.462  1.00 28.85           N  
ATOM   3234  CA  ALA B 178     148.819 142.677 178.080  1.00 28.85           C  
ATOM   3235  C   ALA B 178     149.394 144.050 177.781  1.00 28.85           C  
ATOM   3236  O   ALA B 178     148.992 144.645 176.859  1.00 28.85           O  
ATOM   3237  CB  ALA B 178     149.856 141.696 177.790  1.00 28.85           C  
ATOM   3238  N   LEU B 179     150.227 144.614 178.620  1.00 34.16           N  
ATOM   3239  CA  LEU B 179     150.960 145.858 178.336  1.00 34.16           C  
ATOM   3240  C   LEU B 179     152.441 145.500 178.158  1.00 34.16           C  
ATOM   3241  O   LEU B 179     152.930 144.665 178.834  1.00 34.16           O  
ATOM   3242  CB  LEU B 179     150.747 146.960 179.315  1.00 34.16           C  
ATOM   3243  CG  LEU B 179     151.475 148.269 179.188  1.00 34.16           C  
ATOM   3244  CD1 LEU B 179     150.821 149.080 178.110  1.00 34.16           C  
ATOM   3245  CD2 LEU B 179     151.289 148.974 180.501  1.00 34.16           C  
ATOM   3246  N   TRP B 180     153.116 146.016 177.163  1.00 36.25           N  
ATOM   3247  CA  TRP B 180     154.447 145.684 176.896  1.00 36.25           C  
ATOM   3248  C   TRP B 180     155.294 146.899 176.815  1.00 36.25           C  
ATOM   3249  O   TRP B 180     154.782 147.960 176.592  1.00 36.25           O  
ATOM   3250  CB  TRP B 180     154.542 145.062 175.580  1.00 36.25           C  
ATOM   3251  CG  TRP B 180     153.775 143.837 175.353  1.00 36.25           C  
ATOM   3252  CD1 TRP B 180     152.460 143.736 175.076  1.00 36.25           C  
ATOM   3253  CD2 TRP B 180     154.294 142.524 175.313  1.00 36.25           C  
ATOM   3254  NE1 TRP B 180     152.114 142.442 174.903  1.00 36.25           N  
ATOM   3255  CE2 TRP B 180     153.229 141.671 175.039  1.00 36.25           C  
ATOM   3256  CE3 TRP B 180     155.558 141.984 175.497  1.00 36.25           C  
ATOM   3257  CZ2 TRP B 180     153.383 140.314 174.948  1.00 36.25           C  
ATOM   3258  CZ3 TRP B 180     155.709 140.654 175.406  1.00 36.25           C  
ATOM   3259  CH2 TRP B 180     154.632 139.823 175.141  1.00 36.25           C  
ATOM   3260  N   ASP B 181     156.598 146.785 177.068  1.00 45.55           N  
ATOM   3261  CA  ASP B 181     157.542 147.877 176.930  1.00 45.55           C  
ATOM   3262  C   ASP B 181     158.330 147.495 175.767  1.00 45.55           C  
ATOM   3263  O   ASP B 181     159.017 146.524 175.826  1.00 45.55           O  
ATOM   3264  CB  ASP B 181     158.492 147.877 178.044  1.00 45.55           C  
ATOM   3265  CG  ASP B 181     159.369 149.067 178.062  1.00 45.55           C  
ATOM   3266  OD1 ASP B 181     158.849 150.173 177.920  1.00 45.55           O  
ATOM   3267  OD2 ASP B 181     160.581 148.913 178.254  1.00 45.55           O  
ATOM   3268  N   ILE B 182     158.287 148.257 174.693  1.00 42.92           N  
ATOM   3269  CA  ILE B 182     158.904 147.915 173.456  1.00 42.92           C  
ATOM   3270  C   ILE B 182     160.361 147.855 173.570  1.00 42.92           C  
ATOM   3271  O   ILE B 182     160.969 146.991 173.033  1.00 42.92           O  
ATOM   3272  CB  ILE B 182     158.320 148.699 172.272  1.00 42.92           C  
ATOM   3273  CG1 ILE B 182     156.809 148.542 172.231  1.00 42.92           C  
ATOM   3274  CG2 ILE B 182     158.941 148.277 170.968  1.00 42.92           C  
ATOM   3275  CD1 ILE B 182     156.097 149.575 171.389  1.00 42.92           C  
ATOM   3276  N   GLU B 183     160.965 148.717 174.333  1.00 51.95           N  
ATOM   3277  CA  GLU B 183     162.410 148.761 174.474  1.00 51.95           C  
ATOM   3278  C   GLU B 183     163.080 147.586 175.040  1.00 51.95           C  
ATOM   3279  O   GLU B 183     164.110 147.218 174.560  1.00 51.95           O  
ATOM   3280  CB  GLU B 183     162.718 149.853 175.405  1.00 51.95           C  
ATOM   3281  CG  GLU B 183     163.906 150.707 175.024  1.00 51.95           C  
ATOM   3282  CD  GLU B 183     163.971 151.988 175.828  1.00 51.95           C  
ATOM   3283  OE1 GLU B 183     164.395 153.014 175.268  1.00 51.95           O  
ATOM   3284  OE2 GLU B 183     163.576 151.979 177.010  1.00 51.95           O  
ATOM   3285  N   THR B 184     162.546 147.007 176.082  1.00 51.45           N  
ATOM   3286  CA  THR B 184     163.069 145.818 176.662  1.00 51.45           C  
ATOM   3287  C   THR B 184     162.334 144.568 176.251  1.00 51.45           C  
ATOM   3288  O   THR B 184     162.853 143.488 176.453  1.00 51.45           O  
ATOM   3289  CB  THR B 184     162.885 145.892 178.160  1.00 51.45           C  
ATOM   3290  OG1 THR B 184     163.469 144.736 178.763  1.00 51.45           O  
ATOM   3291  CG2 THR B 184     161.452 145.937 178.526  1.00 51.45           C  
ATOM   3292  N   GLY B 185     161.185 144.669 175.593  1.00 49.06           N  
ATOM   3293  CA  GLY B 185     160.380 143.519 175.265  1.00 49.06           C  
ATOM   3294  C   GLY B 185     159.763 142.675 176.322  1.00 49.06           C  
ATOM   3295  O   GLY B 185     159.762 141.479 176.168  1.00 49.06           O  
ATOM   3296  N   GLN B 186     159.216 143.270 177.370  1.00 47.26           N  
ATOM   3297  CA  GLN B 186     158.623 142.561 178.470  1.00 47.26           C  
ATOM   3298  C   GLN B 186     157.297 143.091 178.812  1.00 47.26           C  
ATOM   3299  O   GLN B 186     157.028 144.213 178.580  1.00 47.26           O  
ATOM   3300  CB  GLN B 186     159.458 142.780 179.689  1.00 47.26           C  
ATOM   3301  CG  GLN B 186     160.928 142.437 179.569  1.00 47.26           C  
ATOM   3302  CD  GLN B 186     161.173 140.978 179.281  1.00 47.26           C  
ATOM   3303  OE1 GLN B 186     162.063 140.633 178.510  1.00 47.26           O  
ATOM   3304  NE2 GLN B 186     160.379 140.110 179.892  1.00 47.26           N  
ATOM   3305  N   GLN B 187     156.477 142.290 179.450  1.00 40.14           N  
ATOM   3306  CA  GLN B 187     155.179 142.720 179.806  1.00 40.14           C  
ATOM   3307  C   GLN B 187     155.101 143.300 181.131  1.00 40.14           C  
ATOM   3308  O   GLN B 187     155.234 142.627 182.093  1.00 40.14           O  
ATOM   3309  CB  GLN B 187     154.214 141.565 179.773  1.00 40.14           C  
ATOM   3310  CG  GLN B 187     154.519 140.419 178.859  1.00 40.14           C  
ATOM   3311  CD  GLN B 187     153.378 139.438 178.877  1.00 40.14           C  
ATOM   3312  OE1 GLN B 187     152.295 139.751 179.348  1.00 40.14           O  
ATOM   3313  NE2 GLN B 187     153.617 138.245 178.381  1.00 40.14           N  
ATOM   3314  N   THR B 188     154.884 144.566 181.204  1.00 37.75           N  
ATOM   3315  CA  THR B 188     154.709 145.214 182.422  1.00 37.75           C  
ATOM   3316  C   THR B 188     153.490 144.723 183.145  1.00 37.75           C  
ATOM   3317  O   THR B 188     153.616 144.333 184.262  1.00 37.75           O  
ATOM   3318  CB  THR B 188     154.436 146.683 182.118  1.00 37.75           C  
ATOM   3319  OG1 THR B 188     155.448 147.189 181.248  1.00 37.75           O  
ATOM   3320  CG2 THR B 188     154.373 147.520 183.360  1.00 37.75           C  
ATOM   3321  N   THR B 189     152.329 144.629 182.535  1.00 37.10           N  
ATOM   3322  CA  THR B 189     151.163 144.113 183.152  1.00 37.10           C  
ATOM   3323  C   THR B 189     150.404 143.041 182.386  1.00 37.10           C  
ATOM   3324  O   THR B 189     150.668 142.883 181.240  1.00 37.10           O  
ATOM   3325  CB  THR B 189     150.308 145.192 183.710  1.00 37.10           C  
ATOM   3326  OG1 THR B 189     148.946 144.783 183.688  1.00 37.10           O  
ATOM   3327  CG2 THR B 189     150.482 146.433 182.965  1.00 37.10           C  
ATOM   3328  N   THR B 190     149.590 142.191 183.031  1.00 35.05           N  
ATOM   3329  CA  THR B 190     148.724 141.207 182.378  1.00 35.05           C  
ATOM   3330  C   THR B 190     147.392 141.323 182.910  1.00 35.05           C  
ATOM   3331  O   THR B 190     147.231 141.302 184.073  1.00 35.05           O  
ATOM   3332  CB  THR B 190     149.092 139.821 182.626  1.00 35.05           C  
ATOM   3333  OG1 THR B 190     150.471 139.656 182.290  1.00 35.05           O  
ATOM   3334  CG2 THR B 190     148.298 138.900 181.747  1.00 35.05           C  
ATOM   3335  N   PHE B 191     146.403 141.429 182.050  1.00 35.02           N  
ATOM   3336  CA  PHE B 191     145.071 141.692 182.434  1.00 35.02           C  
ATOM   3337  C   PHE B 191     144.374 140.405 182.235  1.00 35.02           C  
ATOM   3338  O   PHE B 191     144.382 139.901 181.173  1.00 35.02           O  
ATOM   3339  CB  PHE B 191     144.559 142.836 181.621  1.00 35.02           C  
ATOM   3340  CG  PHE B 191     145.443 144.063 181.605  1.00 35.02           C  
ATOM   3341  CD1 PHE B 191     146.504 144.165 180.741  1.00 35.02           C  
ATOM   3342  CD2 PHE B 191     145.162 145.146 182.410  1.00 35.02           C  
ATOM   3343  CE1 PHE B 191     147.294 145.282 180.717  1.00 35.02           C  
ATOM   3344  CE2 PHE B 191     145.945 146.276 182.381  1.00 35.02           C  
ATOM   3345  CZ  PHE B 191     147.011 146.343 181.529  1.00 35.02           C  
ATOM   3346  N   THR B 192     143.789 139.834 183.284  1.00 34.63           N  
ATOM   3347  CA  THR B 192     143.195 138.510 183.296  1.00 34.63           C  
ATOM   3348  C   THR B 192     141.844 138.542 183.906  1.00 34.63           C  
ATOM   3349  O   THR B 192     141.620 139.244 184.818  1.00 34.63           O  
ATOM   3350  CB  THR B 192     144.099 137.533 183.997  1.00 34.63           C  
ATOM   3351  OG1 THR B 192     144.667 138.138 185.152  1.00 34.63           O  
ATOM   3352  CG2 THR B 192     145.204 137.105 183.110  1.00 34.63           C  
ATOM   3353  N   GLY B 193     140.933 137.771 183.410  1.00 33.34           N  
ATOM   3354  CA  GLY B 193     139.587 137.830 183.858  1.00 33.34           C  
ATOM   3355  C   GLY B 193     138.527 137.462 182.871  1.00 33.34           C  
ATOM   3356  O   GLY B 193     137.404 137.424 183.226  1.00 33.34           O  
ATOM   3357  N   HIS B 194     138.841 137.177 181.637  1.00 33.06           N  
ATOM   3358  CA  HIS B 194     137.842 136.915 180.611  1.00 33.06           C  
ATOM   3359  C   HIS B 194     137.897 135.432 180.424  1.00 33.06           C  
ATOM   3360  O   HIS B 194     138.927 134.854 180.585  1.00 33.06           O  
ATOM   3361  CB  HIS B 194     138.231 137.577 179.297  1.00 33.06           C  
ATOM   3362  CG  HIS B 194     137.559 138.867 178.953  1.00 33.06           C  
ATOM   3363  ND1 HIS B 194     136.197 139.018 178.877  1.00 33.06           N  
ATOM   3364  CD2 HIS B 194     138.084 140.030 178.515  1.00 33.06           C  
ATOM   3365  CE1 HIS B 194     135.912 140.238 178.474  1.00 33.06           C  
ATOM   3366  NE2 HIS B 194     137.040 140.869 178.237  1.00 33.06           N  
ATOM   3367  N   THR B 195     136.783 134.800 180.165  1.00 31.70           N  
ATOM   3368  CA  THR B 195     136.723 133.355 179.995  1.00 31.70           C  
ATOM   3369  C   THR B 195     136.801 132.881 178.558  1.00 31.70           C  
ATOM   3370  O   THR B 195     137.278 131.808 178.335  1.00 31.70           O  
ATOM   3371  CB  THR B 195     135.518 132.766 180.791  1.00 31.70           C  
ATOM   3372  OG1 THR B 195     134.277 133.253 180.278  1.00 31.70           O  
ATOM   3373  CG2 THR B 195     135.606 133.115 182.250  1.00 31.70           C  
ATOM   3374  N   GLY B 196     136.306 133.658 177.586  1.00 30.77           N  
ATOM   3375  CA  GLY B 196     136.446 133.412 176.170  1.00 30.77           C  
ATOM   3376  C   GLY B 196     137.535 134.165 175.585  1.00 30.77           C  
ATOM   3377  O   GLY B 196     138.104 134.875 176.273  1.00 30.77           O  
ATOM   3378  N   ASP B 197     137.859 133.997 174.352  1.00 31.97           N  
ATOM   3379  CA  ASP B 197     138.845 134.838 173.612  1.00 31.97           C  
ATOM   3380  C   ASP B 197     138.620 136.269 173.381  1.00 31.97           C  
ATOM   3381  O   ASP B 197     137.624 136.621 172.936  1.00 31.97           O  
ATOM   3382  CB  ASP B 197     138.925 134.369 172.196  1.00 31.97           C  
ATOM   3383  CG  ASP B 197     139.603 133.055 172.064  1.00 31.97           C  
ATOM   3384  OD1 ASP B 197     140.311 132.663 173.007  1.00 31.97           O  
ATOM   3385  OD2 ASP B 197     139.429 132.410 171.020  1.00 31.97           O  
ATOM   3386  N   VAL B 198     139.623 137.078 173.565  1.00 25.40           N  
ATOM   3387  CA  VAL B 198     139.545 138.514 173.326  1.00 25.40           C  
ATOM   3388  C   VAL B 198     139.661 138.907 171.879  1.00 25.40           C  
ATOM   3389  O   VAL B 198     140.584 138.602 171.236  1.00 25.40           O  
ATOM   3390  CB  VAL B 198     140.387 139.363 174.380  1.00 25.40           C  
ATOM   3391  CG1 VAL B 198     139.872 140.773 174.450  1.00 25.40           C  
ATOM   3392  CG2 VAL B 198     140.376 138.731 175.743  1.00 25.40           C  
ATOM   3393  N   MET B 199     138.687 139.593 171.375  1.00 28.19           N  
ATOM   3394  CA  MET B 199     138.661 139.931 170.015  1.00 28.19           C  
ATOM   3395  C   MET B 199     138.932 141.366 169.584  1.00 28.19           C  
ATOM   3396  O   MET B 199     139.511 141.545 168.575  1.00 28.19           O  
ATOM   3397  CB  MET B 199     137.287 139.536 169.524  1.00 28.19           C  
ATOM   3398  CG  MET B 199     136.821 138.101 169.654  1.00 28.19           C  
ATOM   3399  SD  MET B 199     137.898 136.892 168.905  1.00 28.19           S  
ATOM   3400  CE  MET B 199     137.826 137.355 167.193  1.00 28.19           C  
ATOM   3401  N   SER B 200     138.569 142.374 170.354  1.00 21.84           N  
ATOM   3402  CA  SER B 200     138.760 143.752 170.109  1.00 21.84           C  
ATOM   3403  C   SER B 200     139.102 144.589 171.313  1.00 21.84           C  
ATOM   3404  O   SER B 200     138.752 144.218 172.361  1.00 21.84           O  
ATOM   3405  CB  SER B 200     137.498 144.272 169.613  1.00 21.84           C  
ATOM   3406  OG  SER B 200     137.684 145.383 168.751  1.00 21.84           O  
ATOM   3407  N   LEU B 201     139.817 145.697 171.155  1.00 24.21           N  
ATOM   3408  CA  LEU B 201     140.147 146.639 172.192  1.00 24.21           C  
ATOM   3409  C   LEU B 201     140.064 148.036 171.760  1.00 24.21           C  
ATOM   3410  O   LEU B 201     140.379 148.284 170.667  1.00 24.21           O  
ATOM   3411  CB  LEU B 201     141.533 146.447 172.828  1.00 24.21           C  
ATOM   3412  CG  LEU B 201     142.668 145.453 172.735  1.00 24.21           C  
ATOM   3413  CD1 LEU B 201     143.845 146.039 172.000  1.00 24.21           C  
ATOM   3414  CD2 LEU B 201     143.091 145.256 174.153  1.00 24.21           C  
ATOM   3415  N   SER B 202     139.619 148.957 172.586  1.00 24.36           N  
ATOM   3416  CA  SER B 202     139.665 150.351 172.356  1.00 24.36           C  
ATOM   3417  C   SER B 202     140.315 151.119 173.489  1.00 24.36           C  
ATOM   3418  O   SER B 202     139.943 150.929 174.561  1.00 24.36           O  
ATOM   3419  CB  SER B 202     138.339 150.862 172.025  1.00 24.36           C  
ATOM   3420  OG  SER B 202     138.358 152.024 171.255  1.00 24.36           O  
ATOM   3421  N   LEU B 203     141.345 151.925 173.260  1.00 31.32           N  
ATOM   3422  CA  LEU B 203     141.953 152.869 174.196  1.00 31.32           C  
ATOM   3423  C   LEU B 203     141.087 154.079 174.325  1.00 31.32           C  
ATOM   3424  O   LEU B 203     140.474 154.456 173.399  1.00 31.32           O  
ATOM   3425  CB  LEU B 203     143.296 153.240 173.729  1.00 31.32           C  
ATOM   3426  CG  LEU B 203     144.432 152.260 173.621  1.00 31.32           C  
ATOM   3427  CD1 LEU B 203     145.587 152.933 172.920  1.00 31.32           C  
ATOM   3428  CD2 LEU B 203     144.847 151.821 175.003  1.00 31.32           C  
ATOM   3429  N   ALA B 204     140.951 154.666 175.480  1.00 40.45           N  
ATOM   3430  CA  ALA B 204     140.164 155.853 175.711  1.00 40.45           C  
ATOM   3431  C   ALA B 204     140.800 157.104 175.278  1.00 40.45           C  
ATOM   3432  O   ALA B 204     141.990 157.156 175.109  1.00 40.45           O  
ATOM   3433  CB  ALA B 204     139.815 155.956 177.122  1.00 40.45           C  
ATOM   3434  N   PRO B 205     140.047 158.157 175.116  1.00 49.47           N  
ATOM   3435  CA  PRO B 205     140.772 159.359 174.651  1.00 49.47           C  
ATOM   3436  C   PRO B 205     141.968 159.810 175.529  1.00 49.47           C  
ATOM   3437  O   PRO B 205     142.922 160.247 174.929  1.00 49.47           O  
ATOM   3438  CB  PRO B 205     139.695 160.404 174.670  1.00 49.47           C  
ATOM   3439  CG  PRO B 205     138.419 159.669 174.434  1.00 49.47           C  
ATOM   3440  CD  PRO B 205     138.603 158.244 174.852  1.00 49.47           C  
ATOM   3441  N   ASP B 206     141.934 159.771 176.849  1.00 53.67           N  
ATOM   3442  CA  ASP B 206     143.076 160.005 177.750  1.00 53.67           C  
ATOM   3443  C   ASP B 206     144.207 159.003 177.805  1.00 53.67           C  
ATOM   3444  O   ASP B 206     145.286 159.384 178.155  1.00 53.67           O  
ATOM   3445  CB  ASP B 206     142.556 160.052 179.161  1.00 53.67           C  
ATOM   3446  CG  ASP B 206     141.441 159.035 179.422  1.00 53.67           C  
ATOM   3447  OD1 ASP B 206     141.737 157.930 179.915  1.00 53.67           O  
ATOM   3448  OD2 ASP B 206     140.261 159.340 179.143  1.00 53.67           O  
ATOM   3449  N   THR B 207     143.977 157.729 177.541  1.00 52.73           N  
ATOM   3450  CA  THR B 207     144.953 156.632 177.643  1.00 52.73           C  
ATOM   3451  C   THR B 207     145.200 156.039 179.017  1.00 52.73           C  
ATOM   3452  O   THR B 207     146.212 155.423 179.261  1.00 52.73           O  
ATOM   3453  CB  THR B 207     146.185 156.780 176.757  1.00 52.73           C  
ATOM   3454  OG1 THR B 207     146.062 157.929 175.919  1.00 52.73           O  
ATOM   3455  CG2 THR B 207     146.305 155.604 175.845  1.00 52.73           C  
ATOM   3456  N   ARG B 208     144.278 156.250 179.927  1.00 54.26           N  
ATOM   3457  CA  ARG B 208     144.359 155.637 181.217  1.00 54.26           C  
ATOM   3458  C   ARG B 208     143.488 154.387 181.324  1.00 54.26           C  
ATOM   3459  O   ARG B 208     143.747 153.563 182.168  1.00 54.26           O  
ATOM   3460  CB  ARG B 208     143.923 156.650 182.244  1.00 54.26           C  
ATOM   3461  CG  ARG B 208     144.558 158.015 182.106  1.00 54.26           C  
ATOM   3462  CD  ARG B 208     146.000 157.983 182.555  1.00 54.26           C  
ATOM   3463  NE  ARG B 208     146.108 157.803 183.997  1.00 54.26           N  
ATOM   3464  CZ  ARG B 208     147.198 157.360 184.610  1.00 54.26           C  
ATOM   3465  NH1 ARG B 208     148.267 157.035 183.899  1.00 54.26           N  
ATOM   3466  NH2 ARG B 208     147.213 157.227 185.929  1.00 54.26           N  
ATOM   3467  N   LEU B 209     142.517 154.187 180.433  1.00 39.90           N  
ATOM   3468  CA  LEU B 209     141.650 153.077 180.458  1.00 39.90           C  
ATOM   3469  C   LEU B 209     141.569 152.381 179.164  1.00 39.90           C  
ATOM   3470  O   LEU B 209     141.968 152.959 178.239  1.00 39.90           O  
ATOM   3471  CB  LEU B 209     140.328 153.664 180.818  1.00 39.90           C  
ATOM   3472  CG  LEU B 209     140.052 154.299 182.180  1.00 39.90           C  
ATOM   3473  CD1 LEU B 209     138.656 154.869 182.247  1.00 39.90           C  
ATOM   3474  CD2 LEU B 209     140.248 153.327 183.316  1.00 39.90           C  
ATOM   3475  N   PHE B 210     141.239 151.107 179.087  1.00 30.71           N  
ATOM   3476  CA  PHE B 210     140.934 150.314 177.859  1.00 30.71           C  
ATOM   3477  C   PHE B 210     139.710 149.431 178.046  1.00 30.71           C  
ATOM   3478  O   PHE B 210     139.488 149.025 179.101  1.00 30.71           O  
ATOM   3479  CB  PHE B 210     142.082 149.664 177.139  1.00 30.71           C  
ATOM   3480  CG  PHE B 210     142.680 148.504 177.799  1.00 30.71           C  
ATOM   3481  CD1 PHE B 210     143.636 148.657 178.773  1.00 30.71           C  
ATOM   3482  CD2 PHE B 210     142.366 147.244 177.364  1.00 30.71           C  
ATOM   3483  CE1 PHE B 210     144.208 147.561 179.348  1.00 30.71           C  
ATOM   3484  CE2 PHE B 210     142.936 146.150 177.934  1.00 30.71           C  
ATOM   3485  CZ  PHE B 210     143.863 146.305 178.920  1.00 30.71           C  
ATOM   3486  N   VAL B 211     138.893 149.153 177.040  1.00 24.46           N  
ATOM   3487  CA  VAL B 211     137.751 148.296 177.039  1.00 24.46           C  
ATOM   3488  C   VAL B 211     138.032 147.194 176.125  1.00 24.46           C  
ATOM   3489  O   VAL B 211     138.726 147.359 175.215  1.00 24.46           O  
ATOM   3490  CB  VAL B 211     136.431 148.993 176.715  1.00 24.46           C  
ATOM   3491  CG1 VAL B 211     135.874 149.820 177.835  1.00 24.46           C  
ATOM   3492  CG2 VAL B 211     136.425 149.726 175.395  1.00 24.46           C  
ATOM   3493  N   SER B 212     137.669 146.006 176.482  1.00 25.57           N  
ATOM   3494  CA  SER B 212     137.818 144.780 175.732  1.00 25.57           C  
ATOM   3495  C   SER B 212     136.567 143.972 175.588  1.00 25.57           C  
ATOM   3496  O   SER B 212     135.836 143.882 176.443  1.00 25.57           O  
ATOM   3497  CB  SER B 212     138.817 143.895 176.391  1.00 25.57           C  
ATOM   3498  OG  SER B 212     138.519 143.647 177.724  1.00 25.57           O  
ATOM   3499  N   GLY B 213     136.316 143.385 174.484  1.00 26.53           N  
ATOM   3500  CA  GLY B 213     135.229 142.510 174.304  1.00 26.53           C  
ATOM   3501  C   GLY B 213     135.661 141.104 173.989  1.00 26.53           C  
ATOM   3502  O   GLY B 213     136.617 140.902 173.328  1.00 26.53           O  
ATOM   3503  N   ALA B 214     134.966 140.112 174.539  1.00 25.77           N  
ATOM   3504  CA  ALA B 214     135.245 138.706 174.266  1.00 25.77           C  
ATOM   3505  C   ALA B 214     134.198 137.727 173.824  1.00 25.77           C  
ATOM   3506  O   ALA B 214     133.089 138.046 173.634  1.00 25.77           O  
ATOM   3507  CB  ALA B 214     136.046 138.079 175.344  1.00 25.77           C  
ATOM   3508  N   CYS B 215     134.601 136.527 173.578  1.00 32.57           N  
ATOM   3509  CA  CYS B 215     133.739 135.402 173.285  1.00 32.57           C  
ATOM   3510  C   CYS B 215     133.252 134.748 174.540  1.00 32.57           C  
ATOM   3511  O   CYS B 215     133.730 133.724 174.882  1.00 32.57           O  
ATOM   3512  CB  CYS B 215     134.574 134.352 172.636  1.00 32.57           C  
ATOM   3513  SG  CYS B 215     135.164 134.486 170.960  1.00 32.57           S  
ATOM   3514  N   ASP B 216     132.424 135.424 175.305  1.00 31.40           N  
ATOM   3515  CA  ASP B 216     131.873 134.961 176.511  1.00 31.40           C  
ATOM   3516  C   ASP B 216     130.750 135.872 176.585  1.00 31.40           C  
ATOM   3517  O   ASP B 216     130.004 135.787 177.520  1.00 31.40           O  
ATOM   3518  CB  ASP B 216     132.779 135.077 177.707  1.00 31.40           C  
ATOM   3519  CG  ASP B 216     133.454 136.416 177.897  1.00 31.40           C  
ATOM   3520  OD1 ASP B 216     133.041 137.453 177.377  1.00 31.40           O  
ATOM   3521  OD2 ASP B 216     134.427 136.427 178.664  1.00 31.40           O  
ATOM   3522  N   ALA B 217     130.605 136.722 175.589  1.00 31.77           N  
ATOM   3523  CA  ALA B 217     129.596 137.743 175.565  1.00 31.77           C  
ATOM   3524  C   ALA B 217     129.703 138.936 176.568  1.00 31.77           C  
ATOM   3525  O   ALA B 217     128.788 139.702 176.721  1.00 31.77           O  
ATOM   3526  CB  ALA B 217     128.248 137.131 175.507  1.00 31.77           C  
ATOM   3527  N   SER B 218     130.843 139.146 177.190  1.00 29.73           N  
ATOM   3528  CA  SER B 218     131.069 140.244 178.132  1.00 29.73           C  
ATOM   3529  C   SER B 218     132.160 141.239 177.745  1.00 29.73           C  
ATOM   3530  O   SER B 218     133.077 140.895 177.032  1.00 29.73           O  
ATOM   3531  CB  SER B 218     131.400 139.677 179.473  1.00 29.73           C  
ATOM   3532  OG  SER B 218     132.639 139.020 179.494  1.00 29.73           O  
ATOM   3533  N   ALA B 219     132.044 142.481 178.190  1.00 29.76           N  
ATOM   3534  CA  ALA B 219     133.025 143.506 177.964  1.00 29.76           C  
ATOM   3535  C   ALA B 219     133.541 143.902 179.236  1.00 29.76           C  
ATOM   3536  O   ALA B 219     132.841 143.897 180.155  1.00 29.76           O  
ATOM   3537  CB  ALA B 219     132.401 144.666 177.368  1.00 29.76           C  
ATOM   3538  N   LYS B 220     134.780 144.237 179.314  1.00 31.11           N  
ATOM   3539  CA  LYS B 220     135.395 144.735 180.506  1.00 31.11           C  
ATOM   3540  C   LYS B 220     136.150 146.073 180.430  1.00 31.11           C  
ATOM   3541  O   LYS B 220     136.764 146.300 179.469  1.00 31.11           O  
ATOM   3542  CB  LYS B 220     136.297 143.650 181.098  1.00 31.11           C  
ATOM   3543  CG  LYS B 220     135.668 142.338 181.441  1.00 31.11           C  
ATOM   3544  CD  LYS B 220     136.733 141.424 181.969  1.00 31.11           C  
ATOM   3545  CE  LYS B 220     136.110 140.144 182.418  1.00 31.11           C  
ATOM   3546  NZ  LYS B 220     135.264 140.369 183.609  1.00 31.11           N  
ATOM   3547  N   LEU B 221     136.117 146.937 181.451  1.00 35.60           N  
ATOM   3548  CA  LEU B 221     136.878 148.158 181.568  1.00 35.60           C  
ATOM   3549  C   LEU B 221     138.035 147.909 182.393  1.00 35.60           C  
ATOM   3550  O   LEU B 221     137.916 147.294 183.360  1.00 35.60           O  
ATOM   3551  CB  LEU B 221     136.062 149.223 182.190  1.00 35.60           C  
ATOM   3552  CG  LEU B 221     136.523 150.655 182.356  1.00 35.60           C  
ATOM   3553  CD1 LEU B 221     136.680 151.312 181.004  1.00 35.60           C  
ATOM   3554  CD2 LEU B 221     135.517 151.413 183.185  1.00 35.60           C  
ATOM   3555  N   TRP B 222     139.200 148.297 181.967  1.00 39.23           N  
ATOM   3556  CA  TRP B 222     140.451 148.141 182.677  1.00 39.23           C  
ATOM   3557  C   TRP B 222     141.254 149.434 182.957  1.00 39.23           C  
ATOM   3558  O   TRP B 222     141.102 150.377 182.287  1.00 39.23           O  
ATOM   3559  CB  TRP B 222     141.363 147.231 181.927  1.00 39.23           C  
ATOM   3560  CG  TRP B 222     140.843 145.948 181.467  1.00 39.23           C  
ATOM   3561  CD1 TRP B 222     140.212 145.697 180.295  1.00 39.23           C  
ATOM   3562  CD2 TRP B 222     140.976 144.688 182.126  1.00 39.23           C  
ATOM   3563  NE1 TRP B 222     139.909 144.372 180.200  1.00 39.23           N  
ATOM   3564  CE2 TRP B 222     140.373 143.731 181.315  1.00 39.23           C  
ATOM   3565  CE3 TRP B 222     141.542 144.279 183.333  1.00 39.23           C  
ATOM   3566  CZ2 TRP B 222     140.313 142.399 181.675  1.00 39.23           C  
ATOM   3567  CZ3 TRP B 222     141.473 142.970 183.681  1.00 39.23           C  
ATOM   3568  CH2 TRP B 222     140.868 142.046 182.864  1.00 39.23           C  
ATOM   3569  N   ASP B 223     142.095 149.472 183.968  1.00 55.35           N  
ATOM   3570  CA  ASP B 223     142.962 150.588 184.278  1.00 55.35           C  
ATOM   3571  C   ASP B 223     144.362 150.170 183.979  1.00 55.35           C  
ATOM   3572  O   ASP B 223     144.836 149.264 184.549  1.00 55.35           O  
ATOM   3573  CB  ASP B 223     142.903 150.837 185.747  1.00 55.35           C  
ATOM   3574  CG  ASP B 223     143.462 152.169 186.142  1.00 55.35           C  
ATOM   3575  OD1 ASP B 223     142.665 153.070 186.431  1.00 55.35           O  
ATOM   3576  OD2 ASP B 223     144.696 152.330 186.177  1.00 55.35           O  
ATOM   3577  N   VAL B 224     145.030 150.857 183.098  1.00 56.23           N  
ATOM   3578  CA  VAL B 224     146.352 150.468 182.712  1.00 56.23           C  
ATOM   3579  C   VAL B 224     147.350 150.518 183.846  1.00 56.23           C  
ATOM   3580  O   VAL B 224     148.159 149.617 183.969  1.00 56.23           O  
ATOM   3581  CB  VAL B 224     146.885 151.264 181.494  1.00 56.23           C  
ATOM   3582  CG1 VAL B 224     148.036 150.552 180.839  1.00 56.23           C  
ATOM   3583  CG2 VAL B 224     145.788 151.503 180.476  1.00 56.23           C  
ATOM   3584  N   ARG B 225     147.371 151.554 184.668  1.00 65.44           N  
ATOM   3585  CA  ARG B 225     148.379 151.573 185.714  1.00 65.44           C  
ATOM   3586  C   ARG B 225     148.148 150.574 186.811  1.00 65.44           C  
ATOM   3587  O   ARG B 225     149.040 149.839 187.189  1.00 65.44           O  
ATOM   3588  CB  ARG B 225     148.587 152.972 186.269  1.00 65.44           C  
ATOM   3589  CG  ARG B 225     149.189 153.932 185.269  1.00 65.44           C  
ATOM   3590  CD  ARG B 225     150.671 153.659 185.091  1.00 65.44           C  
ATOM   3591  NE  ARG B 225     151.079 153.590 183.687  1.00 65.44           N  
ATOM   3592  CZ  ARG B 225     151.408 152.469 183.052  1.00 65.44           C  
ATOM   3593  NH1 ARG B 225     151.392 151.306 183.682  1.00 65.44           N  
ATOM   3594  NH2 ARG B 225     151.768 152.516 181.783  1.00 65.44           N  
ATOM   3595  N   GLU B 226     146.936 150.511 187.290  1.00 69.64           N  
ATOM   3596  CA  GLU B 226     146.574 149.543 188.299  1.00 69.64           C  
ATOM   3597  C   GLU B 226     146.583 148.012 187.981  1.00 69.64           C  
ATOM   3598  O   GLU B 226     147.009 147.248 188.822  1.00 69.64           O  
ATOM   3599  CB  GLU B 226     145.243 149.977 188.872  1.00 69.64           C  
ATOM   3600  CG  GLU B 226     145.380 150.691 190.205  1.00 69.64           C  
ATOM   3601  CD  GLU B 226     145.319 152.202 190.100  1.00 69.64           C  
ATOM   3602  OE1 GLU B 226     144.294 152.724 189.627  1.00 69.64           O  
ATOM   3603  OE2 GLU B 226     146.283 152.876 190.521  1.00 69.64           O  
ATOM   3604  N   GLY B 227     146.155 147.561 186.804  1.00 62.77           N  
ATOM   3605  CA  GLY B 227     146.086 146.153 186.451  1.00 62.77           C  
ATOM   3606  C   GLY B 227     144.766 145.502 186.664  1.00 62.77           C  
ATOM   3607  O   GLY B 227     144.702 144.305 186.564  1.00 62.77           O  
ATOM   3608  N   MET B 228     143.703 146.244 186.905  1.00 62.54           N  
ATOM   3609  CA  MET B 228     142.430 145.668 187.314  1.00 62.54           C  
ATOM   3610  C   MET B 228     141.229 145.917 186.483  1.00 62.54           C  
ATOM   3611  O   MET B 228     141.212 146.797 185.687  1.00 62.54           O  
ATOM   3612  CB  MET B 228     142.100 146.210 188.705  1.00 62.54           C  
ATOM   3613  CG  MET B 228     142.306 147.700 188.841  1.00 62.54           C  
ATOM   3614  SD  MET B 228     141.001 148.479 189.789  1.00 62.54           S  
ATOM   3615  CE  MET B 228     141.460 150.202 189.703  1.00 62.54           C  
ATOM   3616  N   CYS B 229     140.217 145.126 186.682  1.00 54.88           N  
ATOM   3617  CA  CYS B 229     139.051 145.290 185.977  1.00 54.88           C  
ATOM   3618  C   CYS B 229     138.278 146.092 186.900  1.00 54.88           C  
ATOM   3619  O   CYS B 229     138.304 145.835 188.064  1.00 54.88           O  
ATOM   3620  CB  CYS B 229     138.395 143.908 185.691  1.00 54.88           C  
ATOM   3621  SG  CYS B 229     136.947 143.911 184.657  1.00 54.88           S  
ATOM   3622  N   ARG B 230     137.607 147.095 186.408  1.00 53.67           N  
ATOM   3623  CA  ARG B 230     136.786 147.885 187.224  1.00 53.67           C  
ATOM   3624  C   ARG B 230     135.318 147.668 187.025  1.00 53.67           C  
ATOM   3625  O   ARG B 230     134.581 147.767 187.961  1.00 53.67           O  
ATOM   3626  CB  ARG B 230     137.164 149.316 186.980  1.00 53.67           C  
ATOM   3627  CG  ARG B 230     138.605 149.614 187.295  1.00 53.67           C  
ATOM   3628  CD  ARG B 230     139.158 150.688 186.393  1.00 53.67           C  
ATOM   3629  NE  ARG B 230     138.554 152.004 186.594  1.00 53.67           N  
ATOM   3630  CZ  ARG B 230     139.093 152.975 187.325  1.00 53.67           C  
ATOM   3631  NH1 ARG B 230     140.237 152.784 187.959  1.00 53.67           N  
ATOM   3632  NH2 ARG B 230     138.483 154.142 187.424  1.00 53.67           N  
ATOM   3633  N   GLN B 231     134.863 147.401 185.818  1.00 44.83           N  
ATOM   3634  CA  GLN B 231     133.508 147.141 185.536  1.00 44.83           C  
ATOM   3635  C   GLN B 231     133.423 146.059 184.541  1.00 44.83           C  
ATOM   3636  O   GLN B 231     134.361 145.803 183.868  1.00 44.83           O  
ATOM   3637  CB  GLN B 231     132.814 148.364 185.087  1.00 44.83           C  
ATOM   3638  CG  GLN B 231     132.842 149.503 186.073  1.00 44.83           C  
ATOM   3639  CD  GLN B 231     132.283 150.786 185.534  1.00 44.83           C  
ATOM   3640  OE1 GLN B 231     132.775 151.862 185.838  1.00 44.83           O  
ATOM   3641  NE2 GLN B 231     131.254 150.683 184.735  1.00 44.83           N  
ATOM   3642  N   THR B 232     132.354 145.295 184.553  1.00 41.10           N  
ATOM   3643  CA  THR B 232     132.079 144.230 183.588  1.00 41.10           C  
ATOM   3644  C   THR B 232     130.711 144.474 183.099  1.00 41.10           C  
ATOM   3645  O   THR B 232     129.858 144.740 183.854  1.00 41.10           O  
ATOM   3646  CB  THR B 232     132.212 142.797 184.114  1.00 41.10           C  
ATOM   3647  OG1 THR B 232     133.465 142.621 184.772  1.00 41.10           O  
ATOM   3648  CG2 THR B 232     132.113 141.781 183.004  1.00 41.10           C  
ATOM   3649  N   PHE B 233     130.480 144.420 181.824  1.00 37.15           N  
ATOM   3650  CA  PHE B 233     129.236 144.800 181.272  1.00 37.15           C  
ATOM   3651  C   PHE B 233     128.729 143.626 180.520  1.00 37.15           C  
ATOM   3652  O   PHE B 233     129.484 142.949 179.870  1.00 37.15           O  
ATOM   3653  CB  PHE B 233     129.376 146.000 180.362  1.00 37.15           C  
ATOM   3654  CG  PHE B 233     130.137 147.146 180.926  1.00 37.15           C  
ATOM   3655  CD1 PHE B 233     131.514 147.159 180.902  1.00 37.15           C  
ATOM   3656  CD2 PHE B 233     129.474 148.248 181.386  1.00 37.15           C  
ATOM   3657  CE1 PHE B 233     132.209 148.219 181.392  1.00 37.15           C  
ATOM   3658  CE2 PHE B 233     130.161 149.309 181.876  1.00 37.15           C  
ATOM   3659  CZ  PHE B 233     131.529 149.294 181.883  1.00 37.15           C  
ATOM   3660  N   THR B 234     127.432 143.359 180.604  1.00 37.54           N  
ATOM   3661  CA  THR B 234     126.836 142.168 180.020  1.00 37.54           C  
ATOM   3662  C   THR B 234     125.594 142.580 179.340  1.00 37.54           C  
ATOM   3663  O   THR B 234     125.129 143.651 179.556  1.00 37.54           O  
ATOM   3664  CB  THR B 234     126.679 140.958 181.000  1.00 37.54           C  
ATOM   3665  OG1 THR B 234     126.665 141.411 182.349  1.00 37.54           O  
ATOM   3666  CG2 THR B 234     127.812 139.983 180.860  1.00 37.54           C  
ATOM   3667  N   GLY B 235     125.060 141.747 178.502  1.00 35.66           N  
ATOM   3668  CA  GLY B 235     123.948 142.118 177.672  1.00 35.66           C  
ATOM   3669  C   GLY B 235     123.861 141.435 176.311  1.00 35.66           C  
ATOM   3670  O   GLY B 235     122.784 141.256 175.833  1.00 35.66           O  
ATOM   3671  N   HIS B 236     124.946 141.089 175.668  1.00 34.44           N  
ATOM   3672  CA  HIS B 236     124.916 140.383 174.419  1.00 34.44           C  
ATOM   3673  C   HIS B 236     124.690 138.913 174.566  1.00 34.44           C  
ATOM   3674  O   HIS B 236     125.018 138.368 175.592  1.00 34.44           O  
ATOM   3675  CB  HIS B 236     126.233 140.598 173.669  1.00 34.44           C  
ATOM   3676  CG  HIS B 236     126.308 141.867 172.865  1.00 34.44           C  
ATOM   3677  ND1 HIS B 236     125.375 142.216 171.919  1.00 34.44           N  
ATOM   3678  CD2 HIS B 236     127.244 142.838 172.830  1.00 34.44           C  
ATOM   3679  CE1 HIS B 236     125.716 143.358 171.357  1.00 34.44           C  
ATOM   3680  NE2 HIS B 236     126.845 143.759 171.897  1.00 34.44           N  
ATOM   3681  N   GLU B 237     124.157 138.230 173.555  1.00 38.79           N  
ATOM   3682  CA  GLU B 237     123.985 136.784 173.556  1.00 38.79           C  
ATOM   3683  C   GLU B 237     125.026 135.928 172.979  1.00 38.79           C  
ATOM   3684  O   GLU B 237     125.182 134.889 173.471  1.00 38.79           O  
ATOM   3685  CB  GLU B 237     122.703 136.416 172.952  1.00 38.79           C  
ATOM   3686  CG  GLU B 237     121.565 137.223 173.496  1.00 38.79           C  
ATOM   3687  CD  GLU B 237     120.383 137.177 172.585  1.00 38.79           C  
ATOM   3688  OE1 GLU B 237     120.438 136.406 171.609  1.00 38.79           O  
ATOM   3689  OE2 GLU B 237     119.409 137.905 172.845  1.00 38.79           O  
ATOM   3690  N   SER B 238     125.813 136.312 172.032  1.00 30.10           N  
ATOM   3691  CA  SER B 238     126.856 135.504 171.574  1.00 30.10           C  
ATOM   3692  C   SER B 238     128.043 136.313 171.585  1.00 30.10           C  
ATOM   3693  O   SER B 238     127.974 137.398 172.002  1.00 30.10           O  
ATOM   3694  CB  SER B 238     126.572 135.051 170.194  1.00 30.10           C  
ATOM   3695  OG  SER B 238     127.584 134.245 169.675  1.00 30.10           O  
ATOM   3696  N   ASP B 239     129.168 135.794 171.169  1.00 31.68           N  
ATOM   3697  CA  ASP B 239     130.434 136.488 171.065  1.00 31.68           C  
ATOM   3698  C   ASP B 239     130.514 137.928 170.600  1.00 31.68           C  
ATOM   3699  O   ASP B 239     129.887 138.270 169.633  1.00 31.68           O  
ATOM   3700  CB  ASP B 239     131.314 135.693 170.155  1.00 31.68           C  
ATOM   3701  CG  ASP B 239     131.002 134.255 170.152  1.00 31.68           C  
ATOM   3702  OD1 ASP B 239     131.038 133.643 171.216  1.00 31.68           O  
ATOM   3703  OD2 ASP B 239     130.750 133.703 169.078  1.00 31.68           O  
ATOM   3704  N   ILE B 240     131.326 138.764 171.238  1.00 25.00           N  
ATOM   3705  CA  ILE B 240     131.539 140.172 170.881  1.00 25.00           C  
ATOM   3706  C   ILE B 240     132.710 140.414 169.923  1.00 25.00           C  
ATOM   3707  O   ILE B 240     133.800 140.031 170.198  1.00 25.00           O  
ATOM   3708  CB  ILE B 240     131.636 141.075 172.154  1.00 25.00           C  
ATOM   3709  CG1 ILE B 240     130.379 141.024 173.007  1.00 25.00           C  
ATOM   3710  CG2 ILE B 240     131.959 142.508 171.760  1.00 25.00           C  
ATOM   3711  CD1 ILE B 240     130.512 141.788 174.296  1.00 25.00           C  
ATOM   3712  N   ASN B 241     132.448 141.049 168.765  1.00 25.41           N  
ATOM   3713  CA  ASN B 241     133.465 141.240 167.687  1.00 25.41           C  
ATOM   3714  C   ASN B 241     134.231 142.506 167.504  1.00 25.41           C  
ATOM   3715  O   ASN B 241     135.315 142.466 167.007  1.00 25.41           O  
ATOM   3716  CB  ASN B 241     132.706 141.039 166.421  1.00 25.41           C  
ATOM   3717  CG  ASN B 241     132.396 139.578 166.134  1.00 25.41           C  
ATOM   3718  OD1 ASN B 241     133.230 138.715 166.313  1.00 25.41           O  
ATOM   3719  ND2 ASN B 241     131.192 139.306 165.676  1.00 25.41           N  
ATOM   3720  N   ALA B 242     133.654 143.610 167.918  1.00 19.58           N  
ATOM   3721  CA  ALA B 242     134.131 144.857 167.737  1.00 19.58           C  
ATOM   3722  C   ALA B 242     133.749 145.709 168.865  1.00 19.58           C  
ATOM   3723  O   ALA B 242     132.697 145.548 169.341  1.00 19.58           O  
ATOM   3724  CB  ALA B 242     133.358 145.301 166.595  1.00 19.58           C  
ATOM   3725  N   ILE B 243     134.570 146.668 169.262  1.00 22.80           N  
ATOM   3726  CA  ILE B 243     134.392 147.640 170.348  1.00 22.80           C  
ATOM   3727  C   ILE B 243     134.960 148.987 169.975  1.00 22.80           C  
ATOM   3728  O   ILE B 243     135.943 149.037 169.364  1.00 22.80           O  
ATOM   3729  CB  ILE B 243     135.046 147.067 171.760  1.00 22.80           C  
ATOM   3730  CG1 ILE B 243     134.425 147.728 172.973  1.00 22.80           C  
ATOM   3731  CG2 ILE B 243     136.537 147.102 171.813  1.00 22.80           C  
ATOM   3732  CD1 ILE B 243     134.319 146.819 174.145  1.00 22.80           C  
ATOM   3733  N   CYS B 244     134.342 150.065 170.293  1.00 29.02           N  
ATOM   3734  CA  CYS B 244     134.782 151.431 170.085  1.00 29.02           C  
ATOM   3735  C   CYS B 244     134.349 152.340 171.201  1.00 29.02           C  
ATOM   3736  O   CYS B 244     133.287 152.236 171.590  1.00 29.02           O  
ATOM   3737  CB  CYS B 244     134.215 152.083 168.739  1.00 29.02           C  
ATOM   3738  SG  CYS B 244     135.210 153.349 167.894  1.00 29.02           S  
ATOM   3739  N   PHE B 245     135.113 153.326 171.638  1.00 41.99           N  
ATOM   3740  CA  PHE B 245     134.760 154.319 172.598  1.00 41.99           C  
ATOM   3741  C   PHE B 245     134.158 155.441 171.948  1.00 41.99           C  
ATOM   3742  O   PHE B 245     134.507 155.776 170.914  1.00 41.99           O  
ATOM   3743  CB  PHE B 245     135.957 154.823 173.412  1.00 41.99           C  
ATOM   3744  CG  PHE B 245     136.207 154.236 174.733  1.00 41.99           C  
ATOM   3745  CD1 PHE B 245     135.517 154.650 175.826  1.00 41.99           C  
ATOM   3746  CD2 PHE B 245     137.307 153.453 174.909  1.00 41.99           C  
ATOM   3747  CE1 PHE B 245     135.831 154.157 177.061  1.00 41.99           C  
ATOM   3748  CE2 PHE B 245     137.644 152.959 176.135  1.00 41.99           C  
ATOM   3749  CZ  PHE B 245     136.898 153.310 177.216  1.00 41.99           C  
ATOM   3750  N   PHE B 246     133.205 156.036 172.591  1.00 40.54           N  
ATOM   3751  CA  PHE B 246     132.555 157.220 172.176  1.00 40.54           C  
ATOM   3752  C   PHE B 246     133.510 158.373 172.404  1.00 40.54           C  
ATOM   3753  O   PHE B 246     134.372 158.296 173.227  1.00 40.54           O  
ATOM   3754  CB  PHE B 246     131.251 157.335 172.947  1.00 40.54           C  
ATOM   3755  CG  PHE B 246     130.384 158.516 172.642  1.00 40.54           C  
ATOM   3756  CD1 PHE B 246     129.385 158.424 171.720  1.00 40.54           C  
ATOM   3757  CD2 PHE B 246     130.484 159.670 173.370  1.00 40.54           C  
ATOM   3758  CE1 PHE B 246     128.557 159.486 171.467  1.00 40.54           C  
ATOM   3759  CE2 PHE B 246     129.672 160.745 173.116  1.00 40.54           C  
ATOM   3760  CZ  PHE B 246     128.699 160.653 172.162  1.00 40.54           C  
ATOM   3761  N   PRO B 247     133.352 159.486 171.658  1.00 39.03           N  
ATOM   3762  CA  PRO B 247     134.269 160.609 171.756  1.00 39.03           C  
ATOM   3763  C   PRO B 247     134.566 161.208 173.151  1.00 39.03           C  
ATOM   3764  O   PRO B 247     135.708 161.475 173.373  1.00 39.03           O  
ATOM   3765  CB  PRO B 247     133.605 161.593 170.844  1.00 39.03           C  
ATOM   3766  CG  PRO B 247     132.520 160.915 170.113  1.00 39.03           C  
ATOM   3767  CD  PRO B 247     132.676 159.485 170.361  1.00 39.03           C  
ATOM   3768  N   ASN B 248     133.642 161.397 174.062  1.00 43.39           N  
ATOM   3769  CA  ASN B 248     133.911 161.799 175.402  1.00 43.39           C  
ATOM   3770  C   ASN B 248     134.536 160.829 176.331  1.00 43.39           C  
ATOM   3771  O   ASN B 248     135.035 161.263 177.309  1.00 43.39           O  
ATOM   3772  CB  ASN B 248     132.690 162.429 176.052  1.00 43.39           C  
ATOM   3773  CG  ASN B 248     131.535 161.504 176.172  1.00 43.39           C  
ATOM   3774  OD1 ASN B 248     131.692 160.301 176.116  1.00 43.39           O  
ATOM   3775  ND2 ASN B 248     130.361 162.061 176.378  1.00 43.39           N  
ATOM   3776  N   GLY B 249     134.542 159.537 176.103  1.00 40.95           N  
ATOM   3777  CA  GLY B 249     135.226 158.586 176.957  1.00 40.95           C  
ATOM   3778  C   GLY B 249     134.313 158.045 178.000  1.00 40.95           C  
ATOM   3779  O   GLY B 249     134.776 157.440 178.916  1.00 40.95           O  
ATOM   3780  N   ASN B 250     133.021 158.288 177.894  1.00 40.18           N  
ATOM   3781  CA  ASN B 250     132.054 157.784 178.796  1.00 40.18           C  
ATOM   3782  C   ASN B 250     131.181 156.688 178.293  1.00 40.18           C  
ATOM   3783  O   ASN B 250     130.222 156.419 178.910  1.00 40.18           O  
ATOM   3784  CB  ASN B 250     131.116 158.904 179.086  1.00 40.18           C  
ATOM   3785  CG  ASN B 250     131.715 159.984 179.959  1.00 40.18           C  
ATOM   3786  OD1 ASN B 250     132.646 159.758 180.720  1.00 40.18           O  
ATOM   3787  ND2 ASN B 250     131.159 161.168 179.858  1.00 40.18           N  
ATOM   3788  N   ALA B 251     131.497 156.040 177.183  1.00 33.45           N  
ATOM   3789  CA  ALA B 251     130.655 155.125 176.574  1.00 33.45           C  
ATOM   3790  C   ALA B 251     131.323 154.457 175.547  1.00 33.45           C  
ATOM   3791  O   ALA B 251     132.297 154.878 175.156  1.00 33.45           O  
ATOM   3792  CB  ALA B 251     129.449 155.810 176.080  1.00 33.45           C  
ATOM   3793  N   PHE B 252     130.866 153.294 175.239  1.00 29.16           N  
ATOM   3794  CA  PHE B 252     131.361 152.522 174.242  1.00 29.16           C  
ATOM   3795  C   PHE B 252     130.261 151.845 173.450  1.00 29.16           C  
ATOM   3796  O   PHE B 252     129.177 151.918 173.836  1.00 29.16           O  
ATOM   3797  CB  PHE B 252     132.398 151.646 174.777  1.00 29.16           C  
ATOM   3798  CG  PHE B 252     131.943 150.587 175.700  1.00 29.16           C  
ATOM   3799  CD1 PHE B 252     132.005 150.782 177.045  1.00 29.16           C  
ATOM   3800  CD2 PHE B 252     131.585 149.347 175.228  1.00 29.16           C  
ATOM   3801  CE1 PHE B 252     131.649 149.791 177.903  1.00 29.16           C  
ATOM   3802  CE2 PHE B 252     131.212 148.357 176.081  1.00 29.16           C  
ATOM   3803  CZ  PHE B 252     131.252 148.580 177.419  1.00 29.16           C  
ATOM   3804  N   ALA B 253     130.494 151.317 172.272  1.00 25.10           N  
ATOM   3805  CA  ALA B 253     129.589 150.542 171.494  1.00 25.10           C  
ATOM   3806  C   ALA B 253     130.196 149.243 171.152  1.00 25.10           C  
ATOM   3807  O   ALA B 253     131.357 149.101 171.101  1.00 25.10           O  
ATOM   3808  CB  ALA B 253     129.244 151.243 170.294  1.00 25.10           C  
ATOM   3809  N   THR B 254     129.382 148.231 170.995  1.00 28.42           N  
ATOM   3810  CA  THR B 254     129.874 146.881 170.651  1.00 28.42           C  
ATOM   3811  C   THR B 254     129.074 146.213 169.640  1.00 28.42           C  
ATOM   3812  O   THR B 254     127.955 146.434 169.620  1.00 28.42           O  
ATOM   3813  CB  THR B 254     129.983 145.904 171.931  1.00 28.42           C  
ATOM   3814  OG1 THR B 254     129.086 146.301 172.967  1.00 28.42           O  
ATOM   3815  CG2 THR B 254     131.321 145.842 172.543  1.00 28.42           C  
ATOM   3816  N   GLY B 255     129.623 145.360 168.846  1.00 28.01           N  
ATOM   3817  CA  GLY B 255     128.912 144.580 167.886  1.00 28.01           C  
ATOM   3818  C   GLY B 255     129.094 143.092 167.906  1.00 28.01           C  
ATOM   3819  O   GLY B 255     130.199 142.620 168.002  1.00 28.01           O  
ATOM   3820  N   SER B 256     128.027 142.304 167.758  1.00 32.01           N  
ATOM   3821  CA  SER B 256     128.119 140.792 167.909  1.00 32.01           C  
ATOM   3822  C   SER B 256     127.613 139.813 166.879  1.00 32.01           C  
ATOM   3823  O   SER B 256     127.005 140.256 165.938  1.00 32.01           O  
ATOM   3824  CB  SER B 256     127.595 140.325 169.258  1.00 32.01           C  
ATOM   3825  OG  SER B 256     126.279 140.678 169.380  1.00 32.01           O  
ATOM   3826  N   ASP B 257     127.847 138.484 167.075  1.00 34.39           N  
ATOM   3827  CA  ASP B 257     127.329 137.367 166.207  1.00 34.39           C  
ATOM   3828  C   ASP B 257     125.887 137.169 166.343  1.00 34.39           C  
ATOM   3829  O   ASP B 257     125.308 136.581 165.533  1.00 34.39           O  
ATOM   3830  CB  ASP B 257     128.096 136.149 166.403  1.00 34.39           C  
ATOM   3831  CG  ASP B 257     129.297 136.086 165.550  1.00 34.39           C  
ATOM   3832  OD1 ASP B 257     129.278 136.708 164.479  1.00 34.39           O  
ATOM   3833  OD2 ASP B 257     130.259 135.397 165.927  1.00 34.39           O  
ATOM   3834  N   ASP B 258     125.272 137.774 167.300  1.00 36.19           N  
ATOM   3835  CA  ASP B 258     123.869 137.767 167.484  1.00 36.19           C  
ATOM   3836  C   ASP B 258     123.165 138.855 166.756  1.00 36.19           C  
ATOM   3837  O   ASP B 258     122.002 139.012 166.963  1.00 36.19           O  
ATOM   3838  CB  ASP B 258     123.588 137.766 168.973  1.00 36.19           C  
ATOM   3839  CG  ASP B 258     123.413 139.099 169.610  1.00 36.19           C  
ATOM   3840  OD1 ASP B 258     122.289 139.589 169.652  1.00 36.19           O  
ATOM   3841  OD2 ASP B 258     124.342 139.584 170.234  1.00 36.19           O  
ATOM   3842  N   ALA B 259     123.828 139.594 165.892  1.00 39.64           N  
ATOM   3843  CA  ALA B 259     123.341 140.716 165.113  1.00 39.64           C  
ATOM   3844  C   ALA B 259     122.864 141.901 165.735  1.00 39.64           C  
ATOM   3845  O   ALA B 259     121.983 142.494 165.186  1.00 39.64           O  
ATOM   3846  CB  ALA B 259     122.333 140.317 164.132  1.00 39.64           C  
ATOM   3847  N   THR B 260     123.436 142.319 166.834  1.00 38.02           N  
ATOM   3848  CA  THR B 260     123.029 143.553 167.396  1.00 38.02           C  
ATOM   3849  C   THR B 260     124.222 144.365 167.745  1.00 38.02           C  
ATOM   3850  O   THR B 260     125.297 143.839 167.721  1.00 38.02           O  
ATOM   3851  CB  THR B 260     122.043 143.330 168.542  1.00 38.02           C  
ATOM   3852  OG1 THR B 260     121.567 144.566 169.049  1.00 38.02           O  
ATOM   3853  CG2 THR B 260     122.730 142.654 169.627  1.00 38.02           C  
ATOM   3854  N   CYS B 261     124.069 145.666 167.931  1.00 37.82           N  
ATOM   3855  CA  CYS B 261     125.098 146.514 168.414  1.00 37.82           C  
ATOM   3856  C   CYS B 261     124.419 147.155 169.522  1.00 37.82           C  
ATOM   3857  O   CYS B 261     123.278 147.437 169.439  1.00 37.82           O  
ATOM   3858  CB  CYS B 261     125.465 147.668 167.446  1.00 37.82           C  
ATOM   3859  SG  CYS B 261     126.303 147.380 165.878  1.00 37.82           S  
ATOM   3860  N   ARG B 262     125.121 147.389 170.597  1.00 36.62           N  
ATOM   3861  CA  ARG B 262     124.606 148.116 171.724  1.00 36.62           C  
ATOM   3862  C   ARG B 262     125.546 149.164 172.265  1.00 36.62           C  
ATOM   3863  O   ARG B 262     126.713 149.034 172.101  1.00 36.62           O  
ATOM   3864  CB  ARG B 262     124.391 147.138 172.833  1.00 36.62           C  
ATOM   3865  CG  ARG B 262     123.272 146.138 172.661  1.00 36.62           C  
ATOM   3866  CD  ARG B 262     123.295 145.089 173.755  1.00 36.62           C  
ATOM   3867  NE  ARG B 262     122.948 143.780 173.228  1.00 36.62           N  
ATOM   3868  CZ  ARG B 262     121.731 143.259 173.216  1.00 36.62           C  
ATOM   3869  NH1 ARG B 262     120.711 143.914 173.729  1.00 36.62           N  
ATOM   3870  NH2 ARG B 262     121.538 142.063 172.700  1.00 36.62           N  
ATOM   3871  N   LEU B 263     125.033 150.171 172.955  1.00 34.79           N  
ATOM   3872  CA  LEU B 263     125.812 151.217 173.640  1.00 34.79           C  
ATOM   3873  C   LEU B 263     125.804 151.139 175.145  1.00 34.79           C  
ATOM   3874  O   LEU B 263     124.791 151.206 175.739  1.00 34.79           O  
ATOM   3875  CB  LEU B 263     125.243 152.604 173.270  1.00 34.79           C  
ATOM   3876  CG  LEU B 263     125.823 153.948 173.642  1.00 34.79           C  
ATOM   3877  CD1 LEU B 263     126.982 154.261 172.738  1.00 34.79           C  
ATOM   3878  CD2 LEU B 263     124.737 154.969 173.434  1.00 34.79           C  
ATOM   3879  N   PHE B 264     126.956 151.057 175.764  1.00 35.41           N  
ATOM   3880  CA  PHE B 264     127.063 151.052 177.210  1.00 35.41           C  
ATOM   3881  C   PHE B 264     127.709 152.202 177.893  1.00 35.41           C  
ATOM   3882  O   PHE B 264     128.793 152.443 177.616  1.00 35.41           O  
ATOM   3883  CB  PHE B 264     127.893 149.888 177.666  1.00 35.41           C  
ATOM   3884  CG  PHE B 264     127.342 148.549 177.330  1.00 35.41           C  
ATOM   3885  CD1 PHE B 264     127.601 147.966 176.112  1.00 35.41           C  
ATOM   3886  CD2 PHE B 264     126.620 147.849 178.252  1.00 35.41           C  
ATOM   3887  CE1 PHE B 264     127.104 146.728 175.806  1.00 35.41           C  
ATOM   3888  CE2 PHE B 264     126.118 146.613 177.955  1.00 35.41           C  
ATOM   3889  CZ  PHE B 264     126.362 146.052 176.732  1.00 35.41           C  
ATOM   3890  N   ASP B 265     127.100 152.817 178.886  1.00 49.90           N  
ATOM   3891  CA  ASP B 265     127.663 153.900 179.682  1.00 49.90           C  
ATOM   3892  C   ASP B 265     128.423 153.493 180.855  1.00 49.90           C  
ATOM   3893  O   ASP B 265     127.896 152.876 181.663  1.00 49.90           O  
ATOM   3894  CB  ASP B 265     126.572 154.730 180.209  1.00 49.90           C  
ATOM   3895  CG  ASP B 265     126.802 156.194 180.003  1.00 49.90           C  
ATOM   3896  OD1 ASP B 265     127.704 156.777 180.638  1.00 49.90           O  
ATOM   3897  OD2 ASP B 265     126.053 156.781 179.216  1.00 49.90           O  
ATOM   3898  N   LEU B 266     129.633 153.929 181.003  1.00 46.35           N  
ATOM   3899  CA  LEU B 266     130.552 153.520 182.062  1.00 46.35           C  
ATOM   3900  C   LEU B 266     130.161 153.905 183.442  1.00 46.35           C  
ATOM   3901  O   LEU B 266     130.375 153.148 184.339  1.00 46.35           O  
ATOM   3902  CB  LEU B 266     131.962 154.041 181.698  1.00 46.35           C  
ATOM   3903  CG  LEU B 266     132.999 153.344 180.847  1.00 46.35           C  
ATOM   3904  CD1 LEU B 266     132.469 153.005 179.487  1.00 46.35           C  
ATOM   3905  CD2 LEU B 266     134.117 154.333 180.690  1.00 46.35           C  
ATOM   3906  N   ARG B 267     129.652 155.110 183.610  1.00 59.16           N  
ATOM   3907  CA  ARG B 267     129.128 155.608 184.880  1.00 59.16           C  
ATOM   3908  C   ARG B 267     127.846 154.998 185.467  1.00 59.16           C  
ATOM   3909  O   ARG B 267     127.790 154.804 186.661  1.00 59.16           O  
ATOM   3910  CB  ARG B 267     128.988 157.110 184.769  1.00 59.16           C  
ATOM   3911  CG  ARG B 267     130.315 157.825 184.606  1.00 59.16           C  
ATOM   3912  CD  ARG B 267     130.155 159.333 184.585  1.00 59.16           C  
ATOM   3913  NE  ARG B 267     129.330 159.786 183.479  1.00 59.16           N  
ATOM   3914  CZ  ARG B 267     129.027 161.056 183.251  1.00 59.16           C  
ATOM   3915  NH1 ARG B 267     129.483 161.994 184.059  1.00 59.16           N  
ATOM   3916  NH2 ARG B 267     128.266 161.393 182.223  1.00 59.16           N  
ATOM   3917  N   ALA B 268     126.826 154.719 184.657  1.00 59.80           N  
ATOM   3918  CA  ALA B 268     125.626 154.035 185.096  1.00 59.80           C  
ATOM   3919  C   ALA B 268     125.796 152.538 185.078  1.00 59.80           C  
ATOM   3920  O   ALA B 268     124.930 151.833 185.528  1.00 59.80           O  
ATOM   3921  CB  ALA B 268     124.485 154.409 184.229  1.00 59.80           C  
ATOM   3922  N   ASP B 269     126.863 152.029 184.539  1.00 61.62           N  
ATOM   3923  CA  ASP B 269     127.148 150.610 184.488  1.00 61.62           C  
ATOM   3924  C   ASP B 269     126.157 149.752 183.670  1.00 61.62           C  
ATOM   3925  O   ASP B 269     126.119 148.545 183.819  1.00 61.62           O  
ATOM   3926  CB  ASP B 269     127.500 150.066 185.885  1.00 61.62           C  
ATOM   3927  CG  ASP B 269     128.479 148.912 185.864  1.00 61.62           C  
ATOM   3928  OD1 ASP B 269     128.521 148.144 184.889  1.00 61.62           O  
ATOM   3929  OD2 ASP B 269     129.210 148.749 186.856  1.00 61.62           O  
ATOM   3930  N   GLN B 270     125.417 150.346 182.746  1.00 58.22           N  
ATOM   3931  CA  GLN B 270     124.429 149.589 181.971  1.00 58.22           C  
ATOM   3932  C   GLN B 270     124.076 150.074 180.563  1.00 58.22           C  
ATOM   3933  O   GLN B 270     124.251 151.226 180.263  1.00 58.22           O  
ATOM   3934  CB  GLN B 270     123.158 149.456 182.805  1.00 58.22           C  
ATOM   3935  CG  GLN B 270     122.520 150.792 183.090  1.00 58.22           C  
ATOM   3936  CD  GLN B 270     121.339 150.674 183.997  1.00 58.22           C  
ATOM   3937  OE1 GLN B 270     120.548 149.754 183.875  1.00 58.22           O  
ATOM   3938  NE2 GLN B 270     121.207 151.612 184.913  1.00 58.22           N  
ATOM   3939  N   GLU B 271     123.513 149.218 179.731  1.00 48.16           N  
ATOM   3940  CA  GLU B 271     123.164 149.538 178.367  1.00 48.16           C  
ATOM   3941  C   GLU B 271     122.145 150.579 178.229  1.00 48.16           C  
ATOM   3942  O   GLU B 271     121.206 150.588 178.949  1.00 48.16           O  
ATOM   3943  CB  GLU B 271     122.608 148.276 177.786  1.00 48.16           C  
ATOM   3944  CG  GLU B 271     122.191 148.304 176.345  1.00 48.16           C  
ATOM   3945  CD  GLU B 271     121.219 147.198 176.049  1.00 48.16           C  
ATOM   3946  OE1 GLU B 271     121.144 146.263 176.862  1.00 48.16           O  
ATOM   3947  OE2 GLU B 271     120.528 147.258 175.020  1.00 48.16           O  
ATOM   3948  N   LEU B 272     122.283 151.459 177.281  1.00 47.18           N  
ATOM   3949  CA  LEU B 272     121.298 152.437 177.055  1.00 47.18           C  
ATOM   3950  C   LEU B 272     120.606 152.303 175.762  1.00 47.18           C  
ATOM   3951  O   LEU B 272     119.550 152.850 175.622  1.00 47.18           O  
ATOM   3952  CB  LEU B 272     121.895 153.823 177.106  1.00 47.18           C  
ATOM   3953  CG  LEU B 272     122.749 154.389 178.218  1.00 47.18           C  
ATOM   3954  CD1 LEU B 272     123.059 155.817 177.836  1.00 47.18           C  
ATOM   3955  CD2 LEU B 272     121.975 154.367 179.513  1.00 47.18           C  
ATOM   3956  N   MET B 273     121.164 151.592 174.794  1.00 46.63           N  
ATOM   3957  CA  MET B 273     120.498 151.361 173.520  1.00 46.63           C  
ATOM   3958  C   MET B 273     120.875 150.174 172.685  1.00 46.63           C  
ATOM   3959  O   MET B 273     121.935 149.668 172.833  1.00 46.63           O  
ATOM   3960  CB  MET B 273     120.426 152.625 172.683  1.00 46.63           C  
ATOM   3961  CG  MET B 273     119.092 152.851 172.041  1.00 46.63           C  
ATOM   3962  SD  MET B 273     119.203 154.313 171.034  1.00 46.63           S  
ATOM   3963  CE  MET B 273     118.047 155.382 171.868  1.00 46.63           C  
ATOM   3964  N   THR B 274     119.980 149.745 171.804  1.00 39.93           N  
ATOM   3965  CA  THR B 274     120.190 148.616 170.914  1.00 39.93           C  
ATOM   3966  C   THR B 274     119.942 148.975 169.489  1.00 39.93           C  
ATOM   3967  O   THR B 274     118.993 149.632 169.177  1.00 39.93           O  
ATOM   3968  CB  THR B 274     119.319 147.424 171.283  1.00 39.93           C  
ATOM   3969  OG1 THR B 274     119.872 146.773 172.427  1.00 39.93           O  
ATOM   3970  CG2 THR B 274     119.274 146.410 170.209  1.00 39.93           C  
ATOM   3971  N   TYR B 275     120.834 148.595 168.612  1.00 39.07           N  
ATOM   3972  CA  TYR B 275     120.689 148.965 167.258  1.00 39.07           C  
ATOM   3973  C   TYR B 275     120.459 147.717 166.506  1.00 39.07           C  
ATOM   3974  O   TYR B 275     121.395 146.993 166.230  1.00 39.07           O  
ATOM   3975  CB  TYR B 275     121.927 149.750 166.797  1.00 39.07           C  
ATOM   3976  CG  TYR B 275     122.278 150.937 167.683  1.00 39.07           C  
ATOM   3977  CD1 TYR B 275     121.649 152.141 167.535  1.00 39.07           C  
ATOM   3978  CD2 TYR B 275     123.219 150.824 168.687  1.00 39.07           C  
ATOM   3979  CE1 TYR B 275     121.944 153.187 168.362  1.00 39.07           C  
ATOM   3980  CE2 TYR B 275     123.509 151.870 169.513  1.00 39.07           C  
ATOM   3981  CZ  TYR B 275     122.864 153.039 169.343  1.00 39.07           C  
ATOM   3982  OH  TYR B 275     123.161 154.078 170.164  1.00 39.07           O  
ATOM   3983  N   SER B 276     119.227 147.483 166.087  1.00 49.33           N  
ATOM   3984  CA  SER B 276     118.868 146.252 165.454  1.00 49.33           C  
ATOM   3985  C   SER B 276     117.709 146.348 164.524  1.00 49.33           C  
ATOM   3986  O   SER B 276     116.927 147.258 164.619  1.00 49.33           O  
ATOM   3987  CB  SER B 276     118.437 145.285 166.517  1.00 49.33           C  
ATOM   3988  OG  SER B 276     117.312 145.770 167.207  1.00 49.33           O  
ATOM   3989  N   HIS B 277     117.596 145.416 163.596  1.00 67.34           N  
ATOM   3990  CA  HIS B 277     116.429 145.341 162.743  1.00 67.34           C  
ATOM   3991  C   HIS B 277     116.168 143.883 162.373  1.00 67.34           C  
ATOM   3992  O   HIS B 277     117.104 143.104 162.315  1.00 67.34           O  
ATOM   3993  CB  HIS B 277     116.569 146.210 161.503  1.00 67.34           C  
ATOM   3994  CG  HIS B 277     115.289 146.414 160.766  1.00 67.34           C  
ATOM   3995  ND1 HIS B 277     114.916 145.633 159.696  1.00 67.34           N  
ATOM   3996  CD2 HIS B 277     114.284 147.300 160.955  1.00 67.34           C  
ATOM   3997  CE1 HIS B 277     113.738 146.033 159.253  1.00 67.34           C  
ATOM   3998  NE2 HIS B 277     113.334 147.046 159.999  1.00 67.34           N  
ATOM   3999  N   ASP B 278     114.925 143.512 162.058  1.00 71.91           N  
ATOM   4000  CA  ASP B 278     114.542 142.128 161.739  1.00 71.91           C  
ATOM   4001  C   ASP B 278     115.172 141.488 160.537  1.00 71.91           C  
ATOM   4002  O   ASP B 278     115.493 140.316 160.550  1.00 71.91           O  
ATOM   4003  CB  ASP B 278     113.070 142.084 161.553  1.00 71.91           C  
ATOM   4004  CG  ASP B 278     112.310 142.456 162.813  1.00 71.91           C  
ATOM   4005  OD1 ASP B 278     112.947 142.879 163.796  1.00 71.91           O  
ATOM   4006  OD2 ASP B 278     111.066 142.328 162.823  1.00 71.91           O  
ATOM   4007  N   ASN B 279     115.355 142.244 159.491  1.00 67.69           N  
ATOM   4008  CA  ASN B 279     115.972 141.748 158.301  1.00 67.69           C  
ATOM   4009  C   ASN B 279     117.383 141.253 158.469  1.00 67.69           C  
ATOM   4010  O   ASN B 279     117.791 140.371 157.757  1.00 67.69           O  
ATOM   4011  CB  ASN B 279     115.960 142.886 157.315  1.00 67.69           C  
ATOM   4012  CG  ASN B 279     114.564 143.206 156.829  1.00 67.69           C  
ATOM   4013  OD1 ASN B 279     113.582 142.685 157.353  1.00 67.69           O  
ATOM   4014  ND2 ASN B 279     114.466 144.061 155.819  1.00 67.69           N  
ATOM   4015  N   ILE B 280     118.131 141.830 159.394  1.00 58.83           N  
ATOM   4016  CA  ILE B 280     119.520 141.535 159.572  1.00 58.83           C  
ATOM   4017  C   ILE B 280     119.728 140.373 160.435  1.00 58.83           C  
ATOM   4018  O   ILE B 280     119.308 140.390 161.558  1.00 58.83           O  
ATOM   4019  CB  ILE B 280     120.118 142.741 160.290  1.00 58.83           C  
ATOM   4020  CG1 ILE B 280     119.521 144.035 159.747  1.00 58.83           C  
ATOM   4021  CG2 ILE B 280     121.630 142.756 160.166  1.00 58.83           C  
ATOM   4022  CD1 ILE B 280     120.206 145.272 160.268  1.00 58.83           C  
ATOM   4023  N   ILE B 281     120.355 139.347 159.915  1.00 50.64           N  
ATOM   4024  CA  ILE B 281     120.486 138.163 160.667  1.00 50.64           C  
ATOM   4025  C   ILE B 281     121.918 137.791 160.600  1.00 50.64           C  
ATOM   4026  O   ILE B 281     122.292 136.758 161.031  1.00 50.64           O  
ATOM   4027  CB  ILE B 281     119.445 137.067 160.281  1.00 50.64           C  
ATOM   4028  CG1 ILE B 281     119.418 136.810 158.780  1.00 50.64           C  
ATOM   4029  CG2 ILE B 281     118.064 137.395 160.806  1.00 50.64           C  
ATOM   4030  CD1 ILE B 281     120.216 135.591 158.368  1.00 50.64           C  
ATOM   4031  N   CYS B 282     122.745 138.635 160.046  1.00 43.57           N  
ATOM   4032  CA  CYS B 282     124.196 138.425 160.044  1.00 43.57           C  
ATOM   4033  C   CYS B 282     124.855 139.102 161.263  1.00 43.57           C  
ATOM   4034  O   CYS B 282     124.219 139.852 161.922  1.00 43.57           O  
ATOM   4035  CB  CYS B 282     124.769 139.022 158.755  1.00 43.57           C  
ATOM   4036  SG  CYS B 282     124.196 140.661 158.426  1.00 43.57           S  
ATOM   4037  N   GLY B 283     126.092 138.821 161.594  1.00 33.10           N  
ATOM   4038  CA  GLY B 283     126.795 139.540 162.622  1.00 33.10           C  
ATOM   4039  C   GLY B 283     127.562 140.771 162.255  1.00 33.10           C  
ATOM   4040  O   GLY B 283     127.791 140.951 161.127  1.00 33.10           O  
ATOM   4041  N   ILE B 284     127.972 141.603 163.199  1.00 27.97           N  
ATOM   4042  CA  ILE B 284     128.676 142.804 162.997  1.00 27.97           C  
ATOM   4043  C   ILE B 284     130.062 142.517 163.198  1.00 27.97           C  
ATOM   4044  O   ILE B 284     130.367 141.910 164.125  1.00 27.97           O  
ATOM   4045  CB  ILE B 284     128.131 143.813 163.958  1.00 27.97           C  
ATOM   4046  CG1 ILE B 284     126.665 143.515 164.173  1.00 27.97           C  
ATOM   4047  CG2 ILE B 284     128.404 145.219 163.490  1.00 27.97           C  
ATOM   4048  CD1 ILE B 284     125.789 144.705 164.113  1.00 27.97           C  
ATOM   4049  N   THR B 285     130.913 142.899 162.271  1.00 24.58           N  
ATOM   4050  CA  THR B 285     132.342 142.660 162.303  1.00 24.58           C  
ATOM   4051  C   THR B 285     133.215 143.858 162.635  1.00 24.58           C  
ATOM   4052  O   THR B 285     134.292 143.695 163.094  1.00 24.58           O  
ATOM   4053  CB  THR B 285     132.739 142.120 160.931  1.00 24.58           C  
ATOM   4054  OG1 THR B 285     131.681 141.348 160.392  1.00 24.58           O  
ATOM   4055  CG2 THR B 285     133.950 141.245 160.986  1.00 24.58           C  
ATOM   4056  N   SER B 286     132.717 145.064 162.472  1.00 25.04           N  
ATOM   4057  CA  SER B 286     133.421 146.272 162.707  1.00 25.04           C  
ATOM   4058  C   SER B 286     132.526 147.290 163.162  1.00 25.04           C  
ATOM   4059  O   SER B 286     131.484 147.282 162.763  1.00 25.04           O  
ATOM   4060  CB  SER B 286     134.109 146.705 161.493  1.00 25.04           C  
ATOM   4061  OG  SER B 286     133.486 146.280 160.305  1.00 25.04           O  
ATOM   4062  N   VAL B 287     132.937 148.161 164.022  1.00 20.20           N  
ATOM   4063  CA  VAL B 287     132.160 149.247 164.522  1.00 20.20           C  
ATOM   4064  C   VAL B 287     133.001 150.549 164.634  1.00 20.20           C  
ATOM   4065  O   VAL B 287     134.093 150.458 164.987  1.00 20.20           O  
ATOM   4066  CB  VAL B 287     131.316 148.821 165.884  1.00 20.20           C  
ATOM   4067  CG1 VAL B 287     132.098 148.946 167.159  1.00 20.20           C  
ATOM   4068  CG2 VAL B 287     129.982 149.499 165.982  1.00 20.20           C  
ATOM   4069  N   SER B 288     132.525 151.724 164.362  1.00 28.19           N  
ATOM   4070  CA  SER B 288     133.222 152.984 164.537  1.00 28.19           C  
ATOM   4071  C   SER B 288     132.310 154.038 164.719  1.00 28.19           C  
ATOM   4072  O   SER B 288     131.295 154.000 164.232  1.00 28.19           O  
ATOM   4073  CB  SER B 288     133.985 153.439 163.380  1.00 28.19           C  
ATOM   4074  OG  SER B 288     135.351 153.109 163.448  1.00 28.19           O  
ATOM   4075  N   PHE B 289     132.681 155.066 165.352  1.00 26.45           N  
ATOM   4076  CA  PHE B 289     131.852 156.204 165.571  1.00 26.45           C  
ATOM   4077  C   PHE B 289     132.322 157.428 164.768  1.00 26.45           C  
ATOM   4078  O   PHE B 289     133.443 157.484 164.385  1.00 26.45           O  
ATOM   4079  CB  PHE B 289     131.913 156.623 167.008  1.00 26.45           C  
ATOM   4080  CG  PHE B 289     130.788 156.228 167.868  1.00 26.45           C  
ATOM   4081  CD1 PHE B 289     129.579 156.852 167.769  1.00 26.45           C  
ATOM   4082  CD2 PHE B 289     130.988 155.311 168.870  1.00 26.45           C  
ATOM   4083  CE1 PHE B 289     128.550 156.499 168.598  1.00 26.45           C  
ATOM   4084  CE2 PHE B 289     129.978 154.960 169.702  1.00 26.45           C  
ATOM   4085  CZ  PHE B 289     128.757 155.555 169.567  1.00 26.45           C  
ATOM   4086  N   SER B 290     131.487 158.383 164.462  1.00 35.85           N  
ATOM   4087  CA  SER B 290     131.788 159.622 163.796  1.00 35.85           C  
ATOM   4088  C   SER B 290     132.345 160.597 164.805  1.00 35.85           C  
ATOM   4089  O   SER B 290     132.413 160.285 165.961  1.00 35.85           O  
ATOM   4090  CB  SER B 290     130.495 160.189 163.333  1.00 35.85           C  
ATOM   4091  OG  SER B 290     130.651 161.155 162.370  1.00 35.85           O  
ATOM   4092  N   LYS B 291     132.794 161.765 164.390  1.00 43.82           N  
ATOM   4093  CA  LYS B 291     133.406 162.721 165.255  1.00 43.82           C  
ATOM   4094  C   LYS B 291     132.624 163.379 166.337  1.00 43.82           C  
ATOM   4095  O   LYS B 291     133.096 163.584 167.408  1.00 43.82           O  
ATOM   4096  CB  LYS B 291     134.065 163.706 164.407  1.00 43.82           C  
ATOM   4097  CG  LYS B 291     135.070 164.592 165.108  1.00 43.82           C  
ATOM   4098  CD  LYS B 291     135.298 165.867 164.331  1.00 43.82           C  
ATOM   4099  CE  LYS B 291     136.349 166.701 165.018  1.00 43.82           C  
ATOM   4100  NZ  LYS B 291     137.576 165.895 165.189  1.00 43.82           N  
ATOM   4101  N   SER B 292     131.420 163.732 166.088  1.00 46.80           N  
ATOM   4102  CA  SER B 292     130.597 164.216 167.132  1.00 46.80           C  
ATOM   4103  C   SER B 292     129.898 163.076 167.812  1.00 46.80           C  
ATOM   4104  O   SER B 292     129.105 163.329 168.679  1.00 46.80           O  
ATOM   4105  CB  SER B 292     129.497 165.062 166.561  1.00 46.80           C  
ATOM   4106  OG  SER B 292     128.761 164.365 165.606  1.00 46.80           O  
ATOM   4107  N   GLY B 293     130.120 161.822 167.448  1.00 41.26           N  
ATOM   4108  CA  GLY B 293     129.356 160.721 167.931  1.00 41.26           C  
ATOM   4109  C   GLY B 293     127.890 160.782 167.659  1.00 41.26           C  
ATOM   4110  O   GLY B 293     127.191 160.452 168.546  1.00 41.26           O  
ATOM   4111  N   ARG B 294     127.366 161.224 166.506  1.00 45.52           N  
ATOM   4112  CA  ARG B 294     125.968 161.180 166.187  1.00 45.52           C  
ATOM   4113  C   ARG B 294     125.805 160.149 165.240  1.00 45.52           C  
ATOM   4114  O   ARG B 294     124.737 159.757 164.993  1.00 45.52           O  
ATOM   4115  CB  ARG B 294     125.483 162.451 165.597  1.00 45.52           C  
ATOM   4116  CG  ARG B 294     124.011 162.570 165.260  1.00 45.52           C  
ATOM   4117  CD  ARG B 294     123.171 162.666 166.502  1.00 45.52           C  
ATOM   4118  NE  ARG B 294     121.766 162.452 166.213  1.00 45.52           N  
ATOM   4119  CZ  ARG B 294     120.903 163.412 165.928  1.00 45.52           C  
ATOM   4120  NH1 ARG B 294     121.295 164.669 165.891  1.00 45.52           N  
ATOM   4121  NH2 ARG B 294     119.646 163.112 165.681  1.00 45.52           N  
ATOM   4122  N   LEU B 295     126.850 159.592 164.749  1.00 36.05           N  
ATOM   4123  CA  LEU B 295     126.658 158.490 163.917  1.00 36.05           C  
ATOM   4124  C   LEU B 295     127.456 157.372 164.190  1.00 36.05           C  
ATOM   4125  O   LEU B 295     128.588 157.525 164.312  1.00 36.05           O  
ATOM   4126  CB  LEU B 295     126.806 158.901 162.478  1.00 36.05           C  
ATOM   4127  CG  LEU B 295     126.103 160.058 161.771  1.00 36.05           C  
ATOM   4128  CD1 LEU B 295     126.740 160.237 160.415  1.00 36.05           C  
ATOM   4129  CD2 LEU B 295     124.626 159.819 161.612  1.00 36.05           C  
ATOM   4130  N   LEU B 296     126.861 156.206 164.303  1.00 30.12           N  
ATOM   4131  CA  LEU B 296     127.552 154.971 164.534  1.00 30.12           C  
ATOM   4132  C   LEU B 296     127.554 154.173 163.268  1.00 30.12           C  
ATOM   4133  O   LEU B 296     126.575 154.099 162.635  1.00 30.12           O  
ATOM   4134  CB  LEU B 296     126.824 154.271 165.627  1.00 30.12           C  
ATOM   4135  CG  LEU B 296     127.349 152.870 165.931  1.00 30.12           C  
ATOM   4136  CD1 LEU B 296     128.705 152.942 166.584  1.00 30.12           C  
ATOM   4137  CD2 LEU B 296     126.403 152.110 166.814  1.00 30.12           C  
ATOM   4138  N   LEU B 297     128.651 153.656 162.827  1.00 26.36           N  
ATOM   4139  CA  LEU B 297     128.746 152.936 161.632  1.00 26.36           C  
ATOM   4140  C   LEU B 297     129.233 151.586 161.734  1.00 26.36           C  
ATOM   4141  O   LEU B 297     130.298 151.390 162.122  1.00 26.36           O  
ATOM   4142  CB  LEU B 297     129.756 153.605 160.834  1.00 26.36           C  
ATOM   4143  CG  LEU B 297     129.529 154.976 160.177  1.00 26.36           C  
ATOM   4144  CD1 LEU B 297     129.726 156.186 161.074  1.00 26.36           C  
ATOM   4145  CD2 LEU B 297     130.421 155.117 158.965  1.00 26.36           C  
ATOM   4146  N   ALA B 298     128.525 150.623 161.217  1.00 26.86           N  
ATOM   4147  CA  ALA B 298     128.850 149.233 161.356  1.00 26.86           C  
ATOM   4148  C   ALA B 298     129.068 148.393 160.189  1.00 26.86           C  
ATOM   4149  O   ALA B 298     128.341 148.478 159.333  1.00 26.86           O  
ATOM   4150  CB  ALA B 298     127.668 148.690 162.009  1.00 26.86           C  
ATOM   4151  N   GLY B 299     130.010 147.540 160.156  1.00 26.64           N  
ATOM   4152  CA  GLY B 299     130.147 146.611 159.092  1.00 26.64           C  
ATOM   4153  C   GLY B 299     129.627 145.185 159.259  1.00 26.64           C  
ATOM   4154  O   GLY B 299     129.906 144.586 160.232  1.00 26.64           O  
ATOM   4155  N   TYR B 300     128.883 144.636 158.295  1.00 30.42           N  
ATOM   4156  CA  TYR B 300     128.322 143.300 158.355  1.00 30.42           C  
ATOM   4157  C   TYR B 300     128.766 142.252 157.431  1.00 30.42           C  
ATOM   4158  O   TYR B 300     129.548 142.493 156.568  1.00 30.42           O  
ATOM   4159  CB  TYR B 300     126.874 143.306 158.358  1.00 30.42           C  
ATOM   4160  CG  TYR B 300     126.191 144.290 159.233  1.00 30.42           C  
ATOM   4161  CD1 TYR B 300     126.240 145.627 158.971  1.00 30.42           C  
ATOM   4162  CD2 TYR B 300     125.414 143.874 160.259  1.00 30.42           C  
ATOM   4163  CE1 TYR B 300     125.604 146.526 159.759  1.00 30.42           C  
ATOM   4164  CE2 TYR B 300     124.750 144.771 161.038  1.00 30.42           C  
ATOM   4165  CZ  TYR B 300     124.860 146.098 160.784  1.00 30.42           C  
ATOM   4166  OH  TYR B 300     124.208 147.011 161.547  1.00 30.42           O  
ATOM   4167  N   ASP B 301     128.392 141.029 157.712  1.00 38.16           N  
ATOM   4168  CA  ASP B 301     128.681 139.851 156.899  1.00 38.16           C  
ATOM   4169  C   ASP B 301     127.840 139.791 155.616  1.00 38.16           C  
ATOM   4170  O   ASP B 301     128.193 139.055 154.729  1.00 38.16           O  
ATOM   4171  CB  ASP B 301     128.443 138.660 157.754  1.00 38.16           C  
ATOM   4172  CG  ASP B 301     129.196 138.675 159.032  1.00 38.16           C  
ATOM   4173  OD1 ASP B 301     129.768 139.700 159.412  1.00 38.16           O  
ATOM   4174  OD2 ASP B 301     129.196 137.628 159.689  1.00 38.16           O  
ATOM   4175  N   ASP B 302     126.745 140.544 155.507  1.00 38.81           N  
ATOM   4176  CA  ASP B 302     125.931 140.684 154.324  1.00 38.81           C  
ATOM   4177  C   ASP B 302     126.562 141.614 153.354  1.00 38.81           C  
ATOM   4178  O   ASP B 302     125.846 142.122 152.528  1.00 38.81           O  
ATOM   4179  CB  ASP B 302     124.534 141.209 154.664  1.00 38.81           C  
ATOM   4180  CG  ASP B 302     124.521 142.583 155.300  1.00 38.81           C  
ATOM   4181  OD1 ASP B 302     125.523 143.303 155.296  1.00 38.81           O  
ATOM   4182  OD2 ASP B 302     123.461 142.965 155.819  1.00 38.81           O  
ATOM   4183  N   PHE B 303     127.819 141.948 153.478  1.00 37.52           N  
ATOM   4184  CA  PHE B 303     128.610 142.714 152.531  1.00 37.52           C  
ATOM   4185  C   PHE B 303     128.376 144.216 152.575  1.00 37.52           C  
ATOM   4186  O   PHE B 303     129.095 144.945 151.964  1.00 37.52           O  
ATOM   4187  CB  PHE B 303     128.550 142.177 151.118  1.00 37.52           C  
ATOM   4188  CG  PHE B 303     128.706 140.700 150.951  1.00 37.52           C  
ATOM   4189  CD1 PHE B 303     129.222 139.881 151.926  1.00 37.52           C  
ATOM   4190  CD2 PHE B 303     128.363 140.141 149.743  1.00 37.52           C  
ATOM   4191  CE1 PHE B 303     129.364 138.527 151.711  1.00 37.52           C  
ATOM   4192  CE2 PHE B 303     128.503 138.793 149.520  1.00 37.52           C  
ATOM   4193  CZ  PHE B 303     129.008 137.984 150.506  1.00 37.52           C  
ATOM   4194  N   ASN B 304     127.423 144.683 153.345  1.00 38.17           N  
ATOM   4195  CA  ASN B 304     127.178 146.110 153.530  1.00 38.17           C  
ATOM   4196  C   ASN B 304     127.641 146.777 154.852  1.00 38.17           C  
ATOM   4197  O   ASN B 304     128.284 146.131 155.626  1.00 38.17           O  
ATOM   4198  CB  ASN B 304     125.721 146.420 153.307  1.00 38.17           C  
ATOM   4199  CG  ASN B 304     125.202 145.903 152.004  1.00 38.17           C  
ATOM   4200  OD1 ASN B 304     125.958 145.559 151.108  1.00 38.17           O  
ATOM   4201  ND2 ASN B 304     123.894 145.849 151.889  1.00 38.17           N  
ATOM   4202  N   CYS B 305     127.469 148.077 155.037  1.00 37.31           N  
ATOM   4203  CA  CYS B 305     127.769 148.784 156.250  1.00 37.31           C  
ATOM   4204  C   CYS B 305     126.614 149.634 156.488  1.00 37.31           C  
ATOM   4205  O   CYS B 305     126.116 150.144 155.589  1.00 37.31           O  
ATOM   4206  CB  CYS B 305     128.912 149.681 156.089  1.00 37.31           C  
ATOM   4207  SG  CYS B 305     130.457 148.947 155.623  1.00 37.31           S  
ATOM   4208  N   ASN B 306     126.149 149.830 157.679  1.00 33.98           N  
ATOM   4209  CA  ASN B 306     125.047 150.713 157.968  1.00 33.98           C  
ATOM   4210  C   ASN B 306     125.359 151.888 158.844  1.00 33.98           C  
ATOM   4211  O   ASN B 306     126.283 151.906 159.493  1.00 33.98           O  
ATOM   4212  CB  ASN B 306     123.797 149.979 158.464  1.00 33.98           C  
ATOM   4213  CG  ASN B 306     123.442 148.738 157.687  1.00 33.98           C  
ATOM   4214  OD1 ASN B 306     123.773 148.575 156.538  1.00 33.98           O  
ATOM   4215  ND2 ASN B 306     122.708 147.867 158.328  1.00 33.98           N  
ATOM   4216  N   VAL B 307     124.561 152.878 158.860  1.00 36.93           N  
ATOM   4217  CA  VAL B 307     124.797 154.083 159.545  1.00 36.93           C  
ATOM   4218  C   VAL B 307     123.596 154.238 160.392  1.00 36.93           C  
ATOM   4219  O   VAL B 307     122.537 154.131 159.906  1.00 36.93           O  
ATOM   4220  CB  VAL B 307     124.890 155.306 158.520  1.00 36.93           C  
ATOM   4221  CG1 VAL B 307     125.016 156.632 159.228  1.00 36.93           C  
ATOM   4222  CG2 VAL B 307     126.042 155.116 157.551  1.00 36.93           C  
ATOM   4223  N   TRP B 308     123.728 154.519 161.656  1.00 35.91           N  
ATOM   4224  CA  TRP B 308     122.613 154.619 162.474  1.00 35.91           C  
ATOM   4225  C   TRP B 308     122.740 155.867 163.198  1.00 35.91           C  
ATOM   4226  O   TRP B 308     123.776 156.286 163.438  1.00 35.91           O  
ATOM   4227  CB  TRP B 308     122.723 153.563 163.506  1.00 35.91           C  
ATOM   4228  CG  TRP B 308     122.870 152.130 163.088  1.00 35.91           C  
ATOM   4229  CD1 TRP B 308     124.009 151.491 162.750  1.00 35.91           C  
ATOM   4230  CD2 TRP B 308     121.838 151.152 163.044  1.00 35.91           C  
ATOM   4231  NE1 TRP B 308     123.751 150.191 162.459  1.00 35.91           N  
ATOM   4232  CE2 TRP B 308     122.416 149.962 162.623  1.00 35.91           C  
ATOM   4233  CE3 TRP B 308     120.469 151.178 163.301  1.00 35.91           C  
ATOM   4234  CZ2 TRP B 308     121.687 148.817 162.459  1.00 35.91           C  
ATOM   4235  CZ3 TRP B 308     119.758 150.050 163.130  1.00 35.91           C  
ATOM   4236  CH2 TRP B 308     120.357 148.885 162.707  1.00 35.91           C  
ATOM   4237  N   ASP B 309     121.673 156.525 163.505  1.00 46.62           N  
ATOM   4238  CA  ASP B 309     121.716 157.668 164.324  1.00 46.62           C  
ATOM   4239  C   ASP B 309     121.936 156.942 165.583  1.00 46.62           C  
ATOM   4240  O   ASP B 309     121.342 155.934 165.798  1.00 46.62           O  
ATOM   4241  CB  ASP B 309     120.394 158.309 164.257  1.00 46.62           C  
ATOM   4242  CG  ASP B 309     120.271 159.485 165.123  1.00 46.62           C  
ATOM   4243  OD1 ASP B 309     121.162 159.743 165.931  1.00 46.62           O  
ATOM   4244  OD2 ASP B 309     119.253 160.168 165.000  1.00 46.62           O  
ATOM   4245  N   ALA B 310     122.770 157.422 166.474  1.00 43.69           N  
ATOM   4246  CA  ALA B 310     123.132 156.674 167.592  1.00 43.69           C  
ATOM   4247  C   ALA B 310     122.379 157.126 168.695  1.00 43.69           C  
ATOM   4248  O   ALA B 310     122.510 156.623 169.769  1.00 43.69           O  
ATOM   4249  CB  ALA B 310     124.574 156.844 167.831  1.00 43.69           C  
ATOM   4250  N   LEU B 311     121.545 158.081 168.464  1.00 53.98           N  
ATOM   4251  CA  LEU B 311     120.729 158.613 169.513  1.00 53.98           C  
ATOM   4252  C   LEU B 311     119.267 158.302 169.436  1.00 53.98           C  
ATOM   4253  O   LEU B 311     118.597 158.385 170.424  1.00 53.98           O  
ATOM   4254  CB  LEU B 311     120.853 160.126 169.559  1.00 53.98           C  
ATOM   4255  CG  LEU B 311     122.062 160.897 170.070  1.00 53.98           C  
ATOM   4256  CD1 LEU B 311     121.644 162.343 170.231  1.00 53.98           C  
ATOM   4257  CD2 LEU B 311     122.575 160.356 171.389  1.00 53.98           C  
ATOM   4258  N   LYS B 312     118.744 157.996 168.270  1.00 54.64           N  
ATOM   4259  CA  LYS B 312     117.359 157.721 168.083  1.00 54.64           C  
ATOM   4260  C   LYS B 312     117.299 156.323 167.668  1.00 54.64           C  
ATOM   4261  O   LYS B 312     116.232 155.780 167.596  1.00 54.64           O  
ATOM   4262  CB  LYS B 312     116.814 158.646 167.018  1.00 54.64           C  
ATOM   4263  CG  LYS B 312     116.738 160.090 167.463  1.00 54.64           C  
ATOM   4264  CD  LYS B 312     116.208 160.971 166.355  1.00 54.64           C  
ATOM   4265  CE  LYS B 312     114.793 160.585 165.987  1.00 54.64           C  
ATOM   4266  NZ  LYS B 312     113.855 160.893 167.096  1.00 54.64           N  
ATOM   4267  N   ALA B 313     118.419 155.740 167.345  1.00 47.63           N  
ATOM   4268  CA  ALA B 313     118.541 154.339 167.016  1.00 47.63           C  
ATOM   4269  C   ALA B 313     118.135 153.827 165.712  1.00 47.63           C  
ATOM   4270  O   ALA B 313     118.223 152.636 165.520  1.00 47.63           O  
ATOM   4271  CB  ALA B 313     118.014 153.454 168.095  1.00 47.63           C  
ATOM   4272  N   ASP B 314     117.760 154.679 164.771  1.00 46.71           N  
ATOM   4273  CA  ASP B 314     117.259 154.241 163.506  1.00 46.71           C  
ATOM   4274  C   ASP B 314     118.199 154.401 162.357  1.00 46.71           C  
ATOM   4275  O   ASP B 314     118.762 155.415 162.203  1.00 46.71           O  
ATOM   4276  CB  ASP B 314     115.981 154.974 163.277  1.00 46.71           C  
ATOM   4277  CG  ASP B 314     116.157 156.450 163.249  1.00 46.71           C  
ATOM   4278  OD1 ASP B 314     115.871 157.059 162.201  1.00 46.71           O  
ATOM   4279  OD2 ASP B 314     116.588 157.007 164.263  1.00 46.71           O  
ATOM   4280  N   ARG B 315     118.303 153.425 161.502  1.00 43.91           N  
ATOM   4281  CA  ARG B 315     119.240 153.459 160.403  1.00 43.91           C  
ATOM   4282  C   ARG B 315     119.056 154.575 159.414  1.00 43.91           C  
ATOM   4283  O   ARG B 315     117.954 154.977 159.151  1.00 43.91           O  
ATOM   4284  CB  ARG B 315     119.339 152.109 159.749  1.00 43.91           C  
ATOM   4285  CG  ARG B 315     120.308 151.957 158.632  1.00 43.91           C  
ATOM   4286  CD  ARG B 315     120.562 150.483 158.506  1.00 43.91           C  
ATOM   4287  NE  ARG B 315     119.353 149.680 158.627  1.00 43.91           N  
ATOM   4288  CZ  ARG B 315     118.834 148.964 157.634  1.00 43.91           C  
ATOM   4289  NH1 ARG B 315     119.422 148.948 156.453  1.00 43.91           N  
ATOM   4290  NH2 ARG B 315     117.733 148.255 157.821  1.00 43.91           N  
ATOM   4291  N   ALA B 316     120.148 155.146 158.935  1.00 46.76           N  
ATOM   4292  CA  ALA B 316     120.123 156.281 158.061  1.00 46.76           C  
ATOM   4293  C   ALA B 316     120.839 156.134 156.746  1.00 46.76           C  
ATOM   4294  O   ALA B 316     120.685 156.970 155.937  1.00 46.76           O  
ATOM   4295  CB  ALA B 316     120.744 157.397 158.809  1.00 46.76           C  
ATOM   4296  N   GLY B 317     121.609 155.096 156.497  1.00 41.99           N  
ATOM   4297  CA  GLY B 317     122.386 155.047 155.315  1.00 41.99           C  
ATOM   4298  C   GLY B 317     122.875 153.722 155.152  1.00 41.99           C  
ATOM   4299  O   GLY B 317     122.603 152.971 155.991  1.00 41.99           O  
ATOM   4300  N   VAL B 318     123.516 153.393 154.063  1.00 38.95           N  
ATOM   4301  CA  VAL B 318     124.101 152.155 153.855  1.00 38.95           C  
ATOM   4302  C   VAL B 318     125.272 152.439 153.065  1.00 38.95           C  
ATOM   4303  O   VAL B 318     125.346 153.482 152.577  1.00 38.95           O  
ATOM   4304  CB  VAL B 318     123.252 151.279 153.008  1.00 38.95           C  
ATOM   4305  CG1 VAL B 318     123.716 149.837 153.077  1.00 38.95           C  
ATOM   4306  CG2 VAL B 318     121.790 151.312 153.404  1.00 38.95           C  
ATOM   4307  N   LEU B 319     126.250 151.582 152.977  1.00 36.57           N  
ATOM   4308  CA  LEU B 319     127.367 151.740 152.118  1.00 36.57           C  
ATOM   4309  C   LEU B 319     127.672 150.470 151.382  1.00 36.57           C  
ATOM   4310  O   LEU B 319     128.529 149.746 151.784  1.00 36.57           O  
ATOM   4311  CB  LEU B 319     128.595 152.222 152.842  1.00 36.57           C  
ATOM   4312  CG  LEU B 319     128.789 153.266 153.942  1.00 36.57           C  
ATOM   4313  CD1 LEU B 319     130.262 153.257 154.265  1.00 36.57           C  
ATOM   4314  CD2 LEU B 319     128.348 154.661 153.567  1.00 36.57           C  
ATOM   4315  N   ALA B 320     127.026 150.196 150.263  1.00 37.19           N  
ATOM   4316  CA  ALA B 320     127.244 149.012 149.434  1.00 37.19           C  
ATOM   4317  C   ALA B 320     128.133 149.206 148.296  1.00 37.19           C  
ATOM   4318  O   ALA B 320     128.006 150.172 147.638  1.00 37.19           O  
ATOM   4319  CB  ALA B 320     125.950 148.579 148.920  1.00 37.19           C  
ATOM   4320  N   GLY B 321     129.138 148.378 148.157  1.00 34.68           N  
ATOM   4321  CA  GLY B 321     130.103 148.549 147.152  1.00 34.68           C  
ATOM   4322  C   GLY B 321     130.963 147.383 147.206  1.00 34.68           C  
ATOM   4323  O   GLY B 321     131.820 147.162 146.400  1.00 34.68           O  
ATOM   4324  N   HIS B 322     130.756 146.600 148.207  1.00 34.78           N  
ATOM   4325  CA  HIS B 322     131.627 145.460 148.382  1.00 34.78           C  
ATOM   4326  C   HIS B 322     130.995 144.162 148.049  1.00 34.78           C  
ATOM   4327  O   HIS B 322     129.833 143.978 148.222  1.00 34.78           O  
ATOM   4328  CB  HIS B 322     132.212 145.428 149.786  1.00 34.78           C  
ATOM   4329  CG  HIS B 322     133.306 146.424 150.062  1.00 34.78           C  
ATOM   4330  ND1 HIS B 322     134.613 146.232 149.674  1.00 34.78           N  
ATOM   4331  CD2 HIS B 322     133.300 147.570 150.777  1.00 34.78           C  
ATOM   4332  CE1 HIS B 322     135.354 147.232 150.106  1.00 34.78           C  
ATOM   4333  NE2 HIS B 322     134.578 148.061 150.770  1.00 34.78           N  
ATOM   4334  N   ASP B 323     131.761 143.264 147.526  1.00 41.41           N  
ATOM   4335  CA  ASP B 323     131.272 141.970 147.210  1.00 41.41           C  
ATOM   4336  C   ASP B 323     131.633 140.804 148.110  1.00 41.41           C  
ATOM   4337  O   ASP B 323     131.573 139.700 147.652  1.00 41.41           O  
ATOM   4338  CB  ASP B 323     131.848 141.618 145.875  1.00 41.41           C  
ATOM   4339  CG  ASP B 323     131.301 142.489 144.755  1.00 41.41           C  
ATOM   4340  OD1 ASP B 323     130.107 142.860 144.792  1.00 41.41           O  
ATOM   4341  OD2 ASP B 323     132.061 142.805 143.823  1.00 41.41           O  
ATOM   4342  N   ASN B 324     132.055 141.020 149.347  1.00 35.26           N  
ATOM   4343  CA  ASN B 324     132.402 139.984 150.246  1.00 35.26           C  
ATOM   4344  C   ASN B 324     132.313 140.697 151.523  1.00 35.26           C  
ATOM   4345  O   ASN B 324     131.976 141.841 151.485  1.00 35.26           O  
ATOM   4346  CB  ASN B 324     133.675 139.258 149.899  1.00 35.26           C  
ATOM   4347  CG  ASN B 324     133.639 137.822 150.278  1.00 35.26           C  
ATOM   4348  OD1 ASN B 324     132.749 137.393 150.986  1.00 35.26           O  
ATOM   4349  ND2 ASN B 324     134.606 137.064 149.810  1.00 35.26           N  
ATOM   4350  N   ARG B 325     132.529 140.037 152.653  1.00 32.35           N  
ATOM   4351  CA  ARG B 325     132.394 140.573 153.972  1.00 32.35           C  
ATOM   4352  C   ARG B 325     133.242 141.718 154.271  1.00 32.35           C  
ATOM   4353  O   ARG B 325     134.390 141.709 153.979  1.00 32.35           O  
ATOM   4354  CB  ARG B 325     132.758 139.408 154.886  1.00 32.35           C  
ATOM   4355  CG  ARG B 325     132.780 139.621 156.364  1.00 32.35           C  
ATOM   4356  CD  ARG B 325     133.478 138.445 156.993  1.00 32.35           C  
ATOM   4357  NE  ARG B 325     132.798 138.067 158.216  1.00 32.35           N  
ATOM   4358  CZ  ARG B 325     133.184 137.113 159.046  1.00 32.35           C  
ATOM   4359  NH1 ARG B 325     134.258 136.393 158.809  1.00 32.35           N  
ATOM   4360  NH2 ARG B 325     132.471 136.878 160.120  1.00 32.35           N  
ATOM   4361  N   VAL B 326     132.675 142.692 154.941  1.00 28.91           N  
ATOM   4362  CA  VAL B 326     133.394 143.846 155.351  1.00 28.91           C  
ATOM   4363  C   VAL B 326     134.091 143.566 156.616  1.00 28.91           C  
ATOM   4364  O   VAL B 326     133.443 143.526 157.628  1.00 28.91           O  
ATOM   4365  CB  VAL B 326     132.484 145.018 155.490  1.00 28.91           C  
ATOM   4366  CG1 VAL B 326     133.181 146.193 156.129  1.00 28.91           C  
ATOM   4367  CG2 VAL B 326     131.898 145.385 154.151  1.00 28.91           C  
ATOM   4368  N   SER B 327     135.387 143.349 156.580  1.00 25.04           N  
ATOM   4369  CA  SER B 327     136.197 143.076 157.691  1.00 25.04           C  
ATOM   4370  C   SER B 327     136.690 144.191 158.568  1.00 25.04           C  
ATOM   4371  O   SER B 327     137.026 143.915 159.664  1.00 25.04           O  
ATOM   4372  CB  SER B 327     137.404 142.450 157.090  1.00 25.04           C  
ATOM   4373  OG  SER B 327     138.115 143.279 156.243  1.00 25.04           O  
ATOM   4374  N   CYS B 328     136.711 145.451 158.145  1.00 24.98           N  
ATOM   4375  CA  CYS B 328     137.298 146.575 158.800  1.00 24.98           C  
ATOM   4376  C   CYS B 328     136.713 147.896 158.446  1.00 24.98           C  
ATOM   4377  O   CYS B 328     136.108 148.018 157.461  1.00 24.98           O  
ATOM   4378  CB  CYS B 328     138.769 146.551 158.556  1.00 24.98           C  
ATOM   4379  SG  CYS B 328     139.538 146.237 156.989  1.00 24.98           S  
ATOM   4380  N   LEU B 329     136.874 148.894 159.259  1.00 25.44           N  
ATOM   4381  CA  LEU B 329     136.248 150.150 159.109  1.00 25.44           C  
ATOM   4382  C   LEU B 329     137.065 151.188 159.887  1.00 25.44           C  
ATOM   4383  O   LEU B 329     137.829 150.817 160.684  1.00 25.44           O  
ATOM   4384  CB  LEU B 329     134.865 150.016 159.674  1.00 25.44           C  
ATOM   4385  CG  LEU B 329     133.612 150.798 159.372  1.00 25.44           C  
ATOM   4386  CD1 LEU B 329     132.898 150.180 158.202  1.00 25.44           C  
ATOM   4387  CD2 LEU B 329     132.748 150.634 160.576  1.00 25.44           C  
ATOM   4388  N   GLY B 330     137.010 152.457 159.593  1.00 21.46           N  
ATOM   4389  CA  GLY B 330     137.761 153.501 160.208  1.00 21.46           C  
ATOM   4390  C   GLY B 330     137.303 154.844 159.889  1.00 21.46           C  
ATOM   4391  O   GLY B 330     137.090 155.075 158.828  1.00 21.46           O  
ATOM   4392  N   VAL B 331     137.222 155.753 160.787  1.00 26.26           N  
ATOM   4393  CA  VAL B 331     136.936 157.099 160.556  1.00 26.26           C  
ATOM   4394  C   VAL B 331     138.174 157.874 160.942  1.00 26.26           C  
ATOM   4395  O   VAL B 331     138.871 157.473 161.802  1.00 26.26           O  
ATOM   4396  CB  VAL B 331     135.705 157.554 161.266  1.00 26.26           C  
ATOM   4397  CG1 VAL B 331     135.386 159.010 161.020  1.00 26.26           C  
ATOM   4398  CG2 VAL B 331     134.531 156.665 160.944  1.00 26.26           C  
ATOM   4399  N   THR B 332     138.513 158.947 160.266  1.00 39.28           N  
ATOM   4400  CA  THR B 332     139.659 159.825 160.513  1.00 39.28           C  
ATOM   4401  C   THR B 332     139.533 160.768 161.697  1.00 39.28           C  
ATOM   4402  O   THR B 332     138.455 161.177 162.011  1.00 39.28           O  
ATOM   4403  CB  THR B 332     139.880 160.673 159.227  1.00 39.28           C  
ATOM   4404  OG1 THR B 332     138.638 161.168 158.756  1.00 39.28           O  
ATOM   4405  CG2 THR B 332     140.474 159.914 158.175  1.00 39.28           C  
ATOM   4406  N   ASP B 333     140.610 161.174 162.341  1.00 46.15           N  
ATOM   4407  CA  ASP B 333     140.527 162.181 163.413  1.00 46.15           C  
ATOM   4408  C   ASP B 333     139.930 163.514 162.998  1.00 46.15           C  
ATOM   4409  O   ASP B 333     139.293 164.154 163.774  1.00 46.15           O  
ATOM   4410  CB  ASP B 333     141.863 162.445 164.012  1.00 46.15           C  
ATOM   4411  CG  ASP B 333     142.406 161.301 164.774  1.00 46.15           C  
ATOM   4412  OD1 ASP B 333     141.844 160.208 164.713  1.00 46.15           O  
ATOM   4413  OD2 ASP B 333     143.425 161.489 165.448  1.00 46.15           O  
ATOM   4414  N   ASP B 334     140.173 163.992 161.823  1.00 50.03           N  
ATOM   4415  CA  ASP B 334     139.606 165.162 161.259  1.00 50.03           C  
ATOM   4416  C   ASP B 334     138.158 165.015 161.086  1.00 50.03           C  
ATOM   4417  O   ASP B 334     137.436 165.984 161.146  1.00 50.03           O  
ATOM   4418  CB  ASP B 334     140.190 165.180 159.880  1.00 50.03           C  
ATOM   4419  CG  ASP B 334     140.022 166.486 159.182  1.00 50.03           C  
ATOM   4420  OD1 ASP B 334     139.566 167.459 159.816  1.00 50.03           O  
ATOM   4421  OD2 ASP B 334     140.363 166.545 157.983  1.00 50.03           O  
ATOM   4422  N   GLY B 335     137.695 163.825 160.757  1.00 48.81           N  
ATOM   4423  CA  GLY B 335     136.288 163.565 160.525  1.00 48.81           C  
ATOM   4424  C   GLY B 335     135.760 163.511 159.152  1.00 48.81           C  
ATOM   4425  O   GLY B 335     134.579 163.461 159.014  1.00 48.81           O  
ATOM   4426  N   MET B 336     136.602 163.535 158.143  1.00 49.87           N  
ATOM   4427  CA  MET B 336     136.181 163.597 156.768  1.00 49.87           C  
ATOM   4428  C   MET B 336     136.110 162.386 155.891  1.00 49.87           C  
ATOM   4429  O   MET B 336     135.767 162.525 154.772  1.00 49.87           O  
ATOM   4430  CB  MET B 336     137.072 164.563 156.086  1.00 49.87           C  
ATOM   4431  CG  MET B 336     136.991 165.957 156.658  1.00 49.87           C  
ATOM   4432  SD  MET B 336     136.996 167.259 155.419  1.00 49.87           S  
ATOM   4433  CE  MET B 336     136.905 168.688 156.487  1.00 49.87           C  
ATOM   4434  N   ALA B 337     136.416 161.226 156.348  1.00 35.14           N  
ATOM   4435  CA  ALA B 337     136.275 160.117 155.531  1.00 35.14           C  
ATOM   4436  C   ALA B 337     136.175 158.871 156.292  1.00 35.14           C  
ATOM   4437  O   ALA B 337     136.523 158.856 157.428  1.00 35.14           O  
ATOM   4438  CB  ALA B 337     137.429 160.031 154.620  1.00 35.14           C  
ATOM   4439  N   VAL B 338     135.713 157.807 155.661  1.00 28.26           N  
ATOM   4440  CA  VAL B 338     135.598 156.540 156.253  1.00 28.26           C  
ATOM   4441  C   VAL B 338     136.286 155.647 155.309  1.00 28.26           C  
ATOM   4442  O   VAL B 338     136.271 155.862 154.204  1.00 28.26           O  
ATOM   4443  CB  VAL B 338     134.154 156.162 156.479  1.00 28.26           C  
ATOM   4444  CG1 VAL B 338     134.031 154.933 157.350  1.00 28.26           C  
ATOM   4445  CG2 VAL B 338     133.380 157.310 157.059  1.00 28.26           C  
ATOM   4446  N   ALA B 339     136.955 154.658 155.769  1.00 25.22           N  
ATOM   4447  CA  ALA B 339     137.533 153.727 154.961  1.00 25.22           C  
ATOM   4448  C   ALA B 339     136.921 152.439 155.331  1.00 25.22           C  
ATOM   4449  O   ALA B 339     136.371 152.351 156.348  1.00 25.22           O  
ATOM   4450  CB  ALA B 339     138.938 153.695 155.196  1.00 25.22           C  
ATOM   4451  N   THR B 340     136.916 151.459 154.444  1.00 28.26           N  
ATOM   4452  CA  THR B 340     136.234 150.211 154.591  1.00 28.26           C  
ATOM   4453  C   THR B 340     137.055 149.233 153.913  1.00 28.26           C  
ATOM   4454  O   THR B 340     137.556 149.548 152.946  1.00 28.26           O  
ATOM   4455  CB  THR B 340     134.758 150.297 154.073  1.00 28.26           C  
ATOM   4456  OG1 THR B 340     133.969 151.128 154.917  1.00 28.26           O  
ATOM   4457  CG2 THR B 340     134.103 148.980 154.074  1.00 28.26           C  
ATOM   4458  N   GLY B 341     137.184 148.037 154.412  1.00 27.24           N  
ATOM   4459  CA  GLY B 341     138.011 146.984 153.903  1.00 27.24           C  
ATOM   4460  C   GLY B 341     137.255 145.737 153.792  1.00 27.24           C  
ATOM   4461  O   GLY B 341     136.241 145.638 154.339  1.00 27.24           O  
ATOM   4462  N   SER B 342     137.713 144.804 153.025  1.00 31.73           N  
ATOM   4463  CA  SER B 342     136.922 143.657 152.726  1.00 31.73           C  
ATOM   4464  C   SER B 342     137.551 142.453 152.311  1.00 31.73           C  
ATOM   4465  O   SER B 342     138.696 142.451 152.000  1.00 31.73           O  
ATOM   4466  CB  SER B 342     135.978 143.944 151.633  1.00 31.73           C  
ATOM   4467  OG  SER B 342     135.018 142.965 151.406  1.00 31.73           O  
ATOM   4468  N   TRP B 343     136.794 141.383 152.319  1.00 32.57           N  
ATOM   4469  CA  TRP B 343     137.256 140.103 151.856  1.00 32.57           C  
ATOM   4470  C   TRP B 343     137.435 140.111 150.355  1.00 32.57           C  
ATOM   4471  O   TRP B 343     138.111 139.283 149.846  1.00 32.57           O  
ATOM   4472  CB  TRP B 343     136.391 139.035 152.435  1.00 32.57           C  
ATOM   4473  CG  TRP B 343     136.739 138.613 153.817  1.00 32.57           C  
ATOM   4474  CD1 TRP B 343     137.404 139.335 154.744  1.00 32.57           C  
ATOM   4475  CD2 TRP B 343     136.431 137.362 154.436  1.00 32.57           C  
ATOM   4476  NE1 TRP B 343     137.545 138.623 155.893  1.00 32.57           N  
ATOM   4477  CE2 TRP B 343     136.952 137.404 155.734  1.00 32.57           C  
ATOM   4478  CE3 TRP B 343     135.771 136.207 154.017  1.00 32.57           C  
ATOM   4479  CZ2 TRP B 343     136.830 136.339 156.620  1.00 32.57           C  
ATOM   4480  CZ3 TRP B 343     135.650 135.160 154.895  1.00 32.57           C  
ATOM   4481  CH2 TRP B 343     136.173 135.229 156.179  1.00 32.57           C  
ATOM   4482  N   ASP B 344     136.873 141.068 149.642  1.00 35.84           N  
ATOM   4483  CA  ASP B 344     137.080 141.317 148.230  1.00 35.84           C  
ATOM   4484  C   ASP B 344     138.384 141.945 147.848  1.00 35.84           C  
ATOM   4485  O   ASP B 344     138.630 142.009 146.681  1.00 35.84           O  
ATOM   4486  CB  ASP B 344     135.921 142.110 147.652  1.00 35.84           C  
ATOM   4487  CG  ASP B 344     135.942 143.572 147.956  1.00 35.84           C  
ATOM   4488  OD1 ASP B 344     136.791 144.069 148.695  1.00 35.84           O  
ATOM   4489  OD2 ASP B 344     135.059 144.256 147.424  1.00 35.84           O  
ATOM   4490  N   SER B 345     139.224 142.415 148.763  1.00 31.94           N  
ATOM   4491  CA  SER B 345     140.578 142.967 148.520  1.00 31.94           C  
ATOM   4492  C   SER B 345     140.737 144.391 148.202  1.00 31.94           C  
ATOM   4493  O   SER B 345     141.773 144.856 147.897  1.00 31.94           O  
ATOM   4494  CB  SER B 345     141.436 142.103 147.667  1.00 31.94           C  
ATOM   4495  OG  SER B 345     141.710 140.908 148.294  1.00 31.94           O  
ATOM   4496  N   PHE B 346     139.714 145.120 148.436  1.00 32.78           N  
ATOM   4497  CA  PHE B 346     139.763 146.442 148.113  1.00 32.78           C  
ATOM   4498  C   PHE B 346     139.488 147.309 149.282  1.00 32.78           C  
ATOM   4499  O   PHE B 346     138.661 146.960 150.063  1.00 32.78           O  
ATOM   4500  CB  PHE B 346     138.696 146.672 147.003  1.00 32.78           C  
ATOM   4501  CG  PHE B 346     138.980 145.952 145.735  1.00 32.78           C  
ATOM   4502  CD1 PHE B 346     140.218 146.042 145.137  1.00 32.78           C  
ATOM   4503  CD2 PHE B 346     138.014 145.183 145.143  1.00 32.78           C  
ATOM   4504  CE1 PHE B 346     140.492 145.358 143.985  1.00 32.78           C  
ATOM   4505  CE2 PHE B 346     138.282 144.491 143.989  1.00 32.78           C  
ATOM   4506  CZ  PHE B 346     139.519 144.585 143.409  1.00 32.78           C  
ATOM   4507  N   LEU B 347     140.130 148.467 149.372  1.00 30.63           N  
ATOM   4508  CA  LEU B 347     139.799 149.424 150.347  1.00 30.63           C  
ATOM   4509  C   LEU B 347     139.131 150.535 149.656  1.00 30.63           C  
ATOM   4510  O   LEU B 347     139.526 150.846 148.611  1.00 30.63           O  
ATOM   4511  CB  LEU B 347     141.043 149.851 151.076  1.00 30.63           C  
ATOM   4512  CG  LEU B 347     141.610 149.064 152.211  1.00 30.63           C  
ATOM   4513  CD1 LEU B 347     143.011 148.740 151.761  1.00 30.63           C  
ATOM   4514  CD2 LEU B 347     141.588 150.041 153.357  1.00 30.63           C  
ATOM   4515  N   LYS B 348     138.094 151.105 150.209  1.00 32.49           N  
ATOM   4516  CA  LYS B 348     137.347 152.160 149.633  1.00 32.49           C  
ATOM   4517  C   LYS B 348     137.155 153.314 150.521  1.00 32.49           C  
ATOM   4518  O   LYS B 348     136.918 153.136 151.618  1.00 32.49           O  
ATOM   4519  CB  LYS B 348     135.976 151.669 149.255  1.00 32.49           C  
ATOM   4520  CG  LYS B 348     135.840 150.687 148.134  1.00 32.49           C  
ATOM   4521  CD  LYS B 348     134.369 150.380 148.023  1.00 32.49           C  
ATOM   4522  CE  LYS B 348     134.032 149.724 146.712  1.00 32.49           C  
ATOM   4523  NZ  LYS B 348     134.815 148.487 146.468  1.00 32.49           N  
ATOM   4524  N   ILE B 349     137.180 154.526 150.025  1.00 35.44           N  
ATOM   4525  CA  ILE B 349     137.069 155.680 150.828  1.00 35.44           C  
ATOM   4526  C   ILE B 349     135.822 156.338 150.526  1.00 35.44           C  
ATOM   4527  O   ILE B 349     135.579 156.532 149.454  1.00 35.44           O  
ATOM   4528  CB  ILE B 349     138.332 156.564 150.818  1.00 35.44           C  
ATOM   4529  CG1 ILE B 349     139.504 155.831 151.419  1.00 35.44           C  
ATOM   4530  CG2 ILE B 349     138.107 157.870 151.550  1.00 35.44           C  
ATOM   4531  CD1 ILE B 349     140.802 156.368 150.915  1.00 35.44           C  
ATOM   4532  N   TRP B 350     135.021 156.660 151.484  1.00 36.39           N  
ATOM   4533  CA  TRP B 350     133.750 157.143 151.293  1.00 36.39           C  
ATOM   4534  C   TRP B 350     133.816 158.370 151.932  1.00 36.39           C  
ATOM   4535  O   TRP B 350     134.655 158.532 152.690  1.00 36.39           O  
ATOM   4536  CB  TRP B 350     132.767 156.296 152.025  1.00 36.39           C  
ATOM   4537  CG  TRP B 350     132.802 154.853 151.672  1.00 36.39           C  
ATOM   4538  CD1 TRP B 350     133.704 153.935 152.085  1.00 36.39           C  
ATOM   4539  CD2 TRP B 350     131.884 154.160 150.841  1.00 36.39           C  
ATOM   4540  NE1 TRP B 350     133.432 152.722 151.546  1.00 36.39           N  
ATOM   4541  CE2 TRP B 350     132.310 152.828 150.777  1.00 36.39           C  
ATOM   4542  CE3 TRP B 350     130.736 154.536 150.146  1.00 36.39           C  
ATOM   4543  CZ2 TRP B 350     131.630 151.869 150.054  1.00 36.39           C  
ATOM   4544  CZ3 TRP B 350     130.078 153.602 149.433  1.00 36.39           C  
ATOM   4545  CH2 TRP B 350     130.525 152.277 149.380  1.00 36.39           C  
ATOM   4546  N   ASN B 351     132.992 159.310 151.591  1.00 49.56           N  
ATOM   4547  CA  ASN B 351     133.071 160.624 152.169  1.00 49.56           C  
ATOM   4548  C   ASN B 351     131.755 161.324 152.067  1.00 49.56           C  
ATOM   4549  O   ASN B 351     130.993 161.085 151.172  1.00 49.56           O  
ATOM   4550  CB  ASN B 351     134.120 161.465 151.448  1.00 49.56           C  
ATOM   4551  CG  ASN B 351     134.412 162.770 152.115  1.00 49.56           C  
ATOM   4552  OD1 ASN B 351     133.599 163.333 152.827  1.00 49.56           O  
ATOM   4553  ND2 ASN B 351     135.597 163.273 151.866  1.00 49.56           N  
TER    4555      ASN B 351                                                      
ATOM   4554  N   SER C   8     138.128 124.474 191.221  1.00105.37           N  
ATOM   4555  CA  SER C   8     138.951 124.484 192.435  1.00105.37           C  
ATOM   4556  C   SER C   8     138.394 125.503 193.405  1.00105.37           C  
ATOM   4557  O   SER C   8     137.671 126.420 193.007  1.00105.37           O  
ATOM   4558  CB  SER C   8     140.403 124.832 192.137  1.00105.37           C  
ATOM   4559  OG  SER C   8     140.592 126.229 192.181  1.00105.37           O  
ATOM   4560  N   ILE C   9     138.706 125.336 194.684  1.00106.61           N  
ATOM   4561  CA  ILE C   9     138.264 126.314 195.657  1.00106.61           C  
ATOM   4562  C   ILE C   9     138.850 127.713 195.478  1.00106.61           C  
ATOM   4563  O   ILE C   9     138.128 128.697 195.537  1.00106.61           O  
ATOM   4564  CB  ILE C   9     138.571 125.808 197.066  1.00106.61           C  
ATOM   4565  CG1 ILE C   9     139.976 125.197 197.107  1.00106.61           C  
ATOM   4566  CG2 ILE C   9     137.547 124.759 197.448  1.00106.61           C  
ATOM   4567  CD1 ILE C   9     140.404 124.703 198.469  1.00106.61           C  
ATOM   4568  N   ALA C  10     140.146 127.809 195.239  1.00106.68           N  
ATOM   4569  CA  ALA C  10     140.777 129.120 195.128  1.00106.68           C  
ATOM   4570  C   ALA C  10     140.322 129.897 193.914  1.00106.68           C  
ATOM   4571  O   ALA C  10     140.202 131.120 193.959  1.00106.68           O  
ATOM   4572  CB  ALA C  10     142.298 129.049 195.237  1.00106.68           C  
ATOM   4573  N   GLN C  11     140.094 129.195 192.814  1.00105.48           N  
ATOM   4574  CA  GLN C  11     139.567 129.881 191.643  1.00105.48           C  
ATOM   4575  C   GLN C  11     138.186 130.500 191.879  1.00105.48           C  
ATOM   4576  O   GLN C  11     137.938 131.596 191.407  1.00105.48           O  
ATOM   4577  CB  GLN C  11     139.610 128.990 190.392  1.00105.48           C  
ATOM   4578  CG  GLN C  11     138.488 127.981 190.219  1.00105.48           C  
ATOM   4579  CD  GLN C  11     137.350 128.484 189.352  1.00105.48           C  
ATOM   4580  OE1 GLN C  11     137.306 129.652 188.967  1.00105.48           O  
ATOM   4581  NE2 GLN C  11     136.416 127.594 189.041  1.00105.48           N  
ATOM   4582  N   ALA C  12     137.293 129.831 192.602  1.00106.85           N  
ATOM   4583  CA  ALA C  12     135.991 130.426 192.915  1.00106.85           C  
ATOM   4584  C   ALA C  12     136.154 131.646 193.776  1.00106.85           C  
ATOM   4585  O   ALA C  12     135.427 132.614 193.619  1.00106.85           O  
ATOM   4586  CB  ALA C  12     135.038 129.442 193.549  1.00106.85           C  
ATOM   4587  N   ARG C  13     137.118 131.607 194.683  1.00107.50           N  
ATOM   4588  CA  ARG C  13     137.334 132.719 195.577  1.00107.50           C  
ATOM   4589  C   ARG C  13     137.651 133.946 194.760  1.00107.50           C  
ATOM   4590  O   ARG C  13     137.227 135.050 195.091  1.00107.50           O  
ATOM   4591  CB  ARG C  13     138.522 132.453 196.483  1.00107.50           C  
ATOM   4592  CG  ARG C  13     138.407 131.267 197.418  1.00107.50           C  
ATOM   4593  CD  ARG C  13     139.721 131.117 198.167  1.00107.50           C  
ATOM   4594  NE  ARG C  13     140.043 129.736 198.509  1.00107.50           N  
ATOM   4595  CZ  ARG C  13     139.847 129.200 199.707  1.00107.50           C  
ATOM   4596  NH1 ARG C  13     139.327 129.929 200.683  1.00107.50           N  
ATOM   4597  NH2 ARG C  13     140.177 127.937 199.932  1.00107.50           N  
ATOM   4598  N   LYS C  14     138.410 133.771 193.690  1.00106.29           N  
ATOM   4599  CA  LYS C  14     138.702 134.903 192.851  1.00106.29           C  
ATOM   4600  C   LYS C  14     137.480 135.527 192.198  1.00106.29           C  
ATOM   4601  O   LYS C  14     137.352 136.743 192.217  1.00106.29           O  
ATOM   4602  CB  LYS C  14     139.784 134.583 191.841  1.00106.29           C  
ATOM   4603  CG  LYS C  14     141.147 134.441 192.482  1.00106.29           C  
ATOM   4604  CD  LYS C  14     141.402 135.616 193.410  1.00106.29           C  
ATOM   4605  CE  LYS C  14     142.223 135.197 194.616  1.00106.29           C  
ATOM   4606  NZ  LYS C  14     142.349 136.307 195.595  1.00106.29           N  
ATOM   4607  N   LEU C  15     136.555 134.738 191.690  1.00104.67           N  
ATOM   4608  CA  LEU C  15     135.342 135.317 191.132  1.00104.67           C  
ATOM   4609  C   LEU C  15     134.581 136.070 192.188  1.00104.67           C  
ATOM   4610  O   LEU C  15     134.073 137.146 191.933  1.00104.67           O  
ATOM   4611  CB  LEU C  15     134.449 134.238 190.560  1.00104.67           C  
ATOM   4612  CG  LEU C  15     133.131 134.644 189.910  1.00104.67           C  
ATOM   4613  CD1 LEU C  15     133.346 135.738 188.874  1.00104.67           C  
ATOM   4614  CD2 LEU C  15     132.482 133.424 189.283  1.00104.67           C  
ATOM   4615  N   VAL C  16     134.519 135.519 193.381  1.00105.22           N  
ATOM   4616  CA  VAL C  16     133.830 136.177 194.476  1.00105.22           C  
ATOM   4617  C   VAL C  16     134.446 137.508 194.901  1.00105.22           C  
ATOM   4618  O   VAL C  16     133.741 138.483 195.146  1.00105.22           O  
ATOM   4619  CB  VAL C  16     133.671 135.214 195.664  1.00105.22           C  
ATOM   4620  CG1 VAL C  16     133.107 135.922 196.884  1.00105.22           C  
ATOM   4621  CG2 VAL C  16     132.752 134.073 195.264  1.00105.22           C  
ATOM   4622  N   GLU C  17     135.757 137.567 194.954  1.00103.46           N  
ATOM   4623  CA  GLU C  17     136.388 138.813 195.308  1.00103.46           C  
ATOM   4624  C   GLU C  17     136.100 139.913 194.312  1.00103.46           C  
ATOM   4625  O   GLU C  17     135.795 141.036 194.701  1.00103.46           O  
ATOM   4626  CB  GLU C  17     137.889 138.624 195.406  1.00103.46           C  
ATOM   4627  CG  GLU C  17     138.598 139.770 196.099  1.00103.46           C  
ATOM   4628  CD  GLU C  17     138.223 139.866 197.563  1.00103.46           C  
ATOM   4629  OE1 GLU C  17     138.052 138.808 198.205  1.00103.46           O  
ATOM   4630  OE2 GLU C  17     138.111 140.997 198.078  1.00103.46           O  
ATOM   4631  N   GLN C  18     136.171 139.620 193.023  1.00 95.74           N  
ATOM   4632  CA  GLN C  18     135.889 140.628 191.998  1.00 95.74           C  
ATOM   4633  C   GLN C  18     134.456 141.038 191.976  1.00 95.74           C  
ATOM   4634  O   GLN C  18     134.161 142.188 191.728  1.00 95.74           O  
ATOM   4635  CB  GLN C  18     136.332 140.140 190.614  1.00 95.74           C  
ATOM   4636  CG  GLN C  18     135.954 141.026 189.428  1.00 95.74           C  
ATOM   4637  CD  GLN C  18     136.761 142.310 189.330  1.00 95.74           C  
ATOM   4638  OE1 GLN C  18     137.880 142.400 189.827  1.00 95.74           O  
ATOM   4639  NE2 GLN C  18     136.190 143.309 188.671  1.00 95.74           N  
ATOM   4640  N   LEU C  19     133.563 140.113 192.269  1.00 99.84           N  
ATOM   4641  CA  LEU C  19     132.143 140.394 192.218  1.00 99.84           C  
ATOM   4642  C   LEU C  19     131.859 141.421 193.217  1.00 99.84           C  
ATOM   4643  O   LEU C  19     131.014 142.275 192.984  1.00 99.84           O  
ATOM   4644  CB  LEU C  19     131.307 139.168 192.462  1.00 99.84           C  
ATOM   4645  CG  LEU C  19     130.858 138.488 191.172  1.00 99.84           C  
ATOM   4646  CD1 LEU C  19     130.222 137.142 191.458  1.00 99.84           C  
ATOM   4647  CD2 LEU C  19     129.904 139.385 190.399  1.00 99.84           C  
ATOM   4648  N   LYS C  20     132.547 141.354 194.347  1.00 98.33           N  
ATOM   4649  CA  LYS C  20     132.387 142.386 195.350  1.00 98.33           C  
ATOM   4650  C   LYS C  20     132.815 143.771 194.897  1.00 98.33           C  
ATOM   4651  O   LYS C  20     132.091 144.732 195.115  1.00 98.33           O  
ATOM   4652  CB  LYS C  20     133.179 142.028 196.599  1.00 98.33           C  
ATOM   4653  CG  LYS C  20     132.512 140.975 197.465  1.00 98.33           C  
ATOM   4654  CD  LYS C  20     133.102 140.928 198.866  1.00 98.33           C  
ATOM   4655  CE  LYS C  20     134.524 140.393 198.871  1.00 98.33           C  
ATOM   4656  NZ  LYS C  20     134.574 138.915 198.702  1.00 98.33           N  
ATOM   4657  N   MET C  21     133.962 143.894 194.246  1.00 95.06           N  
ATOM   4658  CA  MET C  21     134.463 145.215 193.868  1.00 95.06           C  
ATOM   4659  C   MET C  21     133.536 145.910 192.886  1.00 95.06           C  
ATOM   4660  O   MET C  21     133.385 147.117 192.911  1.00 95.06           O  
ATOM   4661  CB  MET C  21     135.912 145.145 193.397  1.00 95.06           C  
ATOM   4662  CG  MET C  21     136.136 145.385 191.909  1.00 95.06           C  
ATOM   4663  SD  MET C  21     137.154 146.824 191.510  1.00 95.06           S  
ATOM   4664  CE  MET C  21     138.719 146.304 192.198  1.00 95.06           C  
ATOM   4665  N   GLU C  22     132.937 145.147 191.994  1.00 87.89           N  
ATOM   4666  CA  GLU C  22     132.015 145.710 191.027  1.00 87.89           C  
ATOM   4667  C   GLU C  22     130.829 146.241 191.770  1.00 87.89           C  
ATOM   4668  O   GLU C  22     130.239 147.227 191.382  1.00 87.89           O  
ATOM   4669  CB  GLU C  22     131.651 144.685 189.969  1.00 87.89           C  
ATOM   4670  CG  GLU C  22     131.827 145.193 188.550  1.00 87.89           C  
ATOM   4671  CD  GLU C  22     130.590 144.994 187.696  1.00 87.89           C  
ATOM   4672  OE1 GLU C  22     130.021 143.885 187.737  1.00 87.89           O  
ATOM   4673  OE2 GLU C  22     130.193 145.942 186.984  1.00 87.89           O  
ATOM   4674  N   ALA C  23     130.442 145.558 192.821  1.00 92.71           N  
ATOM   4675  CA  ALA C  23     129.358 146.019 193.651  1.00 92.71           C  
ATOM   4676  C   ALA C  23     129.586 147.386 194.385  1.00 92.71           C  
ATOM   4677  O   ALA C  23     128.659 148.190 194.459  1.00 92.71           O  
ATOM   4678  CB  ALA C  23     129.037 144.933 194.642  1.00 92.71           C  
ATOM   4679  N   ASN C  24     130.781 147.655 194.928  1.00 93.26           N  
ATOM   4680  CA  ASN C  24     130.993 148.921 195.643  1.00 93.26           C  
ATOM   4681  C   ASN C  24     131.384 150.107 194.784  1.00 93.26           C  
ATOM   4682  O   ASN C  24     132.433 150.694 194.968  1.00 93.26           O  
ATOM   4683  CB  ASN C  24     131.957 148.783 196.837  1.00 93.26           C  
ATOM   4684  CG  ASN C  24     133.225 148.012 196.507  1.00 93.26           C  
ATOM   4685  OD1 ASN C  24     134.146 148.541 195.889  1.00 93.26           O  
ATOM   4686  ND2 ASN C  24     133.293 146.767 196.962  1.00 93.26           N  
ATOM   4687  N   ILE C  25     130.504 150.500 193.877  1.00 85.12           N  
ATOM   4688  CA  ILE C  25     130.781 151.621 193.015  1.00 85.12           C  
ATOM   4689  C   ILE C  25     129.572 152.516 192.914  1.00 85.12           C  
ATOM   4690  O   ILE C  25     128.460 152.108 193.215  1.00 85.12           O  
ATOM   4691  CB  ILE C  25     131.207 151.201 191.590  1.00 85.12           C  
ATOM   4692  CG1 ILE C  25     130.009 150.801 190.723  1.00 85.12           C  
ATOM   4693  CG2 ILE C  25     132.292 150.128 191.595  1.00 85.12           C  
ATOM   4694  CD1 ILE C  25     130.148 151.215 189.274  1.00 85.12           C  
ATOM   4695  N   ASP C  26     129.781 153.758 192.524  1.00 83.30           N  
ATOM   4696  CA  ASP C  26     128.673 154.651 192.319  1.00 83.30           C  
ATOM   4697  C   ASP C  26     127.963 154.395 191.044  1.00 83.30           C  
ATOM   4698  O   ASP C  26     128.559 153.845 190.158  1.00 83.30           O  
ATOM   4699  CB  ASP C  26     129.255 156.026 192.207  1.00 83.30           C  
ATOM   4700  CG  ASP C  26     130.003 156.460 193.470  1.00 83.30           C  
ATOM   4701  OD1 ASP C  26     130.070 155.685 194.453  1.00 83.30           O  
ATOM   4702  OD2 ASP C  26     130.526 157.593 193.482  1.00 83.30           O  
ATOM   4703  N   ARG C  27     126.698 154.750 190.911  1.00 79.31           N  
ATOM   4704  CA  ARG C  27     126.021 154.677 189.625  1.00 79.31           C  
ATOM   4705  C   ARG C  27     125.350 155.967 189.700  1.00 79.31           C  
ATOM   4706  O   ARG C  27     125.215 156.513 190.757  1.00 79.31           O  
ATOM   4707  CB  ARG C  27     125.099 153.492 189.376  1.00 79.31           C  
ATOM   4708  CG  ARG C  27     125.814 152.198 189.073  1.00 79.31           C  
ATOM   4709  CD  ARG C  27     125.038 150.981 189.530  1.00 79.31           C  
ATOM   4710  NE  ARG C  27     125.913 149.822 189.611  1.00 79.31           N  
ATOM   4711  CZ  ARG C  27     126.578 149.473 190.702  1.00 79.31           C  
ATOM   4712  NH1 ARG C  27     126.447 150.188 191.803  1.00 79.31           N  
ATOM   4713  NH2 ARG C  27     127.365 148.412 190.699  1.00 79.31           N  
ATOM   4714  N   ILE C  28     124.997 156.525 188.589  1.00 76.19           N  
ATOM   4715  CA  ILE C  28     124.504 157.853 188.583  1.00 76.19           C  
ATOM   4716  C   ILE C  28     123.184 158.172 187.958  1.00 76.19           C  
ATOM   4717  O   ILE C  28     122.825 159.324 187.965  1.00 76.19           O  
ATOM   4718  CB  ILE C  28     125.554 158.789 187.916  1.00 76.19           C  
ATOM   4719  CG1 ILE C  28     125.865 158.336 186.488  1.00 76.19           C  
ATOM   4720  CG2 ILE C  28     126.825 158.878 188.742  1.00 76.19           C  
ATOM   4721  CD1 ILE C  28     125.343 159.256 185.405  1.00 76.19           C  
ATOM   4722  N   LYS C  29     122.505 157.229 187.360  1.00 82.43           N  
ATOM   4723  CA  LYS C  29     121.170 157.413 186.730  1.00 82.43           C  
ATOM   4724  C   LYS C  29     121.159 157.656 185.256  1.00 82.43           C  
ATOM   4725  O   LYS C  29     121.720 158.622 184.795  1.00 82.43           O  
ATOM   4726  CB  LYS C  29     120.209 158.411 187.399  1.00 82.43           C  
ATOM   4727  CG  LYS C  29     120.052 158.351 188.915  1.00 82.43           C  
ATOM   4728  CD  LYS C  29     119.468 157.051 189.414  1.00 82.43           C  
ATOM   4729  CE  LYS C  29     119.509 156.976 190.931  1.00 82.43           C  
ATOM   4730  NZ  LYS C  29     118.884 155.729 191.456  1.00 82.43           N  
ATOM   4731  N   VAL C  30     120.403 156.867 184.529  1.00 79.73           N  
ATOM   4732  CA  VAL C  30     120.366 156.951 183.095  1.00 79.73           C  
ATOM   4733  C   VAL C  30     119.909 158.285 182.530  1.00 79.73           C  
ATOM   4734  O   VAL C  30     120.547 158.793 181.637  1.00 79.73           O  
ATOM   4735  CB  VAL C  30     119.507 155.796 182.578  1.00 79.73           C  
ATOM   4736  CG1 VAL C  30     119.079 155.998 181.140  1.00 79.73           C  
ATOM   4737  CG2 VAL C  30     120.211 154.471 182.792  1.00 79.73           C  
ATOM   4738  N   SER C  31     118.882 158.915 183.062  1.00 81.75           N  
ATOM   4739  CA  SER C  31     118.405 160.139 182.491  1.00 81.75           C  
ATOM   4740  C   SER C  31     119.497 161.127 182.590  1.00 81.75           C  
ATOM   4741  O   SER C  31     119.534 162.061 181.809  1.00 81.75           O  
ATOM   4742  CB  SER C  31     117.226 160.667 183.213  1.00 81.75           C  
ATOM   4743  OG  SER C  31     116.151 159.766 183.142  1.00 81.75           O  
ATOM   4744  N   LYS C  32     120.309 161.051 183.631  1.00 78.86           N  
ATOM   4745  CA  LYS C  32     121.495 161.896 183.674  1.00 78.86           C  
ATOM   4746  C   LYS C  32     122.581 161.551 182.600  1.00 78.86           C  
ATOM   4747  O   LYS C  32     123.076 162.468 181.966  1.00 78.86           O  
ATOM   4748  CB  LYS C  32     122.086 161.882 185.063  1.00 78.86           C  
ATOM   4749  CG  LYS C  32     123.191 162.890 185.282  1.00 78.86           C  
ATOM   4750  CD  LYS C  32     123.855 162.653 186.622  1.00 78.86           C  
ATOM   4751  CE  LYS C  32     124.583 163.889 187.106  1.00 78.86           C  
ATOM   4752  NZ  LYS C  32     125.200 163.646 188.435  1.00 78.86           N  
ATOM   4753  N   ALA C  33     122.937 160.278 182.360  1.00 74.30           N  
ATOM   4754  CA  ALA C  33     123.887 159.917 181.315  1.00 74.30           C  
ATOM   4755  C   ALA C  33     123.309 160.239 179.983  1.00 74.30           C  
ATOM   4756  O   ALA C  33     124.007 160.668 179.104  1.00 74.30           O  
ATOM   4757  CB  ALA C  33     124.241 158.496 181.351  1.00 74.30           C  
ATOM   4758  N   ALA C  34     122.029 160.037 179.801  1.00 74.43           N  
ATOM   4759  CA  ALA C  34     121.448 160.259 178.495  1.00 74.43           C  
ATOM   4760  C   ALA C  34     121.558 161.676 178.099  1.00 74.43           C  
ATOM   4761  O   ALA C  34     121.770 161.982 176.952  1.00 74.43           O  
ATOM   4762  CB  ALA C  34     119.985 159.881 178.493  1.00 74.43           C  
ATOM   4763  N   ALA C  35     121.341 162.552 179.030  1.00 72.09           N  
ATOM   4764  CA  ALA C  35     121.380 163.939 178.768  1.00 72.09           C  
ATOM   4765  C   ALA C  35     122.746 164.347 178.427  1.00 72.09           C  
ATOM   4766  O   ALA C  35     122.914 165.273 177.671  1.00 72.09           O  
ATOM   4767  CB  ALA C  35     120.900 164.661 179.964  1.00 72.09           C  
ATOM   4768  N   ASP C  36     123.748 163.667 178.935  1.00 69.25           N  
ATOM   4769  CA  ASP C  36     125.108 163.988 178.537  1.00 69.25           C  
ATOM   4770  C   ASP C  36     125.459 163.592 177.124  1.00 69.25           C  
ATOM   4771  O   ASP C  36     126.102 164.325 176.431  1.00 69.25           O  
ATOM   4772  CB  ASP C  36     126.122 163.409 179.491  1.00 69.25           C  
ATOM   4773  CG  ASP C  36     126.025 164.002 180.856  1.00 69.25           C  
ATOM   4774  OD1 ASP C  36     124.999 164.639 181.149  1.00 69.25           O  
ATOM   4775  OD2 ASP C  36     126.973 163.832 181.641  1.00 69.25           O  
ATOM   4776  N   LEU C  37     125.059 162.439 176.695  1.00 66.16           N  
ATOM   4777  CA  LEU C  37     125.334 162.053 175.356  1.00 66.16           C  
ATOM   4778  C   LEU C  37     124.623 162.952 174.337  1.00 66.16           C  
ATOM   4779  O   LEU C  37     125.190 163.285 173.335  1.00 66.16           O  
ATOM   4780  CB  LEU C  37     125.107 160.548 175.178  1.00 66.16           C  
ATOM   4781  CG  LEU C  37     126.332 159.660 175.378  1.00 66.16           C  
ATOM   4782  CD1 LEU C  37     127.414 160.314 176.212  1.00 66.16           C  
ATOM   4783  CD2 LEU C  37     125.941 158.320 175.959  1.00 66.16           C  
ATOM   4784  N   MET C  38     123.409 163.369 174.586  1.00 69.08           N  
ATOM   4785  CA  MET C  38     122.710 164.241 173.690  1.00 69.08           C  
ATOM   4786  C   MET C  38     123.494 165.497 173.636  1.00 69.08           C  
ATOM   4787  O   MET C  38     123.598 166.095 172.607  1.00 69.08           O  
ATOM   4788  CB  MET C  38     121.327 164.502 174.228  1.00 69.08           C  
ATOM   4789  CG  MET C  38     120.297 164.879 173.199  1.00 69.08           C  
ATOM   4790  SD  MET C  38     118.724 165.225 173.995  1.00 69.08           S  
ATOM   4791  CE  MET C  38     119.010 166.877 174.613  1.00 69.08           C  
ATOM   4792  N   ALA C  39     124.039 165.928 174.747  1.00 64.03           N  
ATOM   4793  CA  ALA C  39     124.873 167.102 174.785  1.00 64.03           C  
ATOM   4794  C   ALA C  39     126.231 167.183 174.098  1.00 64.03           C  
ATOM   4795  O   ALA C  39     126.488 168.195 173.512  1.00 64.03           O  
ATOM   4796  CB  ALA C  39     125.028 167.536 176.197  1.00 64.03           C  
ATOM   4797  N   TYR C  40     127.097 166.182 174.133  1.00 55.98           N  
ATOM   4798  CA  TYR C  40     128.364 166.301 173.482  1.00 55.98           C  
ATOM   4799  C   TYR C  40     127.981 166.482 172.121  1.00 55.98           C  
ATOM   4800  O   TYR C  40     128.500 167.330 171.498  1.00 55.98           O  
ATOM   4801  CB  TYR C  40     129.139 165.055 173.566  1.00 55.98           C  
ATOM   4802  CG  TYR C  40     130.512 165.033 173.037  1.00 55.98           C  
ATOM   4803  CD1 TYR C  40     131.563 165.391 173.827  1.00 55.98           C  
ATOM   4804  CD2 TYR C  40     130.770 164.555 171.788  1.00 55.98           C  
ATOM   4805  CE1 TYR C  40     132.845 165.334 173.364  1.00 55.98           C  
ATOM   4806  CE2 TYR C  40     132.042 164.506 171.313  1.00 55.98           C
[truncated: 290,228 more chars]
