# Supplementary material for: Molecular Mechanisms of Methamphetamine-Induced Addiction via TAAR1 Activation
Source: J Med Chem. 2024 Oct 2;67(20):18593–605. doi: 10.1021/acs.jmedchem.4c01961 (PMC11513891; doi:10.1021/acs.jmedchem.4c01961)
Supplement: Supplementary file 2 — jm4c01961_si_003.zip [file jm4c01961_si_003.zip › models/PDB of docking and MD/after-docking-R-AMPH.pdb]

CRYST1  272.320  272.320  272.320  90.00  90.00  90.00 P 1           0
ATOM      1  N   LYS R  15     120.727 146.051  89.044  1.00114.71           N1+
ATOM      2  CA  LYS R  15     119.265 145.813  88.820  1.00114.71           C  
ATOM      3  C   LYS R  15     119.135 144.274  88.721  1.00114.71           C  
ATOM      4  O   LYS R  15     119.922 143.631  88.021  1.00114.71           O  
ATOM      5  CB  LYS R  15     118.782 146.530  87.535  1.00114.71           C  
ATOM      6  CG  LYS R  15     118.660 148.069  87.626  1.00114.71           C  
ATOM      7  CD  LYS R  15     119.976 148.841  87.835  1.00114.71           C  
ATOM      8  CE  LYS R  15     119.792 150.360  87.712  1.00114.71           C  
ATOM      9  NZ  LYS R  15     121.040 151.079  88.020  1.00114.71           N1+
ATOM     10  HA  LYS R  15     118.755 146.197  89.706  1.00  0.00           H  
ATOM     11  HB2 LYS R  15     119.420 146.270  86.688  1.00  0.00           H  
ATOM     12  HB3 LYS R  15     117.788 146.156  87.281  1.00  0.00           H  
ATOM     13  HG2 LYS R  15     118.188 148.425  86.709  1.00  0.00           H  
ATOM     14  HG3 LYS R  15     117.966 148.322  88.429  1.00  0.00           H  
ATOM     15  HD2 LYS R  15     120.366 148.632  88.831  1.00  0.00           H  
ATOM     16  HD3 LYS R  15     120.727 148.495  87.123  1.00  0.00           H  
ATOM     17  HE2 LYS R  15     119.469 150.624  86.704  1.00  0.00           H  
ATOM     18  HE3 LYS R  15     119.019 150.704  88.400  1.00  0.00           H  
ATOM     19  HZ1 LYS R  15     121.326 150.865  88.968  1.00  0.00           H  
ATOM     20  HZ2 LYS R  15     121.766 150.795  87.378  1.00  0.00           H  
ATOM     21  HZ3 LYS R  15     120.887 152.074  87.936  1.00  0.00           H  
ATOM     22  H1  LYS R  15     120.899 147.040  89.144  1.00  0.00           H  
ATOM     23  H2  LYS R  15     121.006 145.568  89.891  1.00  0.00           H  
ATOM     24  H3  LYS R  15     121.242 145.687  88.254  1.00  0.00           H  
ATOM     25  N   ASN R  16     118.148 143.716  89.441  1.00120.04           N  
ATOM     26  CA  ASN R  16     117.830 142.285  89.450  1.00120.04           C  
ATOM     27  C   ASN R  16     116.310 142.088  89.340  1.00120.04           C  
ATOM     28  O   ASN R  16     115.544 142.966  89.742  1.00120.04           O  
ATOM     29  CB  ASN R  16     118.350 141.626  90.754  1.00120.04           C  
ATOM     30  CG  ASN R  16     118.437 140.095  90.667  1.00120.04           C  
ATOM     31  ND2 ASN R  16     117.817 139.391  91.616  1.00120.04           N  
ATOM     32  OD1 ASN R  16     119.047 139.553  89.749  1.00120.04           O  
ATOM     33  H   ASN R  16     117.527 144.299  89.983  1.00  0.00           H  
ATOM     34  HA  ASN R  16     118.249 141.780  88.576  1.00  0.00           H  
ATOM     35  HB2 ASN R  16     119.359 141.980  90.959  1.00  0.00           H  
ATOM     36  HB3 ASN R  16     117.751 141.933  91.614  1.00  0.00           H  
ATOM     37 HD21 ASN R  16     117.319 139.852  92.364  1.00  0.00           H  
ATOM     38 HD22 ASN R  16     117.849 138.382  91.595  1.00  0.00           H  
ATOM     39  N   ASN R  17     115.914 140.905  88.838  1.00125.95           N  
ATOM     40  CA  ASN R  17     114.534 140.429  88.786  1.00125.95           C  
ATOM     41  C   ASN R  17     114.026 140.086  90.200  1.00125.95           C  
ATOM     42  O   ASN R  17     114.315 139.003  90.709  1.00125.95           O  
ATOM     43  CB  ASN R  17     114.468 139.219  87.821  1.00125.95           C  
ATOM     44  CG  ASN R  17     113.049 138.668  87.615  1.00125.95           C  
ATOM     45  ND2 ASN R  17     112.915 137.343  87.546  1.00125.95           N  
ATOM     46  OD1 ASN R  17     112.088 139.428  87.515  1.00125.95           O  
ATOM     47  H   ASN R  17     116.615 140.240  88.544  1.00  0.00           H  
ATOM     48  HA  ASN R  17     113.922 141.232  88.369  1.00  0.00           H  
ATOM     49  HB2 ASN R  17     114.845 139.514  86.841  1.00  0.00           H  
ATOM     50  HB3 ASN R  17     115.125 138.421  88.174  1.00  0.00           H  
ATOM     51 HD21 ASN R  17     113.719 136.738  87.631  1.00  0.00           H  
ATOM     52 HD22 ASN R  17     112.000 136.937  87.410  1.00  0.00           H  
ATOM     53  N   TRP R  18     113.267 141.024  90.781  1.00120.87           N  
ATOM     54  CA  TRP R  18     112.550 140.890  92.046  1.00120.87           C  
ATOM     55  C   TRP R  18     111.433 141.934  92.113  1.00120.87           C  
ATOM     56  O   TRP R  18     111.550 143.008  91.521  1.00120.87           O  
ATOM     57  CB  TRP R  18     113.494 141.040  93.268  1.00120.87           C  
ATOM     58  CG  TRP R  18     114.210 139.811  93.748  1.00120.87           C  
ATOM     59  CD1 TRP R  18     113.665 138.575  93.837  1.00120.87           C  
ATOM     60  CD2 TRP R  18     115.542 139.699  94.340  1.00120.87           C  
ATOM     61  CE2 TRP R  18     115.746 138.340  94.734  1.00120.87           C  
ATOM     62  CE3 TRP R  18     116.600 140.604  94.596  1.00120.87           C  
ATOM     63  NE1 TRP R  18     114.572 137.703  94.397  1.00120.87           N  
ATOM     64  CZ2 TRP R  18     116.936 137.900  95.340  1.00120.87           C  
ATOM     65  CZ3 TRP R  18     117.796 140.174  95.206  1.00120.87           C  
ATOM     66  CH2 TRP R  18     117.965 138.827  95.579  1.00120.87           C  
ATOM     67  H   TRP R  18     113.104 141.894  90.293  1.00  0.00           H  
ATOM     68  HA  TRP R  18     112.050 139.921  92.066  1.00  0.00           H  
ATOM     69  HB2 TRP R  18     114.223 141.829  93.079  1.00  0.00           H  
ATOM     70  HB3 TRP R  18     112.925 141.375  94.137  1.00  0.00           H  
ATOM     71  HD1 TRP R  18     112.666 138.316  93.521  1.00  0.00           H  
ATOM     72  HE1 TRP R  18     114.367 136.726  94.550  1.00  0.00           H  
ATOM     73  HE3 TRP R  18     116.489 141.642  94.322  1.00  0.00           H  
ATOM     74  HZ2 TRP R  18     117.055 136.866  95.628  1.00  0.00           H  
ATOM     75  HZ3 TRP R  18     118.591 140.881  95.392  1.00  0.00           H  
ATOM     76  HH2 TRP R  18     118.881 138.506  96.053  1.00  0.00           H  
ATOM     77  N   SER R  19     110.394 141.604  92.897  1.00117.08           N  
ATOM     78  CA  SER R  19     109.351 142.533  93.331  1.00117.08           C  
ATOM     79  C   SER R  19     109.939 143.661  94.199  1.00117.08           C  
ATOM     80  O   SER R  19     110.882 143.426  94.958  1.00117.08           O  
ATOM     81  CB  SER R  19     108.246 141.726  94.053  1.00117.08           C  
ATOM     82  OG  SER R  19     107.337 142.531  94.783  1.00117.08           O  
ATOM     83  H   SER R  19     110.381 140.696  93.338  1.00  0.00           H  
ATOM     84  HA  SER R  19     108.912 142.989  92.441  1.00  0.00           H  
ATOM     85  HB2 SER R  19     107.680 141.144  93.325  1.00  0.00           H  
ATOM     86  HB3 SER R  19     108.679 141.005  94.739  1.00  0.00           H  
ATOM     87  HG  SER R  19     106.632 141.971  95.118  1.00  0.00           H  
ATOM     88  N   ASN R  20     109.341 144.857  94.078  1.00112.62           N  
ATOM     89  CA  ASN R  20     109.674 146.038  94.876  1.00112.62           C  
ATOM     90  C   ASN R  20     109.433 145.823  96.385  1.00112.62           C  
ATOM     91  O   ASN R  20     110.205 146.341  97.192  1.00112.62           O  
ATOM     92  CB  ASN R  20     108.880 147.254  94.352  1.00112.62           C  
ATOM     93  CG  ASN R  20     109.424 148.587  94.877  1.00112.62           C  
ATOM     94  ND2 ASN R  20     108.623 149.302  95.669  1.00112.62           N  
ATOM     95  OD1 ASN R  20     110.554 148.962  94.576  1.00112.62           O  
ATOM     96  H   ASN R  20     108.572 144.961  93.431  1.00  0.00           H  
ATOM     97  HA  ASN R  20     110.738 146.244  94.753  1.00  0.00           H  
ATOM     98  HB2 ASN R  20     108.957 147.297  93.265  1.00  0.00           H  
ATOM     99  HB3 ASN R  20     107.817 147.153  94.577  1.00  0.00           H  
ATOM    100 HD21 ASN R  20     107.700 148.968  95.907  1.00  0.00           H  
ATOM    101 HD22 ASN R  20     108.941 150.184  96.043  1.00  0.00           H  
ATOM    102  N   ASP R  21     108.398 145.039  96.735  1.00110.50           N  
ATOM    103  CA  ASP R  21     108.092 144.670  98.116  1.00110.50           C  
ATOM    104  C   ASP R  21     109.037 143.561  98.629  1.00110.50           C  
ATOM    105  O   ASP R  21     109.447 143.627  99.787  1.00110.50           O  
ATOM    106  CB  ASP R  21     106.610 144.267  98.279  1.00110.50           C  
ATOM    107  CG  ASP R  21     106.157 144.138  99.740  1.00110.50           C  
ATOM    108  OD1 ASP R  21     106.600 144.971 100.562  1.00110.50           O  
ATOM    109  OD2 ASP R  21     105.305 143.259  99.989  1.00110.50           O1-
ATOM    110  H   ASP R  21     107.814 144.628  96.021  1.00  0.00           H  
ATOM    111  HA  ASP R  21     108.269 145.557  98.728  1.00  0.00           H  
ATOM    112  HB2 ASP R  21     105.961 144.990  97.784  1.00  0.00           H  
ATOM    113  HB3 ASP R  21     106.450 143.309  97.781  1.00  0.00           H  
ATOM    114  N   VAL R  22     109.392 142.586  97.769  1.00109.25           N  
ATOM    115  CA  VAL R  22     110.332 141.507  98.105  1.00109.25           C  
ATOM    116  C   VAL R  22     111.743 142.030  98.414  1.00109.25           C  
ATOM    117  O   VAL R  22     112.318 141.598  99.410  1.00109.25           O  
ATOM    118  CB  VAL R  22     110.412 140.413  96.998  1.00109.25           C  
ATOM    119  CG1 VAL R  22     111.646 139.480  97.034  1.00109.25           C  
ATOM    120  CG2 VAL R  22     109.133 139.556  97.014  1.00109.25           C  
ATOM    121  H   VAL R  22     109.027 142.592  96.828  1.00  0.00           H  
ATOM    122  HA  VAL R  22     109.960 141.036  99.017  1.00  0.00           H  
ATOM    123  HB  VAL R  22     110.458 140.923  96.038  1.00  0.00           H  
ATOM    124 HG11 VAL R  22     111.555 138.683  96.295  1.00  0.00           H  
ATOM    125 HG12 VAL R  22     112.571 140.007  96.800  1.00  0.00           H  
ATOM    126 HG13 VAL R  22     111.761 139.008  98.011  1.00  0.00           H  
ATOM    127 HG21 VAL R  22     109.121 138.846  96.187  1.00  0.00           H  
ATOM    128 HG22 VAL R  22     109.052 138.987  97.941  1.00  0.00           H  
ATOM    129 HG23 VAL R  22     108.237 140.172  96.930  1.00  0.00           H  
ATOM    130  N   ARG R  23     112.253 142.966  97.593  1.00104.54           N  
ATOM    131  CA  ARG R  23     113.549 143.604  97.828  1.00104.54           C  
ATOM    132  C   ARG R  23     113.546 144.486  99.087  1.00104.54           C  
ATOM    133  O   ARG R  23     114.552 144.484  99.788  1.00104.54           O  
ATOM    134  CB  ARG R  23     114.048 144.348  96.571  1.00104.54           C  
ATOM    135  CG  ARG R  23     113.352 145.686  96.254  1.00104.54           C  
ATOM    136  CD  ARG R  23     113.796 146.336  94.935  1.00104.54           C  
ATOM    137  NE  ARG R  23     115.249 146.548  94.883  1.00104.54           N  
ATOM    138  CZ  ARG R  23     116.147 145.679  94.392  1.00104.54           C  
ATOM    139  NH1 ARG R  23     115.777 144.540  93.789  1.00104.54           N1+
ATOM    140  NH2 ARG R  23     117.448 145.954  94.509  1.00104.54           N1+
ATOM    141  H   ARG R  23     111.729 143.273  96.783  1.00  0.00           H  
ATOM    142  HA  ARG R  23     114.265 142.799  98.012  1.00  0.00           H  
ATOM    143  HB2 ARG R  23     115.114 144.539  96.706  1.00  0.00           H  
ATOM    144  HB3 ARG R  23     113.970 143.680  95.713  1.00  0.00           H  
ATOM    145  HG2 ARG R  23     112.311 145.412  96.127  1.00  0.00           H  
ATOM    146  HG3 ARG R  23     113.380 146.411  97.068  1.00  0.00           H  
ATOM    147  HD2 ARG R  23     113.357 145.886  94.044  1.00  0.00           H  
ATOM    148  HD3 ARG R  23     113.411 147.356  94.964  1.00  0.00           H  
ATOM    149  HE  ARG R  23     115.591 147.382  95.338  1.00  0.00           H  
ATOM    150 HH11 ARG R  23     114.798 144.323  93.677  1.00  0.00           H  
ATOM    151 HH12 ARG R  23     116.474 143.900  93.436  1.00  0.00           H  
ATOM    152 HH21 ARG R  23     117.771 146.825  94.919  1.00  0.00           H  
ATOM    153 HH22 ARG R  23     118.135 145.283  94.196  1.00  0.00           H  
ATOM    154  N   ALA R  24     112.416 145.155  99.391  1.00103.91           N  
ATOM    155  CA  ALA R  24     112.224 145.921 100.625  1.00103.91           C  
ATOM    156  C   ALA R  24     112.278 145.042 101.887  1.00103.91           C  
ATOM    157  O   ALA R  24     112.889 145.458 102.870  1.00103.91           O  
ATOM    158  CB  ALA R  24     110.910 146.714 100.555  1.00103.91           C  
ATOM    159  H   ALA R  24     111.620 145.103  98.771  1.00  0.00           H  
ATOM    160  HA  ALA R  24     113.040 146.643 100.690  1.00  0.00           H  
ATOM    161  HB1 ALA R  24     110.773 147.325 101.448  1.00  0.00           H  
ATOM    162  HB2 ALA R  24     110.907 147.388  99.699  1.00  0.00           H  
ATOM    163  HB3 ALA R  24     110.041 146.063 100.468  1.00  0.00           H  
ATOM    164  N   SER R  25     111.702 143.828 101.813  1.00103.25           N  
ATOM    165  CA  SER R  25     111.769 142.811 102.864  1.00103.25           C  
ATOM    166  C   SER R  25     113.170 142.181 102.997  1.00103.25           C  
ATOM    167  O   SER R  25     113.581 141.876 104.117  1.00103.25           O  
ATOM    168  CB  SER R  25     110.680 141.748 102.617  1.00103.25           C  
ATOM    169  OG  SER R  25     110.637 140.791 103.659  1.00103.25           O  
ATOM    170  H   SER R  25     111.200 143.569 100.974  1.00  0.00           H  
ATOM    171  HA  SER R  25     111.536 143.306 103.807  1.00  0.00           H  
ATOM    172  HB2 SER R  25     109.700 142.223 102.549  1.00  0.00           H  
ATOM    173  HB3 SER R  25     110.845 141.232 101.671  1.00  0.00           H  
ATOM    174  HG  SER R  25     111.436 140.259 103.624  1.00  0.00           H  
ATOM    175  N   LEU R  26     113.890 142.019 101.874  1.00100.47           N  
ATOM    176  CA  LEU R  26     115.261 141.508 101.850  1.00100.47           C  
ATOM    177  C   LEU R  26     116.255 142.520 102.454  1.00100.47           C  
ATOM    178  O   LEU R  26     117.140 142.111 103.204  1.00100.47           O  
ATOM    179  CB  LEU R  26     115.634 141.083 100.411  1.00100.47           C  
ATOM    180  CG  LEU R  26     116.702 139.971 100.346  1.00100.47           C  
ATOM    181  CD1 LEU R  26     116.198 138.641 100.954  1.00100.47           C  
ATOM    182  CD2 LEU R  26     117.238 139.785  98.912  1.00100.47           C  
ATOM    183  H   LEU R  26     113.485 142.262 100.979  1.00  0.00           H  
ATOM    184  HA  LEU R  26     115.272 140.624 102.491  1.00  0.00           H  
ATOM    185  HB2 LEU R  26     114.749 140.719  99.887  1.00  0.00           H  
ATOM    186  HB3 LEU R  26     115.962 141.961  99.852  1.00  0.00           H  
ATOM    187  HG  LEU R  26     117.544 140.311 100.946  1.00  0.00           H  
ATOM    188 HD11 LEU R  26     116.400 137.782 100.314  1.00  0.00           H  
ATOM    189 HD12 LEU R  26     116.689 138.447 101.908  1.00  0.00           H  
ATOM    190 HD13 LEU R  26     115.123 138.654 101.139  1.00  0.00           H  
ATOM    191 HD21 LEU R  26     118.328 139.727  98.911  1.00  0.00           H  
ATOM    192 HD22 LEU R  26     116.864 138.877  98.439  1.00  0.00           H  
ATOM    193 HD23 LEU R  26     116.963 140.614  98.260  1.00  0.00           H  
ATOM    194  N   TYR R  27     116.028 143.822 102.191  1.00100.61           N  
ATOM    195  CA  TYR R  27     116.661 144.953 102.873  1.00100.61           C  
ATOM    196  C   TYR R  27     116.349 144.982 104.385  1.00100.61           C  
ATOM    197  O   TYR R  27     117.258 145.285 105.157  1.00100.61           O  
ATOM    198  CB  TYR R  27     116.254 146.289 102.190  1.00100.61           C  
ATOM    199  CG  TYR R  27     117.236 146.835 101.162  1.00100.61           C  
ATOM    200  CD1 TYR R  27     118.401 147.494 101.603  1.00100.61           C  
ATOM    201  CD2 TYR R  27     116.994 146.739  99.775  1.00100.61           C  
ATOM    202  CE1 TYR R  27     119.345 147.991 100.685  1.00100.61           C  
ATOM    203  CE2 TYR R  27     117.920 147.261  98.851  1.00100.61           C  
ATOM    204  CZ  TYR R  27     119.107 147.869  99.303  1.00100.61           C  
ATOM    205  OH  TYR R  27     120.018 148.351  98.407  1.00100.61           O  
ATOM    206  H   TYR R  27     115.297 144.063 101.534  1.00  0.00           H  
ATOM    207  HA  TYR R  27     117.740 144.822 102.768  1.00  0.00           H  
ATOM    208  HB2 TYR R  27     115.256 146.220 101.757  1.00  0.00           H  
ATOM    209  HB3 TYR R  27     116.170 147.075 102.943  1.00  0.00           H  
ATOM    210  HD1 TYR R  27     118.561 147.634 102.657  1.00  0.00           H  
ATOM    211  HD2 TYR R  27     116.093 146.282  99.403  1.00  0.00           H  
ATOM    212  HE1 TYR R  27     120.241 148.476 101.042  1.00  0.00           H  
ATOM    213  HE2 TYR R  27     117.722 147.181  97.792  1.00  0.00           H  
ATOM    214  HH  TYR R  27     119.733 148.265  97.488  1.00  0.00           H  
ATOM    215  N   SER R  28     115.102 144.656 104.784  1.00 98.29           N  
ATOM    216  CA  SER R  28     114.643 144.666 106.182  1.00 98.29           C  
ATOM    217  C   SER R  28     115.327 143.605 107.068  1.00 98.29           C  
ATOM    218  O   SER R  28     115.682 143.911 108.207  1.00 98.29           O  
ATOM    219  CB  SER R  28     113.098 144.620 106.263  1.00 98.29           C  
ATOM    220  OG  SER R  28     112.550 143.318 106.327  1.00 98.29           O  
ATOM    221  H   SER R  28     114.403 144.435 104.088  1.00  0.00           H  
ATOM    222  HA  SER R  28     114.916 145.649 106.563  1.00  0.00           H  
ATOM    223  HB2 SER R  28     112.781 145.131 107.173  1.00  0.00           H  
ATOM    224  HB3 SER R  28     112.640 145.168 105.441  1.00  0.00           H  
ATOM    225  HG  SER R  28     112.781 142.843 105.521  1.00  0.00           H  
ATOM    226  N   LEU R  29     115.527 142.394 106.516  1.00 93.56           N  
ATOM    227  CA  LEU R  29     116.269 141.303 107.149  1.00 93.56           C  
ATOM    228  C   LEU R  29     117.737 141.691 107.368  1.00 93.56           C  
ATOM    229  O   LEU R  29     118.256 141.499 108.467  1.00 93.56           O  
ATOM    230  CB  LEU R  29     116.129 140.025 106.285  1.00 93.56           C  
ATOM    231  CG  LEU R  29     116.965 138.800 106.736  1.00 93.56           C  
ATOM    232  CD1 LEU R  29     116.542 138.291 108.132  1.00 93.56           C  
ATOM    233  CD2 LEU R  29     116.938 137.691 105.664  1.00 93.56           C  
ATOM    234  H   LEU R  29     115.187 142.217 105.581  1.00  0.00           H  
ATOM    235  HA  LEU R  29     115.820 141.119 108.127  1.00  0.00           H  
ATOM    236  HB2 LEU R  29     115.076 139.744 106.231  1.00  0.00           H  
ATOM    237  HB3 LEU R  29     116.417 140.272 105.261  1.00  0.00           H  
ATOM    238  HG  LEU R  29     118.012 139.094 106.810  1.00  0.00           H  
ATOM    239 HD11 LEU R  29     116.328 137.222 108.151  1.00  0.00           H  
ATOM    240 HD12 LEU R  29     117.329 138.474 108.864  1.00  0.00           H  
ATOM    241 HD13 LEU R  29     115.645 138.793 108.496  1.00  0.00           H  
ATOM    242 HD21 LEU R  29     116.813 136.693 106.084  1.00  0.00           H  
ATOM    243 HD22 LEU R  29     116.130 137.840 104.947  1.00  0.00           H  
ATOM    244 HD23 LEU R  29     117.871 137.681 105.099  1.00  0.00           H  
ATOM    245  N   MET R  30     118.354 142.249 106.313  1.00 88.18           N  
ATOM    246  CA  MET R  30     119.744 142.677 106.304  1.00 88.18           C  
ATOM    247  C   MET R  30     120.042 143.801 107.306  1.00 88.18           C  
ATOM    248  O   MET R  30     121.025 143.634 108.022  1.00 88.18           O  
ATOM    249  CB  MET R  30     120.194 143.015 104.871  1.00 88.18           C  
ATOM    250  CG  MET R  30     120.313 141.771 103.974  1.00 88.18           C  
ATOM    251  SD  MET R  30     120.594 142.144 102.224  1.00 88.18           S  
ATOM    252  CE  MET R  30     120.519 140.469 101.542  1.00 88.18           C  
ATOM    253  H   MET R  30     117.842 142.377 105.451  1.00  0.00           H  
ATOM    254  HA  MET R  30     120.337 141.818 106.626  1.00  0.00           H  
ATOM    255  HB2 MET R  30     119.501 143.726 104.420  1.00  0.00           H  
ATOM    256  HB3 MET R  30     121.165 143.511 104.896  1.00  0.00           H  
ATOM    257  HG2 MET R  30     121.130 141.140 104.326  1.00  0.00           H  
ATOM    258  HG3 MET R  30     119.411 141.163 104.048  1.00  0.00           H  
ATOM    259  HE1 MET R  30     120.569 140.499 100.453  1.00  0.00           H  
ATOM    260  HE2 MET R  30     121.351 139.870 101.909  1.00  0.00           H  
ATOM    261  HE3 MET R  30     119.595 139.975 101.835  1.00  0.00           H  
ATOM    262  N   VAL R  31     119.197 144.857 107.410  1.00 89.43           N  
ATOM    263  CA  VAL R  31     119.399 145.942 108.393  1.00 89.43           C  
ATOM    264  C   VAL R  31     119.318 145.447 109.846  1.00 89.43           C  
ATOM    265  O   VAL R  31     120.157 145.850 110.649  1.00 89.43           O  
ATOM    266  CB  VAL R  31     118.461 147.187 108.283  1.00 89.43           C  
ATOM    267  CG1 VAL R  31     118.704 148.033 107.033  1.00 89.43           C  
ATOM    268  CG2 VAL R  31     116.960 146.907 108.437  1.00 89.43           C  
ATOM    269  H   VAL R  31     118.393 144.933 106.800  1.00  0.00           H  
ATOM    270  HA  VAL R  31     120.406 146.320 108.226  1.00  0.00           H  
ATOM    271  HB  VAL R  31     118.727 147.848 109.110  1.00  0.00           H  
ATOM    272 HG11 VAL R  31     118.233 149.012 107.128  1.00  0.00           H  
ATOM    273 HG12 VAL R  31     119.767 148.200 106.857  1.00  0.00           H  
ATOM    274 HG13 VAL R  31     118.259 147.555 106.163  1.00  0.00           H  
ATOM    275 HG21 VAL R  31     116.371 147.813 108.297  1.00  0.00           H  
ATOM    276 HG22 VAL R  31     116.650 146.194 107.683  1.00  0.00           H  
ATOM    277 HG23 VAL R  31     116.702 146.508 109.416  1.00  0.00           H  
ATOM    278  N   LEU R  32     118.359 144.550 110.139  1.00 88.73           N  
ATOM    279  CA  LEU R  32     118.164 143.954 111.460  1.00 88.73           C  
ATOM    280  C   LEU R  32     119.350 143.076 111.897  1.00 88.73           C  
ATOM    281  O   LEU R  32     119.716 143.124 113.071  1.00 88.73           O  
ATOM    282  CB  LEU R  32     116.814 143.201 111.482  1.00 88.73           C  
ATOM    283  CG  LEU R  32     116.431 142.544 112.830  1.00 88.73           C  
ATOM    284  CD1 LEU R  32     116.390 143.557 113.995  1.00 88.73           C  
ATOM    285  CD2 LEU R  32     115.113 141.753 112.698  1.00 88.73           C  
ATOM    286  H   LEU R  32     117.715 144.255 109.417  1.00  0.00           H  
ATOM    287  HA  LEU R  32     118.103 144.784 112.166  1.00  0.00           H  
ATOM    288  HB2 LEU R  32     116.022 143.894 111.193  1.00  0.00           H  
ATOM    289  HB3 LEU R  32     116.831 142.432 110.707  1.00  0.00           H  
ATOM    290  HG  LEU R  32     117.195 141.805 113.073  1.00  0.00           H  
ATOM    291 HD11 LEU R  32     115.553 143.385 114.671  1.00  0.00           H  
ATOM    292 HD12 LEU R  32     117.299 143.491 114.594  1.00  0.00           H  
ATOM    293 HD13 LEU R  32     116.308 144.585 113.640  1.00  0.00           H  
ATOM    294 HD21 LEU R  32     115.244 140.723 113.034  1.00  0.00           H  
ATOM    295 HD22 LEU R  32     114.302 142.185 113.285  1.00  0.00           H  
ATOM    296 HD23 LEU R  32     114.764 141.710 111.666  1.00  0.00           H  
ATOM    297  N   ILE R  33     119.958 142.341 110.946  1.00 83.44           N  
ATOM    298  CA  ILE R  33     121.185 141.572 111.165  1.00 83.44           C  
ATOM    299  C   ILE R  33     122.387 142.464 111.549  1.00 83.44           C  
ATOM    300  O   ILE R  33     123.120 142.076 112.460  1.00 83.44           O  
ATOM    301  CB  ILE R  33     121.545 140.651 109.954  1.00 83.44           C  
ATOM    302  CG1 ILE R  33     120.555 139.467 109.854  1.00 83.44           C  
ATOM    303  CG2 ILE R  33     122.997 140.112 109.952  1.00 83.44           C  
ATOM    304  CD1 ILE R  33     120.622 138.706 108.521  1.00 83.44           C  
ATOM    305  H   ILE R  33     119.593 142.345 110.003  1.00  0.00           H  
ATOM    306  HA  ILE R  33     120.996 140.922 112.023  1.00  0.00           H  
ATOM    307  HB  ILE R  33     121.425 141.242 109.046  1.00  0.00           H  
ATOM    308 HG12 ILE R  33     120.740 138.771 110.673  1.00  0.00           H  
ATOM    309 HG13 ILE R  33     119.533 139.817 110.000  1.00  0.00           H  
ATOM    310 HG21 ILE R  33     123.175 139.409 109.140  1.00  0.00           H  
ATOM    311 HG22 ILE R  33     123.720 140.913 109.815  1.00  0.00           H  
ATOM    312 HG23 ILE R  33     123.234 139.602 110.885  1.00  0.00           H  
ATOM    313 HD11 ILE R  33     119.712 138.129 108.359  1.00  0.00           H  
ATOM    314 HD12 ILE R  33     120.734 139.386 107.676  1.00  0.00           H  
ATOM    315 HD13 ILE R  33     121.455 138.003 108.503  1.00  0.00           H  
ATOM    316  N   ILE R  34     122.550 143.637 110.896  1.00 82.71           N  
ATOM    317  CA  ILE R  34     123.644 144.568 111.210  1.00 82.71           C  
ATOM    318  C   ILE R  34     123.490 145.153 112.627  1.00 82.71           C  
ATOM    319  O   ILE R  34     124.482 145.204 113.348  1.00 82.71           O  
ATOM    320  CB  ILE R  34     123.793 145.821 110.283  1.00 82.71           C  
ATOM    321  CG1 ILE R  34     123.301 145.689 108.837  1.00 82.71           C  
ATOM    322  CG2 ILE R  34     125.241 146.334 110.296  1.00 82.71           C  
ATOM    323  CD1 ILE R  34     124.036 144.683 107.951  1.00 82.71           C  
ATOM    324  H   ILE R  34     121.911 143.907 110.160  1.00  0.00           H  
ATOM    325  HA  ILE R  34     124.574 143.996 111.176  1.00  0.00           H  
ATOM    326  HB  ILE R  34     123.187 146.637 110.683  1.00  0.00           H  
ATOM    327 HG12 ILE R  34     122.249 145.457 108.875  1.00  0.00           H  
ATOM    328 HG13 ILE R  34     123.350 146.665 108.354  1.00  0.00           H  
ATOM    329 HG21 ILE R  34     125.342 147.236 109.691  1.00  0.00           H  
ATOM    330 HG22 ILE R  34     125.583 146.580 111.300  1.00  0.00           H  
ATOM    331 HG23 ILE R  34     125.924 145.585 109.898  1.00  0.00           H  
ATOM    332 HD11 ILE R  34     123.554 144.635 106.976  1.00  0.00           H  
ATOM    333 HD12 ILE R  34     125.066 144.993 107.789  1.00  0.00           H  
ATOM    334 HD13 ILE R  34     124.028 143.682 108.380  1.00  0.00           H  
ATOM    335  N   LEU R  35     122.260 145.560 113.004  1.00 85.11           N  
ATOM    336  CA  LEU R  35     121.958 146.162 114.307  1.00 85.11           C  
ATOM    337  C   LEU R  35     122.336 145.252 115.482  1.00 85.11           C  
ATOM    338  O   LEU R  35     122.977 145.734 116.410  1.00 85.11           O  
ATOM    339  CB  LEU R  35     120.469 146.564 114.406  1.00 85.11           C  
ATOM    340  CG  LEU R  35     120.042 147.745 113.507  1.00 85.11           C  
ATOM    341  CD1 LEU R  35     118.522 147.991 113.617  1.00 85.11           C  
ATOM    342  CD2 LEU R  35     120.863 149.025 113.764  1.00 85.11           C  
ATOM    343  H   LEU R  35     121.488 145.480 112.357  1.00  0.00           H  
ATOM    344  HA  LEU R  35     122.577 147.056 114.394  1.00  0.00           H  
ATOM    345  HB2 LEU R  35     119.849 145.694 114.182  1.00  0.00           H  
ATOM    346  HB3 LEU R  35     120.237 146.832 115.439  1.00  0.00           H  
ATOM    347  HG  LEU R  35     120.238 147.465 112.476  1.00  0.00           H  
ATOM    348 HD11 LEU R  35     118.055 147.956 112.632  1.00  0.00           H  
ATOM    349 HD12 LEU R  35     118.028 147.236 114.230  1.00  0.00           H  
ATOM    350 HD13 LEU R  35     118.283 148.959 114.057  1.00  0.00           H  
ATOM    351 HD21 LEU R  35     120.256 149.929 113.718  1.00  0.00           H  
ATOM    352 HD22 LEU R  35     121.341 149.011 114.744  1.00  0.00           H  
ATOM    353 HD23 LEU R  35     121.650 149.133 113.017  1.00  0.00           H  
ATOM    354  N   THR R  36     121.989 143.958 115.396  1.00 80.61           N  
ATOM    355  CA  THR R  36     122.326 142.964 116.415  1.00 80.61           C  
ATOM    356  C   THR R  36     123.834 142.625 116.469  1.00 80.61           C  
ATOM    357  O   THR R  36     124.345 142.391 117.564  1.00 80.61           O  
ATOM    358  CB  THR R  36     121.525 141.651 116.223  1.00 80.61           C  
ATOM    359  CG2 THR R  36     121.640 140.651 117.391  1.00 80.61           C  
ATOM    360  OG1 THR R  36     120.152 141.952 116.065  1.00 80.61           O  
ATOM    361  H   THR R  36     121.446 143.628 114.610  1.00  0.00           H  
ATOM    362  HA  THR R  36     122.052 143.384 117.385  1.00  0.00           H  
ATOM    363  HB  THR R  36     121.839 141.170 115.296  1.00  0.00           H  
ATOM    364  HG1 THR R  36     119.660 141.129 116.029  1.00  0.00           H  
ATOM    365 HG21 THR R  36     121.012 139.776 117.222  1.00  0.00           H  
ATOM    366 HG22 THR R  36     122.658 140.287 117.526  1.00  0.00           H  
ATOM    367 HG23 THR R  36     121.329 141.106 118.332  1.00  0.00           H  
ATOM    368  N   THR R  37     124.528 142.663 115.313  1.00 76.13           N  
ATOM    369  CA  THR R  37     125.987 142.509 115.228  1.00 76.13           C  
ATOM    370  C   THR R  37     126.739 143.667 115.915  1.00 76.13           C  
ATOM    371  O   THR R  37     127.723 143.411 116.603  1.00 76.13           O  
ATOM    372  CB  THR R  37     126.497 142.417 113.761  1.00 76.13           C  
ATOM    373  CG2 THR R  37     128.022 142.268 113.601  1.00 76.13           C  
ATOM    374  OG1 THR R  37     125.901 141.312 113.120  1.00 76.13           O  
ATOM    375  H   THR R  37     124.049 142.879 114.450  1.00  0.00           H  
ATOM    376  HA  THR R  37     126.255 141.583 115.743  1.00  0.00           H  
ATOM    377  HB  THR R  37     126.187 143.300 113.205  1.00  0.00           H  
ATOM    378  HG1 THR R  37     124.951 141.455 113.069  1.00  0.00           H  
ATOM    379 HG21 THR R  37     128.294 142.052 112.567  1.00  0.00           H  
ATOM    380 HG22 THR R  37     128.538 143.187 113.875  1.00  0.00           H  
ATOM    381 HG23 THR R  37     128.411 141.461 114.223  1.00  0.00           H  
ATOM    382  N   LEU R  38     126.255 144.908 115.744  1.00 76.79           N  
ATOM    383  CA  LEU R  38     126.829 146.097 116.371  1.00 76.79           C  
ATOM    384  C   LEU R  38     126.502 146.160 117.866  1.00 76.79           C  
ATOM    385  O   LEU R  38     127.429 146.189 118.671  1.00 76.79           O  
ATOM    386  CB  LEU R  38     126.338 147.371 115.654  1.00 76.79           C  
ATOM    387  CG  LEU R  38     126.782 147.496 114.184  1.00 76.79           C  
ATOM    388  CD1 LEU R  38     126.133 148.726 113.518  1.00 76.79           C  
ATOM    389  CD2 LEU R  38     128.308 147.499 114.035  1.00 76.79           C  
ATOM    390  H   LEU R  38     125.445 145.054 115.156  1.00  0.00           H  
ATOM    391  HA  LEU R  38     127.915 146.042 116.284  1.00  0.00           H  
ATOM    392  HB2 LEU R  38     125.248 147.409 115.693  1.00  0.00           H  
ATOM    393  HB3 LEU R  38     126.688 148.251 116.198  1.00  0.00           H  
ATOM    394  HG  LEU R  38     126.441 146.623 113.637  1.00  0.00           H  
ATOM    395 HD11 LEU R  38     126.867 149.365 113.028  1.00  0.00           H  
ATOM    396 HD12 LEU R  38     125.412 148.420 112.761  1.00  0.00           H  
ATOM    397 HD13 LEU R  38     125.597 149.346 114.237  1.00  0.00           H  
ATOM    398 HD21 LEU R  38     128.601 147.807 113.036  1.00  0.00           H  
ATOM    399 HD22 LEU R  38     128.784 148.172 114.747  1.00  0.00           H  
ATOM    400 HD23 LEU R  38     128.723 146.503 114.187  1.00  0.00           H  
ATOM    401  N   VAL R  39     125.201 146.188 118.201  1.00 77.21           N  
ATOM    402  CA  VAL R  39     124.685 146.395 119.554  1.00 77.21           C  
ATOM    403  C   VAL R  39     125.097 145.283 120.533  1.00 77.21           C  
ATOM    404  O   VAL R  39     125.589 145.614 121.606  1.00 77.21           O  
ATOM    405  CB  VAL R  39     123.136 146.570 119.567  1.00 77.21           C  
ATOM    406  CG1 VAL R  39     122.475 146.531 120.964  1.00 77.21           C  
ATOM    407  CG2 VAL R  39     122.730 147.876 118.859  1.00 77.21           C  
ATOM    408  H   VAL R  39     124.501 146.121 117.472  1.00  0.00           H  
ATOM    409  HA  VAL R  39     125.128 147.324 119.918  1.00  0.00           H  
ATOM    410  HB  VAL R  39     122.700 145.747 119.000  1.00  0.00           H  
ATOM    411 HG11 VAL R  39     121.414 146.772 120.902  1.00  0.00           H  
ATOM    412 HG12 VAL R  39     122.542 145.546 121.427  1.00  0.00           H  
ATOM    413 HG13 VAL R  39     122.937 147.253 121.638  1.00  0.00           H  
ATOM    414 HG21 VAL R  39     121.646 147.969 118.793  1.00  0.00           H  
ATOM    415 HG22 VAL R  39     123.104 148.747 119.398  1.00  0.00           H  
ATOM    416 HG23 VAL R  39     123.119 147.930 117.843  1.00  0.00           H  
ATOM    417  N   GLY R  40     124.933 144.006 120.146  1.00 72.80           N  
ATOM    418  CA  GLY R  40     125.248 142.849 120.991  1.00 72.80           C  
ATOM    419  C   GLY R  40     126.735 142.803 121.377  1.00 72.80           C  
ATOM    420  O   GLY R  40     127.049 142.588 122.547  1.00 72.80           O  
ATOM    421  H   GLY R  40     124.554 143.808 119.229  1.00  0.00           H  
ATOM    422  HA2 GLY R  40     124.630 142.874 121.890  1.00  0.00           H  
ATOM    423  HA3 GLY R  40     124.994 141.937 120.452  1.00  0.00           H  
ATOM    424  N   ASN R  41     127.634 143.062 120.410  1.00 69.55           N  
ATOM    425  CA  ASN R  41     129.085 143.130 120.623  1.00 69.55           C  
ATOM    426  C   ASN R  41     129.532 144.412 121.344  1.00 69.55           C  
ATOM    427  O   ASN R  41     130.514 144.342 122.081  1.00 69.55           O  
ATOM    428  CB  ASN R  41     129.809 142.965 119.272  1.00 69.55           C  
ATOM    429  CG  ASN R  41     129.801 141.513 118.787  1.00 69.55           C  
ATOM    430  ND2 ASN R  41     129.102 141.228 117.690  1.00 69.55           N  
ATOM    431  OD1 ASN R  41     130.431 140.656 119.400  1.00 69.55           O  
ATOM    432  H   ASN R  41     127.313 143.255 119.472  1.00  0.00           H  
ATOM    433  HA  ASN R  41     129.327 142.272 121.255  1.00  0.00           H  
ATOM    434  HB2 ASN R  41     129.413 143.649 118.521  1.00  0.00           H  
ATOM    435  HB3 ASN R  41     130.857 143.236 119.389  1.00  0.00           H  
ATOM    436 HD21 ASN R  41     128.599 141.961 117.203  1.00  0.00           H  
ATOM    437 HD22 ASN R  41     129.079 140.284 117.324  1.00  0.00           H  
ATOM    438  N   LEU R  42     128.807 145.534 121.173  1.00 74.59           N  
ATOM    439  CA  LEU R  42     129.038 146.786 121.903  1.00 74.59           C  
ATOM    440  C   LEU R  42     128.789 146.611 123.410  1.00 74.59           C  
ATOM    441  O   LEU R  42     129.629 147.033 124.203  1.00 74.59           O  
ATOM    442  CB  LEU R  42     128.156 147.916 121.320  1.00 74.59           C  
ATOM    443  CG  LEU R  42     128.437 149.335 121.868  1.00 74.59           C  
ATOM    444  CD1 LEU R  42     129.731 149.921 121.260  1.00 74.59           C  
ATOM    445  CD2 LEU R  42     127.217 150.263 121.682  1.00 74.59           C  
ATOM    446  H   LEU R  42     128.026 145.530 120.531  1.00  0.00           H  
ATOM    447  HA  LEU R  42     130.086 147.056 121.761  1.00  0.00           H  
ATOM    448  HB2 LEU R  42     128.258 147.950 120.236  1.00  0.00           H  
ATOM    449  HB3 LEU R  42     127.113 147.665 121.509  1.00  0.00           H  
ATOM    450  HG  LEU R  42     128.593 149.273 122.945  1.00  0.00           H  
ATOM    451 HD11 LEU R  42     130.430 150.207 122.046  1.00  0.00           H  
ATOM    452 HD12 LEU R  42     130.247 149.204 120.621  1.00  0.00           H  
ATOM    453 HD13 LEU R  42     129.551 150.806 120.650  1.00  0.00           H  
ATOM    454 HD21 LEU R  42     127.476 151.215 121.218  1.00  0.00           H  
ATOM    455 HD22 LEU R  42     126.445 149.808 121.060  1.00  0.00           H  
ATOM    456 HD23 LEU R  42     126.759 150.495 122.644  1.00  0.00           H  
ATOM    457  N   ILE R  43     127.667 145.960 123.771  1.00 74.48           N  
ATOM    458  CA  ILE R  43     127.307 145.662 125.157  1.00 74.48           C  
ATOM    459  C   ILE R  43     128.312 144.712 125.844  1.00 74.48           C  
ATOM    460  O   ILE R  43     128.584 144.925 127.022  1.00 74.48           O  
ATOM    461  CB  ILE R  43     125.848 145.116 125.294  1.00 74.48           C  
ATOM    462  CG1 ILE R  43     124.777 146.135 124.821  1.00 74.48           C  
ATOM    463  CG2 ILE R  43     125.477 144.632 126.713  1.00 74.48           C  
ATOM    464  CD1 ILE R  43     124.940 147.574 125.332  1.00 74.48           C  
ATOM    465  H   ILE R  43     127.018 145.648 123.059  1.00  0.00           H  
ATOM    466  HA  ILE R  43     127.373 146.602 125.707  1.00  0.00           H  
ATOM    467  HB  ILE R  43     125.759 144.250 124.636  1.00  0.00           H  
ATOM    468 HG12 ILE R  43     124.776 146.187 123.741  1.00  0.00           H  
ATOM    469 HG13 ILE R  43     123.779 145.773 125.071  1.00  0.00           H  
ATOM    470 HG21 ILE R  43     124.435 144.317 126.766  1.00  0.00           H  
ATOM    471 HG22 ILE R  43     126.068 143.773 127.031  1.00  0.00           H  
ATOM    472 HG23 ILE R  43     125.618 145.429 127.444  1.00  0.00           H  
ATOM    473 HD11 ILE R  43     124.002 148.123 125.242  1.00  0.00           H  
ATOM    474 HD12 ILE R  43     125.236 147.601 126.381  1.00  0.00           H  
ATOM    475 HD13 ILE R  43     125.691 148.114 124.754  1.00  0.00           H  
ATOM    476  N   VAL R  44     128.904 143.755 125.103  1.00 72.94           N  
ATOM    477  CA  VAL R  44     130.006 142.913 125.588  1.00 72.94           C  
ATOM    478  C   VAL R  44     131.279 143.724 125.916  1.00 72.94           C  
ATOM    479  O   VAL R  44     131.857 143.506 126.981  1.00 72.94           O  
ATOM    480  CB  VAL R  44     130.333 141.747 124.603  1.00 72.94           C  
ATOM    481  CG1 VAL R  44     131.669 141.011 124.852  1.00 72.94           C  
ATOM    482  CG2 VAL R  44     129.194 140.714 124.594  1.00 72.94           C  
ATOM    483  H   VAL R  44     128.640 143.637 124.135  1.00  0.00           H  
ATOM    484  HA  VAL R  44     129.678 142.464 126.525  1.00  0.00           H  
ATOM    485  HB  VAL R  44     130.389 142.162 123.596  1.00  0.00           H  
ATOM    486 HG11 VAL R  44     131.771 140.151 124.188  1.00  0.00           H  
ATOM    487 HG12 VAL R  44     132.532 141.647 124.659  1.00  0.00           H  
ATOM    488 HG13 VAL R  44     131.733 140.644 125.876  1.00  0.00           H  
ATOM    489 HG21 VAL R  44     129.376 139.927 123.862  1.00  0.00           H  
ATOM    490 HG22 VAL R  44     129.087 140.238 125.569  1.00  0.00           H  
ATOM    491 HG23 VAL R  44     128.236 141.169 124.349  1.00  0.00           H  
ATOM    492  N   ILE R  45     131.664 144.660 125.029  1.00 73.52           N  
ATOM    493  CA  ILE R  45     132.837 145.526 125.189  1.00 73.52           C  
ATOM    494  C   ILE R  45     132.724 146.481 126.398  1.00 73.52           C  
ATOM    495  O   ILE R  45     133.664 146.541 127.191  1.00 73.52           O  
ATOM    496  CB  ILE R  45     133.159 146.324 123.886  1.00 73.52           C  
ATOM    497  CG1 ILE R  45     133.605 145.367 122.753  1.00 73.52           C  
ATOM    498  CG2 ILE R  45     134.209 147.449 124.045  1.00 73.52           C  
ATOM    499  CD1 ILE R  45     133.498 145.973 121.343  1.00 73.52           C  
ATOM    500  H   ILE R  45     131.131 144.787 124.178  1.00  0.00           H  
ATOM    501  HA  ILE R  45     133.689 144.874 125.386  1.00  0.00           H  
ATOM    502  HB  ILE R  45     132.231 146.796 123.562  1.00  0.00           H  
ATOM    503 HG12 ILE R  45     134.632 145.046 122.929  1.00  0.00           H  
ATOM    504 HG13 ILE R  45     133.016 144.451 122.772  1.00  0.00           H  
ATOM    505 HG21 ILE R  45     134.430 147.923 123.089  1.00  0.00           H  
ATOM    506 HG22 ILE R  45     133.868 148.246 124.707  1.00  0.00           H  
ATOM    507 HG23 ILE R  45     135.147 147.059 124.442  1.00  0.00           H  
ATOM    508 HD11 ILE R  45     133.318 145.194 120.602  1.00  0.00           H  
ATOM    509 HD12 ILE R  45     132.678 146.686 121.268  1.00  0.00           H  
ATOM    510 HD13 ILE R  45     134.418 146.486 121.063  1.00  0.00           H  
ATOM    511  N   VAL R  46     131.581 147.179 126.528  1.00 78.51           N  
ATOM    512  CA  VAL R  46     131.331 148.156 127.593  1.00 78.51           C  
ATOM    513  C   VAL R  46     131.135 147.495 128.974  1.00 78.51           C  
ATOM    514  O   VAL R  46     131.706 147.986 129.949  1.00 78.51           O  
ATOM    515  CB  VAL R  46     130.104 149.064 127.272  1.00 78.51           C  
ATOM    516  CG1 VAL R  46     129.716 150.040 128.405  1.00 78.51           C  
ATOM    517  CG2 VAL R  46     130.332 149.876 125.983  1.00 78.51           C  
ATOM    518  H   VAL R  46     130.850 147.072 125.836  1.00  0.00           H  
ATOM    519  HA  VAL R  46     132.212 148.799 127.661  1.00  0.00           H  
ATOM    520  HB  VAL R  46     129.245 148.416 127.091  1.00  0.00           H  
ATOM    521 HG11 VAL R  46     128.922 150.716 128.085  1.00  0.00           H  
ATOM    522 HG12 VAL R  46     129.344 149.523 129.289  1.00  0.00           H  
ATOM    523 HG13 VAL R  46     130.566 150.651 128.709  1.00  0.00           H  
ATOM    524 HG21 VAL R  46     129.446 150.452 125.716  1.00  0.00           H  
ATOM    525 HG22 VAL R  46     131.159 150.576 126.102  1.00  0.00           H  
ATOM    526 HG23 VAL R  46     130.567 149.241 125.130  1.00  0.00           H  
ATOM    527  N   SER R  47     130.368 146.389 129.033  1.00 81.43           N  
ATOM    528  CA  SER R  47     130.071 145.665 130.276  1.00 81.43           C  
ATOM    529  C   SER R  47     131.280 144.918 130.862  1.00 81.43           C  
ATOM    530  O   SER R  47     131.289 144.684 132.068  1.00 81.43           O  
ATOM    531  CB  SER R  47     128.910 144.675 130.073  1.00 81.43           C  
ATOM    532  OG  SER R  47     127.717 145.368 129.776  1.00 81.43           O  
ATOM    533  H   SER R  47     129.943 146.024 128.190  1.00  0.00           H  
ATOM    534  HA  SER R  47     129.761 146.398 131.024  1.00  0.00           H  
ATOM    535  HB2 SER R  47     129.135 143.956 129.287  1.00  0.00           H  
ATOM    536  HB3 SER R  47     128.732 144.096 130.981  1.00  0.00           H  
ATOM    537  HG  SER R  47     127.739 145.609 128.845  1.00  0.00           H  
ATOM    538  N   ILE R  48     132.276 144.567 130.030  1.00 79.52           N  
ATOM    539  CA  ILE R  48     133.543 144.013 130.507  1.00 79.52           C  
ATOM    540  C   ILE R  48     134.503 145.122 130.967  1.00 79.52           C  
ATOM    541  O   ILE R  48     134.997 145.018 132.087  1.00 79.52           O  
ATOM    542  CB  ILE R  48     134.204 143.043 129.479  1.00 79.52           C  
ATOM    543  CG1 ILE R  48     133.469 141.682 129.549  1.00 79.52           C  
ATOM    544  CG2 ILE R  48     135.730 142.833 129.638  1.00 79.52           C  
ATOM    545  CD1 ILE R  48     133.705 140.737 128.364  1.00 79.52           C  
ATOM    546  H   ILE R  48     132.202 144.752 129.040  1.00  0.00           H  
ATOM    547  HA  ILE R  48     133.338 143.414 131.397  1.00  0.00           H  
ATOM    548  HB  ILE R  48     134.039 143.458 128.485  1.00  0.00           H  
ATOM    549 HG12 ILE R  48     133.742 141.168 130.472  1.00  0.00           H  
ATOM    550 HG13 ILE R  48     132.395 141.852 129.620  1.00  0.00           H  
ATOM    551 HG21 ILE R  48     136.111 142.090 128.939  1.00  0.00           H  
ATOM    552 HG22 ILE R  48     136.294 143.746 129.443  1.00  0.00           H  
ATOM    553 HG23 ILE R  48     135.978 142.491 130.642  1.00  0.00           H  
ATOM    554 HD11 ILE R  48     133.033 139.880 128.419  1.00  0.00           H  
ATOM    555 HD12 ILE R  48     133.507 141.238 127.419  1.00  0.00           H  
ATOM    556 HD13 ILE R  48     134.724 140.349 128.347  1.00  0.00           H  
ATOM    557  N   SER R  49     134.728 146.151 130.127  1.00 83.37           N  
ATOM    558  CA  SER R  49     135.709 147.219 130.363  1.00 83.37           C  
ATOM    559  C   SER R  49     135.426 148.115 131.586  1.00 83.37           C  
ATOM    560  O   SER R  49     136.384 148.598 132.191  1.00 83.37           O  
ATOM    561  CB  SER R  49     135.883 148.073 129.093  1.00 83.37           C  
ATOM    562  OG  SER R  49     136.644 147.368 128.134  1.00 83.37           O  
ATOM    563  H   SER R  49     134.253 146.176 129.234  1.00  0.00           H  
ATOM    564  HA  SER R  49     136.668 146.735 130.555  1.00  0.00           H  
ATOM    565  HB2 SER R  49     134.919 148.365 128.673  1.00  0.00           H  
ATOM    566  HB3 SER R  49     136.420 148.997 129.313  1.00  0.00           H  
ATOM    567  HG  SER R  49     136.070 146.730 127.702  1.00  0.00           H  
ATOM    568  N   HIS R  50     134.141 148.298 131.941  1.00 89.50           N  
ATOM    569  CA  HIS R  50     133.713 149.077 133.106  1.00 89.50           C  
ATOM    570  C   HIS R  50     134.103 148.416 134.441  1.00 89.50           C  
ATOM    571  O   HIS R  50     134.686 149.084 135.294  1.00 89.50           O  
ATOM    572  CB  HIS R  50     132.196 149.346 133.022  1.00 89.50           C  
ATOM    573  CG  HIS R  50     131.657 150.207 134.140  1.00 89.50           C  
ATOM    574  CD2 HIS R  50     131.688 151.570 134.335  1.00 89.50           C  
ATOM    575  ND1 HIS R  50     130.985 149.689 135.235  1.00 89.50           N  
ATOM    576  CE1 HIS R  50     130.660 150.720 136.020  1.00 89.50           C  
ATOM    577  NE2 HIS R  50     131.055 151.892 135.538  1.00 89.50           N  
ATOM    578  H   HIS R  50     133.405 147.878 131.388  1.00  0.00           H  
ATOM    579  HA  HIS R  50     134.221 150.042 133.058  1.00  0.00           H  
ATOM    580  HB2 HIS R  50     131.965 149.848 132.081  1.00  0.00           H  
ATOM    581  HB3 HIS R  50     131.644 148.405 133.003  1.00  0.00           H  
ATOM    582  HD1 HIS R  50     130.779 148.715 135.411  1.00  0.00           H  
ATOM    583  HD2 HIS R  50     132.119 152.338 133.710  1.00  0.00           H  
ATOM    584  HE1 HIS R  50     130.127 150.611 136.953  1.00  0.00           H  
ATOM    585  N   PHE R  51     133.777 147.121 134.587  1.00 90.80           N  
ATOM    586  CA  PHE R  51     134.054 146.336 135.787  1.00 90.80           C  
ATOM    587  C   PHE R  51     135.492 145.823 135.754  1.00 90.80           C  
ATOM    588  O   PHE R  51     135.771 144.852 135.052  1.00 90.80           O  
ATOM    589  CB  PHE R  51     133.061 145.163 135.897  1.00 90.80           C  
ATOM    590  CG  PHE R  51     131.631 145.582 136.160  1.00 90.80           C  
ATOM    591  CD1 PHE R  51     130.813 145.980 135.087  1.00 90.80           C  
ATOM    592  CD2 PHE R  51     131.152 145.732 137.478  1.00 90.80           C  
ATOM    593  CE1 PHE R  51     129.521 146.413 135.320  1.00 90.80           C  
ATOM    594  CE2 PHE R  51     129.857 146.185 137.695  1.00 90.80           C  
ATOM    595  CZ  PHE R  51     129.041 146.513 136.620  1.00 90.80           C  
ATOM    596  H   PHE R  51     133.324 146.631 133.829  1.00  0.00           H  
ATOM    597  HA  PHE R  51     133.925 146.965 136.671  1.00  0.00           H  
ATOM    598  HB2 PHE R  51     133.080 144.570 134.980  1.00  0.00           H  
ATOM    599  HB3 PHE R  51     133.369 144.485 136.696  1.00  0.00           H  
ATOM    600  HD1 PHE R  51     131.189 145.949 134.080  1.00  0.00           H  
ATOM    601  HD2 PHE R  51     131.783 145.484 138.319  1.00  0.00           H  
ATOM    602  HE1 PHE R  51     128.901 146.672 134.479  1.00  0.00           H  
ATOM    603  HE2 PHE R  51     129.482 146.279 138.703  1.00  0.00           H  
ATOM    604  HZ  PHE R  51     128.033 146.854 136.803  1.00  0.00           H  
ATOM    605  N   LYS R  52     136.371 146.476 136.533  1.00 85.67           N  
ATOM    606  CA  LYS R  52     137.787 146.121 136.660  1.00 85.67           C  
ATOM    607  C   LYS R  52     138.031 144.751 137.333  1.00 85.67           C  
ATOM    608  O   LYS R  52     139.113 144.191 137.178  1.00 85.67           O  
ATOM    609  CB  LYS R  52     138.533 147.289 137.333  1.00 85.67           C  
ATOM    610  CG  LYS R  52     140.065 147.233 137.175  1.00 85.67           C  
ATOM    611  CD  LYS R  52     140.799 148.480 137.693  1.00 85.67           C  
ATOM    612  CE  LYS R  52     140.456 149.774 136.935  1.00 85.67           C  
ATOM    613  NZ  LYS R  52     141.284 150.899 137.399  1.00 85.67           N1+
ATOM    614  H   LYS R  52     136.062 147.277 137.064  1.00  0.00           H  
ATOM    615  HA  LYS R  52     138.177 146.039 135.652  1.00  0.00           H  
ATOM    616  HB2 LYS R  52     138.180 148.206 136.861  1.00  0.00           H  
ATOM    617  HB3 LYS R  52     138.256 147.365 138.385  1.00  0.00           H  
ATOM    618  HG2 LYS R  52     140.455 146.367 137.710  1.00  0.00           H  
ATOM    619  HG3 LYS R  52     140.321 147.078 136.127  1.00  0.00           H  
ATOM    620  HD2 LYS R  52     140.575 148.610 138.753  1.00  0.00           H  
ATOM    621  HD3 LYS R  52     141.873 148.300 137.635  1.00  0.00           H  
ATOM    622  HE2 LYS R  52     140.618 149.641 135.864  1.00  0.00           H  
ATOM    623  HE3 LYS R  52     139.410 150.047 137.074  1.00  0.00           H  
ATOM    624  HZ1 LYS R  52     142.260 150.689 137.243  1.00  0.00           H  
ATOM    625  HZ2 LYS R  52     141.037 151.735 136.889  1.00  0.00           H  
ATOM    626  HZ3 LYS R  52     141.127 151.050 138.385  1.00  0.00           H  
ATOM    627  N   GLN R  53     136.997 144.210 137.999  1.00 93.25           N  
ATOM    628  CA  GLN R  53     136.906 142.838 138.496  1.00 93.25           C  
ATOM    629  C   GLN R  53     136.983 141.782 137.372  1.00 93.25           C  
ATOM    630  O   GLN R  53     137.667 140.774 137.544  1.00 93.25           O  
ATOM    631  CB  GLN R  53     135.585 142.725 139.289  1.00 93.25           C  
ATOM    632  CG  GLN R  53     135.290 141.337 139.899  1.00 93.25           C  
ATOM    633  CD  GLN R  53     133.904 141.250 140.545  1.00 93.25           C  
ATOM    634  NE2 GLN R  53     133.675 140.193 141.325  1.00 93.25           N  
ATOM    635  OE1 GLN R  53     133.042 142.098 140.328  1.00 93.25           O  
ATOM    636  H   GLN R  53     136.149 144.752 138.083  1.00  0.00           H  
ATOM    637  HA  GLN R  53     137.741 142.670 139.179  1.00  0.00           H  
ATOM    638  HB2 GLN R  53     135.590 143.463 140.093  1.00  0.00           H  
ATOM    639  HB3 GLN R  53     134.765 143.010 138.627  1.00  0.00           H  
ATOM    640  HG2 GLN R  53     135.326 140.558 139.138  1.00  0.00           H  
ATOM    641  HG3 GLN R  53     136.052 141.091 140.639  1.00  0.00           H  
ATOM    642 HE21 GLN R  53     134.395 139.502 141.480  1.00  0.00           H  
ATOM    643 HE22 GLN R  53     132.775 140.080 141.768  1.00  0.00           H  
ATOM    644  N   LEU R  54     136.285 142.038 136.251  1.00 89.61           N  
ATOM    645  CA  LEU R  54     136.153 141.134 135.103  1.00 89.61           C  
ATOM    646  C   LEU R  54     137.269 141.374 134.061  1.00 89.61           C  
ATOM    647  O   LEU R  54     136.977 141.459 132.868  1.00 89.61           O  
ATOM    648  CB  LEU R  54     134.740 141.305 134.481  1.00 89.61           C  
ATOM    649  CG  LEU R  54     133.543 141.090 135.437  1.00 89.61           C  
ATOM    650  CD1 LEU R  54     132.211 141.377 134.707  1.00 89.61           C  
ATOM    651  CD2 LEU R  54     133.552 139.699 136.105  1.00 89.61           C  
ATOM    652  H   LEU R  54     135.782 142.911 136.175  1.00  0.00           H  
ATOM    653  HA  LEU R  54     136.258 140.103 135.442  1.00  0.00           H  
ATOM    654  HB2 LEU R  54     134.663 142.308 134.056  1.00  0.00           H  
ATOM    655  HB3 LEU R  54     134.631 140.616 133.641  1.00  0.00           H  
ATOM    656  HG  LEU R  54     133.617 141.828 136.236  1.00  0.00           H  
ATOM    657 HD11 LEU R  54     131.553 140.509 134.664  1.00  0.00           H  
ATOM    658 HD12 LEU R  54     131.665 142.176 135.210  1.00  0.00           H  
ATOM    659 HD13 LEU R  54     132.368 141.702 133.678  1.00  0.00           H  
ATOM    660 HD21 LEU R  54     132.555 139.267 136.193  1.00  0.00           H  
ATOM    661 HD22 LEU R  54     134.162 138.985 135.550  1.00  0.00           H  
ATOM    662 HD23 LEU R  54     133.959 139.762 137.115  1.00  0.00           H  
ATOM    663  N   HIS R  55     138.525 141.505 134.521  1.00 81.98           N  
ATOM    664  CA  HIS R  55     139.700 141.846 133.705  1.00 81.98           C  
ATOM    665  C   HIS R  55     140.751 140.722 133.713  1.00 81.98           C  
ATOM    666  O   HIS R  55     141.944 141.003 133.580  1.00 81.98           O  
ATOM    667  CB  HIS R  55     140.297 143.183 134.207  1.00 81.98           C  
ATOM    668  CG  HIS R  55     139.584 144.446 133.792  1.00 81.98           C  
ATOM    669  CD2 HIS R  55     140.099 145.709 133.560  1.00 81.98           C  
ATOM    670  ND1 HIS R  55     138.268 144.471 133.357  1.00 81.98           N1+
ATOM    671  CE1 HIS R  55     138.008 145.720 132.983  1.00 81.98           C  
ATOM    672  NE2 HIS R  55     139.074 146.504 133.082  1.00 81.98           N  
ATOM    673  H   HIS R  55     138.690 141.414 135.515  1.00  0.00           H  
ATOM    674  HA  HIS R  55     139.431 141.965 132.654  1.00  0.00           H  
ATOM    675  HB2 HIS R  55     140.413 143.163 135.289  1.00  0.00           H  
ATOM    676  HB3 HIS R  55     141.305 143.321 133.815  1.00  0.00           H  
ATOM    677  HD1 HIS R  55     137.615 143.699 133.349  1.00  0.00           H  
ATOM    678  HD2 HIS R  55     141.091 146.112 133.700  1.00  0.00           H  
ATOM    679  HE1 HIS R  55     137.050 146.066 132.649  1.00  0.00           H  
ATOM    680  HE2 HIS R  55     139.121 147.485 132.840  1.00  0.00           H  
ATOM    681  N   THR R  56     140.306 139.460 133.824  1.00 72.44           N  
ATOM    682  CA  THR R  56     141.164 138.283 133.676  1.00 72.44           C  
ATOM    683  C   THR R  56     141.706 138.160 132.228  1.00 72.44           C  
ATOM    684  O   THR R  56     141.055 138.664 131.308  1.00 72.44           O  
ATOM    685  CB  THR R  56     140.377 136.984 134.002  1.00 72.44           C  
ATOM    686  CG2 THR R  56     139.913 136.914 135.463  1.00 72.44           C  
ATOM    687  OG1 THR R  56     139.257 136.813 133.152  1.00 72.44           O  
ATOM    688  H   THR R  56     139.317 139.278 133.911  1.00  0.00           H  
ATOM    689  HA  THR R  56     141.982 138.410 134.386  1.00  0.00           H  
ATOM    690  HB  THR R  56     141.018 136.120 133.827  1.00  0.00           H  
ATOM    691  HG1 THR R  56     138.752 136.056 133.458  1.00  0.00           H  
ATOM    692 HG21 THR R  56     139.414 135.968 135.673  1.00  0.00           H  
ATOM    693 HG22 THR R  56     140.759 136.997 136.145  1.00  0.00           H  
ATOM    694 HG23 THR R  56     139.213 137.715 135.702  1.00  0.00           H  
ATOM    695  N   PRO R  57     142.871 137.485 132.050  1.00 65.17           N  
ATOM    696  CA  PRO R  57     143.462 137.196 130.727  1.00 65.17           C  
ATOM    697  C   PRO R  57     142.477 136.680 129.660  1.00 65.17           C  
ATOM    698  O   PRO R  57     142.415 137.257 128.579  1.00 65.17           O  
ATOM    699  CB  PRO R  57     144.608 136.206 131.025  1.00 65.17           C  
ATOM    700  CG  PRO R  57     144.456 135.794 132.477  1.00 65.17           C  
ATOM    701  CD  PRO R  57     143.742 136.972 133.110  1.00 65.17           C  
ATOM    702  HA  PRO R  57     143.902 138.116 130.347  1.00  0.00           H  
ATOM    703  HB2 PRO R  57     144.600 135.315 130.398  1.00  0.00           H  
ATOM    704  HB3 PRO R  57     145.564 136.710 130.880  1.00  0.00           H  
ATOM    705  HG2 PRO R  57     143.812 134.915 132.532  1.00  0.00           H  
ATOM    706  HG3 PRO R  57     145.401 135.545 132.959  1.00  0.00           H  
ATOM    707  HD2 PRO R  57     143.235 136.646 134.017  1.00  0.00           H  
ATOM    708  HD3 PRO R  57     144.454 137.753 133.383  1.00  0.00           H  
ATOM    709  N   THR R  58     141.675 135.665 130.010  1.00 64.72           N  
ATOM    710  CA  THR R  58     140.661 135.052 129.148  1.00 64.72           C  
ATOM    711  C   THR R  58     139.572 136.016 128.628  1.00 64.72           C  
ATOM    712  O   THR R  58     139.224 135.936 127.450  1.00 64.72           O  
ATOM    713  CB  THR R  58     139.936 133.908 129.898  1.00 64.72           C  
ATOM    714  CG2 THR R  58     138.944 133.099 129.040  1.00 64.72           C  
ATOM    715  OG1 THR R  58     140.900 133.024 130.431  1.00 64.72           O  
ATOM    716  H   THR R  58     141.780 135.236 130.918  1.00  0.00           H  
ATOM    717  HA  THR R  58     141.181 134.634 128.283  1.00  0.00           H  
ATOM    718  HB  THR R  58     139.394 134.319 130.753  1.00  0.00           H  
ATOM    719  HG1 THR R  58     141.051 132.308 129.800  1.00  0.00           H  
ATOM    720 HG21 THR R  58     138.583 132.223 129.580  1.00  0.00           H  
ATOM    721 HG22 THR R  58     138.066 133.687 128.771  1.00  0.00           H  
ATOM    722 HG23 THR R  58     139.408 132.754 128.117  1.00  0.00           H  
ATOM    723  N   ASN R  59     139.072 136.919 129.493  1.00 64.25           N  
ATOM    724  CA  ASN R  59     138.041 137.909 129.144  1.00 64.25           C  
ATOM    725  C   ASN R  59     138.535 138.997 128.173  1.00 64.25           C  
ATOM    726  O   ASN R  59     137.687 139.633 127.546  1.00 64.25           O  
ATOM    727  CB  ASN R  59     137.442 138.527 130.433  1.00 64.25           C  
ATOM    728  CG  ASN R  59     136.463 137.613 131.185  1.00 64.25           C  
ATOM    729  ND2 ASN R  59     136.029 138.049 132.370  1.00 64.25           N  
ATOM    730  OD1 ASN R  59     136.077 136.548 130.707  1.00 64.25           O  
ATOM    731  H   ASN R  59     139.422 136.953 130.441  1.00  0.00           H  
ATOM    732  HA  ASN R  59     137.264 137.341 128.629  1.00  0.00           H  
ATOM    733  HB2 ASN R  59     138.235 138.864 131.103  1.00  0.00           H  
ATOM    734  HB3 ASN R  59     136.866 139.417 130.175  1.00  0.00           H  
ATOM    735 HD21 ASN R  59     136.342 138.937 132.733  1.00  0.00           H  
ATOM    736 HD22 ASN R  59     135.376 137.492 132.901  1.00  0.00           H  
ATOM    737  N   TRP R  60     139.863 139.161 128.012  1.00 65.81           N  
ATOM    738  CA  TRP R  60     140.444 140.034 126.991  1.00 65.81           C  
ATOM    739  C   TRP R  60     140.374 139.471 125.561  1.00 65.81           C  
ATOM    740  O   TRP R  60     140.234 140.276 124.640  1.00 65.81           O  
ATOM    741  CB  TRP R  60     141.867 140.480 127.361  1.00 65.81           C  
ATOM    742  CG  TRP R  60     141.962 141.326 128.595  1.00 65.81           C  
ATOM    743  CD1 TRP R  60     142.679 141.030 129.701  1.00 65.81           C  
ATOM    744  CD2 TRP R  60     141.317 142.608 128.868  1.00 65.81           C  
ATOM    745  CE2 TRP R  60     141.718 143.046 130.166  1.00 65.81           C  
ATOM    746  CE3 TRP R  60     140.436 143.454 128.153  1.00 65.81           C  
ATOM    747  NE1 TRP R  60     142.543 142.042 130.627  1.00 65.81           N  
ATOM    748  CZ2 TRP R  60     141.282 144.262 130.714  1.00 65.81           C  
ATOM    749  CZ3 TRP R  60     139.962 144.661 128.707  1.00 65.81           C  
ATOM    750  CH2 TRP R  60     140.389 145.069 129.984  1.00 65.81           C  
ATOM    751  H   TRP R  60     140.510 138.605 128.555  1.00  0.00           H  
ATOM    752  HA  TRP R  60     139.844 140.939 126.973  1.00  0.00           H  
ATOM    753  HB2 TRP R  60     142.518 139.613 127.471  1.00  0.00           H  
ATOM    754  HB3 TRP R  60     142.293 141.067 126.546  1.00  0.00           H  
ATOM    755  HD1 TRP R  60     143.264 140.134 129.820  1.00  0.00           H  
ATOM    756  HE1 TRP R  60     142.990 142.012 131.534  1.00  0.00           H  
ATOM    757  HE3 TRP R  60     140.122 143.171 127.160  1.00  0.00           H  
ATOM    758  HZ2 TRP R  60     141.633 144.568 131.686  1.00  0.00           H  
ATOM    759  HZ3 TRP R  60     139.284 145.283 128.141  1.00  0.00           H  
ATOM    760  HH2 TRP R  60     140.039 146.003 130.396  1.00  0.00           H  
ATOM    761  N   LEU R  61     140.403 138.133 125.384  1.00 55.54           N  
ATOM    762  CA  LEU R  61     140.136 137.494 124.084  1.00 55.54           C  
ATOM    763  C   LEU R  61     138.691 137.722 123.612  1.00 55.54           C  
ATOM    764  O   LEU R  61     138.476 137.882 122.412  1.00 55.54           O  
ATOM    765  CB  LEU R  61     140.370 135.963 124.131  1.00 55.54           C  
ATOM    766  CG  LEU R  61     141.829 135.469 124.135  1.00 55.54           C  
ATOM    767  CD1 LEU R  61     141.875 133.953 124.432  1.00 55.54           C  
ATOM    768  CD2 LEU R  61     142.585 135.828 122.833  1.00 55.54           C  
ATOM    769  H   LEU R  61     140.510 137.519 126.180  1.00  0.00           H  
ATOM    770  HA  LEU R  61     140.798 137.947 123.346  1.00  0.00           H  
ATOM    771  HB2 LEU R  61     139.850 135.559 124.999  1.00  0.00           H  
ATOM    772  HB3 LEU R  61     139.888 135.494 123.270  1.00  0.00           H  
ATOM    773  HG  LEU R  61     142.326 135.973 124.963  1.00  0.00           H  
ATOM    774 HD11 LEU R  61     142.383 133.754 125.375  1.00  0.00           H  
ATOM    775 HD12 LEU R  61     140.878 133.522 124.521  1.00  0.00           H  
ATOM    776 HD13 LEU R  61     142.388 133.378 123.664  1.00  0.00           H  
ATOM    777 HD21 LEU R  61     143.532 136.313 123.068  1.00  0.00           H  
ATOM    778 HD22 LEU R  61     142.821 134.955 122.226  1.00  0.00           H  
ATOM    779 HD23 LEU R  61     142.021 136.501 122.187  1.00  0.00           H  
ATOM    780  N   ILE R  62     137.738 137.716 124.561  1.00 54.97           N  
ATOM    781  CA  ILE R  62     136.304 137.818 124.296  1.00 54.97           C  
ATOM    782  C   ILE R  62     135.894 139.217 123.785  1.00 54.97           C  
ATOM    783  O   ILE R  62     135.063 139.286 122.879  1.00 54.97           O  
ATOM    784  CB  ILE R  62     135.460 137.409 125.543  1.00 54.97           C  
ATOM    785  CG1 ILE R  62     135.748 135.936 125.933  1.00 54.97           C  
ATOM    786  CG2 ILE R  62     133.936 137.618 125.372  1.00 54.97           C  
ATOM    787  CD1 ILE R  62     135.165 135.513 127.291  1.00 54.97           C  
ATOM    788  H   ILE R  62     138.003 137.584 125.526  1.00  0.00           H  
ATOM    789  HA  ILE R  62     136.073 137.109 123.497  1.00  0.00           H  
ATOM    790  HB  ILE R  62     135.782 138.034 126.377  1.00  0.00           H  
ATOM    791 HG12 ILE R  62     135.356 135.277 125.157  1.00  0.00           H  
ATOM    792 HG13 ILE R  62     136.821 135.747 125.961  1.00  0.00           H  
ATOM    793 HG21 ILE R  62     133.381 137.267 126.242  1.00  0.00           H  
ATOM    794 HG22 ILE R  62     133.675 138.669 125.253  1.00  0.00           H  
ATOM    795 HG23 ILE R  62     133.560 137.076 124.504  1.00  0.00           H  
ATOM    796 HD11 ILE R  62     135.843 134.835 127.810  1.00  0.00           H  
ATOM    797 HD12 ILE R  62     134.998 136.369 127.946  1.00  0.00           H  
ATOM    798 HD13 ILE R  62     134.213 134.998 127.166  1.00  0.00           H  
ATOM    799  N   VAL R  63     136.512 140.294 124.308  1.00 57.40           N  
ATOM    800  CA  VAL R  63     136.296 141.655 123.800  1.00 57.40           C  
ATOM    801  C   VAL R  63     137.148 142.000 122.563  1.00 57.40           C  
ATOM    802  O   VAL R  63     136.697 142.826 121.771  1.00 57.40           O  
ATOM    803  CB  VAL R  63     136.513 142.760 124.864  1.00 57.40           C  
ATOM    804  CG1 VAL R  63     135.450 142.682 125.962  1.00 57.40           C  
ATOM    805  CG2 VAL R  63     137.919 142.791 125.480  1.00 57.40           C  
ATOM    806  H   VAL R  63     137.185 140.184 125.055  1.00  0.00           H  
ATOM    807  HA  VAL R  63     135.254 141.732 123.489  1.00  0.00           H  
ATOM    808  HB  VAL R  63     136.362 143.726 124.378  1.00  0.00           H  
ATOM    809 HG11 VAL R  63     135.525 143.531 126.640  1.00  0.00           H  
ATOM    810 HG12 VAL R  63     134.443 142.675 125.548  1.00  0.00           H  
ATOM    811 HG13 VAL R  63     135.579 141.773 126.547  1.00  0.00           H  
ATOM    812 HG21 VAL R  63     137.996 143.585 126.223  1.00  0.00           H  
ATOM    813 HG22 VAL R  63     138.136 141.850 125.979  1.00  0.00           H  
ATOM    814 HG23 VAL R  63     138.695 142.967 124.736  1.00  0.00           H  
ATOM    815  N   SER R  64     138.313 141.349 122.374  1.00 51.40           N  
ATOM    816  CA  SER R  64     139.108 141.450 121.142  1.00 51.40           C  
ATOM    817  C   SER R  64     138.360 140.865 119.929  1.00 51.40           C  
ATOM    818  O   SER R  64     138.374 141.473 118.859  1.00 51.40           O  
ATOM    819  CB  SER R  64     140.487 140.793 121.351  1.00 51.40           C  
ATOM    820  OG  SER R  64     141.274 140.838 120.177  1.00 51.40           O  
ATOM    821  H   SER R  64     138.644 140.697 123.072  1.00  0.00           H  
ATOM    822  HA  SER R  64     139.275 142.511 120.942  1.00  0.00           H  
ATOM    823  HB2 SER R  64     141.032 141.300 122.148  1.00  0.00           H  
ATOM    824  HB3 SER R  64     140.379 139.751 121.652  1.00  0.00           H  
ATOM    825  HG  SER R  64     141.124 140.030 119.676  1.00  0.00           H  
ATOM    826  N   MET R  65     137.677 139.731 120.152  1.00 53.40           N  
ATOM    827  CA  MET R  65     136.755 139.084 119.223  1.00 53.40           C  
ATOM    828  C   MET R  65     135.534 139.960 118.898  1.00 53.40           C  
ATOM    829  O   MET R  65     135.192 140.086 117.725  1.00 53.40           O  
ATOM    830  CB  MET R  65     136.340 137.732 119.832  1.00 53.40           C  
ATOM    831  CG  MET R  65     135.359 136.889 119.000  1.00 53.40           C  
ATOM    832  SD  MET R  65     134.563 135.576 119.957  1.00 53.40           S  
ATOM    833  CE  MET R  65     133.389 136.548 120.939  1.00 53.40           C  
ATOM    834  H   MET R  65     137.748 139.294 121.062  1.00  0.00           H  
ATOM    835  HA  MET R  65     137.290 138.896 118.290  1.00  0.00           H  
ATOM    836  HB2 MET R  65     137.237 137.140 120.008  1.00  0.00           H  
ATOM    837  HB3 MET R  65     135.921 137.902 120.822  1.00  0.00           H  
ATOM    838  HG2 MET R  65     134.563 137.490 118.561  1.00  0.00           H  
ATOM    839  HG3 MET R  65     135.891 136.433 118.165  1.00  0.00           H  
ATOM    840  HE1 MET R  65     132.712 135.882 121.473  1.00  0.00           H  
ATOM    841  HE2 MET R  65     133.907 137.163 121.674  1.00  0.00           H  
ATOM    842  HE3 MET R  65     132.794 137.200 120.298  1.00  0.00           H  
ATOM    843  N   ALA R  66     134.916 140.564 119.930  1.00 57.27           N  
ATOM    844  CA  ALA R  66     133.771 141.465 119.780  1.00 57.27           C  
ATOM    845  C   ALA R  66     134.098 142.751 119.000  1.00 57.27           C  
ATOM    846  O   ALA R  66     133.213 143.286 118.337  1.00 57.27           O  
ATOM    847  CB  ALA R  66     133.194 141.796 121.164  1.00 57.27           C  
ATOM    848  H   ALA R  66     135.238 140.400 120.874  1.00  0.00           H  
ATOM    849  HA  ALA R  66     133.012 140.924 119.213  1.00  0.00           H  
ATOM    850  HB1 ALA R  66     132.287 142.394 121.085  1.00  0.00           H  
ATOM    851  HB2 ALA R  66     132.934 140.888 121.709  1.00  0.00           H  
ATOM    852  HB3 ALA R  66     133.904 142.359 121.768  1.00  0.00           H  
ATOM    853  N   THR R  67     135.365 143.196 119.056  1.00 57.68           N  
ATOM    854  CA  THR R  67     135.871 144.341 118.302  1.00 57.68           C  
ATOM    855  C   THR R  67     136.092 144.015 116.807  1.00 57.68           C  
ATOM    856  O   THR R  67     135.837 144.892 115.984  1.00 57.68           O  
ATOM    857  CB  THR R  67     137.179 144.898 118.926  1.00 57.68           C  
ATOM    858  CG2 THR R  67     137.773 146.138 118.235  1.00 57.68           C  
ATOM    859  OG1 THR R  67     136.929 145.265 120.268  1.00 57.68           O  
ATOM    860  H   THR R  67     136.036 142.703 119.628  1.00  0.00           H  
ATOM    861  HA  THR R  67     135.120 145.132 118.354  1.00  0.00           H  
ATOM    862  HB  THR R  67     137.932 144.112 118.959  1.00  0.00           H  
ATOM    863  HG1 THR R  67     136.729 144.470 120.774  1.00  0.00           H  
ATOM    864 HG21 THR R  67     138.649 146.503 118.772  1.00  0.00           H  
ATOM    865 HG22 THR R  67     138.091 145.934 117.215  1.00  0.00           H  
ATOM    866 HG23 THR R  67     137.047 146.951 118.195  1.00  0.00           H  
ATOM    867  N   VAL R  68     136.472 142.767 116.460  1.00 53.79           N  
ATOM    868  CA  VAL R  68     136.497 142.274 115.071  1.00 53.79           C  
ATOM    869  C   VAL R  68     135.082 142.244 114.455  1.00 53.79           C  
ATOM    870  O   VAL R  68     134.901 142.700 113.325  1.00 53.79           O  
ATOM    871  CB  VAL R  68     137.117 140.843 114.955  1.00 53.79           C  
ATOM    872  CG1 VAL R  68     136.937 140.154 113.591  1.00 53.79           C  
ATOM    873  CG2 VAL R  68     138.611 140.831 115.305  1.00 53.79           C  
ATOM    874  H   VAL R  68     136.658 142.082 117.180  1.00  0.00           H  
ATOM    875  HA  VAL R  68     137.103 142.961 114.478  1.00  0.00           H  
ATOM    876  HB  VAL R  68     136.628 140.198 115.682  1.00  0.00           H  
ATOM    877 HG11 VAL R  68     137.473 139.207 113.572  1.00  0.00           H  
ATOM    878 HG12 VAL R  68     135.894 139.926 113.368  1.00  0.00           H  
ATOM    879 HG13 VAL R  68     137.329 140.763 112.780  1.00  0.00           H  
ATOM    880 HG21 VAL R  68     139.032 139.830 115.206  1.00  0.00           H  
ATOM    881 HG22 VAL R  68     139.177 141.488 114.645  1.00  0.00           H  
ATOM    882 HG23 VAL R  68     138.780 141.149 116.330  1.00  0.00           H  
ATOM    883  N   ASP R  69     134.117 141.728 115.235  1.00 59.71           N  
ATOM    884  CA  ASP R  69     132.700 141.604 114.886  1.00 59.71           C  
ATOM    885  C   ASP R  69     131.978 142.954 114.736  1.00 59.71           C  
ATOM    886  O   ASP R  69     131.121 143.067 113.862  1.00 59.71           O  
ATOM    887  CB  ASP R  69     131.932 140.682 115.861  1.00 59.71           C  
ATOM    888  CG  ASP R  69     132.491 139.259 115.997  1.00 59.71           C  
ATOM    889  OD1 ASP R  69     132.127 138.604 116.997  1.00 59.71           O  
ATOM    890  OD2 ASP R  69     133.195 138.808 115.064  1.00 59.71           O1-
ATOM    891  H   ASP R  69     134.374 141.356 116.140  1.00  0.00           H  
ATOM    892  HA  ASP R  69     132.666 141.132 113.903  1.00  0.00           H  
ATOM    893  HB2 ASP R  69     131.970 141.140 116.850  1.00  0.00           H  
ATOM    894  HB3 ASP R  69     130.885 140.613 115.566  1.00  0.00           H  
ATOM    895  N   PHE R  70     132.350 143.958 115.550  1.00 64.86           N  
ATOM    896  CA  PHE R  70     131.818 145.322 115.464  1.00 64.86           C  
ATOM    897  C   PHE R  70     132.233 146.025 114.159  1.00 64.86           C  
ATOM    898  O   PHE R  70     131.400 146.693 113.544  1.00 64.86           O  
ATOM    899  CB  PHE R  70     132.235 146.123 116.717  1.00 64.86           C  
ATOM    900  CG  PHE R  70     131.619 147.508 116.831  1.00 64.86           C  
ATOM    901  CD1 PHE R  70     132.274 148.645 116.309  1.00 64.86           C  
ATOM    902  CD2 PHE R  70     130.302 147.642 117.319  1.00 64.86           C  
ATOM    903  CE1 PHE R  70     131.641 149.882 116.333  1.00 64.86           C  
ATOM    904  CE2 PHE R  70     129.687 148.887 117.337  1.00 64.86           C  
ATOM    905  CZ  PHE R  70     130.356 150.002 116.848  1.00 64.86           C  
ATOM    906  H   PHE R  70     133.038 143.787 116.270  1.00  0.00           H  
ATOM    907  HA  PHE R  70     130.729 145.245 115.467  1.00  0.00           H  
ATOM    908  HB2 PHE R  70     131.935 145.567 117.606  1.00  0.00           H  
ATOM    909  HB3 PHE R  70     133.322 146.205 116.770  1.00  0.00           H  
ATOM    910  HD1 PHE R  70     133.264 148.555 115.887  1.00  0.00           H  
ATOM    911  HD2 PHE R  70     129.774 146.775 117.685  1.00  0.00           H  
ATOM    912  HE1 PHE R  70     132.146 150.751 115.939  1.00  0.00           H  
ATOM    913  HE2 PHE R  70     128.684 148.983 117.725  1.00  0.00           H  
ATOM    914  HZ  PHE R  70     129.870 150.966 116.859  1.00  0.00           H  
ATOM    915  N   LEU R  71     133.495 145.822 113.739  1.00 62.65           N  
ATOM    916  CA  LEU R  71     134.025 146.343 112.479  1.00 62.65           C  
ATOM    917  C   LEU R  71     133.469 145.614 111.244  1.00 62.65           C  
ATOM    918  O   LEU R  71     133.318 146.269 110.218  1.00 62.65           O  
ATOM    919  CB  LEU R  71     135.568 146.329 112.486  1.00 62.65           C  
ATOM    920  CG  LEU R  71     136.233 147.236 113.548  1.00 62.65           C  
ATOM    921  CD1 LEU R  71     137.767 147.115 113.477  1.00 62.65           C  
ATOM    922  CD2 LEU R  71     135.772 148.706 113.501  1.00 62.65           C  
ATOM    923  H   LEU R  71     134.124 145.256 114.292  1.00  0.00           H  
ATOM    924  HA  LEU R  71     133.687 147.376 112.389  1.00  0.00           H  
ATOM    925  HB2 LEU R  71     135.912 145.302 112.625  1.00  0.00           H  
ATOM    926  HB3 LEU R  71     135.930 146.636 111.504  1.00  0.00           H  
ATOM    927  HG  LEU R  71     135.937 146.862 114.525  1.00  0.00           H  
ATOM    928 HD11 LEU R  71     138.195 147.047 114.478  1.00  0.00           H  
ATOM    929 HD12 LEU R  71     138.080 146.227 112.928  1.00  0.00           H  
ATOM    930 HD13 LEU R  71     138.228 147.971 112.982  1.00  0.00           H  
ATOM    931 HD21 LEU R  71     136.601 149.406 113.596  1.00  0.00           H  
ATOM    932 HD22 LEU R  71     135.260 148.945 112.573  1.00  0.00           H  
ATOM    933 HD23 LEU R  71     135.083 148.919 114.317  1.00  0.00           H  
ATOM    934  N   LEU R  72     133.107 144.321 111.353  1.00 62.07           N  
ATOM    935  CA  LEU R  72     132.354 143.608 110.311  1.00 62.07           C  
ATOM    936  C   LEU R  72     130.973 144.233 110.067  1.00 62.07           C  
ATOM    937  O   LEU R  72     130.593 144.389 108.909  1.00 62.07           O  
ATOM    938  CB  LEU R  72     132.224 142.105 110.654  1.00 62.07           C  
ATOM    939  CG  LEU R  72     133.398 141.269 110.120  1.00 62.07           C  
ATOM    940  CD1 LEU R  72     133.503 139.907 110.826  1.00 62.07           C  
ATOM    941  CD2 LEU R  72     133.359 141.112 108.583  1.00 62.07           C  
ATOM    942  H   LEU R  72     133.275 143.821 112.215  1.00  0.00           H  
ATOM    943  HA  LEU R  72     132.910 143.711 109.377  1.00  0.00           H  
ATOM    944  HB2 LEU R  72     132.142 141.992 111.734  1.00  0.00           H  
ATOM    945  HB3 LEU R  72     131.299 141.686 110.253  1.00  0.00           H  
ATOM    946  HG  LEU R  72     134.291 141.828 110.384  1.00  0.00           H  
ATOM    947 HD11 LEU R  72     134.510 139.499 110.739  1.00  0.00           H  
ATOM    948 HD12 LEU R  72     133.282 139.984 111.890  1.00  0.00           H  
ATOM    949 HD13 LEU R  72     132.813 139.178 110.398  1.00  0.00           H  
ATOM    950 HD21 LEU R  72     133.428 140.069 108.273  1.00  0.00           H  
ATOM    951 HD22 LEU R  72     132.441 141.513 108.152  1.00  0.00           H  
ATOM    952 HD23 LEU R  72     134.188 141.641 108.114  1.00  0.00           H  
ATOM    953  N   GLY R  73     130.283 144.632 111.149  1.00 68.20           N  
ATOM    954  CA  GLY R  73     128.978 145.283 111.081  1.00 68.20           C  
ATOM    955  C   GLY R  73     129.040 146.694 110.466  1.00 68.20           C  
ATOM    956  O   GLY R  73     128.061 147.104 109.853  1.00 68.20           O  
ATOM    957  H   GLY R  73     130.671 144.473 112.069  1.00  0.00           H  
ATOM    958  HA2 GLY R  73     128.286 144.662 110.510  1.00  0.00           H  
ATOM    959  HA3 GLY R  73     128.569 145.350 112.088  1.00  0.00           H  
ATOM    960  N   CYS R  74     130.155 147.435 110.610  1.00 71.95           N  
ATOM    961  CA  CYS R  74     130.273 148.825 110.145  1.00 71.95           C  
ATOM    962  C   CYS R  74     130.951 148.943 108.770  1.00 71.95           C  
ATOM    963  O   CYS R  74     130.402 149.612 107.895  1.00 71.95           O  
ATOM    964  CB  CYS R  74     131.013 149.720 111.161  1.00 71.95           C  
ATOM    965  SG  CYS R  74     129.888 150.256 112.477  1.00 71.95           S  
ATOM    966  H   CYS R  74     130.941 147.059 111.122  1.00  0.00           H  
ATOM    967  HA  CYS R  74     129.276 149.253 110.017  1.00  0.00           H  
ATOM    968  HB2 CYS R  74     131.869 149.203 111.596  1.00  0.00           H  
ATOM    969  HB3 CYS R  74     131.395 150.626 110.687  1.00  0.00           H  
ATOM    970  HG  CYS R  74     129.782 149.060 113.064  1.00  0.00           H  
ATOM    971  N   LEU R  75     132.144 148.350 108.609  1.00 66.72           N  
ATOM    972  CA  LEU R  75     132.993 148.534 107.427  1.00 66.72           C  
ATOM    973  C   LEU R  75     132.513 147.716 106.219  1.00 66.72           C  
ATOM    974  O   LEU R  75     132.617 148.203 105.094  1.00 66.72           O  
ATOM    975  CB  LEU R  75     134.462 148.156 107.747  1.00 66.72           C  
ATOM    976  CG  LEU R  75     135.285 149.217 108.511  1.00 66.72           C  
ATOM    977  CD1 LEU R  75     134.681 149.628 109.866  1.00 66.72           C  
ATOM    978  CD2 LEU R  75     136.735 148.728 108.684  1.00 66.72           C  
ATOM    979  H   LEU R  75     132.537 147.789 109.355  1.00  0.00           H  
ATOM    980  HA  LEU R  75     132.968 149.586 107.135  1.00  0.00           H  
ATOM    981  HB2 LEU R  75     134.506 147.195 108.257  1.00  0.00           H  
ATOM    982  HB3 LEU R  75     134.990 147.988 106.805  1.00  0.00           H  
ATOM    983  HG  LEU R  75     135.324 150.117 107.897  1.00  0.00           H  
ATOM    984 HD11 LEU R  75     135.441 150.006 110.549  1.00  0.00           H  
ATOM    985 HD12 LEU R  75     133.948 150.426 109.738  1.00  0.00           H  
ATOM    986 HD13 LEU R  75     134.185 148.794 110.359  1.00  0.00           H  
ATOM    987 HD21 LEU R  75     137.276 149.302 109.437  1.00  0.00           H  
ATOM    988 HD22 LEU R  75     136.771 147.679 108.983  1.00  0.00           H  
ATOM    989 HD23 LEU R  75     137.289 148.823 107.750  1.00  0.00           H  
ATOM    990  N   VAL R  76     132.053 146.481 106.470  1.00 68.36           N  
ATOM    991  CA  VAL R  76     131.865 145.466 105.437  1.00 68.36           C  
ATOM    992  C   VAL R  76     130.376 145.237 105.124  1.00 68.36           C  
ATOM    993  O   VAL R  76     129.977 145.378 103.968  1.00 68.36           O  
ATOM    994  CB  VAL R  76     132.534 144.132 105.880  1.00 68.36           C  
ATOM    995  CG1 VAL R  76     132.177 142.901 105.029  1.00 68.36           C  
ATOM    996  CG2 VAL R  76     134.066 144.280 105.951  1.00 68.36           C  
ATOM    997  H   VAL R  76     131.973 146.166 107.426  1.00  0.00           H  
ATOM    998  HA  VAL R  76     132.347 145.778 104.508  1.00  0.00           H  
ATOM    999  HB  VAL R  76     132.201 143.908 106.893  1.00  0.00           H  
ATOM   1000 HG11 VAL R  76     132.699 142.029 105.418  1.00  0.00           H  
ATOM   1001 HG12 VAL R  76     131.117 142.653 105.065  1.00  0.00           H  
ATOM   1002 HG13 VAL R  76     132.460 143.037 103.985  1.00  0.00           H  
ATOM   1003 HG21 VAL R  76     134.534 143.363 106.309  1.00  0.00           H  
ATOM   1004 HG22 VAL R  76     134.490 144.507 104.972  1.00  0.00           H  
ATOM   1005 HG23 VAL R  76     134.361 145.074 106.637  1.00  0.00           H  
ATOM   1006  N   MET R  77     129.586 144.872 106.146  1.00 71.60           N  
ATOM   1007  CA  MET R  77     128.203 144.415 105.990  1.00 71.60           C  
ATOM   1008  C   MET R  77     127.165 145.397 105.387  1.00 71.60           C  
ATOM   1009  O   MET R  77     126.281 144.896 104.688  1.00 71.60           O  
ATOM   1010  CB  MET R  77     127.694 143.782 107.300  1.00 71.60           C  
ATOM   1011  CG  MET R  77     128.391 142.459 107.657  1.00 71.60           C  
ATOM   1012  SD  MET R  77     128.127 141.861 109.350  1.00 71.60           S  
ATOM   1013  CE  MET R  77     126.326 141.712 109.388  1.00 71.60           C  
ATOM   1014  H   MET R  77     129.976 144.793 107.077  1.00  0.00           H  
ATOM   1015  HA  MET R  77     128.258 143.597 105.270  1.00  0.00           H  
ATOM   1016  HB2 MET R  77     127.778 144.494 108.122  1.00  0.00           H  
ATOM   1017  HB3 MET R  77     126.634 143.556 107.194  1.00  0.00           H  
ATOM   1018  HG2 MET R  77     128.050 141.686 106.973  1.00  0.00           H  
ATOM   1019  HG3 MET R  77     129.467 142.533 107.502  1.00  0.00           H  
ATOM   1020  HE1 MET R  77     126.024 141.185 110.292  1.00  0.00           H  
ATOM   1021  HE2 MET R  77     125.865 142.698 109.397  1.00  0.00           H  
ATOM   1022  HE3 MET R  77     125.964 141.157 108.522  1.00  0.00           H  
ATOM   1023  N   PRO R  78     127.278 146.738 105.573  1.00 77.28           N  
ATOM   1024  CA  PRO R  78     126.328 147.688 104.956  1.00 77.28           C  
ATOM   1025  C   PRO R  78     126.397 147.785 103.423  1.00 77.28           C  
ATOM   1026  O   PRO R  78     125.371 148.065 102.808  1.00 77.28           O  
ATOM   1027  CB  PRO R  78     126.645 149.040 105.620  1.00 77.28           C  
ATOM   1028  CG  PRO R  78     127.322 148.666 106.924  1.00 77.28           C  
ATOM   1029  CD  PRO R  78     128.133 147.440 106.530  1.00 77.28           C  
ATOM   1030  HA  PRO R  78     125.320 147.382 105.248  1.00  0.00           H  
ATOM   1031  HB2 PRO R  78     127.340 149.621 105.010  1.00  0.00           H  
ATOM   1032  HB3 PRO R  78     125.754 149.650 105.776  1.00  0.00           H  
ATOM   1033  HG2 PRO R  78     127.913 149.476 107.349  1.00  0.00           H  
ATOM   1034  HG3 PRO R  78     126.568 148.383 107.660  1.00  0.00           H  
ATOM   1035  HD2 PRO R  78     129.057 147.738 106.033  1.00  0.00           H  
ATOM   1036  HD3 PRO R  78     128.389 146.840 107.399  1.00  0.00           H  
ATOM   1037  N   TYR R  79     127.584 147.544 102.841  1.00 79.29           N  
ATOM   1038  CA  TYR R  79     127.805 147.587 101.394  1.00 79.29           C  
ATOM   1039  C   TYR R  79     127.590 146.218 100.736  1.00 79.29           C  
ATOM   1040  O   TYR R  79     127.159 146.186  99.586  1.00 79.29           O  
ATOM   1041  CB  TYR R  79     129.225 148.077 101.078  1.00 79.29           C  
ATOM   1042  CG  TYR R  79     129.634 149.374 101.740  1.00 79.29           C  
ATOM   1043  CD1 TYR R  79     129.349 150.607 101.118  1.00 79.29           C  
ATOM   1044  CD2 TYR R  79     130.322 149.348 102.969  1.00 79.29           C  
ATOM   1045  CE1 TYR R  79     129.768 151.809 101.716  1.00 79.29           C  
ATOM   1046  CE2 TYR R  79     130.736 150.550 103.570  1.00 79.29           C  
ATOM   1047  CZ  TYR R  79     130.467 151.781 102.940  1.00 79.29           C  
ATOM   1048  OH  TYR R  79     130.889 152.943 103.515  1.00 79.29           O  
ATOM   1049  H   TYR R  79     128.388 147.328 103.413  1.00  0.00           H  
ATOM   1050  HA  TYR R  79     127.105 148.291 100.940  1.00  0.00           H  
ATOM   1051  HB2 TYR R  79     129.952 147.318 101.362  1.00  0.00           H  
ATOM   1052  HB3 TYR R  79     129.324 148.209 100.002  1.00  0.00           H  
ATOM   1053  HD1 TYR R  79     128.824 150.631 100.175  1.00  0.00           H  
ATOM   1054  HD2 TYR R  79     130.537 148.406 103.452  1.00  0.00           H  
ATOM   1055  HE1 TYR R  79     129.557 152.750 101.229  1.00  0.00           H  
ATOM   1056  HE2 TYR R  79     131.265 150.528 104.512  1.00  0.00           H  
ATOM   1057  HH  TYR R  79     130.664 153.722 103.002  1.00  0.00           H  
ATOM   1058  N   SER R  80     127.859 145.116 101.464  1.00 76.30           N  
ATOM   1059  CA  SER R  80     127.586 143.741 101.018  1.00 76.30           C  
ATOM   1060  C   SER R  80     126.101 143.501 100.723  1.00 76.30           C  
ATOM   1061  O   SER R  80     125.771 142.806  99.766  1.00 76.30           O  
ATOM   1062  CB  SER R  80     128.050 142.742 102.088  1.00 76.30           C  
ATOM   1063  OG  SER R  80     129.451 142.644 102.068  1.00 76.30           O  
ATOM   1064  H   SER R  80     128.232 145.212 102.398  1.00  0.00           H  
ATOM   1065  HA  SER R  80     128.136 143.563 100.092  1.00  0.00           H  
ATOM   1066  HB2 SER R  80     127.708 143.027 103.083  1.00  0.00           H  
ATOM   1067  HB3 SER R  80     127.654 141.745 101.888  1.00  0.00           H  
ATOM   1068  HG  SER R  80     129.716 141.949 102.683  1.00  0.00           H  
ATOM   1069  N   MET R  81     125.258 144.142 101.542  1.00 80.54           N  
ATOM   1070  CA  MET R  81     123.822 144.308 101.397  1.00 80.54           C  
ATOM   1071  C   MET R  81     123.425 144.992 100.077  1.00 80.54           C  
ATOM   1072  O   MET R  81     122.516 144.502  99.409  1.00 80.54           O  
ATOM   1073  CB  MET R  81     123.381 145.103 102.636  1.00 80.54           C  
ATOM   1074  CG  MET R  81     121.988 145.724 102.625  1.00 80.54           C  
ATOM   1075  SD  MET R  81     121.860 146.940 103.949  1.00 80.54           S  
ATOM   1076  CE  MET R  81     120.167 146.642 104.455  1.00 80.54           C  
ATOM   1077  H   MET R  81     125.660 144.664 102.309  1.00  0.00           H  
ATOM   1078  HA  MET R  81     123.350 143.325 101.416  1.00  0.00           H  
ATOM   1079  HB2 MET R  81     123.460 144.461 103.514  1.00  0.00           H  
ATOM   1080  HB3 MET R  81     124.097 145.902 102.813  1.00  0.00           H  
ATOM   1081  HG2 MET R  81     121.759 146.249 101.698  1.00  0.00           H  
ATOM   1082  HG3 MET R  81     121.244 144.938 102.740  1.00  0.00           H  
ATOM   1083  HE1 MET R  81     119.670 147.604 104.534  1.00  0.00           H  
ATOM   1084  HE2 MET R  81     119.619 146.020 103.752  1.00  0.00           H  
ATOM   1085  HE3 MET R  81     120.167 146.152 105.423  1.00  0.00           H  
ATOM   1086  N   VAL R  82     124.114 146.095  99.727  1.00 80.97           N  
ATOM   1087  CA  VAL R  82     123.878 146.853  98.495  1.00 80.97           C  
ATOM   1088  C   VAL R  82     124.262 146.054  97.235  1.00 80.97           C  
ATOM   1089  O   VAL R  82     123.501 146.083  96.275  1.00 80.97           O  
ATOM   1090  CB  VAL R  82     124.603 148.232  98.486  1.00 80.97           C  
ATOM   1091  CG1 VAL R  82     124.495 149.005  97.151  1.00 80.97           C  
ATOM   1092  CG2 VAL R  82     124.088 149.128  99.626  1.00 80.97           C  
ATOM   1093  H   VAL R  82     124.848 146.440 100.328  1.00  0.00           H  
ATOM   1094  HA  VAL R  82     122.804 147.046  98.438  1.00  0.00           H  
ATOM   1095  HB  VAL R  82     125.664 148.069  98.669  1.00  0.00           H  
ATOM   1096 HG11 VAL R  82     124.891 150.015  97.245  1.00  0.00           H  
ATOM   1097 HG12 VAL R  82     125.055 148.524  96.348  1.00  0.00           H  
ATOM   1098 HG13 VAL R  82     123.456 149.092  96.831  1.00  0.00           H  
ATOM   1099 HG21 VAL R  82     124.629 150.074  99.662  1.00  0.00           H  
ATOM   1100 HG22 VAL R  82     123.029 149.354  99.500  1.00  0.00           H  
ATOM   1101 HG23 VAL R  82     124.207 148.650 100.596  1.00  0.00           H  
ATOM   1102  N   ARG R  83     125.370 145.290  97.268  1.00 77.19           N  
ATOM   1103  CA  ARG R  83     125.698 144.342  96.198  1.00 77.19           C  
ATOM   1104  C   ARG R  83     124.645 143.229  96.061  1.00 77.19           C  
ATOM   1105  O   ARG R  83     124.277 142.897  94.939  1.00 77.19           O  
ATOM   1106  CB  ARG R  83     127.092 143.725  96.421  1.00 77.19           C  
ATOM   1107  CG  ARG R  83     127.508 142.746  95.302  1.00 77.19           C  
ATOM   1108  CD  ARG R  83     128.924 142.193  95.446  1.00 77.19           C  
ATOM   1109  NE  ARG R  83     129.154 141.531  96.738  1.00 77.19           N  
ATOM   1110  CZ  ARG R  83     129.752 142.069  97.815  1.00 77.19           C  
ATOM   1111  NH1 ARG R  83     130.271 143.305  97.783  1.00 77.19           N1+
ATOM   1112  NH2 ARG R  83     129.833 141.350  98.941  1.00 77.19           N1+
ATOM   1113  H   ARG R  83     125.970 145.301  98.082  1.00  0.00           H  
ATOM   1114  HA  ARG R  83     125.723 144.900  95.259  1.00  0.00           H  
ATOM   1115  HB2 ARG R  83     127.833 144.515  96.501  1.00  0.00           H  
ATOM   1116  HB3 ARG R  83     127.105 143.207  97.380  1.00  0.00           H  
ATOM   1117  HG2 ARG R  83     126.811 141.925  95.134  1.00  0.00           H  
ATOM   1118  HG3 ARG R  83     127.496 143.340  94.387  1.00  0.00           H  
ATOM   1119  HD2 ARG R  83     128.971 141.350  94.758  1.00  0.00           H  
ATOM   1120  HD3 ARG R  83     129.687 142.890  95.117  1.00  0.00           H  
ATOM   1121  HE  ARG R  83     128.761 140.605  96.825  1.00  0.00           H  
ATOM   1122 HH11 ARG R  83     130.210 143.857  96.941  1.00  0.00           H  
ATOM   1123 HH12 ARG R  83     130.753 143.685  98.585  1.00  0.00           H  
ATOM   1124 HH21 ARG R  83     129.449 140.417  98.983  1.00  0.00           H  
ATOM   1125 HH22 ARG R  83     130.261 141.738  99.771  1.00  0.00           H  
ATOM   1126  N   SER R  84     124.212 142.668  97.200  1.00 81.30           N  
ATOM   1127  CA  SER R  84     123.325 141.509  97.273  1.00 81.30           C  
ATOM   1128  C   SER R  84     121.891 141.795  96.804  1.00 81.30           C  
ATOM   1129  O   SER R  84     121.318 140.963  96.103  1.00 81.30           O  
ATOM   1130  CB  SER R  84     123.327 140.962  98.710  1.00 81.30           C  
ATOM   1131  OG  SER R  84     124.544 140.295  98.979  1.00 81.30           O  
ATOM   1132  H   SER R  84     124.568 143.006  98.084  1.00  0.00           H  
ATOM   1133  HA  SER R  84     123.723 140.735  96.611  1.00  0.00           H  
ATOM   1134  HB2 SER R  84     123.170 141.754  99.442  1.00  0.00           H  
ATOM   1135  HB3 SER R  84     122.513 140.253  98.844  1.00  0.00           H  
ATOM   1136  HG  SER R  84     125.222 140.963  99.117  1.00  0.00           H  
ATOM   1137  N   ALA R  85     121.344 142.961  97.184  1.00 86.70           N  
ATOM   1138  CA  ALA R  85     120.007 143.397  96.793  1.00 86.70           C  
ATOM   1139  C   ALA R  85     119.941 143.822  95.319  1.00 86.70           C  
ATOM   1140  O   ALA R  85     119.029 143.402  94.606  1.00 86.70           O  
ATOM   1141  CB  ALA R  85     119.556 144.542  97.709  1.00 86.70           C  
ATOM   1142  H   ALA R  85     121.864 143.588  97.785  1.00  0.00           H  
ATOM   1143  HA  ALA R  85     119.317 142.563  96.940  1.00  0.00           H  
ATOM   1144  HB1 ALA R  85     118.545 144.863  97.456  1.00  0.00           H  
ATOM   1145  HB2 ALA R  85     119.547 144.229  98.754  1.00  0.00           H  
ATOM   1146  HB3 ALA R  85     120.215 145.408  97.628  1.00  0.00           H  
ATOM   1147  N   GLU R  86     120.904 144.657  94.897  1.00 93.51           N  
ATOM   1148  CA  GLU R  86     120.931 145.274  93.572  1.00 93.51           C  
ATOM   1149  C   GLU R  86     121.472 144.343  92.478  1.00 93.51           C  
ATOM   1150  O   GLU R  86     121.070 144.501  91.331  1.00 93.51           O  
ATOM   1151  CB  GLU R  86     121.761 146.578  93.631  1.00 93.51           C  
ATOM   1152  CG  GLU R  86     121.317 147.584  94.721  1.00 93.51           C  
ATOM   1153  CD  GLU R  86     119.888 148.092  94.559  1.00 93.51           C  
ATOM   1154  OE1 GLU R  86     119.496 148.362  93.403  1.00 93.51           O  
ATOM   1155  OE2 GLU R  86     119.194 148.163  95.600  1.00 93.51           O1-
ATOM   1156  H   GLU R  86     121.626 144.955  95.540  1.00  0.00           H  
ATOM   1157  HA  GLU R  86     119.911 145.534  93.287  1.00  0.00           H  
ATOM   1158  HB2 GLU R  86     122.811 146.333  93.789  1.00  0.00           H  
ATOM   1159  HB3 GLU R  86     121.732 147.072  92.659  1.00  0.00           H  
ATOM   1160  HG2 GLU R  86     121.382 147.138  95.711  1.00  0.00           H  
ATOM   1161  HG3 GLU R  86     121.997 148.433  94.741  1.00  0.00           H  
ATOM   1162  N   HIS R  87     122.389 143.425  92.832  1.00 93.41           N  
ATOM   1163  CA  HIS R  87     123.230 142.630  91.919  1.00 93.41           C  
ATOM   1164  C   HIS R  87     124.244 143.472  91.118  1.00 93.41           C  
ATOM   1165  O   HIS R  87     124.791 142.987  90.127  1.00 93.41           O  
ATOM   1166  CB  HIS R  87     122.413 141.643  91.048  1.00 93.41           C  
ATOM   1167  CG  HIS R  87     121.926 140.434  91.805  1.00 93.41           C  
ATOM   1168  CD2 HIS R  87     122.176 139.093  91.614  1.00 93.41           C  
ATOM   1169  ND1 HIS R  87     121.122 140.507  92.929  1.00 93.41           N  
ATOM   1170  CE1 HIS R  87     120.936 139.256  93.358  1.00 93.41           C  
ATOM   1171  NE2 HIS R  87     121.547 138.345  92.610  1.00 93.41           N  
ATOM   1172  H   HIS R  87     122.653 143.356  93.806  1.00  0.00           H  
ATOM   1173  HA  HIS R  87     123.866 142.014  92.556  1.00  0.00           H  
ATOM   1174  HB2 HIS R  87     121.571 142.130  90.561  1.00  0.00           H  
ATOM   1175  HB3 HIS R  87     123.022 141.251  90.234  1.00  0.00           H  
ATOM   1176  HD1 HIS R  87     120.770 141.346  93.369  1.00  0.00           H  
ATOM   1177  HD2 HIS R  87     122.768 138.611  90.850  1.00  0.00           H  
ATOM   1178  HE1 HIS R  87     120.365 139.008  94.238  1.00  0.00           H  
ATOM   1179  N   CYS R  88     124.516 144.701  91.589  1.00 94.05           N  
ATOM   1180  CA  CYS R  88     125.501 145.597  91.006  1.00 94.05           C  
ATOM   1181  C   CYS R  88     126.098 146.532  92.059  1.00 94.05           C  
ATOM   1182  O   CYS R  88     125.419 146.924  93.008  1.00 94.05           O  
ATOM   1183  CB  CYS R  88     125.008 146.308  89.727  1.00 94.05           C  
ATOM   1184  SG  CYS R  88     123.673 147.489  90.061  1.00 94.05           S  
ATOM   1185  H   CYS R  88     124.050 145.036  92.420  1.00  0.00           H  
ATOM   1186  HA  CYS R  88     126.326 144.963  90.721  1.00  0.00           H  
ATOM   1187  HB2 CYS R  88     125.830 146.856  89.264  1.00  0.00           H  
ATOM   1188  HB3 CYS R  88     124.666 145.584  88.987  1.00  0.00           H  
ATOM   1189  HG  CYS R  88     124.410 148.338  90.785  1.00  0.00           H  
ATOM   1190  N   TRP R  89     127.384 146.851  91.846  1.00 90.90           N  
ATOM   1191  CA  TRP R  89     128.174 147.744  92.683  1.00 90.90           C  
ATOM   1192  C   TRP R  89     128.016 149.186  92.178  1.00 90.90           C  
ATOM   1193  O   TRP R  89     127.861 149.395  90.974  1.00 90.90           O  
ATOM   1194  CB  TRP R  89     129.636 147.262  92.619  1.00 90.90           C  
ATOM   1195  CG  TRP R  89     130.542 147.713  93.722  1.00 90.90           C  
ATOM   1196  CD1 TRP R  89     131.676 148.437  93.585  1.00 90.90           C  
ATOM   1197  CD2 TRP R  89     130.418 147.429  95.147  1.00 90.90           C  
ATOM   1198  CE2 TRP R  89     131.555 147.969  95.821  1.00 90.90           C  
ATOM   1199  CE3 TRP R  89     129.463 146.753  95.939  1.00 90.90           C  
ATOM   1200  NE1 TRP R  89     132.278 148.582  94.819  1.00 90.90           N  
ATOM   1201  CZ2 TRP R  89     131.754 147.810  97.203  1.00 90.90           C  
ATOM   1202  CZ3 TRP R  89     129.648 146.595  97.326  1.00 90.90           C  
ATOM   1203  CH2 TRP R  89     130.797 147.108  97.956  1.00 90.90           C  
ATOM   1204  H   TRP R  89     127.850 146.501  91.023  1.00  0.00           H  
ATOM   1205  HA  TRP R  89     127.810 147.668  93.709  1.00  0.00           H  
ATOM   1206  HB2 TRP R  89     129.656 146.172  92.668  1.00  0.00           H  
ATOM   1207  HB3 TRP R  89     130.078 147.521  91.655  1.00  0.00           H  
ATOM   1208  HD1 TRP R  89     132.062 148.805  92.646  1.00  0.00           H  
ATOM   1209  HE1 TRP R  89     133.157 149.068  94.936  1.00  0.00           H  
ATOM   1210  HE3 TRP R  89     128.585 146.340  95.467  1.00  0.00           H  
ATOM   1211  HZ2 TRP R  89     132.639 148.205  97.679  1.00  0.00           H  
ATOM   1212  HZ3 TRP R  89     128.920 146.053  97.904  1.00  0.00           H  
ATOM   1213  HH2 TRP R  89     130.951 146.958  99.014  1.00  0.00           H  
ATOM   1214  N   TYR R  90     128.062 150.144  93.114  1.00 94.49           N  
ATOM   1215  CA  TYR R  90     127.884 151.573  92.843  1.00 94.49           C  
ATOM   1216  C   TYR R  90     129.022 152.421  93.447  1.00 94.49           C  
ATOM   1217  O   TYR R  90     128.811 153.616  93.656  1.00 94.49           O  
ATOM   1218  CB  TYR R  90     126.502 152.027  93.381  1.00 94.49           C  
ATOM   1219  CG  TYR R  90     125.256 151.448  92.725  1.00 94.49           C  
ATOM   1220  CD1 TYR R  90     125.112 151.443  91.320  1.00 94.49           C  
ATOM   1221  CD2 TYR R  90     124.189 150.996  93.530  1.00 94.49           C  
ATOM   1222  CE1 TYR R  90     123.909 151.006  90.729  1.00 94.49           C  
ATOM   1223  CE2 TYR R  90     122.982 150.573  92.939  1.00 94.49           C  
ATOM   1224  CZ  TYR R  90     122.839 150.579  91.540  1.00 94.49           C  
ATOM   1225  OH  TYR R  90     121.662 150.174  90.975  1.00 94.49           O  
ATOM   1226  H   TYR R  90     128.190 149.893  94.083  1.00  0.00           H  
ATOM   1227  HA  TYR R  90     127.927 151.768  91.771  1.00  0.00           H  
ATOM   1228  HB2 TYR R  90     126.459 151.840  94.456  1.00  0.00           H  
ATOM   1229  HB3 TYR R  90     126.395 153.106  93.267  1.00  0.00           H  
ATOM   1230  HD1 TYR R  90     125.912 151.796  90.686  1.00  0.00           H  
ATOM   1231  HD2 TYR R  90     124.276 151.005  94.607  1.00  0.00           H  
ATOM   1232  HE1 TYR R  90     123.809 151.012  89.654  1.00  0.00           H  
ATOM   1233  HE2 TYR R  90     122.158 150.267  93.564  1.00  0.00           H  
ATOM   1234  HH  TYR R  90     121.024 149.882  91.633  1.00  0.00           H  
ATOM   1235  N   PHE R  91     130.189 151.815  93.742  1.00 90.21           N  
ATOM   1236  CA  PHE R  91     131.247 152.462  94.533  1.00 90.21           C  
ATOM   1237  C   PHE R  91     132.640 152.421  93.869  1.00 90.21           C  
ATOM   1238  O   PHE R  91     133.592 152.906  94.479  1.00 90.21           O  
ATOM   1239  CB  PHE R  91     131.285 151.846  95.948  1.00 90.21           C  
ATOM   1240  CG  PHE R  91     129.957 151.769  96.683  1.00 90.21           C  
ATOM   1241  CD1 PHE R  91     129.184 150.590  96.629  1.00 90.21           C  
ATOM   1242  CD2 PHE R  91     129.409 152.914  97.297  1.00 90.21           C  
ATOM   1243  CE1 PHE R  91     127.941 150.536  97.239  1.00 90.21           C  
ATOM   1244  CE2 PHE R  91     128.157 152.845  97.897  1.00 90.21           C  
ATOM   1245  CZ  PHE R  91     127.431 151.660  97.876  1.00 90.21           C  
ATOM   1246  H   PHE R  91     130.308 150.831  93.548  1.00  0.00           H  
ATOM   1247  HA  PHE R  91     131.029 153.524  94.654  1.00  0.00           H  
ATOM   1248  HB2 PHE R  91     131.699 150.843  95.900  1.00  0.00           H  
ATOM   1249  HB3 PHE R  91     131.974 152.421  96.569  1.00  0.00           H  
ATOM   1250  HD1 PHE R  91     129.557 149.724  96.112  1.00  0.00           H  
ATOM   1251  HD2 PHE R  91     129.960 153.843  97.306  1.00  0.00           H  
ATOM   1252  HE1 PHE R  91     127.369 149.621  97.212  1.00  0.00           H  
ATOM   1253  HE2 PHE R  91     127.745 153.719  98.380  1.00  0.00           H  
ATOM   1254  HZ  PHE R  91     126.462 151.616  98.349  1.00  0.00           H  
ATOM   1255  N   GLY R  92     132.750 151.893  92.637  1.00 92.44           N  
ATOM   1256  CA  GLY R  92     133.966 151.963  91.820  1.00 92.44           C  
ATOM   1257  C   GLY R  92     135.024 150.912  92.200  1.00 92.44           C  
ATOM   1258  O   GLY R  92     134.887 150.181  93.182  1.00 92.44           O  
ATOM   1259  H   GLY R  92     131.927 151.509  92.195  1.00  0.00           H  
ATOM   1260  HA2 GLY R  92     133.682 151.816  90.778  1.00  0.00           H  
ATOM   1261  HA3 GLY R  92     134.407 152.959  91.888  1.00  0.00           H  
ATOM   1262  N   GLU R  93     136.082 150.853  91.370  1.00 93.88           N  
ATOM   1263  CA  GLU R  93     137.150 149.849  91.377  1.00 93.88           C  
ATOM   1264  C   GLU R  93     137.977 149.776  92.674  1.00 93.88           C  
ATOM   1265  O   GLU R  93     138.166 148.675  93.190  1.00 93.88           O  
ATOM   1266  CB  GLU R  93     138.034 150.051  90.119  1.00 93.88           C  
ATOM   1267  CG  GLU R  93     139.274 149.136  89.973  1.00 93.88           C  
ATOM   1268  CD  GLU R  93     138.924 147.648  89.885  1.00 93.88           C  
ATOM   1269  OE1 GLU R  93     138.365 147.259  88.836  1.00 93.88           O  
ATOM   1270  OE2 GLU R  93     139.225 146.929  90.861  1.00 93.88           O1-
ATOM   1271  H   GLU R  93     136.118 151.501  90.597  1.00  0.00           H  
ATOM   1272  HA  GLU R  93     136.656 148.880  91.274  1.00  0.00           H  
ATOM   1273  HB2 GLU R  93     137.411 149.928  89.232  1.00  0.00           H  
ATOM   1274  HB3 GLU R  93     138.374 151.087  90.089  1.00  0.00           H  
ATOM   1275  HG2 GLU R  93     139.811 149.406  89.063  1.00  0.00           H  
ATOM   1276  HG3 GLU R  93     139.978 149.297  90.789  1.00  0.00           H  
ATOM   1277  N   VAL R  94     138.480 150.919  93.175  1.00 88.71           N  
ATOM   1278  CA  VAL R  94     139.391 150.913  94.325  1.00 88.71           C  
ATOM   1279  C   VAL R  94     138.696 150.581  95.662  1.00 88.71           C  
ATOM   1280  O   VAL R  94     139.280 149.828  96.441  1.00 88.71           O  
ATOM   1281  CB  VAL R  94     140.232 152.215  94.449  1.00 88.71           C  
ATOM   1282  CG1 VAL R  94     139.430 153.458  94.879  1.00 88.71           C  
ATOM   1283  CG2 VAL R  94     141.453 152.028  95.373  1.00 88.71           C  
ATOM   1284  H   VAL R  94     138.305 151.804  92.723  1.00  0.00           H  
ATOM   1285  HA  VAL R  94     140.108 150.108  94.144  1.00  0.00           H  
ATOM   1286  HB  VAL R  94     140.626 152.426  93.453  1.00  0.00           H  
ATOM   1287 HG11 VAL R  94     140.045 154.356  94.814  1.00  0.00           H  
ATOM   1288 HG12 VAL R  94     138.563 153.611  94.236  1.00  0.00           H  
ATOM   1289 HG13 VAL R  94     139.077 153.384  95.907  1.00  0.00           H  
ATOM   1290 HG21 VAL R  94     142.087 152.915  95.363  1.00  0.00           H  
ATOM   1291 HG22 VAL R  94     141.159 151.852  96.408  1.00  0.00           H  
ATOM   1292 HG23 VAL R  94     142.067 151.186  95.054  1.00  0.00           H  
ATOM   1293  N   PHE R  95     137.461 151.076  95.892  1.00 84.86           N  
ATOM   1294  CA  PHE R  95     136.700 150.710  97.091  1.00 84.86           C  
ATOM   1295  C   PHE R  95     136.194 149.260  97.061  1.00 84.86           C  
ATOM   1296  O   PHE R  95     136.122 148.647  98.123  1.00 84.86           O  
ATOM   1297  CB  PHE R  95     135.586 151.724  97.434  1.00 84.86           C  
ATOM   1298  CG  PHE R  95     134.838 151.376  98.718  1.00 84.86           C  
ATOM   1299  CD1 PHE R  95     135.513 151.451  99.956  1.00 84.86           C  
ATOM   1300  CD2 PHE R  95     133.559 150.780  98.676  1.00 84.86           C  
ATOM   1301  CE1 PHE R  95     134.911 150.966 101.110  1.00 84.86           C  
ATOM   1302  CE2 PHE R  95     132.966 150.317  99.844  1.00 84.86           C  
ATOM   1303  CZ  PHE R  95     133.642 150.405 101.054  1.00 84.86           C  
ATOM   1304  H   PHE R  95     137.011 151.679  95.218  1.00  0.00           H  
ATOM   1305  HA  PHE R  95     137.403 150.758  97.925  1.00  0.00           H  
ATOM   1306  HB2 PHE R  95     136.044 152.704  97.582  1.00  0.00           H  
ATOM   1307  HB3 PHE R  95     134.885 151.833  96.607  1.00  0.00           H  
ATOM   1308  HD1 PHE R  95     136.512 151.859 100.007  1.00  0.00           H  
ATOM   1309  HD2 PHE R  95     133.050 150.656  97.735  1.00  0.00           H  
ATOM   1310  HE1 PHE R  95     135.435 151.019 102.053  1.00  0.00           H  
ATOM   1311  HE2 PHE R  95     131.986 149.865  99.806  1.00  0.00           H  
ATOM   1312  HZ  PHE R  95     133.182 150.025 101.954  1.00  0.00           H  
ATOM   1313  N   CYS R  96     135.916 148.722  95.859  1.00 86.15           N  
ATOM   1314  CA  CYS R  96     135.602 147.308  95.651  1.00 86.15           C  
ATOM   1315  C   CYS R  96     136.710 146.373  96.166  1.00 86.15           C  
ATOM   1316  O   CYS R  96     136.408 145.422  96.889  1.00 86.15           O  
ATOM   1317  CB  CYS R  96     135.322 147.046  94.160  1.00 86.15           C  
ATOM   1318  SG  CYS R  96     134.855 145.350  93.766  1.00 86.15           S  
ATOM   1319  H   CYS R  96     136.002 149.287  95.026  1.00  0.00           H  
ATOM   1320  HA  CYS R  96     134.696 147.102  96.222  1.00  0.00           H  
ATOM   1321  HB2 CYS R  96     134.527 147.692  93.799  1.00  0.00           H  
ATOM   1322  HB3 CYS R  96     136.194 147.276  93.555  1.00  0.00           H  
ATOM   1323  N   LYS R  97     137.967 146.693  95.811  1.00 78.89           N  
ATOM   1324  CA  LYS R  97     139.159 145.991  96.280  1.00 78.89           C  
ATOM   1325  C   LYS R  97     139.366 146.060  97.798  1.00 78.89           C  
ATOM   1326  O   LYS R  97     139.623 145.018  98.398  1.00 78.89           O  
ATOM   1327  CB  LYS R  97     140.411 146.500  95.547  1.00 78.89           C  
ATOM   1328  CG  LYS R  97     140.737 145.725  94.267  1.00 78.89           C  
ATOM   1329  CD  LYS R  97     142.164 146.027  93.799  1.00 78.89           C  
ATOM   1330  CE  LYS R  97     142.627 145.112  92.666  1.00 78.89           C  
ATOM   1331  NZ  LYS R  97     144.011 145.431  92.288  1.00 78.89           N1+
ATOM   1332  H   LYS R  97     138.128 147.486  95.204  1.00  0.00           H  
ATOM   1333  HA  LYS R  97     139.015 144.937  96.033  1.00  0.00           H  
ATOM   1334  HB2 LYS R  97     140.368 147.575  95.365  1.00  0.00           H  
ATOM   1335  HB3 LYS R  97     141.269 146.353  96.203  1.00  0.00           H  
ATOM   1336  HG2 LYS R  97     140.641 144.654  94.449  1.00  0.00           H  
ATOM   1337  HG3 LYS R  97     140.019 145.975  93.485  1.00  0.00           H  
ATOM   1338  HD2 LYS R  97     142.218 147.068  93.475  1.00  0.00           H  
ATOM   1339  HD3 LYS R  97     142.856 145.928  94.636  1.00  0.00           H  
ATOM   1340  HE2 LYS R  97     142.579 144.065  92.968  1.00  0.00           H  
ATOM   1341  HE3 LYS R  97     141.983 145.230  91.794  1.00  0.00           H  
ATOM   1342  HZ1 LYS R  97     144.271 144.849  91.495  1.00  0.00           H  
ATOM   1343  HZ2 LYS R  97     144.073 146.400  92.014  1.00  0.00           H  
ATOM   1344  HZ3 LYS R  97     144.635 145.250  93.060  1.00  0.00           H  
ATOM   1345  N   ILE R  98     139.244 147.263  98.387  1.00 73.81           N  
ATOM   1346  CA  ILE R  98     139.391 147.475  99.831  1.00 73.81           C  
ATOM   1347  C   ILE R  98     138.309 146.741 100.645  1.00 73.81           C  
ATOM   1348  O   ILE R  98     138.639 146.160 101.678  1.00 73.81           O  
ATOM   1349  CB  ILE R  98     139.425 148.989 100.211  1.00 73.81           C  
ATOM   1350  CG1 ILE R  98     140.712 149.636  99.649  1.00 73.81           C  
ATOM   1351  CG2 ILE R  98     139.304 149.278 101.729  1.00 73.81           C  
ATOM   1352  CD1 ILE R  98     140.819 151.153  99.842  1.00 73.81           C  
ATOM   1353  H   ILE R  98     139.039 148.079  97.826  1.00  0.00           H  
ATOM   1354  HA  ILE R  98     140.350 147.039 100.119  1.00  0.00           H  
ATOM   1355  HB  ILE R  98     138.577 149.473  99.721  1.00  0.00           H  
ATOM   1356 HG12 ILE R  98     141.584 149.161 100.101  1.00  0.00           H  
ATOM   1357 HG13 ILE R  98     140.777 149.443  98.580  1.00  0.00           H  
ATOM   1358 HG21 ILE R  98     139.379 150.343 101.944  1.00  0.00           H  
ATOM   1359 HG22 ILE R  98     138.343 148.965 102.136  1.00  0.00           H  
ATOM   1360 HG23 ILE R  98     140.090 148.772 102.290  1.00  0.00           H  
ATOM   1361 HD11 ILE R  98     141.449 151.597  99.071  1.00  0.00           H  
ATOM   1362 HD12 ILE R  98     139.841 151.632  99.781  1.00  0.00           H  
ATOM   1363 HD13 ILE R  98     141.257 151.400 100.809  1.00  0.00           H  
ATOM   1364  N   HIS R  99     137.064 146.735 100.139  1.00 69.62           N  
ATOM   1365  CA  HIS R  99     135.929 146.017 100.710  1.00 69.62           C  
ATOM   1366  C   HIS R  99     136.153 144.494 100.770  1.00 69.62           C  
ATOM   1367  O   HIS R  99     135.928 143.904 101.826  1.00 69.62           O  
ATOM   1368  CB  HIS R  99     134.652 146.399  99.934  1.00 69.62           C  
ATOM   1369  CG  HIS R  99     133.400 145.755 100.462  1.00 69.62           C  
ATOM   1370  CD2 HIS R  99     132.582 146.177 101.488  1.00 69.62           C  
ATOM   1371  ND1 HIS R  99     132.920 144.539  99.964  1.00 69.62           N  
ATOM   1372  CE1 HIS R  99     131.874 144.259 100.722  1.00 69.62           C  
ATOM   1373  NE2 HIS R  99     131.622 145.195 101.636  1.00 69.62           N  
ATOM   1374  H   HIS R  99     136.873 147.252  99.290  1.00  0.00           H  
ATOM   1375  HA  HIS R  99     135.809 146.369 101.737  1.00  0.00           H  
ATOM   1376  HB2 HIS R  99     134.507 147.479  99.976  1.00  0.00           H  
ATOM   1377  HB3 HIS R  99     134.752 146.148  98.878  1.00  0.00           H  
ATOM   1378  HD2 HIS R  99     132.623 147.050 102.125  1.00  0.00           H  
ATOM   1379  HE1 HIS R  99     131.298 143.358 100.602  1.00  0.00           H  
ATOM   1380  HE2 HIS R  99     130.887 145.171 102.333  1.00  0.00           H  
ATOM   1381  N   THR R 100     136.622 143.902  99.657  1.00 64.34           N  
ATOM   1382  CA  THR R 100     136.926 142.473  99.543  1.00 64.34           C  
ATOM   1383  C   THR R 100     138.107 142.035 100.439  1.00 64.34           C  
ATOM   1384  O   THR R 100     138.023 140.967 101.045  1.00 64.34           O  
ATOM   1385  CB  THR R 100     137.223 142.084  98.067  1.00 64.34           C  
ATOM   1386  CG2 THR R 100     137.713 140.642  97.833  1.00 64.34           C  
ATOM   1387  OG1 THR R 100     136.047 142.273  97.301  1.00 64.34           O  
ATOM   1388  H   THR R 100     136.789 144.464  98.833  1.00  0.00           H  
ATOM   1389  HA  THR R 100     136.042 141.921  99.872  1.00  0.00           H  
ATOM   1390  HB  THR R 100     137.973 142.766  97.662  1.00  0.00           H  
ATOM   1391  HG1 THR R 100     135.849 143.214  97.275  1.00  0.00           H  
ATOM   1392 HG21 THR R 100     137.742 140.398  96.771  1.00  0.00           H  
ATOM   1393 HG22 THR R 100     138.719 140.498  98.221  1.00  0.00           H  
ATOM   1394 HG23 THR R 100     137.067 139.917  98.328  1.00  0.00           H  
ATOM   1395  N   SER R 101     139.152 142.877 100.543  1.00 65.41           N  
ATOM   1396  CA  SER R 101     140.326 142.656 101.395  1.00 65.41           C  
ATOM   1397  C   SER R 101     139.996 142.686 102.895  1.00 65.41           C  
ATOM   1398  O   SER R 101     140.478 141.831 103.635  1.00 65.41           O  
ATOM   1399  CB  SER R 101     141.382 143.736 101.112  1.00 65.41           C  
ATOM   1400  OG  SER R 101     141.920 143.582  99.823  1.00 65.41           O  
ATOM   1401  H   SER R 101     139.159 143.729  99.998  1.00  0.00           H  
ATOM   1402  HA  SER R 101     140.747 141.675 101.161  1.00  0.00           H  
ATOM   1403  HB2 SER R 101     140.969 144.741 101.211  1.00  0.00           H  
ATOM   1404  HB3 SER R 101     142.205 143.655 101.822  1.00  0.00           H  
ATOM   1405  HG  SER R 101     142.524 144.308  99.653  1.00  0.00           H  
ATOM   1406  N   THR R 102     139.181 143.671 103.312  1.00 61.63           N  
ATOM   1407  CA  THR R 102     138.764 143.853 104.703  1.00 61.63           C  
ATOM   1408  C   THR R 102     137.864 142.706 105.194  1.00 61.63           C  
ATOM   1409  O   THR R 102     138.025 142.265 106.331  1.00 61.63           O  
ATOM   1410  CB  THR R 102     137.995 145.186 104.910  1.00 61.63           C  
ATOM   1411  CG2 THR R 102     137.540 145.469 106.353  1.00 61.63           C  
ATOM   1412  OG1 THR R 102     138.815 146.267 104.522  1.00 61.63           O  
ATOM   1413  H   THR R 102     138.824 144.339 102.642  1.00  0.00           H  
ATOM   1414  HA  THR R 102     139.665 143.871 105.316  1.00  0.00           H  
ATOM   1415  HB  THR R 102     137.119 145.203 104.259  1.00  0.00           H  
ATOM   1416  HG1 THR R 102     138.918 146.243 103.565  1.00  0.00           H  
ATOM   1417 HG21 THR R 102     137.081 146.455 106.434  1.00  0.00           H  
ATOM   1418 HG22 THR R 102     136.798 144.749 106.693  1.00  0.00           H  
ATOM   1419 HG23 THR R 102     138.379 145.437 107.048  1.00  0.00           H  
ATOM   1420  N   ASP R 103     136.969 142.228 104.314  1.00 56.93           N  
ATOM   1421  CA  ASP R 103     136.046 141.125 104.561  1.00 56.93           C  
ATOM   1422  C   ASP R 103     136.799 139.804 104.802  1.00 56.93           C  
ATOM   1423  O   ASP R 103     136.510 139.130 105.790  1.00 56.93           O  
ATOM   1424  CB  ASP R 103     135.030 141.015 103.402  1.00 56.93           C  
ATOM   1425  CG  ASP R 103     133.768 140.207 103.707  1.00 56.93           C  
ATOM   1426  OD1 ASP R 103     133.721 139.497 104.734  1.00 56.93           O  
ATOM   1427  OD2 ASP R 103     132.839 140.315 102.880  1.00 56.93           O1-
ATOM   1428  H   ASP R 103     136.904 142.652 103.398  1.00  0.00           H  
ATOM   1429  HA  ASP R 103     135.503 141.366 105.477  1.00  0.00           H  
ATOM   1430  HB2 ASP R 103     134.700 142.022 103.149  1.00  0.00           H  
ATOM   1431  HB3 ASP R 103     135.511 140.592 102.519  1.00  0.00           H  
ATOM   1432  N   ILE R 104     137.779 139.491 103.935  1.00 51.22           N  
ATOM   1433  CA  ILE R 104     138.627 138.303 104.056  1.00 51.22           C  
ATOM   1434  C   ILE R 104     139.495 138.319 105.336  1.00 51.22           C  
ATOM   1435  O   ILE R 104     139.572 137.284 105.993  1.00 51.22           O  
ATOM   1436  CB  ILE R 104     139.487 138.058 102.777  1.00 51.22           C  
ATOM   1437  CG1 ILE R 104     138.575 137.698 101.578  1.00 51.22           C  
ATOM   1438  CG2 ILE R 104     140.590 136.982 102.925  1.00 51.22           C  
ATOM   1439  CD1 ILE R 104     139.266 137.804 100.210  1.00 51.22           C  
ATOM   1440  H   ILE R 104     137.966 140.100 103.149  1.00  0.00           H  
ATOM   1441  HA  ILE R 104     137.950 137.453 104.152  1.00  0.00           H  
ATOM   1442  HB  ILE R 104     139.980 139.002 102.537  1.00  0.00           H  
ATOM   1443 HG12 ILE R 104     138.189 136.686 101.707  1.00  0.00           H  
ATOM   1444 HG13 ILE R 104     137.695 138.340 101.559  1.00  0.00           H  
ATOM   1445 HG21 ILE R 104     141.137 136.839 101.993  1.00  0.00           H  
ATOM   1446 HG22 ILE R 104     141.337 137.246 103.673  1.00  0.00           H  
ATOM   1447 HG23 ILE R 104     140.165 136.017 103.206  1.00  0.00           H  
ATOM   1448 HD11 ILE R 104     138.534 137.971  99.420  1.00  0.00           H  
ATOM   1449 HD12 ILE R 104     139.974 138.633 100.181  1.00  0.00           H  
ATOM   1450 HD13 ILE R 104     139.808 136.890  99.966  1.00  0.00           H  
ATOM   1451  N   MET R 105     140.059 139.486 105.704  1.00 55.10           N  
ATOM   1452  CA  MET R 105     140.803 139.705 106.952  1.00 55.10           C  
ATOM   1453  C   MET R 105     139.946 139.496 108.209  1.00 55.10           C  
ATOM   1454  O   MET R 105     140.310 138.669 109.042  1.00 55.10           O  
ATOM   1455  CB  MET R 105     141.438 141.116 106.953  1.00 55.10           C  
ATOM   1456  CG  MET R 105     142.014 141.615 108.296  1.00 55.10           C  
ATOM   1457  SD  MET R 105     142.590 143.329 108.239  1.00 55.10           S  
ATOM   1458  CE  MET R 105     141.011 144.214 108.287  1.00 55.10           C  
ATOM   1459  H   MET R 105     139.942 140.297 105.110  1.00  0.00           H  
ATOM   1460  HA  MET R 105     141.615 138.976 106.985  1.00  0.00           H  
ATOM   1461  HB2 MET R 105     142.236 141.154 106.221  1.00  0.00           H  
ATOM   1462  HB3 MET R 105     140.698 141.833 106.600  1.00  0.00           H  
ATOM   1463  HG2 MET R 105     141.285 141.573 109.104  1.00  0.00           H  
ATOM   1464  HG3 MET R 105     142.844 140.979 108.600  1.00  0.00           H  
ATOM   1465  HE1 MET R 105     141.180 145.280 108.140  1.00  0.00           H  
ATOM   1466  HE2 MET R 105     140.332 143.866 107.512  1.00  0.00           H  
ATOM   1467  HE3 MET R 105     140.534 144.078 109.255  1.00  0.00           H  
ATOM   1468  N   LEU R 106     138.869 140.293 108.347  1.00 51.46           N  
ATOM   1469  CA  LEU R 106     138.052 140.352 109.561  1.00 51.46           C  
ATOM   1470  C   LEU R 106     137.310 139.036 109.844  1.00 51.46           C  
ATOM   1471  O   LEU R 106     137.255 138.630 111.002  1.00 51.46           O  
ATOM   1472  CB  LEU R 106     137.047 141.521 109.503  1.00 51.46           C  
ATOM   1473  CG  LEU R 106     137.625 142.947 109.630  1.00 51.46           C  
ATOM   1474  CD1 LEU R 106     136.499 143.990 109.497  1.00 51.46           C  
ATOM   1475  CD2 LEU R 106     138.402 143.169 110.941  1.00 51.46           C  
ATOM   1476  H   LEU R 106     138.630 140.949 107.614  1.00  0.00           H  
ATOM   1477  HA  LEU R 106     138.726 140.516 110.403  1.00  0.00           H  
ATOM   1478  HB2 LEU R 106     136.458 141.438 108.588  1.00  0.00           H  
ATOM   1479  HB3 LEU R 106     136.354 141.393 110.332  1.00  0.00           H  
ATOM   1480  HG  LEU R 106     138.312 143.107 108.800  1.00  0.00           H  
ATOM   1481 HD11 LEU R 106     136.880 144.931 109.101  1.00  0.00           H  
ATOM   1482 HD12 LEU R 106     135.700 143.652 108.836  1.00  0.00           H  
ATOM   1483 HD13 LEU R 106     136.046 144.204 110.464  1.00  0.00           H  
ATOM   1484 HD21 LEU R 106     138.423 144.222 111.223  1.00  0.00           H  
ATOM   1485 HD22 LEU R 106     137.954 142.627 111.772  1.00  0.00           H  
ATOM   1486 HD23 LEU R 106     139.435 142.836 110.851  1.00  0.00           H  
ATOM   1487  N   SER R 107     136.793 138.371 108.798  1.00 44.92           N  
ATOM   1488  CA  SER R 107     136.142 137.064 108.918  1.00 44.92           C  
ATOM   1489  C   SER R 107     137.110 135.959 109.383  1.00 44.92           C  
ATOM   1490  O   SER R 107     136.730 135.156 110.235  1.00 44.92           O  
ATOM   1491  CB  SER R 107     135.500 136.676 107.578  1.00 44.92           C  
ATOM   1492  OG  SER R 107     134.348 137.451 107.313  1.00 44.92           O  
ATOM   1493  H   SER R 107     136.864 138.758 107.866  1.00  0.00           H  
ATOM   1494  HA  SER R 107     135.352 137.141 109.669  1.00  0.00           H  
ATOM   1495  HB2 SER R 107     136.224 136.795 106.775  1.00  0.00           H  
ATOM   1496  HB3 SER R 107     135.204 135.627 107.579  1.00  0.00           H  
ATOM   1497  HG  SER R 107     134.616 138.269 106.882  1.00  0.00           H  
ATOM   1498  N   SER R 108     138.347 135.967 108.850  1.00 41.61           N  
ATOM   1499  CA  SER R 108     139.418 135.038 109.224  1.00 41.61           C  
ATOM   1500  C   SER R 108     139.907 135.250 110.666  1.00 41.61           C  
ATOM   1501  O   SER R 108     140.119 134.269 111.375  1.00 41.61           O  
ATOM   1502  CB  SER R 108     140.602 135.183 108.253  1.00 41.61           C  
ATOM   1503  OG  SER R 108     140.237 134.764 106.960  1.00 41.61           O  
ATOM   1504  H   SER R 108     138.590 136.670 108.168  1.00  0.00           H  
ATOM   1505  HA  SER R 108     139.031 134.019 109.152  1.00  0.00           H  
ATOM   1506  HB2 SER R 108     140.945 136.216 108.204  1.00  0.00           H  
ATOM   1507  HB3 SER R 108     141.450 134.578 108.579  1.00  0.00           H  
ATOM   1508  HG  SER R 108     139.860 135.523 106.500  1.00  0.00           H  
ATOM   1509  N   ALA R 109     140.045 136.525 111.072  1.00 41.98           N  
ATOM   1510  CA  ALA R 109     140.442 136.949 112.414  1.00 41.98           C  
ATOM   1511  C   ALA R 109     139.449 136.526 113.509  1.00 41.98           C  
ATOM   1512  O   ALA R 109     139.896 136.147 114.592  1.00 41.98           O  
ATOM   1513  CB  ALA R 109     140.636 138.473 112.424  1.00 41.98           C  
ATOM   1514  H   ALA R 109     139.865 137.272 110.414  1.00  0.00           H  
ATOM   1515  HA  ALA R 109     141.402 136.482 112.638  1.00  0.00           H  
ATOM   1516  HB1 ALA R 109     140.947 138.827 113.407  1.00  0.00           H  
ATOM   1517  HB2 ALA R 109     141.405 138.773 111.711  1.00  0.00           H  
ATOM   1518  HB3 ALA R 109     139.719 138.999 112.161  1.00  0.00           H  
ATOM   1519  N   SER R 110     138.137 136.563 113.203  1.00 40.74           N  
ATOM   1520  CA  SER R 110     137.070 136.120 114.106  1.00 40.74           C  
ATOM   1521  C   SER R 110     137.129 134.608 114.390  1.00 40.74           C  
ATOM   1522  O   SER R 110     136.946 134.215 115.538  1.00 40.74           O  
ATOM   1523  CB  SER R 110     135.684 136.588 113.592  1.00 40.74           C  
ATOM   1524  OG  SER R 110     135.088 135.719 112.645  1.00 40.74           O  
ATOM   1525  H   SER R 110     137.847 136.905 112.296  1.00  0.00           H  
ATOM   1526  HA  SER R 110     137.243 136.637 115.052  1.00  0.00           H  
ATOM   1527  HB2 SER R 110     134.996 136.656 114.435  1.00  0.00           H  
ATOM   1528  HB3 SER R 110     135.736 137.587 113.163  1.00  0.00           H  
ATOM   1529  HG  SER R 110     135.609 135.733 111.836  1.00  0.00           H  
ATOM   1530  N   ILE R 111     137.428 133.805 113.355  1.00 38.51           N  
ATOM   1531  CA  ILE R 111     137.533 132.347 113.431  1.00 38.51           C  
ATOM   1532  C   ILE R 111     138.807 131.885 114.179  1.00 38.51           C  
ATOM   1533  O   ILE R 111     138.756 130.872 114.878  1.00 38.51           O  
ATOM   1534  CB  ILE R 111     137.458 131.719 112.005  1.00 38.51           C  
ATOM   1535  CG1 ILE R 111     136.073 131.970 111.360  1.00 38.51           C  
ATOM   1536  CG2 ILE R 111     137.802 130.218 111.951  1.00 38.51           C  
ATOM   1537  CD1 ILE R 111     136.043 131.746 109.840  1.00 38.51           C  
ATOM   1538  H   ILE R 111     137.577 134.211 112.442  1.00  0.00           H  
ATOM   1539  HA  ILE R 111     136.677 131.982 114.002  1.00  0.00           H  
ATOM   1540  HB  ILE R 111     138.194 132.234 111.385  1.00  0.00           H  
ATOM   1541 HG12 ILE R 111     135.325 131.337 111.836  1.00  0.00           H  
ATOM   1542 HG13 ILE R 111     135.741 132.990 111.548  1.00  0.00           H  
ATOM   1543 HG21 ILE R 111     137.611 129.783 110.971  1.00  0.00           H  
ATOM   1544 HG22 ILE R 111     138.859 130.072 112.150  1.00  0.00           H  
ATOM   1545 HG23 ILE R 111     137.231 129.646 112.683  1.00  0.00           H  
ATOM   1546 HD11 ILE R 111     135.215 132.289 109.386  1.00  0.00           H  
ATOM   1547 HD12 ILE R 111     136.954 132.107 109.365  1.00  0.00           H  
ATOM   1548 HD13 ILE R 111     135.920 130.692 109.590  1.00  0.00           H  
ATOM   1549  N   TRP R 112     139.903 132.658 114.070  1.00 39.53           N  
ATOM   1550  CA  TRP R 112     141.144 132.436 114.819  1.00 39.53           C  
ATOM   1551  C   TRP R 112     141.005 132.764 116.317  1.00 39.53           C  
ATOM   1552  O   TRP R 112     141.613 132.066 117.128  1.00 39.53           O  
ATOM   1553  CB  TRP R 112     142.314 133.218 114.186  1.00 39.53           C  
ATOM   1554  CG  TRP R 112     142.863 132.705 112.883  1.00 39.53           C  
ATOM   1555  CD1 TRP R 112     142.190 132.017 111.929  1.00 39.53           C  
ATOM   1556  CD2 TRP R 112     144.217 132.877 112.359  1.00 39.53           C  
ATOM   1557  CE2 TRP R 112     144.296 132.233 111.088  1.00 39.53           C  
ATOM   1558  CE3 TRP R 112     145.396 133.501 112.835  1.00 39.53           C  
ATOM   1559  NE1 TRP R 112     143.032 131.734 110.877  1.00 39.53           N  
ATOM   1560  CZ2 TRP R 112     145.481 132.196 110.334  1.00 39.53           C  
ATOM   1561  CZ3 TRP R 112     146.591 133.473 112.086  1.00 39.53           C  
ATOM   1562  CH2 TRP R 112     146.636 132.819 110.839  1.00 39.53           C  
ATOM   1563  H   TRP R 112     139.882 133.469 113.467  1.00  0.00           H  
ATOM   1564  HA  TRP R 112     141.393 131.374 114.766  1.00  0.00           H  
ATOM   1565  HB2 TRP R 112     142.033 134.263 114.049  1.00  0.00           H  
ATOM   1566  HB3 TRP R 112     143.155 133.229 114.882  1.00  0.00           H  
ATOM   1567  HD1 TRP R 112     141.153 131.721 111.987  1.00  0.00           H  
ATOM   1568  HE1 TRP R 112     142.746 131.199 110.066  1.00  0.00           H  
ATOM   1569  HE3 TRP R 112     145.381 134.005 113.790  1.00  0.00           H  
ATOM   1570  HZ2 TRP R 112     145.503 131.689 109.383  1.00  0.00           H  
ATOM   1571  HZ3 TRP R 112     147.477 133.956 112.471  1.00  0.00           H  
ATOM   1572  HH2 TRP R 112     147.555 132.797 110.272  1.00  0.00           H  
ATOM   1573  N   HIS R 113     140.173 133.764 116.663  1.00 40.30           N  
ATOM   1574  CA  HIS R 113     139.796 134.077 118.046  1.00 40.30           C  
ATOM   1575  C   HIS R 113     139.002 132.951 118.730  1.00 40.30           C  
ATOM   1576  O   HIS R 113     139.265 132.684 119.901  1.00 40.30           O  
ATOM   1577  CB  HIS R 113     139.013 135.404 118.114  1.00 40.30           C  
ATOM   1578  CG  HIS R 113     139.862 136.650 118.100  1.00 40.30           C  
ATOM   1579  CD2 HIS R 113     140.946 137.025 118.862  1.00 40.30           C  
ATOM   1580  ND1 HIS R 113     139.605 137.724 117.266  1.00 40.30           N  
ATOM   1581  CE1 HIS R 113     140.516 138.661 117.539  1.00 40.30           C  
ATOM   1582  NE2 HIS R 113     141.359 138.308 118.501  1.00 40.30           N  
ATOM   1583  H   HIS R 113     139.722 134.309 115.941  1.00  0.00           H  
ATOM   1584  HA  HIS R 113     140.715 134.192 118.623  1.00  0.00           H  
ATOM   1585  HB2 HIS R 113     138.285 135.465 117.308  1.00  0.00           H  
ATOM   1586  HB3 HIS R 113     138.434 135.442 119.037  1.00  0.00           H  
ATOM   1587  HD1 HIS R 113     138.879 137.781 116.566  1.00  0.00           H  
ATOM   1588  HD2 HIS R 113     141.451 136.480 119.647  1.00  0.00           H  
ATOM   1589  HE1 HIS R 113     140.569 139.612 117.031  1.00  0.00           H  
ATOM   1590  N   LEU R 114     138.089 132.289 117.992  1.00 35.41           N  
ATOM   1591  CA  LEU R 114     137.323 131.131 118.475  1.00 35.41           C  
ATOM   1592  C   LEU R 114     138.219 129.920 118.799  1.00 35.41           C  
ATOM   1593  O   LEU R 114     137.957 129.228 119.784  1.00 35.41           O  
ATOM   1594  CB  LEU R 114     136.248 130.717 117.442  1.00 35.41           C  
ATOM   1595  CG  LEU R 114     135.140 131.753 117.158  1.00 35.41           C  
ATOM   1596  CD1 LEU R 114     134.251 131.312 115.975  1.00 35.41           C  
ATOM   1597  CD2 LEU R 114     134.322 132.104 118.411  1.00 35.41           C  
ATOM   1598  H   LEU R 114     137.920 132.570 117.037  1.00  0.00           H  
ATOM   1599  HA  LEU R 114     136.837 131.425 119.406  1.00  0.00           H  
ATOM   1600  HB2 LEU R 114     136.741 130.459 116.505  1.00  0.00           H  
ATOM   1601  HB3 LEU R 114     135.764 129.801 117.782  1.00  0.00           H  
ATOM   1602  HG  LEU R 114     135.627 132.672 116.850  1.00  0.00           H  
ATOM   1603 HD11 LEU R 114     134.263 132.063 115.184  1.00  0.00           H  
ATOM   1604 HD12 LEU R 114     134.596 130.378 115.532  1.00  0.00           H  
ATOM   1605 HD13 LEU R 114     133.208 131.159 116.255  1.00  0.00           H  
ATOM   1606 HD21 LEU R 114     133.249 131.998 118.263  1.00  0.00           H  
ATOM   1607 HD22 LEU R 114     134.591 131.483 119.263  1.00  0.00           H  
ATOM   1608 HD23 LEU R 114     134.500 133.136 118.698  1.00  0.00           H  
ATOM   1609  N   SER R 115     139.268 129.713 117.984  1.00 31.83           N  
ATOM   1610  CA  SER R 115     140.279 128.673 118.170  1.00 31.83           C  
ATOM   1611  C   SER R 115     141.197 128.937 119.379  1.00 31.83           C  
ATOM   1612  O   SER R 115     141.559 127.983 120.065  1.00 31.83           O  
ATOM   1613  CB  SER R 115     141.063 128.496 116.852  1.00 31.83           C  
ATOM   1614  OG  SER R 115     142.009 127.449 116.934  1.00 31.83           O  
ATOM   1615  H   SER R 115     139.399 130.322 117.188  1.00  0.00           H  
ATOM   1616  HA  SER R 115     139.757 127.738 118.371  1.00  0.00           H  
ATOM   1617  HB2 SER R 115     140.377 128.271 116.034  1.00  0.00           H  
ATOM   1618  HB3 SER R 115     141.583 129.415 116.582  1.00  0.00           H  
ATOM   1619  HG  SER R 115     142.715 127.716 117.529  1.00  0.00           H  
ATOM   1620  N   PHE R 116     141.530 130.211 119.646  1.00 35.50           N  
ATOM   1621  CA  PHE R 116     142.333 130.613 120.803  1.00 35.50           C  
ATOM   1622  C   PHE R 116     141.592 130.560 122.146  1.00 35.50           C  
ATOM   1623  O   PHE R 116     142.222 130.242 123.155  1.00 35.50           O  
ATOM   1624  CB  PHE R 116     142.960 131.996 120.556  1.00 35.50           C  
ATOM   1625  CG  PHE R 116     144.179 131.998 119.647  1.00 35.50           C  
ATOM   1626  CD1 PHE R 116     145.259 131.116 119.876  1.00 35.50           C  
ATOM   1627  CD2 PHE R 116     144.300 132.970 118.632  1.00 35.50           C  
ATOM   1628  CE1 PHE R 116     146.383 131.165 119.063  1.00 35.50           C  
ATOM   1629  CE2 PHE R 116     145.435 133.008 117.834  1.00 35.50           C  
ATOM   1630  CZ  PHE R 116     146.468 132.103 118.044  1.00 35.50           C  
ATOM   1631  H   PHE R 116     141.217 130.952 119.034  1.00  0.00           H  
ATOM   1632  HA  PHE R 116     143.133 129.880 120.909  1.00  0.00           H  
ATOM   1633  HB2 PHE R 116     142.202 132.656 120.132  1.00  0.00           H  
ATOM   1634  HB3 PHE R 116     143.247 132.455 121.497  1.00  0.00           H  
ATOM   1635  HD1 PHE R 116     145.230 130.402 120.686  1.00  0.00           H  
ATOM   1636  HD2 PHE R 116     143.506 133.683 118.465  1.00  0.00           H  
ATOM   1637  HE1 PHE R 116     147.201 130.482 119.237  1.00  0.00           H  
ATOM   1638  HE2 PHE R 116     145.517 133.749 117.052  1.00  0.00           H  
ATOM   1639  HZ  PHE R 116     147.349 132.143 117.421  1.00  0.00           H  
ATOM   1640  N   ILE R 117     140.273 130.823 122.135  1.00 32.86           N  
ATOM   1641  CA  ILE R 117     139.402 130.647 123.300  1.00 32.86           C  
ATOM   1642  C   ILE R 117     139.248 129.157 123.682  1.00 32.86           C  
ATOM   1643  O   ILE R 117     139.184 128.858 124.875  1.00 32.86           O  
ATOM   1644  CB  ILE R 117     138.006 131.314 123.092  1.00 32.86           C  
ATOM   1645  CG1 ILE R 117     138.142 132.856 123.029  1.00 32.86           C  
ATOM   1646  CG2 ILE R 117     136.947 130.939 124.155  1.00 32.86           C  
ATOM   1647  CD1 ILE R 117     136.933 133.571 122.404  1.00 32.86           C  
ATOM   1648  H   ILE R 117     139.825 131.109 121.275  1.00  0.00           H  
ATOM   1649  HA  ILE R 117     139.883 131.143 124.146  1.00  0.00           H  
ATOM   1650  HB  ILE R 117     137.628 130.980 122.124  1.00  0.00           H  
ATOM   1651 HG12 ILE R 117     138.310 133.246 124.034  1.00  0.00           H  
ATOM   1652 HG13 ILE R 117     139.030 133.140 122.465  1.00  0.00           H  
ATOM   1653 HG21 ILE R 117     136.034 131.515 124.023  1.00  0.00           H  
ATOM   1654 HG22 ILE R 117     136.660 129.888 124.105  1.00  0.00           H  
ATOM   1655 HG23 ILE R 117     137.312 131.141 125.163  1.00  0.00           H  
ATOM   1656 HD11 ILE R 117     137.224 134.543 122.004  1.00  0.00           H  
ATOM   1657 HD12 ILE R 117     136.502 132.996 121.584  1.00  0.00           H  
ATOM   1658 HD13 ILE R 117     136.149 133.745 123.141  1.00  0.00           H  
ATOM   1659  N   SER R 118     139.256 128.250 122.683  1.00 30.52           N  
ATOM   1660  CA  SER R 118     139.251 126.800 122.901  1.00 30.52           C  
ATOM   1661  C   SER R 118     140.539 126.300 123.588  1.00 30.52           C  
ATOM   1662  O   SER R 118     140.433 125.548 124.555  1.00 30.52           O  
ATOM   1663  CB  SER R 118     138.893 126.049 121.593  1.00 30.52           C  
ATOM   1664  OG  SER R 118     139.995 125.738 120.761  1.00 30.52           O  
ATOM   1665  H   SER R 118     139.314 128.563 121.724  1.00  0.00           H  
ATOM   1666  HA  SER R 118     138.429 126.609 123.594  1.00  0.00           H  
ATOM   1667  HB2 SER R 118     138.422 125.099 121.848  1.00  0.00           H  
ATOM   1668  HB3 SER R 118     138.153 126.604 121.015  1.00  0.00           H  
ATOM   1669  HG  SER R 118     140.405 126.556 120.460  1.00  0.00           H  
ATOM   1670  N   ILE R 119     141.716 126.760 123.121  1.00 31.45           N  
ATOM   1671  CA  ILE R 119     143.029 126.380 123.657  1.00 31.45           C  
ATOM   1672  C   ILE R 119     143.244 126.842 125.115  1.00 31.45           C  
ATOM   1673  O   ILE R 119     143.851 126.102 125.888  1.00 31.45           O  
ATOM   1674  CB  ILE R 119     144.191 126.886 122.746  1.00 31.45           C  
ATOM   1675  CG1 ILE R 119     144.155 126.171 121.374  1.00 31.45           C  
ATOM   1676  CG2 ILE R 119     145.610 126.758 123.354  1.00 31.45           C  
ATOM   1677  CD1 ILE R 119     144.975 126.873 120.278  1.00 31.45           C  
ATOM   1678  H   ILE R 119     141.724 127.388 122.329  1.00  0.00           H  
ATOM   1679  HA  ILE R 119     143.065 125.288 123.662  1.00  0.00           H  
ATOM   1680  HB  ILE R 119     144.014 127.948 122.563  1.00  0.00           H  
ATOM   1681 HG12 ILE R 119     144.508 125.146 121.491  1.00  0.00           H  
ATOM   1682 HG13 ILE R 119     143.129 126.078 121.018  1.00  0.00           H  
ATOM   1683 HG21 ILE R 119     146.379 127.061 122.645  1.00  0.00           H  
ATOM   1684 HG22 ILE R 119     145.744 127.390 124.233  1.00  0.00           H  
ATOM   1685 HG23 ILE R 119     145.822 125.728 123.645  1.00  0.00           H  
ATOM   1686 HD11 ILE R 119     144.379 127.012 119.376  1.00  0.00           H  
ATOM   1687 HD12 ILE R 119     145.318 127.860 120.588  1.00  0.00           H  
ATOM   1688 HD13 ILE R 119     145.853 126.285 120.009  1.00  0.00           H  
ATOM   1689  N   ASP R 120     142.687 128.010 125.481  1.00 37.73           N  
ATOM   1690  CA  ASP R 120     142.667 128.530 126.849  1.00 37.73           C  
ATOM   1691  C   ASP R 120     141.858 127.620 127.805  1.00 37.73           C  
ATOM   1692  O   ASP R 120     142.370 127.260 128.864  1.00 37.73           O  
ATOM   1693  CB  ASP R 120     142.180 129.995 126.870  1.00 37.73           C  
ATOM   1694  CG  ASP R 120     142.176 130.626 128.262  1.00 37.73           C  
ATOM   1695  OD1 ASP R 120     141.071 130.731 128.836  1.00 37.73           O  
ATOM   1696  OD2 ASP R 120     143.270 130.992 128.738  1.00 37.73           O1-
ATOM   1697  H   ASP R 120     142.208 128.568 124.788  1.00  0.00           H  
ATOM   1698  HA  ASP R 120     143.701 128.527 127.201  1.00  0.00           H  
ATOM   1699  HB2 ASP R 120     142.792 130.618 126.216  1.00  0.00           H  
ATOM   1700  HB3 ASP R 120     141.176 130.070 126.449  1.00  0.00           H  
ATOM   1701  N   ARG R 121     140.635 127.235 127.392  1.00 37.43           N  
ATOM   1702  CA  ARG R 121     139.751 126.325 128.133  1.00 37.43           C  
ATOM   1703  C   ARG R 121     140.286 124.886 128.238  1.00 37.43           C  
ATOM   1704  O   ARG R 121     139.952 124.201 129.204  1.00 37.43           O  
ATOM   1705  CB  ARG R 121     138.347 126.325 127.499  1.00 37.43           C  
ATOM   1706  CG  ARG R 121     137.600 127.652 127.691  1.00 37.43           C  
ATOM   1707  CD  ARG R 121     136.248 127.669 126.970  1.00 37.43           C  
ATOM   1708  NE  ARG R 121     135.469 128.859 127.335  1.00 37.43           N  
ATOM   1709  CZ  ARG R 121     134.357 129.291 126.718  1.00 37.43           C  
ATOM   1710  NH1 ARG R 121     133.837 128.626 125.675  1.00 37.43           N1+
ATOM   1711  NH2 ARG R 121     133.765 130.410 127.152  1.00 37.43           N1+
ATOM   1712  H   ARG R 121     140.285 127.575 126.507  1.00  0.00           H  
ATOM   1713  HA  ARG R 121     139.668 126.711 129.151  1.00  0.00           H  
ATOM   1714  HB2 ARG R 121     138.416 126.081 126.438  1.00  0.00           H  
ATOM   1715  HB3 ARG R 121     137.743 125.536 127.952  1.00  0.00           H  
ATOM   1716  HG2 ARG R 121     137.492 127.918 128.743  1.00  0.00           H  
ATOM   1717  HG3 ARG R 121     138.217 128.433 127.249  1.00  0.00           H  
ATOM   1718  HD2 ARG R 121     136.456 127.800 125.907  1.00  0.00           H  
ATOM   1719  HD3 ARG R 121     135.694 126.735 127.068  1.00  0.00           H  
ATOM   1720  HE  ARG R 121     135.805 129.371 128.138  1.00  0.00           H  
ATOM   1721 HH11 ARG R 121     134.290 127.788 125.337  1.00  0.00           H  
ATOM   1722 HH12 ARG R 121     133.013 128.966 125.202  1.00  0.00           H  
ATOM   1723 HH21 ARG R 121     134.146 130.916 127.938  1.00  0.00           H  
ATOM   1724 HH22 ARG R 121     132.927 130.756 126.708  1.00  0.00           H  
ATOM   1725  N   TYR R 122     141.119 124.465 127.272  1.00 35.51           N  
ATOM   1726  CA  TYR R 122     141.823 123.188 127.293  1.00 35.51           C  
ATOM   1727  C   TYR R 122     142.853 123.105 128.433  1.00 35.51           C  
ATOM   1728  O   TYR R 122     142.863 122.099 129.139  1.00 35.51           O  
ATOM   1729  CB  TYR R 122     142.444 122.917 125.910  1.00 35.51           C  
ATOM   1730  CG  TYR R 122     143.279 121.657 125.830  1.00 35.51           C  
ATOM   1731  CD1 TYR R 122     142.653 120.400 125.706  1.00 35.51           C  
ATOM   1732  CD2 TYR R 122     144.684 121.740 125.927  1.00 35.51           C  
ATOM   1733  CE1 TYR R 122     143.434 119.229 125.690  1.00 35.51           C  
ATOM   1734  CE2 TYR R 122     145.461 120.569 125.917  1.00 35.51           C  
ATOM   1735  CZ  TYR R 122     144.836 119.313 125.801  1.00 35.51           C  
ATOM   1736  OH  TYR R 122     145.593 118.180 125.800  1.00 35.51           O  
ATOM   1737  H   TYR R 122     141.320 125.075 126.492  1.00  0.00           H  
ATOM   1738  HA  TYR R 122     141.080 122.409 127.475  1.00  0.00           H  
ATOM   1739  HB2 TYR R 122     141.664 122.869 125.155  1.00  0.00           H  
ATOM   1740  HB3 TYR R 122     143.076 123.750 125.615  1.00  0.00           H  
ATOM   1741  HD1 TYR R 122     141.577 120.331 125.638  1.00  0.00           H  
ATOM   1742  HD2 TYR R 122     145.168 122.701 126.031  1.00  0.00           H  
ATOM   1743  HE1 TYR R 122     142.951 118.268 125.609  1.00  0.00           H  
ATOM   1744  HE2 TYR R 122     146.535 120.640 126.005  1.00  0.00           H  
ATOM   1745  HH  TYR R 122     146.533 118.361 125.873  1.00  0.00           H  
ATOM   1746  N   TYR R 123     143.666 124.162 128.617  1.00 35.25           N  
ATOM   1747  CA  TYR R 123     144.636 124.260 129.713  1.00 35.25           C  
ATOM   1748  C   TYR R 123     143.997 124.385 131.101  1.00 35.25           C  
ATOM   1749  O   TYR R 123     144.600 123.914 132.062  1.00 35.25           O  
ATOM   1750  CB  TYR R 123     145.621 125.420 129.463  1.00 35.25           C  
ATOM   1751  CG  TYR R 123     146.715 125.088 128.471  1.00 35.25           C  
ATOM   1752  CD1 TYR R 123     147.685 124.120 128.807  1.00 35.25           C  
ATOM   1753  CD2 TYR R 123     146.779 125.739 127.225  1.00 35.25           C  
ATOM   1754  CE1 TYR R 123     148.703 123.791 127.894  1.00 35.25           C  
ATOM   1755  CE2 TYR R 123     147.796 125.409 126.309  1.00 35.25           C  
ATOM   1756  CZ  TYR R 123     148.756 124.434 126.643  1.00 35.25           C  
ATOM   1757  OH  TYR R 123     149.742 124.118 125.754  1.00 35.25           O  
ATOM   1758  H   TYR R 123     143.604 124.958 127.996  1.00  0.00           H  
ATOM   1759  HA  TYR R 123     145.199 123.325 129.721  1.00  0.00           H  
ATOM   1760  HB2 TYR R 123     145.089 126.327 129.170  1.00  0.00           H  
ATOM   1761  HB3 TYR R 123     146.144 125.668 130.388  1.00  0.00           H  
ATOM   1762  HD1 TYR R 123     147.647 123.622 129.765  1.00  0.00           H  
ATOM   1763  HD2 TYR R 123     146.060 126.503 126.970  1.00  0.00           H  
ATOM   1764  HE1 TYR R 123     149.437 123.044 128.157  1.00  0.00           H  
ATOM   1765  HE2 TYR R 123     147.841 125.911 125.353  1.00  0.00           H  
ATOM   1766  HH  TYR R 123     150.333 123.431 126.069  1.00  0.00           H  
ATOM   1767  N   ALA R 124     142.793 124.974 131.188  1.00 33.32           N  
ATOM   1768  CA  ALA R 124     142.025 125.077 132.429  1.00 33.32           C  
ATOM   1769  C   ALA R 124     141.536 123.720 132.973  1.00 33.32           C  
ATOM   1770  O   ALA R 124     141.334 123.610 134.181  1.00 33.32           O  
ATOM   1771  CB  ALA R 124     140.842 126.029 132.203  1.00 33.32           C  
ATOM   1772  H   ALA R 124     142.361 125.354 130.357  1.00  0.00           H  
ATOM   1773  HA  ALA R 124     142.673 125.517 133.189  1.00  0.00           H  
ATOM   1774  HB1 ALA R 124     140.308 126.220 133.134  1.00  0.00           H  
ATOM   1775  HB2 ALA R 124     141.179 126.992 131.819  1.00  0.00           H  
ATOM   1776  HB3 ALA R 124     140.127 125.621 131.489  1.00  0.00           H  
ATOM   1777  N   VAL R 125     141.360 122.730 132.080  1.00 33.87           N  
ATOM   1778  CA  VAL R 125     140.806 121.410 132.388  1.00 33.87           C  
ATOM   1779  C   VAL R 125     141.884 120.306 132.387  1.00 33.87           C  
ATOM   1780  O   VAL R 125     141.804 119.408 133.224  1.00 33.87           O  
ATOM   1781  CB  VAL R 125     139.695 121.045 131.354  1.00 33.87           C  
ATOM   1782  CG1 VAL R 125     139.188 119.586 131.401  1.00 33.87           C  
ATOM   1783  CG2 VAL R 125     138.492 121.998 131.489  1.00 33.87           C  
ATOM   1784  H   VAL R 125     141.552 122.912 131.105  1.00  0.00           H  
ATOM   1785  HA  VAL R 125     140.354 121.419 133.382  1.00  0.00           H  
ATOM   1786  HB  VAL R 125     140.106 121.200 130.354  1.00  0.00           H  
ATOM   1787 HG11 VAL R 125     138.349 119.439 130.720  1.00  0.00           H  
ATOM   1788 HG12 VAL R 125     139.955 118.873 131.100  1.00  0.00           H  
ATOM   1789 HG13 VAL R 125     138.850 119.317 132.402  1.00  0.00           H  
ATOM   1790 HG21 VAL R 125     137.736 121.788 130.731  1.00  0.00           H  
ATOM   1791 HG22 VAL R 125     138.020 121.901 132.466  1.00  0.00           H  
ATOM   1792 HG23 VAL R 125     138.785 123.041 131.367  1.00  0.00           H  
ATOM   1793  N   CYS R 126     142.852 120.376 131.454  1.00 37.10           N  
ATOM   1794  CA  CYS R 126     143.838 119.316 131.206  1.00 37.10           C  
ATOM   1795  C   CYS R 126     145.194 119.577 131.885  1.00 37.10           C  
ATOM   1796  O   CYS R 126     145.984 118.639 131.990  1.00 37.10           O  
ATOM   1797  CB  CYS R 126     144.043 119.068 129.699  1.00 37.10           C  
ATOM   1798  SG  CYS R 126     142.501 118.454 128.963  1.00 37.10           S  
ATOM   1799  H   CYS R 126     142.854 121.143 130.793  1.00  0.00           H  
ATOM   1800  HA  CYS R 126     143.470 118.380 131.633  1.00  0.00           H  
ATOM   1801  HB2 CYS R 126     144.363 119.972 129.182  1.00  0.00           H  
ATOM   1802  HB3 CYS R 126     144.815 118.316 129.528  1.00  0.00           H  
ATOM   1803  HG  CYS R 126     141.825 119.600 129.088  1.00  0.00           H  
ATOM   1804  N   ASP R 127     145.432 120.807 132.370  1.00 37.45           N  
ATOM   1805  CA  ASP R 127     146.587 121.148 133.201  1.00 37.45           C  
ATOM   1806  C   ASP R 127     146.122 122.159 134.273  1.00 37.45           C  
ATOM   1807  O   ASP R 127     146.579 123.304 134.259  1.00 37.45           O  
ATOM   1808  CB  ASP R 127     147.784 121.632 132.339  1.00 37.45           C  
ATOM   1809  CG  ASP R 127     149.137 121.660 133.062  1.00 37.45           C  
ATOM   1810  OD1 ASP R 127     149.238 121.137 134.195  1.00 37.45           O  
ATOM   1811  OD2 ASP R 127     150.084 122.186 132.439  1.00 37.45           O1-
ATOM   1812  H   ASP R 127     144.746 121.539 132.246  1.00  0.00           H  
ATOM   1813  HA  ASP R 127     146.904 120.253 133.739  1.00  0.00           H  
ATOM   1814  HB2 ASP R 127     147.889 120.971 131.478  1.00  0.00           H  
ATOM   1815  HB3 ASP R 127     147.573 122.632 131.958  1.00  0.00           H  
ATOM   1816  N   PRO R 128     145.157 121.754 135.138  1.00 33.26           N  
ATOM   1817  CA  PRO R 128     144.415 122.700 135.991  1.00 33.26           C  
ATOM   1818  C   PRO R 128     145.252 123.395 137.082  1.00 33.26           C  
ATOM   1819  O   PRO R 128     144.899 124.509 137.468  1.00 33.26           O  
ATOM   1820  CB  PRO R 128     143.281 121.842 136.580  1.00 33.26           C  
ATOM   1821  CG  PRO R 128     143.847 120.432 136.617  1.00 33.26           C  
ATOM   1822  CD  PRO R 128     144.694 120.378 135.352  1.00 33.26           C  
ATOM   1823  HA  PRO R 128     143.980 123.482 135.365  1.00  0.00           H  
ATOM   1824  HB2 PRO R 128     142.935 122.180 137.558  1.00  0.00           H  
ATOM   1825  HB3 PRO R 128     142.423 121.868 135.908  1.00  0.00           H  
ATOM   1826  HG2 PRO R 128     144.488 120.322 137.492  1.00  0.00           H  
ATOM   1827  HG3 PRO R 128     143.082 119.657 136.660  1.00  0.00           H  
ATOM   1828  HD2 PRO R 128     145.509 119.661 135.452  1.00  0.00           H  
ATOM   1829  HD3 PRO R 128     144.065 120.073 134.518  1.00  0.00           H  
ATOM   1830  N   LEU R 129     146.343 122.754 137.538  1.00 34.02           N  
ATOM   1831  CA  LEU R 129     147.243 123.291 138.562  1.00 34.02           C  
ATOM   1832  C   LEU R 129     148.177 124.392 138.028  1.00 34.02           C  
ATOM   1833  O   LEU R 129     148.400 125.372 138.737  1.00 34.02           O  
ATOM   1834  CB  LEU R 129     148.070 122.145 139.190  1.00 34.02           C  
ATOM   1835  CG  LEU R 129     147.242 121.110 139.987  1.00 34.02           C  
ATOM   1836  CD1 LEU R 129     148.128 119.934 140.449  1.00 34.02           C  
ATOM   1837  CD2 LEU R 129     146.471 121.750 141.162  1.00 34.02           C  
ATOM   1838  H   LEU R 129     146.576 121.843 137.169  1.00  0.00           H  
ATOM   1839  HA  LEU R 129     146.633 123.750 139.341  1.00  0.00           H  
ATOM   1840  HB2 LEU R 129     148.624 121.635 138.400  1.00  0.00           H  
ATOM   1841  HB3 LEU R 129     148.824 122.565 139.858  1.00  0.00           H  
ATOM   1842  HG  LEU R 129     146.501 120.687 139.307  1.00  0.00           H  
ATOM   1843 HD11 LEU R 129     147.702 118.982 140.132  1.00  0.00           H  
ATOM   1844 HD12 LEU R 129     149.134 119.989 140.031  1.00  0.00           H  
ATOM   1845 HD13 LEU R 129     148.242 119.893 141.533  1.00  0.00           H  
ATOM   1846 HD21 LEU R 129     146.482 121.130 142.059  1.00  0.00           H  
ATOM   1847 HD22 LEU R 129     146.880 122.721 141.441  1.00  0.00           H  
ATOM   1848 HD23 LEU R 129     145.424 121.900 140.896  1.00  0.00           H  
ATOM   1849  N   ARG R 130     148.701 124.217 136.803  1.00 38.67           N  
ATOM   1850  CA  ARG R 130     149.674 125.125 136.181  1.00 38.67           C  
ATOM   1851  C   ARG R 130     149.021 126.210 135.301  1.00 38.67           C  
ATOM   1852  O   ARG R 130     149.752 126.965 134.662  1.00 38.67           O  
ATOM   1853  CB  ARG R 130     150.683 124.295 135.360  1.00 38.67           C  
ATOM   1854  CG  ARG R 130     151.411 123.209 136.171  1.00 38.67           C  
ATOM   1855  CD  ARG R 130     152.419 122.422 135.323  1.00 38.67           C  
ATOM   1856  NE  ARG R 130     153.002 121.301 136.071  1.00 38.67           N  
ATOM   1857  CZ  ARG R 130     152.425 120.106 136.288  1.00 38.67           C  
ATOM   1858  NH1 ARG R 130     151.213 119.805 135.799  1.00 38.67           N1+
ATOM   1859  NH2 ARG R 130     153.082 119.191 137.012  1.00 38.67           N1+
ATOM   1860  H   ARG R 130     148.450 123.399 136.265  1.00  0.00           H  
ATOM   1861  HA  ARG R 130     150.233 125.648 136.959  1.00  0.00           H  
ATOM   1862  HB2 ARG R 130     150.159 123.833 134.525  1.00  0.00           H  
ATOM   1863  HB3 ARG R 130     151.431 124.953 134.915  1.00  0.00           H  
ATOM   1864  HG2 ARG R 130     151.963 123.736 136.950  1.00  0.00           H  
ATOM   1865  HG3 ARG R 130     150.733 122.528 136.685  1.00  0.00           H  
ATOM   1866  HD2 ARG R 130     152.047 122.149 134.335  1.00  0.00           H  
ATOM   1867  HD3 ARG R 130     153.272 123.079 135.152  1.00  0.00           H  
ATOM   1868  HE  ARG R 130     153.899 121.483 136.498  1.00  0.00           H  
ATOM   1869 HH11 ARG R 130     150.692 120.472 135.234  1.00  0.00           H  
ATOM   1870 HH12 ARG R 130     150.799 118.901 135.973  1.00  0.00           H  
ATOM   1871 HH21 ARG R 130     153.997 119.394 137.387  1.00  0.00           H  
ATOM   1872 HH22 ARG R 130     152.669 118.286 137.187  1.00  0.00           H  
ATOM   1873  N   TYR R 131     147.677 126.261 135.263  1.00 38.61           N  
ATOM   1874  CA  TYR R 131     146.885 127.105 134.369  1.00 38.61           C  
ATOM   1875  C   TYR R 131     147.143 128.620 134.482  1.00 38.61           C  
ATOM   1876  O   TYR R 131     147.410 129.236 133.452  1.00 38.61           O  
ATOM   1877  CB  TYR R 131     145.390 126.745 134.504  1.00 38.61           C  
ATOM   1878  CG  TYR R 131     144.439 127.684 133.781  1.00 38.61           C  
ATOM   1879  CD1 TYR R 131     144.474 127.779 132.374  1.00 38.61           C  
ATOM   1880  CD2 TYR R 131     143.549 128.497 134.513  1.00 38.61           C  
ATOM   1881  CE1 TYR R 131     143.621 128.676 131.703  1.00 38.61           C  
ATOM   1882  CE2 TYR R 131     142.704 129.401 133.842  1.00 38.61           C  
ATOM   1883  CZ  TYR R 131     142.740 129.490 132.437  1.00 38.61           C  
ATOM   1884  OH  TYR R 131     141.917 130.363 131.789  1.00 38.61           O  
ATOM   1885  H   TYR R 131     147.153 125.600 135.820  1.00  0.00           H  
ATOM   1886  HA  TYR R 131     147.182 126.816 133.359  1.00  0.00           H  
ATOM   1887  HB2 TYR R 131     145.217 125.731 134.141  1.00  0.00           H  
ATOM   1888  HB3 TYR R 131     145.117 126.730 135.561  1.00  0.00           H  
ATOM   1889  HD1 TYR R 131     145.160 127.170 131.807  1.00  0.00           H  
ATOM   1890  HD2 TYR R 131     143.519 128.441 135.591  1.00  0.00           H  
ATOM   1891  HE1 TYR R 131     143.638 128.741 130.627  1.00  0.00           H  
ATOM   1892  HE2 TYR R 131     142.028 130.026 134.406  1.00  0.00           H  
ATOM   1893  HH  TYR R 131     142.029 130.374 130.832  1.00  0.00           H  
ATOM   1894  N   LYS R 132     147.052 129.197 135.695  1.00 41.22           N  
ATOM   1895  CA  LYS R 132     147.233 130.641 135.914  1.00 41.22           C  
ATOM   1896  C   LYS R 132     148.654 131.152 135.613  1.00 41.22           C  
ATOM   1897  O   LYS R 132     148.796 132.305 135.204  1.00 41.22           O  
ATOM   1898  CB  LYS R 132     146.767 131.049 137.331  1.00 41.22           C  
ATOM   1899  CG  LYS R 132     145.235 131.165 137.447  1.00 41.22           C  
ATOM   1900  CD  LYS R 132     144.744 131.900 138.709  1.00 41.22           C  
ATOM   1901  CE  LYS R 132     144.821 131.068 139.996  1.00 41.22           C  
ATOM   1902  NZ  LYS R 132     144.327 131.833 141.155  1.00 41.22           N1+
ATOM   1903  H   LYS R 132     146.828 128.638 136.505  1.00  0.00           H  
ATOM   1904  HA  LYS R 132     146.585 131.145 135.193  1.00  0.00           H  
ATOM   1905  HB2 LYS R 132     147.172 130.375 138.086  1.00  0.00           H  
ATOM   1906  HB3 LYS R 132     147.177 132.034 137.559  1.00  0.00           H  
ATOM   1907  HG2 LYS R 132     144.857 131.711 136.581  1.00  0.00           H  
ATOM   1908  HG3 LYS R 132     144.780 130.176 137.390  1.00  0.00           H  
ATOM   1909  HD2 LYS R 132     145.317 132.820 138.836  1.00  0.00           H  
ATOM   1910  HD3 LYS R 132     143.713 132.218 138.548  1.00  0.00           H  
ATOM   1911  HE2 LYS R 132     144.223 130.161 139.894  1.00  0.00           H  
ATOM   1912  HE3 LYS R 132     145.848 130.758 140.190  1.00  0.00           H  
ATOM   1913  HZ1 LYS R 132     143.368 132.106 140.998  1.00  0.00           H  
ATOM   1914  HZ2 LYS R 132     144.381 131.258 141.984  1.00  0.00           H  
ATOM   1915  HZ3 LYS R 132     144.896 132.658 141.283  1.00  0.00           H  
ATOM   1916  N   ALA R 133     149.664 130.280 135.775  1.00 45.23           N  
ATOM   1917  CA  ALA R 133     151.045 130.544 135.379  1.00 45.23           C  
ATOM   1918  C   ALA R 133     151.233 130.539 133.850  1.00 45.23           C  
ATOM   1919  O   ALA R 133     151.945 131.403 133.339  1.00 45.23           O  
ATOM   1920  CB  ALA R 133     151.967 129.514 136.049  1.00 45.23           C  
ATOM   1921  H   ALA R 133     149.465 129.347 136.104  1.00  0.00           H  
ATOM   1922  HA  ALA R 133     151.323 131.533 135.750  1.00  0.00           H  
ATOM   1923  HB1 ALA R 133     153.012 129.700 135.797  1.00  0.00           H  
ATOM   1924  HB2 ALA R 133     151.882 129.560 137.134  1.00  0.00           H  
ATOM   1925  HB3 ALA R 133     151.730 128.496 135.740  1.00  0.00           H  
ATOM   1926  N   LYS R 134     150.593 129.579 133.157  1.00 45.97           N  
ATOM   1927  CA  LYS R 134     150.694 129.396 131.707  1.00 45.97           C  
ATOM   1928  C   LYS R 134     149.891 130.415 130.883  1.00 45.97           C  
ATOM   1929  O   LYS R 134     150.423 130.915 129.895  1.00 45.97           O  
ATOM   1930  CB  LYS R 134     150.313 127.948 131.331  1.00 45.97           C  
ATOM   1931  CG  LYS R 134     151.432 126.943 131.649  1.00 45.97           C  
ATOM   1932  CD  LYS R 134     151.123 125.520 131.161  1.00 45.97           C  
ATOM   1933  CE  LYS R 134     152.329 124.585 131.334  1.00 45.97           C  
ATOM   1934  NZ  LYS R 134     152.052 123.242 130.803  1.00 45.97           N1+
ATOM   1935  H   LYS R 134     150.023 128.906 133.651  1.00  0.00           H  
ATOM   1936  HA  LYS R 134     151.742 129.542 131.436  1.00  0.00           H  
ATOM   1937  HB2 LYS R 134     149.378 127.657 131.812  1.00  0.00           H  
ATOM   1938  HB3 LYS R 134     150.128 127.896 130.256  1.00  0.00           H  
ATOM   1939  HG2 LYS R 134     152.357 127.283 131.182  1.00  0.00           H  
ATOM   1940  HG3 LYS R 134     151.623 126.927 132.722  1.00  0.00           H  
ATOM   1941  HD2 LYS R 134     150.270 125.125 131.715  1.00  0.00           H  
ATOM   1942  HD3 LYS R 134     150.823 125.546 130.113  1.00  0.00           H  
ATOM   1943  HE2 LYS R 134     153.197 124.989 130.812  1.00  0.00           H  
ATOM   1944  HE3 LYS R 134     152.595 124.501 132.389  1.00  0.00           H  
ATOM   1945  HZ1 LYS R 134     151.283 122.831 131.331  1.00  0.00           H  
ATOM   1946  HZ2 LYS R 134     151.798 123.302 129.828  1.00  0.00           H  
ATOM   1947  HZ3 LYS R 134     152.870 122.658 130.907  1.00  0.00           H  
ATOM   1948  N   MET R 135     148.642 130.691 131.292  1.00 49.07           N  
ATOM   1949  CA  MET R 135     147.705 131.571 130.591  1.00 49.07           C  
ATOM   1950  C   MET R 135     147.595 132.905 131.342  1.00 49.07           C  
ATOM   1951  O   MET R 135     146.630 133.142 132.069  1.00 49.07           O  
ATOM   1952  CB  MET R 135     146.352 130.849 130.416  1.00 49.07           C  
ATOM   1953  CG  MET R 135     146.402 129.663 129.432  1.00 49.07           C  
ATOM   1954  SD  MET R 135     146.536 130.120 127.678  1.00 49.07           S  
ATOM   1955  CE  MET R 135     148.102 129.321 127.245  1.00 49.07           C  
ATOM   1956  H   MET R 135     148.282 130.242 132.125  1.00  0.00           H  
ATOM   1957  HA  MET R 135     148.072 131.805 129.593  1.00  0.00           H  
ATOM   1958  HB2 MET R 135     145.984 130.501 131.382  1.00  0.00           H  
ATOM   1959  HB3 MET R 135     145.607 131.558 130.055  1.00  0.00           H  
ATOM   1960  HG2 MET R 135     147.209 128.980 129.698  1.00  0.00           H  
ATOM   1961  HG3 MET R 135     145.488 129.082 129.521  1.00  0.00           H  
ATOM   1962  HE1 MET R 135     148.331 129.490 126.193  1.00  0.00           H  
ATOM   1963  HE2 MET R 135     148.915 129.729 127.846  1.00  0.00           H  
ATOM   1964  HE3 MET R 135     148.048 128.248 127.422  1.00  0.00           H  
ATOM   1965  N   ASN R 136     148.623 133.740 131.138  1.00 54.58           N  
ATOM   1966  CA  ASN R 136     148.759 135.106 131.652  1.00 54.58           C  
ATOM   1967  C   ASN R 136     148.450 136.134 130.547  1.00 54.58           C  
ATOM   1968  O   ASN R 136     148.215 135.756 129.400  1.00 54.58           O  
ATOM   1969  CB  ASN R 136     150.181 135.270 132.252  1.00 54.58           C  
ATOM   1970  CG  ASN R 136     151.351 134.897 131.323  1.00 54.58           C  
ATOM   1971  ND2 ASN R 136     152.350 134.195 131.858  1.00 54.58           N  
ATOM   1972  OD1 ASN R 136     151.365 135.245 130.145  1.00 54.58           O  
ATOM   1973  H   ASN R 136     149.368 133.438 130.526  1.00  0.00           H  
ATOM   1974  HA  ASN R 136     148.037 135.244 132.459  1.00  0.00           H  
ATOM   1975  HB2 ASN R 136     150.334 136.291 132.604  1.00  0.00           H  
ATOM   1976  HB3 ASN R 136     150.245 134.642 133.143  1.00  0.00           H  
ATOM   1977 HD21 ASN R 136     152.308 133.886 132.819  1.00  0.00           H  
ATOM   1978 HD22 ASN R 136     153.141 133.930 131.291  1.00  0.00           H  
ATOM   1979  N   ILE R 137     148.478 137.429 130.906  1.00 57.57           N  
ATOM   1980  CA  ILE R 137     148.248 138.547 129.983  1.00 57.57           C  
ATOM   1981  C   ILE R 137     149.244 138.595 128.803  1.00 57.57           C  
ATOM   1982  O   ILE R 137     148.832 138.981 127.712  1.00 57.57           O  
ATOM   1983  CB  ILE R 137     148.269 139.922 130.728  1.00 57.57           C  
ATOM   1984  CG1 ILE R 137     147.165 140.020 131.808  1.00 57.57           C  
ATOM   1985  CG2 ILE R 137     148.238 141.181 129.826  1.00 57.57           C  
ATOM   1986  CD1 ILE R 137     145.746 140.250 131.264  1.00 57.57           C  
ATOM   1987  H   ILE R 137     148.675 137.677 131.864  1.00  0.00           H  
ATOM   1988  HA  ILE R 137     147.257 138.399 129.552  1.00  0.00           H  
ATOM   1989  HB  ILE R 137     149.215 139.964 131.272  1.00  0.00           H  
ATOM   1990 HG12 ILE R 137     147.165 139.133 132.443  1.00  0.00           H  
ATOM   1991 HG13 ILE R 137     147.408 140.846 132.477  1.00  0.00           H  
ATOM   1992 HG21 ILE R 137     148.164 142.088 130.427  1.00  0.00           H  
ATOM   1993 HG22 ILE R 137     149.141 141.284 129.225  1.00  0.00           H  
ATOM   1994 HG23 ILE R 137     147.385 141.165 129.148  1.00  0.00           H  
ATOM   1995 HD11 ILE R 137     144.998 139.818 131.929  1.00  0.00           H  
ATOM   1996 HD12 ILE R 137     145.530 141.314 131.176  1.00  0.00           H  
ATOM   1997 HD13 ILE R 137     145.607 139.806 130.280  1.00  0.00           H  
ATOM   1998  N   LEU R 138     150.509 138.188 129.019  1.00 56.44           N  
ATOM   1999  CA  LEU R 138     151.560 138.251 128.002  1.00 56.44           C  
ATOM   2000  C   LEU R 138     151.353 137.253 126.849  1.00 56.44           C  
ATOM   2001  O   LEU R 138     151.464 137.673 125.698  1.00 56.44           O  
ATOM   2002  CB  LEU R 138     152.953 138.161 128.665  1.00 56.44           C  
ATOM   2003  CG  LEU R 138     154.126 138.635 127.766  1.00 56.44           C  
ATOM   2004  CD1 LEU R 138     155.254 139.277 128.604  1.00 56.44           C  
ATOM   2005  CD2 LEU R 138     154.653 137.520 126.833  1.00 56.44           C  
ATOM   2006  H   LEU R 138     150.778 137.836 129.927  1.00  0.00           H  
ATOM   2007  HA  LEU R 138     151.489 139.250 127.566  1.00  0.00           H  
ATOM   2008  HB2 LEU R 138     152.916 138.818 129.536  1.00  0.00           H  
ATOM   2009  HB3 LEU R 138     153.142 137.165 129.067  1.00  0.00           H  
ATOM   2010  HG  LEU R 138     153.751 139.433 127.123  1.00  0.00           H  
ATOM   2011 HD11 LEU R 138     156.249 138.956 128.300  1.00  0.00           H  
ATOM   2012 HD12 LEU R 138     155.231 140.363 128.507  1.00  0.00           H  
ATOM   2013 HD13 LEU R 138     155.162 139.047 129.666  1.00  0.00           H  
ATOM   2014 HD21 LEU R 138     154.425 137.751 125.791  1.00  0.00           H  
ATOM   2015 HD22 LEU R 138     155.731 137.376 126.899  1.00  0.00           H  
ATOM   2016 HD23 LEU R 138     154.196 136.555 127.053  1.00  0.00           H  
ATOM   2017  N   VAL R 139     151.006 135.986 127.149  1.00 55.56           N  
ATOM   2018  CA  VAL R 139     150.681 134.998 126.110  1.00 55.56           C  
ATOM   2019  C   VAL R 139     149.353 135.312 125.393  1.00 55.56           C  
ATOM   2020  O   VAL R 139     149.258 135.064 124.193  1.00 55.56           O  
ATOM   2021  CB  VAL R 139     150.638 133.529 126.621  1.00 55.56           C  
ATOM   2022  CG1 VAL R 139     151.986 133.090 127.216  1.00 55.56           C  
ATOM   2023  CG2 VAL R 139     149.483 133.177 127.575  1.00 55.56           C  
ATOM   2024  H   VAL R 139     150.923 135.688 128.113  1.00  0.00           H  
ATOM   2025  HA  VAL R 139     151.468 135.052 125.355  1.00  0.00           H  
ATOM   2026  HB  VAL R 139     150.492 132.902 125.739  1.00  0.00           H  
ATOM   2027 HG11 VAL R 139     151.970 132.034 127.488  1.00  0.00           H  
ATOM   2028 HG12 VAL R 139     152.797 133.231 126.501  1.00  0.00           H  
ATOM   2029 HG13 VAL R 139     152.233 133.655 128.114  1.00  0.00           H  
ATOM   2030 HG21 VAL R 139     149.508 132.115 127.810  1.00  0.00           H  
ATOM   2031 HG22 VAL R 139     149.566 133.728 128.509  1.00  0.00           H  
ATOM   2032 HG23 VAL R 139     148.500 133.369 127.148  1.00  0.00           H  
ATOM   2033  N   ILE R 140     148.382 135.900 126.114  1.00 55.03           N  
ATOM   2034  CA  ILE R 140     147.101 136.339 125.562  1.00 55.03           C  
ATOM   2035  C   ILE R 140     147.243 137.532 124.600  1.00 55.03           C  
ATOM   2036  O   ILE R 140     146.564 137.550 123.575  1.00 55.03           O  
ATOM   2037  CB  ILE R 140     146.086 136.700 126.681  1.00 55.03           C  
ATOM   2038  CG1 ILE R 140     145.707 135.471 127.542  1.00 55.03           C  
ATOM   2039  CG2 ILE R 140     144.838 137.483 126.216  1.00 55.03           C  
ATOM   2040  CD1 ILE R 140     144.534 134.616 127.046  1.00 55.03           C  
ATOM   2041  H   ILE R 140     148.528 136.073 127.100  1.00  0.00           H  
ATOM   2042  HA  ILE R 140     146.696 135.511 124.989  1.00  0.00           H  
ATOM   2043  HB  ILE R 140     146.613 137.371 127.360  1.00  0.00           H  
ATOM   2044 HG12 ILE R 140     146.566 134.820 127.700  1.00  0.00           H  
ATOM   2045 HG13 ILE R 140     145.451 135.852 128.523  1.00  0.00           H  
ATOM   2046 HG21 ILE R 140     144.168 137.663 127.046  1.00  0.00           H  
ATOM   2047 HG22 ILE R 140     145.085 138.472 125.830  1.00  0.00           H  
ATOM   2048 HG23 ILE R 140     144.293 136.951 125.440  1.00  0.00           H  
ATOM   2049 HD11 ILE R 140     144.595 133.601 127.442  1.00  0.00           H  
ATOM   2050 HD12 ILE R 140     143.579 135.033 127.363  1.00  0.00           H  
ATOM   2051 HD13 ILE R 140     144.520 134.551 125.962  1.00  0.00           H  
ATOM   2052  N   CYS R 141     148.121 138.492 124.936  1.00 55.40           N  
ATOM   2053  CA  CYS R 141     148.403 139.676 124.122  1.00 55.40           C  
ATOM   2054  C   CYS R 141     149.131 139.334 122.812  1.00 55.40           C  
ATOM   2055  O   CYS R 141     148.872 140.001 121.812  1.00 55.40           O  
ATOM   2056  CB  CYS R 141     149.183 140.752 124.902  1.00 55.40           C  
ATOM   2057  SG  CYS R 141     148.066 141.604 126.051  1.00 55.40           S  
ATOM   2058  H   CYS R 141     148.623 138.423 125.812  1.00  0.00           H  
ATOM   2059  HA  CYS R 141     147.443 140.108 123.832  1.00  0.00           H  
ATOM   2060  HB2 CYS R 141     150.020 140.317 125.450  1.00  0.00           H  
ATOM   2061  HB3 CYS R 141     149.596 141.505 124.230  1.00  0.00           H  
ATOM   2062  HG  CYS R 141     147.944 140.579 126.902  1.00  0.00           H  
ATOM   2063  N   VAL R 142     149.975 138.285 122.819  1.00 53.26           N  
ATOM   2064  CA  VAL R 142     150.593 137.731 121.611  1.00 53.26           C  
ATOM   2065  C   VAL R 142     149.549 137.075 120.681  1.00 53.26           C  
ATOM   2066  O   VAL R 142     149.621 137.287 119.472  1.00 53.26           O  
ATOM   2067  CB  VAL R 142     151.720 136.710 121.951  1.00 53.26           C  
ATOM   2068  CG1 VAL R 142     152.223 135.866 120.759  1.00 53.26           C  
ATOM   2069  CG2 VAL R 142     152.923 137.417 122.600  1.00 53.26           C  
ATOM   2070  H   VAL R 142     150.152 137.789 123.681  1.00  0.00           H  
ATOM   2071  HA  VAL R 142     151.045 138.560 121.062  1.00  0.00           H  
ATOM   2072  HB  VAL R 142     151.328 136.013 122.693  1.00  0.00           H  
ATOM   2073 HG11 VAL R 142     153.093 135.271 121.039  1.00  0.00           H  
ATOM   2074 HG12 VAL R 142     151.468 135.161 120.409  1.00  0.00           H  
ATOM   2075 HG13 VAL R 142     152.514 136.498 119.919  1.00  0.00           H  
ATOM   2076 HG21 VAL R 142     153.663 136.698 122.953  1.00  0.00           H  
ATOM   2077 HG22 VAL R 142     153.418 138.080 121.890  1.00  0.00           H  
ATOM   2078 HG23 VAL R 142     152.628 138.023 123.454  1.00  0.00           H  
ATOM   2079  N   MET R 143     148.581 136.337 121.256  1.00 50.51           N  
ATOM   2080  CA  MET R 143     147.470 135.719 120.522  1.00 50.51           C  
ATOM   2081  C   MET R 143     146.509 136.748 119.907  1.00 50.51           C  
ATOM   2082  O   MET R 143     146.107 136.561 118.759  1.00 50.51           O  
ATOM   2083  CB  MET R 143     146.709 134.734 121.428  1.00 50.51           C  
ATOM   2084  CG  MET R 143     147.534 133.488 121.792  1.00 50.51           C  
ATOM   2085  SD  MET R 143     146.791 132.252 122.906  1.00 50.51           S  
ATOM   2086  CE  MET R 143     145.314 133.077 123.548  1.00 50.51           C  
ATOM   2087  H   MET R 143     148.583 136.205 122.258  1.00  0.00           H  
ATOM   2088  HA  MET R 143     147.897 135.150 119.693  1.00  0.00           H  
ATOM   2089  HB2 MET R 143     146.389 135.249 122.332  1.00  0.00           H  
ATOM   2090  HB3 MET R 143     145.799 134.407 120.923  1.00  0.00           H  
ATOM   2091  HG2 MET R 143     147.792 132.962 120.873  1.00  0.00           H  
ATOM   2092  HG3 MET R 143     148.490 133.780 122.220  1.00  0.00           H  
ATOM   2093  HE1 MET R 143     144.741 132.394 124.175  1.00  0.00           H  
ATOM   2094  HE2 MET R 143     145.592 133.937 124.143  1.00  0.00           H  
ATOM   2095  HE3 MET R 143     144.677 133.423 122.741  1.00  0.00           H  
ATOM   2096  N   ILE R 144     146.204 137.831 120.647  1.00 50.58           N  
ATOM   2097  CA  ILE R 144     145.443 138.979 120.147  1.00 50.58           C  
ATOM   2098  C   ILE R 144     146.176 139.682 118.988  1.00 50.58           C  
ATOM   2099  O   ILE R 144     145.547 139.939 117.966  1.00 50.58           O  
ATOM   2100  CB  ILE R 144     145.075 139.989 121.281  1.00 50.58           C  
ATOM   2101  CG1 ILE R 144     143.998 139.369 122.203  1.00 50.58           C  
ATOM   2102  CG2 ILE R 144     144.628 141.388 120.791  1.00 50.58           C  
ATOM   2103  CD1 ILE R 144     143.775 140.110 123.529  1.00 50.58           C  
ATOM   2104  H   ILE R 144     146.554 137.903 121.593  1.00  0.00           H  
ATOM   2105  HA  ILE R 144     144.508 138.588 119.739  1.00  0.00           H  
ATOM   2106  HB  ILE R 144     145.969 140.138 121.888  1.00  0.00           H  
ATOM   2107 HG12 ILE R 144     143.053 139.295 121.667  1.00  0.00           H  
ATOM   2108 HG13 ILE R 144     144.274 138.344 122.442  1.00  0.00           H  
ATOM   2109 HG21 ILE R 144     144.279 142.014 121.611  1.00  0.00           H  
ATOM   2110 HG22 ILE R 144     145.445 141.935 120.320  1.00  0.00           H  
ATOM   2111 HG23 ILE R 144     143.821 141.315 120.064  1.00  0.00           H  
ATOM   2112 HD11 ILE R 144     143.285 139.458 124.254  1.00  0.00           H  
ATOM   2113 HD12 ILE R 144     144.718 140.439 123.966  1.00  0.00           H  
ATOM   2114 HD13 ILE R 144     143.137 140.984 123.397  1.00  0.00           H  
ATOM   2115  N   PHE R 145     147.496 139.898 119.118  1.00 53.56           N  
ATOM   2116  CA  PHE R 145     148.336 140.454 118.055  1.00 53.56           C  
ATOM   2117  C   PHE R 145     148.300 139.645 116.743  1.00 53.56           C  
ATOM   2118  O   PHE R 145     148.075 140.238 115.690  1.00 53.56           O  
ATOM   2119  CB  PHE R 145     149.768 140.706 118.577  1.00 53.56           C  
ATOM   2120  CG  PHE R 145     150.765 141.185 117.534  1.00 53.56           C  
ATOM   2121  CD1 PHE R 145     150.732 142.527 117.101  1.00 53.56           C  
ATOM   2122  CD2 PHE R 145     151.604 140.268 116.863  1.00 53.56           C  
ATOM   2123  CE1 PHE R 145     151.561 142.944 116.068  1.00 53.56           C  
ATOM   2124  CE2 PHE R 145     152.425 140.706 115.833  1.00 53.56           C  
ATOM   2125  CZ  PHE R 145     152.407 142.038 115.441  1.00 53.56           C  
ATOM   2126  H   PHE R 145     147.964 139.657 119.982  1.00  0.00           H  
ATOM   2127  HA  PHE R 145     147.915 141.433 117.817  1.00  0.00           H  
ATOM   2128  HB2 PHE R 145     149.723 141.467 119.358  1.00  0.00           H  
ATOM   2129  HB3 PHE R 145     150.164 139.813 119.058  1.00  0.00           H  
ATOM   2130  HD1 PHE R 145     150.061 143.233 117.567  1.00  0.00           H  
ATOM   2131  HD2 PHE R 145     151.606 139.225 117.146  1.00  0.00           H  
ATOM   2132  HE1 PHE R 145     151.541 143.975 115.745  1.00  0.00           H  
ATOM   2133  HE2 PHE R 145     153.072 140.005 115.326  1.00  0.00           H  
ATOM   2134  HZ  PHE R 145     153.044 142.369 114.634  1.00  0.00           H  
ATOM   2135  N   ILE R 146     148.481 138.317 116.841  1.00 52.32           N  
ATOM   2136  CA  ILE R 146     148.485 137.389 115.706  1.00 52.32           C  
ATOM   2137  C   ILE R 146     147.124 137.295 114.985  1.00 52.32           C  
ATOM   2138  O   ILE R 146     147.115 137.214 113.758  1.00 52.32           O  
ATOM   2139  CB  ILE R 146     148.970 135.970 116.135  1.00 52.32           C  
ATOM   2140  CG1 ILE R 146     150.466 136.010 116.529  1.00 52.32           C  
ATOM   2141  CG2 ILE R 146     148.739 134.845 115.097  1.00 52.32           C  
ATOM   2142  CD1 ILE R 146     150.919 134.812 117.374  1.00 52.32           C  
ATOM   2143  H   ILE R 146     148.651 137.907 117.750  1.00  0.00           H  
ATOM   2144  HA  ILE R 146     149.202 137.779 114.980  1.00  0.00           H  
ATOM   2145  HB  ILE R 146     148.406 135.698 117.030  1.00  0.00           H  
ATOM   2146 HG12 ILE R 146     151.076 136.069 115.627  1.00  0.00           H  
ATOM   2147 HG13 ILE R 146     150.693 136.917 117.088  1.00  0.00           H  
ATOM   2148 HG21 ILE R 146     149.153 133.896 115.436  1.00  0.00           H  
ATOM   2149 HG22 ILE R 146     147.680 134.659 114.918  1.00  0.00           H  
ATOM   2150 HG23 ILE R 146     149.206 135.085 114.142  1.00  0.00           H  
ATOM   2151 HD11 ILE R 146     151.861 135.033 117.876  1.00  0.00           H  
ATOM   2152 HD12 ILE R 146     150.187 134.565 118.143  1.00  0.00           H  
ATOM   2153 HD13 ILE R 146     151.079 133.926 116.760  1.00  0.00           H  
ATOM   2154  N   SER R 147     146.014 137.346 115.745  1.00 48.50           N  
ATOM   2155  CA  SER R 147     144.646 137.317 115.218  1.00 48.50           C  
ATOM   2156  C   SER R 147     144.301 138.529 114.339  1.00 48.50           C  
ATOM   2157  O   SER R 147     143.664 138.348 113.306  1.00 48.50           O  
ATOM   2158  CB  SER R 147     143.637 137.214 116.375  1.00 48.50           C  
ATOM   2159  OG  SER R 147     143.597 135.903 116.890  1.00 48.50           O  
ATOM   2160  H   SER R 147     146.100 137.396 116.752  1.00  0.00           H  
ATOM   2161  HA  SER R 147     144.545 136.430 114.589  1.00  0.00           H  
ATOM   2162  HB2 SER R 147     143.869 137.919 117.174  1.00  0.00           H  
ATOM   2163  HB3 SER R 147     142.630 137.445 116.025  1.00  0.00           H  
ATOM   2164  HG  SER R 147     142.962 135.885 117.610  1.00  0.00           H  
ATOM   2165  N   TRP R 148     144.732 139.732 114.751  1.00 49.50           N  
ATOM   2166  CA  TRP R 148     144.523 140.962 113.989  1.00 49.50           C  
ATOM   2167  C   TRP R 148     145.519 141.128 112.825  1.00 49.50           C  
ATOM   2168  O   TRP R 148     145.087 141.500 111.734  1.00 49.50           O  
ATOM   2169  CB  TRP R 148     144.539 142.177 114.938  1.00 49.50           C  
ATOM   2170  CG  TRP R 148     143.297 142.376 115.762  1.00 49.50           C  
ATOM   2171  CD1 TRP R 148     143.036 141.839 116.976  1.00 49.50           C  
ATOM   2172  CD2 TRP R 148     142.096 143.123 115.405  1.00 49.50           C  
ATOM   2173  CE2 TRP R 148     141.168 143.035 116.487  1.00 49.50           C  
ATOM   2174  CE3 TRP R 148     141.695 143.876 114.277  1.00 49.50           C  
ATOM   2175  NE1 TRP R 148     141.794 142.237 117.416  1.00 49.50           N  
ATOM   2176  CZ2 TRP R 148     139.918 143.671 116.458  1.00 49.50           C  
ATOM   2177  CZ3 TRP R 148     140.436 144.506 114.229  1.00 49.50           C  
ATOM   2178  CH2 TRP R 148     139.548 144.403 115.316  1.00 49.50           C  
ATOM   2179  H   TRP R 148     145.243 139.815 115.619  1.00  0.00           H  
ATOM   2180  HA  TRP R 148     143.533 140.932 113.529  1.00  0.00           H  
ATOM   2181  HB2 TRP R 148     145.405 142.131 115.601  1.00  0.00           H  
ATOM   2182  HB3 TRP R 148     144.660 143.091 114.355  1.00  0.00           H  
ATOM   2183  HD1 TRP R 148     143.700 141.212 117.533  1.00  0.00           H  
ATOM   2184  HE1 TRP R 148     141.422 141.962 118.317  1.00  0.00           H  
ATOM   2185  HE3 TRP R 148     142.366 143.966 113.435  1.00  0.00           H  
ATOM   2186  HZ2 TRP R 148     139.242 143.571 117.289  1.00  0.00           H  
ATOM   2187  HZ3 TRP R 148     140.150 145.066 113.351  1.00  0.00           H  
ATOM   2188  HH2 TRP R 148     138.578 144.873 115.265  1.00  0.00           H  
ATOM   2189  N   SER R 149     146.817 140.873 113.070  1.00 54.91           N  
ATOM   2190  CA  SER R 149     147.898 141.201 112.134  1.00 54.91           C  
ATOM   2191  C   SER R 149     148.103 140.195 110.986  1.00 54.91           C  
ATOM   2192  O   SER R 149     148.252 140.640 109.849  1.00 54.91           O  
ATOM   2193  CB  SER R 149     149.207 141.490 112.904  1.00 54.91           C  
ATOM   2194  OG  SER R 149     149.817 140.325 113.424  1.00 54.91           O  
ATOM   2195  H   SER R 149     147.101 140.552 113.987  1.00  0.00           H  
ATOM   2196  HA  SER R 149     147.624 142.147 111.663  1.00  0.00           H  
ATOM   2197  HB2 SER R 149     149.927 141.972 112.242  1.00  0.00           H  
ATOM   2198  HB3 SER R 149     149.026 142.190 113.721  1.00  0.00           H  
ATOM   2199  HG  SER R 149     149.373 140.100 114.248  1.00  0.00           H  
ATOM   2200  N   VAL R 150     148.145 138.881 111.275  1.00 55.31           N  
ATOM   2201  CA  VAL R 150     148.519 137.874 110.271  1.00 55.31           C  
ATOM   2202  C   VAL R 150     147.453 137.639 109.169  1.00 55.31           C  
ATOM   2203  O   VAL R 150     147.846 137.589 108.001  1.00 55.31           O  
ATOM   2204  CB  VAL R 150     149.010 136.532 110.896  1.00 55.31           C  
ATOM   2205  CG1 VAL R 150     149.278 135.406 109.875  1.00 55.31           C  
ATOM   2206  CG2 VAL R 150     150.268 136.758 111.754  1.00 55.31           C  
ATOM   2207  H   VAL R 150     148.004 138.556 112.222  1.00  0.00           H  
ATOM   2208  HA  VAL R 150     149.387 138.281 109.747  1.00  0.00           H  
ATOM   2209  HB  VAL R 150     148.247 136.160 111.577  1.00  0.00           H  
ATOM   2210 HG11 VAL R 150     149.705 134.528 110.362  1.00  0.00           H  
ATOM   2211 HG12 VAL R 150     148.364 135.074 109.383  1.00  0.00           H  
ATOM   2212 HG13 VAL R 150     149.979 135.730 109.105  1.00  0.00           H  
ATOM   2213 HG21 VAL R 150     150.615 135.826 112.200  1.00  0.00           H  
ATOM   2214 HG22 VAL R 150     151.086 137.165 111.161  1.00  0.00           H  
ATOM   2215 HG23 VAL R 150     150.073 137.450 112.574  1.00  0.00           H  
ATOM   2216  N   PRO R 151     146.138 137.635 109.503  1.00 55.33           N  
ATOM   2217  CA  PRO R 151     145.065 137.758 108.497  1.00 55.33           C  
ATOM   2218  C   PRO R 151     145.082 139.038 107.641  1.00 55.33           C  
ATOM   2219  O   PRO R 151     144.674 138.959 106.485  1.00 55.33           O  
ATOM   2220  CB  PRO R 151     143.769 137.632 109.312  1.00 55.33           C  
ATOM   2221  CG  PRO R 151     144.175 136.774 110.494  1.00 55.33           C  
ATOM   2222  CD  PRO R 151     145.569 137.301 110.810  1.00 55.33           C  
ATOM   2223  HA  PRO R 151     145.149 136.894 107.834  1.00  0.00           H  
ATOM   2224  HB2 PRO R 151     143.433 138.607 109.668  1.00  0.00           H  
ATOM   2225  HB3 PRO R 151     142.957 137.191 108.737  1.00  0.00           H  
ATOM   2226  HG2 PRO R 151     143.475 136.820 111.325  1.00  0.00           H  
ATOM   2227  HG3 PRO R 151     144.240 135.730 110.181  1.00  0.00           H  
ATOM   2228  HD2 PRO R 151     145.512 138.209 111.411  1.00  0.00           H  
ATOM   2229  HD3 PRO R 151     146.136 136.553 111.358  1.00  0.00           H  
ATOM   2230  N   ALA R 152     145.557 140.171 108.195  1.00 59.03           N  
ATOM   2231  CA  ALA R 152     145.642 141.455 107.490  1.00 59.03           C  
ATOM   2232  C   ALA R 152     146.693 141.466 106.375  1.00 59.03           C  
ATOM   2233  O   ALA R 152     146.382 141.923 105.275  1.00 59.03           O  
ATOM   2234  CB  ALA R 152     145.907 142.595 108.485  1.00 59.03           C  
ATOM   2235  H   ALA R 152     145.882 140.167 109.151  1.00  0.00           H  
ATOM   2236  HA  ALA R 152     144.673 141.635 107.024  1.00  0.00           H  
ATOM   2237  HB1 ALA R 152     145.780 143.566 108.005  1.00  0.00           H  
ATOM   2238  HB2 ALA R 152     145.214 142.556 109.324  1.00  0.00           H  
ATOM   2239  HB3 ALA R 152     146.917 142.567 108.891  1.00  0.00           H  
ATOM   2240  N   VAL R 153     147.894 140.933 106.665  1.00 63.48           N  
ATOM   2241  CA  VAL R 153     148.979 140.774 105.692  1.00 63.48           C  
ATOM   2242  C   VAL R 153     148.578 139.833 104.540  1.00 63.48           C  
ATOM   2243  O   VAL R 153     148.865 140.146 103.387  1.00 63.48           O  
ATOM   2244  CB  VAL R 153     150.283 140.243 106.360  1.00 63.48           C  
ATOM   2245  CG1 VAL R 153     151.405 139.846 105.374  1.00 63.48           C  
ATOM   2246  CG2 VAL R 153     150.841 141.264 107.368  1.00 63.48           C  
ATOM   2247  H   VAL R 153     148.072 140.587 107.598  1.00  0.00           H  
ATOM   2248  HA  VAL R 153     149.185 141.757 105.263  1.00  0.00           H  
ATOM   2249  HB  VAL R 153     150.028 139.349 106.932  1.00  0.00           H  
ATOM   2250 HG11 VAL R 153     152.325 139.597 105.905  1.00  0.00           H  
ATOM   2251 HG12 VAL R 153     151.144 138.968 104.783  1.00  0.00           H  
ATOM   2252 HG13 VAL R 153     151.632 140.661 104.686  1.00  0.00           H  
ATOM   2253 HG21 VAL R 153     151.724 140.876 107.877  1.00  0.00           H  
ATOM   2254 HG22 VAL R 153     151.126 142.192 106.871  1.00  0.00           H  
ATOM   2255 HG23 VAL R 153     150.112 141.514 108.138  1.00  0.00           H  
ATOM   2256  N   PHE R 154     147.887 138.731 104.875  1.00 67.12           N  
ATOM   2257  CA  PHE R 154     147.368 137.755 103.923  1.00 67.12           C  
ATOM   2258  C   PHE R 154     146.261 138.306 103.002  1.00 67.12           C  
ATOM   2259  O   PHE R 154     146.313 138.055 101.802  1.00 67.12           O  
ATOM   2260  CB  PHE R 154     146.950 136.483 104.695  1.00 67.12           C  
ATOM   2261  CG  PHE R 154     146.296 135.380 103.877  1.00 67.12           C  
ATOM   2262  CD1 PHE R 154     147.086 134.532 103.073  1.00 67.12           C  
ATOM   2263  CD2 PHE R 154     144.889 135.288 103.797  1.00 67.12           C  
ATOM   2264  CE1 PHE R 154     146.480 133.579 102.265  1.00 67.12           C  
ATOM   2265  CE2 PHE R 154     144.303 134.328 102.982  1.00 67.12           C  
ATOM   2266  CZ  PHE R 154     145.095 133.474 102.225  1.00 67.12           C  
ATOM   2267  H   PHE R 154     147.686 138.552 105.850  1.00  0.00           H  
ATOM   2268  HA  PHE R 154     148.197 137.471 103.271  1.00  0.00           H  
ATOM   2269  HB2 PHE R 154     147.836 136.054 105.164  1.00  0.00           H  
ATOM   2270  HB3 PHE R 154     146.283 136.749 105.516  1.00  0.00           H  
ATOM   2271  HD1 PHE R 154     148.163 134.619 103.086  1.00  0.00           H  
ATOM   2272  HD2 PHE R 154     144.266 135.960 104.368  1.00  0.00           H  
ATOM   2273  HE1 PHE R 154     147.086 132.922 101.659  1.00  0.00           H  
ATOM   2274  HE2 PHE R 154     143.227 134.251 102.930  1.00  0.00           H  
ATOM   2275  HZ  PHE R 154     144.630 132.734 101.589  1.00  0.00           H  
ATOM   2276  N   ALA R 155     145.285 139.036 103.568  1.00 66.88           N  
ATOM   2277  CA  ALA R 155     144.090 139.482 102.849  1.00 66.88           C  
ATOM   2278  C   ALA R 155     144.327 140.706 101.951  1.00 66.88           C  
ATOM   2279  O   ALA R 155     143.950 140.662 100.781  1.00 66.88           O  
ATOM   2280  CB  ALA R 155     142.978 139.764 103.852  1.00 66.88           C  
ATOM   2281  H   ALA R 155     145.299 139.207 104.565  1.00  0.00           H  
ATOM   2282  HA  ALA R 155     143.752 138.658 102.215  1.00  0.00           H  
ATOM   2283  HB1 ALA R 155     142.030 139.901 103.337  1.00  0.00           H  
ATOM   2284  HB2 ALA R 155     142.847 138.941 104.554  1.00  0.00           H  
ATOM   2285  HB3 ALA R 155     143.198 140.668 104.416  1.00  0.00           H  
ATOM   2286  N   PHE R 156     144.972 141.756 102.490  1.00 69.86           N  
ATOM   2287  CA  PHE R 156     145.404 142.924 101.712  1.00 69.86           C  
ATOM   2288  C   PHE R 156     146.590 142.626 100.776  1.00 69.86           C  
ATOM   2289  O   PHE R 156     146.775 143.360  99.809  1.00 69.86           O  
ATOM   2290  CB  PHE R 156     145.723 144.117 102.641  1.00 69.86           C  
ATOM   2291  CG  PHE R 156     144.517 144.853 103.199  1.00 69.86           C  
ATOM   2292  CD1 PHE R 156     143.916 145.891 102.453  1.00 69.86           C  
ATOM   2293  CD2 PHE R 156     143.899 144.424 104.394  1.00 69.86           C  
ATOM   2294  CE1 PHE R 156     142.782 146.530 102.935  1.00 69.86           C  
ATOM   2295  CE2 PHE R 156     142.766 145.079 104.859  1.00 69.86           C  
ATOM   2296  CZ  PHE R 156     142.220 146.135 104.141  1.00 69.86           C  
ATOM   2297  H   PHE R 156     145.263 141.729 103.459  1.00  0.00           H  
ATOM   2298  HA  PHE R 156     144.579 143.225 101.063  1.00  0.00           H  
ATOM   2299  HB2 PHE R 156     146.347 143.788 103.471  1.00  0.00           H  
ATOM   2300  HB3 PHE R 156     146.325 144.855 102.106  1.00  0.00           H  
ATOM   2301  HD1 PHE R 156     144.349 146.202 101.514  1.00  0.00           H  
ATOM   2302  HD2 PHE R 156     144.307 143.597 104.956  1.00  0.00           H  
ATOM   2303  HE1 PHE R 156     142.338 147.338 102.372  1.00  0.00           H  
ATOM   2304  HE2 PHE R 156     142.300 144.765 105.779  1.00  0.00           H  
ATOM   2305  HZ  PHE R 156     141.348 146.645 104.518  1.00  0.00           H  
ATOM   2306  N   GLY R 157     147.361 141.564 101.060  1.00 77.42           N  
ATOM   2307  CA  GLY R 157     148.542 141.178 100.290  1.00 77.42           C  
ATOM   2308  C   GLY R 157     148.245 140.116  99.223  1.00 77.42           C  
ATOM   2309  O   GLY R 157     149.193 139.678  98.575  1.00 77.42           O  
ATOM   2310  H   GLY R 157     147.151 141.005 101.876  1.00  0.00           H  
ATOM   2311  HA2 GLY R 157     148.999 142.046  99.811  1.00  0.00           H  
ATOM   2312  HA3 GLY R 157     149.295 140.781 100.969  1.00  0.00           H  
ATOM   2313  N   MET R 158     146.980 139.694  99.034  1.00 81.96           N  
ATOM   2314  CA  MET R 158     146.579 138.721  98.009  1.00 81.96           C  
ATOM   2315  C   MET R 158     145.614 139.338  96.983  1.00 81.96           C  
ATOM   2316  O   MET R 158     145.664 138.946  95.817  1.00 81.96           O  
ATOM   2317  CB  MET R 158     145.986 137.470  98.693  1.00 81.96           C  
ATOM   2318  CG  MET R 158     145.807 136.257  97.766  1.00 81.96           C  
ATOM   2319  SD  MET R 158     145.103 134.776  98.534  1.00 81.96           S  
ATOM   2320  CE  MET R 158     143.392 135.313  98.779  1.00 81.96           C  
ATOM   2321  H   MET R 158     146.246 140.052  99.627  1.00  0.00           H  
ATOM   2322  HA  MET R 158     147.453 138.393  97.443  1.00  0.00           H  
ATOM   2323  HB2 MET R 158     146.666 137.156  99.484  1.00  0.00           H  
ATOM   2324  HB3 MET R 158     145.046 137.724  99.183  1.00  0.00           H  
ATOM   2325  HG2 MET R 158     145.210 136.505  96.888  1.00  0.00           H  
ATOM   2326  HG3 MET R 158     146.793 135.961  97.419  1.00  0.00           H  
ATOM   2327  HE1 MET R 158     142.810 134.501  99.214  1.00  0.00           H  
ATOM   2328  HE2 MET R 158     143.342 136.165  99.456  1.00  0.00           H  
ATOM   2329  HE3 MET R 158     142.939 135.592  97.829  1.00  0.00           H  
ATOM   2330  N   ILE R 159     144.781 140.303  97.410  1.00 80.61           N  
ATOM   2331  CA  ILE R 159     143.867 141.038  96.534  1.00 80.61           C  
ATOM   2332  C   ILE R 159     144.591 142.151  95.751  1.00 80.61           C  
ATOM   2333  O   ILE R 159     144.354 142.274  94.550  1.00 80.61           O  
ATOM   2334  CB  ILE R 159     142.687 141.655  97.338  1.00 80.61           C  
ATOM   2335  CG1 ILE R 159     141.832 140.574  98.044  1.00 80.61           C  
ATOM   2336  CG2 ILE R 159     141.781 142.627  96.544  1.00 80.61           C  
ATOM   2337  CD1 ILE R 159     141.207 139.523  97.114  1.00 80.61           C  
ATOM   2338  H   ILE R 159     144.768 140.563  98.386  1.00  0.00           H  
ATOM   2339  HA  ILE R 159     143.457 140.347  95.796  1.00  0.00           H  
ATOM   2340  HB  ILE R 159     143.148 142.239  98.133  1.00  0.00           H  
ATOM   2341 HG12 ILE R 159     142.447 140.043  98.769  1.00  0.00           H  
ATOM   2342 HG13 ILE R 159     141.049 141.050  98.635  1.00  0.00           H  
ATOM   2343 HG21 ILE R 159     140.922 142.937  97.140  1.00  0.00           H  
ATOM   2344 HG22 ILE R 159     142.304 143.541  96.260  1.00  0.00           H  
ATOM   2345 HG23 ILE R 159     141.398 142.166  95.634  1.00  0.00           H  
ATOM   2346 HD11 ILE R 159     140.440 138.950  97.635  1.00  0.00           H  
ATOM   2347 HD12 ILE R 159     140.741 139.974  96.238  1.00  0.00           H  
ATOM   2348 HD13 ILE R 159     141.956 138.810  96.768  1.00  0.00           H  
ATOM   2349  N   PHE R 160     145.466 142.924  96.422  1.00 83.98           N  
ATOM   2350  CA  PHE R 160     146.225 144.013  95.794  1.00 83.98           C  
ATOM   2351  C   PHE R 160     147.425 143.548  94.954  1.00 83.98           C  
ATOM   2352  O   PHE R 160     147.734 144.213  93.966  1.00 83.98           O  
ATOM   2353  CB  PHE R 160     146.623 145.083  96.826  1.00 83.98           C  
ATOM   2354  CG  PHE R 160     145.465 145.965  97.254  1.00 83.98           C  
ATOM   2355  CD1 PHE R 160     145.072 147.037  96.424  1.00 83.98           C  
ATOM   2356  CD2 PHE R 160     144.658 145.626  98.362  1.00 83.98           C  
ATOM   2357  CE1 PHE R 160     143.943 147.780  96.735  1.00 83.98           C  
ATOM   2358  CE2 PHE R 160     143.537 146.388  98.662  1.00 83.98           C  
ATOM   2359  CZ  PHE R 160     143.186 147.458  97.852  1.00 83.98           C  
ATOM   2360  H   PHE R 160     145.617 142.779  97.410  1.00  0.00           H  
ATOM   2361  HA  PHE R 160     145.558 144.505  95.081  1.00  0.00           H  
ATOM   2362  HB2 PHE R 160     147.078 144.622  97.699  1.00  0.00           H  
ATOM   2363  HB3 PHE R 160     147.393 145.734  96.408  1.00  0.00           H  
ATOM   2364  HD1 PHE R 160     145.645 147.278  95.540  1.00  0.00           H  
ATOM   2365  HD2 PHE R 160     144.899 144.776  98.979  1.00  0.00           H  
ATOM   2366  HE1 PHE R 160     143.645 148.602  96.101  1.00  0.00           H  
ATOM   2367  HE2 PHE R 160     142.923 146.144  99.515  1.00  0.00           H  
ATOM   2368  HZ  PHE R 160     142.301 148.027  98.075  1.00  0.00           H  
ATOM   2369  N   LEU R 161     148.035 142.404  95.313  1.00 91.32           N  
ATOM   2370  CA  LEU R 161     149.015 141.703  94.471  1.00 91.32           C  
ATOM   2371  C   LEU R 161     148.335 140.838  93.387  1.00 91.32           C  
ATOM   2372  O   LEU R 161     149.037 140.356  92.500  1.00 91.32           O  
ATOM   2373  CB  LEU R 161     149.970 140.855  95.345  1.00 91.32           C  
ATOM   2374  CG  LEU R 161     151.194 141.622  95.901  1.00 91.32           C  
ATOM   2375  CD1 LEU R 161     150.813 142.780  96.845  1.00 91.32           C  
ATOM   2376  CD2 LEU R 161     152.196 140.651  96.561  1.00 91.32           C  
ATOM   2377  H   LEU R 161     147.736 141.919  96.146  1.00  0.00           H  
ATOM   2378  HA  LEU R 161     149.616 142.439  93.934  1.00  0.00           H  
ATOM   2379  HB2 LEU R 161     149.414 140.369  96.144  1.00  0.00           H  
ATOM   2380  HB3 LEU R 161     150.370 140.039  94.740  1.00  0.00           H  
ATOM   2381  HG  LEU R 161     151.712 142.063  95.049  1.00  0.00           H  
ATOM   2382 HD11 LEU R 161     151.553 142.939  97.629  1.00  0.00           H  
ATOM   2383 HD12 LEU R 161     150.726 143.717  96.294  1.00  0.00           H  
ATOM   2384 HD13 LEU R 161     149.858 142.599  97.339  1.00  0.00           H  
ATOM   2385 HD21 LEU R 161     153.184 140.746  96.110  1.00  0.00           H  
ATOM   2386 HD22 LEU R 161     152.307 140.830  97.631  1.00  0.00           H  
ATOM   2387 HD23 LEU R 161     151.891 139.609  96.452  1.00  0.00           H  
ATOM   2388  N   GLU R 162     146.998 140.683  93.459  1.00 99.14           N  
ATOM   2389  CA  GLU R 162     146.122 140.047  92.467  1.00 99.14           C  
ATOM   2390  C   GLU R 162     146.417 138.556  92.217  1.00 99.14           C  
ATOM   2391  O   GLU R 162     146.260 138.070  91.098  1.00 99.14           O  
ATOM   2392  CB  GLU R 162     146.080 140.875  91.164  1.00 99.14           C  
ATOM   2393  CG  GLU R 162     145.520 142.295  91.366  1.00 99.14           C  
ATOM   2394  CD  GLU R 162     145.371 143.068  90.055  1.00 99.14           C  
ATOM   2395  OE1 GLU R 162     146.141 142.788  89.111  1.00 99.14           O  
ATOM   2396  OE2 GLU R 162     144.473 143.936  90.020  1.00 99.14           O1-
ATOM   2397  H   GLU R 162     146.510 141.119  94.227  1.00  0.00           H  
ATOM   2398  HA  GLU R 162     145.121 140.066  92.898  1.00  0.00           H  
ATOM   2399  HB2 GLU R 162     147.080 140.933  90.732  1.00  0.00           H  
ATOM   2400  HB3 GLU R 162     145.473 140.363  90.418  1.00  0.00           H  
ATOM   2401  HG2 GLU R 162     144.544 142.239  91.848  1.00  0.00           H  
ATOM   2402  HG3 GLU R 162     146.166 142.872  92.028  1.00  0.00           H  
ATOM   2403  N   LEU R 163     146.817 137.850  93.282  1.00 99.10           N  
ATOM   2404  CA  LEU R 163     147.113 136.418  93.276  1.00 99.10           C  
ATOM   2405  C   LEU R 163     145.832 135.559  93.253  1.00 99.10           C  
ATOM   2406  O   LEU R 163     145.906 134.392  92.868  1.00 99.10           O  
ATOM   2407  CB  LEU R 163     147.961 136.077  94.519  1.00 99.10           C  
ATOM   2408  CG  LEU R 163     149.187 136.987  94.774  1.00 99.10           C  
ATOM   2409  CD1 LEU R 163     149.843 136.666  96.133  1.00 99.10           C  
ATOM   2410  CD2 LEU R 163     150.193 136.960  93.606  1.00 99.10           C  
ATOM   2411  H   LEU R 163     146.893 138.315  94.176  1.00  0.00           H  
ATOM   2412  HA  LEU R 163     147.691 136.185  92.381  1.00  0.00           H  
ATOM   2413  HB2 LEU R 163     147.309 136.147  95.383  1.00  0.00           H  
ATOM   2414  HB3 LEU R 163     148.284 135.036  94.468  1.00  0.00           H  
ATOM   2415  HG  LEU R 163     148.833 138.014  94.867  1.00  0.00           H  
ATOM   2416 HD11 LEU R 163     150.858 136.281  96.030  1.00  0.00           H  
ATOM   2417 HD12 LEU R 163     149.900 137.560  96.755  1.00  0.00           H  
ATOM   2418 HD13 LEU R 163     149.279 135.922  96.696  1.00  0.00           H  
ATOM   2419 HD21 LEU R 163     151.230 136.961  93.942  1.00  0.00           H  
ATOM   2420 HD22 LEU R 163     150.057 136.082  92.974  1.00  0.00           H  
ATOM   2421 HD23 LEU R 163     150.065 137.837  92.971  1.00  0.00           H  
ATOM   2422  N   ASN R 164     144.691 136.150  93.660  1.00 97.45           N  
ATOM   2423  CA  ASN R 164     143.372 135.516  93.715  1.00 97.45           C  
ATOM   2424  C   ASN R 164     142.830 135.088  92.337  1.00 97.45           C  
ATOM   2425  O   ASN R 164     142.212 134.026  92.259  1.00 97.45           O  
ATOM   2426  CB  ASN R 164     142.369 136.411  94.491  1.00 97.45           C  
ATOM   2427  CG  ASN R 164     142.001 137.739  93.809  1.00 97.45           C  
ATOM   2428  ND2 ASN R 164     140.732 137.895  93.426  1.00 97.45           N  
ATOM   2429  OD1 ASN R 164     142.851 138.611  93.637  1.00 97.45           O  
ATOM   2430  H   ASN R 164     144.723 137.119  93.947  1.00  0.00           H  
ATOM   2431  HA  ASN R 164     143.488 134.598  94.293  1.00  0.00           H  
ATOM   2432  HB2 ASN R 164     141.457 135.843  94.680  1.00  0.00           H  
ATOM   2433  HB3 ASN R 164     142.777 136.642  95.476  1.00  0.00           H  
ATOM   2434 HD21 ASN R 164     140.058 137.156  93.582  1.00  0.00           H  
ATOM   2435 HD22 ASN R 164     140.438 138.751  92.979  1.00  0.00           H  
ATOM   2436  N   PHE R 165     143.086 135.896  91.291  1.00107.33           N  
ATOM   2437  CA  PHE R 165     142.648 135.619  89.922  1.00107.33           C  
ATOM   2438  C   PHE R 165     143.800 135.300  88.959  1.00107.33           C  
ATOM   2439  O   PHE R 165     143.509 134.937  87.819  1.00107.33           O  
ATOM   2440  CB  PHE R 165     141.751 136.759  89.406  1.00107.33           C  
ATOM   2441  CG  PHE R 165     142.361 138.106  89.048  1.00107.33           C  
ATOM   2442  CD1 PHE R 165     142.354 139.163  89.981  1.00107.33           C  
ATOM   2443  CD2 PHE R 165     142.983 138.302  87.795  1.00107.33           C  
ATOM   2444  CE1 PHE R 165     142.867 140.402  89.623  1.00107.33           C  
ATOM   2445  CE2 PHE R 165     143.508 139.542  87.464  1.00107.33           C  
ATOM   2446  CZ  PHE R 165     143.434 140.592  88.369  1.00107.33           C  
ATOM   2447  H   PHE R 165     143.601 136.754  91.432  1.00  0.00           H  
ATOM   2448  HA  PHE R 165     142.025 134.723  89.916  1.00  0.00           H  
ATOM   2449  HB2 PHE R 165     141.302 136.398  88.486  1.00  0.00           H  
ATOM   2450  HB3 PHE R 165     140.922 136.910  90.099  1.00  0.00           H  
ATOM   2451  HD1 PHE R 165     141.912 139.027  90.956  1.00  0.00           H  
ATOM   2452  HD2 PHE R 165     143.027 137.497  87.077  1.00  0.00           H  
ATOM   2453  HE1 PHE R 165     142.827 141.222  90.325  1.00  0.00           H  
ATOM   2454  HE2 PHE R 165     143.965 139.695  86.497  1.00  0.00           H  
ATOM   2455  HZ  PHE R 165     143.830 141.560  88.098  1.00  0.00           H  
ATOM   2456  N   LYS R 166     145.064 135.402  89.411  1.00108.62           N  
ATOM   2457  CA  LYS R 166     146.229 134.994  88.626  1.00108.62           C  
ATOM   2458  C   LYS R 166     146.193 133.485  88.319  1.00108.62           C  
ATOM   2459  O   LYS R 166     145.924 132.684  89.217  1.00108.62           O  
ATOM   2460  CB  LYS R 166     147.534 135.398  89.345  1.00108.62           C  
ATOM   2461  CG  LYS R 166     148.812 135.049  88.556  1.00108.62           C  
ATOM   2462  CD  LYS R 166     150.099 135.252  89.359  1.00108.62           C  
ATOM   2463  CE  LYS R 166     151.323 134.717  88.601  1.00108.62           C  
ATOM   2464  NZ  LYS R 166     152.538 134.784  89.427  1.00108.62           N1+
ATOM   2465  H   LYS R 166     145.240 135.706  90.357  1.00  0.00           H  
ATOM   2466  HA  LYS R 166     146.183 135.545  87.688  1.00  0.00           H  
ATOM   2467  HB2 LYS R 166     147.531 136.470  89.538  1.00  0.00           H  
ATOM   2468  HB3 LYS R 166     147.565 134.909  90.320  1.00  0.00           H  
ATOM   2469  HG2 LYS R 166     148.795 134.008  88.236  1.00  0.00           H  
ATOM   2470  HG3 LYS R 166     148.847 135.645  87.642  1.00  0.00           H  
ATOM   2471  HD2 LYS R 166     150.230 136.313  89.577  1.00  0.00           H  
ATOM   2472  HD3 LYS R 166     150.011 134.748  90.323  1.00  0.00           H  
ATOM   2473  HE2 LYS R 166     151.167 133.677  88.313  1.00  0.00           H  
ATOM   2474  HE3 LYS R 166     151.480 135.286  87.684  1.00  0.00           H  
ATOM   2475  HZ1 LYS R 166     152.412 134.228  90.260  1.00  0.00           H  
ATOM   2476  HZ2 LYS R 166     153.324 134.428  88.901  1.00  0.00           H  
ATOM   2477  HZ3 LYS R 166     152.716 135.743  89.686  1.00  0.00           H  
ATOM   2478  N   GLY R 167     146.483 133.148  87.053  1.00114.10           N  
ATOM   2479  CA  GLY R 167     146.477 131.779  86.542  1.00114.10           C  
ATOM   2480  C   GLY R 167     145.110 131.395  85.952  1.00114.10           C  
ATOM   2481  O   GLY R 167     144.963 130.260  85.499  1.00114.10           O  
ATOM   2482  H   GLY R 167     146.667 133.881  86.379  1.00  0.00           H  
ATOM   2483  HA2 GLY R 167     147.229 131.704  85.756  1.00  0.00           H  
ATOM   2484  HA3 GLY R 167     146.758 131.064  87.317  1.00  0.00           H  
ATOM   2485  N   ALA R 168     144.127 132.314  85.946  1.00118.46           N  
ATOM   2486  CA  ALA R 168     142.779 132.122  85.412  1.00118.46           C  
ATOM   2487  C   ALA R 168     142.102 133.488  85.196  1.00118.46           C  
ATOM   2488  O   ALA R 168     140.994 133.709  85.690  1.00118.46           O  
ATOM   2489  CB  ALA R 168     141.970 131.188  86.338  1.00118.46           C  
ATOM   2490  H   ALA R 168     144.318 133.234  86.320  1.00  0.00           H  
ATOM   2491  HA  ALA R 168     142.856 131.655  84.429  1.00  0.00           H  
ATOM   2492  HB1 ALA R 168     140.951 131.051  85.975  1.00  0.00           H  
ATOM   2493  HB2 ALA R 168     142.420 130.197  86.401  1.00  0.00           H  
ATOM   2494  HB3 ALA R 168     141.910 131.589  87.351  1.00  0.00           H  
ATOM   2495  N   GLU R 169     142.803 134.391  84.485  1.00121.21           N  
ATOM   2496  CA  GLU R 169     142.413 135.783  84.237  1.00121.21           C  
ATOM   2497  C   GLU R 169     141.041 135.941  83.558  1.00121.21           C  
ATOM   2498  O   GLU R 169     140.226 136.725  84.039  1.00121.21           O  
ATOM   2499  CB  GLU R 169     143.496 136.526  83.413  1.00121.21           C  
ATOM   2500  CG  GLU R 169     144.720 137.051  84.199  1.00121.21           C  
ATOM   2501  CD  GLU R 169     145.744 136.015  84.679  1.00121.21           C  
ATOM   2502  OE1 GLU R 169     145.622 134.824  84.320  1.00121.21           O  
ATOM   2503  OE2 GLU R 169     146.670 136.450  85.397  1.00121.21           O1-
ATOM   2504  H   GLU R 169     143.728 134.144  84.153  1.00  0.00           H  
ATOM   2505  HA  GLU R 169     142.332 136.269  85.211  1.00  0.00           H  
ATOM   2506  HB2 GLU R 169     143.839 135.884  82.599  1.00  0.00           H  
ATOM   2507  HB3 GLU R 169     143.048 137.388  82.914  1.00  0.00           H  
ATOM   2508  HG2 GLU R 169     145.262 137.752  83.564  1.00  0.00           H  
ATOM   2509  HG3 GLU R 169     144.382 137.628  85.059  1.00  0.00           H  
ATOM   2510  N   GLU R 170     140.819 135.202  82.459  1.00121.81           N  
ATOM   2511  CA  GLU R 170     139.621 135.270  81.619  1.00121.81           C  
ATOM   2512  C   GLU R 170     138.300 135.010  82.364  1.00121.81           C  
ATOM   2513  O   GLU R 170     137.369 135.798  82.195  1.00121.81           O  
ATOM   2514  CB  GLU R 170     139.765 134.392  80.347  1.00121.81           C  
ATOM   2515  CG  GLU R 170     140.071 132.883  80.531  1.00121.81           C  
ATOM   2516  CD  GLU R 170     141.482 132.558  81.036  1.00121.81           C  
ATOM   2517  OE1 GLU R 170     142.405 133.341  80.723  1.00121.81           O  
ATOM   2518  OE2 GLU R 170     141.614 131.538  81.745  1.00121.81           O1-
ATOM   2519  H   GLU R 170     141.546 134.579  82.127  1.00  0.00           H  
ATOM   2520  HA  GLU R 170     139.565 136.304  81.272  1.00  0.00           H  
ATOM   2521  HB2 GLU R 170     138.838 134.470  79.776  1.00  0.00           H  
ATOM   2522  HB3 GLU R 170     140.518 134.838  79.696  1.00  0.00           H  
ATOM   2523  HG2 GLU R 170     139.334 132.422  81.187  1.00  0.00           H  
ATOM   2524  HG3 GLU R 170     139.962 132.386  79.567  1.00  0.00           H  
ATOM   2525  N   ILE R 171     138.245 133.950  83.191  1.00118.55           N  
ATOM   2526  CA  ILE R 171     137.039 133.568  83.936  1.00118.55           C  
ATOM   2527  C   ILE R 171     136.729 134.547  85.090  1.00118.55           C  
ATOM   2528  O   ILE R 171     135.552 134.739  85.397  1.00118.55           O  
ATOM   2529  CB  ILE R 171     137.102 132.122  84.512  1.00118.55           C  
ATOM   2530  CG1 ILE R 171     137.584 131.097  83.458  1.00118.55           C  
ATOM   2531  CG2 ILE R 171     135.741 131.662  85.082  1.00118.55           C  
ATOM   2532  CD1 ILE R 171     139.073 130.756  83.593  1.00118.55           C  
ATOM   2533  H   ILE R 171     139.054 133.355  83.300  1.00  0.00           H  
ATOM   2534  HA  ILE R 171     136.200 133.606  83.242  1.00  0.00           H  
ATOM   2535  HB  ILE R 171     137.814 132.107  85.341  1.00  0.00           H  
ATOM   2536 HG12 ILE R 171     137.035 130.160  83.561  1.00  0.00           H  
ATOM   2537 HG13 ILE R 171     137.361 131.442  82.447  1.00  0.00           H  
ATOM   2538 HG21 ILE R 171     135.784 130.620  85.394  1.00  0.00           H  
ATOM   2539 HG22 ILE R 171     135.451 132.226  85.967  1.00  0.00           H  
ATOM   2540 HG23 ILE R 171     134.945 131.752  84.344  1.00  0.00           H  
ATOM   2541 HD11 ILE R 171     139.433 130.243  82.701  1.00  0.00           H  
ATOM   2542 HD12 ILE R 171     139.685 131.647  83.735  1.00  0.00           H  
ATOM   2543 HD13 ILE R 171     139.246 130.096  84.442  1.00  0.00           H  
ATOM   2544  N   TYR R 172     137.765 135.197  85.655  1.00113.90           N  
ATOM   2545  CA  TYR R 172     137.608 136.296  86.609  1.00113.90           C  
ATOM   2546  C   TYR R 172     136.907 137.513  85.996  1.00113.90           C  
ATOM   2547  O   TYR R 172     135.931 137.975  86.584  1.00113.90           O  
ATOM   2548  CB  TYR R 172     138.958 136.677  87.242  1.00113.90           C  
ATOM   2549  CG  TYR R 172     138.938 137.961  88.060  1.00113.90           C  
ATOM   2550  CD1 TYR R 172     138.369 137.953  89.347  1.00113.90           C  
ATOM   2551  CD2 TYR R 172     139.444 139.168  87.529  1.00113.90           C  
ATOM   2552  CE1 TYR R 172     138.320 139.132  90.113  1.00113.90           C  
ATOM   2553  CE2 TYR R 172     139.382 140.354  88.288  1.00113.90           C  
ATOM   2554  CZ  TYR R 172     138.825 140.334  89.582  1.00113.90           C  
ATOM   2555  OH  TYR R 172     138.764 141.477  90.324  1.00113.90           O  
ATOM   2556  H   TYR R 172     138.708 134.996  85.352  1.00  0.00           H  
ATOM   2557  HA  TYR R 172     136.971 135.925  87.415  1.00  0.00           H  
ATOM   2558  HB2 TYR R 172     139.284 135.853  87.874  1.00  0.00           H  
ATOM   2559  HB3 TYR R 172     139.726 136.784  86.478  1.00  0.00           H  
ATOM   2560  HD1 TYR R 172     137.962 137.041  89.746  1.00  0.00           H  
ATOM   2561  HD2 TYR R 172     139.872 139.190  86.537  1.00  0.00           H  
ATOM   2562  HE1 TYR R 172     137.881 139.115  91.100  1.00  0.00           H  
ATOM   2563  HE2 TYR R 172     139.769 141.273  87.872  1.00  0.00           H  
ATOM   2564  HH  TYR R 172     139.121 142.244  89.869  1.00  0.00           H  
ATOM   2565  N   TYR R 173     137.406 137.991  84.839  1.00118.90           N  
ATOM   2566  CA  TYR R 173     136.835 139.126  84.108  1.00118.90           C  
ATOM   2567  C   TYR R 173     135.391 138.884  83.659  1.00118.90           C  
ATOM   2568  O   TYR R 173     134.583 139.806  83.746  1.00118.90           O  
ATOM   2569  CB  TYR R 173     137.730 139.528  82.921  1.00118.90           C  
ATOM   2570  CG  TYR R 173     139.006 140.228  83.344  1.00118.90           C  
ATOM   2571  CD1 TYR R 173     138.935 141.444  84.057  1.00118.90           C  
ATOM   2572  CD2 TYR R 173     140.264 139.668  83.045  1.00118.90           C  
ATOM   2573  CE1 TYR R 173     140.111 142.073  84.503  1.00118.90           C  
ATOM   2574  CE2 TYR R 173     141.442 140.293  83.497  1.00118.90           C  
ATOM   2575  CZ  TYR R 173     141.364 141.494  84.230  1.00118.90           C  
ATOM   2576  OH  TYR R 173     142.502 142.101  84.673  1.00118.90           O  
ATOM   2577  H   TYR R 173     138.223 137.558  84.429  1.00  0.00           H  
ATOM   2578  HA  TYR R 173     136.810 139.961  84.806  1.00  0.00           H  
ATOM   2579  HB2 TYR R 173     137.956 138.659  82.301  1.00  0.00           H  
ATOM   2580  HB3 TYR R 173     137.198 140.228  82.275  1.00  0.00           H  
ATOM   2581  HD1 TYR R 173     137.978 141.893  84.279  1.00  0.00           H  
ATOM   2582  HD2 TYR R 173     140.332 138.752  82.477  1.00  0.00           H  
ATOM   2583  HE1 TYR R 173     140.050 142.996  85.061  1.00  0.00           H  
ATOM   2584  HE2 TYR R 173     142.401 139.848  83.279  1.00  0.00           H  
ATOM   2585  HH  TYR R 173     143.302 141.624  84.443  1.00  0.00           H  
ATOM   2586  N   LYS R 174     135.086 137.638  83.267  1.00117.43           N  
ATOM   2587  CA  LYS R 174     133.732 137.163  83.010  1.00117.43           C  
ATOM   2588  C   LYS R 174     132.825 137.252  84.249  1.00117.43           C  
ATOM   2589  O   LYS R 174     131.726 137.778  84.116  1.00117.43           O  
ATOM   2590  CB  LYS R 174     133.788 135.726  82.461  1.00117.43           C  
ATOM   2591  CG  LYS R 174     134.272 135.637  81.001  1.00117.43           C  
ATOM   2592  CD  LYS R 174     134.767 134.237  80.586  1.00117.43           C  
ATOM   2593  CE  LYS R 174     133.865 133.061  80.999  1.00117.43           C  
ATOM   2594  NZ  LYS R 174     132.511 133.181  80.432  1.00117.43           N1+
ATOM   2595  H   LYS R 174     135.820 136.945  83.213  1.00  0.00           H  
ATOM   2596  HA  LYS R 174     133.302 137.807  82.239  1.00  0.00           H  
ATOM   2597  HB2 LYS R 174     134.426 135.123  83.104  1.00  0.00           H  
ATOM   2598  HB3 LYS R 174     132.797 135.273  82.515  1.00  0.00           H  
ATOM   2599  HG2 LYS R 174     133.462 135.949  80.341  1.00  0.00           H  
ATOM   2600  HG3 LYS R 174     135.076 136.352  80.828  1.00  0.00           H  
ATOM   2601  HD2 LYS R 174     134.891 134.220  79.502  1.00  0.00           H  
ATOM   2602  HD3 LYS R 174     135.765 134.070  80.986  1.00  0.00           H  
ATOM   2603  HE2 LYS R 174     134.303 132.123  80.655  1.00  0.00           H  
ATOM   2604  HE3 LYS R 174     133.792 132.989  82.085  1.00  0.00           H  
ATOM   2605  HZ1 LYS R 174     132.082 134.034  80.763  1.00  0.00           H  
ATOM   2606  HZ2 LYS R 174     132.568 133.204  79.424  1.00  0.00           H  
ATOM   2607  HZ3 LYS R 174     131.952 132.390  80.718  1.00  0.00           H  
ATOM   2608  N   HIS R 175     133.290 136.769  85.416  1.00113.42           N  
ATOM   2609  CA  HIS R 175     132.499 136.711  86.650  1.00113.42           C  
ATOM   2610  C   HIS R 175     132.239 138.053  87.343  1.00113.42           C  
ATOM   2611  O   HIS R 175     131.108 138.262  87.782  1.00113.42           O  
ATOM   2612  CB  HIS R 175     133.064 135.668  87.631  1.00113.42           C  
ATOM   2613  CG  HIS R 175     132.439 134.318  87.407  1.00113.42           C  
ATOM   2614  CD2 HIS R 175     131.346 133.720  87.992  1.00113.42           C  
ATOM   2615  ND1 HIS R 175     132.880 133.436  86.439  1.00113.42           N  
ATOM   2616  CE1 HIS R 175     132.053 132.388  86.461  1.00113.42           C  
ATOM   2617  NE2 HIS R 175     131.094 132.494  87.374  1.00113.42           N  
ATOM   2618  H   HIS R 175     134.217 136.366  85.460  1.00  0.00           H  
ATOM   2619  HA  HIS R 175     131.504 136.364  86.361  1.00  0.00           H  
ATOM   2620  HB2 HIS R 175     134.150 135.594  87.551  1.00  0.00           H  
ATOM   2621  HB3 HIS R 175     132.861 135.946  88.666  1.00  0.00           H  
ATOM   2622  HD1 HIS R 175     133.672 133.571  85.824  1.00  0.00           H  
ATOM   2623  HD2 HIS R 175     130.705 134.088  88.779  1.00  0.00           H  
ATOM   2624  HE1 HIS R 175     132.150 131.540  85.799  1.00  0.00           H  
ATOM   2625  N   VAL R 176     133.244 138.945  87.412  1.00111.48           N  
ATOM   2626  CA  VAL R 176     133.048 140.300  87.943  1.00111.48           C  
ATOM   2627  C   VAL R 176     132.148 141.157  87.037  1.00111.48           C  
ATOM   2628  O   VAL R 176     131.372 141.943  87.569  1.00111.48           O  
ATOM   2629  CB  VAL R 176     134.369 141.077  88.195  1.00111.48           C  
ATOM   2630  CG1 VAL R 176     135.196 140.447  89.323  1.00111.48           C  
ATOM   2631  CG2 VAL R 176     135.224 141.347  86.945  1.00111.48           C  
ATOM   2632  H   VAL R 176     134.161 138.720  87.049  1.00  0.00           H  
ATOM   2633  HA  VAL R 176     132.537 140.207  88.903  1.00  0.00           H  
ATOM   2634  HB  VAL R 176     134.094 142.063  88.570  1.00  0.00           H  
ATOM   2635 HG11 VAL R 176     136.088 141.038  89.523  1.00  0.00           H  
ATOM   2636 HG12 VAL R 176     134.629 140.411  90.252  1.00  0.00           H  
ATOM   2637 HG13 VAL R 176     135.511 139.433  89.076  1.00  0.00           H  
ATOM   2638 HG21 VAL R 176     136.198 141.760  87.209  1.00  0.00           H  
ATOM   2639 HG22 VAL R 176     135.391 140.432  86.389  1.00  0.00           H  
ATOM   2640 HG23 VAL R 176     134.748 142.060  86.271  1.00  0.00           H  
ATOM   2641  N   HIS R 177     132.220 140.954  85.708  1.00115.89           N  
ATOM   2642  CA  HIS R 177     131.358 141.626  84.737  1.00115.89           C  
ATOM   2643  C   HIS R 177     129.923 141.069  84.745  1.00115.89           C  
ATOM   2644  O   HIS R 177     128.980 141.852  84.645  1.00115.89           O  
ATOM   2645  CB  HIS R 177     132.008 141.546  83.343  1.00115.89           C  
ATOM   2646  CG  HIS R 177     131.406 142.461  82.307  1.00115.89           C  
ATOM   2647  CD2 HIS R 177     131.870 143.640  81.768  1.00115.89           C  
ATOM   2648  ND1 HIS R 177     130.185 142.227  81.697  1.00115.89           N  
ATOM   2649  CE1 HIS R 177     129.960 143.248  80.866  1.00115.89           C  
ATOM   2650  NE2 HIS R 177     130.940 144.142  80.856  1.00115.89           N  
ATOM   2651  H   HIS R 177     132.885 140.290  85.337  1.00  0.00           H  
ATOM   2652  HA  HIS R 177     131.309 142.681  85.016  1.00  0.00           H  
ATOM   2653  HB2 HIS R 177     133.057 141.830  83.424  1.00  0.00           H  
ATOM   2654  HB3 HIS R 177     131.993 140.522  82.966  1.00  0.00           H  
ATOM   2655  HD1 HIS R 177     129.565 141.450  81.872  1.00  0.00           H  
ATOM   2656  HD2 HIS R 177     132.788 144.170  81.976  1.00  0.00           H  
ATOM   2657  HE1 HIS R 177     129.070 143.337  80.261  1.00  0.00           H  
ATOM   2658  N   CYS R 178     129.784 139.738  84.877  1.00113.12           N  
ATOM   2659  CA  CYS R 178     128.508 139.021  84.942  1.00113.12           C  
ATOM   2660  C   CYS R 178     127.702 139.372  86.208  1.00113.12           C  
ATOM   2661  O   CYS R 178     126.474 139.411  86.142  1.00113.12           O  
ATOM   2662  CB  CYS R 178     128.724 137.496  84.795  1.00113.12           C  
ATOM   2663  SG  CYS R 178     127.183 136.542  84.691  1.00113.12           S  
ATOM   2664  H   CYS R 178     130.614 139.161  84.929  1.00  0.00           H  
ATOM   2665  HA  CYS R 178     127.915 139.350  84.086  1.00  0.00           H  
ATOM   2666  HB2 CYS R 178     129.266 137.291  83.873  1.00  0.00           H  
ATOM   2667  HB3 CYS R 178     129.326 137.109  85.618  1.00  0.00           H  
ATOM   2668  HG  CYS R 178     126.771 136.806  85.935  1.00  0.00           H  
ATOM   2669  N   ARG R 179     128.409 139.645  87.316  1.00 98.57           N  
ATOM   2670  CA  ARG R 179     127.828 139.964  88.610  1.00 98.57           C  
ATOM   2671  C   ARG R 179     128.461 141.251  89.153  1.00 98.57           C  
ATOM   2672  O   ARG R 179     129.424 141.193  89.920  1.00 98.57           O  
ATOM   2673  CB  ARG R 179     128.009 138.747  89.537  1.00 98.57           C  
ATOM   2674  CG  ARG R 179     127.342 138.890  90.915  1.00 98.57           C  
ATOM   2675  CD  ARG R 179     127.749 137.745  91.844  1.00 98.57           C  
ATOM   2676  NE  ARG R 179     126.922 137.706  93.054  1.00 98.57           N  
ATOM   2677  CZ  ARG R 179     127.227 137.032  94.174  1.00 98.57           C  
ATOM   2678  NH1 ARG R 179     128.384 136.362  94.288  1.00 98.57           N1+
ATOM   2679  NH2 ARG R 179     126.353 137.033  95.187  1.00 98.57           N1+
ATOM   2680  H   ARG R 179     129.420 139.608  87.284  1.00  0.00           H  
ATOM   2681  HA  ARG R 179     126.756 140.148  88.514  1.00  0.00           H  
ATOM   2682  HB2 ARG R 179     127.594 137.863  89.049  1.00  0.00           H  
ATOM   2683  HB3 ARG R 179     129.073 138.541  89.664  1.00  0.00           H  
ATOM   2684  HG2 ARG R 179     127.719 139.804  91.374  1.00  0.00           H  
ATOM   2685  HG3 ARG R 179     126.260 139.007  90.850  1.00  0.00           H  
ATOM   2686  HD2 ARG R 179     127.829 136.782  91.339  1.00  0.00           H  
ATOM   2687  HD3 ARG R 179     128.746 137.987  92.212  1.00  0.00           H  
ATOM   2688  HE  ARG R 179     126.019 138.154  92.990  1.00  0.00           H  
ATOM   2689 HH11 ARG R 179     129.037 136.355  93.518  1.00  0.00           H  
ATOM   2690 HH12 ARG R 179     128.605 135.845  95.127  1.00  0.00           H  
ATOM   2691 HH21 ARG R 179     125.462 137.500  95.091  1.00  0.00           H  
ATOM   2692 HH22 ARG R 179     126.546 136.527  96.038  1.00  0.00           H  
ATOM   2693  N   GLY R 180     127.862 142.386  88.766  1.00 97.47           N  
ATOM   2694  CA  GLY R 180     128.105 143.690  89.371  1.00 97.47           C  
ATOM   2695  C   GLY R 180     129.505 144.236  89.098  1.00 97.47           C  
ATOM   2696  O   GLY R 180     129.910 144.349  87.943  1.00 97.47           O  
ATOM   2697  H   GLY R 180     127.102 142.334  88.103  1.00  0.00           H  
ATOM   2698  HA2 GLY R 180     127.385 144.388  88.948  1.00  0.00           H  
ATOM   2699  HA3 GLY R 180     127.937 143.606  90.445  1.00  0.00           H  
ATOM   2700  N   GLY R 181     130.196 144.627  90.180  1.00 91.14           N  
ATOM   2701  CA  GLY R 181     131.581 145.086  90.157  1.00 91.14           C  
ATOM   2702  C   GLY R 181     132.429 144.118  90.984  1.00 91.14           C  
ATOM   2703  O   GLY R 181     133.446 143.638  90.486  1.00 91.14           O  
ATOM   2704  H   GLY R 181     129.776 144.509  91.090  1.00  0.00           H  
ATOM   2705  HA2 GLY R 181     131.983 145.155  89.144  1.00  0.00           H  
ATOM   2706  HA3 GLY R 181     131.645 146.082  90.593  1.00  0.00           H  
ATOM   2707  N   CYS R 182     132.018 143.827  92.232  1.00 89.55           N  
ATOM   2708  CA  CYS R 182     132.747 142.916  93.116  1.00 89.55           C  
ATOM   2709  C   CYS R 182     132.161 141.512  93.034  1.00 89.55           C  
ATOM   2710  O   CYS R 182     130.945 141.339  93.110  1.00 89.55           O  
ATOM   2711  CB  CYS R 182     132.720 143.391  94.581  1.00 89.55           C  
ATOM   2712  SG  CYS R 182     133.150 145.116  94.840  1.00 89.55           S  
ATOM   2713  H   CYS R 182     131.182 144.249  92.608  1.00  0.00           H  
ATOM   2714  HA  CYS R 182     133.795 142.867  92.816  1.00  0.00           H  
ATOM   2715  HB2 CYS R 182     131.747 143.239  95.035  1.00  0.00           H  
ATOM   2716  HB3 CYS R 182     133.417 142.790  95.167  1.00  0.00           H  
ATOM   2717  N   SER R 183     133.070 140.540  92.951  1.00 88.73           N  
ATOM   2718  CA  SER R 183     132.793 139.125  93.105  1.00 88.73           C  
ATOM   2719  C   SER R 183     134.035 138.554  93.780  1.00 88.73           C  
ATOM   2720  O   SER R 183     135.118 138.634  93.195  1.00 88.73           O  
ATOM   2721  CB  SER R 183     132.539 138.467  91.733  1.00 88.73           C  
ATOM   2722  OG  SER R 183     131.264 138.815  91.238  1.00 88.73           O  
ATOM   2723  H   SER R 183     134.049 140.781  92.882  1.00  0.00           H  
ATOM   2724  HA  SER R 183     131.931 138.965  93.757  1.00  0.00           H  
ATOM   2725  HB2 SER R 183     133.300 138.737  91.002  1.00  0.00           H  
ATOM   2726  HB3 SER R 183     132.567 137.380  91.824  1.00  0.00           H  
ATOM   2727  HG  SER R 183     131.253 139.755  91.035  1.00  0.00           H  
ATOM   2728  N   VAL R 184     133.869 138.006  94.996  1.00 79.77           N  
ATOM   2729  CA  VAL R 184     134.954 137.329  95.702  1.00 79.77           C  
ATOM   2730  C   VAL R 184     135.209 135.983  95.008  1.00 79.77           C  
ATOM   2731  O   VAL R 184     134.383 135.073  95.087  1.00 79.77           O  
ATOM   2732  CB  VAL R 184     134.672 137.134  97.213  1.00 79.77           C  
ATOM   2733  CG1 VAL R 184     135.825 136.423  97.953  1.00 79.77           C  
ATOM   2734  CG2 VAL R 184     134.385 138.496  97.870  1.00 79.77           C  
ATOM   2735  H   VAL R 184     132.958 137.980  95.429  1.00  0.00           H  
ATOM   2736  HA  VAL R 184     135.853 137.947  95.620  1.00  0.00           H  
ATOM   2737  HB  VAL R 184     133.782 136.516  97.341  1.00  0.00           H  
ATOM   2738 HG11 VAL R 184     135.624 136.353  99.023  1.00  0.00           H  
ATOM   2739 HG12 VAL R 184     135.966 135.406  97.593  1.00  0.00           H  
ATOM   2740 HG13 VAL R 184     136.767 136.957  97.828  1.00  0.00           H  
ATOM   2741 HG21 VAL R 184     134.510 138.464  98.948  1.00  0.00           H  
ATOM   2742 HG22 VAL R 184     135.062 139.264  97.498  1.00  0.00           H  
ATOM   2743 HG23 VAL R 184     133.369 138.832  97.659  1.00  0.00           H  
ATOM   2744  N   PHE R 185     136.308 135.969  94.247  1.00 85.96           N  
ATOM   2745  CA  PHE R 185     136.664 134.940  93.288  1.00 85.96           C  
ATOM   2746  C   PHE R 185     138.036 134.399  93.680  1.00 85.96           C  
ATOM   2747  O   PHE R 185     138.943 135.181  93.972  1.00 85.96           O  
ATOM   2748  CB  PHE R 185     136.686 135.590  91.887  1.00 85.96           C  
ATOM   2749  CG  PHE R 185     137.042 134.685  90.716  1.00 85.96           C  
ATOM   2750  CD1 PHE R 185     138.391 134.401  90.407  1.00 85.96           C  
ATOM   2751  CD2 PHE R 185     136.023 134.024  89.998  1.00 85.96           C  
ATOM   2752  CE1 PHE R 185     138.700 133.531  89.370  1.00 85.96           C  
ATOM   2753  CE2 PHE R 185     136.352 133.170  88.954  1.00 85.96           C  
ATOM   2754  CZ  PHE R 185     137.684 132.928  88.639  1.00 85.96           C  
ATOM   2755  H   PHE R 185     136.912 136.779  94.250  1.00  0.00           H  
ATOM   2756  HA  PHE R 185     135.933 134.129  93.295  1.00  0.00           H  
ATOM   2757  HB2 PHE R 185     135.713 136.041  91.684  1.00  0.00           H  
ATOM   2758  HB3 PHE R 185     137.394 136.421  91.892  1.00  0.00           H  
ATOM   2759  HD1 PHE R 185     139.190 134.865  90.967  1.00  0.00           H  
ATOM   2760  HD2 PHE R 185     134.984 134.193  90.243  1.00  0.00           H  
ATOM   2761  HE1 PHE R 185     139.732 133.326  89.128  1.00  0.00           H  
ATOM   2762  HE2 PHE R 185     135.569 132.682  88.393  1.00  0.00           H  
ATOM   2763  HZ  PHE R 185     137.931 132.256  87.831  1.00  0.00           H  
ATOM   2764  N   PHE R 186     138.158 133.069  93.627  1.00 77.70           N  
ATOM   2765  CA  PHE R 186     139.414 132.366  93.825  1.00 77.70           C  
ATOM   2766  C   PHE R 186     139.599 131.389  92.661  1.00 77.70           C  
ATOM   2767  O   PHE R 186     138.630 130.788  92.190  1.00 77.70           O  
ATOM   2768  CB  PHE R 186     139.383 131.600  95.164  1.00 77.70           C  
ATOM   2769  CG  PHE R 186     139.106 132.431  96.407  1.00 77.70           C  
ATOM   2770  CD1 PHE R 186     140.072 133.331  96.903  1.00 77.70           C  
ATOM   2771  CD2 PHE R 186     137.831 132.393  97.012  1.00 77.70           C  
ATOM   2772  CE1 PHE R 186     139.785 134.115  98.014  1.00 77.70           C  
ATOM   2773  CE2 PHE R 186     137.567 133.181  98.124  1.00 77.70           C  
ATOM   2774  CZ  PHE R 186     138.541 134.034  98.627  1.00 77.70           C  
ATOM   2775  H   PHE R 186     137.371 132.498  93.356  1.00  0.00           H  
ATOM   2776  HA  PHE R 186     140.255 133.062  93.835  1.00  0.00           H  
ATOM   2777  HB2 PHE R 186     138.665 130.778  95.120  1.00  0.00           H  
ATOM   2778  HB3 PHE R 186     140.358 131.135  95.306  1.00  0.00           H  
ATOM   2779  HD1 PHE R 186     141.031 133.423  96.418  1.00  0.00           H  
ATOM   2780  HD2 PHE R 186     137.062 131.743  96.621  1.00  0.00           H  
ATOM   2781  HE1 PHE R 186     140.527 134.799  98.397  1.00  0.00           H  
ATOM   2782  HE2 PHE R 186     136.595 133.136  98.595  1.00  0.00           H  
ATOM   2783  HZ  PHE R 186     138.325 134.648  99.489  1.00  0.00           H  
ATOM   2784  N   SER R 187     140.868 131.190  92.280  1.00 79.89           N  
ATOM   2785  CA  SER R 187     141.326 130.074  91.454  1.00 79.89           C  
ATOM   2786  C   SER R 187     141.259 128.737  92.229  1.00 79.89           C  
ATOM   2787  O   SER R 187     140.908 128.725  93.411  1.00 79.89           O  
ATOM   2788  CB  SER R 187     142.745 130.419  90.949  1.00 79.89           C  
ATOM   2789  OG  SER R 187     143.717 130.344  91.975  1.00 79.89           O  
ATOM   2790  H   SER R 187     141.601 131.755  92.687  1.00  0.00           H  
ATOM   2791  HA  SER R 187     140.666 129.997  90.588  1.00  0.00           H  
ATOM   2792  HB2 SER R 187     143.039 129.730  90.156  1.00  0.00           H  
ATOM   2793  HB3 SER R 187     142.767 131.418  90.511  1.00  0.00           H  
ATOM   2794  HG  SER R 187     144.538 130.712  91.638  1.00  0.00           H  
ATOM   2795  N   LYS R 188     141.614 127.628  91.559  1.00 78.36           N  
ATOM   2796  CA  LYS R 188     141.700 126.298  92.176  1.00 78.36           C  
ATOM   2797  C   LYS R 188     142.694 126.231  93.350  1.00 78.36           C  
ATOM   2798  O   LYS R 188     142.322 125.743  94.415  1.00 78.36           O  
ATOM   2799  CB  LYS R 188     142.051 125.239  91.115  1.00 78.36           C  
ATOM   2800  CG  LYS R 188     140.910 124.932  90.135  1.00 78.36           C  
ATOM   2801  CD  LYS R 188     141.292 123.820  89.150  1.00 78.36           C  
ATOM   2802  CE  LYS R 188     140.166 123.492  88.165  1.00 78.36           C  
ATOM   2803  NZ  LYS R 188     140.519 122.351  87.305  1.00 78.36           N1+
ATOM   2804  H   LYS R 188     141.881 127.689  90.587  1.00  0.00           H  
ATOM   2805  HA  LYS R 188     140.716 126.062  92.582  1.00  0.00           H  
ATOM   2806  HB2 LYS R 188     142.947 125.537  90.569  1.00  0.00           H  
ATOM   2807  HB3 LYS R 188     142.305 124.305  91.619  1.00  0.00           H  
ATOM   2808  HG2 LYS R 188     140.026 124.622  90.693  1.00  0.00           H  
ATOM   2809  HG3 LYS R 188     140.631 125.833  89.587  1.00  0.00           H  
ATOM   2810  HD2 LYS R 188     142.185 124.117  88.597  1.00  0.00           H  
ATOM   2811  HD3 LYS R 188     141.562 122.922  89.708  1.00  0.00           H  
ATOM   2812  HE2 LYS R 188     139.260 123.239  88.708  1.00  0.00           H  
ATOM   2813  HE3 LYS R 188     139.937 124.358  87.542  1.00  0.00           H  
ATOM   2814  HZ1 LYS R 188     139.755 122.159  86.672  1.00  0.00           H  
ATOM   2815  HZ2 LYS R 188     141.347 122.572  86.772  1.00  0.00           H  
ATOM   2816  HZ3 LYS R 188     140.693 121.537  87.876  1.00  0.00           H  
ATOM   2817  N   ILE R 189     143.919 126.744  93.140  1.00 75.41           N  
ATOM   2818  CA  ILE R 189     144.977 126.777  94.151  1.00 75.41           C  
ATOM   2819  C   ILE R 189     144.691 127.766  95.301  1.00 75.41           C  
ATOM   2820  O   ILE R 189     144.912 127.409  96.459  1.00 75.41           O  
ATOM   2821  CB  ILE R 189     146.376 127.064  93.518  1.00 75.41           C  
ATOM   2822  CG1 ILE R 189     147.555 127.034  94.522  1.00 75.41           C  
ATOM   2823  CG2 ILE R 189     146.435 128.368  92.694  1.00 75.41           C  
ATOM   2824  CD1 ILE R 189     147.682 125.721  95.309  1.00 75.41           C  
ATOM   2825  H   ILE R 189     144.146 127.147  92.242  1.00  0.00           H  
ATOM   2826  HA  ILE R 189     145.013 125.779  94.592  1.00  0.00           H  
ATOM   2827  HB  ILE R 189     146.560 126.251  92.813  1.00  0.00           H  
ATOM   2828 HG12 ILE R 189     148.488 127.191  93.979  1.00  0.00           H  
ATOM   2829 HG13 ILE R 189     147.485 127.870  95.220  1.00  0.00           H  
ATOM   2830 HG21 ILE R 189     147.396 128.465  92.190  1.00  0.00           H  
ATOM   2831 HG22 ILE R 189     145.669 128.390  91.920  1.00  0.00           H  
ATOM   2832 HG23 ILE R 189     146.310 129.253  93.318  1.00  0.00           H  
ATOM   2833 HD11 ILE R 189     148.701 125.583  95.669  1.00  0.00           H  
ATOM   2834 HD12 ILE R 189     147.024 125.713  96.178  1.00  0.00           H  
ATOM   2835 HD13 ILE R 189     147.431 124.858  94.691  1.00  0.00           H  
ATOM   2836  N   SER R 190     144.173 128.964  94.973  1.00 73.12           N  
ATOM   2837  CA  SER R 190     143.849 130.008  95.946  1.00 73.12           C  
ATOM   2838  C   SER R 190     142.654 129.635  96.841  1.00 73.12           C  
ATOM   2839  O   SER R 190     142.696 129.924  98.036  1.00 73.12           O  
ATOM   2840  CB  SER R 190     143.619 131.342  95.206  1.00 73.12           C  
ATOM   2841  OG  SER R 190     143.400 132.409  96.107  1.00 73.12           O  
ATOM   2842  H   SER R 190     143.996 129.184  94.002  1.00  0.00           H  
ATOM   2843  HA  SER R 190     144.720 130.133  96.593  1.00  0.00           H  
ATOM   2844  HB2 SER R 190     144.488 131.589  94.593  1.00  0.00           H  
ATOM   2845  HB3 SER R 190     142.766 131.272  94.531  1.00  0.00           H  
ATOM   2846  HG  SER R 190     142.602 132.231  96.612  1.00  0.00           H  
ATOM   2847  N   GLY R 191     141.631 128.986  96.256  1.00 68.64           N  
ATOM   2848  CA  GLY R 191     140.409 128.567  96.943  1.00 68.64           C  
ATOM   2849  C   GLY R 191     140.692 127.457  97.964  1.00 68.64           C  
ATOM   2850  O   GLY R 191     140.090 127.461  99.037  1.00 68.64           O  
ATOM   2851  H   GLY R 191     141.678 128.785  95.265  1.00  0.00           H  
ATOM   2852  HA2 GLY R 191     139.949 129.425  97.439  1.00  0.00           H  
ATOM   2853  HA3 GLY R 191     139.695 128.200  96.206  1.00  0.00           H  
ATOM   2854  N   VAL R 192     141.641 126.555  97.655  1.00 66.61           N  
ATOM   2855  CA  VAL R 192     142.147 125.531  98.568  1.00 66.61           C  
ATOM   2856  C   VAL R 192     142.957 126.136  99.728  1.00 66.61           C  
ATOM   2857  O   VAL R 192     142.689 125.788 100.874  1.00 66.61           O  
ATOM   2858  CB  VAL R 192     143.001 124.463  97.820  1.00 66.61           C  
ATOM   2859  CG1 VAL R 192     143.882 123.560  98.714  1.00 66.61           C  
ATOM   2860  CG2 VAL R 192     142.097 123.575  96.947  1.00 66.61           C  
ATOM   2861  H   VAL R 192     142.094 126.606  96.753  1.00  0.00           H  
ATOM   2862  HA  VAL R 192     141.288 125.024  99.010  1.00  0.00           H  
ATOM   2863  HB  VAL R 192     143.673 124.989  97.140  1.00  0.00           H  
ATOM   2864 HG11 VAL R 192     144.347 122.768  98.127  1.00  0.00           H  
ATOM   2865 HG12 VAL R 192     144.694 124.112  99.186  1.00  0.00           H  
ATOM   2866 HG13 VAL R 192     143.293 123.085  99.499  1.00  0.00           H  
ATOM   2867 HG21 VAL R 192     142.686 122.906  96.319  1.00  0.00           H  
ATOM   2868 HG22 VAL R 192     141.437 122.961  97.561  1.00  0.00           H  
ATOM   2869 HG23 VAL R 192     141.465 124.168  96.289  1.00  0.00           H  
ATOM   2870  N   LEU R 193     143.922 127.022  99.429  1.00 64.19           N  
ATOM   2871  CA  LEU R 193     144.835 127.555 100.442  1.00 64.19           C  
ATOM   2872  C   LEU R 193     144.159 128.520 101.434  1.00 64.19           C  
ATOM   2873  O   LEU R 193     144.513 128.505 102.614  1.00 64.19           O  
ATOM   2874  CB  LEU R 193     146.068 128.176  99.753  1.00 64.19           C  
ATOM   2875  CG  LEU R 193     147.316 128.264 100.662  1.00 64.19           C  
ATOM   2876  CD1 LEU R 193     147.788 126.871 101.139  1.00 64.19           C  
ATOM   2877  CD2 LEU R 193     148.448 129.053  99.974  1.00 64.19           C  
ATOM   2878  H   LEU R 193     144.105 127.274  98.466  1.00  0.00           H  
ATOM   2879  HA  LEU R 193     145.165 126.695 101.026  1.00  0.00           H  
ATOM   2880  HB2 LEU R 193     146.335 127.582  98.878  1.00  0.00           H  
ATOM   2881  HB3 LEU R 193     145.806 129.164  99.369  1.00  0.00           H  
ATOM   2882  HG  LEU R 193     147.042 128.837 101.549  1.00  0.00           H  
ATOM   2883 HD11 LEU R 193     148.871 126.755 101.097  1.00  0.00           H  
ATOM   2884 HD12 LEU R 193     147.493 126.702 102.175  1.00  0.00           H  
ATOM   2885 HD13 LEU R 193     147.360 126.065 100.542  1.00  0.00           H  
ATOM   2886 HD21 LEU R 193     148.804 129.859 100.617  1.00  0.00           H  
ATOM   2887 HD22 LEU R 193     149.308 128.431  99.727  1.00  0.00           H  
ATOM   2888 HD23 LEU R 193     148.118 129.512  99.042  1.00  0.00           H  
ATOM   2889  N   THR R 194     143.164 129.287 100.957  1.00 61.26           N  
ATOM   2890  CA  THR R 194     142.320 130.138 101.796  1.00 61.26           C  
ATOM   2891  C   THR R 194     141.387 129.311 102.709  1.00 61.26           C  
ATOM   2892  O   THR R 194     141.200 129.696 103.860  1.00 61.26           O  
ATOM   2893  CB  THR R 194     141.462 131.118 100.955  1.00 61.26           C  
ATOM   2894  CG2 THR R 194     140.635 132.106 101.788  1.00 61.26           C  
ATOM   2895  OG1 THR R 194     142.300 131.896 100.125  1.00 61.26           O  
ATOM   2896  H   THR R 194     142.928 129.247  99.974  1.00  0.00           H  
ATOM   2897  HA  THR R 194     142.976 130.729 102.440  1.00  0.00           H  
ATOM   2898  HB  THR R 194     140.792 130.555 100.302  1.00  0.00           H  
ATOM   2899  HG1 THR R 194     142.690 131.318  99.461  1.00  0.00           H  
ATOM   2900 HG21 THR R 194     140.119 132.815 101.140  1.00  0.00           H  
ATOM   2901 HG22 THR R 194     139.888 131.589 102.388  1.00  0.00           H  
ATOM   2902 HG23 THR R 194     141.266 132.678 102.468  1.00  0.00           H  
ATOM   2903  N   PHE R 195     140.877 128.168 102.212  1.00 56.28           N  
ATOM   2904  CA  PHE R 195     140.090 127.195 102.977  1.00 56.28           C  
ATOM   2905  C   PHE R 195     140.854 126.603 104.179  1.00 56.28           C  
ATOM   2906  O   PHE R 195     140.286 126.524 105.266  1.00 56.28           O  
ATOM   2907  CB  PHE R 195     139.518 126.125 102.012  1.00 56.28           C  
ATOM   2908  CG  PHE R 195     138.771 124.943 102.608  1.00 56.28           C  
ATOM   2909  CD1 PHE R 195     137.375 125.012 102.780  1.00 56.28           C  
ATOM   2910  CD2 PHE R 195     139.463 123.808 103.085  1.00 56.28           C  
ATOM   2911  CE1 PHE R 195     136.688 123.951 103.353  1.00 56.28           C  
ATOM   2912  CE2 PHE R 195     138.759 122.759 103.662  1.00 56.28           C  
ATOM   2913  CZ  PHE R 195     137.378 122.828 103.793  1.00 56.28           C  
ATOM   2914  H   PHE R 195     141.086 127.908 101.257  1.00  0.00           H  
ATOM   2915  HA  PHE R 195     139.238 127.735 103.395  1.00  0.00           H  
ATOM   2916  HB2 PHE R 195     138.835 126.620 101.321  1.00  0.00           H  
ATOM   2917  HB3 PHE R 195     140.306 125.719 101.385  1.00  0.00           H  
ATOM   2918  HD1 PHE R 195     136.834 125.881 102.438  1.00  0.00           H  
ATOM   2919  HD2 PHE R 195     140.538 123.748 102.993  1.00  0.00           H  
ATOM   2920  HE1 PHE R 195     135.614 123.996 103.461  1.00  0.00           H  
ATOM   2921  HE2 PHE R 195     139.290 121.886 104.015  1.00  0.00           H  
ATOM   2922  HZ  PHE R 195     136.838 122.008 104.243  1.00  0.00           H  
ATOM   2923  N   MET R 196     142.131 126.239 103.971  1.00 56.85           N  
ATOM   2924  CA  MET R 196     143.013 125.698 105.009  1.00 56.85           C  
ATOM   2925  C   MET R 196     143.374 126.721 106.096  1.00 56.85           C  
ATOM   2926  O   MET R 196     143.320 126.382 107.277  1.00 56.85           O  
ATOM   2927  CB  MET R 196     144.284 125.090 104.381  1.00 56.85           C  
ATOM   2928  CG  MET R 196     144.028 123.904 103.435  1.00 56.85           C  
ATOM   2929  SD  MET R 196     143.161 122.475 104.139  1.00 56.85           S  
ATOM   2930  CE  MET R 196     144.451 121.826 105.232  1.00 56.85           C  
ATOM   2931  H   MET R 196     142.530 126.334 103.046  1.00  0.00           H  
ATOM   2932  HA  MET R 196     142.473 124.898 105.505  1.00  0.00           H  
ATOM   2933  HB2 MET R 196     144.823 125.863 103.830  1.00  0.00           H  
ATOM   2934  HB3 MET R 196     144.965 124.768 105.171  1.00  0.00           H  
ATOM   2935  HG2 MET R 196     143.439 124.229 102.584  1.00  0.00           H  
ATOM   2936  HG3 MET R 196     144.975 123.557 103.022  1.00  0.00           H  
ATOM   2937  HE1 MET R 196     144.124 120.890 105.684  1.00  0.00           H  
ATOM   2938  HE2 MET R 196     145.367 121.636 104.673  1.00  0.00           H  
ATOM   2939  HE3 MET R 196     144.669 122.536 106.030  1.00  0.00           H  
ATOM   2940  N   THR R 197     143.722 127.946 105.672  1.00 52.72           N  
ATOM   2941  CA  THR R 197     144.167 129.036 106.542  1.00 52.72           C  
ATOM   2942  C   THR R 197     143.033 129.617 107.411  1.00 52.72           C  
ATOM   2943  O   THR R 197     143.269 129.896 108.586  1.00 52.72           O  
ATOM   2944  CB  THR R 197     144.783 130.185 105.690  1.00 52.72           C  
ATOM   2945  CG2 THR R 197     145.193 131.468 106.438  1.00 52.72           C  
ATOM   2946  OG1 THR R 197     145.939 129.692 105.041  1.00 52.72           O  
ATOM   2947  H   THR R 197     143.723 128.142 104.681  1.00  0.00           H  
ATOM   2948  HA  THR R 197     144.936 128.644 107.212  1.00  0.00           H  
ATOM   2949  HB  THR R 197     144.073 130.464 104.909  1.00  0.00           H  
ATOM   2950  HG1 THR R 197     145.667 129.064 104.365  1.00  0.00           H  
ATOM   2951 HG21 THR R 197     145.649 132.185 105.753  1.00  0.00           H  
ATOM   2952 HG22 THR R 197     144.343 131.972 106.898  1.00  0.00           H  
ATOM   2953 HG23 THR R 197     145.925 131.248 107.215  1.00  0.00           H  
ATOM   2954  N   SER R 198     141.843 129.797 106.818  1.00 47.65           N  
ATOM   2955  CA  SER R 198     140.755 130.585 107.401  1.00 47.65           C  
ATOM   2956  C   SER R 198     139.619 129.733 107.985  1.00 47.65           C  
ATOM   2957  O   SER R 198     138.752 130.315 108.634  1.00 47.65           O  
ATOM   2958  CB  SER R 198     140.184 131.504 106.306  1.00 47.65           C  
ATOM   2959  OG  SER R 198     141.188 132.369 105.812  1.00 47.65           O  
ATOM   2960  H   SER R 198     141.726 129.545 105.846  1.00  0.00           H  
ATOM   2961  HA  SER R 198     141.133 131.216 108.209  1.00  0.00           H  
ATOM   2962  HB2 SER R 198     139.749 130.934 105.486  1.00  0.00           H  
ATOM   2963  HB3 SER R 198     139.379 132.123 106.706  1.00  0.00           H  
ATOM   2964  HG  SER R 198     141.129 133.201 106.295  1.00  0.00           H  
ATOM   2965  N   PHE R 199     139.609 128.409 107.746  1.00 47.36           N  
ATOM   2966  CA  PHE R 199     138.501 127.545 108.151  1.00 47.36           C  
ATOM   2967  C   PHE R 199     138.947 126.191 108.712  1.00 47.36           C  
ATOM   2968  O   PHE R 199     138.604 125.894 109.855  1.00 47.36           O  
ATOM   2969  CB  PHE R 199     137.445 127.445 107.027  1.00 47.36           C  
ATOM   2970  CG  PHE R 199     136.283 126.515 107.324  1.00 47.36           C  
ATOM   2971  CD1 PHE R 199     135.270 126.934 108.212  1.00 47.36           C  
ATOM   2972  CD2 PHE R 199     136.306 125.174 106.885  1.00 47.36           C  
ATOM   2973  CE1 PHE R 199     134.296 126.036 108.624  1.00 47.36           C  
ATOM   2974  CE2 PHE R 199     135.319 124.293 107.305  1.00 47.36           C  
ATOM   2975  CZ  PHE R 199     134.326 124.723 108.174  1.00 47.36           C  
ATOM   2976  H   PHE R 199     140.349 127.982 107.206  1.00  0.00           H  
ATOM   2977  HA  PHE R 199     137.991 128.014 108.996  1.00  0.00           H  
ATOM   2978  HB2 PHE R 199     137.029 128.438 106.868  1.00  0.00           H  
ATOM   2979  HB3 PHE R 199     137.902 127.159 106.080  1.00  0.00           H  
ATOM   2980  HD1 PHE R 199     135.265 127.944 108.595  1.00  0.00           H  
ATOM   2981  HD2 PHE R 199     137.100 124.824 106.241  1.00  0.00           H  
ATOM   2982  HE1 PHE R 199     133.530 126.346 109.317  1.00  0.00           H  
ATOM   2983  HE2 PHE R 199     135.337 123.266 106.973  1.00  0.00           H  
ATOM   2984  HZ  PHE R 199     133.587 124.022 108.523  1.00  0.00           H  
ATOM   2985  N   TYR R 200     139.660 125.383 107.907  1.00 48.26           N  
ATOM   2986  CA  TYR R 200     139.935 123.986 108.248  1.00 48.26           C  
ATOM   2987  C   TYR R 200     140.905 123.813 109.425  1.00 48.26           C  
ATOM   2988  O   TYR R 200     140.569 123.062 110.337  1.00 48.26           O  
ATOM   2989  CB  TYR R 200     140.372 123.180 107.013  1.00 48.26           C  
ATOM   2990  CG  TYR R 200     140.489 121.685 107.258  1.00 48.26           C  
ATOM   2991  CD1 TYR R 200     139.336 120.874 107.219  1.00 48.26           C  
ATOM   2992  CD2 TYR R 200     141.739 121.107 107.565  1.00 48.26           C  
ATOM   2993  CE1 TYR R 200     139.431 119.495 107.489  1.00 48.26           C  
ATOM   2994  CE2 TYR R 200     141.835 119.729 107.835  1.00 48.26           C  
ATOM   2995  CZ  TYR R 200     140.681 118.922 107.798  1.00 48.26           C  
ATOM   2996  OH  TYR R 200     140.776 117.587 108.064  1.00 48.26           O  
ATOM   2997  H   TYR R 200     139.913 125.687 106.975  1.00  0.00           H  
ATOM   2998  HA  TYR R 200     138.981 123.558 108.566  1.00  0.00           H  
ATOM   2999  HB2 TYR R 200     139.656 123.338 106.207  1.00  0.00           H  
ATOM   3000  HB3 TYR R 200     141.328 123.544 106.648  1.00  0.00           H  
ATOM   3001  HD1 TYR R 200     138.374 121.309 106.991  1.00  0.00           H  
ATOM   3002  HD2 TYR R 200     142.625 121.723 107.609  1.00  0.00           H  
ATOM   3003  HE1 TYR R 200     138.543 118.882 107.462  1.00  0.00           H  
ATOM   3004  HE2 TYR R 200     142.793 119.293 108.076  1.00  0.00           H  
ATOM   3005  HH  TYR R 200     139.931 117.133 108.028  1.00  0.00           H  
ATOM   3006  N   ILE R 201     142.063 124.499 109.408  1.00 42.96           N  
ATOM   3007  CA  ILE R 201     143.040 124.420 110.501  1.00 42.96           C  
ATOM   3008  C   ILE R 201     142.536 125.044 111.830  1.00 42.96           C  
ATOM   3009  O   ILE R 201     142.644 124.358 112.848  1.00 42.96           O  
ATOM   3010  CB  ILE R 201     144.458 124.944 110.107  1.00 42.96           C  
ATOM   3011  CG1 ILE R 201     145.087 124.046 109.017  1.00 42.96           C  
ATOM   3012  CG2 ILE R 201     145.438 125.115 111.292  1.00 42.96           C  
ATOM   3013  CD1 ILE R 201     146.277 124.691 108.289  1.00 42.96           C  
ATOM   3014  H   ILE R 201     142.292 125.110 108.635  1.00  0.00           H  
ATOM   3015  HA  ILE R 201     143.170 123.354 110.708  1.00  0.00           H  
ATOM   3016  HB  ILE R 201     144.346 125.924 109.650  1.00  0.00           H  
ATOM   3017 HG12 ILE R 201     145.399 123.100 109.459  1.00  0.00           H  
ATOM   3018 HG13 ILE R 201     144.341 123.788 108.265  1.00  0.00           H  
ATOM   3019 HG21 ILE R 201     146.424 125.429 110.952  1.00  0.00           H  
ATOM   3020 HG22 ILE R 201     145.104 125.877 111.997  1.00  0.00           H  
ATOM   3021 HG23 ILE R 201     145.561 124.180 111.839  1.00  0.00           H  
ATOM   3022 HD11 ILE R 201     146.417 124.241 107.305  1.00  0.00           H  
ATOM   3023 HD12 ILE R 201     146.130 125.761 108.139  1.00  0.00           H  
ATOM   3024 HD13 ILE R 201     147.204 124.553 108.846  1.00  0.00           H  
ATOM   3025  N   PRO R 202     141.904 126.246 111.811  1.00 39.39           N  
ATOM   3026  CA  PRO R 202     141.190 126.777 112.991  1.00 39.39           C  
ATOM   3027  C   PRO R 202     140.060 125.890 113.555  1.00 39.39           C  
ATOM   3028  O   PRO R 202     139.976 125.743 114.773  1.00 39.39           O  
ATOM   3029  CB  PRO R 202     140.640 128.125 112.508  1.00 39.39           C  
ATOM   3030  CG  PRO R 202     141.592 128.564 111.415  1.00 39.39           C  
ATOM   3031  CD  PRO R 202     141.965 127.252 110.744  1.00 39.39           C  
ATOM   3032  HA  PRO R 202     141.933 126.951 113.772  1.00  0.00           H  
ATOM   3033  HB2 PRO R 202     139.648 127.991 112.075  1.00  0.00           H  
ATOM   3034  HB3 PRO R 202     140.561 128.858 113.312  1.00  0.00           H  
ATOM   3035  HG2 PRO R 202     141.162 129.295 110.729  1.00  0.00           H  
ATOM   3036  HG3 PRO R 202     142.481 129.005 111.869  1.00  0.00           H  
ATOM   3037  HD2 PRO R 202     141.243 127.010 109.969  1.00  0.00           H  
ATOM   3038  HD3 PRO R 202     142.942 127.351 110.279  1.00  0.00           H  
ATOM   3039  N   GLY R 203     139.222 125.322 112.670  1.00 36.22           N  
ATOM   3040  CA  GLY R 203     138.036 124.548 113.040  1.00 36.22           C  
ATOM   3041  C   GLY R 203     138.376 123.124 113.504  1.00 36.22           C  
ATOM   3042  O   GLY R 203     137.642 122.575 114.326  1.00 36.22           O  
ATOM   3043  H   GLY R 203     139.352 125.498 111.681  1.00  0.00           H  
ATOM   3044  HA2 GLY R 203     137.476 125.069 113.819  1.00  0.00           H  
ATOM   3045  HA3 GLY R 203     137.380 124.484 112.171  1.00  0.00           H  
ATOM   3046  N   SER R 204     139.490 122.544 113.018  1.00 37.93           N  
ATOM   3047  CA  SER R 204     140.010 121.241 113.448  1.00 37.93           C  
ATOM   3048  C   SER R 204     140.456 121.255 114.917  1.00 37.93           C  
ATOM   3049  O   SER R 204     140.176 120.300 115.638  1.00 37.93           O  
ATOM   3050  CB  SER R 204     141.187 120.807 112.551  1.00 37.93           C  
ATOM   3051  OG  SER R 204     140.720 120.350 111.300  1.00 37.93           O  
ATOM   3052  H   SER R 204     140.038 123.030 112.321  1.00  0.00           H  
ATOM   3053  HA  SER R 204     139.208 120.504 113.360  1.00  0.00           H  
ATOM   3054  HB2 SER R 204     141.900 121.620 112.405  1.00  0.00           H  
ATOM   3055  HB3 SER R 204     141.738 119.983 113.006  1.00  0.00           H  
ATOM   3056  HG  SER R 204     140.468 121.118 110.776  1.00  0.00           H  
ATOM   3057  N   ILE R 205     141.112 122.355 115.327  1.00 34.41           N  
ATOM   3058  CA  ILE R 205     141.592 122.583 116.688  1.00 34.41           C  
ATOM   3059  C   ILE R 205     140.439 122.722 117.699  1.00 34.41           C  
ATOM   3060  O   ILE R 205     140.510 122.087 118.748  1.00 34.41           O  
ATOM   3061  CB  ILE R 205     142.530 123.824 116.760  1.00 34.41           C  
ATOM   3062  CG1 ILE R 205     143.832 123.558 115.967  1.00 34.41           C  
ATOM   3063  CG2 ILE R 205     142.873 124.304 118.191  1.00 34.41           C  
ATOM   3064  CD1 ILE R 205     144.617 124.829 115.611  1.00 34.41           C  
ATOM   3065  H   ILE R 205     141.291 123.100 114.668  1.00  0.00           H  
ATOM   3066  HA  ILE R 205     142.173 121.705 116.979  1.00  0.00           H  
ATOM   3067  HB  ILE R 205     142.012 124.646 116.264  1.00  0.00           H  
ATOM   3068 HG12 ILE R 205     144.473 122.885 116.537  1.00  0.00           H  
ATOM   3069 HG13 ILE R 205     143.616 123.033 115.037  1.00  0.00           H  
ATOM   3070 HG21 ILE R 205     143.587 125.125 118.168  1.00  0.00           H  
ATOM   3071 HG22 ILE R 205     142.000 124.678 118.726  1.00  0.00           H  
ATOM   3072 HG23 ILE R 205     143.314 123.502 118.783  1.00  0.00           H  
ATOM   3073 HD11 ILE R 205     145.228 124.670 114.722  1.00  0.00           H  
ATOM   3074 HD12 ILE R 205     143.952 125.668 115.403  1.00  0.00           H  
ATOM   3075 HD13 ILE R 205     145.284 125.122 116.423  1.00  0.00           H  
ATOM   3076  N   MET R 206     139.388 123.489 117.348  1.00 35.87           N  
ATOM   3077  CA  MET R 206     138.167 123.646 118.150  1.00 35.87           C  
ATOM   3078  C   MET R 206     137.459 122.308 118.423  1.00 35.87           C  
ATOM   3079  O   MET R 206     137.139 122.021 119.575  1.00 35.87           O  
ATOM   3080  CB  MET R 206     137.194 124.622 117.457  1.00 35.87           C  
ATOM   3081  CG  MET R 206     137.687 126.073 117.402  1.00 35.87           C  
ATOM   3082  SD  MET R 206     136.689 127.168 116.354  1.00 35.87           S  
ATOM   3083  CE  MET R 206     135.094 127.102 117.218  1.00 35.87           C  
ATOM   3084  H   MET R 206     139.406 123.976 116.463  1.00  0.00           H  
ATOM   3085  HA  MET R 206     138.452 124.069 119.115  1.00  0.00           H  
ATOM   3086  HB2 MET R 206     136.972 124.275 116.447  1.00  0.00           H  
ATOM   3087  HB3 MET R 206     136.245 124.608 117.993  1.00  0.00           H  
ATOM   3088  HG2 MET R 206     137.713 126.489 118.409  1.00  0.00           H  
ATOM   3089  HG3 MET R 206     138.708 126.107 117.027  1.00  0.00           H  
ATOM   3090  HE1 MET R 206     134.406 127.824 116.778  1.00  0.00           H  
ATOM   3091  HE2 MET R 206     134.645 126.113 117.131  1.00  0.00           H  
ATOM   3092  HE3 MET R 206     135.217 127.341 118.274  1.00  0.00           H  
ATOM   3093  N   LEU R 207     137.270 121.510 117.360  1.00 32.89           N  
ATOM   3094  CA  LEU R 207     136.643 120.188 117.381  1.00 32.89           C  
ATOM   3095  C   LEU R 207     137.419 119.167 118.239  1.00 32.89           C  
ATOM   3096  O   LEU R 207     136.803 118.486 119.059  1.00 32.89           O  
ATOM   3097  CB  LEU R 207     136.494 119.715 115.917  1.00 32.89           C  
ATOM   3098  CG  LEU R 207     135.731 118.387 115.696  1.00 32.89           C  
ATOM   3099  CD1 LEU R 207     134.211 118.570 115.851  1.00 32.89           C  
ATOM   3100  CD2 LEU R 207     136.079 117.761 114.332  1.00 32.89           C  
ATOM   3101  H   LEU R 207     137.578 121.831 116.452  1.00  0.00           H  
ATOM   3102  HA  LEU R 207     135.649 120.310 117.816  1.00  0.00           H  
ATOM   3103  HB2 LEU R 207     136.014 120.495 115.324  1.00  0.00           H  
ATOM   3104  HB3 LEU R 207     137.498 119.617 115.503  1.00  0.00           H  
ATOM   3105  HG  LEU R 207     136.048 117.665 116.448  1.00  0.00           H  
ATOM   3106 HD11 LEU R 207     133.688 117.622 115.717  1.00  0.00           H  
ATOM   3107 HD12 LEU R 207     133.955 118.942 116.843  1.00  0.00           H  
ATOM   3108 HD13 LEU R 207     133.818 119.272 115.115  1.00  0.00           H  
ATOM   3109 HD21 LEU R 207     135.194 117.619 113.709  1.00  0.00           H  
ATOM   3110 HD22 LEU R 207     136.774 118.373 113.756  1.00  0.00           H  
ATOM   3111 HD23 LEU R 207     136.542 116.782 114.461  1.00  0.00           H  
ATOM   3112  N   CYS R 208     138.747 119.089 118.038  1.00 36.39           N  
ATOM   3113  CA  CYS R 208     139.650 118.152 118.720  1.00 36.39           C  
ATOM   3114  C   CYS R 208     139.885 118.493 120.204  1.00 36.39           C  
ATOM   3115  O   CYS R 208     140.241 117.596 120.969  1.00 36.39           O  
ATOM   3116  CB  CYS R 208     141.005 118.038 117.993  1.00 36.39           C  
ATOM   3117  SG  CYS R 208     140.791 117.197 116.399  1.00 36.39           S  
ATOM   3118  H   CYS R 208     139.177 119.684 117.342  1.00  0.00           H  
ATOM   3119  HA  CYS R 208     139.176 117.168 118.705  1.00  0.00           H  
ATOM   3120  HB2 CYS R 208     141.447 119.022 117.829  1.00  0.00           H  
ATOM   3121  HB3 CYS R 208     141.720 117.459 118.580  1.00  0.00           H  
ATOM   3122  HG  CYS R 208     140.182 118.220 115.790  1.00  0.00           H  
ATOM   3123  N   VAL R 209     139.670 119.761 120.586  1.00 32.41           N  
ATOM   3124  CA  VAL R 209     139.734 120.239 121.964  1.00 32.41           C  
ATOM   3125  C   VAL R 209     138.421 119.966 122.721  1.00 32.41           C  
ATOM   3126  O   VAL R 209     138.476 119.408 123.816  1.00 32.41           O  
ATOM   3127  CB  VAL R 209     140.088 121.754 122.003  1.00 32.41           C  
ATOM   3128  CG1 VAL R 209     139.608 122.530 123.240  1.00 32.41           C  
ATOM   3129  CG2 VAL R 209     141.603 121.957 121.817  1.00 32.41           C  
ATOM   3130  H   VAL R 209     139.412 120.449 119.892  1.00  0.00           H  
ATOM   3131  HA  VAL R 209     140.525 119.695 122.485  1.00  0.00           H  
ATOM   3132  HB  VAL R 209     139.600 122.235 121.155  1.00  0.00           H  
ATOM   3133 HG11 VAL R 209     140.055 123.517 123.249  1.00  0.00           H  
ATOM   3134 HG12 VAL R 209     138.528 122.676 123.247  1.00  0.00           H  
ATOM   3135 HG13 VAL R 209     139.889 122.020 124.160  1.00  0.00           H  
ATOM   3136 HG21 VAL R 209     141.850 123.016 121.722  1.00  0.00           H  
ATOM   3137 HG22 VAL R 209     142.162 121.561 122.665  1.00  0.00           H  
ATOM   3138 HG23 VAL R 209     141.966 121.458 120.920  1.00  0.00           H  
ATOM   3139  N   TYR R 210     137.276 120.360 122.132  1.00 34.57           N  
ATOM   3140  CA  TYR R 210     135.957 120.229 122.759  1.00 34.57           C  
ATOM   3141  C   TYR R 210     135.424 118.790 122.819  1.00 34.57           C  
ATOM   3142  O   TYR R 210     134.566 118.527 123.660  1.00 34.57           O  
ATOM   3143  CB  TYR R 210     134.940 121.192 122.107  1.00 34.57           C  
ATOM   3144  CG  TYR R 210     135.141 122.667 122.429  1.00 34.57           C  
ATOM   3145  CD1 TYR R 210     135.272 123.097 123.768  1.00 34.57           C  
ATOM   3146  CD2 TYR R 210     135.154 123.627 121.396  1.00 34.57           C  
ATOM   3147  CE1 TYR R 210     135.424 124.464 124.068  1.00 34.57           C  
ATOM   3148  CE2 TYR R 210     135.311 124.994 121.692  1.00 34.57           C  
ATOM   3149  CZ  TYR R 210     135.439 125.415 123.031  1.00 34.57           C  
ATOM   3150  OH  TYR R 210     135.567 126.742 123.326  1.00 34.57           O  
ATOM   3151  H   TYR R 210     137.302 120.820 121.231  1.00  0.00           H  
ATOM   3152  HA  TYR R 210     136.080 120.524 123.799  1.00  0.00           H  
ATOM   3153  HB2 TYR R 210     134.922 121.042 121.026  1.00  0.00           H  
ATOM   3154  HB3 TYR R 210     133.934 120.953 122.455  1.00  0.00           H  
ATOM   3155  HD1 TYR R 210     135.239 122.387 124.580  1.00  0.00           H  
ATOM   3156  HD2 TYR R 210     135.038 123.320 120.368  1.00  0.00           H  
ATOM   3157  HE1 TYR R 210     135.520 124.781 125.096  1.00  0.00           H  
ATOM   3158  HE2 TYR R 210     135.319 125.716 120.889  1.00  0.00           H  
ATOM   3159  HH  TYR R 210     135.627 127.293 122.542  1.00  0.00           H  
ATOM   3160  N   TYR R 211     135.964 117.874 121.995  1.00 37.33           N  
ATOM   3161  CA  TYR R 211     135.691 116.443 122.115  1.00 37.33           C  
ATOM   3162  C   TYR R 211     136.392 115.821 123.336  1.00 37.33           C  
ATOM   3163  O   TYR R 211     135.762 115.030 124.033  1.00 37.33           O  
ATOM   3164  CB  TYR R 211     136.038 115.709 120.805  1.00 37.33           C  
ATOM   3165  CG  TYR R 211     135.773 114.211 120.844  1.00 37.33           C  
ATOM   3166  CD1 TYR R 211     134.455 113.735 121.012  1.00 37.33           C  
ATOM   3167  CD2 TYR R 211     136.839 113.292 120.750  1.00 37.33           C  
ATOM   3168  CE1 TYR R 211     134.204 112.353 121.096  1.00 37.33           C  
ATOM   3169  CE2 TYR R 211     136.587 111.909 120.826  1.00 37.33           C  
ATOM   3170  CZ  TYR R 211     135.271 111.438 121.002  1.00 37.33           C  
ATOM   3171  OH  TYR R 211     135.033 110.097 121.081  1.00 37.33           O  
ATOM   3172  H   TYR R 211     136.642 118.154 121.299  1.00  0.00           H  
ATOM   3173  HA  TYR R 211     134.616 116.329 122.269  1.00  0.00           H  
ATOM   3174  HB2 TYR R 211     135.457 116.130 119.983  1.00  0.00           H  
ATOM   3175  HB3 TYR R 211     137.086 115.882 120.551  1.00  0.00           H  
ATOM   3176  HD1 TYR R 211     133.632 114.430 121.091  1.00  0.00           H  
ATOM   3177  HD2 TYR R 211     137.853 113.643 120.626  1.00  0.00           H  
ATOM   3178  HE1 TYR R 211     133.193 111.999 121.233  1.00  0.00           H  
ATOM   3179  HE2 TYR R 211     137.407 111.209 120.755  1.00  0.00           H  
ATOM   3180  HH  TYR R 211     134.101 109.883 121.166  1.00  0.00           H  
ATOM   3181  N   ARG R 212     137.656 116.201 123.601  1.00 34.66           N  
ATOM   3182  CA  ARG R 212     138.390 115.725 124.775  1.00 34.66           C  
ATOM   3183  C   ARG R 212     137.861 116.322 126.094  1.00 34.66           C  
ATOM   3184  O   ARG R 212     137.806 115.595 127.086  1.00 34.66           O  
ATOM   3185  CB  ARG R 212     139.908 115.926 124.587  1.00 34.66           C  
ATOM   3186  CG  ARG R 212     140.722 115.419 125.792  1.00 34.66           C  
ATOM   3187  CD  ARG R 212     142.225 115.302 125.542  1.00 34.66           C  
ATOM   3188  NE  ARG R 212     142.920 115.064 126.814  1.00 34.66           N  
ATOM   3189  CZ  ARG R 212     144.247 114.988 126.992  1.00 34.66           C  
ATOM   3190  NH1 ARG R 212     145.094 115.144 125.967  1.00 34.66           N1+
ATOM   3191  NH2 ARG R 212     144.728 114.758 128.220  1.00 34.66           N1+
ATOM   3192  H   ARG R 212     138.126 116.867 123.004  1.00  0.00           H  
ATOM   3193  HA  ARG R 212     138.227 114.646 124.832  1.00  0.00           H  
ATOM   3194  HB2 ARG R 212     140.224 115.397 123.687  1.00  0.00           H  
ATOM   3195  HB3 ARG R 212     140.132 116.981 124.418  1.00  0.00           H  
ATOM   3196  HG2 ARG R 212     140.525 115.985 126.703  1.00  0.00           H  
ATOM   3197  HG3 ARG R 212     140.367 114.405 125.983  1.00  0.00           H  
ATOM   3198  HD2 ARG R 212     142.417 114.402 124.957  1.00  0.00           H  
ATOM   3199  HD3 ARG R 212     142.617 116.141 124.969  1.00  0.00           H  
ATOM   3200  HE  ARG R 212     142.324 114.940 127.620  1.00  0.00           H  
ATOM   3201 HH11 ARG R 212     144.737 115.348 125.045  1.00  0.00           H  
ATOM   3202 HH12 ARG R 212     146.093 115.100 126.110  1.00  0.00           H  
ATOM   3203 HH21 ARG R 212     144.101 114.648 129.003  1.00  0.00           H  
ATOM   3204 HH22 ARG R 212     145.724 114.704 128.377  1.00  0.00           H  
ATOM   3205  N   ILE R 213     137.442 117.602 126.080  1.00 30.51           N  
ATOM   3206  CA  ILE R 213     136.779 118.258 127.214  1.00 30.51           C  
ATOM   3207  C   ILE R 213     135.421 117.605 127.561  1.00 30.51           C  
ATOM   3208  O   ILE R 213     135.110 117.489 128.745  1.00 30.51           O  
ATOM   3209  CB  ILE R 213     136.625 119.797 126.990  1.00 30.51           C  
ATOM   3210  CG1 ILE R 213     138.008 120.489 127.080  1.00 30.51           C  
ATOM   3211  CG2 ILE R 213     135.621 120.512 127.927  1.00 30.51           C  
ATOM   3212  CD1 ILE R 213     138.020 121.950 126.605  1.00 30.51           C  
ATOM   3213  H   ILE R 213     137.539 118.151 125.236  1.00  0.00           H  
ATOM   3214  HA  ILE R 213     137.424 118.115 128.085  1.00  0.00           H  
ATOM   3215  HB  ILE R 213     136.257 119.935 125.973  1.00  0.00           H  
ATOM   3216 HG12 ILE R 213     138.364 120.450 128.111  1.00  0.00           H  
ATOM   3217 HG13 ILE R 213     138.746 119.936 126.497  1.00  0.00           H  
ATOM   3218 HG21 ILE R 213     135.581 121.583 127.731  1.00  0.00           H  
ATOM   3219 HG22 ILE R 213     134.601 120.150 127.800  1.00  0.00           H  
ATOM   3220 HG23 ILE R 213     135.898 120.380 128.974  1.00  0.00           H  
ATOM   3221 HD11 ILE R 213     139.027 122.258 126.326  1.00  0.00           H  
ATOM   3222 HD12 ILE R 213     137.382 122.093 125.734  1.00  0.00           H  
ATOM   3223 HD13 ILE R 213     137.683 122.627 127.390  1.00  0.00           H  
ATOM   3224  N   TYR R 214     134.680 117.139 126.538  1.00 35.99           N  
ATOM   3225  CA  TYR R 214     133.449 116.356 126.679  1.00 35.99           C  
ATOM   3226  C   TYR R 214     133.663 114.991 127.365  1.00 35.99           C  
ATOM   3227  O   TYR R 214     132.866 114.637 128.233  1.00 35.99           O  
ATOM   3228  CB  TYR R 214     132.769 116.214 125.297  1.00 35.99           C  
ATOM   3229  CG  TYR R 214     131.596 115.254 125.234  1.00 35.99           C  
ATOM   3230  CD1 TYR R 214     131.783 113.933 124.774  1.00 35.99           C  
ATOM   3231  CD2 TYR R 214     130.323 115.675 125.664  1.00 35.99           C  
ATOM   3232  CE1 TYR R 214     130.700 113.034 124.753  1.00 35.99           C  
ATOM   3233  CE2 TYR R 214     129.243 114.774 125.647  1.00 35.99           C  
ATOM   3234  CZ  TYR R 214     129.429 113.455 125.190  1.00 35.99           C  
ATOM   3235  OH  TYR R 214     128.374 112.589 125.169  1.00 35.99           O  
ATOM   3236  H   TYR R 214     135.003 117.283 125.591  1.00  0.00           H  
ATOM   3237  HA  TYR R 214     132.776 116.935 127.314  1.00  0.00           H  
ATOM   3238  HB2 TYR R 214     132.429 117.185 124.950  1.00  0.00           H  
ATOM   3239  HB3 TYR R 214     133.493 115.886 124.556  1.00  0.00           H  
ATOM   3240  HD1 TYR R 214     132.759 113.604 124.447  1.00  0.00           H  
ATOM   3241  HD2 TYR R 214     130.174 116.685 126.016  1.00  0.00           H  
ATOM   3242  HE1 TYR R 214     130.851 112.023 124.403  1.00  0.00           H  
ATOM   3243  HE2 TYR R 214     128.276 115.099 125.994  1.00  0.00           H  
ATOM   3244  HH  TYR R 214     128.590 111.737 124.783  1.00  0.00           H  
ATOM   3245  N   LEU R 215     134.719 114.259 126.966  1.00 35.58           N  
ATOM   3246  CA  LEU R 215     135.073 112.949 127.525  1.00 35.58           C  
ATOM   3247  C   LEU R 215     135.495 113.026 129.000  1.00 35.58           C  
ATOM   3248  O   LEU R 215     135.122 112.147 129.777  1.00 35.58           O  
ATOM   3249  CB  LEU R 215     136.199 112.294 126.696  1.00 35.58           C  
ATOM   3250  CG  LEU R 215     135.792 111.839 125.279  1.00 35.58           C  
ATOM   3251  CD1 LEU R 215     137.032 111.360 124.495  1.00 35.58           C  
ATOM   3252  CD2 LEU R 215     134.664 110.789 125.293  1.00 35.58           C  
ATOM   3253  H   LEU R 215     135.322 114.611 126.234  1.00  0.00           H  
ATOM   3254  HA  LEU R 215     134.184 112.319 127.478  1.00  0.00           H  
ATOM   3255  HB2 LEU R 215     137.035 112.992 126.626  1.00  0.00           H  
ATOM   3256  HB3 LEU R 215     136.587 111.425 127.231  1.00  0.00           H  
ATOM   3257  HG  LEU R 215     135.397 112.700 124.746  1.00  0.00           H  
ATOM   3258 HD11 LEU R 215     137.192 111.986 123.617  1.00  0.00           H  
ATOM   3259 HD12 LEU R 215     137.943 111.415 125.092  1.00  0.00           H  
ATOM   3260 HD13 LEU R 215     136.946 110.330 124.148  1.00  0.00           H  
ATOM   3261 HD21 LEU R 215     134.795 110.019 124.532  1.00  0.00           H  
ATOM   3262 HD22 LEU R 215     134.602 110.282 126.256  1.00  0.00           H  
ATOM   3263 HD23 LEU R 215     133.698 111.258 125.106  1.00  0.00           H  
ATOM   3264  N   ILE R 216     136.239 114.084 129.360  1.00 33.16           N  
ATOM   3265  CA  ILE R 216     136.635 114.377 130.736  1.00 33.16           C  
ATOM   3266  C   ILE R 216     135.425 114.781 131.602  1.00 33.16           C  
ATOM   3267  O   ILE R 216     135.300 114.279 132.717  1.00 33.16           O  
ATOM   3268  CB  ILE R 216     137.747 115.468 130.791  1.00 33.16           C  
ATOM   3269  CG1 ILE R 216     139.064 114.911 130.198  1.00 33.16           C  
ATOM   3270  CG2 ILE R 216     138.011 116.061 132.196  1.00 33.16           C  
ATOM   3271  CD1 ILE R 216     140.094 115.989 129.837  1.00 33.16           C  
ATOM   3272  H   ILE R 216     136.525 114.755 128.659  1.00  0.00           H  
ATOM   3273  HA  ILE R 216     137.045 113.459 131.164  1.00  0.00           H  
ATOM   3274  HB  ILE R 216     137.426 116.292 130.151  1.00  0.00           H  
ATOM   3275 HG12 ILE R 216     139.510 114.206 130.901  1.00  0.00           H  
ATOM   3276 HG13 ILE R 216     138.862 114.332 129.296  1.00  0.00           H  
ATOM   3277 HG21 ILE R 216     138.844 116.762 132.185  1.00  0.00           H  
ATOM   3278 HG22 ILE R 216     137.155 116.615 132.579  1.00  0.00           H  
ATOM   3279 HG23 ILE R 216     138.254 115.277 132.914  1.00  0.00           H  
ATOM   3280 HD11 ILE R 216     140.835 115.596 129.142  1.00  0.00           H  
ATOM   3281 HD12 ILE R 216     139.622 116.849 129.362  1.00  0.00           H  
ATOM   3282 HD13 ILE R 216     140.628 116.341 130.719  1.00  0.00           H  
ATOM   3283  N   ALA R 217     134.535 115.631 131.060  1.00 35.13           N  
ATOM   3284  CA  ALA R 217     133.314 116.085 131.726  1.00 35.13           C  
ATOM   3285  C   ALA R 217     132.304 114.961 132.020  1.00 35.13           C  
ATOM   3286  O   ALA R 217     131.708 114.981 133.097  1.00 35.13           O  
ATOM   3287  CB  ALA R 217     132.661 117.204 130.901  1.00 35.13           C  
ATOM   3288  H   ALA R 217     134.703 116.009 130.136  1.00  0.00           H  
ATOM   3289  HA  ALA R 217     133.609 116.513 132.686  1.00  0.00           H  
ATOM   3290  HB1 ALA R 217     131.750 117.567 131.377  1.00  0.00           H  
ATOM   3291  HB2 ALA R 217     133.333 118.056 130.796  1.00  0.00           H  
ATOM   3292  HB3 ALA R 217     132.399 116.863 129.899  1.00  0.00           H  
ATOM   3293  N   LYS R 218     132.143 113.996 131.091  1.00 42.26           N  
ATOM   3294  CA  LYS R 218     131.231 112.861 131.270  1.00 42.26           C  
ATOM   3295  C   LYS R 218     131.768 111.832 132.285  1.00 42.26           C  
ATOM   3296  O   LYS R 218     130.965 111.243 133.006  1.00 42.26           O  
ATOM   3297  CB  LYS R 218     130.841 112.232 129.905  1.00 42.26           C  
ATOM   3298  CG  LYS R 218     131.746 111.109 129.358  1.00 42.26           C  
ATOM   3299  CD  LYS R 218     131.196 110.459 128.081  1.00 42.26           C  
ATOM   3300  CE  LYS R 218     131.912 109.140 127.757  1.00 42.26           C  
ATOM   3301  NZ  LYS R 218     131.364 108.510 126.545  1.00 42.26           N1+
ATOM   3302  H   LYS R 218     132.651 114.042 130.217  1.00  0.00           H  
ATOM   3303  HA  LYS R 218     130.307 113.258 131.697  1.00  0.00           H  
ATOM   3304  HB2 LYS R 218     129.854 111.788 130.041  1.00  0.00           H  
ATOM   3305  HB3 LYS R 218     130.701 113.013 129.156  1.00  0.00           H  
ATOM   3306  HG2 LYS R 218     132.740 111.504 129.166  1.00  0.00           H  
ATOM   3307  HG3 LYS R 218     131.865 110.322 130.103  1.00  0.00           H  
ATOM   3308  HD2 LYS R 218     130.125 110.281 128.188  1.00  0.00           H  
ATOM   3309  HD3 LYS R 218     131.311 111.154 127.249  1.00  0.00           H  
ATOM   3310  HE2 LYS R 218     132.980 109.309 127.622  1.00  0.00           H  
ATOM   3311  HE3 LYS R 218     131.803 108.439 128.586  1.00  0.00           H  
ATOM   3312  HZ1 LYS R 218     130.379 108.326 126.677  1.00  0.00           H  
ATOM   3313  HZ2 LYS R 218     131.488 109.128 125.756  1.00  0.00           H  
ATOM   3314  HZ3 LYS R 218     131.847 107.641 126.369  1.00  0.00           H  
ATOM   3315  N   GLU R 219     133.103 111.653 132.336  1.00 45.73           N  
ATOM   3316  CA  GLU R 219     133.795 110.785 133.290  1.00 45.73           C  
ATOM   3317  C   GLU R 219     133.605 111.261 134.738  1.00 45.73           C  
ATOM   3318  O   GLU R 219     133.225 110.460 135.589  1.00 45.73           O  
ATOM   3319  CB  GLU R 219     135.290 110.680 132.898  1.00 45.73           C  
ATOM   3320  CG  GLU R 219     136.206 109.873 133.849  1.00 45.73           C  
ATOM   3321  CD  GLU R 219     135.864 108.384 133.965  1.00 45.73           C  
ATOM   3322  OE1 GLU R 219     135.143 107.864 133.083  1.00 45.73           O  
ATOM   3323  OE2 GLU R 219     136.350 107.774 134.940  1.00 45.73           O1-
ATOM   3324  H   GLU R 219     133.696 112.174 131.704  1.00  0.00           H  
ATOM   3325  HA  GLU R 219     133.345 109.794 133.208  1.00  0.00           H  
ATOM   3326  HB2 GLU R 219     135.362 110.253 131.896  1.00  0.00           H  
ATOM   3327  HB3 GLU R 219     135.706 111.683 132.804  1.00  0.00           H  
ATOM   3328  HG2 GLU R 219     137.233 109.940 133.488  1.00  0.00           H  
ATOM   3329  HG3 GLU R 219     136.213 110.313 134.846  1.00  0.00           H  
ATOM   3330  N   GLN R 220     133.836 112.565 134.967  1.00 42.63           N  
ATOM   3331  CA  GLN R 220     133.676 113.222 136.263  1.00 42.63           C  
ATOM   3332  C   GLN R 220     132.225 113.228 136.768  1.00 42.63           C  
ATOM   3333  O   GLN R 220     132.015 112.970 137.951  1.00 42.63           O  
ATOM   3334  CB  GLN R 220     134.266 114.649 136.202  1.00 42.63           C  
ATOM   3335  CG  GLN R 220     135.794 114.708 135.983  1.00 42.63           C  
ATOM   3336  CD  GLN R 220     136.601 114.092 137.126  1.00 42.63           C  
ATOM   3337  NE2 GLN R 220     136.988 112.822 136.983  1.00 42.63           N  
ATOM   3338  OE1 GLN R 220     136.882 114.757 138.120  1.00 42.63           O  
ATOM   3339  H   GLN R 220     134.143 113.154 134.203  1.00  0.00           H  
ATOM   3340  HA  GLN R 220     134.240 112.639 136.991  1.00  0.00           H  
ATOM   3341  HB2 GLN R 220     133.779 115.202 135.397  1.00  0.00           H  
ATOM   3342  HB3 GLN R 220     134.022 115.189 137.119  1.00  0.00           H  
ATOM   3343  HG2 GLN R 220     136.073 114.207 135.059  1.00  0.00           H  
ATOM   3344  HG3 GLN R 220     136.104 115.747 135.866  1.00  0.00           H  
ATOM   3345 HE21 GLN R 220     136.743 112.300 136.154  1.00  0.00           H  
ATOM   3346 HE22 GLN R 220     137.530 112.376 137.708  1.00  0.00           H  
ATOM   3347  N   ALA R 221     131.255 113.462 135.866  1.00 47.08           N  
ATOM   3348  CA  ALA R 221     129.822 113.414 136.169  1.00 47.08           C  
ATOM   3349  C   ALA R 221     129.322 112.013 136.567  1.00 47.08           C  
ATOM   3350  O   ALA R 221     128.462 111.918 137.442  1.00 47.08           O  
ATOM   3351  CB  ALA R 221     129.032 113.949 134.966  1.00 47.08           C  
ATOM   3352  H   ALA R 221     131.503 113.669 134.908  1.00  0.00           H  
ATOM   3353  HA  ALA R 221     129.641 114.081 137.014  1.00  0.00           H  
ATOM   3354  HB1 ALA R 221     127.959 113.944 135.163  1.00  0.00           H  
ATOM   3355  HB2 ALA R 221     129.317 114.976 134.737  1.00  0.00           H  
ATOM   3356  HB3 ALA R 221     129.209 113.349 134.073  1.00  0.00           H  
ATOM   3357  N   ARG R 222     129.892 110.963 135.950  1.00 56.24           N  
ATOM   3358  CA  ARG R 222     129.611 109.562 136.264  1.00 56.24           C  
ATOM   3359  C   ARG R 222     130.174 109.162 137.638  1.00 56.24           C  
ATOM   3360  O   ARG R 222     129.440 108.576 138.430  1.00 56.24           O  
ATOM   3361  CB  ARG R 222     130.111 108.676 135.101  1.00 56.24           C  
ATOM   3362  CG  ARG R 222     129.823 107.166 135.231  1.00 56.24           C  
ATOM   3363  CD  ARG R 222     130.921 106.326 135.909  1.00 56.24           C  
ATOM   3364  NE  ARG R 222     132.140 106.260 135.087  1.00 56.24           N  
ATOM   3365  CZ  ARG R 222     133.176 105.431 135.297  1.00 56.24           C  
ATOM   3366  NH1 ARG R 222     133.154 104.529 136.287  1.00 56.24           N1+
ATOM   3367  NH2 ARG R 222     134.253 105.507 134.508  1.00 56.24           N1+
ATOM   3368  H   ARG R 222     130.587 111.127 135.234  1.00  0.00           H  
ATOM   3369  HA  ARG R 222     128.526 109.451 136.313  1.00  0.00           H  
ATOM   3370  HB2 ARG R 222     129.602 109.027 134.202  1.00  0.00           H  
ATOM   3371  HB3 ARG R 222     131.172 108.843 134.913  1.00  0.00           H  
ATOM   3372  HG2 ARG R 222     128.829 106.952 135.628  1.00  0.00           H  
ATOM   3373  HG3 ARG R 222     129.790 106.804 134.203  1.00  0.00           H  
ATOM   3374  HD2 ARG R 222     131.247 106.794 136.835  1.00  0.00           H  
ATOM   3375  HD3 ARG R 222     130.534 105.344 136.181  1.00  0.00           H  
ATOM   3376  HE  ARG R 222     132.228 106.957 134.361  1.00  0.00           H  
ATOM   3377 HH11 ARG R 222     132.345 104.465 136.888  1.00  0.00           H  
ATOM   3378 HH12 ARG R 222     133.939 103.915 136.442  1.00  0.00           H  
ATOM   3379 HH21 ARG R 222     134.357 106.270 133.842  1.00  0.00           H  
ATOM   3380 HH22 ARG R 222     135.046 104.904 134.663  1.00  0.00           H  
ATOM   3381  N   LEU R 223     131.442 109.524 137.904  1.00 52.47           N  
ATOM   3382  CA  LEU R 223     132.145 109.298 139.172  1.00 52.47           C  
ATOM   3383  C   LEU R 223     131.434 109.937 140.376  1.00 52.47           C  
ATOM   3384  O   LEU R 223     131.254 109.259 141.387  1.00 52.47           O  
ATOM   3385  CB  LEU R 223     133.602 109.812 139.052  1.00 52.47           C  
ATOM   3386  CG  LEU R 223     134.659 108.713 138.818  1.00 52.47           C  
ATOM   3387  CD1 LEU R 223     134.303 107.745 137.673  1.00 52.47           C  
ATOM   3388  CD2 LEU R 223     136.058 109.337 138.630  1.00 52.47           C  
ATOM   3389  H   LEU R 223     131.973 110.003 137.189  1.00  0.00           H  
ATOM   3390  HA  LEU R 223     132.154 108.222 139.354  1.00  0.00           H  
ATOM   3391  HB2 LEU R 223     133.667 110.562 138.263  1.00  0.00           H  
ATOM   3392  HB3 LEU R 223     133.892 110.343 139.961  1.00  0.00           H  
ATOM   3393  HG  LEU R 223     134.700 108.116 139.729  1.00  0.00           H  
ATOM   3394 HD11 LEU R 223     135.192 107.341 137.190  1.00  0.00           H  
ATOM   3395 HD12 LEU R 223     133.741 106.891 138.048  1.00  0.00           H  
ATOM   3396 HD13 LEU R 223     133.700 108.222 136.901  1.00  0.00           H  
ATOM   3397 HD21 LEU R 223     136.782 108.876 139.303  1.00  0.00           H  
ATOM   3398 HD22 LEU R 223     136.431 109.213 137.612  1.00  0.00           H  
ATOM   3399 HD23 LEU R 223     136.061 110.407 138.838  1.00  0.00           H  
ATOM   3400  N   ILE R 224     131.026 111.210 140.231  1.00 51.81           N  
ATOM   3401  CA  ILE R 224     130.300 111.974 141.248  1.00 51.81           C  
ATOM   3402  C   ILE R 224     128.917 111.372 141.559  1.00 51.81           C  
ATOM   3403  O   ILE R 224     128.607 111.178 142.735  1.00 51.81           O  
ATOM   3404  CB  ILE R 224     130.148 113.474 140.841  1.00 51.81           C  
ATOM   3405  CG1 ILE R 224     131.519 114.190 140.873  1.00 51.81           C  
ATOM   3406  CG2 ILE R 224     129.127 114.288 141.674  1.00 51.81           C  
ATOM   3407  CD1 ILE R 224     131.548 115.509 140.083  1.00 51.81           C  
ATOM   3408  H   ILE R 224     131.223 111.698 139.366  1.00  0.00           H  
ATOM   3409  HA  ILE R 224     130.888 111.930 142.167  1.00  0.00           H  
ATOM   3410  HB  ILE R 224     129.799 113.488 139.807  1.00  0.00           H  
ATOM   3411 HG12 ILE R 224     131.803 114.383 141.908  1.00  0.00           H  
ATOM   3412 HG13 ILE R 224     132.301 113.541 140.480  1.00  0.00           H  
ATOM   3413 HG21 ILE R 224     129.116 115.336 141.374  1.00  0.00           H  
ATOM   3414 HG22 ILE R 224     128.105 113.931 141.549  1.00  0.00           H  
ATOM   3415 HG23 ILE R 224     129.370 114.255 142.736  1.00  0.00           H  
ATOM   3416 HD11 ILE R 224     132.549 115.705 139.698  1.00  0.00           H  
ATOM   3417 HD12 ILE R 224     130.870 115.486 139.230  1.00  0.00           H  
ATOM   3418 HD13 ILE R 224     131.266 116.352 140.714  1.00  0.00           H  
ATOM   3419  N   SER R 225     128.128 111.081 140.508  1.00 65.23           N  
ATOM   3420  CA  SER R 225     126.764 110.565 140.632  1.00 65.23           C  
ATOM   3421  C   SER R 225     126.708 109.145 141.221  1.00 65.23           C  
ATOM   3422  O   SER R 225     125.864 108.905 142.084  1.00 65.23           O  
ATOM   3423  CB  SER R 225     126.039 110.669 139.276  1.00 65.23           C  
ATOM   3424  OG  SER R 225     124.674 110.312 139.388  1.00 65.23           O  
ATOM   3425  H   SER R 225     128.456 111.259 139.568  1.00  0.00           H  
ATOM   3426  HA  SER R 225     126.240 111.223 141.328  1.00  0.00           H  
ATOM   3427  HB2 SER R 225     126.090 111.691 138.898  1.00  0.00           H  
ATOM   3428  HB3 SER R 225     126.516 110.031 138.530  1.00  0.00           H  
ATOM   3429  HG  SER R 225     124.617 109.366 139.544  1.00  0.00           H  
ATOM   3430  N   ASP R 226     127.623 108.254 140.792  1.00 70.43           N  
ATOM   3431  CA  ASP R 226     127.774 106.904 141.347  1.00 70.43           C  
ATOM   3432  C   ASP R 226     128.202 106.912 142.819  1.00 70.43           C  
ATOM   3433  O   ASP R 226     127.606 106.172 143.594  1.00 70.43           O  
ATOM   3434  CB  ASP R 226     128.703 105.958 140.546  1.00 70.43           C  
ATOM   3435  CG  ASP R 226     128.289 105.658 139.101  1.00 70.43           C  
ATOM   3436  OD1 ASP R 226     127.261 106.201 138.639  1.00 70.43           O  
ATOM   3437  OD2 ASP R 226     129.016 104.849 138.484  1.00 70.43           O1-
ATOM   3438  H   ASP R 226     128.271 108.509 140.058  1.00  0.00           H  
ATOM   3439  HA  ASP R 226     126.778 106.456 141.320  1.00  0.00           H  
ATOM   3440  HB2 ASP R 226     129.702 106.397 140.516  1.00  0.00           H  
ATOM   3441  HB3 ASP R 226     128.771 105.004 141.070  1.00  0.00           H  
ATOM   3442  N   ALA R 227     129.187 107.751 143.189  1.00 73.54           N  
ATOM   3443  CA  ALA R 227     129.683 107.878 144.563  1.00 73.54           C  
ATOM   3444  C   ALA R 227     128.617 108.370 145.557  1.00 73.54           C  
ATOM   3445  O   ALA R 227     128.523 107.816 146.652  1.00 73.54           O  
ATOM   3446  CB  ALA R 227     130.917 108.791 144.585  1.00 73.54           C  
ATOM   3447  H   ALA R 227     129.632 108.338 142.497  1.00  0.00           H  
ATOM   3448  HA  ALA R 227     130.000 106.886 144.889  1.00  0.00           H  
ATOM   3449  HB1 ALA R 227     131.301 108.918 145.598  1.00  0.00           H  
ATOM   3450  HB2 ALA R 227     131.722 108.372 143.982  1.00  0.00           H  
ATOM   3451  HB3 ALA R 227     130.689 109.783 144.190  1.00  0.00           H  
ATOM   3452  N   ASN R 228     127.802 109.352 145.131  1.00 79.48           N  
ATOM   3453  CA  ASN R 228     126.613 109.832 145.842  1.00 79.48           C  
ATOM   3454  C   ASN R 228     125.568 108.709 146.025  1.00 79.48           C  
ATOM   3455  O   ASN R 228     125.038 108.556 147.126  1.00 79.48           O  
ATOM   3456  CB  ASN R 228     126.077 111.078 145.085  1.00 79.48           C  
ATOM   3457  CG  ASN R 228     124.669 111.537 145.488  1.00 79.48           C  
ATOM   3458  ND2 ASN R 228     124.507 112.001 146.728  1.00 79.48           N  
ATOM   3459  OD1 ASN R 228     123.739 111.466 144.688  1.00 79.48           O  
ATOM   3460  H   ASN R 228     127.963 109.759 144.219  1.00  0.00           H  
ATOM   3461  HA  ASN R 228     126.982 110.157 146.816  1.00  0.00           H  
ATOM   3462  HB2 ASN R 228     126.772 111.911 145.194  1.00  0.00           H  
ATOM   3463  HB3 ASN R 228     126.040 110.860 144.017  1.00  0.00           H  
ATOM   3464 HD21 ASN R 228     125.286 112.046 147.368  1.00  0.00           H  
ATOM   3465 HD22 ASN R 228     123.596 112.310 147.034  1.00  0.00           H  
ATOM   3466  N   GLN R 229     125.315 107.947 144.949  1.00 89.12           N  
ATOM   3467  CA  GLN R 229     124.328 106.871 144.909  1.00 89.12           C  
ATOM   3468  C   GLN R 229     124.775 105.514 145.483  1.00 89.12           C  
ATOM   3469  O   GLN R 229     123.961 104.590 145.484  1.00 89.12           O  
ATOM   3470  CB  GLN R 229     123.757 106.726 143.485  1.00 89.12           C  
ATOM   3471  CG  GLN R 229     122.767 107.853 143.127  1.00 89.12           C  
ATOM   3472  CD  GLN R 229     121.894 107.536 141.910  1.00 89.12           C  
ATOM   3473  NE2 GLN R 229     121.254 108.564 141.352  1.00 89.12           N  
ATOM   3474  OE1 GLN R 229     121.763 106.386 141.495  1.00 89.12           O  
ATOM   3475  H   GLN R 229     125.796 108.138 144.079  1.00  0.00           H  
ATOM   3476  HA  GLN R 229     123.506 107.188 145.546  1.00  0.00           H  
ATOM   3477  HB2 GLN R 229     124.563 106.684 142.751  1.00  0.00           H  
ATOM   3478  HB3 GLN R 229     123.243 105.768 143.402  1.00  0.00           H  
ATOM   3479  HG2 GLN R 229     122.088 108.031 143.962  1.00  0.00           H  
ATOM   3480  HG3 GLN R 229     123.306 108.788 142.966  1.00  0.00           H  
ATOM   3481 HE21 GLN R 229     121.373 109.500 141.713  1.00  0.00           H  
ATOM   3482 HE22 GLN R 229     120.653 108.411 140.556  1.00  0.00           H  
ATOM   3483  N   LYS R 230     126.020 105.386 145.970  1.00 92.19           N  
ATOM   3484  CA  LYS R 230     126.540 104.114 146.482  1.00 92.19           C  
ATOM   3485  C   LYS R 230     126.077 103.753 147.903  1.00 92.19           C  
ATOM   3486  O   LYS R 230     126.292 102.609 148.303  1.00 92.19           O  
ATOM   3487  CB  LYS R 230     128.074 104.038 146.289  1.00 92.19           C  
ATOM   3488  CG  LYS R 230     128.539 102.858 145.406  1.00 92.19           C  
ATOM   3489  CD  LYS R 230     127.815 102.763 144.045  1.00 92.19           C  
ATOM   3490  CE  LYS R 230     128.597 102.012 142.965  1.00 92.19           C  
ATOM   3491  NZ  LYS R 230     127.879 102.057 141.679  1.00 92.19           N1+
ATOM   3492  H   LYS R 230     126.660 106.168 145.945  1.00  0.00           H  
ATOM   3493  HA  LYS R 230     126.085 103.325 145.886  1.00  0.00           H  
ATOM   3494  HB2 LYS R 230     128.439 104.964 145.842  1.00  0.00           H  
ATOM   3495  HB3 LYS R 230     128.583 103.982 147.253  1.00  0.00           H  
ATOM   3496  HG2 LYS R 230     129.612 102.960 145.240  1.00  0.00           H  
ATOM   3497  HG3 LYS R 230     128.407 101.923 145.950  1.00  0.00           H  
ATOM   3498  HD2 LYS R 230     126.869 102.237 144.181  1.00  0.00           H  
ATOM   3499  HD3 LYS R 230     127.551 103.752 143.684  1.00  0.00           H  
ATOM   3500  HE2 LYS R 230     129.580 102.464 142.827  1.00  0.00           H  
ATOM   3501  HE3 LYS R 230     128.753 100.974 143.258  1.00  0.00           H  
ATOM   3502  HZ1 LYS R 230     127.764 103.018 141.387  1.00  0.00           H  
ATOM   3503  HZ2 LYS R 230     128.409 101.558 140.978  1.00  0.00           H  
ATOM   3504  HZ3 LYS R 230     126.970 101.628 141.783  1.00  0.00           H  
ATOM   3505  N   LEU R 231     125.404 104.681 148.606  1.00 92.83           N  
ATOM   3506  CA  LEU R 231     124.739 104.390 149.876  1.00 92.83           C  
ATOM   3507  C   LEU R 231     123.365 105.071 149.980  1.00 92.83           C  
ATOM   3508  O   LEU R 231     122.429 104.416 150.436  1.00 92.83           O  
ATOM   3509  CB  LEU R 231     125.677 104.708 151.063  1.00 92.83           C  
ATOM   3510  CG  LEU R 231     125.228 104.101 152.413  1.00 92.83           C  
ATOM   3511  CD1 LEU R 231     125.151 102.558 152.364  1.00 92.83           C  
ATOM   3512  CD2 LEU R 231     126.118 104.598 153.571  1.00 92.83           C  
ATOM   3513  H   LEU R 231     125.250 105.595 148.207  1.00  0.00           H  
ATOM   3514  HA  LEU R 231     124.515 103.322 149.890  1.00  0.00           H  
ATOM   3515  HB2 LEU R 231     126.681 104.339 150.842  1.00  0.00           H  
ATOM   3516  HB3 LEU R 231     125.774 105.791 151.156  1.00  0.00           H  
ATOM   3517  HG  LEU R 231     124.223 104.471 152.624  1.00  0.00           H  
ATOM   3518 HD11 LEU R 231     125.556 102.087 153.260  1.00  0.00           H  
ATOM   3519 HD12 LEU R 231     124.114 102.230 152.277  1.00  0.00           H  
ATOM   3520 HD13 LEU R 231     125.696 102.146 151.515  1.00  0.00           H  
ATOM   3521 HD21 LEU R 231     125.510 105.032 154.366  1.00  0.00           H  
ATOM   3522 HD22 LEU R 231     126.716 103.803 154.016  1.00  0.00           H  
ATOM   3523 HD23 LEU R 231     126.817 105.369 153.246  1.00  0.00           H  
ATOM   3524  N   GLN R 232     123.246 106.337 149.524  1.00 98.20           N  
ATOM   3525  CA  GLN R 232     122.005 107.146 149.437  1.00 98.20           C  
ATOM   3526  C   GLN R 232     121.421 107.426 150.817  1.00 98.20           C  
ATOM   3527  O   GLN R 232     122.084 107.458 151.856  1.00 98.20           O  
ATOM   3528  CB  GLN R 232     120.943 106.494 148.506  1.00 98.20           C  
ATOM   3529  CG  GLN R 232     121.442 106.311 147.059  1.00 98.20           C  
ATOM   3530  CD  GLN R 232     120.640 105.315 146.217  1.00 98.20           C  
ATOM   3531  NE2 GLN R 232     120.741 105.432 144.892  1.00 98.20           N  
ATOM   3532  OE1 GLN R 232     119.974 104.426 146.740  1.00 98.20           O  
ATOM   3533  H   GLN R 232     124.070 106.794 149.161  1.00  0.00           H  
ATOM   3534  HA  GLN R 232     122.293 108.106 149.006  1.00  0.00           H  
ATOM   3535  HB2 GLN R 232     120.635 105.534 148.924  1.00  0.00           H  
ATOM   3536  HB3 GLN R 232     120.037 107.102 148.476  1.00  0.00           H  
ATOM   3537  HG2 GLN R 232     121.477 107.280 146.560  1.00  0.00           H  
ATOM   3538  HG3 GLN R 232     122.456 105.924 147.087  1.00  0.00           H  
ATOM   3539 HE21 GLN R 232     121.317 106.150 144.479  1.00  0.00           H  
ATOM   3540 HE22 GLN R 232     120.250 104.786 144.292  1.00  0.00           H  
ATOM   3541  HXT GLN R 232     120.351 107.632 150.828  1.00  0.00           H  
ATOM   3542  N   GLU R 246     121.079 114.758 133.866  1.00 98.25           N  
ATOM   3543  CA  GLU R 246     121.102 116.174 133.455  1.00 98.25           C  
ATOM   3544  C   GLU R 246     122.551 116.519 133.046  1.00 98.25           C  
ATOM   3545  O   GLU R 246     123.289 117.143 133.813  1.00 98.25           O  
ATOM   3546  CB  GLU R 246     120.528 117.107 134.558  1.00 98.25           C  
ATOM   3547  CG  GLU R 246     118.993 117.256 134.527  1.00 98.25           C  
ATOM   3548  CD  GLU R 246     118.497 117.969 133.266  1.00 98.25           C  
ATOM   3549  OE1 GLU R 246     118.999 119.084 133.002  1.00 98.25           O  
ATOM   3550  OE2 GLU R 246     117.641 117.376 132.575  1.00 98.25           O1-
ATOM   3551  HA  GLU R 246     120.495 116.291 132.555  1.00  0.00           H  
ATOM   3552  HB2 GLU R 246     120.833 116.752 135.544  1.00  0.00           H  
ATOM   3553  HB3 GLU R 246     120.958 118.108 134.479  1.00  0.00           H  
ATOM   3554  HG2 GLU R 246     118.519 116.278 134.611  1.00  0.00           H  
ATOM   3555  HG3 GLU R 246     118.664 117.834 135.391  1.00  0.00           H  
ATOM   3556  H1  GLU R 246     120.177 114.534 134.262  1.00  0.00           H  
ATOM   3557  H2  GLU R 246     121.181 114.151 133.067  1.00  0.00           H  
ATOM   3558  N   ARG R 247     122.926 116.108 131.822  1.00 81.22           N  
ATOM   3559  CA  ARG R 247     124.220 116.395 131.208  1.00 81.22           C  
ATOM   3560  C   ARG R 247     124.256 117.862 130.757  1.00 81.22           C  
ATOM   3561  O   ARG R 247     123.357 118.286 130.029  1.00 81.22           O  
ATOM   3562  CB  ARG R 247     124.488 115.469 129.995  1.00 81.22           C  
ATOM   3563  CG  ARG R 247     124.383 113.949 130.229  1.00 81.22           C  
ATOM   3564  CD  ARG R 247     122.935 113.432 130.311  1.00 81.22           C  
ATOM   3565  NE  ARG R 247     122.847 111.974 130.172  1.00 81.22           N  
ATOM   3566  CZ  ARG R 247     122.720 111.302 129.015  1.00 81.22           C  
ATOM   3567  NH1 ARG R 247     122.668 111.943 127.837  1.00 81.22           N1+
ATOM   3568  NH2 ARG R 247     122.640 109.966 129.040  1.00 81.22           N1+
ATOM   3569  H   ARG R 247     122.255 115.627 131.241  1.00  0.00           H  
ATOM   3570  HA  ARG R 247     125.004 116.226 131.949  1.00  0.00           H  
ATOM   3571  HB2 ARG R 247     123.828 115.726 129.166  1.00  0.00           H  
ATOM   3572  HB3 ARG R 247     125.498 115.681 129.641  1.00  0.00           H  
ATOM   3573  HG2 ARG R 247     124.916 113.399 129.453  1.00  0.00           H  
ATOM   3574  HG3 ARG R 247     124.903 113.736 131.164  1.00  0.00           H  
ATOM   3575  HD2 ARG R 247     122.621 113.556 131.346  1.00  0.00           H  
ATOM   3576  HD3 ARG R 247     122.215 113.990 129.711  1.00  0.00           H  
ATOM   3577  HE  ARG R 247     122.928 111.445 131.030  1.00  0.00           H  
ATOM   3578 HH11 ARG R 247     122.722 112.950 127.810  1.00  0.00           H  
ATOM   3579 HH12 ARG R 247     122.566 111.429 126.974  1.00  0.00           H  
ATOM   3580 HH21 ARG R 247     122.669 109.468 129.918  1.00  0.00           H  
ATOM   3581 HH22 ARG R 247     122.538 109.443 128.182  1.00  0.00           H  
ATOM   3582  N   LYS R 248     125.296 118.597 131.177  1.00 57.51           N  
ATOM   3583  CA  LYS R 248     125.494 119.996 130.796  1.00 57.51           C  
ATOM   3584  C   LYS R 248     126.506 120.162 129.652  1.00 57.51           C  
ATOM   3585  O   LYS R 248     126.436 121.173 128.952  1.00 57.51           O  
ATOM   3586  CB  LYS R 248     125.907 120.814 132.031  1.00 57.51           C  
ATOM   3587  CG  LYS R 248     124.773 120.928 133.069  1.00 57.51           C  
ATOM   3588  CD  LYS R 248     125.033 121.964 134.172  1.00 57.51           C  
ATOM   3589  CE  LYS R 248     125.067 123.413 133.656  1.00 57.51           C  
ATOM   3590  NZ  LYS R 248     125.162 124.375 134.764  1.00 57.51           N1+
ATOM   3591  H   LYS R 248     125.981 118.193 131.800  1.00  0.00           H  
ATOM   3592  HA  LYS R 248     124.557 120.420 130.431  1.00  0.00           H  
ATOM   3593  HB2 LYS R 248     126.804 120.399 132.494  1.00  0.00           H  
ATOM   3594  HB3 LYS R 248     126.177 121.814 131.692  1.00  0.00           H  
ATOM   3595  HG2 LYS R 248     123.836 121.173 132.567  1.00  0.00           H  
ATOM   3596  HG3 LYS R 248     124.612 119.954 133.533  1.00  0.00           H  
ATOM   3597  HD2 LYS R 248     124.257 121.866 134.933  1.00  0.00           H  
ATOM   3598  HD3 LYS R 248     125.974 121.730 134.672  1.00  0.00           H  
ATOM   3599  HE2 LYS R 248     125.917 123.578 132.994  1.00  0.00           H  
ATOM   3600  HE3 LYS R 248     124.164 123.632 133.085  1.00  0.00           H  
ATOM   3601  HZ1 LYS R 248     125.182 125.315 134.397  1.00  0.00           H  
ATOM   3602  HZ2 LYS R 248     124.362 124.269 135.372  1.00  0.00           H  
ATOM   3603  HZ3 LYS R 248     126.007 124.202 135.289  1.00  0.00           H  
ATOM   3604  N   ALA R 249     127.400 119.175 129.462  1.00 47.15           N  
ATOM   3605  CA  ALA R 249     128.403 119.162 128.396  1.00 47.15           C  
ATOM   3606  C   ALA R 249     127.798 119.035 126.987  1.00 47.15           C  
ATOM   3607  O   ALA R 249     128.339 119.640 126.063  1.00 47.15           O  
ATOM   3608  CB  ALA R 249     129.419 118.041 128.665  1.00 47.15           C  
ATOM   3609  H   ALA R 249     127.393 118.373 130.075  1.00  0.00           H  
ATOM   3610  HA  ALA R 249     128.940 120.112 128.439  1.00  0.00           H  
ATOM   3611  HB1 ALA R 249     130.237 118.069 127.944  1.00  0.00           H  
ATOM   3612  HB2 ALA R 249     129.863 118.142 129.656  1.00  0.00           H  
ATOM   3613  HB3 ALA R 249     128.957 117.055 128.607  1.00  0.00           H  
ATOM   3614  N   VAL R 250     126.682 118.294 126.848  1.00 47.33           N  
ATOM   3615  CA  VAL R 250     125.954 118.138 125.583  1.00 47.33           C  
ATOM   3616  C   VAL R 250     125.253 119.430 125.115  1.00 47.33           C  
ATOM   3617  O   VAL R 250     125.224 119.678 123.911  1.00 47.33           O  
ATOM   3618  CB  VAL R 250     124.887 117.005 125.640  1.00 47.33           C  
ATOM   3619  CG1 VAL R 250     125.531 115.622 125.818  1.00 47.33           C  
ATOM   3620  CG2 VAL R 250     123.762 117.227 126.669  1.00 47.33           C  
ATOM   3621  H   VAL R 250     126.286 117.829 127.651  1.00  0.00           H  
ATOM   3622  HA  VAL R 250     126.686 117.872 124.817  1.00  0.00           H  
ATOM   3623  HB  VAL R 250     124.400 116.966 124.664  1.00  0.00           H  
ATOM   3624 HG11 VAL R 250     124.780 114.832 125.801  1.00  0.00           H  
ATOM   3625 HG12 VAL R 250     126.235 115.414 125.013  1.00  0.00           H  
ATOM   3626 HG13 VAL R 250     126.064 115.548 126.767  1.00  0.00           H  
ATOM   3627 HG21 VAL R 250     123.130 116.344 126.761  1.00  0.00           H  
ATOM   3628 HG22 VAL R 250     124.171 117.447 127.653  1.00  0.00           H  
ATOM   3629 HG23 VAL R 250     123.107 118.052 126.390  1.00  0.00           H  
ATOM   3630  N   LYS R 251     124.733 120.234 126.060  1.00 47.05           N  
ATOM   3631  CA  LYS R 251     124.105 121.524 125.778  1.00 47.05           C  
ATOM   3632  C   LYS R 251     125.153 122.585 125.416  1.00 47.05           C  
ATOM   3633  O   LYS R 251     125.019 123.230 124.378  1.00 47.05           O  
ATOM   3634  CB  LYS R 251     123.241 121.962 126.984  1.00 47.05           C  
ATOM   3635  CG  LYS R 251     122.578 123.348 126.828  1.00 47.05           C  
ATOM   3636  CD  LYS R 251     121.766 123.756 128.064  1.00 47.05           C  
ATOM   3637  CE  LYS R 251     121.125 125.147 127.949  1.00 47.05           C  
ATOM   3638  NZ  LYS R 251     120.133 125.209 126.861  1.00 47.05           N1+
ATOM   3639  H   LYS R 251     124.798 119.969 127.032  1.00  0.00           H  
ATOM   3640  HA  LYS R 251     123.440 121.400 124.921  1.00  0.00           H  
ATOM   3641  HB2 LYS R 251     122.467 121.213 127.158  1.00  0.00           H  
ATOM   3642  HB3 LYS R 251     123.857 121.969 127.885  1.00  0.00           H  
ATOM   3643  HG2 LYS R 251     123.330 124.117 126.653  1.00  0.00           H  
ATOM   3644  HG3 LYS R 251     121.941 123.336 125.943  1.00  0.00           H  
ATOM   3645  HD2 LYS R 251     120.992 123.011 128.254  1.00  0.00           H  
ATOM   3646  HD3 LYS R 251     122.416 123.739 128.940  1.00  0.00           H  
ATOM   3647  HE2 LYS R 251     120.624 125.400 128.884  1.00  0.00           H  
ATOM   3648  HE3 LYS R 251     121.888 125.906 127.784  1.00  0.00           H  
ATOM   3649  HZ1 LYS R 251     120.583 125.009 125.980  1.00  0.00           H  
ATOM   3650  HZ2 LYS R 251     119.406 124.527 127.027  1.00  0.00           H  
ATOM   3651  HZ3 LYS R 251     119.723 126.132 126.827  1.00  0.00           H  
ATOM   3652  N   THR R 252     126.151 122.757 126.298  1.00 43.81           N  
ATOM   3653  CA  THR R 252     127.133 123.836 126.219  1.00 43.81           C  
ATOM   3654  C   THR R 252     128.068 123.702 125.004  1.00 43.81           C  
ATOM   3655  O   THR R 252     128.172 124.654 124.232  1.00 43.81           O  
ATOM   3656  CB  THR R 252     127.986 123.941 127.511  1.00 43.81           C  
ATOM   3657  CG2 THR R 252     128.999 125.102 127.525  1.00 43.81           C  
ATOM   3658  OG1 THR R 252     127.127 124.100 128.625  1.00 43.81           O  
ATOM   3659  H   THR R 252     126.200 122.165 127.115  1.00  0.00           H  
ATOM   3660  HA  THR R 252     126.578 124.771 126.107  1.00  0.00           H  
ATOM   3661  HB  THR R 252     128.528 123.006 127.665  1.00  0.00           H  
ATOM   3662  HG1 THR R 252     126.660 123.272 128.770  1.00  0.00           H  
ATOM   3663 HG21 THR R 252     129.484 125.188 128.498  1.00  0.00           H  
ATOM   3664 HG22 THR R 252     129.789 124.960 126.788  1.00  0.00           H  
ATOM   3665 HG23 THR R 252     128.514 126.055 127.311  1.00  0.00           H  
ATOM   3666  N   LEU R 253     128.686 122.521 124.826  1.00 39.95           N  
ATOM   3667  CA  LEU R 253     129.579 122.246 123.695  1.00 39.95           C  
ATOM   3668  C   LEU R 253     128.822 121.989 122.380  1.00 39.95           C  
ATOM   3669  O   LEU R 253     129.404 122.204 121.317  1.00 39.95           O  
ATOM   3670  CB  LEU R 253     130.529 121.073 124.020  1.00 39.95           C  
ATOM   3671  CG  LEU R 253     131.375 121.248 125.303  1.00 39.95           C  
ATOM   3672  CD1 LEU R 253     132.290 120.028 125.517  1.00 39.95           C  
ATOM   3673  CD2 LEU R 253     132.173 122.568 125.312  1.00 39.95           C  
ATOM   3674  H   LEU R 253     128.535 121.760 125.475  1.00  0.00           H  
ATOM   3675  HA  LEU R 253     130.189 123.134 123.527  1.00  0.00           H  
ATOM   3676  HB2 LEU R 253     129.956 120.148 124.090  1.00  0.00           H  
ATOM   3677  HB3 LEU R 253     131.207 120.934 123.176  1.00  0.00           H  
ATOM   3678  HG  LEU R 253     130.695 121.279 126.155  1.00  0.00           H  
ATOM   3679 HD11 LEU R 253     133.347 120.289 125.565  1.00  0.00           H  
ATOM   3680 HD12 LEU R 253     132.040 119.504 126.441  1.00  0.00           H  
ATOM   3681 HD13 LEU R 253     132.184 119.319 124.699  1.00  0.00           H  
ATOM   3682 HD21 LEU R 253     133.128 122.474 125.830  1.00  0.00           H  
ATOM   3683 HD22 LEU R 253     132.384 122.923 124.304  1.00  0.00           H  
ATOM   3684 HD23 LEU R 253     131.615 123.350 125.826  1.00  0.00           H  
ATOM   3685  N   GLY R 254     127.544 121.575 122.470  1.00 39.29           N  
ATOM   3686  CA  GLY R 254     126.668 121.369 121.317  1.00 39.29           C  
ATOM   3687  C   GLY R 254     126.239 122.705 120.694  1.00 39.29           C  
ATOM   3688  O   GLY R 254     126.149 122.788 119.471  1.00 39.29           O  
ATOM   3689  H   GLY R 254     127.140 121.417 123.382  1.00  0.00           H  
ATOM   3690  HA2 GLY R 254     127.168 120.749 120.571  1.00  0.00           H  
ATOM   3691  HA3 GLY R 254     125.775 120.831 121.632  1.00  0.00           H  
ATOM   3692  N   ILE R 255     126.015 123.749 121.513  1.00 39.98           N  
ATOM   3693  CA  ILE R 255     125.714 125.111 121.059  1.00 39.98           C  
ATOM   3694  C   ILE R 255     126.949 125.815 120.456  1.00 39.98           C  
ATOM   3695  O   ILE R 255     126.801 126.504 119.447  1.00 39.98           O  
ATOM   3696  CB  ILE R 255     125.093 125.969 122.207  1.00 39.98           C  
ATOM   3697  CG1 ILE R 255     123.647 125.504 122.501  1.00 39.98           C  
ATOM   3698  CG2 ILE R 255     125.115 127.501 121.991  1.00 39.98           C  
ATOM   3699  CD1 ILE R 255     123.116 125.936 123.875  1.00 39.98           C  
ATOM   3700  H   ILE R 255     126.078 123.618 122.513  1.00  0.00           H  
ATOM   3701  HA  ILE R 255     124.970 125.039 120.262  1.00  0.00           H  
ATOM   3702  HB  ILE R 255     125.685 125.773 123.104  1.00  0.00           H  
ATOM   3703 HG12 ILE R 255     122.980 125.875 121.722  1.00  0.00           H  
ATOM   3704 HG13 ILE R 255     123.580 124.417 122.444  1.00  0.00           H  
ATOM   3705 HG21 ILE R 255     124.614 128.027 122.803  1.00  0.00           H  
ATOM   3706 HG22 ILE R 255     126.131 127.892 121.964  1.00  0.00           H  
ATOM   3707 HG23 ILE R 255     124.618 127.780 121.061  1.00  0.00           H  
ATOM   3708 HD11 ILE R 255     122.288 125.300 124.186  1.00  0.00           H  
ATOM   3709 HD12 ILE R 255     123.890 125.863 124.640  1.00  0.00           H  
ATOM   3710 HD13 ILE R 255     122.754 126.964 123.858  1.00  0.00           H  
ATOM   3711  N   VAL R 256     128.134 125.609 121.061  1.00 39.32           N  
ATOM   3712  CA  VAL R 256     129.409 126.180 120.612  1.00 39.32           C  
ATOM   3713  C   VAL R 256     129.824 125.691 119.210  1.00 39.32           C  
ATOM   3714  O   VAL R 256     130.036 126.524 118.327  1.00 39.32           O  
ATOM   3715  CB  VAL R 256     130.551 125.916 121.642  1.00 39.32           C  
ATOM   3716  CG1 VAL R 256     131.990 126.105 121.114  1.00 39.32           C  
ATOM   3717  CG2 VAL R 256     130.369 126.785 122.898  1.00 39.32           C  
ATOM   3718  H   VAL R 256     128.172 125.032 121.889  1.00  0.00           H  
ATOM   3719  HA  VAL R 256     129.264 127.258 120.540  1.00  0.00           H  
ATOM   3720  HB  VAL R 256     130.468 124.878 121.965  1.00  0.00           H  
ATOM   3721 HG11 VAL R 256     132.709 126.074 121.932  1.00  0.00           H  
ATOM   3722 HG12 VAL R 256     132.279 125.321 120.414  1.00  0.00           H  
ATOM   3723 HG13 VAL R 256     132.102 127.065 120.612  1.00  0.00           H  
ATOM   3724 HG21 VAL R 256     131.035 126.462 123.699  1.00  0.00           H  
ATOM   3725 HG22 VAL R 256     130.596 127.829 122.685  1.00  0.00           H  
ATOM   3726 HG23 VAL R 256     129.351 126.743 123.281  1.00  0.00           H  
ATOM   3727  N   MET R 257     129.904 124.361 119.027  1.00 42.32           N  
ATOM   3728  CA  MET R 257     130.241 123.751 117.740  1.00 42.32           C  
ATOM   3729  C   MET R 257     129.089 123.801 116.729  1.00 42.32           C  
ATOM   3730  O   MET R 257     129.368 123.891 115.536  1.00 42.32           O  
ATOM   3731  CB  MET R 257     130.738 122.304 117.939  1.00 42.32           C  
ATOM   3732  CG  MET R 257     132.094 122.193 118.659  1.00 42.32           C  
ATOM   3733  SD  MET R 257     133.479 123.128 117.937  1.00 42.32           S  
ATOM   3734  CE  MET R 257     133.516 122.478 116.246  1.00 42.32           C  
ATOM   3735  H   MET R 257     129.713 123.730 119.795  1.00  0.00           H  
ATOM   3736  HA  MET R 257     131.049 124.333 117.292  1.00  0.00           H  
ATOM   3737  HB2 MET R 257     129.991 121.738 118.498  1.00  0.00           H  
ATOM   3738  HB3 MET R 257     130.818 121.800 116.975  1.00  0.00           H  
ATOM   3739  HG2 MET R 257     131.982 122.519 119.694  1.00  0.00           H  
ATOM   3740  HG3 MET R 257     132.389 121.144 118.705  1.00  0.00           H  
ATOM   3741  HE1 MET R 257     134.384 122.869 115.716  1.00  0.00           H  
ATOM   3742  HE2 MET R 257     133.580 121.392 116.260  1.00  0.00           H  
ATOM   3743  HE3 MET R 257     132.620 122.771 115.700  1.00  0.00           H  
ATOM   3744  N   GLY R 258     127.833 123.775 117.209  1.00 36.94           N  
ATOM   3745  CA  GLY R 258     126.624 123.821 116.386  1.00 36.94           C  
ATOM   3746  C   GLY R 258     126.582 125.101 115.549  1.00 36.94           C  
ATOM   3747  O   GLY R 258     126.552 125.010 114.324  1.00 36.94           O  
ATOM   3748  H   GLY R 258     127.691 123.698 118.207  1.00  0.00           H  
ATOM   3749  HA2 GLY R 258     126.586 122.944 115.737  1.00  0.00           H  
ATOM   3750  HA3 GLY R 258     125.744 123.787 117.027  1.00  0.00           H  
ATOM   3751  N   VAL R 259     126.647 126.271 116.208  1.00 37.86           N  
ATOM   3752  CA  VAL R 259     126.622 127.591 115.574  1.00 37.86           C  
ATOM   3753  C   VAL R 259     127.795 127.825 114.598  1.00 37.86           C  
ATOM   3754  O   VAL R 259     127.546 128.321 113.502  1.00 37.86           O  
ATOM   3755  CB  VAL R 259     126.567 128.733 116.632  1.00 37.86           C  
ATOM   3756  CG1 VAL R 259     126.763 130.154 116.069  1.00 37.86           C  
ATOM   3757  CG2 VAL R 259     125.240 128.695 117.411  1.00 37.86           C  
ATOM   3758  H   VAL R 259     126.706 126.268 117.218  1.00  0.00           H  
ATOM   3759  HA  VAL R 259     125.702 127.644 114.991  1.00  0.00           H  
ATOM   3760  HB  VAL R 259     127.366 128.561 117.355  1.00  0.00           H  
ATOM   3761 HG11 VAL R 259     126.619 130.904 116.846  1.00  0.00           H  
ATOM   3762 HG12 VAL R 259     127.769 130.296 115.686  1.00  0.00           H  
ATOM   3763 HG13 VAL R 259     126.060 130.360 115.263  1.00  0.00           H  
ATOM   3764 HG21 VAL R 259     125.229 129.441 118.206  1.00  0.00           H  
ATOM   3765 HG22 VAL R 259     124.393 128.898 116.755  1.00  0.00           H  
ATOM   3766 HG23 VAL R 259     125.067 127.726 117.878  1.00  0.00           H  
ATOM   3767  N   PHE R 260     129.024 127.429 114.981  1.00 40.06           N  
ATOM   3768  CA  PHE R 260     130.214 127.543 114.133  1.00 40.06           C  
ATOM   3769  C   PHE R 260     130.121 126.736 112.825  1.00 40.06           C  
ATOM   3770  O   PHE R 260     130.371 127.295 111.758  1.00 40.06           O  
ATOM   3771  CB  PHE R 260     131.496 127.242 114.946  1.00 40.06           C  
ATOM   3772  CG  PHE R 260     132.784 127.174 114.135  1.00 40.06           C  
ATOM   3773  CD1 PHE R 260     133.334 128.351 113.585  1.00 40.06           C  
ATOM   3774  CD2 PHE R 260     133.355 125.929 113.795  1.00 40.06           C  
ATOM   3775  CE1 PHE R 260     134.439 128.277 112.748  1.00 40.06           C  
ATOM   3776  CE2 PHE R 260     134.467 125.877 112.963  1.00 40.06           C  
ATOM   3777  CZ  PHE R 260     135.007 127.046 112.442  1.00 40.06           C  
ATOM   3778  H   PHE R 260     129.156 127.009 115.891  1.00  0.00           H  
ATOM   3779  HA  PHE R 260     130.280 128.592 113.833  1.00  0.00           H  
ATOM   3780  HB2 PHE R 260     131.625 128.028 115.691  1.00  0.00           H  
ATOM   3781  HB3 PHE R 260     131.377 126.315 115.509  1.00  0.00           H  
ATOM   3782  HD1 PHE R 260     132.889 129.312 113.802  1.00  0.00           H  
ATOM   3783  HD2 PHE R 260     132.928 125.014 114.178  1.00  0.00           H  
ATOM   3784  HE1 PHE R 260     134.855 129.178 112.326  1.00  0.00           H  
ATOM   3785  HE2 PHE R 260     134.905 124.923 112.711  1.00  0.00           H  
ATOM   3786  HZ  PHE R 260     135.867 126.997 111.790  1.00  0.00           H  
ATOM   3787  N   LEU R 261     129.736 125.454 112.935  1.00 39.21           N  
ATOM   3788  CA  LEU R 261     129.637 124.542 111.797  1.00 39.21           C  
ATOM   3789  C   LEU R 261     128.467 124.883 110.851  1.00 39.21           C  
ATOM   3790  O   LEU R 261     128.663 124.769 109.646  1.00 39.21           O  
ATOM   3791  CB  LEU R 261     129.584 123.073 112.278  1.00 39.21           C  
ATOM   3792  CG  LEU R 261     130.847 122.576 113.030  1.00 39.21           C  
ATOM   3793  CD1 LEU R 261     130.575 121.215 113.701  1.00 39.21           C  
ATOM   3794  CD2 LEU R 261     132.109 122.534 112.143  1.00 39.21           C  
ATOM   3795  H   LEU R 261     129.524 125.063 113.844  1.00  0.00           H  
ATOM   3796  HA  LEU R 261     130.550 124.664 111.211  1.00  0.00           H  
ATOM   3797  HB2 LEU R 261     128.715 122.956 112.928  1.00  0.00           H  
ATOM   3798  HB3 LEU R 261     129.405 122.415 111.426  1.00  0.00           H  
ATOM   3799  HG  LEU R 261     131.075 123.278 113.830  1.00  0.00           H  
ATOM   3800 HD11 LEU R 261     131.467 120.591 113.772  1.00  0.00           H  
ATOM   3801 HD12 LEU R 261     130.207 121.355 114.717  1.00  0.00           H  
ATOM   3802 HD13 LEU R 261     129.820 120.644 113.161  1.00  0.00           H  
ATOM   3803 HD21 LEU R 261     132.639 121.584 112.203  1.00  0.00           H  
ATOM   3804 HD22 LEU R 261     131.873 122.694 111.095  1.00  0.00           H  
ATOM   3805 HD23 LEU R 261     132.816 123.310 112.435  1.00  0.00           H  
ATOM   3806  N   ILE R 262     127.301 125.331 111.355  1.00 42.19           N  
ATOM   3807  CA  ILE R 262     126.165 125.677 110.482  1.00 42.19           C  
ATOM   3808  C   ILE R 262     126.261 127.080 109.844  1.00 42.19           C  
ATOM   3809  O   ILE R 262     125.590 127.307 108.838  1.00 42.19           O  
ATOM   3810  CB  ILE R 262     124.777 125.537 111.172  1.00 42.19           C  
ATOM   3811  CG1 ILE R 262     124.435 126.621 112.227  1.00 42.19           C  
ATOM   3812  CG2 ILE R 262     124.562 124.100 111.686  1.00 42.19           C  
ATOM   3813  CD1 ILE R 262     122.977 126.584 112.702  1.00 42.19           C  
ATOM   3814  H   ILE R 262     127.165 125.418 112.354  1.00  0.00           H  
ATOM   3815  HA  ILE R 262     126.157 124.972 109.647  1.00  0.00           H  
ATOM   3816  HB  ILE R 262     124.040 125.666 110.377  1.00  0.00           H  
ATOM   3817 HG12 ILE R 262     125.092 126.525 113.084  1.00  0.00           H  
ATOM   3818 HG13 ILE R 262     124.615 127.624 111.842  1.00  0.00           H  
ATOM   3819 HG21 ILE R 262     123.540 123.946 112.030  1.00  0.00           H  
ATOM   3820 HG22 ILE R 262     124.744 123.374 110.893  1.00  0.00           H  
ATOM   3821 HG23 ILE R 262     125.227 123.854 112.510  1.00  0.00           H  
ATOM   3822 HD11 ILE R 262     122.707 127.522 113.187  1.00  0.00           H  
ATOM   3823 HD12 ILE R 262     122.290 126.434 111.870  1.00  0.00           H  
ATOM   3824 HD13 ILE R 262     122.817 125.783 113.424  1.00  0.00           H  
ATOM   3825  N   CYS R 263     127.073 127.984 110.419  1.00 46.02           N  
ATOM   3826  CA  CYS R 263     127.284 129.336 109.892  1.00 46.02           C  
ATOM   3827  C   CYS R 263     128.426 129.386 108.863  1.00 46.02           C  
ATOM   3828  O   CYS R 263     128.386 130.268 108.009  1.00 46.02           O  
ATOM   3829  CB  CYS R 263     127.548 130.367 111.008  1.00 46.02           C  
ATOM   3830  SG  CYS R 263     126.020 130.710 111.931  1.00 46.02           S  
ATOM   3831  H   CYS R 263     127.572 127.745 111.265  1.00  0.00           H  
ATOM   3832  HA  CYS R 263     126.384 129.660 109.364  1.00  0.00           H  
ATOM   3833  HB2 CYS R 263     128.330 130.026 111.687  1.00  0.00           H  
ATOM   3834  HB3 CYS R 263     127.895 131.311 110.589  1.00  0.00           H  
ATOM   3835  HG  CYS R 263     125.975 129.529 112.557  1.00  0.00           H  
ATOM   3836  N   TRP R 264     129.409 128.470 108.942  1.00 45.95           N  
ATOM   3837  CA  TRP R 264     130.612 128.518 108.105  1.00 45.95           C  
ATOM   3838  C   TRP R 264     130.804 127.340 107.143  1.00 45.95           C  
ATOM   3839  O   TRP R 264     131.416 127.568 106.097  1.00 45.95           O  
ATOM   3840  CB  TRP R 264     131.864 128.729 108.974  1.00 45.95           C  
ATOM   3841  CG  TRP R 264     132.028 130.114 109.511  1.00 45.95           C  
ATOM   3842  CD1 TRP R 264     131.979 130.491 110.808  1.00 45.95           C  
ATOM   3843  CD2 TRP R 264     132.251 131.333 108.744  1.00 45.95           C  
ATOM   3844  CE2 TRP R 264     132.393 132.423 109.653  1.00 45.95           C  
ATOM   3845  CE3 TRP R 264     132.354 131.625 107.365  1.00 45.95           C  
ATOM   3846  NE1 TRP R 264     132.220 131.848 110.896  1.00 45.95           N  
ATOM   3847  CZ2 TRP R 264     132.653 133.733 109.214  1.00 45.95           C  
ATOM   3848  CZ3 TRP R 264     132.603 132.933 106.911  1.00 45.95           C  
ATOM   3849  CH2 TRP R 264     132.755 133.987 107.833  1.00 45.95           C  
ATOM   3850  H   TRP R 264     129.393 127.775 109.675  1.00  0.00           H  
ATOM   3851  HA  TRP R 264     130.557 129.375 107.431  1.00  0.00           H  
ATOM   3852  HB2 TRP R 264     131.897 128.010 109.792  1.00  0.00           H  
ATOM   3853  HB3 TRP R 264     132.758 128.546 108.378  1.00  0.00           H  
ATOM   3854  HD1 TRP R 264     131.805 129.819 111.635  1.00  0.00           H  
ATOM   3855  HE1 TRP R 264     132.250 132.332 111.784  1.00  0.00           H  
ATOM   3856  HE3 TRP R 264     132.244 130.830 106.643  1.00  0.00           H  
ATOM   3857  HZ2 TRP R 264     132.757 134.538 109.927  1.00  0.00           H  
ATOM   3858  HZ3 TRP R 264     132.674 133.123 105.851  1.00  0.00           H  
ATOM   3859  HH2 TRP R 264     132.935 134.992 107.481  1.00  0.00           H  
ATOM   3860  N   CYS R 265     130.285 126.134 107.451  1.00 51.59           N  
ATOM   3861  CA  CYS R 265     130.384 124.989 106.530  1.00 51.59           C  
ATOM   3862  C   CYS R 265     129.684 125.186 105.170  1.00 51.59           C  
ATOM   3863  O   CYS R 265     130.286 124.761 104.187  1.00 51.59           O  
ATOM   3864  CB  CYS R 265     129.940 123.624 107.095  1.00 51.59           C  
ATOM   3865  SG  CYS R 265     131.038 123.068 108.418  1.00 51.59           S  
ATOM   3866  H   CYS R 265     129.777 125.989 108.313  1.00  0.00           H  
ATOM   3867  HA  CYS R 265     131.449 124.890 106.304  1.00  0.00           H  
ATOM   3868  HB2 CYS R 265     128.910 123.644 107.446  1.00  0.00           H  
ATOM   3869  HB3 CYS R 265     129.977 122.859 106.317  1.00  0.00           H  
ATOM   3870  HG  CYS R 265     130.621 123.964 109.318  1.00  0.00           H  
ATOM   3871  N   PRO R 266     128.502 125.852 105.091  1.00 50.78           N  
ATOM   3872  CA  PRO R 266     127.852 126.128 103.796  1.00 50.78           C  
ATOM   3873  C   PRO R 266     128.712 126.929 102.804  1.00 50.78           C  
ATOM   3874  O   PRO R 266     128.846 126.493 101.661  1.00 50.78           O  
ATOM   3875  CB  PRO R 266     126.552 126.858 104.172  1.00 50.78           C  
ATOM   3876  CG  PRO R 266     126.235 126.357 105.567  1.00 50.78           C  
ATOM   3877  CD  PRO R 266     127.615 126.235 106.196  1.00 50.78           C  
ATOM   3878  HA  PRO R 266     127.599 125.163 103.351  1.00  0.00           H  
ATOM   3879  HB2 PRO R 266     126.702 127.938 104.214  1.00  0.00           H  
ATOM   3880  HB3 PRO R 266     125.740 126.661 103.472  1.00  0.00           H  
ATOM   3881  HG2 PRO R 266     125.561 127.013 106.119  1.00  0.00           H  
ATOM   3882  HG3 PRO R 266     125.772 125.370 105.504  1.00  0.00           H  
ATOM   3883  HD2 PRO R 266     127.927 127.208 106.579  1.00  0.00           H  
ATOM   3884  HD3 PRO R 266     127.607 125.526 107.022  1.00  0.00           H  
ATOM   3885  N   PHE R 267     129.306 128.045 103.264  1.00 53.33           N  
ATOM   3886  CA  PHE R 267     130.166 128.895 102.442  1.00 53.33           C  
ATOM   3887  C   PHE R 267     131.455 128.196 101.991  1.00 53.33           C  
ATOM   3888  O   PHE R 267     131.678 128.079 100.786  1.00 53.33           O  
ATOM   3889  CB  PHE R 267     130.432 130.260 103.118  1.00 53.33           C  
ATOM   3890  CG  PHE R 267     131.338 131.177 102.308  1.00 53.33           C  
ATOM   3891  CD1 PHE R 267     130.825 131.839 101.172  1.00 53.33           C  
ATOM   3892  CD2 PHE R 267     132.731 131.195 102.535  1.00 53.33           C  
ATOM   3893  CE1 PHE R 267     131.680 132.517 100.314  1.00 53.33           C  
ATOM   3894  CE2 PHE R 267     133.569 131.880 101.666  1.00 53.33           C  
ATOM   3895  CZ  PHE R 267     133.046 132.539 100.561  1.00 53.33           C  
ATOM   3896  H   PHE R 267     129.167 128.334 104.222  1.00  0.00           H  
ATOM   3897  HA  PHE R 267     129.613 129.105 101.527  1.00  0.00           H  
ATOM   3898  HB2 PHE R 267     129.481 130.774 103.257  1.00  0.00           H  
ATOM   3899  HB3 PHE R 267     130.849 130.121 104.116  1.00  0.00           H  
ATOM   3900  HD1 PHE R 267     129.770 131.804 100.948  1.00  0.00           H  
ATOM   3901  HD2 PHE R 267     133.154 130.654 103.368  1.00  0.00           H  
ATOM   3902  HE1 PHE R 267     131.282 133.018  99.443  1.00  0.00           H  
ATOM   3903  HE2 PHE R 267     134.635 131.881 101.843  1.00  0.00           H  
ATOM   3904  HZ  PHE R 267     133.707 133.058  99.883  1.00  0.00           H  
ATOM   3905  N   PHE R 268     132.272 127.761 102.964  1.00 51.37           N  
ATOM   3906  CA  PHE R 268     133.592 127.186 102.713  1.00 51.37           C  
ATOM   3907  C   PHE R 268     133.593 125.889 101.887  1.00 51.37           C  
ATOM   3908  O   PHE R 268     134.507 125.720 101.080  1.00 51.37           O  
ATOM   3909  CB  PHE R 268     134.389 127.059 104.030  1.00 51.37           C  
ATOM   3910  CG  PHE R 268     135.112 128.329 104.448  1.00 51.37           C  
ATOM   3911  CD1 PHE R 268     136.295 128.719 103.781  1.00 51.37           C  
ATOM   3912  CD2 PHE R 268     134.558 129.193 105.416  1.00 51.37           C  
ATOM   3913  CE1 PHE R 268     136.933 129.903 104.126  1.00 51.37           C  
ATOM   3914  CE2 PHE R 268     135.217 130.369 105.751  1.00 51.37           C  
ATOM   3915  CZ  PHE R 268     136.399 130.720 105.114  1.00 51.37           C  
ATOM   3916  H   PHE R 268     132.007 127.870 103.934  1.00  0.00           H  
ATOM   3917  HA  PHE R 268     134.122 127.909 102.088  1.00  0.00           H  
ATOM   3918  HB2 PHE R 268     133.739 126.728 104.841  1.00  0.00           H  
ATOM   3919  HB3 PHE R 268     135.147 126.284 103.942  1.00  0.00           H  
ATOM   3920  HD1 PHE R 268     136.715 128.096 103.006  1.00  0.00           H  
ATOM   3921  HD2 PHE R 268     133.638 128.934 105.916  1.00  0.00           H  
ATOM   3922  HE1 PHE R 268     137.848 130.189 103.628  1.00  0.00           H  
ATOM   3923  HE2 PHE R 268     134.819 131.015 106.518  1.00  0.00           H  
ATOM   3924  HZ  PHE R 268     136.904 131.634 105.390  1.00  0.00           H  
ATOM   3925  N   ILE R 269     132.569 125.029 102.053  1.00 59.30           N  
ATOM   3926  CA  ILE R 269     132.473 123.767 101.314  1.00 59.30           C  
ATOM   3927  C   ILE R 269     132.055 123.962  99.841  1.00 59.30           C  
ATOM   3928  O   ILE R 269     132.572 123.245  98.987  1.00 59.30           O  
ATOM   3929  CB  ILE R 269     131.531 122.733 102.010  1.00 59.30           C  
ATOM   3930  CG1 ILE R 269     131.972 121.276 101.748  1.00 59.30           C  
ATOM   3931  CG2 ILE R 269     130.026 122.880 101.685  1.00 59.30           C  
ATOM   3932  CD1 ILE R 269     133.380 120.944 102.270  1.00 59.30           C  
ATOM   3933  H   ILE R 269     131.834 125.223 102.720  1.00  0.00           H  
ATOM   3934  HA  ILE R 269     133.480 123.351 101.294  1.00  0.00           H  
ATOM   3935  HB  ILE R 269     131.631 122.889 103.085  1.00  0.00           H  
ATOM   3936 HG12 ILE R 269     131.264 120.596 102.223  1.00  0.00           H  
ATOM   3937 HG13 ILE R 269     131.919 121.059 100.680  1.00  0.00           H  
ATOM   3938 HG21 ILE R 269     129.423 122.267 102.355  1.00  0.00           H  
ATOM   3939 HG22 ILE R 269     129.688 123.909 101.802  1.00  0.00           H  
ATOM   3940 HG23 ILE R 269     129.790 122.568 100.667  1.00  0.00           H  
ATOM   3941 HD11 ILE R 269     133.431 119.912 102.616  1.00  0.00           H  
ATOM   3942 HD12 ILE R 269     134.127 121.064 101.485  1.00  0.00           H  
ATOM   3943 HD13 ILE R 269     133.667 121.585 103.105  1.00  0.00           H  
ATOM   3944  N   CYS R 270     131.181 124.945  99.555  1.00 62.07           N  
ATOM   3945  CA  CYS R 270     130.796 125.302  98.187  1.00 62.07           C  
ATOM   3946  C   CYS R 270     131.965 125.975  97.452  1.00 62.07           C  
ATOM   3947  O   CYS R 270     132.271 125.576  96.331  1.00 62.07           O  
ATOM   3948  CB  CYS R 270     129.560 126.219  98.134  1.00 62.07           C  
ATOM   3949  SG  CYS R 270     128.076 125.333  98.687  1.00 62.07           S  
ATOM   3950  H   CYS R 270     130.794 125.510 100.297  1.00  0.00           H  
ATOM   3951  HA  CYS R 270     130.554 124.383  97.647  1.00  0.00           H  
ATOM   3952  HB2 CYS R 270     129.713 127.100  98.755  1.00  0.00           H  
ATOM   3953  HB3 CYS R 270     129.381 126.570  97.117  1.00  0.00           H  
ATOM   3954  HG  CYS R 270     128.383 125.348  99.989  1.00  0.00           H  
ATOM   3955  N   THR R 271     132.608 126.951  98.116  1.00 61.02           N  
ATOM   3956  CA  THR R 271     133.686 127.781  97.574  1.00 61.02           C  
ATOM   3957  C   THR R 271     134.964 127.001  97.214  1.00 61.02           C  
ATOM   3958  O   THR R 271     135.597 127.347  96.218  1.00 61.02           O  
ATOM   3959  CB  THR R 271     134.073 128.915  98.562  1.00 61.02           C  
ATOM   3960  CG2 THR R 271     135.232 129.836  98.130  1.00 61.02           C  
ATOM   3961  OG1 THR R 271     132.944 129.737  98.770  1.00 61.02           O  
ATOM   3962  H   THR R 271     132.303 127.186  99.051  1.00  0.00           H  
ATOM   3963  HA  THR R 271     133.311 128.235  96.654  1.00  0.00           H  
ATOM   3964  HB  THR R 271     134.327 128.476  99.529  1.00  0.00           H  
ATOM   3965  HG1 THR R 271     132.299 129.247  99.289  1.00  0.00           H  
ATOM   3966 HG21 THR R 271     135.341 130.675  98.819  1.00  0.00           H  
ATOM   3967 HG22 THR R 271     136.190 129.316  98.118  1.00  0.00           H  
ATOM   3968 HG23 THR R 271     135.058 130.246  97.135  1.00  0.00           H  
ATOM   3969  N   VAL R 272     135.313 125.958  97.990  1.00 65.84           N  
ATOM   3970  CA  VAL R 272     136.474 125.111  97.699  1.00 65.84           C  
ATOM   3971  C   VAL R 272     136.233 124.131  96.523  1.00 65.84           C  
ATOM   3972  O   VAL R 272     137.210 123.593  96.009  1.00 65.84           O  
ATOM   3973  CB  VAL R 272     136.962 124.351  98.972  1.00 65.84           C  
ATOM   3974  CG1 VAL R 272     136.078 123.165  99.399  1.00 65.84           C  
ATOM   3975  CG2 VAL R 272     138.430 123.898  98.875  1.00 65.84           C  
ATOM   3976  H   VAL R 272     134.762 125.715  98.802  1.00  0.00           H  
ATOM   3977  HA  VAL R 272     137.287 125.771  97.388  1.00  0.00           H  
ATOM   3978  HB  VAL R 272     136.927 125.073  99.789  1.00  0.00           H  
ATOM   3979 HG11 VAL R 272     136.398 122.769 100.363  1.00  0.00           H  
ATOM   3980 HG12 VAL R 272     135.043 123.475  99.504  1.00  0.00           H  
ATOM   3981 HG13 VAL R 272     136.113 122.344  98.682  1.00  0.00           H  
ATOM   3982 HG21 VAL R 272     138.790 123.536  99.838  1.00  0.00           H  
ATOM   3983 HG22 VAL R 272     138.567 123.092  98.154  1.00  0.00           H  
ATOM   3984 HG23 VAL R 272     139.071 124.726  98.577  1.00  0.00           H  
ATOM   3985  N   MET R 273     134.967 123.947  96.097  1.00 74.08           N  
ATOM   3986  CA  MET R 273     134.574 123.059  94.999  1.00 74.08           C  
ATOM   3987  C   MET R 273     134.112 123.788  93.725  1.00 74.08           C  
ATOM   3988  O   MET R 273     134.167 123.160  92.670  1.00 74.08           O  
ATOM   3989  CB  MET R 273     133.464 122.103  95.470  1.00 74.08           C  
ATOM   3990  CG  MET R 273     133.917 121.108  96.547  1.00 74.08           C  
ATOM   3991  SD  MET R 273     132.797 119.700  96.771  1.00 74.08           S  
ATOM   3992  CE  MET R 273     131.278 120.540  97.294  1.00 74.08           C  
ATOM   3993  H   MET R 273     134.214 124.440  96.558  1.00  0.00           H  
ATOM   3994  HA  MET R 273     135.424 122.445  94.698  1.00  0.00           H  
ATOM   3995  HB2 MET R 273     132.626 122.690  95.848  1.00  0.00           H  
ATOM   3996  HB3 MET R 273     133.076 121.537  94.622  1.00  0.00           H  
ATOM   3997  HG2 MET R 273     134.895 120.703  96.286  1.00  0.00           H  
ATOM   3998  HG3 MET R 273     134.040 121.614  97.504  1.00  0.00           H  
ATOM   3999  HE1 MET R 273     130.489 119.806  97.456  1.00  0.00           H  
ATOM   4000  HE2 MET R 273     131.437 121.075  98.228  1.00  0.00           H  
ATOM   4001  HE3 MET R 273     130.934 121.245  96.539  1.00  0.00           H  
ATOM   4002  N   ASP R 274     133.677 125.061  93.800  1.00 77.91           N  
ATOM   4003  CA  ASP R 274     133.269 125.848  92.623  1.00 77.91           C  
ATOM   4004  C   ASP R 274     134.344 126.064  91.538  1.00 77.91           C  
ATOM   4005  O   ASP R 274     133.988 125.936  90.368  1.00 77.91           O  
ATOM   4006  CB  ASP R 274     132.526 127.168  92.942  1.00 77.91           C  
ATOM   4007  CG  ASP R 274     131.145 126.970  93.568  1.00 77.91           C  
ATOM   4008  OD1 ASP R 274     130.385 126.136  93.025  1.00 77.91           O  
ATOM   4009  OD2 ASP R 274     130.828 127.733  94.505  1.00 77.91           O1-
ATOM   4010  H   ASP R 274     133.605 125.520  94.698  1.00  0.00           H  
ATOM   4011  HA  ASP R 274     132.537 125.207  92.125  1.00  0.00           H  
ATOM   4012  HB2 ASP R 274     133.131 127.738  93.648  1.00  0.00           H  
ATOM   4013  HB3 ASP R 274     132.413 127.797  92.059  1.00  0.00           H  
ATOM   4014  N   PRO R 275     135.636 126.252  91.892  1.00 81.89           N  
ATOM   4015  CA  PRO R 275     136.737 126.168  90.915  1.00 81.89           C  
ATOM   4016  C   PRO R 275     136.861 124.817  90.184  1.00 81.89           C  
ATOM   4017  O   PRO R 275     137.114 124.814  88.981  1.00 81.89           O  
ATOM   4018  CB  PRO R 275     137.986 126.503  91.744  1.00 81.89           C  
ATOM   4019  CG  PRO R 275     137.468 127.378  92.870  1.00 81.89           C  
ATOM   4020  CD  PRO R 275     136.117 126.750  93.180  1.00 81.89           C  
ATOM   4021  HA  PRO R 275     136.575 126.953  90.176  1.00  0.00           H  
ATOM   4022  HB2 PRO R 275     138.419 125.597  92.170  1.00  0.00           H  
ATOM   4023  HB3 PRO R 275     138.757 127.000  91.155  1.00  0.00           H  
ATOM   4024  HG2 PRO R 275     138.136 127.423  93.731  1.00  0.00           H  
ATOM   4025  HG3 PRO R 275     137.323 128.394  92.503  1.00  0.00           H  
ATOM   4026  HD2 PRO R 275     136.245 125.913  93.867  1.00  0.00           H  
ATOM   4027  HD3 PRO R 275     135.442 127.477  93.629  1.00  0.00           H  
ATOM   4028  N   PHE R 276     136.650 123.708  90.914  1.00 82.69           N  
ATOM   4029  CA  PHE R 276     136.740 122.334  90.407  1.00 82.69           C  
ATOM   4030  C   PHE R 276     135.507 121.852  89.625  1.00 82.69           C  
ATOM   4031  O   PHE R 276     135.603 120.814  88.970  1.00 82.69           O  
ATOM   4032  CB  PHE R 276     137.066 121.377  91.570  1.00 82.69           C  
ATOM   4033  CG  PHE R 276     138.427 121.619  92.195  1.00 82.69           C  
ATOM   4034  CD1 PHE R 276     139.595 121.091  91.607  1.00 82.69           C  
ATOM   4035  CD2 PHE R 276     138.553 122.525  93.267  1.00 82.69           C  
ATOM   4036  CE1 PHE R 276     140.840 121.403  92.138  1.00 82.69           C  
ATOM   4037  CE2 PHE R 276     139.804 122.823  93.787  1.00 82.69           C  
ATOM   4038  CZ  PHE R 276     140.943 122.257  93.230  1.00 82.69           C  
ATOM   4039  H   PHE R 276     136.415 123.799  91.892  1.00  0.00           H  
ATOM   4040  HA  PHE R 276     137.569 122.279  89.705  1.00  0.00           H  
ATOM   4041  HB2 PHE R 276     136.306 121.461  92.347  1.00  0.00           H  
ATOM   4042  HB3 PHE R 276     137.031 120.341  91.229  1.00  0.00           H  
ATOM   4043  HD1 PHE R 276     139.524 120.438  90.749  1.00  0.00           H  
ATOM   4044  HD2 PHE R 276     137.671 122.992  93.674  1.00  0.00           H  
ATOM   4045  HE1 PHE R 276     141.733 120.985  91.698  1.00  0.00           H  
ATOM   4046  HE2 PHE R 276     139.889 123.511  94.616  1.00  0.00           H  
ATOM   4047  HZ  PHE R 276     141.914 122.502  93.634  1.00  0.00           H  
ATOM   4048  N   LEU R 277     134.392 122.596  89.696  1.00 85.06           N  
ATOM   4049  CA  LEU R 277     133.129 122.271  89.033  1.00 85.06           C  
ATOM   4050  C   LEU R 277     132.697 123.366  88.038  1.00 85.06           C  
ATOM   4051  O   LEU R 277     131.550 123.335  87.603  1.00 85.06           O  
ATOM   4052  CB  LEU R 277     132.044 121.975  90.098  1.00 85.06           C  
ATOM   4053  CG  LEU R 277     132.311 120.738  90.990  1.00 85.06           C  
ATOM   4054  CD1 LEU R 277     131.244 120.622  92.098  1.00 85.06           C  
ATOM   4055  CD2 LEU R 277     132.444 119.428  90.183  1.00 85.06           C  
ATOM   4056  H   LEU R 277     134.388 123.426  90.273  1.00  0.00           H  
ATOM   4057  HA  LEU R 277     133.250 121.382  88.413  1.00  0.00           H  
ATOM   4058  HB2 LEU R 277     131.923 122.860  90.727  1.00  0.00           H  
ATOM   4059  HB3 LEU R 277     131.083 121.821  89.608  1.00  0.00           H  
ATOM   4060  HG  LEU R 277     133.261 120.899  91.500  1.00  0.00           H  
ATOM   4061 HD11 LEU R 277     131.706 120.388  93.057  1.00  0.00           H  
ATOM   4062 HD12 LEU R 277     130.690 121.552  92.230  1.00  0.00           H  
ATOM   4063 HD13 LEU R 277     130.509 119.844  91.891  1.00  0.00           H  
ATOM   4064 HD21 LEU R 277     131.900 118.600  90.639  1.00  0.00           H  
ATOM   4065 HD22 LEU R 277     132.067 119.534  89.166  1.00  0.00           H  
ATOM   4066 HD23 LEU R 277     133.488 119.122  90.116  1.00  0.00           H  
ATOM   4067  N   HIS R 278     133.621 124.260  87.637  1.00 91.02           N  
ATOM   4068  CA  HIS R 278     133.471 125.257  86.562  1.00 91.02           C  
ATOM   4069  C   HIS R 278     132.529 126.432  86.883  1.00 91.02           C  
ATOM   4070  O   HIS R 278     131.842 126.919  85.985  1.00 91.02           O  
ATOM   4071  CB  HIS R 278     133.132 124.595  85.204  1.00 91.02           C  
ATOM   4072  CG  HIS R 278     134.071 123.488  84.803  1.00 91.02           C  
ATOM   4073  CD2 HIS R 278     135.417 123.498  84.516  1.00 91.02           C  
ATOM   4074  ND1 HIS R 278     133.662 122.176  84.649  1.00 91.02           N  
ATOM   4075  CE1 HIS R 278     134.740 121.471  84.296  1.00 91.02           C  
ATOM   4076  NE2 HIS R 278     135.841 122.207  84.197  1.00 91.02           N  
ATOM   4077  H   HIS R 278     134.542 124.210  88.049  1.00  0.00           H  
ATOM   4078  HA  HIS R 278     134.459 125.708  86.460  1.00  0.00           H  
ATOM   4079  HB2 HIS R 278     132.111 124.212  85.202  1.00  0.00           H  
ATOM   4080  HB3 HIS R 278     133.172 125.340  84.408  1.00  0.00           H  
ATOM   4081  HD1 HIS R 278     132.728 121.816  84.787  1.00  0.00           H  
ATOM   4082  HD2 HIS R 278     136.110 124.327  84.520  1.00  0.00           H  
ATOM   4083  HE1 HIS R 278     134.719 120.407  84.109  1.00  0.00           H  
ATOM   4084  N   TYR R 279     132.552 126.896  88.145  1.00 88.20           N  
ATOM   4085  CA  TYR R 279     131.882 128.104  88.650  1.00 88.20           C  
ATOM   4086  C   TYR R 279     130.361 128.081  88.408  1.00 88.20           C  
ATOM   4087  O   TYR R 279     129.778 129.057  87.934  1.00 88.20           O  
ATOM   4088  CB  TYR R 279     132.582 129.370  88.107  1.00 88.20           C  
ATOM   4089  CG  TYR R 279     134.066 129.430  88.427  1.00 88.20           C  
ATOM   4090  CD1 TYR R 279     134.496 129.921  89.677  1.00 88.20           C  
ATOM   4091  CD2 TYR R 279     135.019 128.959  87.499  1.00 88.20           C  
ATOM   4092  CE1 TYR R 279     135.866 129.936  89.999  1.00 88.20           C  
ATOM   4093  CE2 TYR R 279     136.390 128.973  87.820  1.00 88.20           C  
ATOM   4094  CZ  TYR R 279     136.814 129.462  89.071  1.00 88.20           C  
ATOM   4095  OH  TYR R 279     138.140 129.471  89.392  1.00 88.20           O  
ATOM   4096  H   TYR R 279     133.145 126.428  88.820  1.00  0.00           H  
ATOM   4097  HA  TYR R 279     132.011 128.094  89.732  1.00  0.00           H  
ATOM   4098  HB2 TYR R 279     132.452 129.445  87.027  1.00  0.00           H  
ATOM   4099  HB3 TYR R 279     132.112 130.256  88.534  1.00  0.00           H  
ATOM   4100  HD1 TYR R 279     133.774 130.277  90.398  1.00  0.00           H  
ATOM   4101  HD2 TYR R 279     134.700 128.574  86.541  1.00  0.00           H  
ATOM   4102  HE1 TYR R 279     136.185 130.308  90.961  1.00  0.00           H  
ATOM   4103  HE2 TYR R 279     137.114 128.605  87.108  1.00  0.00           H  
ATOM   4104  HH  TYR R 279     138.307 129.853  90.260  1.00  0.00           H  
ATOM   4105  N   ILE R 280     129.774 126.918  88.715  1.00 85.20           N  
ATOM   4106  CA  ILE R 280     128.381 126.553  88.470  1.00 85.20           C  
ATOM   4107  C   ILE R 280     127.372 127.106  89.489  1.00 85.20           C  
ATOM   4108  O   ILE R 280     126.173 126.986  89.233  1.00 85.20           O  
ATOM   4109  CB  ILE R 280     128.230 125.007  88.454  1.00 85.20           C  
ATOM   4110  CG1 ILE R 280     128.927 124.324  89.662  1.00 85.20           C  
ATOM   4111  CG2 ILE R 280     128.679 124.446  87.094  1.00 85.20           C  
ATOM   4112  CD1 ILE R 280     128.456 122.889  89.924  1.00 85.20           C  
ATOM   4113  H   ILE R 280     130.348 126.175  89.087  1.00  0.00           H  
ATOM   4114  HA  ILE R 280     128.094 126.949  87.494  1.00  0.00           H  
ATOM   4115  HB  ILE R 280     127.172 124.750  88.529  1.00  0.00           H  
ATOM   4116 HG12 ILE R 280     130.008 124.329  89.529  1.00  0.00           H  
ATOM   4117 HG13 ILE R 280     128.746 124.895  90.573  1.00  0.00           H  
ATOM   4118 HG21 ILE R 280     128.659 123.357  87.071  1.00  0.00           H  
ATOM   4119 HG22 ILE R 280     128.022 124.798  86.299  1.00  0.00           H  
ATOM   4120 HG23 ILE R 280     129.684 124.778  86.839  1.00  0.00           H  
ATOM   4121 HD11 ILE R 280     128.882 122.507  90.851  1.00  0.00           H  
ATOM   4122 HD12 ILE R 280     127.371 122.841  90.017  1.00  0.00           H  
ATOM   4123 HD13 ILE R 280     128.755 122.217  89.121  1.00  0.00           H  
ATOM   4124  N   ILE R 281     127.843 127.684  90.610  1.00 81.04           N  
ATOM   4125  CA  ILE R 281     126.977 128.208  91.666  1.00 81.04           C  
ATOM   4126  C   ILE R 281     126.113 129.392  91.159  1.00 81.04           C  
ATOM   4127  O   ILE R 281     126.673 130.356  90.631  1.00 81.04           O  
ATOM   4128  CB  ILE R 281     127.786 128.649  92.922  1.00 81.04           C  
ATOM   4129  CG1 ILE R 281     126.852 128.967  94.113  1.00 81.04           C  
ATOM   4130  CG2 ILE R 281     128.802 129.793  92.702  1.00 81.04           C  
ATOM   4131  CD1 ILE R 281     127.533 128.902  95.483  1.00 81.04           C  
ATOM   4132  H   ILE R 281     128.838 127.751  90.765  1.00  0.00           H  
ATOM   4133  HA  ILE R 281     126.373 127.361  91.985  1.00  0.00           H  
ATOM   4134  HB  ILE R 281     128.361 127.771  93.212  1.00  0.00           H  
ATOM   4135 HG12 ILE R 281     126.413 129.955  93.990  1.00  0.00           H  
ATOM   4136 HG13 ILE R 281     126.019 128.266  94.127  1.00  0.00           H  
ATOM   4137 HG21 ILE R 281     129.452 129.908  93.570  1.00  0.00           H  
ATOM   4138 HG22 ILE R 281     129.446 129.594  91.845  1.00  0.00           H  
ATOM   4139 HG23 ILE R 281     128.317 130.755  92.544  1.00  0.00           H  
ATOM   4140 HD11 ILE R 281     126.781 128.842  96.267  1.00  0.00           H  
ATOM   4141 HD12 ILE R 281     128.182 128.031  95.570  1.00  0.00           H  
ATOM   4142 HD13 ILE R 281     128.134 129.791  95.671  1.00  0.00           H  
ATOM   4143  N   PRO R 282     124.767 129.299  91.304  1.00 81.71           N  
ATOM   4144  CA  PRO R 282     123.862 130.446  91.085  1.00 81.71           C  
ATOM   4145  C   PRO R 282     124.257 131.680  91.932  1.00 81.71           C  
ATOM   4146  O   PRO R 282     124.533 131.499  93.120  1.00 81.71           O  
ATOM   4147  CB  PRO R 282     122.489 129.902  91.525  1.00 81.71           C  
ATOM   4148  CG  PRO R 282     122.578 128.406  91.300  1.00 81.71           C  
ATOM   4149  CD  PRO R 282     124.015 128.101  91.685  1.00 81.71           C  
ATOM   4150  HA  PRO R 282     123.846 130.626  90.012  1.00  0.00           H  
ATOM   4151  HB2 PRO R 282     122.308 130.091  92.584  1.00  0.00           H  
ATOM   4152  HB3 PRO R 282     121.667 130.352  90.968  1.00  0.00           H  
ATOM   4153  HG2 PRO R 282     121.846 127.835  91.871  1.00  0.00           H  
ATOM   4154  HG3 PRO R 282     122.428 128.187  90.242  1.00  0.00           H  
ATOM   4155  HD2 PRO R 282     124.099 127.954  92.762  1.00  0.00           H  
ATOM   4156  HD3 PRO R 282     124.351 127.194  91.181  1.00  0.00           H  
ATOM   4157  N   PRO R 283     124.274 132.899  91.338  1.00 82.95           N  
ATOM   4158  CA  PRO R 283     124.547 134.153  92.078  1.00 82.95           C  
ATOM   4159  C   PRO R 283     123.697 134.378  93.343  1.00 82.95           C  
ATOM   4160  O   PRO R 283     124.222 134.879  94.336  1.00 82.95           O  
ATOM   4161  CB  PRO R 283     124.301 135.259  91.038  1.00 82.95           C  
ATOM   4162  CG  PRO R 283     124.564 134.589  89.702  1.00 82.95           C  
ATOM   4163  CD  PRO R 283     124.061 133.168  89.914  1.00 82.95           C  
ATOM   4164  HA  PRO R 283     125.603 134.141  92.354  1.00  0.00           H  
ATOM   4165  HB2 PRO R 283     123.265 135.601  91.069  1.00  0.00           H  
ATOM   4166  HB3 PRO R 283     124.938 136.130  91.194  1.00  0.00           H  
ATOM   4167  HG2 PRO R 283     124.094 135.096  88.859  1.00  0.00           H  
ATOM   4168  HG3 PRO R 283     125.640 134.567  89.521  1.00  0.00           H  
ATOM   4169  HD2 PRO R 283     122.995 133.093  89.695  1.00  0.00           H  
ATOM   4170  HD3 PRO R 283     124.605 132.486  89.259  1.00  0.00           H  
ATOM   4171  N   THR R 284     122.419 133.965  93.284  1.00 80.12           N  
ATOM   4172  CA  THR R 284     121.451 134.042  94.378  1.00 80.12           C  
ATOM   4173  C   THR R 284     121.786 133.130  95.576  1.00 80.12           C  
ATOM   4174  O   THR R 284     121.523 133.527  96.710  1.00 80.12           O  
ATOM   4175  CB  THR R 284     120.023 133.678  93.892  1.00 80.12           C  
ATOM   4176  CG2 THR R 284     118.903 133.927  94.919  1.00 80.12           C  
ATOM   4177  OG1 THR R 284     119.714 134.420  92.728  1.00 80.12           O  
ATOM   4178  H   THR R 284     122.059 133.592  92.418  1.00  0.00           H  
ATOM   4179  HA  THR R 284     121.443 135.074  94.735  1.00  0.00           H  
ATOM   4180  HB  THR R 284     119.997 132.626  93.602  1.00  0.00           H  
ATOM   4181  HG1 THR R 284     118.782 134.308  92.531  1.00  0.00           H  
ATOM   4182 HG21 THR R 284     117.919 133.754  94.480  1.00  0.00           H  
ATOM   4183 HG22 THR R 284     118.984 133.264  95.781  1.00  0.00           H  
ATOM   4184 HG23 THR R 284     118.926 134.954  95.286  1.00  0.00           H  
ATOM   4185  N   LEU R 285     122.390 131.952  95.326  1.00 75.66           N  
ATOM   4186  CA  LEU R 285     122.867 131.061  96.388  1.00 75.66           C  
ATOM   4187  C   LEU R 285     124.078 131.653  97.124  1.00 75.66           C  
ATOM   4188  O   LEU R 285     124.141 131.538  98.345  1.00 75.66           O  
ATOM   4189  CB  LEU R 285     123.162 129.650  95.828  1.00 75.66           C  
ATOM   4190  CG  LEU R 285     123.577 128.599  96.891  1.00 75.66           C  
ATOM   4191  CD1 LEU R 285     122.512 128.423  97.996  1.00 75.66           C  
ATOM   4192  CD2 LEU R 285     123.959 127.259  96.229  1.00 75.66           C  
ATOM   4193  H   LEU R 285     122.614 131.687  94.377  1.00  0.00           H  
ATOM   4194  HA  LEU R 285     122.057 130.975  97.115  1.00  0.00           H  
ATOM   4195  HB2 LEU R 285     122.279 129.286  95.299  1.00  0.00           H  
ATOM   4196  HB3 LEU R 285     123.948 129.724  95.076  1.00  0.00           H  
ATOM   4197  HG  LEU R 285     124.487 128.950  97.378  1.00  0.00           H  
ATOM   4198 HD11 LEU R 285     122.380 127.382  98.293  1.00  0.00           H  
ATOM   4199 HD12 LEU R 285     122.799 128.972  98.893  1.00  0.00           H  
ATOM   4200 HD13 LEU R 285     121.533 128.791  97.686  1.00  0.00           H  
ATOM   4201 HD21 LEU R 285     124.977 126.970  96.495  1.00  0.00           H  
ATOM   4202 HD22 LEU R 285     123.303 126.440  96.523  1.00  0.00           H  
ATOM   4203 HD23 LEU R 285     123.917 127.317  95.142  1.00  0.00           H  
ATOM   4204  N   ASN R 286     124.983 132.311  96.381  1.00 74.55           N  
ATOM   4205  CA  ASN R 286     126.168 132.972  96.927  1.00 74.55           C  
ATOM   4206  C   ASN R 286     125.838 134.159  97.857  1.00 74.55           C  
ATOM   4207  O   ASN R 286     126.634 134.432  98.751  1.00 74.55           O  
ATOM   4208  CB  ASN R 286     127.104 133.408  95.779  1.00 74.55           C  
ATOM   4209  CG  ASN R 286     128.586 133.175  96.089  1.00 74.55           C  
ATOM   4210  ND2 ASN R 286     129.178 134.010  96.946  1.00 74.55           N  
ATOM   4211  OD1 ASN R 286     129.194 132.254  95.553  1.00 74.55           O  
ATOM   4212  H   ASN R 286     124.853 132.371  95.381  1.00  0.00           H  
ATOM   4213  HA  ASN R 286     126.696 132.266  97.573  1.00  0.00           H  
ATOM   4214  HB2 ASN R 286     126.896 132.796  94.898  1.00  0.00           H  
ATOM   4215  HB3 ASN R 286     126.912 134.430  95.463  1.00  0.00           H  
ATOM   4216 HD21 ASN R 286     128.644 134.721  97.425  1.00  0.00           H  
ATOM   4217 HD22 ASN R 286     130.154 133.884  97.170  1.00  0.00           H  
ATOM   4218  N   ASP R 287     124.661 134.794  97.691  1.00 76.77           N  
ATOM   4219  CA  ASP R 287     124.063 135.702  98.678  1.00 76.77           C  
ATOM   4220  C   ASP R 287     123.829 134.976 100.019  1.00 76.77           C  
ATOM   4221  O   ASP R 287     124.404 135.380 101.026  1.00 76.77           O  
ATOM   4222  CB  ASP R 287     122.809 136.435  98.119  1.00 76.77           C  
ATOM   4223  CG  ASP R 287     121.807 136.962  99.158  1.00 76.77           C  
ATOM   4224  OD1 ASP R 287     122.112 138.002  99.777  1.00 76.77           O  
ATOM   4225  OD2 ASP R 287     120.753 136.307  99.317  1.00 76.77           O1-
ATOM   4226  H   ASP R 287     124.057 134.515  96.930  1.00  0.00           H  
ATOM   4227  HA  ASP R 287     124.806 136.478  98.873  1.00  0.00           H  
ATOM   4228  HB2 ASP R 287     123.117 137.282  97.504  1.00  0.00           H  
ATOM   4229  HB3 ASP R 287     122.268 135.800  97.422  1.00  0.00           H  
ATOM   4230  N   VAL R 288     123.028 133.898  99.990  1.00 68.70           N  
ATOM   4231  CA  VAL R 288     122.635 133.125 101.170  1.00 68.70           C  
ATOM   4232  C   VAL R 288     123.836 132.568 101.965  1.00 68.70           C  
ATOM   4233  O   VAL R 288     123.843 132.709 103.186  1.00 68.70           O  
ATOM   4234  CB  VAL R 288     121.664 131.964 100.808  1.00 68.70           C  
ATOM   4235  CG1 VAL R 288     121.249 131.088 102.010  1.00 68.70           C  
ATOM   4236  CG2 VAL R 288     120.399 132.494 100.107  1.00 68.70           C  
ATOM   4237  H   VAL R 288     122.603 133.622  99.116  1.00  0.00           H  
ATOM   4238  HA  VAL R 288     122.102 133.815 101.828  1.00  0.00           H  
ATOM   4239  HB  VAL R 288     122.164 131.306 100.096  1.00  0.00           H  
ATOM   4240 HG11 VAL R 288     120.493 130.357 101.721  1.00  0.00           H  
ATOM   4241 HG12 VAL R 288     122.086 130.522 102.419  1.00  0.00           H  
ATOM   4242 HG13 VAL R 288     120.830 131.695 102.813  1.00  0.00           H  
ATOM   4243 HG21 VAL R 288     119.723 131.682  99.840  1.00  0.00           H  
ATOM   4244 HG22 VAL R 288     119.852 133.185 100.750  1.00  0.00           H  
ATOM   4245 HG23 VAL R 288     120.637 133.024  99.185  1.00  0.00           H  
ATOM   4246  N   LEU R 289     124.852 132.023 101.271  1.00 62.83           N  
ATOM   4247  CA  LEU R 289     126.087 131.523 101.887  1.00 62.83           C  
ATOM   4248  C   LEU R 289     126.884 132.608 102.636  1.00 62.83           C  
ATOM   4249  O   LEU R 289     127.371 132.340 103.735  1.00 62.83           O  
ATOM   4250  CB  LEU R 289     126.996 130.859 100.832  1.00 62.83           C  
ATOM   4251  CG  LEU R 289     126.430 129.624 100.100  1.00 62.83           C  
ATOM   4252  CD1 LEU R 289     127.505 129.027  99.185  1.00 62.83           C  
ATOM   4253  CD2 LEU R 289     125.848 128.549 101.032  1.00 62.83           C  
ATOM   4254  H   LEU R 289     124.784 131.948 100.264  1.00  0.00           H  
ATOM   4255  HA  LEU R 289     125.798 130.783 102.634  1.00  0.00           H  
ATOM   4256  HB2 LEU R 289     127.298 131.603 100.092  1.00  0.00           H  
ATOM   4257  HB3 LEU R 289     127.910 130.549 101.333  1.00  0.00           H  
ATOM   4258  HG  LEU R 289     125.622 129.953  99.454  1.00  0.00           H  
ATOM   4259 HD11 LEU R 289     127.057 128.368  98.443  1.00  0.00           H  
ATOM   4260 HD12 LEU R 289     128.068 129.797  98.656  1.00  0.00           H  
ATOM   4261 HD13 LEU R 289     128.213 128.435  99.762  1.00  0.00           H  
ATOM   4262 HD21 LEU R 289     126.129 127.542 100.723  1.00  0.00           H  
ATOM   4263 HD22 LEU R 289     126.195 128.674 102.055  1.00  0.00           H  
ATOM   4264 HD23 LEU R 289     124.758 128.592 101.043  1.00  0.00           H  
ATOM   4265  N   ILE R 290     126.978 133.809 102.040  1.00 61.49           N  
ATOM   4266  CA  ILE R 290     127.644 134.982 102.612  1.00 61.49           C  
ATOM   4267  C   ILE R 290     126.976 135.501 103.899  1.00 61.49           C  
ATOM   4268  O   ILE R 290     127.686 135.786 104.863  1.00 61.49           O  
ATOM   4269  CB  ILE R 290     127.768 136.122 101.548  1.00 61.49           C  
ATOM   4270  CG1 ILE R 290     128.870 135.786 100.520  1.00 61.49           C  
ATOM   4271  CG2 ILE R 290     127.927 137.568 102.079  1.00 61.49           C  
ATOM   4272  CD1 ILE R 290     130.276 135.707 101.111  1.00 61.49           C  
ATOM   4273  H   ILE R 290     126.534 133.951 101.143  1.00  0.00           H  
ATOM   4274  HA  ILE R 290     128.643 134.658 102.905  1.00  0.00           H  
ATOM   4275  HB  ILE R 290     126.840 136.134 100.978  1.00  0.00           H  
ATOM   4276 HG12 ILE R 290     128.667 134.815 100.073  1.00  0.00           H  
ATOM   4277 HG13 ILE R 290     128.849 136.504  99.700  1.00  0.00           H  
ATOM   4278 HG21 ILE R 290     128.101 138.268 101.262  1.00  0.00           H  
ATOM   4279 HG22 ILE R 290     127.028 137.913 102.592  1.00  0.00           H  
ATOM   4280 HG23 ILE R 290     128.759 137.660 102.775  1.00  0.00           H  
ATOM   4281 HD11 ILE R 290     131.018 136.067 100.401  1.00  0.00           H  
ATOM   4282 HD12 ILE R 290     130.345 136.286 102.027  1.00  0.00           H  
ATOM   4283 HD13 ILE R 290     130.532 134.684 101.374  1.00  0.00           H  
ATOM   4284  N   TRP R 291     125.636 135.583 103.895  1.00 65.50           N  
ATOM   4285  CA  TRP R 291     124.841 136.056 105.028  1.00 65.50           C  
ATOM   4286  C   TRP R 291     124.731 135.067 106.199  1.00 65.50           C  
ATOM   4287  O   TRP R 291     124.596 135.525 107.334  1.00 65.50           O  
ATOM   4288  CB  TRP R 291     123.481 136.577 104.531  1.00 65.50           C  
ATOM   4289  CG  TRP R 291     123.595 137.938 103.912  1.00 65.50           C  
ATOM   4290  CD1 TRP R 291     123.801 138.220 102.606  1.00 65.50           C  
ATOM   4291  CD2 TRP R 291     123.665 139.217 104.607  1.00 65.50           C  
ATOM   4292  CE2 TRP R 291     123.952 140.235 103.650  1.00 65.50           C  
ATOM   4293  CE3 TRP R 291     123.535 139.619 105.958  1.00 65.50           C  
ATOM   4294  NE1 TRP R 291     124.016 139.571 102.445  1.00 65.50           N  
ATOM   4295  CZ2 TRP R 291     124.116 141.579 104.016  1.00 65.50           C  
ATOM   4296  CZ3 TRP R 291     123.677 140.970 106.333  1.00 65.50           C  
ATOM   4297  CH2 TRP R 291     123.975 141.947 105.364  1.00 65.50           C  
ATOM   4298  H   TRP R 291     125.124 135.337 103.058  1.00  0.00           H  
ATOM   4299  HA  TRP R 291     125.363 136.912 105.462  1.00  0.00           H  
ATOM   4300  HB2 TRP R 291     123.023 135.879 103.827  1.00  0.00           H  
ATOM   4301  HB3 TRP R 291     122.787 136.671 105.367  1.00  0.00           H  
ATOM   4302  HD1 TRP R 291     123.806 137.501 101.810  1.00  0.00           H  
ATOM   4303  HE1 TRP R 291     124.182 139.984 101.538  1.00  0.00           H  
ATOM   4304  HE3 TRP R 291     123.322 138.876 106.713  1.00  0.00           H  
ATOM   4305  HZ2 TRP R 291     124.355 142.317 103.270  1.00  0.00           H  
ATOM   4306  HZ3 TRP R 291     123.570 141.259 107.367  1.00  0.00           H  
ATOM   4307  HH2 TRP R 291     124.106 142.978 105.647  1.00  0.00           H  
ATOM   4308  N   PHE R 292     124.873 133.756 105.936  1.00 58.25           N  
ATOM   4309  CA  PHE R 292     125.106 132.741 106.969  1.00 58.25           C  
ATOM   4310  C   PHE R 292     126.478 132.888 107.649  1.00 58.25           C  
ATOM   4311  O   PHE R 292     126.558 132.723 108.865  1.00 58.25           O  
ATOM   4312  CB  PHE R 292     124.908 131.323 106.393  1.00 58.25           C  
ATOM   4313  CG  PHE R 292     123.490 130.784 106.498  1.00 58.25           C  
ATOM   4314  CD1 PHE R 292     122.425 131.400 105.807  1.00 58.25           C  
ATOM   4315  CD2 PHE R 292     123.214 129.679 107.332  1.00 58.25           C  
ATOM   4316  CE1 PHE R 292     121.138 130.889 105.909  1.00 58.25           C  
ATOM   4317  CE2 PHE R 292     121.919 129.187 107.427  1.00 58.25           C  
ATOM   4318  CZ  PHE R 292     120.888 129.784 106.712  1.00 58.25           C  
ATOM   4319  H   PHE R 292     124.953 133.446 104.977  1.00  0.00           H  
ATOM   4320  HA  PHE R 292     124.363 132.886 107.756  1.00  0.00           H  
ATOM   4321  HB2 PHE R 292     125.205 131.300 105.344  1.00  0.00           H  
ATOM   4322  HB3 PHE R 292     125.572 130.613 106.891  1.00  0.00           H  
ATOM   4323  HD1 PHE R 292     122.594 132.275 105.204  1.00  0.00           H  
ATOM   4324  HD2 PHE R 292     124.007 129.205 107.891  1.00  0.00           H  
ATOM   4325  HE1 PHE R 292     120.329 131.359 105.370  1.00  0.00           H  
ATOM   4326  HE2 PHE R 292     121.714 128.335 108.059  1.00  0.00           H  
ATOM   4327  HZ  PHE R 292     119.884 129.394 106.791  1.00  0.00           H  
ATOM   4328  N   GLY R 293     127.514 133.234 106.861  1.00 54.25           N  
ATOM   4329  CA  GLY R 293     128.879 133.496 107.328  1.00 54.25           C  
ATOM   4330  C   GLY R 293     128.932 134.703 108.276  1.00 54.25           C  
ATOM   4331  O   GLY R 293     129.588 134.629 109.315  1.00 54.25           O  
ATOM   4332  H   GLY R 293     127.352 133.342 105.869  1.00  0.00           H  
ATOM   4333  HA2 GLY R 293     129.291 132.621 107.828  1.00  0.00           H  
ATOM   4334  HA3 GLY R 293     129.514 133.697 106.464  1.00  0.00           H  
ATOM   4335  N   TYR R 294     128.197 135.780 107.947  1.00 58.35           N  
ATOM   4336  CA  TYR R 294     128.059 136.984 108.772  1.00 58.35           C  
ATOM   4337  C   TYR R 294     127.237 136.786 110.055  1.00 58.35           C  
ATOM   4338  O   TYR R 294     127.418 137.567 110.988  1.00 58.35           O  
ATOM   4339  CB  TYR R 294     127.412 138.111 107.945  1.00 58.35           C  
ATOM   4340  CG  TYR R 294     128.187 138.664 106.762  1.00 58.35           C  
ATOM   4341  CD1 TYR R 294     129.598 138.598 106.689  1.00 58.35           C  
ATOM   4342  CD2 TYR R 294     127.470 139.316 105.740  1.00 58.35           C  
ATOM   4343  CE1 TYR R 294     130.278 139.179 105.604  1.00 58.35           C  
ATOM   4344  CE2 TYR R 294     128.150 139.908 104.662  1.00 58.35           C  
ATOM   4345  CZ  TYR R 294     129.553 139.836 104.592  1.00 58.35           C  
ATOM   4346  OH  TYR R 294     130.201 140.399 103.537  1.00 58.35           O  
ATOM   4347  H   TYR R 294     127.690 135.780 107.073  1.00  0.00           H  
ATOM   4348  HA  TYR R 294     129.052 137.295 109.100  1.00  0.00           H  
ATOM   4349  HB2 TYR R 294     126.433 137.779 107.593  1.00  0.00           H  
ATOM   4350  HB3 TYR R 294     127.217 138.966 108.593  1.00  0.00           H  
ATOM   4351  HD1 TYR R 294     130.180 138.117 107.459  1.00  0.00           H  
ATOM   4352  HD2 TYR R 294     126.393 139.382 105.788  1.00  0.00           H  
ATOM   4353  HE1 TYR R 294     131.354 139.122 105.560  1.00  0.00           H  
ATOM   4354  HE2 TYR R 294     127.587 140.408 103.887  1.00  0.00           H  
ATOM   4355  HH  TYR R 294     131.163 140.296 103.550  1.00  0.00           H  
ATOM   4356  N   LEU R 295     126.356 135.771 110.094  1.00 56.10           N  
ATOM   4357  CA  LEU R 295     125.526 135.471 111.262  1.00 56.10           C  
ATOM   4358  C   LEU R 295     126.293 134.832 112.430  1.00 56.10           C  
ATOM   4359  O   LEU R 295     125.759 134.848 113.538  1.00 56.10           O  
ATOM   4360  CB  LEU R 295     124.294 134.639 110.845  1.00 56.10           C  
ATOM   4361  CG  LEU R 295     123.098 135.514 110.409  1.00 56.10           C  
ATOM   4362  CD1 LEU R 295     122.026 134.678 109.685  1.00 56.10           C  
ATOM   4363  CD2 LEU R 295     122.503 136.319 111.586  1.00 56.10           C  
ATOM   4364  H   LEU R 295     126.248 135.165 109.293  1.00  0.00           H  
ATOM   4365  HA  LEU R 295     125.172 136.425 111.654  1.00  0.00           H  
ATOM   4366  HB2 LEU R 295     124.578 133.957 110.044  1.00  0.00           H  
ATOM   4367  HB3 LEU R 295     123.961 133.996 111.662  1.00  0.00           H  
ATOM   4368  HG  LEU R 295     123.474 136.232 109.680  1.00  0.00           H  
ATOM   4369 HD11 LEU R 295     121.601 135.238 108.851  1.00  0.00           H  
ATOM   4370 HD12 LEU R 295     122.435 133.756 109.272  1.00  0.00           H  
ATOM   4371 HD13 LEU R 295     121.206 134.395 110.345  1.00  0.00           H  
ATOM   4372 HD21 LEU R 295     121.418 136.226 111.651  1.00  0.00           H  
ATOM   4373 HD22 LEU R 295     122.908 135.999 112.546  1.00  0.00           H  
ATOM   4374 HD23 LEU R 295     122.724 137.380 111.477  1.00  0.00           H  
ATOM   4375  N   ASN R 296     127.534 134.352 112.217  1.00 54.11           N  
ATOM   4376  CA  ASN R 296     128.408 133.937 113.317  1.00 54.11           C  
ATOM   4377  C   ASN R 296     128.826 135.132 114.198  1.00 54.11           C  
ATOM   4378  O   ASN R 296     128.810 134.986 115.415  1.00 54.11           O  
ATOM   4379  CB  ASN R 296     129.636 133.153 112.792  1.00 54.11           C  
ATOM   4380  CG  ASN R 296     130.399 132.352 113.863  1.00 54.11           C  
ATOM   4381  ND2 ASN R 296     129.703 131.761 114.834  1.00 54.11           N  
ATOM   4382  OD1 ASN R 296     131.622 132.261 113.812  1.00 54.11           O  
ATOM   4383  H   ASN R 296     127.932 134.362 111.288  1.00  0.00           H  
ATOM   4384  HA  ASN R 296     127.824 133.280 113.964  1.00  0.00           H  
ATOM   4385  HB2 ASN R 296     129.311 132.428 112.048  1.00  0.00           H  
ATOM   4386  HB3 ASN R 296     130.324 133.824 112.274  1.00  0.00           H  
ATOM   4387 HD21 ASN R 296     128.697 131.839 114.868  1.00  0.00           H  
ATOM   4388 HD22 ASN R 296     130.186 131.263 115.568  1.00  0.00           H  
ATOM   4389  N   SER R 297     129.108 136.299 113.590  1.00 55.43           N  
ATOM   4390  CA  SER R 297     129.407 137.554 114.294  1.00 55.43           C  
ATOM   4391  C   SER R 297     128.225 138.102 115.121  1.00 55.43           C  
ATOM   4392  O   SER R 297     128.459 138.813 116.097  1.00 55.43           O  
ATOM   4393  CB  SER R 297     129.899 138.605 113.280  1.00 55.43           C  
ATOM   4394  OG  SER R 297     131.197 138.280 112.826  1.00 55.43           O  
ATOM   4395  H   SER R 297     129.087 136.357 112.581  1.00  0.00           H  
ATOM   4396  HA  SER R 297     130.213 137.354 115.004  1.00  0.00           H  
ATOM   4397  HB2 SER R 297     129.226 138.692 112.428  1.00  0.00           H  
ATOM   4398  HB3 SER R 297     129.951 139.595 113.734  1.00  0.00           H  
ATOM   4399  HG  SER R 297     131.823 138.413 113.548  1.00  0.00           H  
ATOM   4400  N   THR R 298     126.988 137.734 114.742  1.00 59.09           N  
ATOM   4401  CA  THR R 298     125.756 138.057 115.463  1.00 59.09           C  
ATOM   4402  C   THR R 298     125.528 137.166 116.708  1.00 59.09           C  
ATOM   4403  O   THR R 298     124.892 137.624 117.658  1.00 59.09           O  
ATOM   4404  CB  THR R 298     124.514 137.898 114.539  1.00 59.09           C  
ATOM   4405  CG2 THR R 298     123.207 138.466 115.109  1.00 59.09           C  
ATOM   4406  OG1 THR R 298     124.737 138.547 113.304  1.00 59.09           O  
ATOM   4407  H   THR R 298     126.873 137.174 113.909  1.00  0.00           H  
ATOM   4408  HA  THR R 298     125.812 139.095 115.795  1.00  0.00           H  
ATOM   4409  HB  THR R 298     124.354 136.843 114.316  1.00  0.00           H  
ATOM   4410  HG1 THR R 298     123.923 138.528 112.796  1.00  0.00           H  
ATOM   4411 HG21 THR R 298     122.403 138.434 114.373  1.00  0.00           H  
ATOM   4412 HG22 THR R 298     122.863 137.912 115.982  1.00  0.00           H  
ATOM   4413 HG23 THR R 298     123.354 139.504 115.401  1.00  0.00           H  
ATOM   4414  N   PHE R 299     126.050 135.925 116.684  1.00 53.92           N  
ATOM   4415  CA  PHE R 299     125.810 134.894 117.702  1.00 53.92           C  
ATOM   4416  C   PHE R 299     127.010 134.627 118.628  1.00 53.92           C  
ATOM   4417  O   PHE R 299     126.791 134.102 119.718  1.00 53.92           O  
ATOM   4418  CB  PHE R 299     125.381 133.586 117.005  1.00 53.92           C  
ATOM   4419  CG  PHE R 299     124.108 133.645 116.171  1.00 53.92           C  
ATOM   4420  CD1 PHE R 299     122.977 134.378 116.595  1.00 53.92           C  
ATOM   4421  CD2 PHE R 299     123.993 132.826 115.027  1.00 53.92           C  
ATOM   4422  CE1 PHE R 299     121.811 134.359 115.841  1.00 53.92           C  
ATOM   4423  CE2 PHE R 299     122.819 132.819 114.287  1.00 53.92           C  
ATOM   4424  CZ  PHE R 299     121.736 133.589 114.687  1.00 53.92           C  
ATOM   4425  H   PHE R 299     126.576 135.629 115.873  1.00  0.00           H  
ATOM   4426  HA  PHE R 299     125.004 135.210 118.365  1.00  0.00           H  
ATOM   4427  HB2 PHE R 299     126.193 133.266 116.349  1.00  0.00           H  
ATOM   4428  HB3 PHE R 299     125.255 132.791 117.741  1.00  0.00           H  
ATOM   4429  HD1 PHE R 299     123.004 134.972 117.496  1.00  0.00           H  
ATOM   4430  HD2 PHE R 299     124.827 132.223 114.703  1.00  0.00           H  
ATOM   4431  HE1 PHE R 299     120.957 134.940 116.156  1.00  0.00           H  
ATOM   4432  HE2 PHE R 299     122.751 132.211 113.396  1.00  0.00           H  
ATOM   4433  HZ  PHE R 299     120.827 133.580 114.104  1.00  0.00           H  
ATOM   4434  N   ASN R 300     128.237 135.002 118.225  1.00 54.11           N  
ATOM   4435  CA  ASN R 300     129.448 134.950 119.059  1.00 54.11           C  
ATOM   4436  C   ASN R 300     129.380 135.751 120.377  1.00 54.11           C  
ATOM   4437  O   ASN R 300     129.853 135.201 121.372  1.00 54.11           O  
ATOM   4438  CB  ASN R 300     130.697 135.363 118.241  1.00 54.11           C  
ATOM   4439  CG  ASN R 300     131.220 134.300 117.268  1.00 54.11           C  
ATOM   4440  ND2 ASN R 300     132.068 134.721 116.328  1.00 54.11           N  
ATOM   4441  OD1 ASN R 300     130.886 133.120 117.366  1.00 54.11           O  
ATOM   4442  H   ASN R 300     128.358 135.384 117.296  1.00  0.00           H  
ATOM   4443  HA  ASN R 300     129.529 133.892 119.318  1.00  0.00           H  
ATOM   4444  HB2 ASN R 300     130.514 136.301 117.713  1.00  0.00           H  
ATOM   4445  HB3 ASN R 300     131.529 135.555 118.919  1.00  0.00           H  
ATOM   4446 HD21 ASN R 300     132.330 135.696 116.272  1.00  0.00           H  
ATOM   4447 HD22 ASN R 300     132.443 134.067 115.655  1.00  0.00           H  
ATOM   4448  N   PRO R 301     128.749 136.952 120.443  1.00 58.73           N  
ATOM   4449  CA  PRO R 301     128.496 137.593 121.748  1.00 58.73           C  
ATOM   4450  C   PRO R 301     127.578 136.771 122.674  1.00 58.73           C  
ATOM   4451  O   PRO R 301     127.856 136.703 123.868  1.00 58.73           O  
ATOM   4452  CB  PRO R 301     127.911 138.973 121.399  1.00 58.73           C  
ATOM   4453  CG  PRO R 301     127.383 138.828 119.982  1.00 58.73           C  
ATOM   4454  CD  PRO R 301     128.365 137.851 119.349  1.00 58.73           C  
ATOM   4455  HA  PRO R 301     129.446 137.738 122.267  1.00  0.00           H  
ATOM   4456  HB2 PRO R 301     127.144 139.320 122.093  1.00  0.00           H  
ATOM   4457  HB3 PRO R 301     128.710 139.716 121.412  1.00  0.00           H  
ATOM   4458  HG2 PRO R 301     126.389 138.378 120.009  1.00  0.00           H  
ATOM   4459  HG3 PRO R 301     127.305 139.776 119.449  1.00  0.00           H  
ATOM   4460  HD2 PRO R 301     127.905 137.393 118.481  1.00  0.00           H  
ATOM   4461  HD3 PRO R 301     129.261 138.365 119.002  1.00  0.00           H  
ATOM   4462  N   MET R 302     126.542 136.129 122.105  1.00 57.66           N  
ATOM   4463  CA  MET R 302     125.566 135.313 122.831  1.00 57.66           C  
ATOM   4464  C   MET R 302     126.159 134.037 123.450  1.00 57.66           C  
ATOM   4465  O   MET R 302     125.907 133.769 124.625  1.00 57.66           O  
ATOM   4466  CB  MET R 302     124.356 134.979 121.936  1.00 57.66           C  
ATOM   4467  CG  MET R 302     123.708 136.205 121.277  1.00 57.66           C  
ATOM   4468  SD  MET R 302     122.209 135.811 120.345  1.00 57.66           S  
ATOM   4469  CE  MET R 302     121.795 137.465 119.735  1.00 57.66           C  
ATOM   4470  H   MET R 302     126.405 136.200 121.107  1.00  0.00           H  
ATOM   4471  HA  MET R 302     125.191 135.929 123.644  1.00  0.00           H  
ATOM   4472  HB2 MET R 302     124.645 134.275 121.156  1.00  0.00           H  
ATOM   4473  HB3 MET R 302     123.603 134.460 122.531  1.00  0.00           H  
ATOM   4474  HG2 MET R 302     123.456 136.945 122.039  1.00  0.00           H  
ATOM   4475  HG3 MET R 302     124.409 136.683 120.591  1.00  0.00           H  
ATOM   4476  HE1 MET R 302     120.891 137.428 119.127  1.00  0.00           H  
ATOM   4477  HE2 MET R 302     121.625 138.148 120.567  1.00  0.00           H  
ATOM   4478  HE3 MET R 302     122.605 137.861 119.122  1.00  0.00           H  
ATOM   4479  N   VAL R 303     126.934 133.283 122.654  1.00 50.29           N  
ATOM   4480  CA  VAL R 303     127.521 131.999 123.042  1.00 50.29           C  
ATOM   4481  C   VAL R 303     128.652 132.139 124.086  1.00 50.29           C  
ATOM   4482  O   VAL R 303     128.738 131.299 124.982  1.00 50.29           O  
ATOM   4483  CB  VAL R 303     128.045 131.233 121.788  1.00 50.29           C  
ATOM   4484  CG1 VAL R 303     128.888 129.975 122.083  1.00 50.29           C  
ATOM   4485  CG2 VAL R 303     126.883 130.841 120.855  1.00 50.29           C  
ATOM   4486  H   VAL R 303     127.088 133.572 121.696  1.00  0.00           H  
ATOM   4487  HA  VAL R 303     126.732 131.399 123.500  1.00  0.00           H  
ATOM   4488  HB  VAL R 303     128.684 131.915 121.225  1.00  0.00           H  
ATOM   4489 HG11 VAL R 303     129.163 129.472 121.156  1.00  0.00           H  
ATOM   4490 HG12 VAL R 303     129.823 130.209 122.591  1.00  0.00           H  
ATOM   4491 HG13 VAL R 303     128.337 129.262 122.698  1.00  0.00           H  
ATOM   4492 HG21 VAL R 303     127.244 130.334 119.959  1.00  0.00           H  
ATOM   4493 HG22 VAL R 303     126.184 130.173 121.356  1.00  0.00           H  
ATOM   4494 HG23 VAL R 303     126.314 131.708 120.523  1.00  0.00           H  
ATOM   4495  N   TYR R 304     129.483 133.188 123.957  1.00 48.80           N  
ATOM   4496  CA  TYR R 304     130.695 133.383 124.761  1.00 48.80           C  
ATOM   4497  C   TYR R 304     130.546 134.412 125.898  1.00 48.80           C  
ATOM   4498  O   TYR R 304     131.530 134.620 126.608  1.00 48.80           O  
ATOM   4499  CB  TYR R 304     131.872 133.725 123.821  1.00 48.80           C  
ATOM   4500  CG  TYR R 304     132.303 132.565 122.938  1.00 48.80           C  
ATOM   4501  CD1 TYR R 304     131.741 132.385 121.657  1.00 48.80           C  
ATOM   4502  CD2 TYR R 304     133.257 131.641 123.412  1.00 48.80           C  
ATOM   4503  CE1 TYR R 304     132.125 131.292 120.859  1.00 48.80           C  
ATOM   4504  CE2 TYR R 304     133.654 130.555 122.608  1.00 48.80           C  
ATOM   4505  CZ  TYR R 304     133.090 130.382 121.330  1.00 48.80           C  
ATOM   4506  OH  TYR R 304     133.486 129.343 120.540  1.00 48.80           O  
ATOM   4507  H   TYR R 304     129.341 133.846 123.203  1.00  0.00           H  
ATOM   4508  HA  TYR R 304     130.953 132.446 125.257  1.00  0.00           H  
ATOM   4509  HB2 TYR R 304     131.628 134.589 123.204  1.00  0.00           H  
ATOM   4510  HB3 TYR R 304     132.748 134.022 124.399  1.00  0.00           H  
ATOM   4511  HD1 TYR R 304     131.003 133.070 121.278  1.00  0.00           H  
ATOM   4512  HD2 TYR R 304     133.688 131.766 124.394  1.00  0.00           H  
ATOM   4513  HE1 TYR R 304     131.683 131.160 119.882  1.00  0.00           H  
ATOM   4514  HE2 TYR R 304     134.392 129.857 122.974  1.00  0.00           H  
ATOM   4515  HH  TYR R 304     134.181 128.811 120.932  1.00  0.00           H  
ATOM   4516  N   ALA R 305     129.353 135.005 126.093  1.00 59.78           N  
ATOM   4517  CA  ALA R 305     129.103 135.955 127.182  1.00 59.78           C  
ATOM   4518  C   ALA R 305     127.741 135.713 127.844  1.00 59.78           C  
ATOM   4519  O   ALA R 305     127.723 135.316 129.007  1.00 59.78           O  
ATOM   4520  CB  ALA R 305     129.292 137.406 126.703  1.00 59.78           C  
ATOM   4521  H   ALA R 305     128.579 134.803 125.477  1.00  0.00           H  
ATOM   4522  HA  ALA R 305     129.840 135.792 127.971  1.00  0.00           H  
ATOM   4523  HB1 ALA R 305     129.354 138.088 127.550  1.00  0.00           H  
ATOM   4524  HB2 ALA R 305     130.216 137.519 126.136  1.00  0.00           H  
ATOM   4525  HB3 ALA R 305     128.472 137.751 126.076  1.00  0.00           H  
ATOM   4526  N   PHE R 306     126.632 135.950 127.117  1.00 64.15           N  
ATOM   4527  CA  PHE R 306     125.260 135.881 127.649  1.00 64.15           C  
ATOM   4528  C   PHE R 306     124.832 134.509 128.199  1.00 64.15           C  
ATOM   4529  O   PHE R 306     124.022 134.471 129.126  1.00 64.15           O  
ATOM   4530  CB  PHE R 306     124.239 136.353 126.596  1.00 64.15           C  
ATOM   4531  CG  PHE R 306     124.268 137.837 126.281  1.00 64.15           C  
ATOM   4532  CD1 PHE R 306     125.186 138.355 125.345  1.00 64.15           C  
ATOM   4533  CD2 PHE R 306     123.472 138.736 127.022  1.00 64.15           C  
ATOM   4534  CE1 PHE R 306     125.250 139.719 125.104  1.00 64.15           C  
ATOM   4535  CE2 PHE R 306     123.544 140.098 126.763  1.00 64.15           C  
ATOM   4536  CZ  PHE R 306     124.425 140.588 125.806  1.00 64.15           C  
ATOM   4537  H   PHE R 306     126.724 136.266 126.162  1.00  0.00           H  
ATOM   4538  HA  PHE R 306     125.212 136.573 128.493  1.00  0.00           H  
ATOM   4539  HB2 PHE R 306     124.386 135.796 125.673  1.00  0.00           H  
ATOM   4540  HB3 PHE R 306     123.225 136.107 126.918  1.00  0.00           H  
ATOM   4541  HD1 PHE R 306     125.839 137.693 124.809  1.00  0.00           H  
ATOM   4542  HD2 PHE R 306     122.794 138.368 127.778  1.00  0.00           H  
ATOM   4543  HE1 PHE R 306     125.946 140.106 124.374  1.00  0.00           H  
ATOM   4544  HE2 PHE R 306     122.914 140.782 127.312  1.00  0.00           H  
ATOM   4545  HZ  PHE R 306     124.478 141.650 125.616  1.00  0.00           H  
ATOM   4546  N   PHE R 307     125.386 133.424 127.632  1.00 61.80           N  
ATOM   4547  CA  PHE R 307     125.160 132.041 128.058  1.00 61.80           C  
ATOM   4548  C   PHE R 307     125.645 131.786 129.497  1.00 61.80           C  
ATOM   4549  O   PHE R 307     124.960 131.103 130.259  1.00 61.80           O  
ATOM   4550  CB  PHE R 307     125.857 131.100 127.050  1.00 61.80           C  
ATOM   4551  CG  PHE R 307     125.555 129.621 127.220  1.00 61.80           C  
ATOM   4552  CD1 PHE R 307     124.359 129.092 126.692  1.00 61.80           C  
ATOM   4553  CD2 PHE R 307     126.373 128.798 128.025  1.00 61.80           C  
ATOM   4554  CE1 PHE R 307     124.032 127.762 126.909  1.00 61.80           C  
ATOM   4555  CE2 PHE R 307     126.024 127.469 128.234  1.00 61.80           C  
ATOM   4556  CZ  PHE R 307     124.864 126.951 127.671  1.00 61.80           C  
ATOM   4557  H   PHE R 307     126.016 133.549 126.852  1.00  0.00           H  
ATOM   4558  HA  PHE R 307     124.085 131.857 128.021  1.00  0.00           H  
ATOM   4559  HB2 PHE R 307     125.554 131.374 126.038  1.00  0.00           H  
ATOM   4560  HB3 PHE R 307     126.938 131.248 127.082  1.00  0.00           H  
ATOM   4561  HD1 PHE R 307     123.698 129.719 126.110  1.00  0.00           H  
ATOM   4562  HD2 PHE R 307     127.271 129.195 128.476  1.00  0.00           H  
ATOM   4563  HE1 PHE R 307     123.125 127.360 126.484  1.00  0.00           H  
ATOM   4564  HE2 PHE R 307     126.657 126.838 128.839  1.00  0.00           H  
ATOM   4565  HZ  PHE R 307     124.606 125.915 127.836  1.00  0.00           H  
ATOM   4566  N   TYR R 308     126.810 132.363 129.831  1.00 66.34           N  
ATOM   4567  CA  TYR R 308     127.473 132.231 131.121  1.00 66.34           C  
ATOM   4568  C   TYR R 308     126.824 133.160 132.167  1.00 66.34           C  
ATOM   4569  O   TYR R 308     126.723 134.360 131.900  1.00 66.34           O  
ATOM   4570  CB  TYR R 308     128.962 132.550 130.923  1.00 66.34           C  
ATOM   4571  CG  TYR R 308     129.668 131.449 130.157  1.00 66.34           C  
ATOM   4572  CD1 TYR R 308     130.069 130.280 130.837  1.00 66.34           C  
ATOM   4573  CD2 TYR R 308     129.841 131.544 128.760  1.00 66.34           C  
ATOM   4574  CE1 TYR R 308     130.616 129.199 130.122  1.00 66.34           C  
ATOM   4575  CE2 TYR R 308     130.383 130.458 128.045  1.00 66.34           C  
ATOM   4576  CZ  TYR R 308     130.761 129.283 128.725  1.00 66.34           C  
ATOM   4577  OH  TYR R 308     131.259 128.218 128.033  1.00 66.34           O  
ATOM   4578  H   TYR R 308     127.279 132.951 129.157  1.00  0.00           H  
ATOM   4579  HA  TYR R 308     127.415 131.181 131.393  1.00  0.00           H  
ATOM   4580  HB2 TYR R 308     129.112 133.515 130.437  1.00  0.00           H  
ATOM   4581  HB3 TYR R 308     129.437 132.620 131.899  1.00  0.00           H  
ATOM   4582  HD1 TYR R 308     129.929 130.198 131.905  1.00  0.00           H  
ATOM   4583  HD2 TYR R 308     129.526 132.431 128.229  1.00  0.00           H  
ATOM   4584  HE1 TYR R 308     130.906 128.299 130.645  1.00  0.00           H  
ATOM   4585  HE2 TYR R 308     130.489 130.526 126.972  1.00  0.00           H  
ATOM   4586  HH  TYR R 308     131.225 128.333 127.081  1.00  0.00           H  
ATOM   4587  N   PRO R 309     126.386 132.599 133.324  1.00 77.52           N  
ATOM   4588  CA  PRO R 309     125.750 133.367 134.412  1.00 77.52           C  
ATOM   4589  C   PRO R 309     126.481 134.630 134.896  1.00 77.52           C  
ATOM   4590  O   PRO R 309     125.806 135.637 135.090  1.00 77.52           O  
ATOM   4591  CB  PRO R 309     125.598 132.351 135.556  1.00 77.52           C  
ATOM   4592  CG  PRO R 309     125.493 131.010 134.860  1.00 77.52           C  
ATOM   4593  CD  PRO R 309     126.412 131.169 133.658  1.00 77.52           C  
ATOM   4594  HA  PRO R 309     124.760 133.654 134.054  1.00  0.00           H  
ATOM   4595  HB2 PRO R 309     126.481 132.349 136.198  1.00  0.00           H  
ATOM   4596  HB3 PRO R 309     124.733 132.556 136.189  1.00  0.00           H  
ATOM   4597  HG2 PRO R 309     125.755 130.166 135.498  1.00  0.00           H  
ATOM   4598  HG3 PRO R 309     124.469 130.863 134.516  1.00  0.00           H  
ATOM   4599  HD2 PRO R 309     127.435 130.883 133.908  1.00  0.00           H  
ATOM   4600  HD3 PRO R 309     126.052 130.525 132.856  1.00  0.00           H  
ATOM   4601  N   TRP R 310     127.816 134.559 135.071  1.00 81.00           N  
ATOM   4602  CA  TRP R 310     128.646 135.626 135.647  1.00 81.00           C  
ATOM   4603  C   TRP R 310     128.530 136.980 134.922  1.00 81.00           C  
ATOM   4604  O   TRP R 310     128.396 138.004 135.591  1.00 81.00           O  
ATOM   4605  CB  TRP R 310     130.120 135.165 135.763  1.00 81.00           C  
ATOM   4606  CG  TRP R 310     130.870 134.881 134.488  1.00 81.00           C  
ATOM   4607  CD1 TRP R 310     131.000 133.664 133.914  1.00 81.00           C  
ATOM   4608  CD2 TRP R 310     131.526 135.822 133.577  1.00 81.00           C  
ATOM   4609  CE2 TRP R 310     132.007 135.097 132.445  1.00 81.00           C  
ATOM   4610  CE3 TRP R 310     131.749 137.221 133.580  1.00 81.00           C  
ATOM   4611  NE1 TRP R 310     131.683 133.785 132.720  1.00 81.00           N  
ATOM   4612  CZ2 TRP R 310     132.642 135.728 131.360  1.00 81.00           C  
ATOM   4613  CZ3 TRP R 310     132.379 137.867 132.497  1.00 81.00           C  
ATOM   4614  CH2 TRP R 310     132.816 137.124 131.383  1.00 81.00           C  
ATOM   4615  H   TRP R 310     128.294 133.693 134.869  1.00  0.00           H  
ATOM   4616  HA  TRP R 310     128.278 135.782 136.663  1.00  0.00           H  
ATOM   4617  HB2 TRP R 310     130.686 135.931 136.296  1.00  0.00           H  
ATOM   4618  HB3 TRP R 310     130.172 134.278 136.395  1.00  0.00           H  
ATOM   4619  HD1 TRP R 310     130.613 132.746 134.331  1.00  0.00           H  
ATOM   4620  HE1 TRP R 310     131.888 132.994 132.126  1.00  0.00           H  
ATOM   4621  HE3 TRP R 310     131.410 137.810 134.419  1.00  0.00           H  
ATOM   4622  HZ2 TRP R 310     132.987 135.151 130.515  1.00  0.00           H  
ATOM   4623  HZ3 TRP R 310     132.522 138.938 132.520  1.00  0.00           H  
ATOM   4624  HH2 TRP R 310     133.296 137.623 130.554  1.00  0.00           H  
ATOM   4625  N   PHE R 311     128.552 136.949 133.577  1.00 80.32           N  
ATOM   4626  CA  PHE R 311     128.432 138.128 132.720  1.00 80.32           C  
ATOM   4627  C   PHE R 311     127.036 138.754 132.808  1.00 80.32           C  
ATOM   4628  O   PHE R 311     126.916 139.974 132.878  1.00 80.32           O  
ATOM   4629  CB  PHE R 311     128.794 137.754 131.263  1.00 80.32           C  
ATOM   4630  CG  PHE R 311     128.624 138.869 130.240  1.00 80.32           C  
ATOM   4631  CD1 PHE R 311     129.626 139.852 130.097  1.00 80.32           C  
ATOM   4632  CD2 PHE R 311     127.395 139.041 129.564  1.00 80.32           C  
ATOM   4633  CE1 PHE R 311     129.412 140.945 129.267  1.00 80.32           C  
ATOM   4634  CE2 PHE R 311     127.199 140.144 128.746  1.00 80.32           C  
ATOM   4635  CZ  PHE R 311     128.202 141.093 128.600  1.00 80.32           C  
ATOM   4636  H   PHE R 311     128.655 136.062 133.105  1.00  0.00           H  
ATOM   4637  HA  PHE R 311     129.151 138.874 133.066  1.00  0.00           H  
ATOM   4638  HB2 PHE R 311     129.829 137.417 131.223  1.00  0.00           H  
ATOM   4639  HB3 PHE R 311     128.194 136.899 130.952  1.00  0.00           H  
ATOM   4640  HD1 PHE R 311     130.557 139.764 130.637  1.00  0.00           H  
ATOM   4641  HD2 PHE R 311     126.598 138.323 129.693  1.00  0.00           H  
ATOM   4642  HE1 PHE R 311     130.178 141.697 129.151  1.00  0.00           H  
ATOM   4643  HE2 PHE R 311     126.258 140.273 128.231  1.00  0.00           H  
ATOM   4644  HZ  PHE R 311     128.029 141.955 127.974  1.00  0.00           H  
ATOM   4645  N   ARG R 312     126.021 137.881 132.796  1.00 86.35           N  
ATOM   4646  CA  ARG R 312     124.607 138.219 132.775  1.00 86.35           C  
ATOM   4647  C   ARG R 312     124.124 138.908 134.063  1.00 86.35           C  
ATOM   4648  O   ARG R 312     123.299 139.813 133.960  1.00 86.35           O  
ATOM   4649  CB  ARG R 312     123.854 136.923 132.442  1.00 86.35           C  
ATOM   4650  CG  ARG R 312     122.328 137.028 132.293  1.00 86.35           C  
ATOM   4651  CD  ARG R 312     121.743 135.771 131.631  1.00 86.35           C  
ATOM   4652  NE  ARG R 312     122.197 134.553 132.322  1.00 86.35           N  
ATOM   4653  CZ  ARG R 312     122.176 133.301 131.836  1.00 86.35           C  
ATOM   4654  NH1 ARG R 312     121.682 133.030 130.621  1.00 86.35           N1+
ATOM   4655  NH2 ARG R 312     122.672 132.304 132.579  1.00 86.35           N1+
ATOM   4656  H   ARG R 312     126.235 136.894 132.758  1.00  0.00           H  
ATOM   4657  HA  ARG R 312     124.455 138.920 131.952  1.00  0.00           H  
ATOM   4658  HB2 ARG R 312     124.261 136.531 131.507  1.00  0.00           H  
ATOM   4659  HB3 ARG R 312     124.084 136.176 133.202  1.00  0.00           H  
ATOM   4660  HG2 ARG R 312     121.815 137.283 133.221  1.00  0.00           H  
ATOM   4661  HG3 ARG R 312     122.148 137.858 131.608  1.00  0.00           H  
ATOM   4662  HD2 ARG R 312     120.659 135.772 131.745  1.00  0.00           H  
ATOM   4663  HD3 ARG R 312     121.951 135.766 130.561  1.00  0.00           H  
ATOM   4664  HE  ARG R 312     122.575 134.696 133.247  1.00  0.00           H  
ATOM   4665 HH11 ARG R 312     121.344 133.779 130.036  1.00  0.00           H  
ATOM   4666 HH12 ARG R 312     121.696 132.088 130.258  1.00  0.00           H  
ATOM   4667 HH21 ARG R 312     123.062 132.484 133.492  1.00  0.00           H  
ATOM   4668 HH22 ARG R 312     122.704 131.365 132.209  1.00  0.00           H  
ATOM   4669  N   LYS R 313     124.673 138.523 135.233  1.00 95.59           N  
ATOM   4670  CA  LYS R 313     124.406 139.214 136.499  1.00 95.59           C  
ATOM   4671  C   LYS R 313     125.087 140.589 136.521  1.00 95.59           C  
ATOM   4672  O   LYS R 313     124.395 141.576 136.750  1.00 95.59           O  
ATOM   4673  CB  LYS R 313     124.825 138.378 137.731  1.00 95.59           C  
ATOM   4674  CG  LYS R 313     124.274 136.940 137.813  1.00 95.59           C  
ATOM   4675  CD  LYS R 313     122.803 136.749 137.403  1.00 95.59           C  
ATOM   4676  CE  LYS R 313     122.441 135.268 137.246  1.00 95.59           C  
ATOM   4677  NZ  LYS R 313     121.041 135.103 136.821  1.00 95.59           N1+
ATOM   4678  H   LYS R 313     125.350 137.772 135.253  1.00  0.00           H  
ATOM   4679  HA  LYS R 313     123.333 139.395 136.572  1.00  0.00           H  
ATOM   4680  HB2 LYS R 313     125.914 138.319 137.791  1.00  0.00           H  
ATOM   4681  HB3 LYS R 313     124.511 138.916 138.626  1.00  0.00           H  
ATOM   4682  HG2 LYS R 313     124.907 136.289 137.220  1.00  0.00           H  
ATOM   4683  HG3 LYS R 313     124.399 136.584 138.836  1.00  0.00           H  
ATOM   4684  HD2 LYS R 313     122.159 137.210 138.153  1.00  0.00           H  
ATOM   4685  HD3 LYS R 313     122.589 137.254 136.462  1.00  0.00           H  
ATOM   4686  HE2 LYS R 313     123.087 134.798 136.503  1.00  0.00           H  
ATOM   4687  HE3 LYS R 313     122.591 134.738 138.187  1.00  0.00           H  
ATOM   4688  HZ1 LYS R 313     120.895 135.565 135.935  1.00  0.00           H  
ATOM   4689  HZ2 LYS R 313     120.831 134.119 136.729  1.00  0.00           H  
ATOM   4690  HZ3 LYS R 313     120.432 135.507 137.519  1.00  0.00           H  
ATOM   4691  N   ALA R 314     126.403 140.625 136.238  1.00 98.77           N  
ATOM   4692  CA  ALA R 314     127.241 141.831 136.222  1.00 98.77           C  
ATOM   4693  C   ALA R 314     126.748 142.940 135.274  1.00 98.77           C  
ATOM   4694  O   ALA R 314     126.816 144.114 135.639  1.00 98.77           O  
ATOM   4695  CB  ALA R 314     128.685 141.430 135.884  1.00 98.77           C  
ATOM   4696  H   ALA R 314     126.886 139.760 136.033  1.00  0.00           H  
ATOM   4697  HA  ALA R 314     127.232 142.240 137.234  1.00  0.00           H  
ATOM   4698  HB1 ALA R 314     129.343 142.299 135.889  1.00  0.00           H  
ATOM   4699  HB2 ALA R 314     129.077 140.720 136.613  1.00  0.00           H  
ATOM   4700  HB3 ALA R 314     128.753 140.965 134.899  1.00  0.00           H  
ATOM   4701  N   LEU R 315     126.217 142.537 134.106  1.00102.88           N  
ATOM   4702  CA  LEU R 315     125.530 143.381 133.127  1.00102.88           C  
ATOM   4703  C   LEU R 315     124.301 144.088 133.722  1.00102.88           C  
ATOM   4704  O   LEU R 315     124.198 145.309 133.610  1.00102.88           O  
ATOM   4705  CB  LEU R 315     125.166 142.504 131.900  1.00102.88           C  
ATOM   4706  CG  LEU R 315     124.140 143.065 130.884  1.00102.88           C  
ATOM   4707  CD1 LEU R 315     124.591 144.395 130.257  1.00102.88           C  
ATOM   4708  CD2 LEU R 315     123.788 142.018 129.812  1.00102.88           C  
ATOM   4709  H   LEU R 315     126.244 141.551 133.881  1.00  0.00           H  
ATOM   4710  HA  LEU R 315     126.236 144.149 132.807  1.00  0.00           H  
ATOM   4711  HB2 LEU R 315     126.085 142.245 131.372  1.00  0.00           H  
ATOM   4712  HB3 LEU R 315     124.763 141.559 132.268  1.00  0.00           H  
ATOM   4713  HG  LEU R 315     123.210 143.264 131.417  1.00  0.00           H  
ATOM   4714 HD11 LEU R 315     123.735 144.974 129.909  1.00  0.00           H  
ATOM   4715 HD12 LEU R 315     125.139 145.025 130.957  1.00  0.00           H  
ATOM   4716 HD13 LEU R 315     125.248 144.220 129.408  1.00  0.00           H  
ATOM   4717 HD21 LEU R 315     124.029 142.365 128.807  1.00  0.00           H  
ATOM   4718 HD22 LEU R 315     124.323 141.079 129.962  1.00  0.00           H  
ATOM   4719 HD23 LEU R 315     122.723 141.788 129.828  1.00  0.00           H  
ATOM   4720  N   LYS R 316     123.399 143.299 134.332  1.00109.33           N  
ATOM   4721  CA  LYS R 316     122.147 143.768 134.926  1.00109.33           C  
ATOM   4722  C   LYS R 316     122.348 144.764 136.075  1.00109.33           C  
ATOM   4723  O   LYS R 316     121.594 145.733 136.140  1.00109.33           O  
ATOM   4724  CB  LYS R 316     121.306 142.567 135.392  1.00109.33           C  
ATOM   4725  CG  LYS R 316     120.697 141.760 134.238  1.00109.33           C  
ATOM   4726  CD  LYS R 316     120.026 140.475 134.739  1.00109.33           C  
ATOM   4727  CE  LYS R 316     119.447 139.632 133.598  1.00109.33           C  
ATOM   4728  NZ  LYS R 316     118.757 138.440 134.116  1.00109.33           N1+
ATOM   4729  H   LYS R 316     123.572 142.305 134.390  1.00  0.00           H  
ATOM   4730  HA  LYS R 316     121.596 144.288 134.140  1.00  0.00           H  
ATOM   4731  HB2 LYS R 316     121.908 141.918 136.028  1.00  0.00           H  
ATOM   4732  HB3 LYS R 316     120.482 142.915 136.017  1.00  0.00           H  
ATOM   4733  HG2 LYS R 316     119.962 142.376 133.718  1.00  0.00           H  
ATOM   4734  HG3 LYS R 316     121.459 141.520 133.497  1.00  0.00           H  
ATOM   4735  HD2 LYS R 316     120.751 139.881 135.298  1.00  0.00           H  
ATOM   4736  HD3 LYS R 316     119.234 140.735 135.442  1.00  0.00           H  
ATOM   4737  HE2 LYS R 316     118.737 140.221 133.017  1.00  0.00           H  
ATOM   4738  HE3 LYS R 316     120.240 139.320 132.917  1.00  0.00           H  
ATOM   4739  HZ1 LYS R 316     119.406 137.874 134.640  1.00  0.00           H  
ATOM   4740  HZ2 LYS R 316     118.000 138.730 134.718  1.00  0.00           H  
ATOM   4741  HZ3 LYS R 316     118.383 137.906 133.345  1.00  0.00           H  
ATOM   4742  N   MET R 317     123.376 144.547 136.919  1.00112.82           N  
ATOM   4743  CA  MET R 317     123.740 145.456 138.013  1.00112.82           C  
ATOM   4744  C   MET R 317     124.137 146.862 137.533  1.00112.82           C  
ATOM   4745  O   MET R 317     123.821 147.829 138.223  1.00112.82           O  
ATOM   4746  CB  MET R 317     124.846 144.856 138.908  1.00112.82           C  
ATOM   4747  CG  MET R 317     124.509 143.475 139.488  1.00112.82           C  
ATOM   4748  SD  MET R 317     125.305 143.086 141.065  1.00112.82           S  
ATOM   4749  CE  MET R 317     124.794 141.354 141.226  1.00112.82           C  
ATOM   4750  H   MET R 317     123.960 143.731 136.794  1.00  0.00           H  
ATOM   4751  HA  MET R 317     122.852 145.576 138.634  1.00  0.00           H  
ATOM   4752  HB2 MET R 317     125.771 144.777 138.335  1.00  0.00           H  
ATOM   4753  HB3 MET R 317     125.063 145.544 139.726  1.00  0.00           H  
ATOM   4754  HG2 MET R 317     123.432 143.361 139.615  1.00  0.00           H  
ATOM   4755  HG3 MET R 317     124.832 142.711 138.792  1.00  0.00           H  
ATOM   4756  HE1 MET R 317     125.162 140.938 142.164  1.00  0.00           H  
ATOM   4757  HE2 MET R 317     123.707 141.273 141.214  1.00  0.00           H  
ATOM   4758  HE3 MET R 317     125.196 140.761 140.404  1.00  0.00           H  
ATOM   4759  N   MET R 318     124.771 146.953 136.349  1.00109.64           N  
ATOM   4760  CA  MET R 318     125.127 148.217 135.705  1.00109.64           C  
ATOM   4761  C   MET R 318     123.907 148.980 135.165  1.00109.64           C  
ATOM   4762  O   MET R 318     123.888 150.204 135.275  1.00109.64           O  
ATOM   4763  CB  MET R 318     126.154 147.963 134.588  1.00109.64           C  
ATOM   4764  CG  MET R 318     126.943 149.223 134.185  1.00109.64           C  
ATOM   4765  SD  MET R 318     128.275 148.967 132.981  1.00109.64           S  
ATOM   4766  CE  MET R 318     127.326 148.411 131.542  1.00109.64           C  
ATOM   4767  H   MET R 318     124.985 146.111 135.832  1.00  0.00           H  
ATOM   4768  HA  MET R 318     125.604 148.836 136.468  1.00  0.00           H  
ATOM   4769  HB2 MET R 318     126.845 147.187 134.904  1.00  0.00           H  
ATOM   4770  HB3 MET R 318     125.647 147.553 133.715  1.00  0.00           H  
ATOM   4771  HG2 MET R 318     126.267 149.977 133.779  1.00  0.00           H  
ATOM   4772  HG3 MET R 318     127.396 149.664 135.073  1.00  0.00           H  
ATOM   4773  HE1 MET R 318     127.991 148.257 130.694  1.00  0.00           H  
ATOM   4774  HE2 MET R 318     126.825 147.466 131.747  1.00  0.00           H  
ATOM   4775  HE3 MET R 318     126.577 149.153 131.266  1.00  0.00           H  
ATOM   4776  N   LEU R 319     122.909 148.257 134.623  1.00115.22           N  
ATOM   4777  CA  LEU R 319     121.643 148.825 134.141  1.00115.22           C  
ATOM   4778  C   LEU R 319     120.800 149.423 135.281  1.00115.22           C  
ATOM   4779  O   LEU R 319     120.211 150.487 135.095  1.00115.22           O  
ATOM   4780  CB  LEU R 319     120.832 147.759 133.369  1.00115.22           C  
ATOM   4781  CG  LEU R 319     121.479 147.279 132.051  1.00115.22           C  
ATOM   4782  CD1 LEU R 319     120.709 146.076 131.465  1.00115.22           C  
ATOM   4783  CD2 LEU R 319     121.646 148.424 131.028  1.00115.22           C  
ATOM   4784  H   LEU R 319     122.998 147.252 134.566  1.00  0.00           H  
ATOM   4785  HA  LEU R 319     121.886 149.647 133.465  1.00  0.00           H  
ATOM   4786  HB2 LEU R 319     120.663 146.903 134.021  1.00  0.00           H  
ATOM   4787  HB3 LEU R 319     119.840 148.151 133.140  1.00  0.00           H  
ATOM   4788  HG  LEU R 319     122.479 146.914 132.288  1.00  0.00           H  
ATOM   4789 HD11 LEU R 319     121.379 145.229 131.312  1.00  0.00           H  
ATOM   4790 HD12 LEU R 319     119.913 145.736 132.128  1.00  0.00           H  
ATOM   4791 HD13 LEU R 319     120.243 146.299 130.505  1.00  0.00           H  
ATOM   4792 HD21 LEU R 319     121.368 148.130 130.016  1.00  0.00           H  
ATOM   4793 HD22 LEU R 319     121.041 149.294 131.285  1.00  0.00           H  
ATOM   4794 HD23 LEU R 319     122.685 148.752 130.988  1.00  0.00           H  
ATOM   4795  N   PHE R 320     120.812 148.760 136.452  1.00117.14           N  
ATOM   4796  CA  PHE R 320     120.206 149.251 137.693  1.00117.14           C  
ATOM   4797  C   PHE R 320     121.005 150.423 138.297  1.00117.14           C  
ATOM   4798  O   PHE R 320     120.421 151.251 138.991  1.00117.14           O  
ATOM   4799  CB  PHE R 320     120.109 148.099 138.719  1.00117.14           C  
ATOM   4800  CG  PHE R 320     119.480 146.800 138.234  1.00117.14           C  
ATOM   4801  CD1 PHE R 320     118.385 146.793 137.341  1.00117.14           C  
ATOM   4802  CD2 PHE R 320     119.912 145.575 138.787  1.00117.14           C  
ATOM   4803  CE1 PHE R 320     117.828 145.587 136.935  1.00117.14           C  
ATOM   4804  CE2 PHE R 320     119.344 144.380 138.368  1.00117.14           C  
ATOM   4805  CZ  PHE R 320     118.315 144.386 137.435  1.00117.14           C  
ATOM   4806  H   PHE R 320     121.302 147.877 136.516  1.00  0.00           H  
ATOM   4807  HA  PHE R 320     119.201 149.613 137.469  1.00  0.00           H  
ATOM   4808  HB2 PHE R 320     121.113 147.862 139.076  1.00  0.00           H  
ATOM   4809  HB3 PHE R 320     119.552 148.434 139.594  1.00  0.00           H  
ATOM   4810  HD1 PHE R 320     117.990 147.716 136.944  1.00  0.00           H  
ATOM   4811  HD2 PHE R 320     120.705 145.558 139.520  1.00  0.00           H  
ATOM   4812  HE1 PHE R 320     117.010 145.584 136.230  1.00  0.00           H  
ATOM   4813  HE2 PHE R 320     119.702 143.444 138.770  1.00  0.00           H  
ATOM   4814  HZ  PHE R 320     117.877 143.453 137.113  1.00  0.00           H  
ATOM   4815  N   GLY R 321     122.315 150.497 138.004  1.00117.10           N  
ATOM   4816  CA  GLY R 321     123.194 151.590 138.416  1.00117.10           C  
ATOM   4817  C   GLY R 321     122.948 152.876 137.607  1.00117.10           C  
ATOM   4818  O   GLY R 321     123.336 153.948 138.070  1.00117.10           O  
ATOM   4819  H   GLY R 321     122.733 149.767 137.444  1.00  0.00           H  
ATOM   4820  HA2 GLY R 321     123.072 151.792 139.481  1.00  0.00           H  
ATOM   4821  HA3 GLY R 321     124.228 151.277 138.267  1.00  0.00           H  
ATOM   4822  N   LYS R 322     122.305 152.781 136.429  1.00117.10           N  
ATOM   4823  CA  LYS R 322     122.010 153.905 135.537  1.00117.10           C  
ATOM   4824  C   LYS R 322     120.538 154.359 135.584  1.00117.10           C  
ATOM   4825  O   LYS R 322     120.228 155.356 134.932  1.00117.10           O  
ATOM   4826  CB  LYS R 322     122.431 153.529 134.096  1.00117.10           C  
ATOM   4827  CG  LYS R 322     123.949 153.348 133.887  1.00117.10           C  
ATOM   4828  CD  LYS R 322     124.779 154.633 134.046  1.00117.10           C  
ATOM   4829  CE  LYS R 322     126.262 154.403 133.719  1.00117.10           C  
ATOM   4830  NZ  LYS R 322     127.047 155.640 133.869  1.00117.10           N1+
ATOM   4831  H   LYS R 322     122.015 151.870 136.101  1.00  0.00           H  
ATOM   4832  HA  LYS R 322     122.586 154.779 135.840  1.00  0.00           H  
ATOM   4833  HB2 LYS R 322     121.920 152.610 133.803  1.00  0.00           H  
ATOM   4834  HB3 LYS R 322     122.091 154.293 133.394  1.00  0.00           H  
ATOM   4835  HG2 LYS R 322     124.330 152.600 134.579  1.00  0.00           H  
ATOM   4836  HG3 LYS R 322     124.112 152.938 132.890  1.00  0.00           H  
ATOM   4837  HD2 LYS R 322     124.372 155.413 133.401  1.00  0.00           H  
ATOM   4838  HD3 LYS R 322     124.696 155.001 135.068  1.00  0.00           H  
ATOM   4839  HE2 LYS R 322     126.680 153.641 134.378  1.00  0.00           H  
ATOM   4840  HE3 LYS R 322     126.373 154.041 132.696  1.00  0.00           H  
ATOM   4841  HZ1 LYS R 322     128.016 155.453 133.651  1.00  0.00           H  
ATOM   4842  HZ2 LYS R 322     126.691 156.346 133.240  1.00  0.00           H  
ATOM   4843  HZ3 LYS R 322     126.977 155.971 134.821  1.00  0.00           H  
ATOM   4844  N   ILE R 323     119.654 153.670 136.339  1.00115.50           N  
ATOM   4845  CA  ILE R 323     118.223 154.013 136.454  1.00115.50           C  
ATOM   4846  C   ILE R 323     118.108 154.976 137.627  1.00115.50           C  
ATOM   4847  O   ILE R 323     117.072 155.590 137.875  1.00115.50           O  
ATOM   4848  CB  ILE R 323     117.315 152.737 136.561  1.00115.50           C  
ATOM   4849  CG1 ILE R 323     115.886 152.976 136.019  1.00115.50           C  
ATOM   4850  CG2 ILE R 323     117.205 152.120 137.972  1.00115.50           C  
ATOM   4851  CD1 ILE R 323     115.825 153.378 134.537  1.00115.50           C  
ATOM   4852  H   ILE R 323     119.959 152.843 136.834  1.00  0.00           H  
ATOM   4853  HA  ILE R 323     117.931 154.549 135.550  1.00  0.00           H  
ATOM   4854  HB  ILE R 323     117.761 151.970 135.925  1.00  0.00           H  
ATOM   4855 HG12 ILE R 323     115.295 152.068 136.147  1.00  0.00           H  
ATOM   4856 HG13 ILE R 323     115.388 153.738 136.619  1.00  0.00           H  
ATOM   4857 HG21 ILE R 323     116.728 151.140 137.937  1.00  0.00           H  
ATOM   4858 HG22 ILE R 323     118.183 151.992 138.422  1.00  0.00           H  
ATOM   4859 HG23 ILE R 323     116.616 152.746 138.643  1.00  0.00           H  
ATOM   4860 HD11 ILE R 323     114.923 152.986 134.065  1.00  0.00           H  
ATOM   4861 HD12 ILE R 323     115.809 154.462 134.424  1.00  0.00           H  
ATOM   4862 HD13 ILE R 323     116.680 152.995 133.978  1.00  0.00           H  
ATOM   4863  HXT ILE R 323     118.998 155.092 138.248  1.00  0.00           H  
TER   
HETATM 4864  C   UNK     0     136.346 134.731 101.576  0.00  0.00           C  
HETATM 4865  C   UNK     0     137.204 134.294 102.584  0.00  0.00           C  
HETATM 4866  C   UNK     0     136.722 134.032 103.863  0.00  0.00           C  
HETATM 4867  C   UNK     0     135.363 134.176 104.127  0.00  0.00           C  
HETATM 4868  C   UNK     0     134.502 134.609 103.114  0.00  0.00           C  
HETATM 4869  C   UNK     0     134.996 134.904 101.843  0.00  0.00           C  
HETATM 4870  C   UNK     0     133.016 134.772 103.391  0.00  0.00           C  
HETATM 4871  C   UNK     0     132.583 136.222 103.688  0.00  0.00           C  
HETATM 4872  C   UNK     0     131.195 136.316 104.341  0.00  0.00           C  
HETATM 4873  N   UNK     0     133.620 136.904 104.594  0.00  0.00           N1+
HETATM 4874  H   UNK     0     136.733 134.950 100.594  0.00  0.00           H  
HETATM 4875  H   UNK     0     138.257 134.169 102.374  0.00  0.00           H  
HETATM 4876  H   UNK     0     137.396 133.704 104.640  0.00  0.00           H  
HETATM 4877  H   UNK     0     134.985 133.951 105.114  0.00  0.00           H  
HETATM 4878  H   UNK     0     134.334 135.246 101.061  0.00  0.00           H  
HETATM 4879  H   UNK     0     132.725 134.104 104.194  0.00  0.00           H  
HETATM 4880  H   UNK     0     132.452 134.395 102.536  0.00  0.00           H  
HETATM 4881  H   UNK     0     132.626 136.816 102.771  0.00  0.00           H  
HETATM 4882  H   UNK     0     130.497 135.604 103.900  0.00  0.00           H  
HETATM 4883  H   UNK     0     130.765 137.304 104.194  0.00  0.00           H  
HETATM 4884  H   UNK     0     131.221 136.104 105.411  0.00  0.00           H  
HETATM 4885  H   UNK     0     133.546 136.604 105.557  0.00  0.00           H  
HETATM 4886  H   UNK     0     134.548 136.680 104.265  0.00  0.00           H  
HETATM 4887  H   UNK     0     133.546 137.931 104.594  0.00  0.00           H  
CONECT 4864 4865 4869 4874
CONECT 4865 4864 4866 4875
CONECT 4866 4865 4867 4876
CONECT 4867 4866 4868 4877
CONECT 4868 4867 4869 4870
CONECT 4869 4864 4868 4878
CONECT 4870 4868 4871 4879 4880
CONECT 4871 4870 4872 4873 4881
CONECT 4872 4871 4882 4883 4884
CONECT 4873 4871 4885 4886 4887
CONECT 4874 4864
CONECT 4875 4865
CONECT 4876 4866
CONECT 4877 4867
CONECT 4878 4869
CONECT 4879 4870
CONECT 4880 4870
CONECT 4881 4871
CONECT 4882 4872
CONECT 4883 4872
CONECT 4884 4872
CONECT 4885 4873
CONECT 4886 4873
CONECT 4887 4873
END
