# Supplementary material for: Molecular Mechanisms of Methamphetamine-Induced Addiction via TAAR1 Activation
Source: J Med Chem. 2024 Oct 2;67(20):18593–605. doi: 10.1021/acs.jmedchem.4c01961 (PMC11513891; doi:10.1021/acs.jmedchem.4c01961)
Supplement: Supplementary file 2 — jm4c01961_si_003.zip [file jm4c01961_si_003.zip › models/PDB of docking and MD/after-docking-S-AMPH.pdb]

CRYST1  272.320  272.320  272.320  90.00  90.00  90.00 P 1           1
HETATM    1  C   UNK     0     136.657 134.348 104.353  0.00  0.00           C  
HETATM    2  C   UNK     0     137.181 134.502 103.071  0.00  0.00           C  
HETATM    3  C   UNK     0     136.344 134.779 101.991  0.00  0.00           C  
HETATM    4  C   UNK     0     134.973 134.904 102.192  0.00  0.00           C  
HETATM    5  C   UNK     0     134.440 134.730 103.470  0.00  0.00           C  
HETATM    6  C   UNK     0     135.283 134.453 104.551  0.00  0.00           C  
HETATM    7  C   UNK     0     132.936 134.823 103.687  0.00  0.00           C  
HETATM    8  C   UNK     0     132.520 136.059 104.506  0.00  0.00           C  
HETATM    9  C   UNK     0     131.068 136.008 104.999  0.00  0.00           C  
HETATM   10  N   UNK     0     132.727 137.303 103.634  0.00  0.00           N1+
HETATM   11  H   UNK     0     137.314 134.136 105.184  0.00  0.00           H  
HETATM   12  H   UNK     0     138.245 134.411 102.914  0.00  0.00           H  
HETATM   13  H   UNK     0     136.754 134.898 100.999  0.00  0.00           H  
HETATM   14  H   UNK     0     134.331 135.111 101.350  0.00  0.00           H  
HETATM   15  H   UNK     0     134.877 134.315 105.543  0.00  0.00           H  
HETATM   16  H   UNK     0     132.619 133.915 104.193  0.00  0.00           H  
HETATM   17  H   UNK     0     132.403 134.789 102.734  0.00  0.00           H  
HETATM   18  H   UNK     0     133.193 136.222 105.353  0.00  0.00           H  
HETATM   19  H   UNK     0     130.928 135.173 105.683  0.00  0.00           H  
HETATM   20  H   UNK     0     130.346 135.890 104.194  0.00  0.00           H  
HETATM   21  H   UNK     0     130.806 136.904 105.550  0.00  0.00           H  
HETATM   22  H   UNK     0     131.940 137.477 103.029  0.00  0.00           H  
HETATM   23  H   UNK     0     132.907 138.150 104.188  0.00  0.00           H  
HETATM   24  H   UNK     0     133.549 137.176 103.062  0.00  0.00           H  
ATOM     25  N   LYS R  15     120.727 146.051  89.044  1.00114.71           N1+
ATOM     26  CA  LYS R  15     119.265 145.813  88.820  1.00114.71           C  
ATOM     27  C   LYS R  15     119.135 144.274  88.721  1.00114.71           C  
ATOM     28  O   LYS R  15     119.922 143.631  88.021  1.00114.71           O  
ATOM     29  CB  LYS R  15     118.782 146.530  87.535  1.00114.71           C  
ATOM     30  CG  LYS R  15     118.660 148.069  87.626  1.00114.71           C  
ATOM     31  CD  LYS R  15     119.976 148.841  87.835  1.00114.71           C  
ATOM     32  CE  LYS R  15     119.792 150.360  87.712  1.00114.71           C  
ATOM     33  NZ  LYS R  15     121.040 151.079  88.020  1.00114.71           N1+
ATOM     34  HA  LYS R  15     118.755 146.197  89.706  1.00  0.00           H  
ATOM     35  HB2 LYS R  15     119.420 146.270  86.688  1.00  0.00           H  
ATOM     36  HB3 LYS R  15     117.788 146.156  87.281  1.00  0.00           H  
ATOM     37  HG2 LYS R  15     118.188 148.425  86.709  1.00  0.00           H  
ATOM     38  HG3 LYS R  15     117.966 148.322  88.429  1.00  0.00           H  
ATOM     39  HD2 LYS R  15     120.366 148.632  88.831  1.00  0.00           H  
ATOM     40  HD3 LYS R  15     120.727 148.495  87.123  1.00  0.00           H  
ATOM     41  HE2 LYS R  15     119.469 150.624  86.704  1.00  0.00           H  
ATOM     42  HE3 LYS R  15     119.019 150.704  88.400  1.00  0.00           H  
ATOM     43  HZ1 LYS R  15     121.326 150.865  88.968  1.00  0.00           H  
ATOM     44  HZ2 LYS R  15     121.766 150.795  87.378  1.00  0.00           H  
ATOM     45  HZ3 LYS R  15     120.887 152.074  87.936  1.00  0.00           H  
ATOM     46  H1  LYS R  15     120.899 147.040  89.144  1.00  0.00           H  
ATOM     47  H2  LYS R  15     121.006 145.568  89.891  1.00  0.00           H  
ATOM     48  H3  LYS R  15     121.242 145.687  88.254  1.00  0.00           H  
ATOM     49  N   ASN R  16     118.148 143.716  89.441  1.00120.04           N  
ATOM     50  CA  ASN R  16     117.830 142.285  89.450  1.00120.04           C  
ATOM     51  C   ASN R  16     116.310 142.088  89.340  1.00120.04           C  
ATOM     52  O   ASN R  16     115.544 142.966  89.742  1.00120.04           O  
ATOM     53  CB  ASN R  16     118.350 141.626  90.754  1.00120.04           C  
ATOM     54  CG  ASN R  16     118.437 140.095  90.667  1.00120.04           C  
ATOM     55  ND2 ASN R  16     117.817 139.391  91.616  1.00120.04           N  
ATOM     56  OD1 ASN R  16     119.047 139.553  89.749  1.00120.04           O  
ATOM     57  H   ASN R  16     117.527 144.299  89.983  1.00  0.00           H  
ATOM     58  HA  ASN R  16     118.249 141.780  88.576  1.00  0.00           H  
ATOM     59  HB2 ASN R  16     119.359 141.980  90.959  1.00  0.00           H  
ATOM     60  HB3 ASN R  16     117.751 141.933  91.614  1.00  0.00           H  
ATOM     61 HD21 ASN R  16     117.319 139.852  92.364  1.00  0.00           H  
ATOM     62 HD22 ASN R  16     117.849 138.382  91.595  1.00  0.00           H  
ATOM     63  N   ASN R  17     115.914 140.905  88.838  1.00125.95           N  
ATOM     64  CA  ASN R  17     114.534 140.429  88.786  1.00125.95           C  
ATOM     65  C   ASN R  17     114.026 140.086  90.200  1.00125.95           C  
ATOM     66  O   ASN R  17     114.315 139.003  90.709  1.00125.95           O  
ATOM     67  CB  ASN R  17     114.468 139.219  87.821  1.00125.95           C  
ATOM     68  CG  ASN R  17     113.049 138.668  87.615  1.00125.95           C  
ATOM     69  ND2 ASN R  17     112.915 137.343  87.546  1.00125.95           N  
ATOM     70  OD1 ASN R  17     112.088 139.428  87.515  1.00125.95           O  
ATOM     71  H   ASN R  17     116.615 140.240  88.544  1.00  0.00           H  
ATOM     72  HA  ASN R  17     113.922 141.232  88.369  1.00  0.00           H  
ATOM     73  HB2 ASN R  17     114.845 139.514  86.841  1.00  0.00           H  
ATOM     74  HB3 ASN R  17     115.125 138.421  88.174  1.00  0.00           H  
ATOM     75 HD21 ASN R  17     113.719 136.738  87.631  1.00  0.00           H  
ATOM     76 HD22 ASN R  17     112.000 136.937  87.410  1.00  0.00           H  
ATOM     77  N   TRP R  18     113.267 141.024  90.781  1.00120.87           N  
ATOM     78  CA  TRP R  18     112.550 140.890  92.046  1.00120.87           C  
ATOM     79  C   TRP R  18     111.433 141.934  92.113  1.00120.87           C  
ATOM     80  O   TRP R  18     111.550 143.008  91.521  1.00120.87           O  
ATOM     81  CB  TRP R  18     113.494 141.040  93.268  1.00120.87           C  
ATOM     82  CG  TRP R  18     114.210 139.811  93.748  1.00120.87           C  
ATOM     83  CD1 TRP R  18     113.665 138.575  93.837  1.00120.87           C  
ATOM     84  CD2 TRP R  18     115.542 139.699  94.340  1.00120.87           C  
ATOM     85  CE2 TRP R  18     115.746 138.340  94.734  1.00120.87           C  
ATOM     86  CE3 TRP R  18     116.600 140.604  94.596  1.00120.87           C  
ATOM     87  NE1 TRP R  18     114.572 137.703  94.397  1.00120.87           N  
ATOM     88  CZ2 TRP R  18     116.936 137.900  95.340  1.00120.87           C  
ATOM     89  CZ3 TRP R  18     117.796 140.174  95.206  1.00120.87           C  
ATOM     90  CH2 TRP R  18     117.965 138.827  95.579  1.00120.87           C  
ATOM     91  H   TRP R  18     113.104 141.894  90.293  1.00  0.00           H  
ATOM     92  HA  TRP R  18     112.050 139.921  92.066  1.00  0.00           H  
ATOM     93  HB2 TRP R  18     114.223 141.829  93.079  1.00  0.00           H  
ATOM     94  HB3 TRP R  18     112.925 141.375  94.137  1.00  0.00           H  
ATOM     95  HD1 TRP R  18     112.666 138.316  93.521  1.00  0.00           H  
ATOM     96  HE1 TRP R  18     114.367 136.726  94.550  1.00  0.00           H  
ATOM     97  HE3 TRP R  18     116.489 141.642  94.322  1.00  0.00           H  
ATOM     98  HZ2 TRP R  18     117.055 136.866  95.628  1.00  0.00           H  
ATOM     99  HZ3 TRP R  18     118.591 140.881  95.392  1.00  0.00           H  
ATOM    100  HH2 TRP R  18     118.881 138.506  96.053  1.00  0.00           H  
ATOM    101  N   SER R  19     110.394 141.604  92.897  1.00117.08           N  
ATOM    102  CA  SER R  19     109.351 142.533  93.331  1.00117.08           C  
ATOM    103  C   SER R  19     109.939 143.661  94.199  1.00117.08           C  
ATOM    104  O   SER R  19     110.882 143.426  94.958  1.00117.08           O  
ATOM    105  CB  SER R  19     108.246 141.726  94.053  1.00117.08           C  
ATOM    106  OG  SER R  19     107.337 142.531  94.783  1.00117.08           O  
ATOM    107  H   SER R  19     110.381 140.696  93.338  1.00  0.00           H  
ATOM    108  HA  SER R  19     108.912 142.989  92.441  1.00  0.00           H  
ATOM    109  HB2 SER R  19     107.680 141.144  93.325  1.00  0.00           H  
ATOM    110  HB3 SER R  19     108.679 141.005  94.739  1.00  0.00           H  
ATOM    111  HG  SER R  19     106.632 141.971  95.118  1.00  0.00           H  
ATOM    112  N   ASN R  20     109.341 144.857  94.078  1.00112.62           N  
ATOM    113  CA  ASN R  20     109.674 146.038  94.876  1.00112.62           C  
ATOM    114  C   ASN R  20     109.433 145.823  96.385  1.00112.62           C  
ATOM    115  O   ASN R  20     110.205 146.341  97.192  1.00112.62           O  
ATOM    116  CB  ASN R  20     108.880 147.254  94.352  1.00112.62           C  
ATOM    117  CG  ASN R  20     109.424 148.587  94.877  1.00112.62           C  
ATOM    118  ND2 ASN R  20     108.623 149.302  95.669  1.00112.62           N  
ATOM    119  OD1 ASN R  20     110.554 148.962  94.576  1.00112.62           O  
ATOM    120  H   ASN R  20     108.572 144.961  93.431  1.00  0.00           H  
ATOM    121  HA  ASN R  20     110.738 146.244  94.753  1.00  0.00           H  
ATOM    122  HB2 ASN R  20     108.957 147.297  93.265  1.00  0.00           H  
ATOM    123  HB3 ASN R  20     107.817 147.153  94.577  1.00  0.00           H  
ATOM    124 HD21 ASN R  20     107.700 148.968  95.907  1.00  0.00           H  
ATOM    125 HD22 ASN R  20     108.941 150.184  96.043  1.00  0.00           H  
ATOM    126  N   ASP R  21     108.398 145.039  96.735  1.00110.50           N  
ATOM    127  CA  ASP R  21     108.092 144.670  98.116  1.00110.50           C  
ATOM    128  C   ASP R  21     109.037 143.561  98.629  1.00110.50           C  
ATOM    129  O   ASP R  21     109.447 143.627  99.787  1.00110.50           O  
ATOM    130  CB  ASP R  21     106.610 144.267  98.279  1.00110.50           C  
ATOM    131  CG  ASP R  21     106.157 144.138  99.740  1.00110.50           C  
ATOM    132  OD1 ASP R  21     106.600 144.971 100.562  1.00110.50           O  
ATOM    133  OD2 ASP R  21     105.305 143.259  99.989  1.00110.50           O1-
ATOM    134  H   ASP R  21     107.814 144.628  96.021  1.00  0.00           H  
ATOM    135  HA  ASP R  21     108.269 145.557  98.728  1.00  0.00           H  
ATOM    136  HB2 ASP R  21     105.961 144.990  97.784  1.00  0.00           H  
ATOM    137  HB3 ASP R  21     106.450 143.309  97.781  1.00  0.00           H  
ATOM    138  N   VAL R  22     109.392 142.586  97.769  1.00109.25           N  
ATOM    139  CA  VAL R  22     110.332 141.507  98.105  1.00109.25           C  
ATOM    140  C   VAL R  22     111.743 142.030  98.414  1.00109.25           C  
ATOM    141  O   VAL R  22     112.318 141.598  99.410  1.00109.25           O  
ATOM    142  CB  VAL R  22     110.412 140.413  96.998  1.00109.25           C  
ATOM    143  CG1 VAL R  22     111.646 139.480  97.034  1.00109.25           C  
ATOM    144  CG2 VAL R  22     109.133 139.556  97.014  1.00109.25           C  
ATOM    145  H   VAL R  22     109.027 142.592  96.828  1.00  0.00           H  
ATOM    146  HA  VAL R  22     109.960 141.036  99.017  1.00  0.00           H  
ATOM    147  HB  VAL R  22     110.458 140.923  96.038  1.00  0.00           H  
ATOM    148 HG11 VAL R  22     111.555 138.683  96.295  1.00  0.00           H  
ATOM    149 HG12 VAL R  22     112.571 140.007  96.800  1.00  0.00           H  
ATOM    150 HG13 VAL R  22     111.761 139.008  98.011  1.00  0.00           H  
ATOM    151 HG21 VAL R  22     109.121 138.846  96.187  1.00  0.00           H  
ATOM    152 HG22 VAL R  22     109.052 138.987  97.941  1.00  0.00           H  
ATOM    153 HG23 VAL R  22     108.237 140.172  96.930  1.00  0.00           H  
ATOM    154  N   ARG R  23     112.253 142.966  97.593  1.00104.54           N  
ATOM    155  CA  ARG R  23     113.549 143.604  97.828  1.00104.54           C  
ATOM    156  C   ARG R  23     113.546 144.486  99.087  1.00104.54           C  
ATOM    157  O   ARG R  23     114.552 144.484  99.788  1.00104.54           O  
ATOM    158  CB  ARG R  23     114.048 144.348  96.571  1.00104.54           C  
ATOM    159  CG  ARG R  23     113.352 145.686  96.254  1.00104.54           C  
ATOM    160  CD  ARG R  23     113.796 146.336  94.935  1.00104.54           C  
ATOM    161  NE  ARG R  23     115.249 146.548  94.883  1.00104.54           N  
ATOM    162  CZ  ARG R  23     116.147 145.679  94.392  1.00104.54           C  
ATOM    163  NH1 ARG R  23     115.777 144.540  93.789  1.00104.54           N1+
ATOM    164  NH2 ARG R  23     117.448 145.954  94.509  1.00104.54           N1+
ATOM    165  H   ARG R  23     111.729 143.273  96.783  1.00  0.00           H  
ATOM    166  HA  ARG R  23     114.265 142.799  98.012  1.00  0.00           H  
ATOM    167  HB2 ARG R  23     115.114 144.539  96.706  1.00  0.00           H  
ATOM    168  HB3 ARG R  23     113.970 143.680  95.713  1.00  0.00           H  
ATOM    169  HG2 ARG R  23     112.311 145.412  96.127  1.00  0.00           H  
ATOM    170  HG3 ARG R  23     113.380 146.411  97.068  1.00  0.00           H  
ATOM    171  HD2 ARG R  23     113.357 145.886  94.044  1.00  0.00           H  
ATOM    172  HD3 ARG R  23     113.411 147.356  94.964  1.00  0.00           H  
ATOM    173  HE  ARG R  23     115.591 147.382  95.338  1.00  0.00           H  
ATOM    174 HH11 ARG R  23     114.798 144.323  93.677  1.00  0.00           H  
ATOM    175 HH12 ARG R  23     116.474 143.900  93.436  1.00  0.00           H  
ATOM    176 HH21 ARG R  23     117.771 146.825  94.919  1.00  0.00           H  
ATOM    177 HH22 ARG R  23     118.135 145.283  94.196  1.00  0.00           H  
ATOM    178  N   ALA R  24     112.416 145.155  99.391  1.00103.91           N  
ATOM    179  CA  ALA R  24     112.224 145.921 100.625  1.00103.91           C  
ATOM    180  C   ALA R  24     112.278 145.042 101.887  1.00103.91           C  
ATOM    181  O   ALA R  24     112.889 145.458 102.870  1.00103.91           O  
ATOM    182  CB  ALA R  24     110.910 146.714 100.555  1.00103.91           C  
ATOM    183  H   ALA R  24     111.620 145.103  98.771  1.00  0.00           H  
ATOM    184  HA  ALA R  24     113.040 146.643 100.690  1.00  0.00           H  
ATOM    185  HB1 ALA R  24     110.773 147.325 101.448  1.00  0.00           H  
ATOM    186  HB2 ALA R  24     110.907 147.388  99.699  1.00  0.00           H  
ATOM    187  HB3 ALA R  24     110.041 146.063 100.468  1.00  0.00           H  
ATOM    188  N   SER R  25     111.702 143.828 101.813  1.00103.25           N  
ATOM    189  CA  SER R  25     111.769 142.811 102.864  1.00103.25           C  
ATOM    190  C   SER R  25     113.170 142.181 102.997  1.00103.25           C  
ATOM    191  O   SER R  25     113.581 141.876 104.117  1.00103.25           O  
ATOM    192  CB  SER R  25     110.680 141.748 102.617  1.00103.25           C  
ATOM    193  OG  SER R  25     110.637 140.791 103.659  1.00103.25           O  
ATOM    194  H   SER R  25     111.200 143.569 100.974  1.00  0.00           H  
ATOM    195  HA  SER R  25     111.536 143.306 103.807  1.00  0.00           H  
ATOM    196  HB2 SER R  25     109.700 142.223 102.549  1.00  0.00           H  
ATOM    197  HB3 SER R  25     110.845 141.232 101.671  1.00  0.00           H  
ATOM    198  HG  SER R  25     111.436 140.259 103.624  1.00  0.00           H  
ATOM    199  N   LEU R  26     113.890 142.019 101.874  1.00100.47           N  
ATOM    200  CA  LEU R  26     115.261 141.508 101.850  1.00100.47           C  
ATOM    201  C   LEU R  26     116.255 142.520 102.454  1.00100.47           C  
ATOM    202  O   LEU R  26     117.140 142.111 103.204  1.00100.47           O  
ATOM    203  CB  LEU R  26     115.634 141.083 100.411  1.00100.47           C  
ATOM    204  CG  LEU R  26     116.702 139.971 100.346  1.00100.47           C  
ATOM    205  CD1 LEU R  26     116.198 138.641 100.954  1.00100.47           C  
ATOM    206  CD2 LEU R  26     117.238 139.785  98.912  1.00100.47           C  
ATOM    207  H   LEU R  26     113.485 142.262 100.979  1.00  0.00           H  
ATOM    208  HA  LEU R  26     115.272 140.624 102.491  1.00  0.00           H  
ATOM    209  HB2 LEU R  26     114.749 140.719  99.887  1.00  0.00           H  
ATOM    210  HB3 LEU R  26     115.962 141.961  99.852  1.00  0.00           H  
ATOM    211  HG  LEU R  26     117.544 140.311 100.946  1.00  0.00           H  
ATOM    212 HD11 LEU R  26     116.400 137.782 100.314  1.00  0.00           H  
ATOM    213 HD12 LEU R  26     116.689 138.447 101.908  1.00  0.00           H  
ATOM    214 HD13 LEU R  26     115.123 138.654 101.139  1.00  0.00           H  
ATOM    215 HD21 LEU R  26     118.328 139.727  98.911  1.00  0.00           H  
ATOM    216 HD22 LEU R  26     116.864 138.877  98.439  1.00  0.00           H  
ATOM    217 HD23 LEU R  26     116.963 140.614  98.260  1.00  0.00           H  
ATOM    218  N   TYR R  27     116.028 143.822 102.191  1.00100.61           N  
ATOM    219  CA  TYR R  27     116.661 144.953 102.873  1.00100.61           C  
ATOM    220  C   TYR R  27     116.349 144.982 104.385  1.00100.61           C  
ATOM    221  O   TYR R  27     117.258 145.285 105.157  1.00100.61           O  
ATOM    222  CB  TYR R  27     116.254 146.289 102.190  1.00100.61           C  
ATOM    223  CG  TYR R  27     117.236 146.835 101.162  1.00100.61           C  
ATOM    224  CD1 TYR R  27     118.401 147.494 101.603  1.00100.61           C  
ATOM    225  CD2 TYR R  27     116.994 146.739  99.775  1.00100.61           C  
ATOM    226  CE1 TYR R  27     119.345 147.991 100.685  1.00100.61           C  
ATOM    227  CE2 TYR R  27     117.920 147.261  98.851  1.00100.61           C  
ATOM    228  CZ  TYR R  27     119.107 147.869  99.303  1.00100.61           C  
ATOM    229  OH  TYR R  27     120.018 148.351  98.407  1.00100.61           O  
ATOM    230  H   TYR R  27     115.297 144.063 101.534  1.00  0.00           H  
ATOM    231  HA  TYR R  27     117.740 144.822 102.768  1.00  0.00           H  
ATOM    232  HB2 TYR R  27     115.256 146.220 101.757  1.00  0.00           H  
ATOM    233  HB3 TYR R  27     116.170 147.075 102.943  1.00  0.00           H  
ATOM    234  HD1 TYR R  27     118.561 147.634 102.657  1.00  0.00           H  
ATOM    235  HD2 TYR R  27     116.093 146.282  99.403  1.00  0.00           H  
ATOM    236  HE1 TYR R  27     120.241 148.476 101.042  1.00  0.00           H  
ATOM    237  HE2 TYR R  27     117.722 147.181  97.792  1.00  0.00           H  
ATOM    238  HH  TYR R  27     119.733 148.265  97.488  1.00  0.00           H  
ATOM    239  N   SER R  28     115.102 144.656 104.784  1.00 98.29           N  
ATOM    240  CA  SER R  28     114.643 144.666 106.182  1.00 98.29           C  
ATOM    241  C   SER R  28     115.327 143.605 107.068  1.00 98.29           C  
ATOM    242  O   SER R  28     115.682 143.911 108.207  1.00 98.29           O  
ATOM    243  CB  SER R  28     113.098 144.620 106.263  1.00 98.29           C  
ATOM    244  OG  SER R  28     112.550 143.318 106.327  1.00 98.29           O  
ATOM    245  H   SER R  28     114.403 144.435 104.088  1.00  0.00           H  
ATOM    246  HA  SER R  28     114.916 145.649 106.563  1.00  0.00           H  
ATOM    247  HB2 SER R  28     112.781 145.131 107.173  1.00  0.00           H  
ATOM    248  HB3 SER R  28     112.640 145.168 105.441  1.00  0.00           H  
ATOM    249  HG  SER R  28     112.781 142.843 105.521  1.00  0.00           H  
ATOM    250  N   LEU R  29     115.527 142.394 106.516  1.00 93.56           N  
ATOM    251  CA  LEU R  29     116.269 141.303 107.149  1.00 93.56           C  
ATOM    252  C   LEU R  29     117.737 141.691 107.368  1.00 93.56           C  
ATOM    253  O   LEU R  29     118.256 141.499 108.467  1.00 93.56           O  
ATOM    254  CB  LEU R  29     116.129 140.025 106.285  1.00 93.56           C  
ATOM    255  CG  LEU R  29     116.965 138.800 106.736  1.00 93.56           C  
ATOM    256  CD1 LEU R  29     116.542 138.291 108.132  1.00 93.56           C  
ATOM    257  CD2 LEU R  29     116.938 137.691 105.664  1.00 93.56           C  
ATOM    258  H   LEU R  29     115.187 142.217 105.581  1.00  0.00           H  
ATOM    259  HA  LEU R  29     115.820 141.119 108.127  1.00  0.00           H  
ATOM    260  HB2 LEU R  29     115.076 139.744 106.231  1.00  0.00           H  
ATOM    261  HB3 LEU R  29     116.417 140.272 105.261  1.00  0.00           H  
ATOM    262  HG  LEU R  29     118.012 139.094 106.810  1.00  0.00           H  
ATOM    263 HD11 LEU R  29     116.328 137.222 108.151  1.00  0.00           H  
ATOM    264 HD12 LEU R  29     117.329 138.474 108.864  1.00  0.00           H  
ATOM    265 HD13 LEU R  29     115.645 138.793 108.496  1.00  0.00           H  
ATOM    266 HD21 LEU R  29     116.813 136.693 106.084  1.00  0.00           H  
ATOM    267 HD22 LEU R  29     116.130 137.840 104.947  1.00  0.00           H  
ATOM    268 HD23 LEU R  29     117.871 137.681 105.099  1.00  0.00           H  
ATOM    269  N   MET R  30     118.354 142.249 106.313  1.00 88.18           N  
ATOM    270  CA  MET R  30     119.744 142.677 106.304  1.00 88.18           C  
ATOM    271  C   MET R  30     120.042 143.801 107.306  1.00 88.18           C  
ATOM    272  O   MET R  30     121.025 143.634 108.022  1.00 88.18           O  
ATOM    273  CB  MET R  30     120.194 143.015 104.871  1.00 88.18           C  
ATOM    274  CG  MET R  30     120.313 141.771 103.974  1.00 88.18           C  
ATOM    275  SD  MET R  30     120.594 142.144 102.224  1.00 88.18           S  
ATOM    276  CE  MET R  30     120.519 140.469 101.542  1.00 88.18           C  
ATOM    277  H   MET R  30     117.842 142.377 105.451  1.00  0.00           H  
ATOM    278  HA  MET R  30     120.337 141.818 106.626  1.00  0.00           H  
ATOM    279  HB2 MET R  30     119.501 143.726 104.420  1.00  0.00           H  
ATOM    280  HB3 MET R  30     121.165 143.511 104.896  1.00  0.00           H  
ATOM    281  HG2 MET R  30     121.130 141.140 104.326  1.00  0.00           H  
ATOM    282  HG3 MET R  30     119.411 141.163 104.048  1.00  0.00           H  
ATOM    283  HE1 MET R  30     120.569 140.499 100.453  1.00  0.00           H  
ATOM    284  HE2 MET R  30     121.351 139.870 101.909  1.00  0.00           H  
ATOM    285  HE3 MET R  30     119.595 139.975 101.835  1.00  0.00           H  
ATOM    286  N   VAL R  31     119.197 144.857 107.410  1.00 89.43           N  
ATOM    287  CA  VAL R  31     119.399 145.942 108.393  1.00 89.43           C  
ATOM    288  C   VAL R  31     119.318 145.447 109.846  1.00 89.43           C  
ATOM    289  O   VAL R  31     120.157 145.850 110.649  1.00 89.43           O  
ATOM    290  CB  VAL R  31     118.461 147.187 108.283  1.00 89.43           C  
ATOM    291  CG1 VAL R  31     118.704 148.033 107.033  1.00 89.43           C  
ATOM    292  CG2 VAL R  31     116.960 146.907 108.437  1.00 89.43           C  
ATOM    293  H   VAL R  31     118.393 144.933 106.800  1.00  0.00           H  
ATOM    294  HA  VAL R  31     120.406 146.320 108.226  1.00  0.00           H  
ATOM    295  HB  VAL R  31     118.727 147.848 109.110  1.00  0.00           H  
ATOM    296 HG11 VAL R  31     118.233 149.012 107.128  1.00  0.00           H  
ATOM    297 HG12 VAL R  31     119.767 148.200 106.857  1.00  0.00           H  
ATOM    298 HG13 VAL R  31     118.259 147.555 106.163  1.00  0.00           H  
ATOM    299 HG21 VAL R  31     116.371 147.813 108.297  1.00  0.00           H  
ATOM    300 HG22 VAL R  31     116.650 146.194 107.683  1.00  0.00           H  
ATOM    301 HG23 VAL R  31     116.702 146.508 109.416  1.00  0.00           H  
ATOM    302  N   LEU R  32     118.359 144.550 110.139  1.00 88.73           N  
ATOM    303  CA  LEU R  32     118.164 143.954 111.460  1.00 88.73           C  
ATOM    304  C   LEU R  32     119.350 143.076 111.897  1.00 88.73           C  
ATOM    305  O   LEU R  32     119.716 143.124 113.071  1.00 88.73           O  
ATOM    306  CB  LEU R  32     116.814 143.201 111.482  1.00 88.73           C  
ATOM    307  CG  LEU R  32     116.431 142.544 112.830  1.00 88.73           C  
ATOM    308  CD1 LEU R  32     116.390 143.557 113.995  1.00 88.73           C  
ATOM    309  CD2 LEU R  32     115.113 141.753 112.698  1.00 88.73           C  
ATOM    310  H   LEU R  32     117.715 144.255 109.417  1.00  0.00           H  
ATOM    311  HA  LEU R  32     118.103 144.784 112.166  1.00  0.00           H  
ATOM    312  HB2 LEU R  32     116.022 143.894 111.193  1.00  0.00           H  
ATOM    313  HB3 LEU R  32     116.831 142.432 110.707  1.00  0.00           H  
ATOM    314  HG  LEU R  32     117.195 141.805 113.073  1.00  0.00           H  
ATOM    315 HD11 LEU R  32     115.553 143.385 114.671  1.00  0.00           H  
ATOM    316 HD12 LEU R  32     117.299 143.491 114.594  1.00  0.00           H  
ATOM    317 HD13 LEU R  32     116.308 144.585 113.640  1.00  0.00           H  
ATOM    318 HD21 LEU R  32     115.244 140.723 113.034  1.00  0.00           H  
ATOM    319 HD22 LEU R  32     114.302 142.185 113.285  1.00  0.00           H  
ATOM    320 HD23 LEU R  32     114.764 141.710 111.666  1.00  0.00           H  
ATOM    321  N   ILE R  33     119.958 142.341 110.946  1.00 83.44           N  
ATOM    322  CA  ILE R  33     121.185 141.572 111.165  1.00 83.44           C  
ATOM    323  C   ILE R  33     122.387 142.464 111.549  1.00 83.44           C  
ATOM    324  O   ILE R  33     123.120 142.076 112.460  1.00 83.44           O  
ATOM    325  CB  ILE R  33     121.545 140.651 109.954  1.00 83.44           C  
ATOM    326  CG1 ILE R  33     120.555 139.467 109.854  1.00 83.44           C  
ATOM    327  CG2 ILE R  33     122.997 140.112 109.952  1.00 83.44           C  
ATOM    328  CD1 ILE R  33     120.622 138.706 108.521  1.00 83.44           C  
ATOM    329  H   ILE R  33     119.593 142.345 110.003  1.00  0.00           H  
ATOM    330  HA  ILE R  33     120.996 140.922 112.023  1.00  0.00           H  
ATOM    331  HB  ILE R  33     121.425 141.242 109.046  1.00  0.00           H  
ATOM    332 HG12 ILE R  33     120.740 138.771 110.673  1.00  0.00           H  
ATOM    333 HG13 ILE R  33     119.533 139.817 110.000  1.00  0.00           H  
ATOM    334 HG21 ILE R  33     123.175 139.409 109.140  1.00  0.00           H  
ATOM    335 HG22 ILE R  33     123.720 140.913 109.815  1.00  0.00           H  
ATOM    336 HG23 ILE R  33     123.234 139.602 110.885  1.00  0.00           H  
ATOM    337 HD11 ILE R  33     119.712 138.129 108.359  1.00  0.00           H  
ATOM    338 HD12 ILE R  33     120.734 139.386 107.676  1.00  0.00           H  
ATOM    339 HD13 ILE R  33     121.455 138.003 108.503  1.00  0.00           H  
ATOM    340  N   ILE R  34     122.550 143.637 110.896  1.00 82.71           N  
ATOM    341  CA  ILE R  34     123.644 144.568 111.210  1.00 82.71           C  
ATOM    342  C   ILE R  34     123.490 145.153 112.627  1.00 82.71           C  
ATOM    343  O   ILE R  34     124.482 145.204 113.348  1.00 82.71           O  
ATOM    344  CB  ILE R  34     123.793 145.821 110.283  1.00 82.71           C  
ATOM    345  CG1 ILE R  34     123.301 145.689 108.837  1.00 82.71           C  
ATOM    346  CG2 ILE R  34     125.241 146.334 110.296  1.00 82.71           C  
ATOM    347  CD1 ILE R  34     124.036 144.683 107.951  1.00 82.71           C  
ATOM    348  H   ILE R  34     121.911 143.907 110.160  1.00  0.00           H  
ATOM    349  HA  ILE R  34     124.574 143.996 111.176  1.00  0.00           H  
ATOM    350  HB  ILE R  34     123.187 146.637 110.683  1.00  0.00           H  
ATOM    351 HG12 ILE R  34     122.249 145.457 108.875  1.00  0.00           H  
ATOM    352 HG13 ILE R  34     123.350 146.665 108.354  1.00  0.00           H  
ATOM    353 HG21 ILE R  34     125.342 147.236 109.691  1.00  0.00           H  
ATOM    354 HG22 ILE R  34     125.583 146.580 111.300  1.00  0.00           H  
ATOM    355 HG23 ILE R  34     125.924 145.585 109.898  1.00  0.00           H  
ATOM    356 HD11 ILE R  34     123.554 144.635 106.976  1.00  0.00           H  
ATOM    357 HD12 ILE R  34     125.066 144.993 107.789  1.00  0.00           H  
ATOM    358 HD13 ILE R  34     124.028 143.682 108.380  1.00  0.00           H  
ATOM    359  N   LEU R  35     122.260 145.560 113.004  1.00 85.11           N  
ATOM    360  CA  LEU R  35     121.958 146.162 114.307  1.00 85.11           C  
ATOM    361  C   LEU R  35     122.336 145.252 115.482  1.00 85.11           C  
ATOM    362  O   LEU R  35     122.977 145.734 116.410  1.00 85.11           O  
ATOM    363  CB  LEU R  35     120.469 146.564 114.406  1.00 85.11           C  
ATOM    364  CG  LEU R  35     120.042 147.745 113.507  1.00 85.11           C  
ATOM    365  CD1 LEU R  35     118.522 147.991 113.617  1.00 85.11           C  
ATOM    366  CD2 LEU R  35     120.863 149.025 113.764  1.00 85.11           C  
ATOM    367  H   LEU R  35     121.488 145.480 112.357  1.00  0.00           H  
ATOM    368  HA  LEU R  35     122.577 147.056 114.394  1.00  0.00           H  
ATOM    369  HB2 LEU R  35     119.849 145.694 114.182  1.00  0.00           H  
ATOM    370  HB3 LEU R  35     120.237 146.832 115.439  1.00  0.00           H  
ATOM    371  HG  LEU R  35     120.238 147.465 112.476  1.00  0.00           H  
ATOM    372 HD11 LEU R  35     118.055 147.956 112.632  1.00  0.00           H  
ATOM    373 HD12 LEU R  35     118.028 147.236 114.230  1.00  0.00           H  
ATOM    374 HD13 LEU R  35     118.283 148.959 114.057  1.00  0.00           H  
ATOM    375 HD21 LEU R  35     120.256 149.929 113.718  1.00  0.00           H  
ATOM    376 HD22 LEU R  35     121.341 149.011 114.744  1.00  0.00           H  
ATOM    377 HD23 LEU R  35     121.650 149.133 113.017  1.00  0.00           H  
ATOM    378  N   THR R  36     121.989 143.958 115.396  1.00 80.61           N  
ATOM    379  CA  THR R  36     122.326 142.964 116.415  1.00 80.61           C  
ATOM    380  C   THR R  36     123.834 142.625 116.469  1.00 80.61           C  
ATOM    381  O   THR R  36     124.345 142.391 117.564  1.00 80.61           O  
ATOM    382  CB  THR R  36     121.525 141.651 116.223  1.00 80.61           C  
ATOM    383  CG2 THR R  36     121.640 140.651 117.391  1.00 80.61           C  
ATOM    384  OG1 THR R  36     120.152 141.952 116.065  1.00 80.61           O  
ATOM    385  H   THR R  36     121.446 143.628 114.610  1.00  0.00           H  
ATOM    386  HA  THR R  36     122.052 143.384 117.385  1.00  0.00           H  
ATOM    387  HB  THR R  36     121.839 141.170 115.296  1.00  0.00           H  
ATOM    388  HG1 THR R  36     119.660 141.129 116.029  1.00  0.00           H  
ATOM    389 HG21 THR R  36     121.012 139.776 117.222  1.00  0.00           H  
ATOM    390 HG22 THR R  36     122.658 140.287 117.526  1.00  0.00           H  
ATOM    391 HG23 THR R  36     121.329 141.106 118.332  1.00  0.00           H  
ATOM    392  N   THR R  37     124.528 142.663 115.313  1.00 76.13           N  
ATOM    393  CA  THR R  37     125.987 142.509 115.228  1.00 76.13           C  
ATOM    394  C   THR R  37     126.739 143.667 115.915  1.00 76.13           C  
ATOM    395  O   THR R  37     127.723 143.411 116.603  1.00 76.13           O  
ATOM    396  CB  THR R  37     126.497 142.417 113.761  1.00 76.13           C  
ATOM    397  CG2 THR R  37     128.022 142.268 113.601  1.00 76.13           C  
ATOM    398  OG1 THR R  37     125.901 141.312 113.120  1.00 76.13           O  
ATOM    399  H   THR R  37     124.049 142.879 114.450  1.00  0.00           H  
ATOM    400  HA  THR R  37     126.255 141.583 115.743  1.00  0.00           H  
ATOM    401  HB  THR R  37     126.187 143.300 113.205  1.00  0.00           H  
ATOM    402  HG1 THR R  37     124.951 141.455 113.069  1.00  0.00           H  
ATOM    403 HG21 THR R  37     128.294 142.052 112.567  1.00  0.00           H  
ATOM    404 HG22 THR R  37     128.538 143.187 113.875  1.00  0.00           H  
ATOM    405 HG23 THR R  37     128.411 141.461 114.223  1.00  0.00           H  
ATOM    406  N   LEU R  38     126.255 144.908 115.744  1.00 76.79           N  
ATOM    407  CA  LEU R  38     126.829 146.097 116.371  1.00 76.79           C  
ATOM    408  C   LEU R  38     126.502 146.160 117.866  1.00 76.79           C  
ATOM    409  O   LEU R  38     127.429 146.189 118.671  1.00 76.79           O  
ATOM    410  CB  LEU R  38     126.338 147.371 115.654  1.00 76.79           C  
ATOM    411  CG  LEU R  38     126.782 147.496 114.184  1.00 76.79           C  
ATOM    412  CD1 LEU R  38     126.133 148.726 113.518  1.00 76.79           C  
ATOM    413  CD2 LEU R  38     128.308 147.499 114.035  1.00 76.79           C  
ATOM    414  H   LEU R  38     125.445 145.054 115.156  1.00  0.00           H  
ATOM    415  HA  LEU R  38     127.915 146.042 116.284  1.00  0.00           H  
ATOM    416  HB2 LEU R  38     125.248 147.409 115.693  1.00  0.00           H  
ATOM    417  HB3 LEU R  38     126.688 148.251 116.198  1.00  0.00           H  
ATOM    418  HG  LEU R  38     126.441 146.623 113.637  1.00  0.00           H  
ATOM    419 HD11 LEU R  38     126.867 149.365 113.028  1.00  0.00           H  
ATOM    420 HD12 LEU R  38     125.412 148.420 112.761  1.00  0.00           H  
ATOM    421 HD13 LEU R  38     125.597 149.346 114.237  1.00  0.00           H  
ATOM    422 HD21 LEU R  38     128.601 147.807 113.036  1.00  0.00           H  
ATOM    423 HD22 LEU R  38     128.784 148.172 114.747  1.00  0.00           H  
ATOM    424 HD23 LEU R  38     128.723 146.503 114.187  1.00  0.00           H  
ATOM    425  N   VAL R  39     125.201 146.188 118.201  1.00 77.21           N  
ATOM    426  CA  VAL R  39     124.685 146.395 119.554  1.00 77.21           C  
ATOM    427  C   VAL R  39     125.097 145.283 120.533  1.00 77.21           C  
ATOM    428  O   VAL R  39     125.589 145.614 121.606  1.00 77.21           O  
ATOM    429  CB  VAL R  39     123.136 146.570 119.567  1.00 77.21           C  
ATOM    430  CG1 VAL R  39     122.475 146.531 120.964  1.00 77.21           C  
ATOM    431  CG2 VAL R  39     122.730 147.876 118.859  1.00 77.21           C  
ATOM    432  H   VAL R  39     124.501 146.121 117.472  1.00  0.00           H  
ATOM    433  HA  VAL R  39     125.128 147.324 119.918  1.00  0.00           H  
ATOM    434  HB  VAL R  39     122.700 145.747 119.000  1.00  0.00           H  
ATOM    435 HG11 VAL R  39     121.414 146.772 120.902  1.00  0.00           H  
ATOM    436 HG12 VAL R  39     122.542 145.546 121.427  1.00  0.00           H  
ATOM    437 HG13 VAL R  39     122.937 147.253 121.638  1.00  0.00           H  
ATOM    438 HG21 VAL R  39     121.646 147.969 118.793  1.00  0.00           H  
ATOM    439 HG22 VAL R  39     123.104 148.747 119.398  1.00  0.00           H  
ATOM    440 HG23 VAL R  39     123.119 147.930 117.843  1.00  0.00           H  
ATOM    441  N   GLY R  40     124.933 144.006 120.146  1.00 72.80           N  
ATOM    442  CA  GLY R  40     125.248 142.849 120.991  1.00 72.80           C  
ATOM    443  C   GLY R  40     126.735 142.803 121.377  1.00 72.80           C  
ATOM    444  O   GLY R  40     127.049 142.588 122.547  1.00 72.80           O  
ATOM    445  H   GLY R  40     124.554 143.808 119.229  1.00  0.00           H  
ATOM    446  HA2 GLY R  40     124.630 142.874 121.890  1.00  0.00           H  
ATOM    447  HA3 GLY R  40     124.994 141.937 120.452  1.00  0.00           H  
ATOM    448  N   ASN R  41     127.634 143.062 120.410  1.00 69.55           N  
ATOM    449  CA  ASN R  41     129.085 143.130 120.623  1.00 69.55           C  
ATOM    450  C   ASN R  41     129.532 144.412 121.344  1.00 69.55           C  
ATOM    451  O   ASN R  41     130.514 144.342 122.081  1.00 69.55           O  
ATOM    452  CB  ASN R  41     129.809 142.965 119.272  1.00 69.55           C  
ATOM    453  CG  ASN R  41     129.801 141.513 118.787  1.00 69.55           C  
ATOM    454  ND2 ASN R  41     129.102 141.228 117.690  1.00 69.55           N  
ATOM    455  OD1 ASN R  41     130.431 140.656 119.400  1.00 69.55           O  
ATOM    456  H   ASN R  41     127.313 143.255 119.472  1.00  0.00           H  
ATOM    457  HA  ASN R  41     129.327 142.272 121.255  1.00  0.00           H  
ATOM    458  HB2 ASN R  41     129.413 143.649 118.521  1.00  0.00           H  
ATOM    459  HB3 ASN R  41     130.857 143.236 119.389  1.00  0.00           H  
ATOM    460 HD21 ASN R  41     128.599 141.961 117.203  1.00  0.00           H  
ATOM    461 HD22 ASN R  41     129.079 140.284 117.324  1.00  0.00           H  
ATOM    462  N   LEU R  42     128.807 145.534 121.173  1.00 74.59           N  
ATOM    463  CA  LEU R  42     129.038 146.786 121.903  1.00 74.59           C  
ATOM    464  C   LEU R  42     128.789 146.611 123.410  1.00 74.59           C  
ATOM    465  O   LEU R  42     129.629 147.033 124.203  1.00 74.59           O  
ATOM    466  CB  LEU R  42     128.156 147.916 121.320  1.00 74.59           C  
ATOM    467  CG  LEU R  42     128.437 149.335 121.868  1.00 74.59           C  
ATOM    468  CD1 LEU R  42     129.731 149.921 121.260  1.00 74.59           C  
ATOM    469  CD2 LEU R  42     127.217 150.263 121.682  1.00 74.59           C  
ATOM    470  H   LEU R  42     128.026 145.530 120.531  1.00  0.00           H  
ATOM    471  HA  LEU R  42     130.086 147.056 121.761  1.00  0.00           H  
ATOM    472  HB2 LEU R  42     128.258 147.950 120.236  1.00  0.00           H  
ATOM    473  HB3 LEU R  42     127.113 147.665 121.509  1.00  0.00           H  
ATOM    474  HG  LEU R  42     128.593 149.273 122.945  1.00  0.00           H  
ATOM    475 HD11 LEU R  42     130.430 150.207 122.046  1.00  0.00           H  
ATOM    476 HD12 LEU R  42     130.247 149.204 120.621  1.00  0.00           H  
ATOM    477 HD13 LEU R  42     129.551 150.806 120.650  1.00  0.00           H  
ATOM    478 HD21 LEU R  42     127.476 151.215 121.218  1.00  0.00           H  
ATOM    479 HD22 LEU R  42     126.445 149.808 121.060  1.00  0.00           H  
ATOM    480 HD23 LEU R  42     126.759 150.495 122.644  1.00  0.00           H  
ATOM    481  N   ILE R  43     127.667 145.960 123.771  1.00 74.48           N  
ATOM    482  CA  ILE R  43     127.307 145.662 125.157  1.00 74.48           C  
ATOM    483  C   ILE R  43     128.312 144.712 125.844  1.00 74.48           C  
ATOM    484  O   ILE R  43     128.584 144.925 127.022  1.00 74.48           O  
ATOM    485  CB  ILE R  43     125.848 145.116 125.294  1.00 74.48           C  
ATOM    486  CG1 ILE R  43     124.777 146.135 124.821  1.00 74.48           C  
ATOM    487  CG2 ILE R  43     125.477 144.632 126.713  1.00 74.48           C  
ATOM    488  CD1 ILE R  43     124.940 147.574 125.332  1.00 74.48           C  
ATOM    489  H   ILE R  43     127.018 145.648 123.059  1.00  0.00           H  
ATOM    490  HA  ILE R  43     127.373 146.602 125.707  1.00  0.00           H  
ATOM    491  HB  ILE R  43     125.759 144.250 124.636  1.00  0.00           H  
ATOM    492 HG12 ILE R  43     124.776 146.187 123.741  1.00  0.00           H  
ATOM    493 HG13 ILE R  43     123.779 145.773 125.071  1.00  0.00           H  
ATOM    494 HG21 ILE R  43     124.435 144.317 126.766  1.00  0.00           H  
ATOM    495 HG22 ILE R  43     126.068 143.773 127.031  1.00  0.00           H  
ATOM    496 HG23 ILE R  43     125.618 145.429 127.444  1.00  0.00           H  
ATOM    497 HD11 ILE R  43     124.002 148.123 125.242  1.00  0.00           H  
ATOM    498 HD12 ILE R  43     125.236 147.601 126.381  1.00  0.00           H  
ATOM    499 HD13 ILE R  43     125.691 148.114 124.754  1.00  0.00           H  
ATOM    500  N   VAL R  44     128.904 143.755 125.103  1.00 72.94           N  
ATOM    501  CA  VAL R  44     130.006 142.913 125.588  1.00 72.94           C  
ATOM    502  C   VAL R  44     131.279 143.724 125.916  1.00 72.94           C  
ATOM    503  O   VAL R  44     131.857 143.506 126.981  1.00 72.94           O  
ATOM    504  CB  VAL R  44     130.333 141.747 124.603  1.00 72.94           C  
ATOM    505  CG1 VAL R  44     131.669 141.011 124.852  1.00 72.94           C  
ATOM    506  CG2 VAL R  44     129.194 140.714 124.594  1.00 72.94           C  
ATOM    507  H   VAL R  44     128.640 143.637 124.135  1.00  0.00           H  
ATOM    508  HA  VAL R  44     129.678 142.464 126.525  1.00  0.00           H  
ATOM    509  HB  VAL R  44     130.389 142.162 123.596  1.00  0.00           H  
ATOM    510 HG11 VAL R  44     131.771 140.151 124.188  1.00  0.00           H  
ATOM    511 HG12 VAL R  44     132.532 141.647 124.659  1.00  0.00           H  
ATOM    512 HG13 VAL R  44     131.733 140.644 125.876  1.00  0.00           H  
ATOM    513 HG21 VAL R  44     129.376 139.927 123.862  1.00  0.00           H  
ATOM    514 HG22 VAL R  44     129.087 140.238 125.569  1.00  0.00           H  
ATOM    515 HG23 VAL R  44     128.236 141.169 124.349  1.00  0.00           H  
ATOM    516  N   ILE R  45     131.664 144.660 125.029  1.00 73.52           N  
ATOM    517  CA  ILE R  45     132.837 145.526 125.189  1.00 73.52           C  
ATOM    518  C   ILE R  45     132.724 146.481 126.398  1.00 73.52           C  
ATOM    519  O   ILE R  45     133.664 146.541 127.191  1.00 73.52           O  
ATOM    520  CB  ILE R  45     133.159 146.324 123.886  1.00 73.52           C  
ATOM    521  CG1 ILE R  45     133.605 145.367 122.753  1.00 73.52           C  
ATOM    522  CG2 ILE R  45     134.209 147.449 124.045  1.00 73.52           C  
ATOM    523  CD1 ILE R  45     133.498 145.973 121.343  1.00 73.52           C  
ATOM    524  H   ILE R  45     131.131 144.787 124.178  1.00  0.00           H  
ATOM    525  HA  ILE R  45     133.689 144.874 125.386  1.00  0.00           H  
ATOM    526  HB  ILE R  45     132.231 146.796 123.562  1.00  0.00           H  
ATOM    527 HG12 ILE R  45     134.632 145.046 122.929  1.00  0.00           H  
ATOM    528 HG13 ILE R  45     133.016 144.451 122.772  1.00  0.00           H  
ATOM    529 HG21 ILE R  45     134.430 147.923 123.089  1.00  0.00           H  
ATOM    530 HG22 ILE R  45     133.868 148.246 124.707  1.00  0.00           H  
ATOM    531 HG23 ILE R  45     135.147 147.059 124.442  1.00  0.00           H  
ATOM    532 HD11 ILE R  45     133.318 145.194 120.602  1.00  0.00           H  
ATOM    533 HD12 ILE R  45     132.678 146.686 121.268  1.00  0.00           H  
ATOM    534 HD13 ILE R  45     134.418 146.486 121.063  1.00  0.00           H  
ATOM    535  N   VAL R  46     131.581 147.179 126.528  1.00 78.51           N  
ATOM    536  CA  VAL R  46     131.331 148.156 127.593  1.00 78.51           C  
ATOM    537  C   VAL R  46     131.135 147.495 128.974  1.00 78.51           C  
ATOM    538  O   VAL R  46     131.706 147.986 129.949  1.00 78.51           O  
ATOM    539  CB  VAL R  46     130.104 149.064 127.272  1.00 78.51           C  
ATOM    540  CG1 VAL R  46     129.716 150.040 128.405  1.00 78.51           C  
ATOM    541  CG2 VAL R  46     130.332 149.876 125.983  1.00 78.51           C  
ATOM    542  H   VAL R  46     130.850 147.072 125.836  1.00  0.00           H  
ATOM    543  HA  VAL R  46     132.212 148.799 127.661  1.00  0.00           H  
ATOM    544  HB  VAL R  46     129.245 148.416 127.091  1.00  0.00           H  
ATOM    545 HG11 VAL R  46     128.922 150.716 128.085  1.00  0.00           H  
ATOM    546 HG12 VAL R  46     129.344 149.523 129.289  1.00  0.00           H  
ATOM    547 HG13 VAL R  46     130.566 150.651 128.709  1.00  0.00           H  
ATOM    548 HG21 VAL R  46     129.446 150.452 125.716  1.00  0.00           H  
ATOM    549 HG22 VAL R  46     131.159 150.576 126.102  1.00  0.00           H  
ATOM    550 HG23 VAL R  46     130.567 149.241 125.130  1.00  0.00           H  
ATOM    551  N   SER R  47     130.368 146.389 129.033  1.00 81.43           N  
ATOM    552  CA  SER R  47     130.071 145.665 130.276  1.00 81.43           C  
ATOM    553  C   SER R  47     131.280 144.918 130.862  1.00 81.43           C  
ATOM    554  O   SER R  47     131.289 144.684 132.068  1.00 81.43           O  
ATOM    555  CB  SER R  47     128.910 144.675 130.073  1.00 81.43           C  
ATOM    556  OG  SER R  47     127.717 145.368 129.776  1.00 81.43           O  
ATOM    557  H   SER R  47     129.943 146.024 128.190  1.00  0.00           H  
ATOM    558  HA  SER R  47     129.761 146.398 131.024  1.00  0.00           H  
ATOM    559  HB2 SER R  47     129.135 143.956 129.287  1.00  0.00           H  
ATOM    560  HB3 SER R  47     128.732 144.096 130.981  1.00  0.00           H  
ATOM    561  HG  SER R  47     127.739 145.609 128.845  1.00  0.00           H  
ATOM    562  N   ILE R  48     132.276 144.567 130.030  1.00 79.52           N  
ATOM    563  CA  ILE R  48     133.543 144.013 130.507  1.00 79.52           C  
ATOM    564  C   ILE R  48     134.503 145.122 130.967  1.00 79.52           C  
ATOM    565  O   ILE R  48     134.997 145.018 132.087  1.00 79.52           O  
ATOM    566  CB  ILE R  48     134.204 143.043 129.479  1.00 79.52           C  
ATOM    567  CG1 ILE R  48     133.469 141.682 129.549  1.00 79.52           C  
ATOM    568  CG2 ILE R  48     135.730 142.833 129.638  1.00 79.52           C  
ATOM    569  CD1 ILE R  48     133.705 140.737 128.364  1.00 79.52           C  
ATOM    570  H   ILE R  48     132.202 144.752 129.040  1.00  0.00           H  
ATOM    571  HA  ILE R  48     133.338 143.414 131.397  1.00  0.00           H  
ATOM    572  HB  ILE R  48     134.039 143.458 128.485  1.00  0.00           H  
ATOM    573 HG12 ILE R  48     133.742 141.168 130.472  1.00  0.00           H  
ATOM    574 HG13 ILE R  48     132.395 141.852 129.620  1.00  0.00           H  
ATOM    575 HG21 ILE R  48     136.111 142.090 128.939  1.00  0.00           H  
ATOM    576 HG22 ILE R  48     136.294 143.746 129.443  1.00  0.00           H  
ATOM    577 HG23 ILE R  48     135.978 142.491 130.642  1.00  0.00           H  
ATOM    578 HD11 ILE R  48     133.033 139.880 128.419  1.00  0.00           H  
ATOM    579 HD12 ILE R  48     133.507 141.238 127.419  1.00  0.00           H  
ATOM    580 HD13 ILE R  48     134.724 140.349 128.347  1.00  0.00           H  
ATOM    581  N   SER R  49     134.728 146.151 130.127  1.00 83.37           N  
ATOM    582  CA  SER R  49     135.709 147.219 130.363  1.00 83.37           C  
ATOM    583  C   SER R  49     135.426 148.115 131.586  1.00 83.37           C  
ATOM    584  O   SER R  49     136.384 148.598 132.191  1.00 83.37           O  
ATOM    585  CB  SER R  49     135.883 148.073 129.093  1.00 83.37           C  
ATOM    586  OG  SER R  49     136.644 147.368 128.134  1.00 83.37           O  
ATOM    587  H   SER R  49     134.253 146.176 129.234  1.00  0.00           H  
ATOM    588  HA  SER R  49     136.668 146.735 130.555  1.00  0.00           H  
ATOM    589  HB2 SER R  49     134.919 148.365 128.673  1.00  0.00           H  
ATOM    590  HB3 SER R  49     136.420 148.997 129.313  1.00  0.00           H  
ATOM    591  HG  SER R  49     136.070 146.730 127.702  1.00  0.00           H  
ATOM    592  N   HIS R  50     134.141 148.298 131.941  1.00 89.50           N  
ATOM    593  CA  HIS R  50     133.713 149.077 133.106  1.00 89.50           C  
ATOM    594  C   HIS R  50     134.103 148.416 134.441  1.00 89.50           C  
ATOM    595  O   HIS R  50     134.686 149.084 135.294  1.00 89.50           O  
ATOM    596  CB  HIS R  50     132.196 149.346 133.022  1.00 89.50           C  
ATOM    597  CG  HIS R  50     131.657 150.207 134.140  1.00 89.50           C  
ATOM    598  CD2 HIS R  50     131.688 151.570 134.335  1.00 89.50           C  
ATOM    599  ND1 HIS R  50     130.985 149.689 135.235  1.00 89.50           N  
ATOM    600  CE1 HIS R  50     130.660 150.720 136.020  1.00 89.50           C  
ATOM    601  NE2 HIS R  50     131.055 151.892 135.538  1.00 89.50           N  
ATOM    602  H   HIS R  50     133.405 147.878 131.388  1.00  0.00           H  
ATOM    603  HA  HIS R  50     134.221 150.042 133.058  1.00  0.00           H  
ATOM    604  HB2 HIS R  50     131.965 149.848 132.081  1.00  0.00           H  
ATOM    605  HB3 HIS R  50     131.644 148.405 133.003  1.00  0.00           H  
ATOM    606  HD1 HIS R  50     130.779 148.715 135.411  1.00  0.00           H  
ATOM    607  HD2 HIS R  50     132.119 152.338 133.710  1.00  0.00           H  
ATOM    608  HE1 HIS R  50     130.127 150.611 136.953  1.00  0.00           H  
ATOM    609  N   PHE R  51     133.777 147.121 134.587  1.00 90.80           N  
ATOM    610  CA  PHE R  51     134.054 146.336 135.787  1.00 90.80           C  
ATOM    611  C   PHE R  51     135.492 145.823 135.754  1.00 90.80           C  
ATOM    612  O   PHE R  51     135.771 144.852 135.052  1.00 90.80           O  
ATOM    613  CB  PHE R  51     133.061 145.163 135.897  1.00 90.80           C  
ATOM    614  CG  PHE R  51     131.631 145.582 136.160  1.00 90.80           C  
ATOM    615  CD1 PHE R  51     130.813 145.980 135.087  1.00 90.80           C  
ATOM    616  CD2 PHE R  51     131.152 145.732 137.478  1.00 90.80           C  
ATOM    617  CE1 PHE R  51     129.521 146.413 135.320  1.00 90.80           C  
ATOM    618  CE2 PHE R  51     129.857 146.185 137.695  1.00 90.80           C  
ATOM    619  CZ  PHE R  51     129.041 146.513 136.620  1.00 90.80           C  
ATOM    620  H   PHE R  51     133.324 146.631 133.829  1.00  0.00           H  
ATOM    621  HA  PHE R  51     133.925 146.965 136.671  1.00  0.00           H  
ATOM    622  HB2 PHE R  51     133.080 144.570 134.980  1.00  0.00           H  
ATOM    623  HB3 PHE R  51     133.369 144.485 136.696  1.00  0.00           H  
ATOM    624  HD1 PHE R  51     131.189 145.949 134.080  1.00  0.00           H  
ATOM    625  HD2 PHE R  51     131.783 145.484 138.319  1.00  0.00           H  
ATOM    626  HE1 PHE R  51     128.901 146.672 134.479  1.00  0.00           H  
ATOM    627  HE2 PHE R  51     129.482 146.279 138.703  1.00  0.00           H  
ATOM    628  HZ  PHE R  51     128.033 146.854 136.803  1.00  0.00           H  
ATOM    629  N   LYS R  52     136.371 146.476 136.533  1.00 85.67           N  
ATOM    630  CA  LYS R  52     137.787 146.121 136.660  1.00 85.67           C  
ATOM    631  C   LYS R  52     138.031 144.751 137.333  1.00 85.67           C  
ATOM    632  O   LYS R  52     139.113 144.191 137.178  1.00 85.67           O  
ATOM    633  CB  LYS R  52     138.533 147.289 137.333  1.00 85.67           C  
ATOM    634  CG  LYS R  52     140.065 147.233 137.175  1.00 85.67           C  
ATOM    635  CD  LYS R  52     140.799 148.480 137.693  1.00 85.67           C  
ATOM    636  CE  LYS R  52     140.456 149.774 136.935  1.00 85.67           C  
ATOM    637  NZ  LYS R  52     141.284 150.899 137.399  1.00 85.67           N1+
ATOM    638  H   LYS R  52     136.062 147.277 137.064  1.00  0.00           H  
ATOM    639  HA  LYS R  52     138.177 146.039 135.652  1.00  0.00           H  
ATOM    640  HB2 LYS R  52     138.180 148.206 136.861  1.00  0.00           H  
ATOM    641  HB3 LYS R  52     138.256 147.365 138.385  1.00  0.00           H  
ATOM    642  HG2 LYS R  52     140.455 146.367 137.710  1.00  0.00           H  
ATOM    643  HG3 LYS R  52     140.321 147.078 136.127  1.00  0.00           H  
ATOM    644  HD2 LYS R  52     140.575 148.610 138.753  1.00  0.00           H  
ATOM    645  HD3 LYS R  52     141.873 148.300 137.635  1.00  0.00           H  
ATOM    646  HE2 LYS R  52     140.618 149.641 135.864  1.00  0.00           H  
ATOM    647  HE3 LYS R  52     139.410 150.047 137.074  1.00  0.00           H  
ATOM    648  HZ1 LYS R  52     142.260 150.689 137.243  1.00  0.00           H  
ATOM    649  HZ2 LYS R  52     141.037 151.735 136.889  1.00  0.00           H  
ATOM    650  HZ3 LYS R  52     141.127 151.050 138.385  1.00  0.00           H  
ATOM    651  N   GLN R  53     136.997 144.210 137.999  1.00 93.25           N  
ATOM    652  CA  GLN R  53     136.906 142.838 138.496  1.00 93.25           C  
ATOM    653  C   GLN R  53     136.983 141.782 137.372  1.00 93.25           C  
ATOM    654  O   GLN R  53     137.667 140.774 137.544  1.00 93.25           O  
ATOM    655  CB  GLN R  53     135.585 142.725 139.289  1.00 93.25           C  
ATOM    656  CG  GLN R  53     135.290 141.337 139.899  1.00 93.25           C  
ATOM    657  CD  GLN R  53     133.904 141.250 140.545  1.00 93.25           C  
ATOM    658  NE2 GLN R  53     133.675 140.193 141.325  1.00 93.25           N  
ATOM    659  OE1 GLN R  53     133.042 142.098 140.328  1.00 93.25           O  
ATOM    660  H   GLN R  53     136.149 144.752 138.083  1.00  0.00           H  
ATOM    661  HA  GLN R  53     137.741 142.670 139.179  1.00  0.00           H  
ATOM    662  HB2 GLN R  53     135.590 143.463 140.093  1.00  0.00           H  
ATOM    663  HB3 GLN R  53     134.765 143.010 138.627  1.00  0.00           H  
ATOM    664  HG2 GLN R  53     135.326 140.558 139.138  1.00  0.00           H  
ATOM    665  HG3 GLN R  53     136.052 141.091 140.639  1.00  0.00           H  
ATOM    666 HE21 GLN R  53     134.395 139.502 141.480  1.00  0.00           H  
ATOM    667 HE22 GLN R  53     132.775 140.080 141.768  1.00  0.00           H  
ATOM    668  N   LEU R  54     136.285 142.038 136.251  1.00 89.61           N  
ATOM    669  CA  LEU R  54     136.153 141.134 135.103  1.00 89.61           C  
ATOM    670  C   LEU R  54     137.269 141.374 134.061  1.00 89.61           C  
ATOM    671  O   LEU R  54     136.977 141.459 132.868  1.00 89.61           O  
ATOM    672  CB  LEU R  54     134.740 141.305 134.481  1.00 89.61           C  
ATOM    673  CG  LEU R  54     133.543 141.090 135.437  1.00 89.61           C  
ATOM    674  CD1 LEU R  54     132.211 141.377 134.707  1.00 89.61           C  
ATOM    675  CD2 LEU R  54     133.552 139.699 136.105  1.00 89.61           C  
ATOM    676  H   LEU R  54     135.782 142.911 136.175  1.00  0.00           H  
ATOM    677  HA  LEU R  54     136.258 140.103 135.442  1.00  0.00           H  
ATOM    678  HB2 LEU R  54     134.663 142.308 134.056  1.00  0.00           H  
ATOM    679  HB3 LEU R  54     134.631 140.616 133.641  1.00  0.00           H  
ATOM    680  HG  LEU R  54     133.617 141.828 136.236  1.00  0.00           H  
ATOM    681 HD11 LEU R  54     131.553 140.509 134.664  1.00  0.00           H  
ATOM    682 HD12 LEU R  54     131.665 142.176 135.210  1.00  0.00           H  
ATOM    683 HD13 LEU R  54     132.368 141.702 133.678  1.00  0.00           H  
ATOM    684 HD21 LEU R  54     132.555 139.267 136.193  1.00  0.00           H  
ATOM    685 HD22 LEU R  54     134.162 138.985 135.550  1.00  0.00           H  
ATOM    686 HD23 LEU R  54     133.959 139.762 137.115  1.00  0.00           H  
ATOM    687  N   HIS R  55     138.525 141.505 134.521  1.00 81.98           N  
ATOM    688  CA  HIS R  55     139.700 141.846 133.705  1.00 81.98           C  
ATOM    689  C   HIS R  55     140.751 140.722 133.713  1.00 81.98           C  
ATOM    690  O   HIS R  55     141.944 141.003 133.580  1.00 81.98           O  
ATOM    691  CB  HIS R  55     140.297 143.183 134.207  1.00 81.98           C  
ATOM    692  CG  HIS R  55     139.584 144.446 133.792  1.00 81.98           C  
ATOM    693  CD2 HIS R  55     140.099 145.709 133.560  1.00 81.98           C  
ATOM    694  ND1 HIS R  55     138.268 144.471 133.357  1.00 81.98           N1+
ATOM    695  CE1 HIS R  55     138.008 145.720 132.983  1.00 81.98           C  
ATOM    696  NE2 HIS R  55     139.074 146.504 133.082  1.00 81.98           N  
ATOM    697  H   HIS R  55     138.690 141.414 135.515  1.00  0.00           H  
ATOM    698  HA  HIS R  55     139.431 141.965 132.654  1.00  0.00           H  
ATOM    699  HB2 HIS R  55     140.413 143.163 135.289  1.00  0.00           H  
ATOM    700  HB3 HIS R  55     141.305 143.321 133.815  1.00  0.00           H  
ATOM    701  HD1 HIS R  55     137.615 143.699 133.349  1.00  0.00           H  
ATOM    702  HD2 HIS R  55     141.091 146.112 133.700  1.00  0.00           H  
ATOM    703  HE1 HIS R  55     137.050 146.066 132.649  1.00  0.00           H  
ATOM    704  HE2 HIS R  55     139.121 147.485 132.840  1.00  0.00           H  
ATOM    705  N   THR R  56     140.306 139.460 133.824  1.00 72.44           N  
ATOM    706  CA  THR R  56     141.164 138.283 133.676  1.00 72.44           C  
ATOM    707  C   THR R  56     141.706 138.160 132.228  1.00 72.44           C  
ATOM    708  O   THR R  56     141.055 138.664 131.308  1.00 72.44           O  
ATOM    709  CB  THR R  56     140.377 136.984 134.002  1.00 72.44           C  
ATOM    710  CG2 THR R  56     139.913 136.914 135.463  1.00 72.44           C  
ATOM    711  OG1 THR R  56     139.257 136.813 133.152  1.00 72.44           O  
ATOM    712  H   THR R  56     139.317 139.278 133.911  1.00  0.00           H  
ATOM    713  HA  THR R  56     141.982 138.410 134.386  1.00  0.00           H  
ATOM    714  HB  THR R  56     141.018 136.120 133.827  1.00  0.00           H  
ATOM    715  HG1 THR R  56     138.752 136.056 133.458  1.00  0.00           H  
ATOM    716 HG21 THR R  56     139.414 135.968 135.673  1.00  0.00           H  
ATOM    717 HG22 THR R  56     140.759 136.997 136.145  1.00  0.00           H  
ATOM    718 HG23 THR R  56     139.213 137.715 135.702  1.00  0.00           H  
ATOM    719  N   PRO R  57     142.871 137.485 132.050  1.00 65.17           N  
ATOM    720  CA  PRO R  57     143.462 137.196 130.727  1.00 65.17           C  
ATOM    721  C   PRO R  57     142.477 136.680 129.660  1.00 65.17           C  
ATOM    722  O   PRO R  57     142.415 137.257 128.579  1.00 65.17           O  
ATOM    723  CB  PRO R  57     144.608 136.206 131.025  1.00 65.17           C  
ATOM    724  CG  PRO R  57     144.456 135.794 132.477  1.00 65.17           C  
ATOM    725  CD  PRO R  57     143.742 136.972 133.110  1.00 65.17           C  
ATOM    726  HA  PRO R  57     143.902 138.116 130.347  1.00  0.00           H  
ATOM    727  HB2 PRO R  57     144.600 135.315 130.398  1.00  0.00           H  
ATOM    728  HB3 PRO R  57     145.564 136.710 130.880  1.00  0.00           H  
ATOM    729  HG2 PRO R  57     143.812 134.915 132.532  1.00  0.00           H  
ATOM    730  HG3 PRO R  57     145.401 135.545 132.959  1.00  0.00           H  
ATOM    731  HD2 PRO R  57     143.235 136.646 134.017  1.00  0.00           H  
ATOM    732  HD3 PRO R  57     144.454 137.753 133.383  1.00  0.00           H  
ATOM    733  N   THR R  58     141.675 135.665 130.010  1.00 64.72           N  
ATOM    734  CA  THR R  58     140.661 135.052 129.148  1.00 64.72           C  
ATOM    735  C   THR R  58     139.572 136.016 128.628  1.00 64.72           C  
ATOM    736  O   THR R  58     139.224 135.936 127.450  1.00 64.72           O  
ATOM    737  CB  THR R  58     139.936 133.908 129.898  1.00 64.72           C  
ATOM    738  CG2 THR R  58     138.944 133.099 129.040  1.00 64.72           C  
ATOM    739  OG1 THR R  58     140.900 133.024 130.431  1.00 64.72           O  
ATOM    740  H   THR R  58     141.780 135.236 130.918  1.00  0.00           H  
ATOM    741  HA  THR R  58     141.181 134.634 128.283  1.00  0.00           H  
ATOM    742  HB  THR R  58     139.394 134.319 130.753  1.00  0.00           H  
ATOM    743  HG1 THR R  58     141.051 132.308 129.800  1.00  0.00           H  
ATOM    744 HG21 THR R  58     138.583 132.223 129.580  1.00  0.00           H  
ATOM    745 HG22 THR R  58     138.066 133.687 128.771  1.00  0.00           H  
ATOM    746 HG23 THR R  58     139.408 132.754 128.117  1.00  0.00           H  
ATOM    747  N   ASN R  59     139.072 136.919 129.493  1.00 64.25           N  
ATOM    748  CA  ASN R  59     138.041 137.909 129.144  1.00 64.25           C  
ATOM    749  C   ASN R  59     138.535 138.997 128.173  1.00 64.25           C  
ATOM    750  O   ASN R  59     137.687 139.633 127.546  1.00 64.25           O  
ATOM    751  CB  ASN R  59     137.442 138.527 130.433  1.00 64.25           C  
ATOM    752  CG  ASN R  59     136.463 137.613 131.185  1.00 64.25           C  
ATOM    753  ND2 ASN R  59     136.029 138.049 132.370  1.00 64.25           N  
ATOM    754  OD1 ASN R  59     136.077 136.548 130.707  1.00 64.25           O  
ATOM    755  H   ASN R  59     139.422 136.953 130.441  1.00  0.00           H  
ATOM    756  HA  ASN R  59     137.264 137.341 128.629  1.00  0.00           H  
ATOM    757  HB2 ASN R  59     138.235 138.864 131.103  1.00  0.00           H  
ATOM    758  HB3 ASN R  59     136.866 139.417 130.175  1.00  0.00           H  
ATOM    759 HD21 ASN R  59     136.342 138.937 132.733  1.00  0.00           H  
ATOM    760 HD22 ASN R  59     135.376 137.492 132.901  1.00  0.00           H  
ATOM    761  N   TRP R  60     139.863 139.161 128.012  1.00 65.81           N  
ATOM    762  CA  TRP R  60     140.444 140.034 126.991  1.00 65.81           C  
ATOM    763  C   TRP R  60     140.374 139.471 125.561  1.00 65.81           C  
ATOM    764  O   TRP R  60     140.234 140.276 124.640  1.00 65.81           O  
ATOM    765  CB  TRP R  60     141.867 140.480 127.361  1.00 65.81           C  
ATOM    766  CG  TRP R  60     141.962 141.326 128.595  1.00 65.81           C  
ATOM    767  CD1 TRP R  60     142.679 141.030 129.701  1.00 65.81           C  
ATOM    768  CD2 TRP R  60     141.317 142.608 128.868  1.00 65.81           C  
ATOM    769  CE2 TRP R  60     141.718 143.046 130.166  1.00 65.81           C  
ATOM    770  CE3 TRP R  60     140.436 143.454 128.153  1.00 65.81           C  
ATOM    771  NE1 TRP R  60     142.543 142.042 130.627  1.00 65.81           N  
ATOM    772  CZ2 TRP R  60     141.282 144.262 130.714  1.00 65.81           C  
ATOM    773  CZ3 TRP R  60     139.962 144.661 128.707  1.00 65.81           C  
ATOM    774  CH2 TRP R  60     140.389 145.069 129.984  1.00 65.81           C  
ATOM    775  H   TRP R  60     140.510 138.605 128.555  1.00  0.00           H  
ATOM    776  HA  TRP R  60     139.844 140.939 126.973  1.00  0.00           H  
ATOM    777  HB2 TRP R  60     142.518 139.613 127.471  1.00  0.00           H  
ATOM    778  HB3 TRP R  60     142.293 141.067 126.546  1.00  0.00           H  
ATOM    779  HD1 TRP R  60     143.264 140.134 129.820  1.00  0.00           H  
ATOM    780  HE1 TRP R  60     142.990 142.012 131.534  1.00  0.00           H  
ATOM    781  HE3 TRP R  60     140.122 143.171 127.160  1.00  0.00           H  
ATOM    782  HZ2 TRP R  60     141.633 144.568 131.686  1.00  0.00           H  
ATOM    783  HZ3 TRP R  60     139.284 145.283 128.141  1.00  0.00           H  
ATOM    784  HH2 TRP R  60     140.039 146.003 130.396  1.00  0.00           H  
ATOM    785  N   LEU R  61     140.403 138.133 125.384  1.00 55.54           N  
ATOM    786  CA  LEU R  61     140.136 137.494 124.084  1.00 55.54           C  
ATOM    787  C   LEU R  61     138.691 137.722 123.612  1.00 55.54           C  
ATOM    788  O   LEU R  61     138.476 137.882 122.412  1.00 55.54           O  
ATOM    789  CB  LEU R  61     140.370 135.963 124.131  1.00 55.54           C  
ATOM    790  CG  LEU R  61     141.829 135.469 124.135  1.00 55.54           C  
ATOM    791  CD1 LEU R  61     141.875 133.953 124.432  1.00 55.54           C  
ATOM    792  CD2 LEU R  61     142.585 135.828 122.833  1.00 55.54           C  
ATOM    793  H   LEU R  61     140.510 137.519 126.180  1.00  0.00           H  
ATOM    794  HA  LEU R  61     140.798 137.947 123.346  1.00  0.00           H  
ATOM    795  HB2 LEU R  61     139.850 135.559 124.999  1.00  0.00           H  
ATOM    796  HB3 LEU R  61     139.888 135.494 123.270  1.00  0.00           H  
ATOM    797  HG  LEU R  61     142.326 135.973 124.963  1.00  0.00           H  
ATOM    798 HD11 LEU R  61     142.383 133.754 125.375  1.00  0.00           H  
ATOM    799 HD12 LEU R  61     140.878 133.522 124.521  1.00  0.00           H  
ATOM    800 HD13 LEU R  61     142.388 133.378 123.664  1.00  0.00           H  
ATOM    801 HD21 LEU R  61     143.532 136.313 123.068  1.00  0.00           H  
ATOM    802 HD22 LEU R  61     142.821 134.955 122.226  1.00  0.00           H  
ATOM    803 HD23 LEU R  61     142.021 136.501 122.187  1.00  0.00           H  
ATOM    804  N   ILE R  62     137.738 137.716 124.561  1.00 54.97           N  
ATOM    805  CA  ILE R  62     136.304 137.818 124.296  1.00 54.97           C  
ATOM    806  C   ILE R  62     135.894 139.217 123.785  1.00 54.97           C  
ATOM    807  O   ILE R  62     135.063 139.286 122.879  1.00 54.97           O  
ATOM    808  CB  ILE R  62     135.460 137.409 125.543  1.00 54.97           C  
ATOM    809  CG1 ILE R  62     135.748 135.936 125.933  1.00 54.97           C  
ATOM    810  CG2 ILE R  62     133.936 137.618 125.372  1.00 54.97           C  
ATOM    811  CD1 ILE R  62     135.165 135.513 127.291  1.00 54.97           C  
ATOM    812  H   ILE R  62     138.003 137.584 125.526  1.00  0.00           H  
ATOM    813  HA  ILE R  62     136.073 137.109 123.497  1.00  0.00           H  
ATOM    814  HB  ILE R  62     135.782 138.034 126.377  1.00  0.00           H  
ATOM    815 HG12 ILE R  62     135.356 135.277 125.157  1.00  0.00           H  
ATOM    816 HG13 ILE R  62     136.821 135.747 125.961  1.00  0.00           H  
ATOM    817 HG21 ILE R  62     133.381 137.267 126.242  1.00  0.00           H  
ATOM    818 HG22 ILE R  62     133.675 138.669 125.253  1.00  0.00           H  
ATOM    819 HG23 ILE R  62     133.560 137.076 124.504  1.00  0.00           H  
ATOM    820 HD11 ILE R  62     135.843 134.835 127.810  1.00  0.00           H  
ATOM    821 HD12 ILE R  62     134.998 136.369 127.946  1.00  0.00           H  
ATOM    822 HD13 ILE R  62     134.213 134.998 127.166  1.00  0.00           H  
ATOM    823  N   VAL R  63     136.512 140.294 124.308  1.00 57.40           N  
ATOM    824  CA  VAL R  63     136.296 141.655 123.800  1.00 57.40           C  
ATOM    825  C   VAL R  63     137.148 142.000 122.563  1.00 57.40           C  
ATOM    826  O   VAL R  63     136.697 142.826 121.771  1.00 57.40           O  
ATOM    827  CB  VAL R  63     136.513 142.760 124.864  1.00 57.40           C  
ATOM    828  CG1 VAL R  63     135.450 142.682 125.962  1.00 57.40           C  
ATOM    829  CG2 VAL R  63     137.919 142.791 125.480  1.00 57.40           C  
ATOM    830  H   VAL R  63     137.185 140.184 125.055  1.00  0.00           H  
ATOM    831  HA  VAL R  63     135.254 141.732 123.489  1.00  0.00           H  
ATOM    832  HB  VAL R  63     136.362 143.726 124.378  1.00  0.00           H  
ATOM    833 HG11 VAL R  63     135.525 143.531 126.640  1.00  0.00           H  
ATOM    834 HG12 VAL R  63     134.443 142.675 125.548  1.00  0.00           H  
ATOM    835 HG13 VAL R  63     135.579 141.773 126.547  1.00  0.00           H  
ATOM    836 HG21 VAL R  63     137.996 143.585 126.223  1.00  0.00           H  
ATOM    837 HG22 VAL R  63     138.136 141.850 125.979  1.00  0.00           H  
ATOM    838 HG23 VAL R  63     138.695 142.967 124.736  1.00  0.00           H  
ATOM    839  N   SER R  64     138.313 141.349 122.374  1.00 51.40           N  
ATOM    840  CA  SER R  64     139.108 141.450 121.142  1.00 51.40           C  
ATOM    841  C   SER R  64     138.360 140.865 119.929  1.00 51.40           C  
ATOM    842  O   SER R  64     138.374 141.473 118.859  1.00 51.40           O  
ATOM    843  CB  SER R  64     140.487 140.793 121.351  1.00 51.40           C  
ATOM    844  OG  SER R  64     141.274 140.838 120.177  1.00 51.40           O  
ATOM    845  H   SER R  64     138.644 140.697 123.072  1.00  0.00           H  
ATOM    846  HA  SER R  64     139.275 142.511 120.942  1.00  0.00           H  
ATOM    847  HB2 SER R  64     141.032 141.300 122.148  1.00  0.00           H  
ATOM    848  HB3 SER R  64     140.379 139.751 121.652  1.00  0.00           H  
ATOM    849  HG  SER R  64     141.124 140.030 119.676  1.00  0.00           H  
ATOM    850  N   MET R  65     137.677 139.731 120.152  1.00 53.40           N  
ATOM    851  CA  MET R  65     136.755 139.084 119.223  1.00 53.40           C  
ATOM    852  C   MET R  65     135.534 139.960 118.898  1.00 53.40           C  
ATOM    853  O   MET R  65     135.192 140.086 117.725  1.00 53.40           O  
ATOM    854  CB  MET R  65     136.340 137.732 119.832  1.00 53.40           C  
ATOM    855  CG  MET R  65     135.359 136.889 119.000  1.00 53.40           C  
ATOM    856  SD  MET R  65     134.563 135.576 119.957  1.00 53.40           S  
ATOM    857  CE  MET R  65     133.389 136.548 120.939  1.00 53.40           C  
ATOM    858  H   MET R  65     137.748 139.294 121.062  1.00  0.00           H  
ATOM    859  HA  MET R  65     137.290 138.896 118.290  1.00  0.00           H  
ATOM    860  HB2 MET R  65     137.237 137.140 120.008  1.00  0.00           H  
ATOM    861  HB3 MET R  65     135.921 137.902 120.822  1.00  0.00           H  
ATOM    862  HG2 MET R  65     134.563 137.490 118.561  1.00  0.00           H  
ATOM    863  HG3 MET R  65     135.891 136.433 118.165  1.00  0.00           H  
ATOM    864  HE1 MET R  65     132.712 135.882 121.473  1.00  0.00           H  
ATOM    865  HE2 MET R  65     133.907 137.163 121.674  1.00  0.00           H  
ATOM    866  HE3 MET R  65     132.794 137.200 120.298  1.00  0.00           H  
ATOM    867  N   ALA R  66     134.916 140.564 119.930  1.00 57.27           N  
ATOM    868  CA  ALA R  66     133.771 141.465 119.780  1.00 57.27           C  
ATOM    869  C   ALA R  66     134.098 142.751 119.000  1.00 57.27           C  
ATOM    870  O   ALA R  66     133.213 143.286 118.337  1.00 57.27           O  
ATOM    871  CB  ALA R  66     133.194 141.796 121.164  1.00 57.27           C  
ATOM    872  H   ALA R  66     135.238 140.400 120.874  1.00  0.00           H  
ATOM    873  HA  ALA R  66     133.012 140.924 119.213  1.00  0.00           H  
ATOM    874  HB1 ALA R  66     132.287 142.394 121.085  1.00  0.00           H  
ATOM    875  HB2 ALA R  66     132.934 140.888 121.709  1.00  0.00           H  
ATOM    876  HB3 ALA R  66     133.904 142.359 121.768  1.00  0.00           H  
ATOM    877  N   THR R  67     135.365 143.196 119.056  1.00 57.68           N  
ATOM    878  CA  THR R  67     135.871 144.341 118.302  1.00 57.68           C  
ATOM    879  C   THR R  67     136.092 144.015 116.807  1.00 57.68           C  
ATOM    880  O   THR R  67     135.837 144.892 115.984  1.00 57.68           O  
ATOM    881  CB  THR R  67     137.179 144.898 118.926  1.00 57.68           C  
ATOM    882  CG2 THR R  67     137.773 146.138 118.235  1.00 57.68           C  
ATOM    883  OG1 THR R  67     136.929 145.265 120.268  1.00 57.68           O  
ATOM    884  H   THR R  67     136.036 142.703 119.628  1.00  0.00           H  
ATOM    885  HA  THR R  67     135.120 145.132 118.354  1.00  0.00           H  
ATOM    886  HB  THR R  67     137.932 144.112 118.959  1.00  0.00           H  
ATOM    887  HG1 THR R  67     136.729 144.470 120.774  1.00  0.00           H  
ATOM    888 HG21 THR R  67     138.649 146.503 118.772  1.00  0.00           H  
ATOM    889 HG22 THR R  67     138.091 145.934 117.215  1.00  0.00           H  
ATOM    890 HG23 THR R  67     137.047 146.951 118.195  1.00  0.00           H  
ATOM    891  N   VAL R  68     136.472 142.767 116.460  1.00 53.79           N  
ATOM    892  CA  VAL R  68     136.497 142.274 115.071  1.00 53.79           C  
ATOM    893  C   VAL R  68     135.082 142.244 114.455  1.00 53.79           C  
ATOM    894  O   VAL R  68     134.901 142.700 113.325  1.00 53.79           O  
ATOM    895  CB  VAL R  68     137.117 140.843 114.955  1.00 53.79           C  
ATOM    896  CG1 VAL R  68     136.937 140.154 113.591  1.00 53.79           C  
ATOM    897  CG2 VAL R  68     138.611 140.831 115.305  1.00 53.79           C  
ATOM    898  H   VAL R  68     136.658 142.082 117.180  1.00  0.00           H  
ATOM    899  HA  VAL R  68     137.103 142.961 114.478  1.00  0.00           H  
ATOM    900  HB  VAL R  68     136.628 140.198 115.682  1.00  0.00           H  
ATOM    901 HG11 VAL R  68     137.473 139.207 113.572  1.00  0.00           H  
ATOM    902 HG12 VAL R  68     135.894 139.926 113.368  1.00  0.00           H  
ATOM    903 HG13 VAL R  68     137.329 140.763 112.780  1.00  0.00           H  
ATOM    904 HG21 VAL R  68     139.032 139.830 115.206  1.00  0.00           H  
ATOM    905 HG22 VAL R  68     139.177 141.488 114.645  1.00  0.00           H  
ATOM    906 HG23 VAL R  68     138.780 141.149 116.330  1.00  0.00           H  
ATOM    907  N   ASP R  69     134.117 141.728 115.235  1.00 59.71           N  
ATOM    908  CA  ASP R  69     132.700 141.604 114.886  1.00 59.71           C  
ATOM    909  C   ASP R  69     131.978 142.954 114.736  1.00 59.71           C  
ATOM    910  O   ASP R  69     131.121 143.067 113.862  1.00 59.71           O  
ATOM    911  CB  ASP R  69     131.932 140.682 115.861  1.00 59.71           C  
ATOM    912  CG  ASP R  69     132.491 139.259 115.997  1.00 59.71           C  
ATOM    913  OD1 ASP R  69     132.127 138.604 116.997  1.00 59.71           O  
ATOM    914  OD2 ASP R  69     133.195 138.808 115.064  1.00 59.71           O1-
ATOM    915  H   ASP R  69     134.374 141.356 116.140  1.00  0.00           H  
ATOM    916  HA  ASP R  69     132.666 141.132 113.903  1.00  0.00           H  
ATOM    917  HB2 ASP R  69     131.970 141.140 116.850  1.00  0.00           H  
ATOM    918  HB3 ASP R  69     130.885 140.613 115.566  1.00  0.00           H  
ATOM    919  N   PHE R  70     132.350 143.958 115.550  1.00 64.86           N  
ATOM    920  CA  PHE R  70     131.818 145.322 115.464  1.00 64.86           C  
ATOM    921  C   PHE R  70     132.233 146.025 114.159  1.00 64.86           C  
ATOM    922  O   PHE R  70     131.400 146.693 113.544  1.00 64.86           O  
ATOM    923  CB  PHE R  70     132.235 146.123 116.717  1.00 64.86           C  
ATOM    924  CG  PHE R  70     131.619 147.508 116.831  1.00 64.86           C  
ATOM    925  CD1 PHE R  70     132.274 148.645 116.309  1.00 64.86           C  
ATOM    926  CD2 PHE R  70     130.302 147.642 117.319  1.00 64.86           C  
ATOM    927  CE1 PHE R  70     131.641 149.882 116.333  1.00 64.86           C  
ATOM    928  CE2 PHE R  70     129.687 148.887 117.337  1.00 64.86           C  
ATOM    929  CZ  PHE R  70     130.356 150.002 116.848  1.00 64.86           C  
ATOM    930  H   PHE R  70     133.038 143.787 116.270  1.00  0.00           H  
ATOM    931  HA  PHE R  70     130.729 145.245 115.467  1.00  0.00           H  
ATOM    932  HB2 PHE R  70     131.935 145.567 117.606  1.00  0.00           H  
ATOM    933  HB3 PHE R  70     133.322 146.205 116.770  1.00  0.00           H  
ATOM    934  HD1 PHE R  70     133.264 148.555 115.887  1.00  0.00           H  
ATOM    935  HD2 PHE R  70     129.774 146.775 117.685  1.00  0.00           H  
ATOM    936  HE1 PHE R  70     132.146 150.751 115.939  1.00  0.00           H  
ATOM    937  HE2 PHE R  70     128.684 148.983 117.725  1.00  0.00           H  
ATOM    938  HZ  PHE R  70     129.870 150.966 116.859  1.00  0.00           H  
ATOM    939  N   LEU R  71     133.495 145.822 113.739  1.00 62.65           N  
ATOM    940  CA  LEU R  71     134.025 146.343 112.479  1.00 62.65           C  
ATOM    941  C   LEU R  71     133.469 145.614 111.244  1.00 62.65           C  
ATOM    942  O   LEU R  71     133.318 146.269 110.218  1.00 62.65           O  
ATOM    943  CB  LEU R  71     135.568 146.329 112.486  1.00 62.65           C  
ATOM    944  CG  LEU R  71     136.233 147.236 113.548  1.00 62.65           C  
ATOM    945  CD1 LEU R  71     137.767 147.115 113.477  1.00 62.65           C  
ATOM    946  CD2 LEU R  71     135.772 148.706 113.501  1.00 62.65           C  
ATOM    947  H   LEU R  71     134.124 145.256 114.292  1.00  0.00           H  
ATOM    948  HA  LEU R  71     133.687 147.376 112.389  1.00  0.00           H  
ATOM    949  HB2 LEU R  71     135.912 145.302 112.625  1.00  0.00           H  
ATOM    950  HB3 LEU R  71     135.930 146.636 111.504  1.00  0.00           H  
ATOM    951  HG  LEU R  71     135.937 146.862 114.525  1.00  0.00           H  
ATOM    952 HD11 LEU R  71     138.195 147.047 114.478  1.00  0.00           H  
ATOM    953 HD12 LEU R  71     138.080 146.227 112.928  1.00  0.00           H  
ATOM    954 HD13 LEU R  71     138.228 147.971 112.982  1.00  0.00           H  
ATOM    955 HD21 LEU R  71     136.601 149.406 113.596  1.00  0.00           H  
ATOM    956 HD22 LEU R  71     135.260 148.945 112.573  1.00  0.00           H  
ATOM    957 HD23 LEU R  71     135.083 148.919 114.317  1.00  0.00           H  
ATOM    958  N   LEU R  72     133.107 144.321 111.353  1.00 62.07           N  
ATOM    959  CA  LEU R  72     132.354 143.608 110.311  1.00 62.07           C  
ATOM    960  C   LEU R  72     130.973 144.233 110.067  1.00 62.07           C  
ATOM    961  O   LEU R  72     130.593 144.389 108.909  1.00 62.07           O  
ATOM    962  CB  LEU R  72     132.224 142.105 110.654  1.00 62.07           C  
ATOM    963  CG  LEU R  72     133.398 141.269 110.120  1.00 62.07           C  
ATOM    964  CD1 LEU R  72     133.503 139.907 110.826  1.00 62.07           C  
ATOM    965  CD2 LEU R  72     133.359 141.112 108.583  1.00 62.07           C  
ATOM    966  H   LEU R  72     133.275 143.821 112.215  1.00  0.00           H  
ATOM    967  HA  LEU R  72     132.910 143.711 109.377  1.00  0.00           H  
ATOM    968  HB2 LEU R  72     132.142 141.992 111.734  1.00  0.00           H  
ATOM    969  HB3 LEU R  72     131.299 141.686 110.253  1.00  0.00           H  
ATOM    970  HG  LEU R  72     134.291 141.828 110.384  1.00  0.00           H  
ATOM    971 HD11 LEU R  72     134.510 139.499 110.739  1.00  0.00           H  
ATOM    972 HD12 LEU R  72     133.282 139.984 111.890  1.00  0.00           H  
ATOM    973 HD13 LEU R  72     132.813 139.178 110.398  1.00  0.00           H  
ATOM    974 HD21 LEU R  72     133.428 140.069 108.273  1.00  0.00           H  
ATOM    975 HD22 LEU R  72     132.441 141.513 108.152  1.00  0.00           H  
ATOM    976 HD23 LEU R  72     134.188 141.641 108.114  1.00  0.00           H  
ATOM    977  N   GLY R  73     130.283 144.632 111.149  1.00 68.20           N  
ATOM    978  CA  GLY R  73     128.978 145.283 111.081  1.00 68.20           C  
ATOM    979  C   GLY R  73     129.040 146.694 110.466  1.00 68.20           C  
ATOM    980  O   GLY R  73     128.061 147.104 109.853  1.00 68.20           O  
ATOM    981  H   GLY R  73     130.671 144.473 112.069  1.00  0.00           H  
ATOM    982  HA2 GLY R  73     128.286 144.662 110.510  1.00  0.00           H  
ATOM    983  HA3 GLY R  73     128.569 145.350 112.088  1.00  0.00           H  
ATOM    984  N   CYS R  74     130.155 147.435 110.610  1.00 71.95           N  
ATOM    985  CA  CYS R  74     130.273 148.825 110.145  1.00 71.95           C  
ATOM    986  C   CYS R  74     130.951 148.943 108.770  1.00 71.95           C  
ATOM    987  O   CYS R  74     130.402 149.612 107.895  1.00 71.95           O  
ATOM    988  CB  CYS R  74     131.013 149.720 111.161  1.00 71.95           C  
ATOM    989  SG  CYS R  74     129.888 150.256 112.477  1.00 71.95           S  
ATOM    990  H   CYS R  74     130.941 147.059 111.122  1.00  0.00           H  
ATOM    991  HA  CYS R  74     129.276 149.253 110.017  1.00  0.00           H  
ATOM    992  HB2 CYS R  74     131.869 149.203 111.596  1.00  0.00           H  
ATOM    993  HB3 CYS R  74     131.395 150.626 110.687  1.00  0.00           H  
ATOM    994  HG  CYS R  74     129.782 149.060 113.064  1.00  0.00           H  
ATOM    995  N   LEU R  75     132.144 148.350 108.609  1.00 66.72           N  
ATOM    996  CA  LEU R  75     132.993 148.534 107.427  1.00 66.72           C  
ATOM    997  C   LEU R  75     132.513 147.716 106.219  1.00 66.72           C  
ATOM    998  O   LEU R  75     132.617 148.203 105.094  1.00 66.72           O  
ATOM    999  CB  LEU R  75     134.462 148.156 107.747  1.00 66.72           C  
ATOM   1000  CG  LEU R  75     135.285 149.217 108.511  1.00 66.72           C  
ATOM   1001  CD1 LEU R  75     134.681 149.628 109.866  1.00 66.72           C  
ATOM   1002  CD2 LEU R  75     136.735 148.728 108.684  1.00 66.72           C  
ATOM   1003  H   LEU R  75     132.537 147.789 109.355  1.00  0.00           H  
ATOM   1004  HA  LEU R  75     132.968 149.586 107.135  1.00  0.00           H  
ATOM   1005  HB2 LEU R  75     134.506 147.195 108.257  1.00  0.00           H  
ATOM   1006  HB3 LEU R  75     134.990 147.988 106.805  1.00  0.00           H  
ATOM   1007  HG  LEU R  75     135.324 150.117 107.897  1.00  0.00           H  
ATOM   1008 HD11 LEU R  75     135.441 150.006 110.549  1.00  0.00           H  
ATOM   1009 HD12 LEU R  75     133.948 150.426 109.738  1.00  0.00           H  
ATOM   1010 HD13 LEU R  75     134.185 148.794 110.359  1.00  0.00           H  
ATOM   1011 HD21 LEU R  75     137.276 149.302 109.437  1.00  0.00           H  
ATOM   1012 HD22 LEU R  75     136.771 147.679 108.983  1.00  0.00           H  
ATOM   1013 HD23 LEU R  75     137.289 148.823 107.750  1.00  0.00           H  
ATOM   1014  N   VAL R  76     132.053 146.481 106.470  1.00 68.36           N  
ATOM   1015  CA  VAL R  76     131.865 145.466 105.437  1.00 68.36           C  
ATOM   1016  C   VAL R  76     130.376 145.237 105.124  1.00 68.36           C  
ATOM   1017  O   VAL R  76     129.977 145.378 103.968  1.00 68.36           O  
ATOM   1018  CB  VAL R  76     132.534 144.132 105.880  1.00 68.36           C  
ATOM   1019  CG1 VAL R  76     132.177 142.901 105.029  1.00 68.36           C  
ATOM   1020  CG2 VAL R  76     134.066 144.280 105.951  1.00 68.36           C  
ATOM   1021  H   VAL R  76     131.973 146.166 107.426  1.00  0.00           H  
ATOM   1022  HA  VAL R  76     132.347 145.778 104.508  1.00  0.00           H  
ATOM   1023  HB  VAL R  76     132.201 143.908 106.893  1.00  0.00           H  
ATOM   1024 HG11 VAL R  76     132.699 142.029 105.418  1.00  0.00           H  
ATOM   1025 HG12 VAL R  76     131.117 142.653 105.065  1.00  0.00           H  
ATOM   1026 HG13 VAL R  76     132.460 143.037 103.985  1.00  0.00           H  
ATOM   1027 HG21 VAL R  76     134.534 143.363 106.309  1.00  0.00           H  
ATOM   1028 HG22 VAL R  76     134.490 144.507 104.972  1.00  0.00           H  
ATOM   1029 HG23 VAL R  76     134.361 145.074 106.637  1.00  0.00           H  
ATOM   1030  N   MET R  77     129.586 144.872 106.146  1.00 71.60           N  
ATOM   1031  CA  MET R  77     128.203 144.415 105.990  1.00 71.60           C  
ATOM   1032  C   MET R  77     127.165 145.397 105.387  1.00 71.60           C  
ATOM   1033  O   MET R  77     126.281 144.896 104.688  1.00 71.60           O  
ATOM   1034  CB  MET R  77     127.694 143.782 107.300  1.00 71.60           C  
ATOM   1035  CG  MET R  77     128.391 142.459 107.657  1.00 71.60           C  
ATOM   1036  SD  MET R  77     128.127 141.861 109.350  1.00 71.60           S  
ATOM   1037  CE  MET R  77     126.326 141.712 109.388  1.00 71.60           C  
ATOM   1038  H   MET R  77     129.976 144.793 107.077  1.00  0.00           H  
ATOM   1039  HA  MET R  77     128.258 143.597 105.270  1.00  0.00           H  
ATOM   1040  HB2 MET R  77     127.778 144.494 108.122  1.00  0.00           H  
ATOM   1041  HB3 MET R  77     126.634 143.556 107.194  1.00  0.00           H  
ATOM   1042  HG2 MET R  77     128.050 141.686 106.973  1.00  0.00           H  
ATOM   1043  HG3 MET R  77     129.467 142.533 107.502  1.00  0.00           H  
ATOM   1044  HE1 MET R  77     126.024 141.185 110.292  1.00  0.00           H  
ATOM   1045  HE2 MET R  77     125.865 142.698 109.397  1.00  0.00           H  
ATOM   1046  HE3 MET R  77     125.964 141.157 108.522  1.00  0.00           H  
ATOM   1047  N   PRO R  78     127.278 146.738 105.573  1.00 77.28           N  
ATOM   1048  CA  PRO R  78     126.328 147.688 104.956  1.00 77.28           C  
ATOM   1049  C   PRO R  78     126.397 147.785 103.423  1.00 77.28           C  
ATOM   1050  O   PRO R  78     125.371 148.065 102.808  1.00 77.28           O  
ATOM   1051  CB  PRO R  78     126.645 149.040 105.620  1.00 77.28           C  
ATOM   1052  CG  PRO R  78     127.322 148.666 106.924  1.00 77.28           C  
ATOM   1053  CD  PRO R  78     128.133 147.440 106.530  1.00 77.28           C  
ATOM   1054  HA  PRO R  78     125.320 147.382 105.248  1.00  0.00           H  
ATOM   1055  HB2 PRO R  78     127.340 149.621 105.010  1.00  0.00           H  
ATOM   1056  HB3 PRO R  78     125.754 149.650 105.776  1.00  0.00           H  
ATOM   1057  HG2 PRO R  78     127.913 149.476 107.349  1.00  0.00           H  
ATOM   1058  HG3 PRO R  78     126.568 148.383 107.660  1.00  0.00           H  
ATOM   1059  HD2 PRO R  78     129.057 147.738 106.033  1.00  0.00           H  
ATOM   1060  HD3 PRO R  78     128.389 146.840 107.399  1.00  0.00           H  
ATOM   1061  N   TYR R  79     127.584 147.544 102.841  1.00 79.29           N  
ATOM   1062  CA  TYR R  79     127.805 147.587 101.394  1.00 79.29           C  
ATOM   1063  C   TYR R  79     127.590 146.218 100.736  1.00 79.29           C  
ATOM   1064  O   TYR R  79     127.159 146.186  99.586  1.00 79.29           O  
ATOM   1065  CB  TYR R  79     129.225 148.077 101.078  1.00 79.29           C  
ATOM   1066  CG  TYR R  79     129.634 149.374 101.740  1.00 79.29           C  
ATOM   1067  CD1 TYR R  79     129.349 150.607 101.118  1.00 79.29           C  
ATOM   1068  CD2 TYR R  79     130.322 149.348 102.969  1.00 79.29           C  
ATOM   1069  CE1 TYR R  79     129.768 151.809 101.716  1.00 79.29           C  
ATOM   1070  CE2 TYR R  79     130.736 150.550 103.570  1.00 79.29           C  
ATOM   1071  CZ  TYR R  79     130.467 151.781 102.940  1.00 79.29           C  
ATOM   1072  OH  TYR R  79     130.889 152.943 103.515  1.00 79.29           O  
ATOM   1073  H   TYR R  79     128.388 147.328 103.413  1.00  0.00           H  
ATOM   1074  HA  TYR R  79     127.105 148.291 100.940  1.00  0.00           H  
ATOM   1075  HB2 TYR R  79     129.952 147.318 101.362  1.00  0.00           H  
ATOM   1076  HB3 TYR R  79     129.324 148.209 100.002  1.00  0.00           H  
ATOM   1077  HD1 TYR R  79     128.824 150.631 100.175  1.00  0.00           H  
ATOM   1078  HD2 TYR R  79     130.537 148.406 103.452  1.00  0.00           H  
ATOM   1079  HE1 TYR R  79     129.557 152.750 101.229  1.00  0.00           H  
ATOM   1080  HE2 TYR R  79     131.265 150.528 104.512  1.00  0.00           H  
ATOM   1081  HH  TYR R  79     130.664 153.722 103.002  1.00  0.00           H  
ATOM   1082  N   SER R  80     127.859 145.116 101.464  1.00 76.30           N  
ATOM   1083  CA  SER R  80     127.586 143.741 101.018  1.00 76.30           C  
ATOM   1084  C   SER R  80     126.101 143.501 100.723  1.00 76.30           C  
ATOM   1085  O   SER R  80     125.771 142.806  99.766  1.00 76.30           O  
ATOM   1086  CB  SER R  80     128.050 142.742 102.088  1.00 76.30           C  
ATOM   1087  OG  SER R  80     129.451 142.644 102.068  1.00 76.30           O  
ATOM   1088  H   SER R  80     128.232 145.212 102.398  1.00  0.00           H  
ATOM   1089  HA  SER R  80     128.136 143.563 100.092  1.00  0.00           H  
ATOM   1090  HB2 SER R  80     127.708 143.027 103.083  1.00  0.00           H  
ATOM   1091  HB3 SER R  80     127.654 141.745 101.888  1.00  0.00           H  
ATOM   1092  HG  SER R  80     129.716 141.949 102.683  1.00  0.00           H  
ATOM   1093  N   MET R  81     125.258 144.142 101.542  1.00 80.54           N  
ATOM   1094  CA  MET R  81     123.822 144.308 101.397  1.00 80.54           C  
ATOM   1095  C   MET R  81     123.425 144.992 100.077  1.00 80.54           C  
ATOM   1096  O   MET R  81     122.516 144.502  99.409  1.00 80.54           O  
ATOM   1097  CB  MET R  81     123.381 145.103 102.636  1.00 80.54           C  
ATOM   1098  CG  MET R  81     121.988 145.724 102.625  1.00 80.54           C  
ATOM   1099  SD  MET R  81     121.860 146.940 103.949  1.00 80.54           S  
ATOM   1100  CE  MET R  81     120.167 146.642 104.455  1.00 80.54           C  
ATOM   1101  H   MET R  81     125.660 144.664 102.309  1.00  0.00           H  
ATOM   1102  HA  MET R  81     123.350 143.325 101.416  1.00  0.00           H  
ATOM   1103  HB2 MET R  81     123.460 144.461 103.514  1.00  0.00           H  
ATOM   1104  HB3 MET R  81     124.097 145.902 102.813  1.00  0.00           H  
ATOM   1105  HG2 MET R  81     121.759 146.249 101.698  1.00  0.00           H  
ATOM   1106  HG3 MET R  81     121.244 144.938 102.740  1.00  0.00           H  
ATOM   1107  HE1 MET R  81     119.670 147.604 104.534  1.00  0.00           H  
ATOM   1108  HE2 MET R  81     119.619 146.020 103.752  1.00  0.00           H  
ATOM   1109  HE3 MET R  81     120.167 146.152 105.423  1.00  0.00           H  
ATOM   1110  N   VAL R  82     124.114 146.095  99.727  1.00 80.97           N  
ATOM   1111  CA  VAL R  82     123.878 146.853  98.495  1.00 80.97           C  
ATOM   1112  C   VAL R  82     124.262 146.054  97.235  1.00 80.97           C  
ATOM   1113  O   VAL R  82     123.501 146.083  96.275  1.00 80.97           O  
ATOM   1114  CB  VAL R  82     124.603 148.232  98.486  1.00 80.97           C  
ATOM   1115  CG1 VAL R  82     124.495 149.005  97.151  1.00 80.97           C  
ATOM   1116  CG2 VAL R  82     124.088 149.128  99.626  1.00 80.97           C  
ATOM   1117  H   VAL R  82     124.848 146.440 100.328  1.00  0.00           H  
ATOM   1118  HA  VAL R  82     122.804 147.046  98.438  1.00  0.00           H  
ATOM   1119  HB  VAL R  82     125.664 148.069  98.669  1.00  0.00           H  
ATOM   1120 HG11 VAL R  82     124.891 150.015  97.245  1.00  0.00           H  
ATOM   1121 HG12 VAL R  82     125.055 148.524  96.348  1.00  0.00           H  
ATOM   1122 HG13 VAL R  82     123.456 149.092  96.831  1.00  0.00           H  
ATOM   1123 HG21 VAL R  82     124.629 150.074  99.662  1.00  0.00           H  
ATOM   1124 HG22 VAL R  82     123.029 149.354  99.500  1.00  0.00           H  
ATOM   1125 HG23 VAL R  82     124.207 148.650 100.596  1.00  0.00           H  
ATOM   1126  N   ARG R  83     125.370 145.290  97.268  1.00 77.19           N  
ATOM   1127  CA  ARG R  83     125.698 144.342  96.198  1.00 77.19           C  
ATOM   1128  C   ARG R  83     124.645 143.229  96.061  1.00 77.19           C  
ATOM   1129  O   ARG R  83     124.277 142.897  94.939  1.00 77.19           O  
ATOM   1130  CB  ARG R  83     127.092 143.725  96.421  1.00 77.19           C  
ATOM   1131  CG  ARG R  83     127.508 142.746  95.302  1.00 77.19           C  
ATOM   1132  CD  ARG R  83     128.924 142.193  95.446  1.00 77.19           C  
ATOM   1133  NE  ARG R  83     129.154 141.531  96.738  1.00 77.19           N  
ATOM   1134  CZ  ARG R  83     129.752 142.069  97.815  1.00 77.19           C  
ATOM   1135  NH1 ARG R  83     130.271 143.305  97.783  1.00 77.19           N1+
ATOM   1136  NH2 ARG R  83     129.833 141.350  98.941  1.00 77.19           N1+
ATOM   1137  H   ARG R  83     125.970 145.301  98.082  1.00  0.00           H  
ATOM   1138  HA  ARG R  83     125.723 144.900  95.259  1.00  0.00           H  
ATOM   1139  HB2 ARG R  83     127.833 144.515  96.501  1.00  0.00           H  
ATOM   1140  HB3 ARG R  83     127.105 143.207  97.380  1.00  0.00           H  
ATOM   1141  HG2 ARG R  83     126.811 141.925  95.134  1.00  0.00           H  
ATOM   1142  HG3 ARG R  83     127.496 143.340  94.387  1.00  0.00           H  
ATOM   1143  HD2 ARG R  83     128.971 141.350  94.758  1.00  0.00           H  
ATOM   1144  HD3 ARG R  83     129.687 142.890  95.117  1.00  0.00           H  
ATOM   1145  HE  ARG R  83     128.761 140.605  96.825  1.00  0.00           H  
ATOM   1146 HH11 ARG R  83     130.210 143.857  96.941  1.00  0.00           H  
ATOM   1147 HH12 ARG R  83     130.753 143.685  98.585  1.00  0.00           H  
ATOM   1148 HH21 ARG R  83     129.449 140.417  98.983  1.00  0.00           H  
ATOM   1149 HH22 ARG R  83     130.261 141.738  99.771  1.00  0.00           H  
ATOM   1150  N   SER R  84     124.212 142.668  97.200  1.00 81.30           N  
ATOM   1151  CA  SER R  84     123.325 141.509  97.273  1.00 81.30           C  
ATOM   1152  C   SER R  84     121.891 141.795  96.804  1.00 81.30           C  
ATOM   1153  O   SER R  84     121.318 140.963  96.103  1.00 81.30           O  
ATOM   1154  CB  SER R  84     123.327 140.962  98.710  1.00 81.30           C  
ATOM   1155  OG  SER R  84     124.544 140.295  98.979  1.00 81.30           O  
ATOM   1156  H   SER R  84     124.568 143.006  98.084  1.00  0.00           H  
ATOM   1157  HA  SER R  84     123.723 140.735  96.611  1.00  0.00           H  
ATOM   1158  HB2 SER R  84     123.170 141.754  99.442  1.00  0.00           H  
ATOM   1159  HB3 SER R  84     122.513 140.253  98.844  1.00  0.00           H  
ATOM   1160  HG  SER R  84     125.222 140.963  99.117  1.00  0.00           H  
ATOM   1161  N   ALA R  85     121.344 142.961  97.184  1.00 86.70           N  
ATOM   1162  CA  ALA R  85     120.007 143.397  96.793  1.00 86.70           C  
ATOM   1163  C   ALA R  85     119.941 143.822  95.319  1.00 86.70           C  
ATOM   1164  O   ALA R  85     119.029 143.402  94.606  1.00 86.70           O  
ATOM   1165  CB  ALA R  85     119.556 144.542  97.709  1.00 86.70           C  
ATOM   1166  H   ALA R  85     121.864 143.588  97.785  1.00  0.00           H  
ATOM   1167  HA  ALA R  85     119.317 142.563  96.940  1.00  0.00           H  
ATOM   1168  HB1 ALA R  85     118.545 144.863  97.456  1.00  0.00           H  
ATOM   1169  HB2 ALA R  85     119.547 144.229  98.754  1.00  0.00           H  
ATOM   1170  HB3 ALA R  85     120.215 145.408  97.628  1.00  0.00           H  
ATOM   1171  N   GLU R  86     120.904 144.657  94.897  1.00 93.51           N  
ATOM   1172  CA  GLU R  86     120.931 145.274  93.572  1.00 93.51           C  
ATOM   1173  C   GLU R  86     121.472 144.343  92.478  1.00 93.51           C  
ATOM   1174  O   GLU R  86     121.070 144.501  91.331  1.00 93.51           O  
ATOM   1175  CB  GLU R  86     121.761 146.578  93.631  1.00 93.51           C  
ATOM   1176  CG  GLU R  86     121.317 147.584  94.721  1.00 93.51           C  
ATOM   1177  CD  GLU R  86     119.888 148.092  94.559  1.00 93.51           C  
ATOM   1178  OE1 GLU R  86     119.496 148.362  93.403  1.00 93.51           O  
ATOM   1179  OE2 GLU R  86     119.194 148.163  95.600  1.00 93.51           O1-
ATOM   1180  H   GLU R  86     121.626 144.955  95.540  1.00  0.00           H  
ATOM   1181  HA  GLU R  86     119.911 145.534  93.287  1.00  0.00           H  
ATOM   1182  HB2 GLU R  86     122.811 146.333  93.789  1.00  0.00           H  
ATOM   1183  HB3 GLU R  86     121.732 147.072  92.659  1.00  0.00           H  
ATOM   1184  HG2 GLU R  86     121.382 147.138  95.711  1.00  0.00           H  
ATOM   1185  HG3 GLU R  86     121.997 148.433  94.741  1.00  0.00           H  
ATOM   1186  N   HIS R  87     122.389 143.425  92.832  1.00 93.41           N  
ATOM   1187  CA  HIS R  87     123.230 142.630  91.919  1.00 93.41           C  
ATOM   1188  C   HIS R  87     124.244 143.472  91.118  1.00 93.41           C  
ATOM   1189  O   HIS R  87     124.791 142.987  90.127  1.00 93.41           O  
ATOM   1190  CB  HIS R  87     122.413 141.643  91.048  1.00 93.41           C  
ATOM   1191  CG  HIS R  87     121.926 140.434  91.805  1.00 93.41           C  
ATOM   1192  CD2 HIS R  87     122.176 139.093  91.614  1.00 93.41           C  
ATOM   1193  ND1 HIS R  87     121.122 140.507  92.929  1.00 93.41           N  
ATOM   1194  CE1 HIS R  87     120.936 139.256  93.358  1.00 93.41           C  
ATOM   1195  NE2 HIS R  87     121.547 138.345  92.610  1.00 93.41           N  
ATOM   1196  H   HIS R  87     122.653 143.356  93.806  1.00  0.00           H  
ATOM   1197  HA  HIS R  87     123.866 142.014  92.556  1.00  0.00           H  
ATOM   1198  HB2 HIS R  87     121.571 142.130  90.561  1.00  0.00           H  
ATOM   1199  HB3 HIS R  87     123.022 141.251  90.234  1.00  0.00           H  
ATOM   1200  HD1 HIS R  87     120.770 141.346  93.369  1.00  0.00           H  
ATOM   1201  HD2 HIS R  87     122.768 138.611  90.850  1.00  0.00           H  
ATOM   1202  HE1 HIS R  87     120.365 139.008  94.238  1.00  0.00           H  
ATOM   1203  N   CYS R  88     124.516 144.701  91.589  1.00 94.05           N  
ATOM   1204  CA  CYS R  88     125.501 145.597  91.006  1.00 94.05           C  
ATOM   1205  C   CYS R  88     126.098 146.532  92.059  1.00 94.05           C  
ATOM   1206  O   CYS R  88     125.419 146.924  93.008  1.00 94.05           O  
ATOM   1207  CB  CYS R  88     125.008 146.308  89.727  1.00 94.05           C  
ATOM   1208  SG  CYS R  88     123.673 147.489  90.061  1.00 94.05           S  
ATOM   1209  H   CYS R  88     124.050 145.036  92.420  1.00  0.00           H  
ATOM   1210  HA  CYS R  88     126.326 144.963  90.721  1.00  0.00           H  
ATOM   1211  HB2 CYS R  88     125.830 146.856  89.264  1.00  0.00           H  
ATOM   1212  HB3 CYS R  88     124.666 145.584  88.987  1.00  0.00           H  
ATOM   1213  HG  CYS R  88     124.410 148.338  90.785  1.00  0.00           H  
ATOM   1214  N   TRP R  89     127.384 146.851  91.846  1.00 90.90           N  
ATOM   1215  CA  TRP R  89     128.174 147.744  92.683  1.00 90.90           C  
ATOM   1216  C   TRP R  89     128.016 149.186  92.178  1.00 90.90           C  
ATOM   1217  O   TRP R  89     127.861 149.395  90.974  1.00 90.90           O  
ATOM   1218  CB  TRP R  89     129.636 147.262  92.619  1.00 90.90           C  
ATOM   1219  CG  TRP R  89     130.542 147.713  93.722  1.00 90.90           C  
ATOM   1220  CD1 TRP R  89     131.676 148.437  93.585  1.00 90.90           C  
ATOM   1221  CD2 TRP R  89     130.418 147.429  95.147  1.00 90.90           C  
ATOM   1222  CE2 TRP R  89     131.555 147.969  95.821  1.00 90.90           C  
ATOM   1223  CE3 TRP R  89     129.463 146.753  95.939  1.00 90.90           C  
ATOM   1224  NE1 TRP R  89     132.278 148.582  94.819  1.00 90.90           N  
ATOM   1225  CZ2 TRP R  89     131.754 147.810  97.203  1.00 90.90           C  
ATOM   1226  CZ3 TRP R  89     129.648 146.595  97.326  1.00 90.90           C  
ATOM   1227  CH2 TRP R  89     130.797 147.108  97.956  1.00 90.90           C  
ATOM   1228  H   TRP R  89     127.850 146.501  91.023  1.00  0.00           H  
ATOM   1229  HA  TRP R  89     127.810 147.668  93.709  1.00  0.00           H  
ATOM   1230  HB2 TRP R  89     129.656 146.172  92.668  1.00  0.00           H  
ATOM   1231  HB3 TRP R  89     130.078 147.521  91.655  1.00  0.00           H  
ATOM   1232  HD1 TRP R  89     132.062 148.805  92.646  1.00  0.00           H  
ATOM   1233  HE1 TRP R  89     133.157 149.068  94.936  1.00  0.00           H  
ATOM   1234  HE3 TRP R  89     128.585 146.340  95.467  1.00  0.00           H  
ATOM   1235  HZ2 TRP R  89     132.639 148.205  97.679  1.00  0.00           H  
ATOM   1236  HZ3 TRP R  89     128.920 146.053  97.904  1.00  0.00           H  
ATOM   1237  HH2 TRP R  89     130.951 146.958  99.014  1.00  0.00           H  
ATOM   1238  N   TYR R  90     128.062 150.144  93.114  1.00 94.49           N  
ATOM   1239  CA  TYR R  90     127.884 151.573  92.843  1.00 94.49           C  
ATOM   1240  C   TYR R  90     129.022 152.421  93.447  1.00 94.49           C  
ATOM   1241  O   TYR R  90     128.811 153.616  93.656  1.00 94.49           O  
ATOM   1242  CB  TYR R  90     126.502 152.027  93.381  1.00 94.49           C  
ATOM   1243  CG  TYR R  90     125.256 151.448  92.725  1.00 94.49           C  
ATOM   1244  CD1 TYR R  90     125.112 151.443  91.320  1.00 94.49           C  
ATOM   1245  CD2 TYR R  90     124.189 150.996  93.530  1.00 94.49           C  
ATOM   1246  CE1 TYR R  90     123.909 151.006  90.729  1.00 94.49           C  
ATOM   1247  CE2 TYR R  90     122.982 150.573  92.939  1.00 94.49           C  
ATOM   1248  CZ  TYR R  90     122.839 150.579  91.540  1.00 94.49           C  
ATOM   1249  OH  TYR R  90     121.662 150.174  90.975  1.00 94.49           O  
ATOM   1250  H   TYR R  90     128.190 149.893  94.083  1.00  0.00           H  
ATOM   1251  HA  TYR R  90     127.927 151.768  91.771  1.00  0.00           H  
ATOM   1252  HB2 TYR R  90     126.459 151.840  94.456  1.00  0.00           H  
ATOM   1253  HB3 TYR R  90     126.395 153.106  93.267  1.00  0.00           H  
ATOM   1254  HD1 TYR R  90     125.912 151.796  90.686  1.00  0.00           H  
ATOM   1255  HD2 TYR R  90     124.276 151.005  94.607  1.00  0.00           H  
ATOM   1256  HE1 TYR R  90     123.809 151.012  89.654  1.00  0.00           H  
ATOM   1257  HE2 TYR R  90     122.158 150.267  93.564  1.00  0.00           H  
ATOM   1258  HH  TYR R  90     121.024 149.882  91.633  1.00  0.00           H  
ATOM   1259  N   PHE R  91     130.189 151.815  93.742  1.00 90.21           N  
ATOM   1260  CA  PHE R  91     131.247 152.462  94.533  1.00 90.21           C  
ATOM   1261  C   PHE R  91     132.640 152.421  93.869  1.00 90.21           C  
ATOM   1262  O   PHE R  91     133.592 152.906  94.479  1.00 90.21           O  
ATOM   1263  CB  PHE R  91     131.285 151.846  95.948  1.00 90.21           C  
ATOM   1264  CG  PHE R  91     129.957 151.769  96.683  1.00 90.21           C  
ATOM   1265  CD1 PHE R  91     129.184 150.590  96.629  1.00 90.21           C  
ATOM   1266  CD2 PHE R  91     129.409 152.914  97.297  1.00 90.21           C  
ATOM   1267  CE1 PHE R  91     127.941 150.536  97.239  1.00 90.21           C  
ATOM   1268  CE2 PHE R  91     128.157 152.845  97.897  1.00 90.21           C  
ATOM   1269  CZ  PHE R  91     127.431 151.660  97.876  1.00 90.21           C  
ATOM   1270  H   PHE R  91     130.308 150.831  93.548  1.00  0.00           H  
ATOM   1271  HA  PHE R  91     131.029 153.524  94.654  1.00  0.00           H  
ATOM   1272  HB2 PHE R  91     131.699 150.843  95.900  1.00  0.00           H  
ATOM   1273  HB3 PHE R  91     131.974 152.421  96.569  1.00  0.00           H  
ATOM   1274  HD1 PHE R  91     129.557 149.724  96.112  1.00  0.00           H  
ATOM   1275  HD2 PHE R  91     129.960 153.843  97.306  1.00  0.00           H  
ATOM   1276  HE1 PHE R  91     127.369 149.621  97.212  1.00  0.00           H  
ATOM   1277  HE2 PHE R  91     127.745 153.719  98.380  1.00  0.00           H  
ATOM   1278  HZ  PHE R  91     126.462 151.616  98.349  1.00  0.00           H  
ATOM   1279  N   GLY R  92     132.750 151.893  92.637  1.00 92.44           N  
ATOM   1280  CA  GLY R  92     133.966 151.963  91.820  1.00 92.44           C  
ATOM   1281  C   GLY R  92     135.024 150.912  92.200  1.00 92.44           C  
ATOM   1282  O   GLY R  92     134.887 150.181  93.182  1.00 92.44           O  
ATOM   1283  H   GLY R  92     131.927 151.509  92.195  1.00  0.00           H  
ATOM   1284  HA2 GLY R  92     133.682 151.816  90.778  1.00  0.00           H  
ATOM   1285  HA3 GLY R  92     134.407 152.959  91.888  1.00  0.00           H  
ATOM   1286  N   GLU R  93     136.082 150.853  91.370  1.00 93.88           N  
ATOM   1287  CA  GLU R  93     137.150 149.849  91.377  1.00 93.88           C  
ATOM   1288  C   GLU R  93     137.977 149.776  92.674  1.00 93.88           C  
ATOM   1289  O   GLU R  93     138.166 148.675  93.190  1.00 93.88           O  
ATOM   1290  CB  GLU R  93     138.034 150.051  90.119  1.00 93.88           C  
ATOM   1291  CG  GLU R  93     139.274 149.136  89.973  1.00 93.88           C  
ATOM   1292  CD  GLU R  93     138.924 147.648  89.885  1.00 93.88           C  
ATOM   1293  OE1 GLU R  93     138.365 147.259  88.836  1.00 93.88           O  
ATOM   1294  OE2 GLU R  93     139.225 146.929  90.861  1.00 93.88           O1-
ATOM   1295  H   GLU R  93     136.118 151.501  90.597  1.00  0.00           H  
ATOM   1296  HA  GLU R  93     136.656 148.880  91.274  1.00  0.00           H  
ATOM   1297  HB2 GLU R  93     137.411 149.928  89.232  1.00  0.00           H  
ATOM   1298  HB3 GLU R  93     138.374 151.087  90.089  1.00  0.00           H  
ATOM   1299  HG2 GLU R  93     139.811 149.406  89.063  1.00  0.00           H  
ATOM   1300  HG3 GLU R  93     139.978 149.297  90.789  1.00  0.00           H  
ATOM   1301  N   VAL R  94     138.480 150.919  93.175  1.00 88.71           N  
ATOM   1302  CA  VAL R  94     139.391 150.913  94.325  1.00 88.71           C  
ATOM   1303  C   VAL R  94     138.696 150.581  95.662  1.00 88.71           C  
ATOM   1304  O   VAL R  94     139.280 149.828  96.441  1.00 88.71           O  
ATOM   1305  CB  VAL R  94     140.232 152.215  94.449  1.00 88.71           C  
ATOM   1306  CG1 VAL R  94     139.430 153.458  94.879  1.00 88.71           C  
ATOM   1307  CG2 VAL R  94     141.453 152.028  95.373  1.00 88.71           C  
ATOM   1308  H   VAL R  94     138.305 151.804  92.723  1.00  0.00           H  
ATOM   1309  HA  VAL R  94     140.108 150.108  94.144  1.00  0.00           H  
ATOM   1310  HB  VAL R  94     140.626 152.426  93.453  1.00  0.00           H  
ATOM   1311 HG11 VAL R  94     140.045 154.356  94.814  1.00  0.00           H  
ATOM   1312 HG12 VAL R  94     138.563 153.611  94.236  1.00  0.00           H  
ATOM   1313 HG13 VAL R  94     139.077 153.384  95.907  1.00  0.00           H  
ATOM   1314 HG21 VAL R  94     142.087 152.915  95.363  1.00  0.00           H  
ATOM   1315 HG22 VAL R  94     141.159 151.852  96.408  1.00  0.00           H  
ATOM   1316 HG23 VAL R  94     142.067 151.186  95.054  1.00  0.00           H  
ATOM   1317  N   PHE R  95     137.461 151.076  95.892  1.00 84.86           N  
ATOM   1318  CA  PHE R  95     136.700 150.710  97.091  1.00 84.86           C  
ATOM   1319  C   PHE R  95     136.194 149.260  97.061  1.00 84.86           C  
ATOM   1320  O   PHE R  95     136.122 148.647  98.123  1.00 84.86           O  
ATOM   1321  CB  PHE R  95     135.586 151.724  97.434  1.00 84.86           C  
ATOM   1322  CG  PHE R  95     134.838 151.376  98.718  1.00 84.86           C  
ATOM   1323  CD1 PHE R  95     135.513 151.451  99.956  1.00 84.86           C  
ATOM   1324  CD2 PHE R  95     133.559 150.780  98.676  1.00 84.86           C  
ATOM   1325  CE1 PHE R  95     134.911 150.966 101.110  1.00 84.86           C  
ATOM   1326  CE2 PHE R  95     132.966 150.317  99.844  1.00 84.86           C  
ATOM   1327  CZ  PHE R  95     133.642 150.405 101.054  1.00 84.86           C  
ATOM   1328  H   PHE R  95     137.011 151.679  95.218  1.00  0.00           H  
ATOM   1329  HA  PHE R  95     137.403 150.758  97.925  1.00  0.00           H  
ATOM   1330  HB2 PHE R  95     136.044 152.704  97.582  1.00  0.00           H  
ATOM   1331  HB3 PHE R  95     134.885 151.833  96.607  1.00  0.00           H  
ATOM   1332  HD1 PHE R  95     136.512 151.859 100.007  1.00  0.00           H  
ATOM   1333  HD2 PHE R  95     133.050 150.656  97.735  1.00  0.00           H  
ATOM   1334  HE1 PHE R  95     135.435 151.019 102.053  1.00  0.00           H  
ATOM   1335  HE2 PHE R  95     131.986 149.865  99.806  1.00  0.00           H  
ATOM   1336  HZ  PHE R  95     133.182 150.025 101.954  1.00  0.00           H  
ATOM   1337  N   CYS R  96     135.916 148.722  95.859  1.00 86.15           N  
ATOM   1338  CA  CYS R  96     135.602 147.308  95.651  1.00 86.15           C  
ATOM   1339  C   CYS R  96     136.710 146.373  96.166  1.00 86.15           C  
ATOM   1340  O   CYS R  96     136.408 145.422  96.889  1.00 86.15           O  
ATOM   1341  CB  CYS R  96     135.322 147.046  94.160  1.00 86.15           C  
ATOM   1342  SG  CYS R  96     134.855 145.350  93.766  1.00 86.15           S  
ATOM   1343  H   CYS R  96     136.002 149.287  95.026  1.00  0.00           H  
ATOM   1344  HA  CYS R  96     134.696 147.102  96.222  1.00  0.00           H  
ATOM   1345  HB2 CYS R  96     134.527 147.692  93.799  1.00  0.00           H  
ATOM   1346  HB3 CYS R  96     136.194 147.276  93.555  1.00  0.00           H  
ATOM   1347  N   LYS R  97     137.967 146.693  95.811  1.00 78.89           N  
ATOM   1348  CA  LYS R  97     139.159 145.991  96.280  1.00 78.89           C  
ATOM   1349  C   LYS R  97     139.366 146.060  97.798  1.00 78.89           C  
ATOM   1350  O   LYS R  97     139.623 145.018  98.398  1.00 78.89           O  
ATOM   1351  CB  LYS R  97     140.411 146.500  95.547  1.00 78.89           C  
ATOM   1352  CG  LYS R  97     140.737 145.725  94.267  1.00 78.89           C  
ATOM   1353  CD  LYS R  97     142.164 146.027  93.799  1.00 78.89           C  
ATOM   1354  CE  LYS R  97     142.627 145.112  92.666  1.00 78.89           C  
ATOM   1355  NZ  LYS R  97     144.011 145.431  92.288  1.00 78.89           N1+
ATOM   1356  H   LYS R  97     138.128 147.486  95.204  1.00  0.00           H  
ATOM   1357  HA  LYS R  97     139.015 144.937  96.033  1.00  0.00           H  
ATOM   1358  HB2 LYS R  97     140.368 147.575  95.365  1.00  0.00           H  
ATOM   1359  HB3 LYS R  97     141.269 146.353  96.203  1.00  0.00           H  
ATOM   1360  HG2 LYS R  97     140.641 144.654  94.449  1.00  0.00           H  
ATOM   1361  HG3 LYS R  97     140.019 145.975  93.485  1.00  0.00           H  
ATOM   1362  HD2 LYS R  97     142.218 147.068  93.475  1.00  0.00           H  
ATOM   1363  HD3 LYS R  97     142.856 145.928  94.636  1.00  0.00           H  
ATOM   1364  HE2 LYS R  97     142.579 144.065  92.968  1.00  0.00           H  
ATOM   1365  HE3 LYS R  97     141.983 145.230  91.794  1.00  0.00           H  
ATOM   1366  HZ1 LYS R  97     144.271 144.849  91.495  1.00  0.00           H  
ATOM   1367  HZ2 LYS R  97     144.073 146.400  92.014  1.00  0.00           H  
ATOM   1368  HZ3 LYS R  97     144.635 145.250  93.060  1.00  0.00           H  
ATOM   1369  N   ILE R  98     139.244 147.263  98.387  1.00 73.81           N  
ATOM   1370  CA  ILE R  98     139.391 147.475  99.831  1.00 73.81           C  
ATOM   1371  C   ILE R  98     138.309 146.741 100.645  1.00 73.81           C  
ATOM   1372  O   ILE R  98     138.639 146.160 101.678  1.00 73.81           O  
ATOM   1373  CB  ILE R  98     139.425 148.989 100.211  1.00 73.81           C  
ATOM   1374  CG1 ILE R  98     140.712 149.636  99.649  1.00 73.81           C  
ATOM   1375  CG2 ILE R  98     139.304 149.278 101.729  1.00 73.81           C  
ATOM   1376  CD1 ILE R  98     140.819 151.153  99.842  1.00 73.81           C  
ATOM   1377  H   ILE R  98     139.039 148.079  97.826  1.00  0.00           H  
ATOM   1378  HA  ILE R  98     140.350 147.039 100.119  1.00  0.00           H  
ATOM   1379  HB  ILE R  98     138.577 149.473  99.721  1.00  0.00           H  
ATOM   1380 HG12 ILE R  98     141.584 149.161 100.101  1.00  0.00           H  
ATOM   1381 HG13 ILE R  98     140.777 149.443  98.580  1.00  0.00           H  
ATOM   1382 HG21 ILE R  98     139.379 150.343 101.944  1.00  0.00           H  
ATOM   1383 HG22 ILE R  98     138.343 148.965 102.136  1.00  0.00           H  
ATOM   1384 HG23 ILE R  98     140.090 148.772 102.290  1.00  0.00           H  
ATOM   1385 HD11 ILE R  98     141.449 151.597  99.071  1.00  0.00           H  
ATOM   1386 HD12 ILE R  98     139.841 151.632  99.781  1.00  0.00           H  
ATOM   1387 HD13 ILE R  98     141.257 151.400 100.809  1.00  0.00           H  
ATOM   1388  N   HIS R  99     137.064 146.735 100.139  1.00 69.62           N  
ATOM   1389  CA  HIS R  99     135.929 146.017 100.710  1.00 69.62           C  
ATOM   1390  C   HIS R  99     136.153 144.494 100.770  1.00 69.62           C  
ATOM   1391  O   HIS R  99     135.928 143.904 101.826  1.00 69.62           O  
ATOM   1392  CB  HIS R  99     134.652 146.399  99.934  1.00 69.62           C  
ATOM   1393  CG  HIS R  99     133.400 145.755 100.462  1.00 69.62           C  
ATOM   1394  CD2 HIS R  99     132.582 146.177 101.488  1.00 69.62           C  
ATOM   1395  ND1 HIS R  99     132.920 144.539  99.964  1.00 69.62           N  
ATOM   1396  CE1 HIS R  99     131.874 144.259 100.722  1.00 69.62           C  
ATOM   1397  NE2 HIS R  99     131.622 145.195 101.636  1.00 69.62           N  
ATOM   1398  H   HIS R  99     136.873 147.252  99.290  1.00  0.00           H  
ATOM   1399  HA  HIS R  99     135.809 146.369 101.737  1.00  0.00           H  
ATOM   1400  HB2 HIS R  99     134.507 147.479  99.976  1.00  0.00           H  
ATOM   1401  HB3 HIS R  99     134.752 146.148  98.878  1.00  0.00           H  
ATOM   1402  HD2 HIS R  99     132.623 147.050 102.125  1.00  0.00           H  
ATOM   1403  HE1 HIS R  99     131.298 143.358 100.602  1.00  0.00           H  
ATOM   1404  HE2 HIS R  99     130.887 145.171 102.333  1.00  0.00           H  
ATOM   1405  N   THR R 100     136.622 143.902  99.657  1.00 64.34           N  
ATOM   1406  CA  THR R 100     136.926 142.473  99.543  1.00 64.34           C  
ATOM   1407  C   THR R 100     138.107 142.035 100.439  1.00 64.34           C  
ATOM   1408  O   THR R 100     138.023 140.967 101.045  1.00 64.34           O  
ATOM   1409  CB  THR R 100     137.223 142.084  98.067  1.00 64.34           C  
ATOM   1410  CG2 THR R 100     137.713 140.642  97.833  1.00 64.34           C  
ATOM   1411  OG1 THR R 100     136.047 142.273  97.301  1.00 64.34           O  
ATOM   1412  H   THR R 100     136.789 144.464  98.833  1.00  0.00           H  
ATOM   1413  HA  THR R 100     136.042 141.921  99.872  1.00  0.00           H  
ATOM   1414  HB  THR R 100     137.973 142.766  97.662  1.00  0.00           H  
ATOM   1415  HG1 THR R 100     135.849 143.214  97.275  1.00  0.00           H  
ATOM   1416 HG21 THR R 100     137.742 140.398  96.771  1.00  0.00           H  
ATOM   1417 HG22 THR R 100     138.719 140.498  98.221  1.00  0.00           H  
ATOM   1418 HG23 THR R 100     137.067 139.917  98.328  1.00  0.00           H  
ATOM   1419  N   SER R 101     139.152 142.877 100.543  1.00 65.41           N  
ATOM   1420  CA  SER R 101     140.326 142.656 101.395  1.00 65.41           C  
ATOM   1421  C   SER R 101     139.996 142.686 102.895  1.00 65.41           C  
ATOM   1422  O   SER R 101     140.478 141.831 103.635  1.00 65.41           O  
ATOM   1423  CB  SER R 101     141.382 143.736 101.112  1.00 65.41           C  
ATOM   1424  OG  SER R 101     141.920 143.582  99.823  1.00 65.41           O  
ATOM   1425  H   SER R 101     139.159 143.729  99.998  1.00  0.00           H  
ATOM   1426  HA  SER R 101     140.747 141.675 101.161  1.00  0.00           H  
ATOM   1427  HB2 SER R 101     140.969 144.741 101.211  1.00  0.00           H  
ATOM   1428  HB3 SER R 101     142.205 143.655 101.822  1.00  0.00           H  
ATOM   1429  HG  SER R 101     142.524 144.308  99.653  1.00  0.00           H  
ATOM   1430  N   THR R 102     139.181 143.671 103.312  1.00 61.63           N  
ATOM   1431  CA  THR R 102     138.764 143.853 104.703  1.00 61.63           C  
ATOM   1432  C   THR R 102     137.864 142.706 105.194  1.00 61.63           C  
ATOM   1433  O   THR R 102     138.025 142.265 106.331  1.00 61.63           O  
ATOM   1434  CB  THR R 102     137.995 145.186 104.910  1.00 61.63           C  
ATOM   1435  CG2 THR R 102     137.540 145.469 106.353  1.00 61.63           C  
ATOM   1436  OG1 THR R 102     138.815 146.267 104.522  1.00 61.63           O  
ATOM   1437  H   THR R 102     138.824 144.339 102.642  1.00  0.00           H  
ATOM   1438  HA  THR R 102     139.665 143.871 105.316  1.00  0.00           H  
ATOM   1439  HB  THR R 102     137.119 145.203 104.259  1.00  0.00           H  
ATOM   1440  HG1 THR R 102     138.918 146.243 103.565  1.00  0.00           H  
ATOM   1441 HG21 THR R 102     137.081 146.455 106.434  1.00  0.00           H  
ATOM   1442 HG22 THR R 102     136.798 144.749 106.693  1.00  0.00           H  
ATOM   1443 HG23 THR R 102     138.379 145.437 107.048  1.00  0.00           H  
ATOM   1444  N   ASP R 103     136.969 142.228 104.314  1.00 56.93           N  
ATOM   1445  CA  ASP R 103     136.046 141.125 104.561  1.00 56.93           C  
ATOM   1446  C   ASP R 103     136.799 139.804 104.802  1.00 56.93           C  
ATOM   1447  O   ASP R 103     136.510 139.130 105.790  1.00 56.93           O  
ATOM   1448  CB  ASP R 103     135.030 141.015 103.402  1.00 56.93           C  
ATOM   1449  CG  ASP R 103     133.768 140.207 103.707  1.00 56.93           C  
ATOM   1450  OD1 ASP R 103     133.721 139.497 104.734  1.00 56.93           O  
ATOM   1451  OD2 ASP R 103     132.839 140.315 102.880  1.00 56.93           O1-
ATOM   1452  H   ASP R 103     136.904 142.652 103.398  1.00  0.00           H  
ATOM   1453  HA  ASP R 103     135.503 141.366 105.477  1.00  0.00           H  
ATOM   1454  HB2 ASP R 103     134.700 142.022 103.149  1.00  0.00           H  
ATOM   1455  HB3 ASP R 103     135.511 140.592 102.519  1.00  0.00           H  
ATOM   1456  N   ILE R 104     137.779 139.491 103.935  1.00 51.22           N  
ATOM   1457  CA  ILE R 104     138.627 138.303 104.056  1.00 51.22           C  
ATOM   1458  C   ILE R 104     139.495 138.319 105.336  1.00 51.22           C  
ATOM   1459  O   ILE R 104     139.572 137.284 105.993  1.00 51.22           O  
ATOM   1460  CB  ILE R 104     139.487 138.058 102.777  1.00 51.22           C  
ATOM   1461  CG1 ILE R 104     138.575 137.698 101.578  1.00 51.22           C  
ATOM   1462  CG2 ILE R 104     140.590 136.982 102.925  1.00 51.22           C  
ATOM   1463  CD1 ILE R 104     139.266 137.804 100.210  1.00 51.22           C  
ATOM   1464  H   ILE R 104     137.966 140.100 103.149  1.00  0.00           H  
ATOM   1465  HA  ILE R 104     137.950 137.453 104.152  1.00  0.00           H  
ATOM   1466  HB  ILE R 104     139.980 139.002 102.537  1.00  0.00           H  
ATOM   1467 HG12 ILE R 104     138.189 136.686 101.707  1.00  0.00           H  
ATOM   1468 HG13 ILE R 104     137.695 138.340 101.559  1.00  0.00           H  
ATOM   1469 HG21 ILE R 104     141.137 136.839 101.993  1.00  0.00           H  
ATOM   1470 HG22 ILE R 104     141.337 137.246 103.673  1.00  0.00           H  
ATOM   1471 HG23 ILE R 104     140.165 136.017 103.206  1.00  0.00           H  
ATOM   1472 HD11 ILE R 104     138.534 137.971  99.420  1.00  0.00           H  
ATOM   1473 HD12 ILE R 104     139.974 138.633 100.181  1.00  0.00           H  
ATOM   1474 HD13 ILE R 104     139.808 136.890  99.966  1.00  0.00           H  
ATOM   1475  N   MET R 105     140.059 139.486 105.704  1.00 55.10           N  
ATOM   1476  CA  MET R 105     140.803 139.705 106.952  1.00 55.10           C  
ATOM   1477  C   MET R 105     139.946 139.496 108.209  1.00 55.10           C  
ATOM   1478  O   MET R 105     140.310 138.669 109.042  1.00 55.10           O  
ATOM   1479  CB  MET R 105     141.438 141.116 106.953  1.00 55.10           C  
ATOM   1480  CG  MET R 105     142.014 141.615 108.296  1.00 55.10           C  
ATOM   1481  SD  MET R 105     142.590 143.329 108.239  1.00 55.10           S  
ATOM   1482  CE  MET R 105     141.011 144.214 108.287  1.00 55.10           C  
ATOM   1483  H   MET R 105     139.942 140.297 105.110  1.00  0.00           H  
ATOM   1484  HA  MET R 105     141.615 138.976 106.985  1.00  0.00           H  
ATOM   1485  HB2 MET R 105     142.236 141.154 106.221  1.00  0.00           H  
ATOM   1486  HB3 MET R 105     140.698 141.833 106.600  1.00  0.00           H  
ATOM   1487  HG2 MET R 105     141.285 141.573 109.104  1.00  0.00           H  
ATOM   1488  HG3 MET R 105     142.844 140.979 108.600  1.00  0.00           H  
ATOM   1489  HE1 MET R 105     141.180 145.280 108.140  1.00  0.00           H  
ATOM   1490  HE2 MET R 105     140.332 143.866 107.512  1.00  0.00           H  
ATOM   1491  HE3 MET R 105     140.534 144.078 109.255  1.00  0.00           H  
ATOM   1492  N   LEU R 106     138.869 140.293 108.347  1.00 51.46           N  
ATOM   1493  CA  LEU R 106     138.052 140.352 109.561  1.00 51.46           C  
ATOM   1494  C   LEU R 106     137.310 139.036 109.844  1.00 51.46           C  
ATOM   1495  O   LEU R 106     137.255 138.630 111.002  1.00 51.46           O  
ATOM   1496  CB  LEU R 106     137.047 141.521 109.503  1.00 51.46           C  
ATOM   1497  CG  LEU R 106     137.625 142.947 109.630  1.00 51.46           C  
ATOM   1498  CD1 LEU R 106     136.499 143.990 109.497  1.00 51.46           C  
ATOM   1499  CD2 LEU R 106     138.402 143.169 110.941  1.00 51.46           C  
ATOM   1500  H   LEU R 106     138.630 140.949 107.614  1.00  0.00           H  
ATOM   1501  HA  LEU R 106     138.726 140.516 110.403  1.00  0.00           H  
ATOM   1502  HB2 LEU R 106     136.458 141.438 108.588  1.00  0.00           H  
ATOM   1503  HB3 LEU R 106     136.354 141.393 110.332  1.00  0.00           H  
ATOM   1504  HG  LEU R 106     138.312 143.107 108.800  1.00  0.00           H  
ATOM   1505 HD11 LEU R 106     136.880 144.931 109.101  1.00  0.00           H  
ATOM   1506 HD12 LEU R 106     135.700 143.652 108.836  1.00  0.00           H  
ATOM   1507 HD13 LEU R 106     136.046 144.204 110.464  1.00  0.00           H  
ATOM   1508 HD21 LEU R 106     138.423 144.222 111.223  1.00  0.00           H  
ATOM   1509 HD22 LEU R 106     137.954 142.627 111.772  1.00  0.00           H  
ATOM   1510 HD23 LEU R 106     139.435 142.836 110.851  1.00  0.00           H  
ATOM   1511  N   SER R 107     136.793 138.371 108.798  1.00 44.92           N  
ATOM   1512  CA  SER R 107     136.142 137.064 108.918  1.00 44.92           C  
ATOM   1513  C   SER R 107     137.110 135.959 109.383  1.00 44.92           C  
ATOM   1514  O   SER R 107     136.730 135.156 110.235  1.00 44.92           O  
ATOM   1515  CB  SER R 107     135.500 136.676 107.578  1.00 44.92           C  
ATOM   1516  OG  SER R 107     134.348 137.451 107.313  1.00 44.92           O  
ATOM   1517  H   SER R 107     136.864 138.758 107.866  1.00  0.00           H  
ATOM   1518  HA  SER R 107     135.352 137.141 109.669  1.00  0.00           H  
ATOM   1519  HB2 SER R 107     136.224 136.795 106.775  1.00  0.00           H  
ATOM   1520  HB3 SER R 107     135.204 135.627 107.579  1.00  0.00           H  
ATOM   1521  HG  SER R 107     134.616 138.269 106.882  1.00  0.00           H  
ATOM   1522  N   SER R 108     138.347 135.967 108.850  1.00 41.61           N  
ATOM   1523  CA  SER R 108     139.418 135.038 109.224  1.00 41.61           C  
ATOM   1524  C   SER R 108     139.907 135.250 110.666  1.00 41.61           C  
ATOM   1525  O   SER R 108     140.119 134.269 111.375  1.00 41.61           O  
ATOM   1526  CB  SER R 108     140.602 135.183 108.253  1.00 41.61           C  
ATOM   1527  OG  SER R 108     140.237 134.764 106.960  1.00 41.61           O  
ATOM   1528  H   SER R 108     138.590 136.670 108.168  1.00  0.00           H  
ATOM   1529  HA  SER R 108     139.031 134.019 109.152  1.00  0.00           H  
ATOM   1530  HB2 SER R 108     140.945 136.216 108.204  1.00  0.00           H  
ATOM   1531  HB3 SER R 108     141.450 134.578 108.579  1.00  0.00           H  
ATOM   1532  HG  SER R 108     139.860 135.523 106.500  1.00  0.00           H  
ATOM   1533  N   ALA R 109     140.045 136.525 111.072  1.00 41.98           N  
ATOM   1534  CA  ALA R 109     140.442 136.949 112.414  1.00 41.98           C  
ATOM   1535  C   ALA R 109     139.449 136.526 113.509  1.00 41.98           C  
ATOM   1536  O   ALA R 109     139.896 136.147 114.592  1.00 41.98           O  
ATOM   1537  CB  ALA R 109     140.636 138.473 112.424  1.00 41.98           C  
ATOM   1538  H   ALA R 109     139.865 137.272 110.414  1.00  0.00           H  
ATOM   1539  HA  ALA R 109     141.402 136.482 112.638  1.00  0.00           H  
ATOM   1540  HB1 ALA R 109     140.947 138.827 113.407  1.00  0.00           H  
ATOM   1541  HB2 ALA R 109     141.405 138.773 111.711  1.00  0.00           H  
ATOM   1542  HB3 ALA R 109     139.719 138.999 112.161  1.00  0.00           H  
ATOM   1543  N   SER R 110     138.137 136.563 113.203  1.00 40.74           N  
ATOM   1544  CA  SER R 110     137.070 136.120 114.106  1.00 40.74           C  
ATOM   1545  C   SER R 110     137.129 134.608 114.390  1.00 40.74           C  
ATOM   1546  O   SER R 110     136.946 134.215 115.538  1.00 40.74           O  
ATOM   1547  CB  SER R 110     135.684 136.588 113.592  1.00 40.74           C  
ATOM   1548  OG  SER R 110     135.088 135.719 112.645  1.00 40.74           O  
ATOM   1549  H   SER R 110     137.847 136.905 112.296  1.00  0.00           H  
ATOM   1550  HA  SER R 110     137.243 136.637 115.052  1.00  0.00           H  
ATOM   1551  HB2 SER R 110     134.996 136.656 114.435  1.00  0.00           H  
ATOM   1552  HB3 SER R 110     135.736 137.587 113.163  1.00  0.00           H  
ATOM   1553  HG  SER R 110     135.609 135.733 111.836  1.00  0.00           H  
ATOM   1554  N   ILE R 111     137.428 133.805 113.355  1.00 38.51           N  
ATOM   1555  CA  ILE R 111     137.533 132.347 113.431  1.00 38.51           C  
ATOM   1556  C   ILE R 111     138.807 131.885 114.179  1.00 38.51           C  
ATOM   1557  O   ILE R 111     138.756 130.872 114.878  1.00 38.51           O  
ATOM   1558  CB  ILE R 111     137.458 131.719 112.005  1.00 38.51           C  
ATOM   1559  CG1 ILE R 111     136.073 131.970 111.360  1.00 38.51           C  
ATOM   1560  CG2 ILE R 111     137.802 130.218 111.951  1.00 38.51           C  
ATOM   1561  CD1 ILE R 111     136.043 131.746 109.840  1.00 38.51           C  
ATOM   1562  H   ILE R 111     137.577 134.211 112.442  1.00  0.00           H  
ATOM   1563  HA  ILE R 111     136.677 131.982 114.002  1.00  0.00           H  
ATOM   1564  HB  ILE R 111     138.194 132.234 111.385  1.00  0.00           H  
ATOM   1565 HG12 ILE R 111     135.325 131.337 111.836  1.00  0.00           H  
ATOM   1566 HG13 ILE R 111     135.741 132.990 111.548  1.00  0.00           H  
ATOM   1567 HG21 ILE R 111     137.611 129.783 110.971  1.00  0.00           H  
ATOM   1568 HG22 ILE R 111     138.859 130.072 112.150  1.00  0.00           H  
ATOM   1569 HG23 ILE R 111     137.231 129.646 112.683  1.00  0.00           H  
ATOM   1570 HD11 ILE R 111     135.215 132.289 109.386  1.00  0.00           H  
ATOM   1571 HD12 ILE R 111     136.954 132.107 109.365  1.00  0.00           H  
ATOM   1572 HD13 ILE R 111     135.920 130.692 109.590  1.00  0.00           H  
ATOM   1573  N   TRP R 112     139.903 132.658 114.070  1.00 39.53           N  
ATOM   1574  CA  TRP R 112     141.144 132.436 114.819  1.00 39.53           C  
ATOM   1575  C   TRP R 112     141.005 132.764 116.317  1.00 39.53           C  
ATOM   1576  O   TRP R 112     141.613 132.066 117.128  1.00 39.53           O  
ATOM   1577  CB  TRP R 112     142.314 133.218 114.186  1.00 39.53           C  
ATOM   1578  CG  TRP R 112     142.863 132.705 112.883  1.00 39.53           C  
ATOM   1579  CD1 TRP R 112     142.190 132.017 111.929  1.00 39.53           C  
ATOM   1580  CD2 TRP R 112     144.217 132.877 112.359  1.00 39.53           C  
ATOM   1581  CE2 TRP R 112     144.296 132.233 111.088  1.00 39.53           C  
ATOM   1582  CE3 TRP R 112     145.396 133.501 112.835  1.00 39.53           C  
ATOM   1583  NE1 TRP R 112     143.032 131.734 110.877  1.00 39.53           N  
ATOM   1584  CZ2 TRP R 112     145.481 132.196 110.334  1.00 39.53           C  
ATOM   1585  CZ3 TRP R 112     146.591 133.473 112.086  1.00 39.53           C  
ATOM   1586  CH2 TRP R 112     146.636 132.819 110.839  1.00 39.53           C  
ATOM   1587  H   TRP R 112     139.882 133.469 113.467  1.00  0.00           H  
ATOM   1588  HA  TRP R 112     141.393 131.374 114.766  1.00  0.00           H  
ATOM   1589  HB2 TRP R 112     142.033 134.263 114.049  1.00  0.00           H  
ATOM   1590  HB3 TRP R 112     143.155 133.229 114.882  1.00  0.00           H  
ATOM   1591  HD1 TRP R 112     141.153 131.721 111.987  1.00  0.00           H  
ATOM   1592  HE1 TRP R 112     142.746 131.199 110.066  1.00  0.00           H  
ATOM   1593  HE3 TRP R 112     145.381 134.005 113.790  1.00  0.00           H  
ATOM   1594  HZ2 TRP R 112     145.503 131.689 109.383  1.00  0.00           H  
ATOM   1595  HZ3 TRP R 112     147.477 133.956 112.471  1.00  0.00           H  
ATOM   1596  HH2 TRP R 112     147.555 132.797 110.272  1.00  0.00           H  
ATOM   1597  N   HIS R 113     140.173 133.764 116.663  1.00 40.30           N  
ATOM   1598  CA  HIS R 113     139.796 134.077 118.046  1.00 40.30           C  
ATOM   1599  C   HIS R 113     139.002 132.951 118.730  1.00 40.30           C  
ATOM   1600  O   HIS R 113     139.265 132.684 119.901  1.00 40.30           O  
ATOM   1601  CB  HIS R 113     139.013 135.404 118.114  1.00 40.30           C  
ATOM   1602  CG  HIS R 113     139.862 136.650 118.100  1.00 40.30           C  
ATOM   1603  CD2 HIS R 113     140.946 137.025 118.862  1.00 40.30           C  
ATOM   1604  ND1 HIS R 113     139.605 137.724 117.266  1.00 40.30           N  
ATOM   1605  CE1 HIS R 113     140.516 138.661 117.539  1.00 40.30           C  
ATOM   1606  NE2 HIS R 113     141.359 138.308 118.501  1.00 40.30           N  
ATOM   1607  H   HIS R 113     139.722 134.309 115.941  1.00  0.00           H  
ATOM   1608  HA  HIS R 113     140.715 134.192 118.623  1.00  0.00           H  
ATOM   1609  HB2 HIS R 113     138.285 135.465 117.308  1.00  0.00           H  
ATOM   1610  HB3 HIS R 113     138.434 135.442 119.037  1.00  0.00           H  
ATOM   1611  HD1 HIS R 113     138.879 137.781 116.566  1.00  0.00           H  
ATOM   1612  HD2 HIS R 113     141.451 136.480 119.647  1.00  0.00           H  
ATOM   1613  HE1 HIS R 113     140.569 139.612 117.031  1.00  0.00           H  
ATOM   1614  N   LEU R 114     138.089 132.289 117.992  1.00 35.41           N  
ATOM   1615  CA  LEU R 114     137.323 131.131 118.475  1.00 35.41           C  
ATOM   1616  C   LEU R 114     138.219 129.920 118.799  1.00 35.41           C  
ATOM   1617  O   LEU R 114     137.957 129.228 119.784  1.00 35.41           O  
ATOM   1618  CB  LEU R 114     136.248 130.717 117.442  1.00 35.41           C  
ATOM   1619  CG  LEU R 114     135.140 131.753 117.158  1.00 35.41           C  
ATOM   1620  CD1 LEU R 114     134.251 131.312 115.975  1.00 35.41           C  
ATOM   1621  CD2 LEU R 114     134.322 132.104 118.411  1.00 35.41           C  
ATOM   1622  H   LEU R 114     137.920 132.570 117.037  1.00  0.00           H  
ATOM   1623  HA  LEU R 114     136.837 131.425 119.406  1.00  0.00           H  
ATOM   1624  HB2 LEU R 114     136.741 130.459 116.505  1.00  0.00           H  
ATOM   1625  HB3 LEU R 114     135.764 129.801 117.782  1.00  0.00           H  
ATOM   1626  HG  LEU R 114     135.627 132.672 116.850  1.00  0.00           H  
ATOM   1627 HD11 LEU R 114     134.263 132.063 115.184  1.00  0.00           H  
ATOM   1628 HD12 LEU R 114     134.596 130.378 115.532  1.00  0.00           H  
ATOM   1629 HD13 LEU R 114     133.208 131.159 116.255  1.00  0.00           H  
ATOM   1630 HD21 LEU R 114     133.249 131.998 118.263  1.00  0.00           H  
ATOM   1631 HD22 LEU R 114     134.591 131.483 119.263  1.00  0.00           H  
ATOM   1632 HD23 LEU R 114     134.500 133.136 118.698  1.00  0.00           H  
ATOM   1633  N   SER R 115     139.268 129.713 117.984  1.00 31.83           N  
ATOM   1634  CA  SER R 115     140.279 128.673 118.170  1.00 31.83           C  
ATOM   1635  C   SER R 115     141.197 128.937 119.379  1.00 31.83           C  
ATOM   1636  O   SER R 115     141.559 127.983 120.065  1.00 31.83           O  
ATOM   1637  CB  SER R 115     141.063 128.496 116.852  1.00 31.83           C  
ATOM   1638  OG  SER R 115     142.009 127.449 116.934  1.00 31.83           O  
ATOM   1639  H   SER R 115     139.399 130.322 117.188  1.00  0.00           H  
ATOM   1640  HA  SER R 115     139.757 127.738 118.371  1.00  0.00           H  
ATOM   1641  HB2 SER R 115     140.377 128.271 116.034  1.00  0.00           H  
ATOM   1642  HB3 SER R 115     141.583 129.415 116.582  1.00  0.00           H  
ATOM   1643  HG  SER R 115     142.715 127.716 117.529  1.00  0.00           H  
ATOM   1644  N   PHE R 116     141.530 130.211 119.646  1.00 35.50           N  
ATOM   1645  CA  PHE R 116     142.333 130.613 120.803  1.00 35.50           C  
ATOM   1646  C   PHE R 116     141.592 130.560 122.146  1.00 35.50           C  
ATOM   1647  O   PHE R 116     142.222 130.242 123.155  1.00 35.50           O  
ATOM   1648  CB  PHE R 116     142.960 131.996 120.556  1.00 35.50           C  
ATOM   1649  CG  PHE R 116     144.179 131.998 119.647  1.00 35.50           C  
ATOM   1650  CD1 PHE R 116     145.259 131.116 119.876  1.00 35.50           C  
ATOM   1651  CD2 PHE R 116     144.300 132.970 118.632  1.00 35.50           C  
ATOM   1652  CE1 PHE R 116     146.383 131.165 119.063  1.00 35.50           C  
ATOM   1653  CE2 PHE R 116     145.435 133.008 117.834  1.00 35.50           C  
ATOM   1654  CZ  PHE R 116     146.468 132.103 118.044  1.00 35.50           C  
ATOM   1655  H   PHE R 116     141.217 130.952 119.034  1.00  0.00           H  
ATOM   1656  HA  PHE R 116     143.133 129.880 120.909  1.00  0.00           H  
ATOM   1657  HB2 PHE R 116     142.202 132.656 120.132  1.00  0.00           H  
ATOM   1658  HB3 PHE R 116     143.247 132.455 121.497  1.00  0.00           H  
ATOM   1659  HD1 PHE R 116     145.230 130.402 120.686  1.00  0.00           H  
ATOM   1660  HD2 PHE R 116     143.506 133.683 118.465  1.00  0.00           H  
ATOM   1661  HE1 PHE R 116     147.201 130.482 119.237  1.00  0.00           H  
ATOM   1662  HE2 PHE R 116     145.517 133.749 117.052  1.00  0.00           H  
ATOM   1663  HZ  PHE R 116     147.349 132.143 117.421  1.00  0.00           H  
ATOM   1664  N   ILE R 117     140.273 130.823 122.135  1.00 32.86           N  
ATOM   1665  CA  ILE R 117     139.402 130.647 123.300  1.00 32.86           C  
ATOM   1666  C   ILE R 117     139.248 129.157 123.682  1.00 32.86           C  
ATOM   1667  O   ILE R 117     139.184 128.858 124.875  1.00 32.86           O  
ATOM   1668  CB  ILE R 117     138.006 131.314 123.092  1.00 32.86           C  
ATOM   1669  CG1 ILE R 117     138.142 132.856 123.029  1.00 32.86           C  
ATOM   1670  CG2 ILE R 117     136.947 130.939 124.155  1.00 32.86           C  
ATOM   1671  CD1 ILE R 117     136.933 133.571 122.404  1.00 32.86           C  
ATOM   1672  H   ILE R 117     139.825 131.109 121.275  1.00  0.00           H  
ATOM   1673  HA  ILE R 117     139.883 131.143 124.146  1.00  0.00           H  
ATOM   1674  HB  ILE R 117     137.628 130.980 122.124  1.00  0.00           H  
ATOM   1675 HG12 ILE R 117     138.310 133.246 124.034  1.00  0.00           H  
ATOM   1676 HG13 ILE R 117     139.030 133.140 122.465  1.00  0.00           H  
ATOM   1677 HG21 ILE R 117     136.034 131.515 124.023  1.00  0.00           H  
ATOM   1678 HG22 ILE R 117     136.660 129.888 124.105  1.00  0.00           H  
ATOM   1679 HG23 ILE R 117     137.312 131.141 125.163  1.00  0.00           H  
ATOM   1680 HD11 ILE R 117     137.224 134.543 122.004  1.00  0.00           H  
ATOM   1681 HD12 ILE R 117     136.502 132.996 121.584  1.00  0.00           H  
ATOM   1682 HD13 ILE R 117     136.149 133.745 123.141  1.00  0.00           H  
ATOM   1683  N   SER R 118     139.256 128.250 122.683  1.00 30.52           N  
ATOM   1684  CA  SER R 118     139.251 126.800 122.901  1.00 30.52           C  
ATOM   1685  C   SER R 118     140.539 126.300 123.588  1.00 30.52           C  
ATOM   1686  O   SER R 118     140.433 125.548 124.555  1.00 30.52           O  
ATOM   1687  CB  SER R 118     138.893 126.049 121.593  1.00 30.52           C  
ATOM   1688  OG  SER R 118     139.995 125.738 120.761  1.00 30.52           O  
ATOM   1689  H   SER R 118     139.314 128.563 121.724  1.00  0.00           H  
ATOM   1690  HA  SER R 118     138.429 126.609 123.594  1.00  0.00           H  
ATOM   1691  HB2 SER R 118     138.422 125.099 121.848  1.00  0.00           H  
ATOM   1692  HB3 SER R 118     138.153 126.604 121.015  1.00  0.00           H  
ATOM   1693  HG  SER R 118     140.405 126.556 120.460  1.00  0.00           H  
ATOM   1694  N   ILE R 119     141.716 126.760 123.121  1.00 31.45           N  
ATOM   1695  CA  ILE R 119     143.029 126.380 123.657  1.00 31.45           C  
ATOM   1696  C   ILE R 119     143.244 126.842 125.115  1.00 31.45           C  
ATOM   1697  O   ILE R 119     143.851 126.102 125.888  1.00 31.45           O  
ATOM   1698  CB  ILE R 119     144.191 126.886 122.746  1.00 31.45           C  
ATOM   1699  CG1 ILE R 119     144.155 126.171 121.374  1.00 31.45           C  
ATOM   1700  CG2 ILE R 119     145.610 126.758 123.354  1.00 31.45           C  
ATOM   1701  CD1 ILE R 119     144.975 126.873 120.278  1.00 31.45           C  
ATOM   1702  H   ILE R 119     141.724 127.388 122.329  1.00  0.00           H  
ATOM   1703  HA  ILE R 119     143.065 125.288 123.662  1.00  0.00           H  
ATOM   1704  HB  ILE R 119     144.014 127.948 122.563  1.00  0.00           H  
ATOM   1705 HG12 ILE R 119     144.508 125.146 121.491  1.00  0.00           H  
ATOM   1706 HG13 ILE R 119     143.129 126.078 121.018  1.00  0.00           H  
ATOM   1707 HG21 ILE R 119     146.379 127.061 122.645  1.00  0.00           H  
ATOM   1708 HG22 ILE R 119     145.744 127.390 124.233  1.00  0.00           H  
ATOM   1709 HG23 ILE R 119     145.822 125.728 123.645  1.00  0.00           H  
ATOM   1710 HD11 ILE R 119     144.379 127.012 119.376  1.00  0.00           H  
ATOM   1711 HD12 ILE R 119     145.318 127.860 120.588  1.00  0.00           H  
ATOM   1712 HD13 ILE R 119     145.853 126.285 120.009  1.00  0.00           H  
ATOM   1713  N   ASP R 120     142.687 128.010 125.481  1.00 37.73           N  
ATOM   1714  CA  ASP R 120     142.667 128.530 126.849  1.00 37.73           C  
ATOM   1715  C   ASP R 120     141.858 127.620 127.805  1.00 37.73           C  
ATOM   1716  O   ASP R 120     142.370 127.260 128.864  1.00 37.73           O  
ATOM   1717  CB  ASP R 120     142.180 129.995 126.870  1.00 37.73           C  
ATOM   1718  CG  ASP R 120     142.176 130.626 128.262  1.00 37.73           C  
ATOM   1719  OD1 ASP R 120     141.071 130.731 128.836  1.00 37.73           O  
ATOM   1720  OD2 ASP R 120     143.270 130.992 128.738  1.00 37.73           O1-
ATOM   1721  H   ASP R 120     142.208 128.568 124.788  1.00  0.00           H  
ATOM   1722  HA  ASP R 120     143.701 128.527 127.201  1.00  0.00           H  
ATOM   1723  HB2 ASP R 120     142.792 130.618 126.216  1.00  0.00           H  
ATOM   1724  HB3 ASP R 120     141.176 130.070 126.449  1.00  0.00           H  
ATOM   1725  N   ARG R 121     140.635 127.235 127.392  1.00 37.43           N  
ATOM   1726  CA  ARG R 121     139.751 126.325 128.133  1.00 37.43           C  
ATOM   1727  C   ARG R 121     140.286 124.886 128.238  1.00 37.43           C  
ATOM   1728  O   ARG R 121     139.952 124.201 129.204  1.00 37.43           O  
ATOM   1729  CB  ARG R 121     138.347 126.325 127.499  1.00 37.43           C  
ATOM   1730  CG  ARG R 121     137.600 127.652 127.691  1.00 37.43           C  
ATOM   1731  CD  ARG R 121     136.248 127.669 126.970  1.00 37.43           C  
ATOM   1732  NE  ARG R 121     135.469 128.859 127.335  1.00 37.43           N  
ATOM   1733  CZ  ARG R 121     134.357 129.291 126.718  1.00 37.43           C  
ATOM   1734  NH1 ARG R 121     133.837 128.626 125.675  1.00 37.43           N1+
ATOM   1735  NH2 ARG R 121     133.765 130.410 127.152  1.00 37.43           N1+
ATOM   1736  H   ARG R 121     140.285 127.575 126.507  1.00  0.00           H  
ATOM   1737  HA  ARG R 121     139.668 126.711 129.151  1.00  0.00           H  
ATOM   1738  HB2 ARG R 121     138.416 126.081 126.438  1.00  0.00           H  
ATOM   1739  HB3 ARG R 121     137.743 125.536 127.952  1.00  0.00           H  
ATOM   1740  HG2 ARG R 121     137.492 127.918 128.743  1.00  0.00           H  
ATOM   1741  HG3 ARG R 121     138.217 128.433 127.249  1.00  0.00           H  
ATOM   1742  HD2 ARG R 121     136.456 127.800 125.907  1.00  0.00           H  
ATOM   1743  HD3 ARG R 121     135.694 126.735 127.068  1.00  0.00           H  
ATOM   1744  HE  ARG R 121     135.805 129.371 128.138  1.00  0.00           H  
ATOM   1745 HH11 ARG R 121     134.290 127.788 125.337  1.00  0.00           H  
ATOM   1746 HH12 ARG R 121     133.013 128.966 125.202  1.00  0.00           H  
ATOM   1747 HH21 ARG R 121     134.146 130.916 127.938  1.00  0.00           H  
ATOM   1748 HH22 ARG R 121     132.927 130.756 126.708  1.00  0.00           H  
ATOM   1749  N   TYR R 122     141.119 124.465 127.272  1.00 35.51           N  
ATOM   1750  CA  TYR R 122     141.823 123.188 127.293  1.00 35.51           C  
ATOM   1751  C   TYR R 122     142.853 123.105 128.433  1.00 35.51           C  
ATOM   1752  O   TYR R 122     142.863 122.099 129.139  1.00 35.51           O  
ATOM   1753  CB  TYR R 122     142.444 122.917 125.910  1.00 35.51           C  
ATOM   1754  CG  TYR R 122     143.279 121.657 125.830  1.00 35.51           C  
ATOM   1755  CD1 TYR R 122     142.653 120.400 125.706  1.00 35.51           C  
ATOM   1756  CD2 TYR R 122     144.684 121.740 125.927  1.00 35.51           C  
ATOM   1757  CE1 TYR R 122     143.434 119.229 125.690  1.00 35.51           C  
ATOM   1758  CE2 TYR R 122     145.461 120.569 125.917  1.00 35.51           C  
ATOM   1759  CZ  TYR R 122     144.836 119.313 125.801  1.00 35.51           C  
ATOM   1760  OH  TYR R 122     145.593 118.180 125.800  1.00 35.51           O  
ATOM   1761  H   TYR R 122     141.320 125.075 126.492  1.00  0.00           H  
ATOM   1762  HA  TYR R 122     141.080 122.409 127.475  1.00  0.00           H  
ATOM   1763  HB2 TYR R 122     141.664 122.869 125.155  1.00  0.00           H  
ATOM   1764  HB3 TYR R 122     143.076 123.750 125.615  1.00  0.00           H  
ATOM   1765  HD1 TYR R 122     141.577 120.331 125.638  1.00  0.00           H  
ATOM   1766  HD2 TYR R 122     145.168 122.701 126.031  1.00  0.00           H  
ATOM   1767  HE1 TYR R 122     142.951 118.268 125.609  1.00  0.00           H  
ATOM   1768  HE2 TYR R 122     146.535 120.640 126.005  1.00  0.00           H  
ATOM   1769  HH  TYR R 122     146.533 118.361 125.873  1.00  0.00           H  
ATOM   1770  N   TYR R 123     143.666 124.162 128.617  1.00 35.25           N  
ATOM   1771  CA  TYR R 123     144.636 124.260 129.713  1.00 35.25           C  
ATOM   1772  C   TYR R 123     143.997 124.385 131.101  1.00 35.25           C  
ATOM   1773  O   TYR R 123     144.600 123.914 132.062  1.00 35.25           O  
ATOM   1774  CB  TYR R 123     145.621 125.420 129.463  1.00 35.25           C  
ATOM   1775  CG  TYR R 123     146.715 125.088 128.471  1.00 35.25           C  
ATOM   1776  CD1 TYR R 123     147.685 124.120 128.807  1.00 35.25           C  
ATOM   1777  CD2 TYR R 123     146.779 125.739 127.225  1.00 35.25           C  
ATOM   1778  CE1 TYR R 123     148.703 123.791 127.894  1.00 35.25           C  
ATOM   1779  CE2 TYR R 123     147.796 125.409 126.309  1.00 35.25           C  
ATOM   1780  CZ  TYR R 123     148.756 124.434 126.643  1.00 35.25           C  
ATOM   1781  OH  TYR R 123     149.742 124.118 125.754  1.00 35.25           O  
ATOM   1782  H   TYR R 123     143.604 124.958 127.996  1.00  0.00           H  
ATOM   1783  HA  TYR R 123     145.199 123.325 129.721  1.00  0.00           H  
ATOM   1784  HB2 TYR R 123     145.089 126.327 129.170  1.00  0.00           H  
ATOM   1785  HB3 TYR R 123     146.144 125.668 130.388  1.00  0.00           H  
ATOM   1786  HD1 TYR R 123     147.647 123.622 129.765  1.00  0.00           H  
ATOM   1787  HD2 TYR R 123     146.060 126.503 126.970  1.00  0.00           H  
ATOM   1788  HE1 TYR R 123     149.437 123.044 128.157  1.00  0.00           H  
ATOM   1789  HE2 TYR R 123     147.841 125.911 125.353  1.00  0.00           H  
ATOM   1790  HH  TYR R 123     150.333 123.431 126.069  1.00  0.00           H  
ATOM   1791  N   ALA R 124     142.793 124.974 131.188  1.00 33.32           N  
ATOM   1792  CA  ALA R 124     142.025 125.077 132.429  1.00 33.32           C  
ATOM   1793  C   ALA R 124     141.536 123.720 132.973  1.00 33.32           C  
ATOM   1794  O   ALA R 124     141.334 123.610 134.181  1.00 33.32           O  
ATOM   1795  CB  ALA R 124     140.842 126.029 132.203  1.00 33.32           C  
ATOM   1796  H   ALA R 124     142.361 125.354 130.357  1.00  0.00           H  
ATOM   1797  HA  ALA R 124     142.673 125.517 133.189  1.00  0.00           H  
ATOM   1798  HB1 ALA R 124     140.308 126.220 133.134  1.00  0.00           H  
ATOM   1799  HB2 ALA R 124     141.179 126.992 131.819  1.00  0.00           H  
ATOM   1800  HB3 ALA R 124     140.127 125.621 131.489  1.00  0.00           H  
ATOM   1801  N   VAL R 125     141.360 122.730 132.080  1.00 33.87           N  
ATOM   1802  CA  VAL R 125     140.806 121.410 132.388  1.00 33.87           C  
ATOM   1803  C   VAL R 125     141.884 120.306 132.387  1.00 33.87           C  
ATOM   1804  O   VAL R 125     141.804 119.408 133.224  1.00 33.87           O  
ATOM   1805  CB  VAL R 125     139.695 121.045 131.354  1.00 33.87           C  
ATOM   1806  CG1 VAL R 125     139.188 119.586 131.401  1.00 33.87           C  
ATOM   1807  CG2 VAL R 125     138.492 121.998 131.489  1.00 33.87           C  
ATOM   1808  H   VAL R 125     141.552 122.912 131.105  1.00  0.00           H  
ATOM   1809  HA  VAL R 125     140.354 121.419 133.382  1.00  0.00           H  
ATOM   1810  HB  VAL R 125     140.106 121.200 130.354  1.00  0.00           H  
ATOM   1811 HG11 VAL R 125     138.349 119.439 130.720  1.00  0.00           H  
ATOM   1812 HG12 VAL R 125     139.955 118.873 131.100  1.00  0.00           H  
ATOM   1813 HG13 VAL R 125     138.850 119.317 132.402  1.00  0.00           H  
ATOM   1814 HG21 VAL R 125     137.736 121.788 130.731  1.00  0.00           H  
ATOM   1815 HG22 VAL R 125     138.020 121.901 132.466  1.00  0.00           H  
ATOM   1816 HG23 VAL R 125     138.785 123.041 131.367  1.00  0.00           H  
ATOM   1817  N   CYS R 126     142.852 120.376 131.454  1.00 37.10           N  
ATOM   1818  CA  CYS R 126     143.838 119.316 131.206  1.00 37.10           C  
ATOM   1819  C   CYS R 126     145.194 119.577 131.885  1.00 37.10           C  
ATOM   1820  O   CYS R 126     145.984 118.639 131.990  1.00 37.10           O  
ATOM   1821  CB  CYS R 126     144.043 119.068 129.699  1.00 37.10           C  
ATOM   1822  SG  CYS R 126     142.501 118.454 128.963  1.00 37.10           S  
ATOM   1823  H   CYS R 126     142.854 121.143 130.793  1.00  0.00           H  
ATOM   1824  HA  CYS R 126     143.470 118.380 131.633  1.00  0.00           H  
ATOM   1825  HB2 CYS R 126     144.363 119.972 129.182  1.00  0.00           H  
ATOM   1826  HB3 CYS R 126     144.815 118.316 129.528  1.00  0.00           H  
ATOM   1827  HG  CYS R 126     141.825 119.600 129.088  1.00  0.00           H  
ATOM   1828  N   ASP R 127     145.432 120.807 132.370  1.00 37.45           N  
ATOM   1829  CA  ASP R 127     146.587 121.148 133.201  1.00 37.45           C  
ATOM   1830  C   ASP R 127     146.122 122.159 134.273  1.00 37.45           C  
ATOM   1831  O   ASP R 127     146.579 123.304 134.259  1.00 37.45           O  
ATOM   1832  CB  ASP R 127     147.784 121.632 132.339  1.00 37.45           C  
ATOM   1833  CG  ASP R 127     149.137 121.660 133.062  1.00 37.45           C  
ATOM   1834  OD1 ASP R 127     149.238 121.137 134.195  1.00 37.45           O  
ATOM   1835  OD2 ASP R 127     150.084 122.186 132.439  1.00 37.45           O1-
ATOM   1836  H   ASP R 127     144.746 121.539 132.246  1.00  0.00           H  
ATOM   1837  HA  ASP R 127     146.904 120.253 133.739  1.00  0.00           H  
ATOM   1838  HB2 ASP R 127     147.889 120.971 131.478  1.00  0.00           H  
ATOM   1839  HB3 ASP R 127     147.573 122.632 131.958  1.00  0.00           H  
ATOM   1840  N   PRO R 128     145.157 121.754 135.138  1.00 33.26           N  
ATOM   1841  CA  PRO R 128     144.415 122.700 135.991  1.00 33.26           C  
ATOM   1842  C   PRO R 128     145.252 123.395 137.082  1.00 33.26           C  
ATOM   1843  O   PRO R 128     144.899 124.509 137.468  1.00 33.26           O  
ATOM   1844  CB  PRO R 128     143.281 121.842 136.580  1.00 33.26           C  
ATOM   1845  CG  PRO R 128     143.847 120.432 136.617  1.00 33.26           C  
ATOM   1846  CD  PRO R 128     144.694 120.378 135.352  1.00 33.26           C  
ATOM   1847  HA  PRO R 128     143.980 123.482 135.365  1.00  0.00           H  
ATOM   1848  HB2 PRO R 128     142.935 122.180 137.558  1.00  0.00           H  
ATOM   1849  HB3 PRO R 128     142.423 121.868 135.908  1.00  0.00           H  
ATOM   1850  HG2 PRO R 128     144.488 120.322 137.492  1.00  0.00           H  
ATOM   1851  HG3 PRO R 128     143.082 119.657 136.660  1.00  0.00           H  
ATOM   1852  HD2 PRO R 128     145.509 119.661 135.452  1.00  0.00           H  
ATOM   1853  HD3 PRO R 128     144.065 120.073 134.518  1.00  0.00           H  
ATOM   1854  N   LEU R 129     146.343 122.754 137.538  1.00 34.02           N  
ATOM   1855  CA  LEU R 129     147.243 123.291 138.562  1.00 34.02           C  
ATOM   1856  C   LEU R 129     148.177 124.392 138.028  1.00 34.02           C  
ATOM   1857  O   LEU R 129     148.400 125.372 138.737  1.00 34.02           O  
ATOM   1858  CB  LEU R 129     148.070 122.145 139.190  1.00 34.02           C  
ATOM   1859  CG  LEU R 129     147.242 121.110 139.987  1.00 34.02           C  
ATOM   1860  CD1 LEU R 129     148.128 119.934 140.449  1.00 34.02           C  
ATOM   1861  CD2 LEU R 129     146.471 121.750 141.162  1.00 34.02           C  
ATOM   1862  H   LEU R 129     146.576 121.843 137.169  1.00  0.00           H  
ATOM   1863  HA  LEU R 129     146.633 123.750 139.341  1.00  0.00           H  
ATOM   1864  HB2 LEU R 129     148.624 121.635 138.400  1.00  0.00           H  
ATOM   1865  HB3 LEU R 129     148.824 122.565 139.858  1.00  0.00           H  
ATOM   1866  HG  LEU R 129     146.501 120.687 139.307  1.00  0.00           H  
ATOM   1867 HD11 LEU R 129     147.702 118.982 140.132  1.00  0.00           H  
ATOM   1868 HD12 LEU R 129     149.134 119.989 140.031  1.00  0.00           H  
ATOM   1869 HD13 LEU R 129     148.242 119.893 141.533  1.00  0.00           H  
ATOM   1870 HD21 LEU R 129     146.482 121.130 142.059  1.00  0.00           H  
ATOM   1871 HD22 LEU R 129     146.880 122.721 141.441  1.00  0.00           H  
ATOM   1872 HD23 LEU R 129     145.424 121.900 140.896  1.00  0.00           H  
ATOM   1873  N   ARG R 130     148.701 124.217 136.803  1.00 38.67           N  
ATOM   1874  CA  ARG R 130     149.674 125.125 136.181  1.00 38.67           C  
ATOM   1875  C   ARG R 130     149.021 126.210 135.301  1.00 38.67           C  
ATOM   1876  O   ARG R 130     149.752 126.965 134.662  1.00 38.67           O  
ATOM   1877  CB  ARG R 130     150.683 124.295 135.360  1.00 38.67           C  
ATOM   1878  CG  ARG R 130     151.411 123.209 136.171  1.00 38.67           C  
ATOM   1879  CD  ARG R 130     152.419 122.422 135.323  1.00 38.67           C  
ATOM   1880  NE  ARG R 130     153.002 121.301 136.071  1.00 38.67           N  
ATOM   1881  CZ  ARG R 130     152.425 120.106 136.288  1.00 38.67           C  
ATOM   1882  NH1 ARG R 130     151.213 119.805 135.799  1.00 38.67           N1+
ATOM   1883  NH2 ARG R 130     153.082 119.191 137.012  1.00 38.67           N1+
ATOM   1884  H   ARG R 130     148.450 123.399 136.265  1.00  0.00           H  
ATOM   1885  HA  ARG R 130     150.233 125.648 136.959  1.00  0.00           H  
ATOM   1886  HB2 ARG R 130     150.159 123.833 134.525  1.00  0.00           H  
ATOM   1887  HB3 ARG R 130     151.431 124.953 134.915  1.00  0.00           H  
ATOM   1888  HG2 ARG R 130     151.963 123.736 136.950  1.00  0.00           H  
ATOM   1889  HG3 ARG R 130     150.733 122.528 136.685  1.00  0.00           H  
ATOM   1890  HD2 ARG R 130     152.047 122.149 134.335  1.00  0.00           H  
ATOM   1891  HD3 ARG R 130     153.272 123.079 135.152  1.00  0.00           H  
ATOM   1892  HE  ARG R 130     153.899 121.483 136.498  1.00  0.00           H  
ATOM   1893 HH11 ARG R 130     150.692 120.472 135.234  1.00  0.00           H  
ATOM   1894 HH12 ARG R 130     150.799 118.901 135.973  1.00  0.00           H  
ATOM   1895 HH21 ARG R 130     153.997 119.394 137.387  1.00  0.00           H  
ATOM   1896 HH22 ARG R 130     152.669 118.286 137.187  1.00  0.00           H  
ATOM   1897  N   TYR R 131     147.677 126.261 135.263  1.00 38.61           N  
ATOM   1898  CA  TYR R 131     146.885 127.105 134.369  1.00 38.61           C  
ATOM   1899  C   TYR R 131     147.143 128.620 134.482  1.00 38.61           C  
ATOM   1900  O   TYR R 131     147.410 129.236 133.452  1.00 38.61           O  
ATOM   1901  CB  TYR R 131     145.390 126.745 134.504  1.00 38.61           C  
ATOM   1902  CG  TYR R 131     144.439 127.684 133.781  1.00 38.61           C  
ATOM   1903  CD1 TYR R 131     144.474 127.779 132.374  1.00 38.61           C  
ATOM   1904  CD2 TYR R 131     143.549 128.497 134.513  1.00 38.61           C  
ATOM   1905  CE1 TYR R 131     143.621 128.676 131.703  1.00 38.61           C  
ATOM   1906  CE2 TYR R 131     142.704 129.401 133.842  1.00 38.61           C  
ATOM   1907  CZ  TYR R 131     142.740 129.490 132.437  1.00 38.61           C  
ATOM   1908  OH  TYR R 131     141.917 130.363 131.789  1.00 38.61           O  
ATOM   1909  H   TYR R 131     147.153 125.600 135.820  1.00  0.00           H  
ATOM   1910  HA  TYR R 131     147.182 126.816 133.359  1.00  0.00           H  
ATOM   1911  HB2 TYR R 131     145.217 125.731 134.141  1.00  0.00           H  
ATOM   1912  HB3 TYR R 131     145.117 126.730 135.561  1.00  0.00           H  
ATOM   1913  HD1 TYR R 131     145.160 127.170 131.807  1.00  0.00           H  
ATOM   1914  HD2 TYR R 131     143.519 128.441 135.591  1.00  0.00           H  
ATOM   1915  HE1 TYR R 131     143.638 128.741 130.627  1.00  0.00           H  
ATOM   1916  HE2 TYR R 131     142.028 130.026 134.406  1.00  0.00           H  
ATOM   1917  HH  TYR R 131     142.029 130.374 130.832  1.00  0.00           H  
ATOM   1918  N   LYS R 132     147.052 129.197 135.695  1.00 41.22           N  
ATOM   1919  CA  LYS R 132     147.233 130.641 135.914  1.00 41.22           C  
ATOM   1920  C   LYS R 132     148.654 131.152 135.613  1.00 41.22           C  
ATOM   1921  O   LYS R 132     148.796 132.305 135.204  1.00 41.22           O  
ATOM   1922  CB  LYS R 132     146.767 131.049 137.331  1.00 41.22           C  
ATOM   1923  CG  LYS R 132     145.235 131.165 137.447  1.00 41.22           C  
ATOM   1924  CD  LYS R 132     144.744 131.900 138.709  1.00 41.22           C  
ATOM   1925  CE  LYS R 132     144.821 131.068 139.996  1.00 41.22           C  
ATOM   1926  NZ  LYS R 132     144.327 131.833 141.155  1.00 41.22           N1+
ATOM   1927  H   LYS R 132     146.828 128.638 136.505  1.00  0.00           H  
ATOM   1928  HA  LYS R 132     146.585 131.145 135.193  1.00  0.00           H  
ATOM   1929  HB2 LYS R 132     147.172 130.375 138.086  1.00  0.00           H  
ATOM   1930  HB3 LYS R 132     147.177 132.034 137.559  1.00  0.00           H  
ATOM   1931  HG2 LYS R 132     144.857 131.711 136.581  1.00  0.00           H  
ATOM   1932  HG3 LYS R 132     144.780 130.176 137.390  1.00  0.00           H  
ATOM   1933  HD2 LYS R 132     145.317 132.820 138.836  1.00  0.00           H  
ATOM   1934  HD3 LYS R 132     143.713 132.218 138.548  1.00  0.00           H  
ATOM   1935  HE2 LYS R 132     144.223 130.161 139.894  1.00  0.00           H  
ATOM   1936  HE3 LYS R 132     145.848 130.758 140.190  1.00  0.00           H  
ATOM   1937  HZ1 LYS R 132     143.368 132.106 140.998  1.00  0.00           H  
ATOM   1938  HZ2 LYS R 132     144.381 131.258 141.984  1.00  0.00           H  
ATOM   1939  HZ3 LYS R 132     144.896 132.658 141.283  1.00  0.00           H  
ATOM   1940  N   ALA R 133     149.664 130.280 135.775  1.00 45.23           N  
ATOM   1941  CA  ALA R 133     151.045 130.544 135.379  1.00 45.23           C  
ATOM   1942  C   ALA R 133     151.233 130.539 133.850  1.00 45.23           C  
ATOM   1943  O   ALA R 133     151.945 131.403 133.339  1.00 45.23           O  
ATOM   1944  CB  ALA R 133     151.967 129.514 136.049  1.00 45.23           C  
ATOM   1945  H   ALA R 133     149.465 129.347 136.104  1.00  0.00           H  
ATOM   1946  HA  ALA R 133     151.323 131.533 135.750  1.00  0.00           H  
ATOM   1947  HB1 ALA R 133     153.012 129.700 135.797  1.00  0.00           H  
ATOM   1948  HB2 ALA R 133     151.882 129.560 137.134  1.00  0.00           H  
ATOM   1949  HB3 ALA R 133     151.730 128.496 135.740  1.00  0.00           H  
ATOM   1950  N   LYS R 134     150.593 129.579 133.157  1.00 45.97           N  
ATOM   1951  CA  LYS R 134     150.694 129.396 131.707  1.00 45.97           C  
ATOM   1952  C   LYS R 134     149.891 130.415 130.883  1.00 45.97           C  
ATOM   1953  O   LYS R 134     150.423 130.915 129.895  1.00 45.97           O  
ATOM   1954  CB  LYS R 134     150.313 127.948 131.331  1.00 45.97           C  
ATOM   1955  CG  LYS R 134     151.432 126.943 131.649  1.00 45.97           C  
ATOM   1956  CD  LYS R 134     151.123 125.520 131.161  1.00 45.97           C  
ATOM   1957  CE  LYS R 134     152.329 124.585 131.334  1.00 45.97           C  
ATOM   1958  NZ  LYS R 134     152.052 123.242 130.803  1.00 45.97           N1+
ATOM   1959  H   LYS R 134     150.023 128.906 133.651  1.00  0.00           H  
ATOM   1960  HA  LYS R 134     151.742 129.542 131.436  1.00  0.00           H  
ATOM   1961  HB2 LYS R 134     149.378 127.657 131.812  1.00  0.00           H  
ATOM   1962  HB3 LYS R 134     150.128 127.896 130.256  1.00  0.00           H  
ATOM   1963  HG2 LYS R 134     152.357 127.283 131.182  1.00  0.00           H  
ATOM   1964  HG3 LYS R 134     151.623 126.927 132.722  1.00  0.00           H  
ATOM   1965  HD2 LYS R 134     150.270 125.125 131.715  1.00  0.00           H  
ATOM   1966  HD3 LYS R 134     150.823 125.546 130.113  1.00  0.00           H  
ATOM   1967  HE2 LYS R 134     153.197 124.989 130.812  1.00  0.00           H  
ATOM   1968  HE3 LYS R 134     152.595 124.501 132.389  1.00  0.00           H  
ATOM   1969  HZ1 LYS R 134     151.283 122.831 131.331  1.00  0.00           H  
ATOM   1970  HZ2 LYS R 134     151.798 123.302 129.828  1.00  0.00           H  
ATOM   1971  HZ3 LYS R 134     152.870 122.658 130.907  1.00  0.00           H  
ATOM   1972  N   MET R 135     148.642 130.691 131.292  1.00 49.07           N  
ATOM   1973  CA  MET R 135     147.705 131.571 130.591  1.00 49.07           C  
ATOM   1974  C   MET R 135     147.595 132.905 131.342  1.00 49.07           C  
ATOM   1975  O   MET R 135     146.630 133.142 132.069  1.00 49.07           O  
ATOM   1976  CB  MET R 135     146.352 130.849 130.416  1.00 49.07           C  
ATOM   1977  CG  MET R 135     146.402 129.663 129.432  1.00 49.07           C  
ATOM   1978  SD  MET R 135     146.536 130.120 127.678  1.00 49.07           S  
ATOM   1979  CE  MET R 135     148.102 129.321 127.245  1.00 49.07           C  
ATOM   1980  H   MET R 135     148.282 130.242 132.125  1.00  0.00           H  
ATOM   1981  HA  MET R 135     148.072 131.805 129.593  1.00  0.00           H  
ATOM   1982  HB2 MET R 135     145.984 130.501 131.382  1.00  0.00           H  
ATOM   1983  HB3 MET R 135     145.607 131.558 130.055  1.00  0.00           H  
ATOM   1984  HG2 MET R 135     147.209 128.980 129.698  1.00  0.00           H  
ATOM   1985  HG3 MET R 135     145.488 129.082 129.521  1.00  0.00           H  
ATOM   1986  HE1 MET R 135     148.331 129.490 126.193  1.00  0.00           H  
ATOM   1987  HE2 MET R 135     148.915 129.729 127.846  1.00  0.00           H  
ATOM   1988  HE3 MET R 135     148.048 128.248 127.422  1.00  0.00           H  
ATOM   1989  N   ASN R 136     148.623 133.740 131.138  1.00 54.58           N  
ATOM   1990  CA  ASN R 136     148.759 135.106 131.652  1.00 54.58           C  
ATOM   1991  C   ASN R 136     148.450 136.134 130.547  1.00 54.58           C  
ATOM   1992  O   ASN R 136     148.215 135.756 129.400  1.00 54.58           O  
ATOM   1993  CB  ASN R 136     150.181 135.270 132.252  1.00 54.58           C  
ATOM   1994  CG  ASN R 136     151.351 134.897 131.323  1.00 54.58           C  
ATOM   1995  ND2 ASN R 136     152.350 134.195 131.858  1.00 54.58           N  
ATOM   1996  OD1 ASN R 136     151.365 135.245 130.145  1.00 54.58           O  
ATOM   1997  H   ASN R 136     149.368 133.438 130.526  1.00  0.00           H  
ATOM   1998  HA  ASN R 136     148.037 135.244 132.459  1.00  0.00           H  
ATOM   1999  HB2 ASN R 136     150.334 136.291 132.604  1.00  0.00           H  
ATOM   2000  HB3 ASN R 136     150.245 134.642 133.143  1.00  0.00           H  
ATOM   2001 HD21 ASN R 136     152.308 133.886 132.819  1.00  0.00           H  
ATOM   2002 HD22 ASN R 136     153.141 133.930 131.291  1.00  0.00           H  
ATOM   2003  N   ILE R 137     148.478 137.429 130.906  1.00 57.57           N  
ATOM   2004  CA  ILE R 137     148.248 138.547 129.983  1.00 57.57           C  
ATOM   2005  C   ILE R 137     149.244 138.595 128.803  1.00 57.57           C  
ATOM   2006  O   ILE R 137     148.832 138.981 127.712  1.00 57.57           O  
ATOM   2007  CB  ILE R 137     148.269 139.922 130.728  1.00 57.57           C  
ATOM   2008  CG1 ILE R 137     147.165 140.020 131.808  1.00 57.57           C  
ATOM   2009  CG2 ILE R 137     148.238 141.181 129.826  1.00 57.57           C  
ATOM   2010  CD1 ILE R 137     145.746 140.250 131.264  1.00 57.57           C  
ATOM   2011  H   ILE R 137     148.675 137.677 131.864  1.00  0.00           H  
ATOM   2012  HA  ILE R 137     147.257 138.399 129.552  1.00  0.00           H  
ATOM   2013  HB  ILE R 137     149.215 139.964 131.272  1.00  0.00           H  
ATOM   2014 HG12 ILE R 137     147.165 139.133 132.443  1.00  0.00           H  
ATOM   2015 HG13 ILE R 137     147.408 140.846 132.477  1.00  0.00           H  
ATOM   2016 HG21 ILE R 137     148.164 142.088 130.427  1.00  0.00           H  
ATOM   2017 HG22 ILE R 137     149.141 141.284 129.225  1.00  0.00           H  
ATOM   2018 HG23 ILE R 137     147.385 141.165 129.148  1.00  0.00           H  
ATOM   2019 HD11 ILE R 137     144.998 139.818 131.929  1.00  0.00           H  
ATOM   2020 HD12 ILE R 137     145.530 141.314 131.176  1.00  0.00           H  
ATOM   2021 HD13 ILE R 137     145.607 139.806 130.280  1.00  0.00           H  
ATOM   2022  N   LEU R 138     150.509 138.188 129.019  1.00 56.44           N  
ATOM   2023  CA  LEU R 138     151.560 138.251 128.002  1.00 56.44           C  
ATOM   2024  C   LEU R 138     151.353 137.253 126.849  1.00 56.44           C  
ATOM   2025  O   LEU R 138     151.464 137.673 125.698  1.00 56.44           O  
ATOM   2026  CB  LEU R 138     152.953 138.161 128.665  1.00 56.44           C  
ATOM   2027  CG  LEU R 138     154.126 138.635 127.766  1.00 56.44           C  
ATOM   2028  CD1 LEU R 138     155.254 139.277 128.604  1.00 56.44           C  
ATOM   2029  CD2 LEU R 138     154.653 137.520 126.833  1.00 56.44           C  
ATOM   2030  H   LEU R 138     150.778 137.836 129.927  1.00  0.00           H  
ATOM   2031  HA  LEU R 138     151.489 139.250 127.566  1.00  0.00           H  
ATOM   2032  HB2 LEU R 138     152.916 138.818 129.536  1.00  0.00           H  
ATOM   2033  HB3 LEU R 138     153.142 137.165 129.067  1.00  0.00           H  
ATOM   2034  HG  LEU R 138     153.751 139.433 127.123  1.00  0.00           H  
ATOM   2035 HD11 LEU R 138     156.249 138.956 128.300  1.00  0.00           H  
ATOM   2036 HD12 LEU R 138     155.231 140.363 128.507  1.00  0.00           H  
ATOM   2037 HD13 LEU R 138     155.162 139.047 129.666  1.00  0.00           H  
ATOM   2038 HD21 LEU R 138     154.425 137.751 125.791  1.00  0.00           H  
ATOM   2039 HD22 LEU R 138     155.731 137.376 126.899  1.00  0.00           H  
ATOM   2040 HD23 LEU R 138     154.196 136.555 127.053  1.00  0.00           H  
ATOM   2041  N   VAL R 139     151.006 135.986 127.149  1.00 55.56           N  
ATOM   2042  CA  VAL R 139     150.681 134.998 126.110  1.00 55.56           C  
ATOM   2043  C   VAL R 139     149.353 135.312 125.393  1.00 55.56           C  
ATOM   2044  O   VAL R 139     149.258 135.064 124.193  1.00 55.56           O  
ATOM   2045  CB  VAL R 139     150.638 133.529 126.621  1.00 55.56           C  
ATOM   2046  CG1 VAL R 139     151.986 133.090 127.216  1.00 55.56           C  
ATOM   2047  CG2 VAL R 139     149.483 133.177 127.575  1.00 55.56           C  
ATOM   2048  H   VAL R 139     150.923 135.688 128.113  1.00  0.00           H  
ATOM   2049  HA  VAL R 139     151.468 135.052 125.355  1.00  0.00           H  
ATOM   2050  HB  VAL R 139     150.492 132.902 125.739  1.00  0.00           H  
ATOM   2051 HG11 VAL R 139     151.970 132.034 127.488  1.00  0.00           H  
ATOM   2052 HG12 VAL R 139     152.797 133.231 126.501  1.00  0.00           H  
ATOM   2053 HG13 VAL R 139     152.233 133.655 128.114  1.00  0.00           H  
ATOM   2054 HG21 VAL R 139     149.508 132.115 127.810  1.00  0.00           H  
ATOM   2055 HG22 VAL R 139     149.566 133.728 128.509  1.00  0.00           H  
ATOM   2056 HG23 VAL R 139     148.500 133.369 127.148  1.00  0.00           H  
ATOM   2057  N   ILE R 140     148.382 135.900 126.114  1.00 55.03           N  
ATOM   2058  CA  ILE R 140     147.101 136.339 125.562  1.00 55.03           C  
ATOM   2059  C   ILE R 140     147.243 137.532 124.600  1.00 55.03           C  
ATOM   2060  O   ILE R 140     146.564 137.550 123.575  1.00 55.03           O  
ATOM   2061  CB  ILE R 140     146.086 136.700 126.681  1.00 55.03           C  
ATOM   2062  CG1 ILE R 140     145.707 135.471 127.542  1.00 55.03           C  
ATOM   2063  CG2 ILE R 140     144.838 137.483 126.216  1.00 55.03           C  
ATOM   2064  CD1 ILE R 140     144.534 134.616 127.046  1.00 55.03           C  
ATOM   2065  H   ILE R 140     148.528 136.073 127.100  1.00  0.00           H  
ATOM   2066  HA  ILE R 140     146.696 135.511 124.989  1.00  0.00           H  
ATOM   2067  HB  ILE R 140     146.613 137.371 127.360  1.00  0.00           H  
ATOM   2068 HG12 ILE R 140     146.566 134.820 127.700  1.00  0.00           H  
ATOM   2069 HG13 ILE R 140     145.451 135.852 128.523  1.00  0.00           H  
ATOM   2070 HG21 ILE R 140     144.168 137.663 127.046  1.00  0.00           H  
ATOM   2071 HG22 ILE R 140     145.085 138.472 125.830  1.00  0.00           H  
ATOM   2072 HG23 ILE R 140     144.293 136.951 125.440  1.00  0.00           H  
ATOM   2073 HD11 ILE R 140     144.595 133.601 127.442  1.00  0.00           H  
ATOM   2074 HD12 ILE R 140     143.579 135.033 127.363  1.00  0.00           H  
ATOM   2075 HD13 ILE R 140     144.520 134.551 125.962  1.00  0.00           H  
ATOM   2076  N   CYS R 141     148.121 138.492 124.936  1.00 55.40           N  
ATOM   2077  CA  CYS R 141     148.403 139.676 124.122  1.00 55.40           C  
ATOM   2078  C   CYS R 141     149.131 139.334 122.812  1.00 55.40           C  
ATOM   2079  O   CYS R 141     148.872 140.001 121.812  1.00 55.40           O  
ATOM   2080  CB  CYS R 141     149.183 140.752 124.902  1.00 55.40           C  
ATOM   2081  SG  CYS R 141     148.066 141.604 126.051  1.00 55.40           S  
ATOM   2082  H   CYS R 141     148.623 138.423 125.812  1.00  0.00           H  
ATOM   2083  HA  CYS R 141     147.443 140.108 123.832  1.00  0.00           H  
ATOM   2084  HB2 CYS R 141     150.020 140.317 125.450  1.00  0.00           H  
ATOM   2085  HB3 CYS R 141     149.596 141.505 124.230  1.00  0.00           H  
ATOM   2086  HG  CYS R 141     147.944 140.579 126.902  1.00  0.00           H  
ATOM   2087  N   VAL R 142     149.975 138.285 122.819  1.00 53.26           N  
ATOM   2088  CA  VAL R 142     150.593 137.731 121.611  1.00 53.26           C  
ATOM   2089  C   VAL R 142     149.549 137.075 120.681  1.00 53.26           C  
ATOM   2090  O   VAL R 142     149.621 137.287 119.472  1.00 53.26           O  
ATOM   2091  CB  VAL R 142     151.720 136.710 121.951  1.00 53.26           C  
ATOM   2092  CG1 VAL R 142     152.223 135.866 120.759  1.00 53.26           C  
ATOM   2093  CG2 VAL R 142     152.923 137.417 122.600  1.00 53.26           C  
ATOM   2094  H   VAL R 142     150.152 137.789 123.681  1.00  0.00           H  
ATOM   2095  HA  VAL R 142     151.045 138.560 121.062  1.00  0.00           H  
ATOM   2096  HB  VAL R 142     151.328 136.013 122.693  1.00  0.00           H  
ATOM   2097 HG11 VAL R 142     153.093 135.271 121.039  1.00  0.00           H  
ATOM   2098 HG12 VAL R 142     151.468 135.161 120.409  1.00  0.00           H  
ATOM   2099 HG13 VAL R 142     152.514 136.498 119.919  1.00  0.00           H  
ATOM   2100 HG21 VAL R 142     153.663 136.698 122.953  1.00  0.00           H  
ATOM   2101 HG22 VAL R 142     153.418 138.080 121.890  1.00  0.00           H  
ATOM   2102 HG23 VAL R 142     152.628 138.023 123.454  1.00  0.00           H  
ATOM   2103  N   MET R 143     148.581 136.337 121.256  1.00 50.51           N  
ATOM   2104  CA  MET R 143     147.470 135.719 120.522  1.00 50.51           C  
ATOM   2105  C   MET R 143     146.509 136.748 119.907  1.00 50.51           C  
ATOM   2106  O   MET R 143     146.107 136.561 118.759  1.00 50.51           O  
ATOM   2107  CB  MET R 143     146.709 134.734 121.428  1.00 50.51           C  
ATOM   2108  CG  MET R 143     147.534 133.488 121.792  1.00 50.51           C  
ATOM   2109  SD  MET R 143     146.791 132.252 122.906  1.00 50.51           S  
ATOM   2110  CE  MET R 143     145.314 133.077 123.548  1.00 50.51           C  
ATOM   2111  H   MET R 143     148.583 136.205 122.258  1.00  0.00           H  
ATOM   2112  HA  MET R 143     147.897 135.150 119.693  1.00  0.00           H  
ATOM   2113  HB2 MET R 143     146.389 135.249 122.332  1.00  0.00           H  
ATOM   2114  HB3 MET R 143     145.799 134.407 120.923  1.00  0.00           H  
ATOM   2115  HG2 MET R 143     147.792 132.962 120.873  1.00  0.00           H  
ATOM   2116  HG3 MET R 143     148.490 133.780 122.220  1.00  0.00           H  
ATOM   2117  HE1 MET R 143     144.741 132.394 124.175  1.00  0.00           H  
ATOM   2118  HE2 MET R 143     145.592 133.937 124.143  1.00  0.00           H  
ATOM   2119  HE3 MET R 143     144.677 133.423 122.741  1.00  0.00           H  
ATOM   2120  N   ILE R 144     146.204 137.831 120.647  1.00 50.58           N  
ATOM   2121  CA  ILE R 144     145.443 138.979 120.147  1.00 50.58           C  
ATOM   2122  C   ILE R 144     146.176 139.682 118.988  1.00 50.58           C  
ATOM   2123  O   ILE R 144     145.547 139.939 117.966  1.00 50.58           O  
ATOM   2124  CB  ILE R 144     145.075 139.989 121.281  1.00 50.58           C  
ATOM   2125  CG1 ILE R 144     143.998 139.369 122.203  1.00 50.58           C  
ATOM   2126  CG2 ILE R 144     144.628 141.388 120.791  1.00 50.58           C  
ATOM   2127  CD1 ILE R 144     143.775 140.110 123.529  1.00 50.58           C  
ATOM   2128  H   ILE R 144     146.554 137.903 121.593  1.00  0.00           H  
ATOM   2129  HA  ILE R 144     144.508 138.588 119.739  1.00  0.00           H  
ATOM   2130  HB  ILE R 144     145.969 140.138 121.888  1.00  0.00           H  
ATOM   2131 HG12 ILE R 144     143.053 139.295 121.667  1.00  0.00           H  
ATOM   2132 HG13 ILE R 144     144.274 138.344 122.442  1.00  0.00           H  
ATOM   2133 HG21 ILE R 144     144.279 142.014 121.611  1.00  0.00           H  
ATOM   2134 HG22 ILE R 144     145.445 141.935 120.320  1.00  0.00           H  
ATOM   2135 HG23 ILE R 144     143.821 141.315 120.064  1.00  0.00           H  
ATOM   2136 HD11 ILE R 144     143.285 139.458 124.254  1.00  0.00           H  
ATOM   2137 HD12 ILE R 144     144.718 140.439 123.966  1.00  0.00           H  
ATOM   2138 HD13 ILE R 144     143.137 140.984 123.397  1.00  0.00           H  
ATOM   2139  N   PHE R 145     147.496 139.898 119.118  1.00 53.56           N  
ATOM   2140  CA  PHE R 145     148.336 140.454 118.055  1.00 53.56           C  
ATOM   2141  C   PHE R 145     148.300 139.645 116.743  1.00 53.56           C  
ATOM   2142  O   PHE R 145     148.075 140.238 115.690  1.00 53.56           O  
ATOM   2143  CB  PHE R 145     149.768 140.706 118.577  1.00 53.56           C  
ATOM   2144  CG  PHE R 145     150.765 141.185 117.534  1.00 53.56           C  
ATOM   2145  CD1 PHE R 145     150.732 142.527 117.101  1.00 53.56           C  
ATOM   2146  CD2 PHE R 145     151.604 140.268 116.863  1.00 53.56           C  
ATOM   2147  CE1 PHE R 145     151.561 142.944 116.068  1.00 53.56           C  
ATOM   2148  CE2 PHE R 145     152.425 140.706 115.833  1.00 53.56           C  
ATOM   2149  CZ  PHE R 145     152.407 142.038 115.441  1.00 53.56           C  
ATOM   2150  H   PHE R 145     147.964 139.657 119.982  1.00  0.00           H  
ATOM   2151  HA  PHE R 145     147.915 141.433 117.817  1.00  0.00           H  
ATOM   2152  HB2 PHE R 145     149.723 141.467 119.358  1.00  0.00           H  
ATOM   2153  HB3 PHE R 145     150.164 139.813 119.058  1.00  0.00           H  
ATOM   2154  HD1 PHE R 145     150.061 143.233 117.567  1.00  0.00           H  
ATOM   2155  HD2 PHE R 145     151.606 139.225 117.146  1.00  0.00           H  
ATOM   2156  HE1 PHE R 145     151.541 143.975 115.745  1.00  0.00           H  
ATOM   2157  HE2 PHE R 145     153.072 140.005 115.326  1.00  0.00           H  
ATOM   2158  HZ  PHE R 145     153.044 142.369 114.634  1.00  0.00           H  
ATOM   2159  N   ILE R 146     148.481 138.317 116.841  1.00 52.32           N  
ATOM   2160  CA  ILE R 146     148.485 137.389 115.706  1.00 52.32           C  
ATOM   2161  C   ILE R 146     147.124 137.295 114.985  1.00 52.32           C  
ATOM   2162  O   ILE R 146     147.115 137.214 113.758  1.00 52.32           O  
ATOM   2163  CB  ILE R 146     148.970 135.970 116.135  1.00 52.32           C  
ATOM   2164  CG1 ILE R 146     150.466 136.010 116.529  1.00 52.32           C  
ATOM   2165  CG2 ILE R 146     148.739 134.845 115.097  1.00 52.32           C  
ATOM   2166  CD1 ILE R 146     150.919 134.812 117.374  1.00 52.32           C  
ATOM   2167  H   ILE R 146     148.651 137.907 117.750  1.00  0.00           H  
ATOM   2168  HA  ILE R 146     149.202 137.779 114.980  1.00  0.00           H  
ATOM   2169  HB  ILE R 146     148.406 135.698 117.030  1.00  0.00           H  
ATOM   2170 HG12 ILE R 146     151.076 136.069 115.627  1.00  0.00           H  
ATOM   2171 HG13 ILE R 146     150.693 136.917 117.088  1.00  0.00           H  
ATOM   2172 HG21 ILE R 146     149.153 133.896 115.436  1.00  0.00           H  
ATOM   2173 HG22 ILE R 146     147.680 134.659 114.918  1.00  0.00           H  
ATOM   2174 HG23 ILE R 146     149.206 135.085 114.142  1.00  0.00           H  
ATOM   2175 HD11 ILE R 146     151.861 135.033 117.876  1.00  0.00           H  
ATOM   2176 HD12 ILE R 146     150.187 134.565 118.143  1.00  0.00           H  
ATOM   2177 HD13 ILE R 146     151.079 133.926 116.760  1.00  0.00           H  
ATOM   2178  N   SER R 147     146.014 137.346 115.745  1.00 48.50           N  
ATOM   2179  CA  SER R 147     144.646 137.317 115.218  1.00 48.50           C  
ATOM   2180  C   SER R 147     144.301 138.529 114.339  1.00 48.50           C  
ATOM   2181  O   SER R 147     143.664 138.348 113.306  1.00 48.50           O  
ATOM   2182  CB  SER R 147     143.637 137.214 116.375  1.00 48.50           C  
ATOM   2183  OG  SER R 147     143.597 135.903 116.890  1.00 48.50           O  
ATOM   2184  H   SER R 147     146.100 137.396 116.752  1.00  0.00           H  
ATOM   2185  HA  SER R 147     144.545 136.430 114.589  1.00  0.00           H  
ATOM   2186  HB2 SER R 147     143.869 137.919 117.174  1.00  0.00           H  
ATOM   2187  HB3 SER R 147     142.630 137.445 116.025  1.00  0.00           H  
ATOM   2188  HG  SER R 147     142.962 135.885 117.610  1.00  0.00           H  
ATOM   2189  N   TRP R 148     144.732 139.732 114.751  1.00 49.50           N  
ATOM   2190  CA  TRP R 148     144.523 140.962 113.989  1.00 49.50           C  
ATOM   2191  C   TRP R 148     145.519 141.128 112.825  1.00 49.50           C  
ATOM   2192  O   TRP R 148     145.087 141.500 111.734  1.00 49.50           O  
ATOM   2193  CB  TRP R 148     144.539 142.177 114.938  1.00 49.50           C  
ATOM   2194  CG  TRP R 148     143.297 142.376 115.762  1.00 49.50           C  
ATOM   2195  CD1 TRP R 148     143.036 141.839 116.976  1.00 49.50           C  
ATOM   2196  CD2 TRP R 148     142.096 143.123 115.405  1.00 49.50           C  
ATOM   2197  CE2 TRP R 148     141.168 143.035 116.487  1.00 49.50           C  
ATOM   2198  CE3 TRP R 148     141.695 143.876 114.277  1.00 49.50           C  
ATOM   2199  NE1 TRP R 148     141.794 142.237 117.416  1.00 49.50           N  
ATOM   2200  CZ2 TRP R 148     139.918 143.671 116.458  1.00 49.50           C  
ATOM   2201  CZ3 TRP R 148     140.436 144.506 114.229  1.00 49.50           C  
ATOM   2202  CH2 TRP R 148     139.548 144.403 115.316  1.00 49.50           C  
ATOM   2203  H   TRP R 148     145.243 139.815 115.619  1.00  0.00           H  
ATOM   2204  HA  TRP R 148     143.533 140.932 113.529  1.00  0.00           H  
ATOM   2205  HB2 TRP R 148     145.405 142.131 115.601  1.00  0.00           H  
ATOM   2206  HB3 TRP R 148     144.660 143.091 114.355  1.00  0.00           H  
ATOM   2207  HD1 TRP R 148     143.700 141.212 117.533  1.00  0.00           H  
ATOM   2208  HE1 TRP R 148     141.422 141.962 118.317  1.00  0.00           H  
ATOM   2209  HE3 TRP R 148     142.366 143.966 113.435  1.00  0.00           H  
ATOM   2210  HZ2 TRP R 148     139.242 143.571 117.289  1.00  0.00           H  
ATOM   2211  HZ3 TRP R 148     140.150 145.066 113.351  1.00  0.00           H  
ATOM   2212  HH2 TRP R 148     138.578 144.873 115.265  1.00  0.00           H  
ATOM   2213  N   SER R 149     146.817 140.873 113.070  1.00 54.91           N  
ATOM   2214  CA  SER R 149     147.898 141.201 112.134  1.00 54.91           C  
ATOM   2215  C   SER R 149     148.103 140.195 110.986  1.00 54.91           C  
ATOM   2216  O   SER R 149     148.252 140.640 109.849  1.00 54.91           O  
ATOM   2217  CB  SER R 149     149.207 141.490 112.904  1.00 54.91           C  
ATOM   2218  OG  SER R 149     149.817 140.325 113.424  1.00 54.91           O  
ATOM   2219  H   SER R 149     147.101 140.552 113.987  1.00  0.00           H  
ATOM   2220  HA  SER R 149     147.624 142.147 111.663  1.00  0.00           H  
ATOM   2221  HB2 SER R 149     149.927 141.972 112.242  1.00  0.00           H  
ATOM   2222  HB3 SER R 149     149.026 142.190 113.721  1.00  0.00           H  
ATOM   2223  HG  SER R 149     149.373 140.100 114.248  1.00  0.00           H  
ATOM   2224  N   VAL R 150     148.145 138.881 111.275  1.00 55.31           N  
ATOM   2225  CA  VAL R 150     148.519 137.874 110.271  1.00 55.31           C  
ATOM   2226  C   VAL R 150     147.453 137.639 109.169  1.00 55.31           C  
ATOM   2227  O   VAL R 150     147.846 137.589 108.001  1.00 55.31           O  
ATOM   2228  CB  VAL R 150     149.010 136.532 110.896  1.00 55.31           C  
ATOM   2229  CG1 VAL R 150     149.278 135.406 109.875  1.00 55.31           C  
ATOM   2230  CG2 VAL R 150     150.268 136.758 111.754  1.00 55.31           C  
ATOM   2231  H   VAL R 150     148.004 138.556 112.222  1.00  0.00           H  
ATOM   2232  HA  VAL R 150     149.387 138.281 109.747  1.00  0.00           H  
ATOM   2233  HB  VAL R 150     148.247 136.160 111.577  1.00  0.00           H  
ATOM   2234 HG11 VAL R 150     149.705 134.528 110.362  1.00  0.00           H  
ATOM   2235 HG12 VAL R 150     148.364 135.074 109.383  1.00  0.00           H  
ATOM   2236 HG13 VAL R 150     149.979 135.730 109.105  1.00  0.00           H  
ATOM   2237 HG21 VAL R 150     150.615 135.826 112.200  1.00  0.00           H  
ATOM   2238 HG22 VAL R 150     151.086 137.165 111.161  1.00  0.00           H  
ATOM   2239 HG23 VAL R 150     150.073 137.450 112.574  1.00  0.00           H  
ATOM   2240  N   PRO R 151     146.138 137.635 109.503  1.00 55.33           N  
ATOM   2241  CA  PRO R 151     145.065 137.758 108.497  1.00 55.33           C  
ATOM   2242  C   PRO R 151     145.082 139.038 107.641  1.00 55.33           C  
ATOM   2243  O   PRO R 151     144.674 138.959 106.485  1.00 55.33           O  
ATOM   2244  CB  PRO R 151     143.769 137.632 109.312  1.00 55.33           C  
ATOM   2245  CG  PRO R 151     144.175 136.774 110.494  1.00 55.33           C  
ATOM   2246  CD  PRO R 151     145.569 137.301 110.810  1.00 55.33           C  
ATOM   2247  HA  PRO R 151     145.149 136.894 107.834  1.00  0.00           H  
ATOM   2248  HB2 PRO R 151     143.433 138.607 109.668  1.00  0.00           H  
ATOM   2249  HB3 PRO R 151     142.957 137.191 108.737  1.00  0.00           H  
ATOM   2250  HG2 PRO R 151     143.475 136.820 111.325  1.00  0.00           H  
ATOM   2251  HG3 PRO R 151     144.240 135.730 110.181  1.00  0.00           H  
ATOM   2252  HD2 PRO R 151     145.512 138.209 111.411  1.00  0.00           H  
ATOM   2253  HD3 PRO R 151     146.136 136.553 111.358  1.00  0.00           H  
ATOM   2254  N   ALA R 152     145.557 140.171 108.195  1.00 59.03           N  
ATOM   2255  CA  ALA R 152     145.642 141.455 107.490  1.00 59.03           C  
ATOM   2256  C   ALA R 152     146.693 141.466 106.375  1.00 59.03           C  
ATOM   2257  O   ALA R 152     146.382 141.923 105.275  1.00 59.03           O  
ATOM   2258  CB  ALA R 152     145.907 142.595 108.485  1.00 59.03           C  
ATOM   2259  H   ALA R 152     145.882 140.167 109.151  1.00  0.00           H  
ATOM   2260  HA  ALA R 152     144.673 141.635 107.024  1.00  0.00           H  
ATOM   2261  HB1 ALA R 152     145.780 143.566 108.005  1.00  0.00           H  
ATOM   2262  HB2 ALA R 152     145.214 142.556 109.324  1.00  0.00           H  
ATOM   2263  HB3 ALA R 152     146.917 142.567 108.891  1.00  0.00           H  
ATOM   2264  N   VAL R 153     147.894 140.933 106.665  1.00 63.48           N  
ATOM   2265  CA  VAL R 153     148.979 140.774 105.692  1.00 63.48           C  
ATOM   2266  C   VAL R 153     148.578 139.833 104.540  1.00 63.48           C  
ATOM   2267  O   VAL R 153     148.865 140.146 103.387  1.00 63.48           O  
ATOM   2268  CB  VAL R 153     150.283 140.243 106.360  1.00 63.48           C  
ATOM   2269  CG1 VAL R 153     151.405 139.846 105.374  1.00 63.48           C  
ATOM   2270  CG2 VAL R 153     150.841 141.264 107.368  1.00 63.48           C  
ATOM   2271  H   VAL R 153     148.072 140.587 107.598  1.00  0.00           H  
ATOM   2272  HA  VAL R 153     149.185 141.757 105.263  1.00  0.00           H  
ATOM   2273  HB  VAL R 153     150.028 139.349 106.932  1.00  0.00           H  
ATOM   2274 HG11 VAL R 153     152.325 139.597 105.905  1.00  0.00           H  
ATOM   2275 HG12 VAL R 153     151.144 138.968 104.783  1.00  0.00           H  
ATOM   2276 HG13 VAL R 153     151.632 140.661 104.686  1.00  0.00           H  
ATOM   2277 HG21 VAL R 153     151.724 140.876 107.877  1.00  0.00           H  
ATOM   2278 HG22 VAL R 153     151.126 142.192 106.871  1.00  0.00           H  
ATOM   2279 HG23 VAL R 153     150.112 141.514 108.138  1.00  0.00           H  
ATOM   2280  N   PHE R 154     147.887 138.731 104.875  1.00 67.12           N  
ATOM   2281  CA  PHE R 154     147.368 137.755 103.923  1.00 67.12           C  
ATOM   2282  C   PHE R 154     146.261 138.306 103.002  1.00 67.12           C  
ATOM   2283  O   PHE R 154     146.313 138.055 101.802  1.00 67.12           O  
ATOM   2284  CB  PHE R 154     146.950 136.483 104.695  1.00 67.12           C  
ATOM   2285  CG  PHE R 154     146.296 135.380 103.877  1.00 67.12           C  
ATOM   2286  CD1 PHE R 154     147.086 134.532 103.073  1.00 67.12           C  
ATOM   2287  CD2 PHE R 154     144.889 135.288 103.797  1.00 67.12           C  
ATOM   2288  CE1 PHE R 154     146.480 133.579 102.265  1.00 67.12           C  
ATOM   2289  CE2 PHE R 154     144.303 134.328 102.982  1.00 67.12           C  
ATOM   2290  CZ  PHE R 154     145.095 133.474 102.225  1.00 67.12           C  
ATOM   2291  H   PHE R 154     147.686 138.552 105.850  1.00  0.00           H  
ATOM   2292  HA  PHE R 154     148.197 137.471 103.271  1.00  0.00           H  
ATOM   2293  HB2 PHE R 154     147.836 136.054 105.164  1.00  0.00           H  
ATOM   2294  HB3 PHE R 154     146.283 136.749 105.516  1.00  0.00           H  
ATOM   2295  HD1 PHE R 154     148.163 134.619 103.086  1.00  0.00           H  
ATOM   2296  HD2 PHE R 154     144.266 135.960 104.368  1.00  0.00           H  
ATOM   2297  HE1 PHE R 154     147.086 132.922 101.659  1.00  0.00           H  
ATOM   2298  HE2 PHE R 154     143.227 134.251 102.930  1.00  0.00           H  
ATOM   2299  HZ  PHE R 154     144.630 132.734 101.589  1.00  0.00           H  
ATOM   2300  N   ALA R 155     145.285 139.036 103.568  1.00 66.88           N  
ATOM   2301  CA  ALA R 155     144.090 139.482 102.849  1.00 66.88           C  
ATOM   2302  C   ALA R 155     144.327 140.706 101.951  1.00 66.88           C  
ATOM   2303  O   ALA R 155     143.950 140.662 100.781  1.00 66.88           O  
ATOM   2304  CB  ALA R 155     142.978 139.764 103.852  1.00 66.88           C  
ATOM   2305  H   ALA R 155     145.299 139.207 104.565  1.00  0.00           H  
ATOM   2306  HA  ALA R 155     143.752 138.658 102.215  1.00  0.00           H  
ATOM   2307  HB1 ALA R 155     142.030 139.901 103.337  1.00  0.00           H  
ATOM   2308  HB2 ALA R 155     142.847 138.941 104.554  1.00  0.00           H  
ATOM   2309  HB3 ALA R 155     143.198 140.668 104.416  1.00  0.00           H  
ATOM   2310  N   PHE R 156     144.972 141.756 102.490  1.00 69.86           N  
ATOM   2311  CA  PHE R 156     145.404 142.924 101.712  1.00 69.86           C  
ATOM   2312  C   PHE R 156     146.590 142.626 100.776  1.00 69.86           C  
ATOM   2313  O   PHE R 156     146.775 143.360  99.809  1.00 69.86           O  
ATOM   2314  CB  PHE R 156     145.723 144.117 102.641  1.00 69.86           C  
ATOM   2315  CG  PHE R 156     144.517 144.853 103.199  1.00 69.86           C  
ATOM   2316  CD1 PHE R 156     143.916 145.891 102.453  1.00 69.86           C  
ATOM   2317  CD2 PHE R 156     143.899 144.424 104.394  1.00 69.86           C  
ATOM   2318  CE1 PHE R 156     142.782 146.530 102.935  1.00 69.86           C  
ATOM   2319  CE2 PHE R 156     142.766 145.079 104.859  1.00 69.86           C  
ATOM   2320  CZ  PHE R 156     142.220 146.135 104.141  1.00 69.86           C  
ATOM   2321  H   PHE R 156     145.263 141.729 103.459  1.00  0.00           H  
ATOM   2322  HA  PHE R 156     144.579 143.225 101.063  1.00  0.00           H  
ATOM   2323  HB2 PHE R 156     146.347 143.788 103.471  1.00  0.00           H  
ATOM   2324  HB3 PHE R 156     146.325 144.855 102.106  1.00  0.00           H  
ATOM   2325  HD1 PHE R 156     144.349 146.202 101.514  1.00  0.00           H  
ATOM   2326  HD2 PHE R 156     144.307 143.597 104.956  1.00  0.00           H  
ATOM   2327  HE1 PHE R 156     142.338 147.338 102.372  1.00  0.00           H  
ATOM   2328  HE2 PHE R 156     142.300 144.765 105.779  1.00  0.00           H  
ATOM   2329  HZ  PHE R 156     141.348 146.645 104.518  1.00  0.00           H  
ATOM   2330  N   GLY R 157     147.361 141.564 101.060  1.00 77.42           N  
ATOM   2331  CA  GLY R 157     148.542 141.178 100.290  1.00 77.42           C  
ATOM   2332  C   GLY R 157     148.245 140.116  99.223  1.00 77.42           C  
ATOM   2333  O   GLY R 157     149.193 139.678  98.575  1.00 77.42           O  
ATOM   2334  H   GLY R 157     147.151 141.005 101.876  1.00  0.00           H  
ATOM   2335  HA2 GLY R 157     148.999 142.046  99.811  1.00  0.00           H  
ATOM   2336  HA3 GLY R 157     149.295 140.781 100.969  1.00  0.00           H  
ATOM   2337  N   MET R 158     146.980 139.694  99.034  1.00 81.96           N  
ATOM   2338  CA  MET R 158     146.579 138.721  98.009  1.00 81.96           C  
ATOM   2339  C   MET R 158     145.614 139.338  96.983  1.00 81.96           C  
ATOM   2340  O   MET R 158     145.664 138.946  95.817  1.00 81.96           O  
ATOM   2341  CB  MET R 158     145.986 137.470  98.693  1.00 81.96           C  
ATOM   2342  CG  MET R 158     145.807 136.257  97.766  1.00 81.96           C  
ATOM   2343  SD  MET R 158     145.103 134.776  98.534  1.00 81.96           S  
ATOM   2344  CE  MET R 158     143.392 135.313  98.779  1.00 81.96           C  
ATOM   2345  H   MET R 158     146.246 140.052  99.627  1.00  0.00           H  
ATOM   2346  HA  MET R 158     147.453 138.393  97.443  1.00  0.00           H  
ATOM   2347  HB2 MET R 158     146.666 137.156  99.484  1.00  0.00           H  
ATOM   2348  HB3 MET R 158     145.046 137.724  99.183  1.00  0.00           H  
ATOM   2349  HG2 MET R 158     145.210 136.505  96.888  1.00  0.00           H  
ATOM   2350  HG3 MET R 158     146.793 135.961  97.419  1.00  0.00           H  
ATOM   2351  HE1 MET R 158     142.810 134.501  99.214  1.00  0.00           H  
ATOM   2352  HE2 MET R 158     143.342 136.165  99.456  1.00  0.00           H  
ATOM   2353  HE3 MET R 158     142.939 135.592  97.829  1.00  0.00           H  
ATOM   2354  N   ILE R 159     144.781 140.303  97.410  1.00 80.61           N  
ATOM   2355  CA  ILE R 159     143.867 141.038  96.534  1.00 80.61           C  
ATOM   2356  C   ILE R 159     144.591 142.151  95.751  1.00 80.61           C  
ATOM   2357  O   ILE R 159     144.354 142.274  94.550  1.00 80.61           O  
ATOM   2358  CB  ILE R 159     142.687 141.655  97.338  1.00 80.61           C  
ATOM   2359  CG1 ILE R 159     141.832 140.574  98.044  1.00 80.61           C  
ATOM   2360  CG2 ILE R 159     141.781 142.627  96.544  1.00 80.61           C  
ATOM   2361  CD1 ILE R 159     141.207 139.523  97.114  1.00 80.61           C  
ATOM   2362  H   ILE R 159     144.768 140.563  98.386  1.00  0.00           H  
ATOM   2363  HA  ILE R 159     143.457 140.347  95.796  1.00  0.00           H  
ATOM   2364  HB  ILE R 159     143.148 142.239  98.133  1.00  0.00           H  
ATOM   2365 HG12 ILE R 159     142.447 140.043  98.769  1.00  0.00           H  
ATOM   2366 HG13 ILE R 159     141.049 141.050  98.635  1.00  0.00           H  
ATOM   2367 HG21 ILE R 159     140.922 142.937  97.140  1.00  0.00           H  
ATOM   2368 HG22 ILE R 159     142.304 143.541  96.260  1.00  0.00           H  
ATOM   2369 HG23 ILE R 159     141.398 142.166  95.634  1.00  0.00           H  
ATOM   2370 HD11 ILE R 159     140.440 138.950  97.635  1.00  0.00           H  
ATOM   2371 HD12 ILE R 159     140.741 139.974  96.238  1.00  0.00           H  
ATOM   2372 HD13 ILE R 159     141.956 138.810  96.768  1.00  0.00           H  
ATOM   2373  N   PHE R 160     145.466 142.924  96.422  1.00 83.98           N  
ATOM   2374  CA  PHE R 160     146.225 144.013  95.794  1.00 83.98           C  
ATOM   2375  C   PHE R 160     147.425 143.548  94.954  1.00 83.98           C  
ATOM   2376  O   PHE R 160     147.734 144.213  93.966  1.00 83.98           O  
ATOM   2377  CB  PHE R 160     146.623 145.083  96.826  1.00 83.98           C  
ATOM   2378  CG  PHE R 160     145.465 145.965  97.254  1.00 83.98           C  
ATOM   2379  CD1 PHE R 160     145.072 147.037  96.424  1.00 83.98           C  
ATOM   2380  CD2 PHE R 160     144.658 145.626  98.362  1.00 83.98           C  
ATOM   2381  CE1 PHE R 160     143.943 147.780  96.735  1.00 83.98           C  
ATOM   2382  CE2 PHE R 160     143.537 146.388  98.662  1.00 83.98           C  
ATOM   2383  CZ  PHE R 160     143.186 147.458  97.852  1.00 83.98           C  
ATOM   2384  H   PHE R 160     145.617 142.779  97.410  1.00  0.00           H  
ATOM   2385  HA  PHE R 160     145.558 144.505  95.081  1.00  0.00           H  
ATOM   2386  HB2 PHE R 160     147.078 144.622  97.699  1.00  0.00           H  
ATOM   2387  HB3 PHE R 160     147.393 145.734  96.408  1.00  0.00           H  
ATOM   2388  HD1 PHE R 160     145.645 147.278  95.540  1.00  0.00           H  
ATOM   2389  HD2 PHE R 160     144.899 144.776  98.979  1.00  0.00           H  
ATOM   2390  HE1 PHE R 160     143.645 148.602  96.101  1.00  0.00           H  
ATOM   2391  HE2 PHE R 160     142.923 146.144  99.515  1.00  0.00           H  
ATOM   2392  HZ  PHE R 160     142.301 148.027  98.075  1.00  0.00           H  
ATOM   2393  N   LEU R 161     148.035 142.404  95.313  1.00 91.32           N  
ATOM   2394  CA  LEU R 161     149.015 141.703  94.471  1.00 91.32           C  
ATOM   2395  C   LEU R 161     148.335 140.838  93.387  1.00 91.32           C  
ATOM   2396  O   LEU R 161     149.037 140.356  92.500  1.00 91.32           O  
ATOM   2397  CB  LEU R 161     149.970 140.855  95.345  1.00 91.32           C  
ATOM   2398  CG  LEU R 161     151.194 141.622  95.901  1.00 91.32           C  
ATOM   2399  CD1 LEU R 161     150.813 142.780  96.845  1.00 91.32           C  
ATOM   2400  CD2 LEU R 161     152.196 140.651  96.561  1.00 91.32           C  
ATOM   2401  H   LEU R 161     147.736 141.919  96.146  1.00  0.00           H  
ATOM   2402  HA  LEU R 161     149.616 142.439  93.934  1.00  0.00           H  
ATOM   2403  HB2 LEU R 161     149.414 140.369  96.144  1.00  0.00           H  
ATOM   2404  HB3 LEU R 161     150.370 140.039  94.740  1.00  0.00           H  
ATOM   2405  HG  LEU R 161     151.712 142.063  95.049  1.00  0.00           H  
ATOM   2406 HD11 LEU R 161     151.553 142.939  97.629  1.00  0.00           H  
ATOM   2407 HD12 LEU R 161     150.726 143.717  96.294  1.00  0.00           H  
ATOM   2408 HD13 LEU R 161     149.858 142.599  97.339  1.00  0.00           H  
ATOM   2409 HD21 LEU R 161     153.184 140.746  96.110  1.00  0.00           H  
ATOM   2410 HD22 LEU R 161     152.307 140.830  97.631  1.00  0.00           H  
ATOM   2411 HD23 LEU R 161     151.891 139.609  96.452  1.00  0.00           H  
ATOM   2412  N   GLU R 162     146.998 140.683  93.459  1.00 99.14           N  
ATOM   2413  CA  GLU R 162     146.122 140.047  92.467  1.00 99.14           C  
ATOM   2414  C   GLU R 162     146.417 138.556  92.217  1.00 99.14           C  
ATOM   2415  O   GLU R 162     146.260 138.070  91.098  1.00 99.14           O  
ATOM   2416  CB  GLU R 162     146.080 140.875  91.164  1.00 99.14           C  
ATOM   2417  CG  GLU R 162     145.520 142.295  91.366  1.00 99.14           C  
ATOM   2418  CD  GLU R 162     145.371 143.068  90.055  1.00 99.14           C  
ATOM   2419  OE1 GLU R 162     146.141 142.788  89.111  1.00 99.14           O  
ATOM   2420  OE2 GLU R 162     144.473 143.936  90.020  1.00 99.14           O1-
ATOM   2421  H   GLU R 162     146.510 141.119  94.227  1.00  0.00           H  
ATOM   2422  HA  GLU R 162     145.121 140.066  92.898  1.00  0.00           H  
ATOM   2423  HB2 GLU R 162     147.080 140.933  90.732  1.00  0.00           H  
ATOM   2424  HB3 GLU R 162     145.473 140.363  90.418  1.00  0.00           H  
ATOM   2425  HG2 GLU R 162     144.544 142.239  91.848  1.00  0.00           H  
ATOM   2426  HG3 GLU R 162     146.166 142.872  92.028  1.00  0.00           H  
ATOM   2427  N   LEU R 163     146.817 137.850  93.282  1.00 99.10           N  
ATOM   2428  CA  LEU R 163     147.113 136.418  93.276  1.00 99.10           C  
ATOM   2429  C   LEU R 163     145.832 135.559  93.253  1.00 99.10           C  
ATOM   2430  O   LEU R 163     145.906 134.392  92.868  1.00 99.10           O  
ATOM   2431  CB  LEU R 163     147.961 136.077  94.519  1.00 99.10           C  
ATOM   2432  CG  LEU R 163     149.187 136.987  94.774  1.00 99.10           C  
ATOM   2433  CD1 LEU R 163     149.843 136.666  96.133  1.00 99.10           C  
ATOM   2434  CD2 LEU R 163     150.193 136.960  93.606  1.00 99.10           C  
ATOM   2435  H   LEU R 163     146.893 138.315  94.176  1.00  0.00           H  
ATOM   2436  HA  LEU R 163     147.691 136.185  92.381  1.00  0.00           H  
ATOM   2437  HB2 LEU R 163     147.309 136.147  95.383  1.00  0.00           H  
ATOM   2438  HB3 LEU R 163     148.284 135.036  94.468  1.00  0.00           H  
ATOM   2439  HG  LEU R 163     148.833 138.014  94.867  1.00  0.00           H  
ATOM   2440 HD11 LEU R 163     150.858 136.281  96.030  1.00  0.00           H  
ATOM   2441 HD12 LEU R 163     149.900 137.560  96.755  1.00  0.00           H  
ATOM   2442 HD13 LEU R 163     149.279 135.922  96.696  1.00  0.00           H  
ATOM   2443 HD21 LEU R 163     151.230 136.961  93.942  1.00  0.00           H  
ATOM   2444 HD22 LEU R 163     150.057 136.082  92.974  1.00  0.00           H  
ATOM   2445 HD23 LEU R 163     150.065 137.837  92.971  1.00  0.00           H  
ATOM   2446  N   ASN R 164     144.691 136.150  93.660  1.00 97.45           N  
ATOM   2447  CA  ASN R 164     143.372 135.516  93.715  1.00 97.45           C  
ATOM   2448  C   ASN R 164     142.830 135.088  92.337  1.00 97.45           C  
ATOM   2449  O   ASN R 164     142.212 134.026  92.259  1.00 97.45           O  
ATOM   2450  CB  ASN R 164     142.369 136.411  94.491  1.00 97.45           C  
ATOM   2451  CG  ASN R 164     142.001 137.739  93.809  1.00 97.45           C  
ATOM   2452  ND2 ASN R 164     140.732 137.895  93.426  1.00 97.45           N  
ATOM   2453  OD1 ASN R 164     142.851 138.611  93.637  1.00 97.45           O  
ATOM   2454  H   ASN R 164     144.723 137.119  93.947  1.00  0.00           H  
ATOM   2455  HA  ASN R 164     143.488 134.598  94.293  1.00  0.00           H  
ATOM   2456  HB2 ASN R 164     141.457 135.843  94.680  1.00  0.00           H  
ATOM   2457  HB3 ASN R 164     142.777 136.642  95.476  1.00  0.00           H  
ATOM   2458 HD21 ASN R 164     140.058 137.156  93.582  1.00  0.00           H  
ATOM   2459 HD22 ASN R 164     140.438 138.751  92.979  1.00  0.00           H  
ATOM   2460  N   PHE R 165     143.086 135.896  91.291  1.00107.33           N  
ATOM   2461  CA  PHE R 165     142.648 135.619  89.922  1.00107.33           C  
ATOM   2462  C   PHE R 165     143.800 135.300  88.959  1.00107.33           C  
ATOM   2463  O   PHE R 165     143.509 134.937  87.819  1.00107.33           O  
ATOM   2464  CB  PHE R 165     141.751 136.759  89.406  1.00107.33           C  
ATOM   2465  CG  PHE R 165     142.361 138.106  89.048  1.00107.33           C  
ATOM   2466  CD1 PHE R 165     142.354 139.163  89.981  1.00107.33           C  
ATOM   2467  CD2 PHE R 165     142.983 138.302  87.795  1.00107.33           C  
ATOM   2468  CE1 PHE R 165     142.867 140.402  89.623  1.00107.33           C  
ATOM   2469  CE2 PHE R 165     143.508 139.542  87.464  1.00107.33           C  
ATOM   2470  CZ  PHE R 165     143.434 140.592  88.369  1.00107.33           C  
ATOM   2471  H   PHE R 165     143.601 136.754  91.432  1.00  0.00           H  
ATOM   2472  HA  PHE R 165     142.025 134.723  89.916  1.00  0.00           H  
ATOM   2473  HB2 PHE R 165     141.302 136.398  88.486  1.00  0.00           H  
ATOM   2474  HB3 PHE R 165     140.922 136.910  90.099  1.00  0.00           H  
ATOM   2475  HD1 PHE R 165     141.912 139.027  90.956  1.00  0.00           H  
ATOM   2476  HD2 PHE R 165     143.027 137.497  87.077  1.00  0.00           H  
ATOM   2477  HE1 PHE R 165     142.827 141.222  90.325  1.00  0.00           H  
ATOM   2478  HE2 PHE R 165     143.965 139.695  86.497  1.00  0.00           H  
ATOM   2479  HZ  PHE R 165     143.830 141.560  88.098  1.00  0.00           H  
ATOM   2480  N   LYS R 166     145.064 135.402  89.411  1.00108.62           N  
ATOM   2481  CA  LYS R 166     146.229 134.994  88.626  1.00108.62           C  
ATOM   2482  C   LYS R 166     146.193 133.485  88.319  1.00108.62           C  
ATOM   2483  O   LYS R 166     145.924 132.684  89.217  1.00108.62           O  
ATOM   2484  CB  LYS R 166     147.534 135.398  89.345  1.00108.62           C  
ATOM   2485  CG  LYS R 166     148.812 135.049  88.556  1.00108.62           C  
ATOM   2486  CD  LYS R 166     150.099 135.252  89.359  1.00108.62           C  
ATOM   2487  CE  LYS R 166     151.323 134.717  88.601  1.00108.62           C  
ATOM   2488  NZ  LYS R 166     152.538 134.784  89.427  1.00108.62           N1+
ATOM   2489  H   LYS R 166     145.240 135.706  90.357  1.00  0.00           H  
ATOM   2490  HA  LYS R 166     146.183 135.545  87.688  1.00  0.00           H  
ATOM   2491  HB2 LYS R 166     147.531 136.470  89.538  1.00  0.00           H  
ATOM   2492  HB3 LYS R 166     147.565 134.909  90.320  1.00  0.00           H  
ATOM   2493  HG2 LYS R 166     148.795 134.008  88.236  1.00  0.00           H  
ATOM   2494  HG3 LYS R 166     148.847 135.645  87.642  1.00  0.00           H  
ATOM   2495  HD2 LYS R 166     150.230 136.313  89.577  1.00  0.00           H  
ATOM   2496  HD3 LYS R 166     150.011 134.748  90.323  1.00  0.00           H  
ATOM   2497  HE2 LYS R 166     151.167 133.677  88.313  1.00  0.00           H  
ATOM   2498  HE3 LYS R 166     151.480 135.286  87.684  1.00  0.00           H  
ATOM   2499  HZ1 LYS R 166     152.412 134.228  90.260  1.00  0.00           H  
ATOM   2500  HZ2 LYS R 166     153.324 134.428  88.901  1.00  0.00           H  
ATOM   2501  HZ3 LYS R 166     152.716 135.743  89.686  1.00  0.00           H  
ATOM   2502  N   GLY R 167     146.483 133.148  87.053  1.00114.10           N  
ATOM   2503  CA  GLY R 167     146.477 131.779  86.542  1.00114.10           C  
ATOM   2504  C   GLY R 167     145.110 131.395  85.952  1.00114.10           C  
ATOM   2505  O   GLY R 167     144.963 130.260  85.499  1.00114.10           O  
ATOM   2506  H   GLY R 167     146.667 133.881  86.379  1.00  0.00           H  
ATOM   2507  HA2 GLY R 167     147.229 131.704  85.756  1.00  0.00           H  
ATOM   2508  HA3 GLY R 167     146.758 131.064  87.317  1.00  0.00           H  
ATOM   2509  N   ALA R 168     144.127 132.314  85.946  1.00118.46           N  
ATOM   2510  CA  ALA R 168     142.779 132.122  85.412  1.00118.46           C  
ATOM   2511  C   ALA R 168     142.102 133.488  85.196  1.00118.46           C  
ATOM   2512  O   ALA R 168     140.994 133.709  85.690  1.00118.46           O  
ATOM   2513  CB  ALA R 168     141.970 131.188  86.338  1.00118.46           C  
ATOM   2514  H   ALA R 168     144.318 133.234  86.320  1.00  0.00           H  
ATOM   2515  HA  ALA R 168     142.856 131.655  84.429  1.00  0.00           H  
ATOM   2516  HB1 ALA R 168     140.951 131.051  85.975  1.00  0.00           H  
ATOM   2517  HB2 ALA R 168     142.420 130.197  86.401  1.00  0.00           H  
ATOM   2518  HB3 ALA R 168     141.910 131.589  87.351  1.00  0.00           H  
ATOM   2519  N   GLU R 169     142.803 134.391  84.485  1.00121.21           N  
ATOM   2520  CA  GLU R 169     142.413 135.783  84.237  1.00121.21           C  
ATOM   2521  C   GLU R 169     141.041 135.941  83.558  1.00121.21           C  
ATOM   2522  O   GLU R 169     140.226 136.725  84.039  1.00121.21           O  
ATOM   2523  CB  GLU R 169     143.496 136.526  83.413  1.00121.21           C  
ATOM   2524  CG  GLU R 169     144.720 137.051  84.199  1.00121.21           C  
ATOM   2525  CD  GLU R 169     145.744 136.015  84.679  1.00121.21           C  
ATOM   2526  OE1 GLU R 169     145.622 134.824  84.320  1.00121.21           O  
ATOM   2527  OE2 GLU R 169     146.670 136.450  85.397  1.00121.21           O1-
ATOM   2528  H   GLU R 169     143.728 134.144  84.153  1.00  0.00           H  
ATOM   2529  HA  GLU R 169     142.332 136.269  85.211  1.00  0.00           H  
ATOM   2530  HB2 GLU R 169     143.839 135.884  82.599  1.00  0.00           H  
ATOM   2531  HB3 GLU R 169     143.048 137.388  82.914  1.00  0.00           H  
ATOM   2532  HG2 GLU R 169     145.262 137.752  83.564  1.00  0.00           H  
ATOM   2533  HG3 GLU R 169     144.382 137.628  85.059  1.00  0.00           H  
ATOM   2534  N   GLU R 170     140.819 135.202  82.459  1.00121.81           N  
ATOM   2535  CA  GLU R 170     139.621 135.270  81.619  1.00121.81           C  
ATOM   2536  C   GLU R 170     138.300 135.010  82.364  1.00121.81           C  
ATOM   2537  O   GLU R 170     137.369 135.798  82.195  1.00121.81           O  
ATOM   2538  CB  GLU R 170     139.765 134.392  80.347  1.00121.81           C  
ATOM   2539  CG  GLU R 170     140.071 132.883  80.531  1.00121.81           C  
ATOM   2540  CD  GLU R 170     141.482 132.558  81.036  1.00121.81           C  
ATOM   2541  OE1 GLU R 170     142.405 133.341  80.723  1.00121.81           O  
ATOM   2542  OE2 GLU R 170     141.614 131.538  81.745  1.00121.81           O1-
ATOM   2543  H   GLU R 170     141.546 134.579  82.127  1.00  0.00           H  
ATOM   2544  HA  GLU R 170     139.565 136.304  81.272  1.00  0.00           H  
ATOM   2545  HB2 GLU R 170     138.838 134.470  79.776  1.00  0.00           H  
ATOM   2546  HB3 GLU R 170     140.518 134.838  79.696  1.00  0.00           H  
ATOM   2547  HG2 GLU R 170     139.334 132.422  81.187  1.00  0.00           H  
ATOM   2548  HG3 GLU R 170     139.962 132.386  79.567  1.00  0.00           H  
ATOM   2549  N   ILE R 171     138.245 133.950  83.191  1.00118.55           N  
ATOM   2550  CA  ILE R 171     137.039 133.568  83.936  1.00118.55           C  
ATOM   2551  C   ILE R 171     136.729 134.547  85.090  1.00118.55           C  
ATOM   2552  O   ILE R 171     135.552 134.739  85.397  1.00118.55           O  
ATOM   2553  CB  ILE R 171     137.102 132.122  84.512  1.00118.55           C  
ATOM   2554  CG1 ILE R 171     137.584 131.097  83.458  1.00118.55           C  
ATOM   2555  CG2 ILE R 171     135.741 131.662  85.082  1.00118.55           C  
ATOM   2556  CD1 ILE R 171     139.073 130.756  83.593  1.00118.55           C  
ATOM   2557  H   ILE R 171     139.054 133.355  83.300  1.00  0.00           H  
ATOM   2558  HA  ILE R 171     136.200 133.606  83.242  1.00  0.00           H  
ATOM   2559  HB  ILE R 171     137.814 132.107  85.341  1.00  0.00           H  
ATOM   2560 HG12 ILE R 171     137.035 130.160  83.561  1.00  0.00           H  
ATOM   2561 HG13 ILE R 171     137.361 131.442  82.447  1.00  0.00           H  
ATOM   2562 HG21 ILE R 171     135.784 130.620  85.394  1.00  0.00           H  
ATOM   2563 HG22 ILE R 171     135.451 132.226  85.967  1.00  0.00           H  
ATOM   2564 HG23 ILE R 171     134.945 131.752  84.344  1.00  0.00           H  
ATOM   2565 HD11 ILE R 171     139.433 130.243  82.701  1.00  0.00           H  
ATOM   2566 HD12 ILE R 171     139.685 131.647  83.735  1.00  0.00           H  
ATOM   2567 HD13 ILE R 171     139.246 130.096  84.442  1.00  0.00           H  
ATOM   2568  N   TYR R 172     137.765 135.197  85.655  1.00113.90           N  
ATOM   2569  CA  TYR R 172     137.608 136.296  86.609  1.00113.90           C  
ATOM   2570  C   TYR R 172     136.907 137.513  85.996  1.00113.90           C  
ATOM   2571  O   TYR R 172     135.931 137.975  86.584  1.00113.90           O  
ATOM   2572  CB  TYR R 172     138.958 136.677  87.242  1.00113.90           C  
ATOM   2573  CG  TYR R 172     138.938 137.961  88.060  1.00113.90           C  
ATOM   2574  CD1 TYR R 172     138.369 137.953  89.347  1.00113.90           C  
ATOM   2575  CD2 TYR R 172     139.444 139.168  87.529  1.00113.90           C  
ATOM   2576  CE1 TYR R 172     138.320 139.132  90.113  1.00113.90           C  
ATOM   2577  CE2 TYR R 172     139.382 140.354  88.288  1.00113.90           C  
ATOM   2578  CZ  TYR R 172     138.825 140.334  89.582  1.00113.90           C  
ATOM   2579  OH  TYR R 172     138.764 141.477  90.324  1.00113.90           O  
ATOM   2580  H   TYR R 172     138.708 134.996  85.352  1.00  0.00           H  
ATOM   2581  HA  TYR R 172     136.971 135.925  87.415  1.00  0.00           H  
ATOM   2582  HB2 TYR R 172     139.284 135.853  87.874  1.00  0.00           H  
ATOM   2583  HB3 TYR R 172     139.726 136.784  86.478  1.00  0.00           H  
ATOM   2584  HD1 TYR R 172     137.962 137.041  89.746  1.00  0.00           H  
ATOM   2585  HD2 TYR R 172     139.872 139.190  86.537  1.00  0.00           H  
ATOM   2586  HE1 TYR R 172     137.881 139.115  91.100  1.00  0.00           H  
ATOM   2587  HE2 TYR R 172     139.769 141.273  87.872  1.00  0.00           H  
ATOM   2588  HH  TYR R 172     139.121 142.244  89.869  1.00  0.00           H  
ATOM   2589  N   TYR R 173     137.406 137.991  84.839  1.00118.90           N  
ATOM   2590  CA  TYR R 173     136.835 139.126  84.108  1.00118.90           C  
ATOM   2591  C   TYR R 173     135.391 138.884  83.659  1.00118.90           C  
ATOM   2592  O   TYR R 173     134.583 139.806  83.746  1.00118.90           O  
ATOM   2593  CB  TYR R 173     137.730 139.528  82.921  1.00118.90           C  
ATOM   2594  CG  TYR R 173     139.006 140.228  83.344  1.00118.90           C  
ATOM   2595  CD1 TYR R 173     138.935 141.444  84.057  1.00118.90           C  
ATOM   2596  CD2 TYR R 173     140.264 139.668  83.045  1.00118.90           C  
ATOM   2597  CE1 TYR R 173     140.111 142.073  84.503  1.00118.90           C  
ATOM   2598  CE2 TYR R 173     141.442 140.293  83.497  1.00118.90           C  
ATOM   2599  CZ  TYR R 173     141.364 141.494  84.230  1.00118.90           C  
ATOM   2600  OH  TYR R 173     142.502 142.101  84.673  1.00118.90           O  
ATOM   2601  H   TYR R 173     138.223 137.558  84.429  1.00  0.00           H  
ATOM   2602  HA  TYR R 173     136.810 139.961  84.806  1.00  0.00           H  
ATOM   2603  HB2 TYR R 173     137.956 138.659  82.301  1.00  0.00           H  
ATOM   2604  HB3 TYR R 173     137.198 140.228  82.275  1.00  0.00           H  
ATOM   2605  HD1 TYR R 173     137.978 141.893  84.279  1.00  0.00           H  
ATOM   2606  HD2 TYR R 173     140.332 138.752  82.477  1.00  0.00           H  
ATOM   2607  HE1 TYR R 173     140.050 142.996  85.061  1.00  0.00           H  
ATOM   2608  HE2 TYR R 173     142.401 139.848  83.279  1.00  0.00           H  
ATOM   2609  HH  TYR R 173     143.302 141.624  84.443  1.00  0.00           H  
ATOM   2610  N   LYS R 174     135.086 137.638  83.267  1.00117.43           N  
ATOM   2611  CA  LYS R 174     133.732 137.163  83.010  1.00117.43           C  
ATOM   2612  C   LYS R 174     132.825 137.252  84.249  1.00117.43           C  
ATOM   2613  O   LYS R 174     131.726 137.778  84.116  1.00117.43           O  
ATOM   2614  CB  LYS R 174     133.788 135.726  82.461  1.00117.43           C  
ATOM   2615  CG  LYS R 174     134.272 135.637  81.001  1.00117.43           C  
ATOM   2616  CD  LYS R 174     134.767 134.237  80.586  1.00117.43           C  
ATOM   2617  CE  LYS R 174     133.865 133.061  80.999  1.00117.43           C  
ATOM   2618  NZ  LYS R 174     132.511 133.181  80.432  1.00117.43           N1+
ATOM   2619  H   LYS R 174     135.820 136.945  83.213  1.00  0.00           H  
ATOM   2620  HA  LYS R 174     133.302 137.807  82.239  1.00  0.00           H  
ATOM   2621  HB2 LYS R 174     134.426 135.123  83.104  1.00  0.00           H  
ATOM   2622  HB3 LYS R 174     132.797 135.273  82.515  1.00  0.00           H  
ATOM   2623  HG2 LYS R 174     133.462 135.949  80.341  1.00  0.00           H  
ATOM   2624  HG3 LYS R 174     135.076 136.352  80.828  1.00  0.00           H  
ATOM   2625  HD2 LYS R 174     134.891 134.220  79.502  1.00  0.00           H  
ATOM   2626  HD3 LYS R 174     135.765 134.070  80.986  1.00  0.00           H  
ATOM   2627  HE2 LYS R 174     134.303 132.123  80.655  1.00  0.00           H  
ATOM   2628  HE3 LYS R 174     133.792 132.989  82.085  1.00  0.00           H  
ATOM   2629  HZ1 LYS R 174     132.082 134.034  80.763  1.00  0.00           H  
ATOM   2630  HZ2 LYS R 174     132.568 133.204  79.424  1.00  0.00           H  
ATOM   2631  HZ3 LYS R 174     131.952 132.390  80.718  1.00  0.00           H  
ATOM   2632  N   HIS R 175     133.290 136.769  85.416  1.00113.42           N  
ATOM   2633  CA  HIS R 175     132.499 136.711  86.650  1.00113.42           C  
ATOM   2634  C   HIS R 175     132.239 138.053  87.343  1.00113.42           C  
ATOM   2635  O   HIS R 175     131.108 138.262  87.782  1.00113.42           O  
ATOM   2636  CB  HIS R 175     133.064 135.668  87.631  1.00113.42           C  
ATOM   2637  CG  HIS R 175     132.439 134.318  87.407  1.00113.42           C  
ATOM   2638  CD2 HIS R 175     131.346 133.720  87.992  1.00113.42           C  
ATOM   2639  ND1 HIS R 175     132.880 133.436  86.439  1.00113.42           N  
ATOM   2640  CE1 HIS R 175     132.053 132.388  86.461  1.00113.42           C  
ATOM   2641  NE2 HIS R 175     131.094 132.494  87.374  1.00113.42           N  
ATOM   2642  H   HIS R 175     134.217 136.366  85.460  1.00  0.00           H  
ATOM   2643  HA  HIS R 175     131.504 136.364  86.361  1.00  0.00           H  
ATOM   2644  HB2 HIS R 175     134.150 135.594  87.551  1.00  0.00           H  
ATOM   2645  HB3 HIS R 175     132.861 135.946  88.666  1.00  0.00           H  
ATOM   2646  HD1 HIS R 175     133.672 133.571  85.824  1.00  0.00           H  
ATOM   2647  HD2 HIS R 175     130.705 134.088  88.779  1.00  0.00           H  
ATOM   2648  HE1 HIS R 175     132.150 131.540  85.799  1.00  0.00           H  
ATOM   2649  N   VAL R 176     133.244 138.945  87.412  1.00111.48           N  
ATOM   2650  CA  VAL R 176     133.048 140.300  87.943  1.00111.48           C  
ATOM   2651  C   VAL R 176     132.148 141.157  87.037  1.00111.48           C  
ATOM   2652  O   VAL R 176     131.372 141.943  87.569  1.00111.48           O  
ATOM   2653  CB  VAL R 176     134.369 141.077  88.195  1.00111.48           C  
ATOM   2654  CG1 VAL R 176     135.196 140.447  89.323  1.00111.48           C  
ATOM   2655  CG2 VAL R 176     135.224 141.347  86.945  1.00111.48           C  
ATOM   2656  H   VAL R 176     134.161 138.720  87.049  1.00  0.00           H  
ATOM   2657  HA  VAL R 176     132.537 140.207  88.903  1.00  0.00           H  
ATOM   2658  HB  VAL R 176     134.094 142.063  88.570  1.00  0.00           H  
ATOM   2659 HG11 VAL R 176     136.088 141.038  89.523  1.00  0.00           H  
ATOM   2660 HG12 VAL R 176     134.629 140.411  90.252  1.00  0.00           H  
ATOM   2661 HG13 VAL R 176     135.511 139.433  89.076  1.00  0.00           H  
ATOM   2662 HG21 VAL R 176     136.198 141.760  87.209  1.00  0.00           H  
ATOM   2663 HG22 VAL R 176     135.391 140.432  86.389  1.00  0.00           H  
ATOM   2664 HG23 VAL R 176     134.748 142.060  86.271  1.00  0.00           H  
ATOM   2665  N   HIS R 177     132.220 140.954  85.708  1.00115.89           N  
ATOM   2666  CA  HIS R 177     131.358 141.626  84.737  1.00115.89           C  
ATOM   2667  C   HIS R 177     129.923 141.069  84.745  1.00115.89           C  
ATOM   2668  O   HIS R 177     128.980 141.852  84.645  1.00115.89           O  
ATOM   2669  CB  HIS R 177     132.008 141.546  83.343  1.00115.89           C  
ATOM   2670  CG  HIS R 177     131.406 142.461  82.307  1.00115.89           C  
ATOM   2671  CD2 HIS R 177     131.870 143.640  81.768  1.00115.89           C  
ATOM   2672  ND1 HIS R 177     130.185 142.227  81.697  1.00115.89           N  
ATOM   2673  CE1 HIS R 177     129.960 143.248  80.866  1.00115.89           C  
ATOM   2674  NE2 HIS R 177     130.940 144.142  80.856  1.00115.89           N  
ATOM   2675  H   HIS R 177     132.885 140.290  85.337  1.00  0.00           H  
ATOM   2676  HA  HIS R 177     131.309 142.681  85.016  1.00  0.00           H  
ATOM   2677  HB2 HIS R 177     133.057 141.830  83.424  1.00  0.00           H  
ATOM   2678  HB3 HIS R 177     131.993 140.522  82.966  1.00  0.00           H  
ATOM   2679  HD1 HIS R 177     129.565 141.450  81.872  1.00  0.00           H  
ATOM   2680  HD2 HIS R 177     132.788 144.170  81.976  1.00  0.00           H  
ATOM   2681  HE1 HIS R 177     129.070 143.337  80.261  1.00  0.00           H  
ATOM   2682  N   CYS R 178     129.784 139.738  84.877  1.00113.12           N  
ATOM   2683  CA  CYS R 178     128.508 139.021  84.942  1.00113.12           C  
ATOM   2684  C   CYS R 178     127.702 139.372  86.208  1.00113.12           C  
ATOM   2685  O   CYS R 178     126.474 139.411  86.142  1.00113.12           O  
ATOM   2686  CB  CYS R 178     128.724 137.496  84.795  1.00113.12           C  
ATOM   2687  SG  CYS R 178     127.183 136.542  84.691  1.00113.12           S  
ATOM   2688  H   CYS R 178     130.614 139.161  84.929  1.00  0.00           H  
ATOM   2689  HA  CYS R 178     127.915 139.350  84.086  1.00  0.00           H  
ATOM   2690  HB2 CYS R 178     129.266 137.291  83.873  1.00  0.00           H  
ATOM   2691  HB3 CYS R 178     129.326 137.109  85.618  1.00  0.00           H  
ATOM   2692  HG  CYS R 178     126.771 136.806  85.935  1.00  0.00           H  
ATOM   2693  N   ARG R 179     128.409 139.645  87.316  1.00 98.57           N  
ATOM   2694  CA  ARG R 179     127.828 139.964  88.610  1.00 98.57           C  
ATOM   2695  C   ARG R 179     128.461 141.251  89.153  1.00 98.57           C  
ATOM   2696  O   ARG R 179     129.424 141.193  89.920  1.00 98.57           O  
ATOM   2697  CB  ARG R 179     128.009 138.747  89.537  1.00 98.57           C  
ATOM   2698  CG  ARG R 179     127.342 138.890  90.915  1.00 98.57           C  
ATOM   2699  CD  ARG R 179     127.749 137.745  91.844  1.00 98.57           C  
ATOM   2700  NE  ARG R 179     126.922 137.706  93.054  1.00 98.57           N  
ATOM   2701  CZ  ARG R 179     127.227 137.032  94.174  1.00 98.57           C  
ATOM   2702  NH1 ARG R 179     128.384 136.362  94.288  1.00 98.57           N1+
ATOM   2703  NH2 ARG R 179     126.353 137.033  95.187  1.00 98.57           N1+
ATOM   2704  H   ARG R 179     129.420 139.608  87.284  1.00  0.00           H  
ATOM   2705  HA  ARG R 179     126.756 140.148  88.514  1.00  0.00           H  
ATOM   2706  HB2 ARG R 179     127.594 137.863  89.049  1.00  0.00           H  
ATOM   2707  HB3 ARG R 179     129.073 138.541  89.664  1.00  0.00           H  
ATOM   2708  HG2 ARG R 179     127.719 139.804  91.374  1.00  0.00           H  
ATOM   2709  HG3 ARG R 179     126.260 139.007  90.850  1.00  0.00           H  
ATOM   2710  HD2 ARG R 179     127.829 136.782  91.339  1.00  0.00           H  
ATOM   2711  HD3 ARG R 179     128.746 137.987  92.212  1.00  0.00           H  
ATOM   2712  HE  ARG R 179     126.019 138.154  92.990  1.00  0.00           H  
ATOM   2713 HH11 ARG R 179     129.037 136.355  93.518  1.00  0.00           H  
ATOM   2714 HH12 ARG R 179     128.605 135.845  95.127  1.00  0.00           H  
ATOM   2715 HH21 ARG R 179     125.462 137.500  95.091  1.00  0.00           H  
ATOM   2716 HH22 ARG R 179     126.546 136.527  96.038  1.00  0.00           H  
ATOM   2717  N   GLY R 180     127.862 142.386  88.766  1.00 97.47           N  
ATOM   2718  CA  GLY R 180     128.105 143.690  89.371  1.00 97.47           C  
ATOM   2719  C   GLY R 180     129.505 144.236  89.098  1.00 97.47           C  
ATOM   2720  O   GLY R 180     129.910 144.349  87.943  1.00 97.47           O  
ATOM   2721  H   GLY R 180     127.102 142.334  88.103  1.00  0.00           H  
ATOM   2722  HA2 GLY R 180     127.385 144.388  88.948  1.00  0.00           H  
ATOM   2723  HA3 GLY R 180     127.937 143.606  90.445  1.00  0.00           H  
ATOM   2724  N   GLY R 181     130.196 144.627  90.180  1.00 91.14           N  
ATOM   2725  CA  GLY R 181     131.581 145.086  90.157  1.00 91.14           C  
ATOM   2726  C   GLY R 181     132.429 144.118  90.984  1.00 91.14           C  
ATOM   2727  O   GLY R 181     133.446 143.638  90.486  1.00 91.14           O  
ATOM   2728  H   GLY R 181     129.776 144.509  91.090  1.00  0.00           H  
ATOM   2729  HA2 GLY R 181     131.983 145.155  89.144  1.00  0.00           H  
ATOM   2730  HA3 GLY R 181     131.645 146.082  90.593  1.00  0.00           H  
ATOM   2731  N   CYS R 182     132.018 143.827  92.232  1.00 89.55           N  
ATOM   2732  CA  CYS R 182     132.747 142.916  93.116  1.00 89.55           C  
ATOM   2733  C   CYS R 182     132.161 141.512  93.034  1.00 89.55           C  
ATOM   2734  O   CYS R 182     130.945 141.339  93.110  1.00 89.55           O  
ATOM   2735  CB  CYS R 182     132.720 143.391  94.581  1.00 89.55           C  
ATOM   2736  SG  CYS R 182     133.150 145.116  94.840  1.00 89.55           S  
ATOM   2737  H   CYS R 182     131.182 144.249  92.608  1.00  0.00           H  
ATOM   2738  HA  CYS R 182     133.795 142.867  92.816  1.00  0.00           H  
ATOM   2739  HB2 CYS R 182     131.747 143.239  95.035  1.00  0.00           H  
ATOM   2740  HB3 CYS R 182     133.417 142.790  95.167  1.00  0.00           H  
ATOM   2741  N   SER R 183     133.070 140.540  92.951  1.00 88.73           N  
ATOM   2742  CA  SER R 183     132.793 139.125  93.105  1.00 88.73           C  
ATOM   2743  C   SER R 183     134.035 138.554  93.780  1.00 88.73           C  
ATOM   2744  O   SER R 183     135.118 138.634  93.195  1.00 88.73           O  
ATOM   2745  CB  SER R 183     132.539 138.467  91.733  1.00 88.73           C  
ATOM   2746  OG  SER R 183     131.264 138.815  91.238  1.00 88.73           O  
ATOM   2747  H   SER R 183     134.049 140.781  92.882  1.00  0.00           H  
ATOM   2748  HA  SER R 183     131.931 138.965  93.757  1.00  0.00           H  
ATOM   2749  HB2 SER R 183     133.300 138.737  91.002  1.00  0.00           H  
ATOM   2750  HB3 SER R 183     132.567 137.380  91.824  1.00  0.00           H  
ATOM   2751  HG  SER R 183     131.253 139.755  91.035  1.00  0.00           H  
ATOM   2752  N   VAL R 184     133.869 138.006  94.996  1.00 79.77           N  
ATOM   2753  CA  VAL R 184     134.954 137.329  95.702  1.00 79.77           C  
ATOM   2754  C   VAL R 184     135.209 135.983  95.008  1.00 79.77           C  
ATOM   2755  O   VAL R 184     134.383 135.073  95.087  1.00 79.77           O  
ATOM   2756  CB  VAL R 184     134.672 137.134  97.213  1.00 79.77           C  
ATOM   2757  CG1 VAL R 184     135.825 136.423  97.953  1.00 79.77           C  
ATOM   2758  CG2 VAL R 184     134.385 138.496  97.870  1.00 79.77           C  
ATOM   2759  H   VAL R 184     132.958 137.980  95.429  1.00  0.00           H  
ATOM   2760  HA  VAL R 184     135.853 137.947  95.620  1.00  0.00           H  
ATOM   2761  HB  VAL R 184     133.782 136.516  97.341  1.00  0.00           H  
ATOM   2762 HG11 VAL R 184     135.624 136.353  99.023  1.00  0.00           H  
ATOM   2763 HG12 VAL R 184     135.966 135.406  97.593  1.00  0.00           H  
ATOM   2764 HG13 VAL R 184     136.767 136.957  97.828  1.00  0.00           H  
ATOM   2765 HG21 VAL R 184     134.510 138.464  98.948  1.00  0.00           H  
ATOM   2766 HG22 VAL R 184     135.062 139.264  97.498  1.00  0.00           H  
ATOM   2767 HG23 VAL R 184     133.369 138.832  97.659  1.00  0.00           H  
ATOM   2768  N   PHE R 185     136.308 135.969  94.247  1.00 85.96           N  
ATOM   2769  CA  PHE R 185     136.664 134.940  93.288  1.00 85.96           C  
ATOM   2770  C   PHE R 185     138.036 134.399  93.680  1.00 85.96           C  
ATOM   2771  O   PHE R 185     138.943 135.181  93.972  1.00 85.96           O  
ATOM   2772  CB  PHE R 185     136.686 135.590  91.887  1.00 85.96           C  
ATOM   2773  CG  PHE R 185     137.042 134.685  90.716  1.00 85.96           C  
ATOM   2774  CD1 PHE R 185     138.391 134.401  90.407  1.00 85.96           C  
ATOM   2775  CD2 PHE R 185     136.023 134.024  89.998  1.00 85.96           C  
ATOM   2776  CE1 PHE R 185     138.700 133.531  89.370  1.00 85.96           C  
ATOM   2777  CE2 PHE R 185     136.352 133.170  88.954  1.00 85.96           C  
ATOM   2778  CZ  PHE R 185     137.684 132.928  88.639  1.00 85.96           C  
ATOM   2779  H   PHE R 185     136.912 136.779  94.250  1.00  0.00           H  
ATOM   2780  HA  PHE R 185     135.933 134.129  93.295  1.00  0.00           H  
ATOM   2781  HB2 PHE R 185     135.713 136.041  91.684  1.00  0.00           H  
ATOM   2782  HB3 PHE R 185     137.394 136.421  91.892  1.00  0.00           H  
ATOM   2783  HD1 PHE R 185     139.190 134.865  90.967  1.00  0.00           H  
ATOM   2784  HD2 PHE R 185     134.984 134.193  90.243  1.00  0.00           H  
ATOM   2785  HE1 PHE R 185     139.732 133.326  89.128  1.00  0.00           H  
ATOM   2786  HE2 PHE R 185     135.569 132.682  88.393  1.00  0.00           H  
ATOM   2787  HZ  PHE R 185     137.931 132.256  87.831  1.00  0.00           H  
ATOM   2788  N   PHE R 186     138.158 133.069  93.627  1.00 77.70           N  
ATOM   2789  CA  PHE R 186     139.414 132.366  93.825  1.00 77.70           C  
ATOM   2790  C   PHE R 186     139.599 131.389  92.661  1.00 77.70           C  
ATOM   2791  O   PHE R 186     138.630 130.788  92.190  1.00 77.70           O  
ATOM   2792  CB  PHE R 186     139.383 131.600  95.164  1.00 77.70           C  
ATOM   2793  CG  PHE R 186     139.106 132.431  96.407  1.00 77.70           C  
ATOM   2794  CD1 PHE R 186     140.072 133.331  96.903  1.00 77.70           C  
ATOM   2795  CD2 PHE R 186     137.831 132.393  97.012  1.00 77.70           C  
ATOM   2796  CE1 PHE R 186     139.785 134.115  98.014  1.00 77.70           C  
ATOM   2797  CE2 PHE R 186     137.567 133.181  98.124  1.00 77.70           C  
ATOM   2798  CZ  PHE R 186     138.541 134.034  98.627  1.00 77.70           C  
ATOM   2799  H   PHE R 186     137.371 132.498  93.356  1.00  0.00           H  
ATOM   2800  HA  PHE R 186     140.255 133.062  93.835  1.00  0.00           H  
ATOM   2801  HB2 PHE R 186     138.665 130.778  95.120  1.00  0.00           H  
ATOM   2802  HB3 PHE R 186     140.358 131.135  95.306  1.00  0.00           H  
ATOM   2803  HD1 PHE R 186     141.031 133.423  96.418  1.00  0.00           H  
ATOM   2804  HD2 PHE R 186     137.062 131.743  96.621  1.00  0.00           H  
ATOM   2805  HE1 PHE R 186     140.527 134.799  98.397  1.00  0.00           H  
ATOM   2806  HE2 PHE R 186     136.595 133.136  98.595  1.00  0.00           H  
ATOM   2807  HZ  PHE R 186     138.325 134.648  99.489  1.00  0.00           H  
ATOM   2808  N   SER R 187     140.868 131.190  92.280  1.00 79.89           N  
ATOM   2809  CA  SER R 187     141.326 130.074  91.454  1.00 79.89           C  
ATOM   2810  C   SER R 187     141.259 128.737  92.229  1.00 79.89           C  
ATOM   2811  O   SER R 187     140.908 128.725  93.411  1.00 79.89           O  
ATOM   2812  CB  SER R 187     142.745 130.419  90.949  1.00 79.89           C  
ATOM   2813  OG  SER R 187     143.717 130.344  91.975  1.00 79.89           O  
ATOM   2814  H   SER R 187     141.601 131.755  92.687  1.00  0.00           H  
ATOM   2815  HA  SER R 187     140.666 129.997  90.588  1.00  0.00           H  
ATOM   2816  HB2 SER R 187     143.039 129.730  90.156  1.00  0.00           H  
ATOM   2817  HB3 SER R 187     142.767 131.418  90.511  1.00  0.00           H  
ATOM   2818  HG  SER R 187     144.538 130.712  91.638  1.00  0.00           H  
ATOM   2819  N   LYS R 188     141.614 127.628  91.559  1.00 78.36           N  
ATOM   2820  CA  LYS R 188     141.700 126.298  92.176  1.00 78.36           C  
ATOM   2821  C   LYS R 188     142.694 126.231  93.350  1.00 78.36           C  
ATOM   2822  O   LYS R 188     142.322 125.743  94.415  1.00 78.36           O  
ATOM   2823  CB  LYS R 188     142.051 125.239  91.115  1.00 78.36           C  
ATOM   2824  CG  LYS R 188     140.910 124.932  90.135  1.00 78.36           C  
ATOM   2825  CD  LYS R 188     141.292 123.820  89.150  1.00 78.36           C  
ATOM   2826  CE  LYS R 188     140.166 123.492  88.165  1.00 78.36           C  
ATOM   2827  NZ  LYS R 188     140.519 122.351  87.305  1.00 78.36           N1+
ATOM   2828  H   LYS R 188     141.881 127.689  90.587  1.00  0.00           H  
ATOM   2829  HA  LYS R 188     140.716 126.062  92.582  1.00  0.00           H  
ATOM   2830  HB2 LYS R 188     142.947 125.537  90.569  1.00  0.00           H  
ATOM   2831  HB3 LYS R 188     142.305 124.305  91.619  1.00  0.00           H  
ATOM   2832  HG2 LYS R 188     140.026 124.622  90.693  1.00  0.00           H  
ATOM   2833  HG3 LYS R 188     140.631 125.833  89.587  1.00  0.00           H  
ATOM   2834  HD2 LYS R 188     142.185 124.117  88.597  1.00  0.00           H  
ATOM   2835  HD3 LYS R 188     141.562 122.922  89.708  1.00  0.00           H  
ATOM   2836  HE2 LYS R 188     139.260 123.239  88.708  1.00  0.00           H  
ATOM   2837  HE3 LYS R 188     139.937 124.358  87.542  1.00  0.00           H  
ATOM   2838  HZ1 LYS R 188     139.755 122.159  86.672  1.00  0.00           H  
ATOM   2839  HZ2 LYS R 188     141.347 122.572  86.772  1.00  0.00           H  
ATOM   2840  HZ3 LYS R 188     140.693 121.537  87.876  1.00  0.00           H  
ATOM   2841  N   ILE R 189     143.919 126.744  93.140  1.00 75.41           N  
ATOM   2842  CA  ILE R 189     144.977 126.777  94.151  1.00 75.41           C  
ATOM   2843  C   ILE R 189     144.691 127.766  95.301  1.00 75.41           C  
ATOM   2844  O   ILE R 189     144.912 127.409  96.459  1.00 75.41           O  
ATOM   2845  CB  ILE R 189     146.376 127.064  93.518  1.00 75.41           C  
ATOM   2846  CG1 ILE R 189     147.555 127.034  94.522  1.00 75.41           C  
ATOM   2847  CG2 ILE R 189     146.435 128.368  92.694  1.00 75.41           C  
ATOM   2848  CD1 ILE R 189     147.682 125.721  95.309  1.00 75.41           C  
ATOM   2849  H   ILE R 189     144.146 127.147  92.242  1.00  0.00           H  
ATOM   2850  HA  ILE R 189     145.013 125.779  94.592  1.00  0.00           H  
ATOM   2851  HB  ILE R 189     146.560 126.251  92.813  1.00  0.00           H  
ATOM   2852 HG12 ILE R 189     148.488 127.191  93.979  1.00  0.00           H  
ATOM   2853 HG13 ILE R 189     147.485 127.870  95.220  1.00  0.00           H  
ATOM   2854 HG21 ILE R 189     147.396 128.465  92.190  1.00  0.00           H  
ATOM   2855 HG22 ILE R 189     145.669 128.390  91.920  1.00  0.00           H  
ATOM   2856 HG23 ILE R 189     146.310 129.253  93.318  1.00  0.00           H  
ATOM   2857 HD11 ILE R 189     148.701 125.583  95.669  1.00  0.00           H  
ATOM   2858 HD12 ILE R 189     147.024 125.713  96.178  1.00  0.00           H  
ATOM   2859 HD13 ILE R 189     147.431 124.858  94.691  1.00  0.00           H  
ATOM   2860  N   SER R 190     144.173 128.964  94.973  1.00 73.12           N  
ATOM   2861  CA  SER R 190     143.849 130.008  95.946  1.00 73.12           C  
ATOM   2862  C   SER R 190     142.654 129.635  96.841  1.00 73.12           C  
ATOM   2863  O   SER R 190     142.696 129.924  98.036  1.00 73.12           O  
ATOM   2864  CB  SER R 190     143.619 131.342  95.206  1.00 73.12           C  
ATOM   2865  OG  SER R 190     143.400 132.409  96.107  1.00 73.12           O  
ATOM   2866  H   SER R 190     143.996 129.184  94.002  1.00  0.00           H  
ATOM   2867  HA  SER R 190     144.720 130.133  96.593  1.00  0.00           H  
ATOM   2868  HB2 SER R 190     144.488 131.589  94.593  1.00  0.00           H  
ATOM   2869  HB3 SER R 190     142.766 131.272  94.531  1.00  0.00           H  
ATOM   2870  HG  SER R 190     142.602 132.231  96.612  1.00  0.00           H  
ATOM   2871  N   GLY R 191     141.631 128.986  96.256  1.00 68.64           N  
ATOM   2872  CA  GLY R 191     140.409 128.567  96.943  1.00 68.64           C  
ATOM   2873  C   GLY R 191     140.692 127.457  97.964  1.00 68.64           C  
ATOM   2874  O   GLY R 191     140.090 127.461  99.037  1.00 68.64           O  
ATOM   2875  H   GLY R 191     141.678 128.785  95.265  1.00  0.00           H  
ATOM   2876  HA2 GLY R 191     139.949 129.425  97.439  1.00  0.00           H  
ATOM   2877  HA3 GLY R 191     139.695 128.200  96.206  1.00  0.00           H  
ATOM   2878  N   VAL R 192     141.641 126.555  97.655  1.00 66.61           N  
ATOM   2879  CA  VAL R 192     142.147 125.531  98.568  1.00 66.61           C  
ATOM   2880  C   VAL R 192     142.957 126.136  99.728  1.00 66.61           C  
ATOM   2881  O   VAL R 192     142.689 125.788 100.874  1.00 66.61           O  
ATOM   2882  CB  VAL R 192     143.001 124.463  97.820  1.00 66.61           C  
ATOM   2883  CG1 VAL R 192     143.882 123.560  98.714  1.00 66.61           C  
ATOM   2884  CG2 VAL R 192     142.097 123.575  96.947  1.00 66.61           C  
ATOM   2885  H   VAL R 192     142.094 126.606  96.753  1.00  0.00           H  
ATOM   2886  HA  VAL R 192     141.288 125.024  99.010  1.00  0.00           H  
ATOM   2887  HB  VAL R 192     143.673 124.989  97.140  1.00  0.00           H  
ATOM   2888 HG11 VAL R 192     144.347 122.768  98.127  1.00  0.00           H  
ATOM   2889 HG12 VAL R 192     144.694 124.112  99.186  1.00  0.00           H  
ATOM   2890 HG13 VAL R 192     143.293 123.085  99.499  1.00  0.00           H  
ATOM   2891 HG21 VAL R 192     142.686 122.906  96.319  1.00  0.00           H  
ATOM   2892 HG22 VAL R 192     141.437 122.961  97.561  1.00  0.00           H  
ATOM   2893 HG23 VAL R 192     141.465 124.168  96.289  1.00  0.00           H  
ATOM   2894  N   LEU R 193     143.922 127.022  99.429  1.00 64.19           N  
ATOM   2895  CA  LEU R 193     144.835 127.555 100.442  1.00 64.19           C  
ATOM   2896  C   LEU R 193     144.159 128.520 101.434  1.00 64.19           C  
ATOM   2897  O   LEU R 193     144.513 128.505 102.614  1.00 64.19           O  
ATOM   2898  CB  LEU R 193     146.068 128.176  99.753  1.00 64.19           C  
ATOM   2899  CG  LEU R 193     147.316 128.264 100.662  1.00 64.19           C  
ATOM   2900  CD1 LEU R 193     147.788 126.871 101.139  1.00 64.19           C  
ATOM   2901  CD2 LEU R 193     148.448 129.053  99.974  1.00 64.19           C  
ATOM   2902  H   LEU R 193     144.105 127.274  98.466  1.00  0.00           H  
ATOM   2903  HA  LEU R 193     145.165 126.695 101.026  1.00  0.00           H  
ATOM   2904  HB2 LEU R 193     146.335 127.582  98.878  1.00  0.00           H  
ATOM   2905  HB3 LEU R 193     145.806 129.164  99.369  1.00  0.00           H  
ATOM   2906  HG  LEU R 193     147.042 128.837 101.549  1.00  0.00           H  
ATOM   2907 HD11 LEU R 193     148.871 126.755 101.097  1.00  0.00           H  
ATOM   2908 HD12 LEU R 193     147.493 126.702 102.175  1.00  0.00           H  
ATOM   2909 HD13 LEU R 193     147.360 126.065 100.542  1.00  0.00           H  
ATOM   2910 HD21 LEU R 193     148.804 129.859 100.617  1.00  0.00           H  
ATOM   2911 HD22 LEU R 193     149.308 128.431  99.727  1.00  0.00           H  
ATOM   2912 HD23 LEU R 193     148.118 129.512  99.042  1.00  0.00           H  
ATOM   2913  N   THR R 194     143.164 129.287 100.957  1.00 61.26           N  
ATOM   2914  CA  THR R 194     142.320 130.138 101.796  1.00 61.26           C  
ATOM   2915  C   THR R 194     141.387 129.311 102.709  1.00 61.26           C  
ATOM   2916  O   THR R 194     141.200 129.696 103.860  1.00 61.26           O  
ATOM   2917  CB  THR R 194     141.462 131.118 100.955  1.00 61.26           C  
ATOM   2918  CG2 THR R 194     140.635 132.106 101.788  1.00 61.26           C  
ATOM   2919  OG1 THR R 194     142.300 131.896 100.125  1.00 61.26           O  
ATOM   2920  H   THR R 194     142.928 129.247  99.974  1.00  0.00           H  
ATOM   2921  HA  THR R 194     142.976 130.729 102.440  1.00  0.00           H  
ATOM   2922  HB  THR R 194     140.792 130.555 100.302  1.00  0.00           H  
ATOM   2923  HG1 THR R 194     142.690 131.318  99.461  1.00  0.00           H  
ATOM   2924 HG21 THR R 194     140.119 132.815 101.140  1.00  0.00           H  
ATOM   2925 HG22 THR R 194     139.888 131.589 102.388  1.00  0.00           H  
ATOM   2926 HG23 THR R 194     141.266 132.678 102.468  1.00  0.00           H  
ATOM   2927  N   PHE R 195     140.877 128.168 102.212  1.00 56.28           N  
ATOM   2928  CA  PHE R 195     140.090 127.195 102.977  1.00 56.28           C  
ATOM   2929  C   PHE R 195     140.854 126.603 104.179  1.00 56.28           C  
ATOM   2930  O   PHE R 195     140.286 126.524 105.266  1.00 56.28           O  
ATOM   2931  CB  PHE R 195     139.518 126.125 102.012  1.00 56.28           C  
ATOM   2932  CG  PHE R 195     138.771 124.943 102.608  1.00 56.28           C  
ATOM   2933  CD1 PHE R 195     137.375 125.012 102.780  1.00 56.28           C  
ATOM   2934  CD2 PHE R 195     139.463 123.808 103.085  1.00 56.28           C  
ATOM   2935  CE1 PHE R 195     136.688 123.951 103.353  1.00 56.28           C  
ATOM   2936  CE2 PHE R 195     138.759 122.759 103.662  1.00 56.28           C  
ATOM   2937  CZ  PHE R 195     137.378 122.828 103.793  1.00 56.28           C  
ATOM   2938  H   PHE R 195     141.086 127.908 101.257  1.00  0.00           H  
ATOM   2939  HA  PHE R 195     139.238 127.735 103.395  1.00  0.00           H  
ATOM   2940  HB2 PHE R 195     138.835 126.620 101.321  1.00  0.00           H  
ATOM   2941  HB3 PHE R 195     140.306 125.719 101.385  1.00  0.00           H  
ATOM   2942  HD1 PHE R 195     136.834 125.881 102.438  1.00  0.00           H  
ATOM   2943  HD2 PHE R 195     140.538 123.748 102.993  1.00  0.00           H  
ATOM   2944  HE1 PHE R 195     135.614 123.996 103.461  1.00  0.00           H  
ATOM   2945  HE2 PHE R 195     139.290 121.886 104.015  1.00  0.00           H  
ATOM   2946  HZ  PHE R 195     136.838 122.008 104.243  1.00  0.00           H  
ATOM   2947  N   MET R 196     142.131 126.239 103.971  1.00 56.85           N  
ATOM   2948  CA  MET R 196     143.013 125.698 105.009  1.00 56.85           C  
ATOM   2949  C   MET R 196     143.374 126.721 106.096  1.00 56.85           C  
ATOM   2950  O   MET R 196     143.320 126.382 107.277  1.00 56.85           O  
ATOM   2951  CB  MET R 196     144.284 125.090 104.381  1.00 56.85           C  
ATOM   2952  CG  MET R 196     144.028 123.904 103.435  1.00 56.85           C  
ATOM   2953  SD  MET R 196     143.161 122.475 104.139  1.00 56.85           S  
ATOM   2954  CE  MET R 196     144.451 121.826 105.232  1.00 56.85           C  
ATOM   2955  H   MET R 196     142.530 126.334 103.046  1.00  0.00           H  
ATOM   2956  HA  MET R 196     142.473 124.898 105.505  1.00  0.00           H  
ATOM   2957  HB2 MET R 196     144.823 125.863 103.830  1.00  0.00           H  
ATOM   2958  HB3 MET R 196     144.965 124.768 105.171  1.00  0.00           H  
ATOM   2959  HG2 MET R 196     143.439 124.229 102.584  1.00  0.00           H  
ATOM   2960  HG3 MET R 196     144.975 123.557 103.022  1.00  0.00           H  
ATOM   2961  HE1 MET R 196     144.124 120.890 105.684  1.00  0.00           H  
ATOM   2962  HE2 MET R 196     145.367 121.636 104.673  1.00  0.00           H  
ATOM   2963  HE3 MET R 196     144.669 122.536 106.030  1.00  0.00           H  
ATOM   2964  N   THR R 197     143.722 127.946 105.672  1.00 52.72           N  
ATOM   2965  CA  THR R 197     144.167 129.036 106.542  1.00 52.72           C  
ATOM   2966  C   THR R 197     143.033 129.617 107.411  1.00 52.72           C  
ATOM   2967  O   THR R 197     143.269 129.896 108.586  1.00 52.72           O  
ATOM   2968  CB  THR R 197     144.783 130.185 105.690  1.00 52.72           C  
ATOM   2969  CG2 THR R 197     145.193 131.468 106.438  1.00 52.72           C  
ATOM   2970  OG1 THR R 197     145.939 129.692 105.041  1.00 52.72           O  
ATOM   2971  H   THR R 197     143.723 128.142 104.681  1.00  0.00           H  
ATOM   2972  HA  THR R 197     144.936 128.644 107.212  1.00  0.00           H  
ATOM   2973  HB  THR R 197     144.073 130.464 104.909  1.00  0.00           H  
ATOM   2974  HG1 THR R 197     145.667 129.064 104.365  1.00  0.00           H  
ATOM   2975 HG21 THR R 197     145.649 132.185 105.753  1.00  0.00           H  
ATOM   2976 HG22 THR R 197     144.343 131.972 106.898  1.00  0.00           H  
ATOM   2977 HG23 THR R 197     145.925 131.248 107.215  1.00  0.00           H  
ATOM   2978  N   SER R 198     141.843 129.797 106.818  1.00 47.65           N  
ATOM   2979  CA  SER R 198     140.755 130.585 107.401  1.00 47.65           C  
ATOM   2980  C   SER R 198     139.619 129.733 107.985  1.00 47.65           C  
ATOM   2981  O   SER R 198     138.752 130.315 108.634  1.00 47.65           O  
ATOM   2982  CB  SER R 198     140.184 131.504 106.306  1.00 47.65           C  
ATOM   2983  OG  SER R 198     141.188 132.369 105.812  1.00 47.65           O  
ATOM   2984  H   SER R 198     141.726 129.545 105.846  1.00  0.00           H  
ATOM   2985  HA  SER R 198     141.133 131.216 108.209  1.00  0.00           H  
ATOM   2986  HB2 SER R 198     139.749 130.934 105.486  1.00  0.00           H  
ATOM   2987  HB3 SER R 198     139.379 132.123 106.706  1.00  0.00           H  
ATOM   2988  HG  SER R 198     141.129 133.201 106.295  1.00  0.00           H  
ATOM   2989  N   PHE R 199     139.609 128.409 107.746  1.00 47.36           N  
ATOM   2990  CA  PHE R 199     138.501 127.545 108.151  1.00 47.36           C  
ATOM   2991  C   PHE R 199     138.947 126.191 108.712  1.00 47.36           C  
ATOM   2992  O   PHE R 199     138.604 125.894 109.855  1.00 47.36           O  
ATOM   2993  CB  PHE R 199     137.445 127.445 107.027  1.00 47.36           C  
ATOM   2994  CG  PHE R 199     136.283 126.515 107.324  1.00 47.36           C  
ATOM   2995  CD1 PHE R 199     135.270 126.934 108.212  1.00 47.36           C  
ATOM   2996  CD2 PHE R 199     136.306 125.174 106.885  1.00 47.36           C  
ATOM   2997  CE1 PHE R 199     134.296 126.036 108.624  1.00 47.36           C  
ATOM   2998  CE2 PHE R 199     135.319 124.293 107.305  1.00 47.36           C  
ATOM   2999  CZ  PHE R 199     134.326 124.723 108.174  1.00 47.36           C  
ATOM   3000  H   PHE R 199     140.349 127.982 107.206  1.00  0.00           H  
ATOM   3001  HA  PHE R 199     137.991 128.014 108.996  1.00  0.00           H  
ATOM   3002  HB2 PHE R 199     137.029 128.438 106.868  1.00  0.00           H  
ATOM   3003  HB3 PHE R 199     137.902 127.159 106.080  1.00  0.00           H  
ATOM   3004  HD1 PHE R 199     135.265 127.944 108.595  1.00  0.00           H  
ATOM   3005  HD2 PHE R 199     137.100 124.824 106.241  1.00  0.00           H  
ATOM   3006  HE1 PHE R 199     133.530 126.346 109.317  1.00  0.00           H  
ATOM   3007  HE2 PHE R 199     135.337 123.266 106.973  1.00  0.00           H  
ATOM   3008  HZ  PHE R 199     133.587 124.022 108.523  1.00  0.00           H  
ATOM   3009  N   TYR R 200     139.660 125.383 107.907  1.00 48.26           N  
ATOM   3010  CA  TYR R 200     139.935 123.986 108.248  1.00 48.26           C  
ATOM   3011  C   TYR R 200     140.905 123.813 109.425  1.00 48.26           C  
ATOM   3012  O   TYR R 200     140.569 123.062 110.337  1.00 48.26           O  
ATOM   3013  CB  TYR R 200     140.372 123.180 107.013  1.00 48.26           C  
ATOM   3014  CG  TYR R 200     140.489 121.685 107.258  1.00 48.26           C  
ATOM   3015  CD1 TYR R 200     139.336 120.874 107.219  1.00 48.26           C  
ATOM   3016  CD2 TYR R 200     141.739 121.107 107.565  1.00 48.26           C  
ATOM   3017  CE1 TYR R 200     139.431 119.495 107.489  1.00 48.26           C  
ATOM   3018  CE2 TYR R 200     141.835 119.729 107.835  1.00 48.26           C  
ATOM   3019  CZ  TYR R 200     140.681 118.922 107.798  1.00 48.26           C  
ATOM   3020  OH  TYR R 200     140.776 117.587 108.064  1.00 48.26           O  
ATOM   3021  H   TYR R 200     139.913 125.687 106.975  1.00  0.00           H  
ATOM   3022  HA  TYR R 200     138.981 123.558 108.566  1.00  0.00           H  
ATOM   3023  HB2 TYR R 200     139.656 123.338 106.207  1.00  0.00           H  
ATOM   3024  HB3 TYR R 200     141.328 123.544 106.648  1.00  0.00           H  
ATOM   3025  HD1 TYR R 200     138.374 121.309 106.991  1.00  0.00           H  
ATOM   3026  HD2 TYR R 200     142.625 121.723 107.609  1.00  0.00           H  
ATOM   3027  HE1 TYR R 200     138.543 118.882 107.462  1.00  0.00           H  
ATOM   3028  HE2 TYR R 200     142.793 119.293 108.076  1.00  0.00           H  
ATOM   3029  HH  TYR R 200     139.931 117.133 108.028  1.00  0.00           H  
ATOM   3030  N   ILE R 201     142.063 124.499 109.408  1.00 42.96           N  
ATOM   3031  CA  ILE R 201     143.040 124.420 110.501  1.00 42.96           C  
ATOM   3032  C   ILE R 201     142.536 125.044 111.830  1.00 42.96           C  
ATOM   3033  O   ILE R 201     142.644 124.358 112.848  1.00 42.96           O  
ATOM   3034  CB  ILE R 201     144.458 124.944 110.107  1.00 42.96           C  
ATOM   3035  CG1 ILE R 201     145.087 124.046 109.017  1.00 42.96           C  
ATOM   3036  CG2 ILE R 201     145.438 125.115 111.292  1.00 42.96           C  
ATOM   3037  CD1 ILE R 201     146.277 124.691 108.289  1.00 42.96           C  
ATOM   3038  H   ILE R 201     142.292 125.110 108.635  1.00  0.00           H  
ATOM   3039  HA  ILE R 201     143.170 123.354 110.708  1.00  0.00           H  
ATOM   3040  HB  ILE R 201     144.346 125.924 109.650  1.00  0.00           H  
ATOM   3041 HG12 ILE R 201     145.399 123.100 109.459  1.00  0.00           H  
ATOM   3042 HG13 ILE R 201     144.341 123.788 108.265  1.00  0.00           H  
ATOM   3043 HG21 ILE R 201     146.424 125.429 110.952  1.00  0.00           H  
ATOM   3044 HG22 ILE R 201     145.104 125.877 111.997  1.00  0.00           H  
ATOM   3045 HG23 ILE R 201     145.561 124.180 111.839  1.00  0.00           H  
ATOM   3046 HD11 ILE R 201     146.417 124.241 107.305  1.00  0.00           H  
ATOM   3047 HD12 ILE R 201     146.130 125.761 108.139  1.00  0.00           H  
ATOM   3048 HD13 ILE R 201     147.204 124.553 108.846  1.00  0.00           H  
ATOM   3049  N   PRO R 202     141.904 126.246 111.811  1.00 39.39           N  
ATOM   3050  CA  PRO R 202     141.190 126.777 112.991  1.00 39.39           C  
ATOM   3051  C   PRO R 202     140.060 125.890 113.555  1.00 39.39           C  
ATOM   3052  O   PRO R 202     139.976 125.743 114.773  1.00 39.39           O  
ATOM   3053  CB  PRO R 202     140.640 128.125 112.508  1.00 39.39           C  
ATOM   3054  CG  PRO R 202     141.592 128.564 111.415  1.00 39.39           C  
ATOM   3055  CD  PRO R 202     141.965 127.252 110.744  1.00 39.39           C  
ATOM   3056  HA  PRO R 202     141.933 126.951 113.772  1.00  0.00           H  
ATOM   3057  HB2 PRO R 202     139.648 127.991 112.075  1.00  0.00           H  
ATOM   3058  HB3 PRO R 202     140.561 128.858 113.312  1.00  0.00           H  
ATOM   3059  HG2 PRO R 202     141.162 129.295 110.729  1.00  0.00           H  
ATOM   3060  HG3 PRO R 202     142.481 129.005 111.869  1.00  0.00           H  
ATOM   3061  HD2 PRO R 202     141.243 127.010 109.969  1.00  0.00           H  
ATOM   3062  HD3 PRO R 202     142.942 127.351 110.279  1.00  0.00           H  
ATOM   3063  N   GLY R 203     139.222 125.322 112.670  1.00 36.22           N  
ATOM   3064  CA  GLY R 203     138.036 124.548 113.040  1.00 36.22           C  
ATOM   3065  C   GLY R 203     138.376 123.124 113.504  1.00 36.22           C  
ATOM   3066  O   GLY R 203     137.642 122.575 114.326  1.00 36.22           O  
ATOM   3067  H   GLY R 203     139.352 125.498 111.681  1.00  0.00           H  
ATOM   3068  HA2 GLY R 203     137.476 125.069 113.819  1.00  0.00           H  
ATOM   3069  HA3 GLY R 203     137.380 124.484 112.171  1.00  0.00           H  
ATOM   3070  N   SER R 204     139.490 122.544 113.018  1.00 37.93           N  
ATOM   3071  CA  SER R 204     140.010 121.241 113.448  1.00 37.93           C  
ATOM   3072  C   SER R 204     140.456 121.255 114.917  1.00 37.93           C  
ATOM   3073  O   SER R 204     140.176 120.300 115.638  1.00 37.93           O  
ATOM   3074  CB  SER R 204     141.187 120.807 112.551  1.00 37.93           C  
ATOM   3075  OG  SER R 204     140.720 120.350 111.300  1.00 37.93           O  
ATOM   3076  H   SER R 204     140.038 123.030 112.321  1.00  0.00           H  
ATOM   3077  HA  SER R 204     139.208 120.504 113.360  1.00  0.00           H  
ATOM   3078  HB2 SER R 204     141.900 121.620 112.405  1.00  0.00           H  
ATOM   3079  HB3 SER R 204     141.738 119.983 113.006  1.00  0.00           H  
ATOM   3080  HG  SER R 204     140.468 121.118 110.776  1.00  0.00           H  
ATOM   3081  N   ILE R 205     141.112 122.355 115.327  1.00 34.41           N  
ATOM   3082  CA  ILE R 205     141.592 122.583 116.688  1.00 34.41           C  
ATOM   3083  C   ILE R 205     140.439 122.722 117.699  1.00 34.41           C  
ATOM   3084  O   ILE R 205     140.510 122.087 118.748  1.00 34.41           O  
ATOM   3085  CB  ILE R 205     142.530 123.824 116.760  1.00 34.41           C  
ATOM   3086  CG1 ILE R 205     143.832 123.558 115.967  1.00 34.41           C  
ATOM   3087  CG2 ILE R 205     142.873 124.304 118.191  1.00 34.41           C  
ATOM   3088  CD1 ILE R 205     144.617 124.829 115.611  1.00 34.41           C  
ATOM   3089  H   ILE R 205     141.291 123.100 114.668  1.00  0.00           H  
ATOM   3090  HA  ILE R 205     142.173 121.705 116.979  1.00  0.00           H  
ATOM   3091  HB  ILE R 205     142.012 124.646 116.264  1.00  0.00           H  
ATOM   3092 HG12 ILE R 205     144.473 122.885 116.537  1.00  0.00           H  
ATOM   3093 HG13 ILE R 205     143.616 123.033 115.037  1.00  0.00           H  
ATOM   3094 HG21 ILE R 205     143.587 125.125 118.168  1.00  0.00           H  
ATOM   3095 HG22 ILE R 205     142.000 124.678 118.726  1.00  0.00           H  
ATOM   3096 HG23 ILE R 205     143.314 123.502 118.783  1.00  0.00           H  
ATOM   3097 HD11 ILE R 205     145.228 124.670 114.722  1.00  0.00           H  
ATOM   3098 HD12 ILE R 205     143.952 125.668 115.403  1.00  0.00           H  
ATOM   3099 HD13 ILE R 205     145.284 125.122 116.423  1.00  0.00           H  
ATOM   3100  N   MET R 206     139.388 123.489 117.348  1.00 35.87           N  
ATOM   3101  CA  MET R 206     138.167 123.646 118.150  1.00 35.87           C  
ATOM   3102  C   MET R 206     137.459 122.308 118.423  1.00 35.87           C  
ATOM   3103  O   MET R 206     137.139 122.021 119.575  1.00 35.87           O  
ATOM   3104  CB  MET R 206     137.194 124.622 117.457  1.00 35.87           C  
ATOM   3105  CG  MET R 206     137.687 126.073 117.402  1.00 35.87           C  
ATOM   3106  SD  MET R 206     136.689 127.168 116.354  1.00 35.87           S  
ATOM   3107  CE  MET R 206     135.094 127.102 117.218  1.00 35.87           C  
ATOM   3108  H   MET R 206     139.406 123.976 116.463  1.00  0.00           H  
ATOM   3109  HA  MET R 206     138.452 124.069 119.115  1.00  0.00           H  
ATOM   3110  HB2 MET R 206     136.972 124.275 116.447  1.00  0.00           H  
ATOM   3111  HB3 MET R 206     136.245 124.608 117.993  1.00  0.00           H  
ATOM   3112  HG2 MET R 206     137.713 126.489 118.409  1.00  0.00           H  
ATOM   3113  HG3 MET R 206     138.708 126.107 117.027  1.00  0.00           H  
ATOM   3114  HE1 MET R 206     134.406 127.824 116.778  1.00  0.00           H  
ATOM   3115  HE2 MET R 206     134.645 126.113 117.131  1.00  0.00           H  
ATOM   3116  HE3 MET R 206     135.217 127.341 118.274  1.00  0.00           H  
ATOM   3117  N   LEU R 207     137.270 121.510 117.360  1.00 32.89           N  
ATOM   3118  CA  LEU R 207     136.643 120.188 117.381  1.00 32.89           C  
ATOM   3119  C   LEU R 207     137.419 119.167 118.239  1.00 32.89           C  
ATOM   3120  O   LEU R 207     136.803 118.486 119.059  1.00 32.89           O  
ATOM   3121  CB  LEU R 207     136.494 119.715 115.917  1.00 32.89           C  
ATOM   3122  CG  LEU R 207     135.731 118.387 115.696  1.00 32.89           C  
ATOM   3123  CD1 LEU R 207     134.211 118.570 115.851  1.00 32.89           C  
ATOM   3124  CD2 LEU R 207     136.079 117.761 114.332  1.00 32.89           C  
ATOM   3125  H   LEU R 207     137.578 121.831 116.452  1.00  0.00           H  
ATOM   3126  HA  LEU R 207     135.649 120.310 117.816  1.00  0.00           H  
ATOM   3127  HB2 LEU R 207     136.014 120.495 115.324  1.00  0.00           H  
ATOM   3128  HB3 LEU R 207     137.498 119.617 115.503  1.00  0.00           H  
ATOM   3129  HG  LEU R 207     136.048 117.665 116.448  1.00  0.00           H  
ATOM   3130 HD11 LEU R 207     133.688 117.622 115.717  1.00  0.00           H  
ATOM   3131 HD12 LEU R 207     133.955 118.942 116.843  1.00  0.00           H  
ATOM   3132 HD13 LEU R 207     133.818 119.272 115.115  1.00  0.00           H  
ATOM   3133 HD21 LEU R 207     135.194 117.619 113.709  1.00  0.00           H  
ATOM   3134 HD22 LEU R 207     136.774 118.373 113.756  1.00  0.00           H  
ATOM   3135 HD23 LEU R 207     136.542 116.782 114.461  1.00  0.00           H  
ATOM   3136  N   CYS R 208     138.747 119.089 118.038  1.00 36.39           N  
ATOM   3137  CA  CYS R 208     139.650 118.152 118.720  1.00 36.39           C  
ATOM   3138  C   CYS R 208     139.885 118.493 120.204  1.00 36.39           C  
ATOM   3139  O   CYS R 208     140.241 117.596 120.969  1.00 36.39           O  
ATOM   3140  CB  CYS R 208     141.005 118.038 117.993  1.00 36.39           C  
ATOM   3141  SG  CYS R 208     140.791 117.197 116.399  1.00 36.39           S  
ATOM   3142  H   CYS R 208     139.177 119.684 117.342  1.00  0.00           H  
ATOM   3143  HA  CYS R 208     139.176 117.168 118.705  1.00  0.00           H  
ATOM   3144  HB2 CYS R 208     141.447 119.022 117.829  1.00  0.00           H  
ATOM   3145  HB3 CYS R 208     141.720 117.459 118.580  1.00  0.00           H  
ATOM   3146  HG  CYS R 208     140.182 118.220 115.790  1.00  0.00           H  
ATOM   3147  N   VAL R 209     139.670 119.761 120.586  1.00 32.41           N  
ATOM   3148  CA  VAL R 209     139.734 120.239 121.964  1.00 32.41           C  
ATOM   3149  C   VAL R 209     138.421 119.966 122.721  1.00 32.41           C  
ATOM   3150  O   VAL R 209     138.476 119.408 123.816  1.00 32.41           O  
ATOM   3151  CB  VAL R 209     140.088 121.754 122.003  1.00 32.41           C  
ATOM   3152  CG1 VAL R 209     139.608 122.530 123.240  1.00 32.41           C  
ATOM   3153  CG2 VAL R 209     141.603 121.957 121.817  1.00 32.41           C  
ATOM   3154  H   VAL R 209     139.412 120.449 119.892  1.00  0.00           H  
ATOM   3155  HA  VAL R 209     140.525 119.695 122.485  1.00  0.00           H  
ATOM   3156  HB  VAL R 209     139.600 122.235 121.155  1.00  0.00           H  
ATOM   3157 HG11 VAL R 209     140.055 123.517 123.249  1.00  0.00           H  
ATOM   3158 HG12 VAL R 209     138.528 122.676 123.247  1.00  0.00           H  
ATOM   3159 HG13 VAL R 209     139.889 122.020 124.160  1.00  0.00           H  
ATOM   3160 HG21 VAL R 209     141.850 123.016 121.722  1.00  0.00           H  
ATOM   3161 HG22 VAL R 209     142.162 121.561 122.665  1.00  0.00           H  
ATOM   3162 HG23 VAL R 209     141.966 121.458 120.920  1.00  0.00           H  
ATOM   3163  N   TYR R 210     137.276 120.360 122.132  1.00 34.57           N  
ATOM   3164  CA  TYR R 210     135.957 120.229 122.759  1.00 34.57           C  
ATOM   3165  C   TYR R 210     135.424 118.790 122.819  1.00 34.57           C  
ATOM   3166  O   TYR R 210     134.566 118.527 123.660  1.00 34.57           O  
ATOM   3167  CB  TYR R 210     134.940 121.192 122.107  1.00 34.57           C  
ATOM   3168  CG  TYR R 210     135.141 122.667 122.429  1.00 34.57           C  
ATOM   3169  CD1 TYR R 210     135.272 123.097 123.768  1.00 34.57           C  
ATOM   3170  CD2 TYR R 210     135.154 123.627 121.396  1.00 34.57           C  
ATOM   3171  CE1 TYR R 210     135.424 124.464 124.068  1.00 34.57           C  
ATOM   3172  CE2 TYR R 210     135.311 124.994 121.692  1.00 34.57           C  
ATOM   3173  CZ  TYR R 210     135.439 125.415 123.031  1.00 34.57           C  
ATOM   3174  OH  TYR R 210     135.567 126.742 123.326  1.00 34.57           O  
ATOM   3175  H   TYR R 210     137.302 120.820 121.231  1.00  0.00           H  
ATOM   3176  HA  TYR R 210     136.080 120.524 123.799  1.00  0.00           H  
ATOM   3177  HB2 TYR R 210     134.922 121.042 121.026  1.00  0.00           H  
ATOM   3178  HB3 TYR R 210     133.934 120.953 122.455  1.00  0.00           H  
ATOM   3179  HD1 TYR R 210     135.239 122.387 124.580  1.00  0.00           H  
ATOM   3180  HD2 TYR R 210     135.038 123.320 120.368  1.00  0.00           H  
ATOM   3181  HE1 TYR R 210     135.520 124.781 125.096  1.00  0.00           H  
ATOM   3182  HE2 TYR R 210     135.319 125.716 120.889  1.00  0.00           H  
ATOM   3183  HH  TYR R 210     135.627 127.293 122.542  1.00  0.00           H  
ATOM   3184  N   TYR R 211     135.964 117.874 121.995  1.00 37.33           N  
ATOM   3185  CA  TYR R 211     135.691 116.443 122.115  1.00 37.33           C  
ATOM   3186  C   TYR R 211     136.392 115.821 123.336  1.00 37.33           C  
ATOM   3187  O   TYR R 211     135.762 115.030 124.033  1.00 37.33           O  
ATOM   3188  CB  TYR R 211     136.038 115.709 120.805  1.00 37.33           C  
ATOM   3189  CG  TYR R 211     135.773 114.211 120.844  1.00 37.33           C  
ATOM   3190  CD1 TYR R 211     134.455 113.735 121.012  1.00 37.33           C  
ATOM   3191  CD2 TYR R 211     136.839 113.292 120.750  1.00 37.33           C  
ATOM   3192  CE1 TYR R 211     134.204 112.353 121.096  1.00 37.33           C  
ATOM   3193  CE2 TYR R 211     136.587 111.909 120.826  1.00 37.33           C  
ATOM   3194  CZ  TYR R 211     135.271 111.438 121.002  1.00 37.33           C  
ATOM   3195  OH  TYR R 211     135.033 110.097 121.081  1.00 37.33           O  
ATOM   3196  H   TYR R 211     136.642 118.154 121.299  1.00  0.00           H  
ATOM   3197  HA  TYR R 211     134.616 116.329 122.269  1.00  0.00           H  
ATOM   3198  HB2 TYR R 211     135.457 116.130 119.983  1.00  0.00           H  
ATOM   3199  HB3 TYR R 211     137.086 115.882 120.551  1.00  0.00           H  
ATOM   3200  HD1 TYR R 211     133.632 114.430 121.091  1.00  0.00           H  
ATOM   3201  HD2 TYR R 211     137.853 113.643 120.626  1.00  0.00           H  
ATOM   3202  HE1 TYR R 211     133.193 111.999 121.233  1.00  0.00           H  
ATOM   3203  HE2 TYR R 211     137.407 111.209 120.755  1.00  0.00           H  
ATOM   3204  HH  TYR R 211     134.101 109.883 121.166  1.00  0.00           H  
ATOM   3205  N   ARG R 212     137.656 116.201 123.601  1.00 34.66           N  
ATOM   3206  CA  ARG R 212     138.390 115.725 124.775  1.00 34.66           C  
ATOM   3207  C   ARG R 212     137.861 116.322 126.094  1.00 34.66           C  
ATOM   3208  O   ARG R 212     137.806 115.595 127.086  1.00 34.66           O  
ATOM   3209  CB  ARG R 212     139.908 115.926 124.587  1.00 34.66           C  
ATOM   3210  CG  ARG R 212     140.722 115.419 125.792  1.00 34.66           C  
ATOM   3211  CD  ARG R 212     142.225 115.302 125.542  1.00 34.66           C  
ATOM   3212  NE  ARG R 212     142.920 115.064 126.814  1.00 34.66           N  
ATOM   3213  CZ  ARG R 212     144.247 114.988 126.992  1.00 34.66           C  
ATOM   3214  NH1 ARG R 212     145.094 115.144 125.967  1.00 34.66           N1+
ATOM   3215  NH2 ARG R 212     144.728 114.758 128.220  1.00 34.66           N1+
ATOM   3216  H   ARG R 212     138.126 116.867 123.004  1.00  0.00           H  
ATOM   3217  HA  ARG R 212     138.227 114.646 124.832  1.00  0.00           H  
ATOM   3218  HB2 ARG R 212     140.224 115.397 123.687  1.00  0.00           H  
ATOM   3219  HB3 ARG R 212     140.132 116.981 124.418  1.00  0.00           H  
ATOM   3220  HG2 ARG R 212     140.525 115.985 126.703  1.00  0.00           H  
ATOM   3221  HG3 ARG R 212     140.367 114.405 125.983  1.00  0.00           H  
ATOM   3222  HD2 ARG R 212     142.417 114.402 124.957  1.00  0.00           H  
ATOM   3223  HD3 ARG R 212     142.617 116.141 124.969  1.00  0.00           H  
ATOM   3224  HE  ARG R 212     142.324 114.940 127.620  1.00  0.00           H  
ATOM   3225 HH11 ARG R 212     144.737 115.348 125.045  1.00  0.00           H  
ATOM   3226 HH12 ARG R 212     146.093 115.100 126.110  1.00  0.00           H  
ATOM   3227 HH21 ARG R 212     144.101 114.648 129.003  1.00  0.00           H  
ATOM   3228 HH22 ARG R 212     145.724 114.704 128.377  1.00  0.00           H  
ATOM   3229  N   ILE R 213     137.442 117.602 126.080  1.00 30.51           N  
ATOM   3230  CA  ILE R 213     136.779 118.258 127.214  1.00 30.51           C  
ATOM   3231  C   ILE R 213     135.421 117.605 127.561  1.00 30.51           C  
ATOM   3232  O   ILE R 213     135.110 117.489 128.745  1.00 30.51           O  
ATOM   3233  CB  ILE R 213     136.625 119.797 126.990  1.00 30.51           C  
ATOM   3234  CG1 ILE R 213     138.008 120.489 127.080  1.00 30.51           C  
ATOM   3235  CG2 ILE R 213     135.621 120.512 127.927  1.00 30.51           C  
ATOM   3236  CD1 ILE R 213     138.020 121.950 126.605  1.00 30.51           C  
ATOM   3237  H   ILE R 213     137.539 118.151 125.236  1.00  0.00           H  
ATOM   3238  HA  ILE R 213     137.424 118.115 128.085  1.00  0.00           H  
ATOM   3239  HB  ILE R 213     136.257 119.935 125.973  1.00  0.00           H  
ATOM   3240 HG12 ILE R 213     138.364 120.450 128.111  1.00  0.00           H  
ATOM   3241 HG13 ILE R 213     138.746 119.936 126.497  1.00  0.00           H  
ATOM   3242 HG21 ILE R 213     135.581 121.583 127.731  1.00  0.00           H  
ATOM   3243 HG22 ILE R 213     134.601 120.150 127.800  1.00  0.00           H  
ATOM   3244 HG23 ILE R 213     135.898 120.380 128.974  1.00  0.00           H  
ATOM   3245 HD11 ILE R 213     139.027 122.258 126.326  1.00  0.00           H  
ATOM   3246 HD12 ILE R 213     137.382 122.093 125.734  1.00  0.00           H  
ATOM   3247 HD13 ILE R 213     137.683 122.627 127.390  1.00  0.00           H  
ATOM   3248  N   TYR R 214     134.680 117.139 126.538  1.00 35.99           N  
ATOM   3249  CA  TYR R 214     133.449 116.356 126.679  1.00 35.99           C  
ATOM   3250  C   TYR R 214     133.663 114.991 127.365  1.00 35.99           C  
ATOM   3251  O   TYR R 214     132.866 114.637 128.233  1.00 35.99           O  
ATOM   3252  CB  TYR R 214     132.769 116.214 125.297  1.00 35.99           C  
ATOM   3253  CG  TYR R 214     131.596 115.254 125.234  1.00 35.99           C  
ATOM   3254  CD1 TYR R 214     131.783 113.933 124.774  1.00 35.99           C  
ATOM   3255  CD2 TYR R 214     130.323 115.675 125.664  1.00 35.99           C  
ATOM   3256  CE1 TYR R 214     130.700 113.034 124.753  1.00 35.99           C  
ATOM   3257  CE2 TYR R 214     129.243 114.774 125.647  1.00 35.99           C  
ATOM   3258  CZ  TYR R 214     129.429 113.455 125.190  1.00 35.99           C  
ATOM   3259  OH  TYR R 214     128.374 112.589 125.169  1.00 35.99           O  
ATOM   3260  H   TYR R 214     135.003 117.283 125.591  1.00  0.00           H  
ATOM   3261  HA  TYR R 214     132.776 116.935 127.314  1.00  0.00           H  
ATOM   3262  HB2 TYR R 214     132.429 117.185 124.950  1.00  0.00           H  
ATOM   3263  HB3 TYR R 214     133.493 115.886 124.556  1.00  0.00           H  
ATOM   3264  HD1 TYR R 214     132.759 113.604 124.447  1.00  0.00           H  
ATOM   3265  HD2 TYR R 214     130.174 116.685 126.016  1.00  0.00           H  
ATOM   3266  HE1 TYR R 214     130.851 112.023 124.403  1.00  0.00           H  
ATOM   3267  HE2 TYR R 214     128.276 115.099 125.994  1.00  0.00           H  
ATOM   3268  HH  TYR R 214     128.590 111.737 124.783  1.00  0.00           H  
ATOM   3269  N   LEU R 215     134.719 114.259 126.966  1.00 35.58           N  
ATOM   3270  CA  LEU R 215     135.073 112.949 127.525  1.00 35.58           C  
ATOM   3271  C   LEU R 215     135.495 113.026 129.000  1.00 35.58           C  
ATOM   3272  O   LEU R 215     135.122 112.147 129.777  1.00 35.58           O  
ATOM   3273  CB  LEU R 215     136.199 112.294 126.696  1.00 35.58           C  
ATOM   3274  CG  LEU R 215     135.792 111.839 125.279  1.00 35.58           C  
ATOM   3275  CD1 LEU R 215     137.032 111.360 124.495  1.00 35.58           C  
ATOM   3276  CD2 LEU R 215     134.664 110.789 125.293  1.00 35.58           C  
ATOM   3277  H   LEU R 215     135.322 114.611 126.234  1.00  0.00           H  
ATOM   3278  HA  LEU R 215     134.184 112.319 127.478  1.00  0.00           H  
ATOM   3279  HB2 LEU R 215     137.035 112.992 126.626  1.00  0.00           H  
ATOM   3280  HB3 LEU R 215     136.587 111.425 127.231  1.00  0.00           H  
ATOM   3281  HG  LEU R 215     135.397 112.700 124.746  1.00  0.00           H  
ATOM   3282 HD11 LEU R 215     137.192 111.986 123.617  1.00  0.00           H  
ATOM   3283 HD12 LEU R 215     137.943 111.415 125.092  1.00  0.00           H  
ATOM   3284 HD13 LEU R 215     136.946 110.330 124.148  1.00  0.00           H  
ATOM   3285 HD21 LEU R 215     134.795 110.019 124.532  1.00  0.00           H  
ATOM   3286 HD22 LEU R 215     134.602 110.282 126.256  1.00  0.00           H  
ATOM   3287 HD23 LEU R 215     133.698 111.258 125.106  1.00  0.00           H  
ATOM   3288  N   ILE R 216     136.239 114.084 129.360  1.00 33.16           N  
ATOM   3289  CA  ILE R 216     136.635 114.377 130.736  1.00 33.16           C  
ATOM   3290  C   ILE R 216     135.425 114.781 131.602  1.00 33.16           C  
ATOM   3291  O   ILE R 216     135.300 114.279 132.717  1.00 33.16           O  
ATOM   3292  CB  ILE R 216     137.747 115.468 130.791  1.00 33.16           C  
ATOM   3293  CG1 ILE R 216     139.064 114.911 130.198  1.00 33.16           C  
ATOM   3294  CG2 ILE R 216     138.011 116.061 132.196  1.00 33.16           C  
ATOM   3295  CD1 ILE R 216     140.094 115.989 129.837  1.00 33.16           C  
ATOM   3296  H   ILE R 216     136.525 114.755 128.659  1.00  0.00           H  
ATOM   3297  HA  ILE R 216     137.045 113.459 131.164  1.00  0.00           H  
ATOM   3298  HB  ILE R 216     137.426 116.292 130.151  1.00  0.00           H  
ATOM   3299 HG12 ILE R 216     139.510 114.206 130.901  1.00  0.00           H  
ATOM   3300 HG13 ILE R 216     138.862 114.332 129.296  1.00  0.00           H  
ATOM   3301 HG21 ILE R 216     138.844 116.762 132.185  1.00  0.00           H  
ATOM   3302 HG22 ILE R 216     137.155 116.615 132.579  1.00  0.00           H  
ATOM   3303 HG23 ILE R 216     138.254 115.277 132.914  1.00  0.00           H  
ATOM   3304 HD11 ILE R 216     140.835 115.596 129.142  1.00  0.00           H  
ATOM   3305 HD12 ILE R 216     139.622 116.849 129.362  1.00  0.00           H  
ATOM   3306 HD13 ILE R 216     140.628 116.341 130.719  1.00  0.00           H  
ATOM   3307  N   ALA R 217     134.535 115.631 131.060  1.00 35.13           N  
ATOM   3308  CA  ALA R 217     133.314 116.085 131.726  1.00 35.13           C  
ATOM   3309  C   ALA R 217     132.304 114.961 132.020  1.00 35.13           C  
ATOM   3310  O   ALA R 217     131.708 114.981 133.097  1.00 35.13           O  
ATOM   3311  CB  ALA R 217     132.661 117.204 130.901  1.00 35.13           C  
ATOM   3312  H   ALA R 217     134.703 116.009 130.136  1.00  0.00           H  
ATOM   3313  HA  ALA R 217     133.609 116.513 132.686  1.00  0.00           H  
ATOM   3314  HB1 ALA R 217     131.750 117.567 131.377  1.00  0.00           H  
ATOM   3315  HB2 ALA R 217     133.333 118.056 130.796  1.00  0.00           H  
ATOM   3316  HB3 ALA R 217     132.399 116.863 129.899  1.00  0.00           H  
ATOM   3317  N   LYS R 218     132.143 113.996 131.091  1.00 42.26           N  
ATOM   3318  CA  LYS R 218     131.231 112.861 131.270  1.00 42.26           C  
ATOM   3319  C   LYS R 218     131.768 111.832 132.285  1.00 42.26           C  
ATOM   3320  O   LYS R 218     130.965 111.243 133.006  1.00 42.26           O  
ATOM   3321  CB  LYS R 218     130.841 112.232 129.905  1.00 42.26           C  
ATOM   3322  CG  LYS R 218     131.746 111.109 129.358  1.00 42.26           C  
ATOM   3323  CD  LYS R 218     131.196 110.459 128.081  1.00 42.26           C  
ATOM   3324  CE  LYS R 218     131.912 109.140 127.757  1.00 42.26           C  
ATOM   3325  NZ  LYS R 218     131.364 108.510 126.545  1.00 42.26           N1+
ATOM   3326  H   LYS R 218     132.651 114.042 130.217  1.00  0.00           H  
ATOM   3327  HA  LYS R 218     130.307 113.258 131.697  1.00  0.00           H  
ATOM   3328  HB2 LYS R 218     129.854 111.788 130.041  1.00  0.00           H  
ATOM   3329  HB3 LYS R 218     130.701 113.013 129.156  1.00  0.00           H  
ATOM   3330  HG2 LYS R 218     132.740 111.504 129.166  1.00  0.00           H  
ATOM   3331  HG3 LYS R 218     131.865 110.322 130.103  1.00  0.00           H  
ATOM   3332  HD2 LYS R 218     130.125 110.281 128.188  1.00  0.00           H  
ATOM   3333  HD3 LYS R 218     131.311 111.154 127.249  1.00  0.00           H  
ATOM   3334  HE2 LYS R 218     132.980 109.309 127.622  1.00  0.00           H  
ATOM   3335  HE3 LYS R 218     131.803 108.439 128.586  1.00  0.00           H  
ATOM   3336  HZ1 LYS R 218     130.379 108.326 126.677  1.00  0.00           H  
ATOM   3337  HZ2 LYS R 218     131.488 109.128 125.756  1.00  0.00           H  
ATOM   3338  HZ3 LYS R 218     131.847 107.641 126.369  1.00  0.00           H  
ATOM   3339  N   GLU R 219     133.103 111.653 132.336  1.00 45.73           N  
ATOM   3340  CA  GLU R 219     133.795 110.785 133.290  1.00 45.73           C  
ATOM   3341  C   GLU R 219     133.605 111.261 134.738  1.00 45.73           C  
ATOM   3342  O   GLU R 219     133.225 110.460 135.589  1.00 45.73           O  
ATOM   3343  CB  GLU R 219     135.290 110.680 132.898  1.00 45.73           C  
ATOM   3344  CG  GLU R 219     136.206 109.873 133.849  1.00 45.73           C  
ATOM   3345  CD  GLU R 219     135.864 108.384 133.965  1.00 45.73           C  
ATOM   3346  OE1 GLU R 219     135.143 107.864 133.083  1.00 45.73           O  
ATOM   3347  OE2 GLU R 219     136.350 107.774 134.940  1.00 45.73           O1-
ATOM   3348  H   GLU R 219     133.696 112.174 131.704  1.00  0.00           H  
ATOM   3349  HA  GLU R 219     133.345 109.794 133.208  1.00  0.00           H  
ATOM   3350  HB2 GLU R 219     135.362 110.253 131.896  1.00  0.00           H  
ATOM   3351  HB3 GLU R 219     135.706 111.683 132.804  1.00  0.00           H  
ATOM   3352  HG2 GLU R 219     137.233 109.940 133.488  1.00  0.00           H  
ATOM   3353  HG3 GLU R 219     136.213 110.313 134.846  1.00  0.00           H  
ATOM   3354  N   GLN R 220     133.836 112.565 134.967  1.00 42.63           N  
ATOM   3355  CA  GLN R 220     133.676 113.222 136.263  1.00 42.63           C  
ATOM   3356  C   GLN R 220     132.225 113.228 136.768  1.00 42.63           C  
ATOM   3357  O   GLN R 220     132.015 112.970 137.951  1.00 42.63           O  
ATOM   3358  CB  GLN R 220     134.266 114.649 136.202  1.00 42.63           C  
ATOM   3359  CG  GLN R 220     135.794 114.708 135.983  1.00 42.63           C  
ATOM   3360  CD  GLN R 220     136.601 114.092 137.126  1.00 42.63           C  
ATOM   3361  NE2 GLN R 220     136.988 112.822 136.983  1.00 42.63           N  
ATOM   3362  OE1 GLN R 220     136.882 114.757 138.120  1.00 42.63           O  
ATOM   3363  H   GLN R 220     134.143 113.154 134.203  1.00  0.00           H  
ATOM   3364  HA  GLN R 220     134.240 112.639 136.991  1.00  0.00           H  
ATOM   3365  HB2 GLN R 220     133.779 115.202 135.397  1.00  0.00           H  
ATOM   3366  HB3 GLN R 220     134.022 115.189 137.119  1.00  0.00           H  
ATOM   3367  HG2 GLN R 220     136.073 114.207 135.059  1.00  0.00           H  
ATOM   3368  HG3 GLN R 220     136.104 115.747 135.866  1.00  0.00           H  
ATOM   3369 HE21 GLN R 220     136.743 112.300 136.154  1.00  0.00           H  
ATOM   3370 HE22 GLN R 220     137.530 112.376 137.708  1.00  0.00           H  
ATOM   3371  N   ALA R 221     131.255 113.462 135.866  1.00 47.08           N  
ATOM   3372  CA  ALA R 221     129.822 113.414 136.169  1.00 47.08           C  
ATOM   3373  C   ALA R 221     129.322 112.013 136.567  1.00 47.08           C  
ATOM   3374  O   ALA R 221     128.462 111.918 137.442  1.00 47.08           O  
ATOM   3375  CB  ALA R 221     129.032 113.949 134.966  1.00 47.08           C  
ATOM   3376  H   ALA R 221     131.503 113.669 134.908  1.00  0.00           H  
ATOM   3377  HA  ALA R 221     129.641 114.081 137.014  1.00  0.00           H  
ATOM   3378  HB1 ALA R 221     127.959 113.944 135.163  1.00  0.00           H  
ATOM   3379  HB2 ALA R 221     129.317 114.976 134.737  1.00  0.00           H  
ATOM   3380  HB3 ALA R 221     129.209 113.349 134.073  1.00  0.00           H  
ATOM   3381  N   ARG R 222     129.892 110.963 135.950  1.00 56.24           N  
ATOM   3382  CA  ARG R 222     129.611 109.562 136.264  1.00 56.24           C  
ATOM   3383  C   ARG R 222     130.174 109.162 137.638  1.00 56.24           C  
ATOM   3384  O   ARG R 222     129.440 108.576 138.430  1.00 56.24           O  
ATOM   3385  CB  ARG R 222     130.111 108.676 135.101  1.00 56.24           C  
ATOM   3386  CG  ARG R 222     129.823 107.166 135.231  1.00 56.24           C  
ATOM   3387  CD  ARG R 222     130.921 106.326 135.909  1.00 56.24           C  
ATOM   3388  NE  ARG R 222     132.140 106.260 135.087  1.00 56.24           N  
ATOM   3389  CZ  ARG R 222     133.176 105.431 135.297  1.00 56.24           C  
ATOM   3390  NH1 ARG R 222     133.154 104.529 136.287  1.00 56.24           N1+
ATOM   3391  NH2 ARG R 222     134.253 105.507 134.508  1.00 56.24           N1+
ATOM   3392  H   ARG R 222     130.587 111.127 135.234  1.00  0.00           H  
ATOM   3393  HA  ARG R 222     128.526 109.451 136.313  1.00  0.00           H  
ATOM   3394  HB2 ARG R 222     129.602 109.027 134.202  1.00  0.00           H  
ATOM   3395  HB3 ARG R 222     131.172 108.843 134.913  1.00  0.00           H  
ATOM   3396  HG2 ARG R 222     128.829 106.952 135.628  1.00  0.00           H  
ATOM   3397  HG3 ARG R 222     129.790 106.804 134.203  1.00  0.00           H  
ATOM   3398  HD2 ARG R 222     131.247 106.794 136.835  1.00  0.00           H  
ATOM   3399  HD3 ARG R 222     130.534 105.344 136.181  1.00  0.00           H  
ATOM   3400  HE  ARG R 222     132.228 106.957 134.361  1.00  0.00           H  
ATOM   3401 HH11 ARG R 222     132.345 104.465 136.888  1.00  0.00           H  
ATOM   3402 HH12 ARG R 222     133.939 103.915 136.442  1.00  0.00           H  
ATOM   3403 HH21 ARG R 222     134.357 106.270 133.842  1.00  0.00           H  
ATOM   3404 HH22 ARG R 222     135.046 104.904 134.663  1.00  0.00           H  
ATOM   3405  N   LEU R 223     131.442 109.524 137.904  1.00 52.47           N  
ATOM   3406  CA  LEU R 223     132.145 109.298 139.172  1.00 52.47           C  
ATOM   3407  C   LEU R 223     131.434 109.937 140.376  1.00 52.47           C  
ATOM   3408  O   LEU R 223     131.254 109.259 141.387  1.00 52.47           O  
ATOM   3409  CB  LEU R 223     133.602 109.812 139.052  1.00 52.47           C  
ATOM   3410  CG  LEU R 223     134.659 108.713 138.818  1.00 52.47           C  
ATOM   3411  CD1 LEU R 223     134.303 107.745 137.673  1.00 52.47           C  
ATOM   3412  CD2 LEU R 223     136.058 109.337 138.630  1.00 52.47           C  
ATOM   3413  H   LEU R 223     131.973 110.003 137.189  1.00  0.00           H  
ATOM   3414  HA  LEU R 223     132.154 108.222 139.354  1.00  0.00           H  
ATOM   3415  HB2 LEU R 223     133.667 110.562 138.263  1.00  0.00           H  
ATOM   3416  HB3 LEU R 223     133.892 110.343 139.961  1.00  0.00           H  
ATOM   3417  HG  LEU R 223     134.700 108.116 139.729  1.00  0.00           H  
ATOM   3418 HD11 LEU R 223     135.192 107.341 137.190  1.00  0.00           H  
ATOM   3419 HD12 LEU R 223     133.741 106.891 138.048  1.00  0.00           H  
ATOM   3420 HD13 LEU R 223     133.700 108.222 136.901  1.00  0.00           H  
ATOM   3421 HD21 LEU R 223     136.782 108.876 139.303  1.00  0.00           H  
ATOM   3422 HD22 LEU R 223     136.431 109.213 137.612  1.00  0.00           H  
ATOM   3423 HD23 LEU R 223     136.061 110.407 138.838  1.00  0.00           H  
ATOM   3424  N   ILE R 224     131.026 111.210 140.231  1.00 51.81           N  
ATOM   3425  CA  ILE R 224     130.300 111.974 141.248  1.00 51.81           C  
ATOM   3426  C   ILE R 224     128.917 111.372 141.559  1.00 51.81           C  
ATOM   3427  O   ILE R 224     128.607 111.178 142.735  1.00 51.81           O  
ATOM   3428  CB  ILE R 224     130.148 113.474 140.841  1.00 51.81           C  
ATOM   3429  CG1 ILE R 224     131.519 114.190 140.873  1.00 51.81           C  
ATOM   3430  CG2 ILE R 224     129.127 114.288 141.674  1.00 51.81           C  
ATOM   3431  CD1 ILE R 224     131.548 115.509 140.083  1.00 51.81           C  
ATOM   3432  H   ILE R 224     131.223 111.698 139.366  1.00  0.00           H  
ATOM   3433  HA  ILE R 224     130.888 111.930 142.167  1.00  0.00           H  
ATOM   3434  HB  ILE R 224     129.799 113.488 139.807  1.00  0.00           H  
ATOM   3435 HG12 ILE R 224     131.803 114.383 141.908  1.00  0.00           H  
ATOM   3436 HG13 ILE R 224     132.301 113.541 140.480  1.00  0.00           H  
ATOM   3437 HG21 ILE R 224     129.116 115.336 141.374  1.00  0.00           H  
ATOM   3438 HG22 ILE R 224     128.105 113.931 141.549  1.00  0.00           H  
ATOM   3439 HG23 ILE R 224     129.370 114.255 142.736  1.00  0.00           H  
ATOM   3440 HD11 ILE R 224     132.549 115.705 139.698  1.00  0.00           H  
ATOM   3441 HD12 ILE R 224     130.870 115.486 139.230  1.00  0.00           H  
ATOM   3442 HD13 ILE R 224     131.266 116.352 140.714  1.00  0.00           H  
ATOM   3443  N   SER R 225     128.128 111.081 140.508  1.00 65.23           N  
ATOM   3444  CA  SER R 225     126.764 110.565 140.632  1.00 65.23           C  
ATOM   3445  C   SER R 225     126.708 109.145 141.221  1.00 65.23           C  
ATOM   3446  O   SER R 225     125.864 108.905 142.084  1.00 65.23           O  
ATOM   3447  CB  SER R 225     126.039 110.669 139.276  1.00 65.23           C  
ATOM   3448  OG  SER R 225     124.674 110.312 139.388  1.00 65.23           O  
ATOM   3449  H   SER R 225     128.456 111.259 139.568  1.00  0.00           H  
ATOM   3450  HA  SER R 225     126.240 111.223 141.328  1.00  0.00           H  
ATOM   3451  HB2 SER R 225     126.090 111.691 138.898  1.00  0.00           H  
ATOM   3452  HB3 SER R 225     126.516 110.031 138.530  1.00  0.00           H  
ATOM   3453  HG  SER R 225     124.617 109.366 139.544  1.00  0.00           H  
ATOM   3454  N   ASP R 226     127.623 108.254 140.792  1.00 70.43           N  
ATOM   3455  CA  ASP R 226     127.774 106.904 141.347  1.00 70.43           C  
ATOM   3456  C   ASP R 226     128.202 106.912 142.819  1.00 70.43           C  
ATOM   3457  O   ASP R 226     127.606 106.172 143.594  1.00 70.43           O  
ATOM   3458  CB  ASP R 226     128.703 105.958 140.546  1.00 70.43           C  
ATOM   3459  CG  ASP R 226     128.289 105.658 139.101  1.00 70.43           C  
ATOM   3460  OD1 ASP R 226     127.261 106.201 138.639  1.00 70.43           O  
ATOM   3461  OD2 ASP R 226     129.016 104.849 138.484  1.00 70.43           O1-
ATOM   3462  H   ASP R 226     128.271 108.509 140.058  1.00  0.00           H  
ATOM   3463  HA  ASP R 226     126.778 106.456 141.320  1.00  0.00           H  
ATOM   3464  HB2 ASP R 226     129.702 106.397 140.516  1.00  0.00           H  
ATOM   3465  HB3 ASP R 226     128.771 105.004 141.070  1.00  0.00           H  
ATOM   3466  N   ALA R 227     129.187 107.751 143.189  1.00 73.54           N  
ATOM   3467  CA  ALA R 227     129.683 107.878 144.563  1.00 73.54           C  
ATOM   3468  C   ALA R 227     128.617 108.370 145.557  1.00 73.54           C  
ATOM   3469  O   ALA R 227     128.523 107.816 146.652  1.00 73.54           O  
ATOM   3470  CB  ALA R 227     130.917 108.791 144.585  1.00 73.54           C  
ATOM   3471  H   ALA R 227     129.632 108.338 142.497  1.00  0.00           H  
ATOM   3472  HA  ALA R 227     130.000 106.886 144.889  1.00  0.00           H  
ATOM   3473  HB1 ALA R 227     131.301 108.918 145.598  1.00  0.00           H  
ATOM   3474  HB2 ALA R 227     131.722 108.372 143.982  1.00  0.00           H  
ATOM   3475  HB3 ALA R 227     130.689 109.783 144.190  1.00  0.00           H  
ATOM   3476  N   ASN R 228     127.802 109.352 145.131  1.00 79.48           N  
ATOM   3477  CA  ASN R 228     126.613 109.832 145.842  1.00 79.48           C  
ATOM   3478  C   ASN R 228     125.568 108.709 146.025  1.00 79.48           C  
ATOM   3479  O   ASN R 228     125.038 108.556 147.126  1.00 79.48           O  
ATOM   3480  CB  ASN R 228     126.077 111.078 145.085  1.00 79.48           C  
ATOM   3481  CG  ASN R 228     124.669 111.537 145.488  1.00 79.48           C  
ATOM   3482  ND2 ASN R 228     124.507 112.001 146.728  1.00 79.48           N  
ATOM   3483  OD1 ASN R 228     123.739 111.466 144.688  1.00 79.48           O  
ATOM   3484  H   ASN R 228     127.963 109.759 144.219  1.00  0.00           H  
ATOM   3485  HA  ASN R 228     126.982 110.157 146.816  1.00  0.00           H  
ATOM   3486  HB2 ASN R 228     126.772 111.911 145.194  1.00  0.00           H  
ATOM   3487  HB3 ASN R 228     126.040 110.860 144.017  1.00  0.00           H  
ATOM   3488 HD21 ASN R 228     125.286 112.046 147.368  1.00  0.00           H  
ATOM   3489 HD22 ASN R 228     123.596 112.310 147.034  1.00  0.00           H  
ATOM   3490  N   GLN R 229     125.315 107.947 144.949  1.00 89.12           N  
ATOM   3491  CA  GLN R 229     124.328 106.871 144.909  1.00 89.12           C  
ATOM   3492  C   GLN R 229     124.775 105.514 145.483  1.00 89.12           C  
ATOM   3493  O   GLN R 229     123.961 104.590 145.484  1.00 89.12           O  
ATOM   3494  CB  GLN R 229     123.757 106.726 143.485  1.00 89.12           C  
ATOM   3495  CG  GLN R 229     122.767 107.853 143.127  1.00 89.12           C  
ATOM   3496  CD  GLN R 229     121.894 107.536 141.910  1.00 89.12           C  
ATOM   3497  NE2 GLN R 229     121.254 108.564 141.352  1.00 89.12           N  
ATOM   3498  OE1 GLN R 229     121.763 106.386 141.495  1.00 89.12           O  
ATOM   3499  H   GLN R 229     125.796 108.138 144.079  1.00  0.00           H  
ATOM   3500  HA  GLN R 229     123.506 107.188 145.546  1.00  0.00           H  
ATOM   3501  HB2 GLN R 229     124.563 106.684 142.751  1.00  0.00           H  
ATOM   3502  HB3 GLN R 229     123.243 105.768 143.402  1.00  0.00           H  
ATOM   3503  HG2 GLN R 229     122.088 108.031 143.962  1.00  0.00           H  
ATOM   3504  HG3 GLN R 229     123.306 108.788 142.966  1.00  0.00           H  
ATOM   3505 HE21 GLN R 229     121.373 109.500 141.713  1.00  0.00           H  
ATOM   3506 HE22 GLN R 229     120.653 108.411 140.556  1.00  0.00           H  
ATOM   3507  N   LYS R 230     126.020 105.386 145.970  1.00 92.19           N  
ATOM   3508  CA  LYS R 230     126.540 104.114 146.482  1.00 92.19           C  
ATOM   3509  C   LYS R 230     126.077 103.753 147.903  1.00 92.19           C  
ATOM   3510  O   LYS R 230     126.292 102.609 148.303  1.00 92.19           O  
ATOM   3511  CB  LYS R 230     128.074 104.038 146.289  1.00 92.19           C  
ATOM   3512  CG  LYS R 230     128.539 102.858 145.406  1.00 92.19           C  
ATOM   3513  CD  LYS R 230     127.815 102.763 144.045  1.00 92.19           C  
ATOM   3514  CE  LYS R 230     128.597 102.012 142.965  1.00 92.19           C  
ATOM   3515  NZ  LYS R 230     127.879 102.057 141.679  1.00 92.19           N1+
ATOM   3516  H   LYS R 230     126.660 106.168 145.945  1.00  0.00           H  
ATOM   3517  HA  LYS R 230     126.085 103.325 145.886  1.00  0.00           H  
ATOM   3518  HB2 LYS R 230     128.439 104.964 145.842  1.00  0.00           H  
ATOM   3519  HB3 LYS R 230     128.583 103.982 147.253  1.00  0.00           H  
ATOM   3520  HG2 LYS R 230     129.612 102.960 145.240  1.00  0.00           H  
ATOM   3521  HG3 LYS R 230     128.407 101.923 145.950  1.00  0.00           H  
ATOM   3522  HD2 LYS R 230     126.869 102.237 144.181  1.00  0.00           H  
ATOM   3523  HD3 LYS R 230     127.551 103.752 143.684  1.00  0.00           H  
ATOM   3524  HE2 LYS R 230     129.580 102.464 142.827  1.00  0.00           H  
ATOM   3525  HE3 LYS R 230     128.753 100.974 143.258  1.00  0.00           H  
ATOM   3526  HZ1 LYS R 230     127.764 103.018 141.387  1.00  0.00           H  
ATOM   3527  HZ2 LYS R 230     128.409 101.558 140.978  1.00  0.00           H  
ATOM   3528  HZ3 LYS R 230     126.970 101.628 141.783  1.00  0.00           H  
ATOM   3529  N   LEU R 231     125.404 104.681 148.606  1.00 92.83           N  
ATOM   3530  CA  LEU R 231     124.739 104.390 149.876  1.00 92.83           C  
ATOM   3531  C   LEU R 231     123.365 105.071 149.980  1.00 92.83           C  
ATOM   3532  O   LEU R 231     122.429 104.416 150.436  1.00 92.83           O  
ATOM   3533  CB  LEU R 231     125.677 104.708 151.063  1.00 92.83           C  
ATOM   3534  CG  LEU R 231     125.228 104.101 152.413  1.00 92.83           C  
ATOM   3535  CD1 LEU R 231     125.151 102.558 152.364  1.00 92.83           C  
ATOM   3536  CD2 LEU R 231     126.118 104.598 153.571  1.00 92.83           C  
ATOM   3537  H   LEU R 231     125.250 105.595 148.207  1.00  0.00           H  
ATOM   3538  HA  LEU R 231     124.515 103.322 149.890  1.00  0.00           H  
ATOM   3539  HB2 LEU R 231     126.681 104.339 150.842  1.00  0.00           H  
ATOM   3540  HB3 LEU R 231     125.774 105.791 151.156  1.00  0.00           H  
ATOM   3541  HG  LEU R 231     124.223 104.471 152.624  1.00  0.00           H  
ATOM   3542 HD11 LEU R 231     125.556 102.087 153.260  1.00  0.00           H  
ATOM   3543 HD12 LEU R 231     124.114 102.230 152.277  1.00  0.00           H  
ATOM   3544 HD13 LEU R 231     125.696 102.146 151.515  1.00  0.00           H  
ATOM   3545 HD21 LEU R 231     125.510 105.032 154.366  1.00  0.00           H  
ATOM   3546 HD22 LEU R 231     126.716 103.803 154.016  1.00  0.00           H  
ATOM   3547 HD23 LEU R 231     126.817 105.369 153.246  1.00  0.00           H  
ATOM   3548  N   GLN R 232     123.246 106.337 149.524  1.00 98.20           N  
ATOM   3549  CA  GLN R 232     122.005 107.146 149.437  1.00 98.20           C  
ATOM   3550  C   GLN R 232     121.421 107.426 150.817  1.00 98.20           C  
ATOM   3551  O   GLN R 232     122.084 107.458 151.856  1.00 98.20           O  
ATOM   3552  CB  GLN R 232     120.943 106.494 148.506  1.00 98.20           C  
ATOM   3553  CG  GLN R 232     121.442 106.311 147.059  1.00 98.20           C  
ATOM   3554  CD  GLN R 232     120.640 105.315 146.217  1.00 98.20           C  
ATOM   3555  NE2 GLN R 232     120.741 105.432 144.892  1.00 98.20           N  
ATOM   3556  OE1 GLN R 232     119.974 104.426 146.740  1.00 98.20           O  
ATOM   3557  H   GLN R 232     124.070 106.794 149.161  1.00  0.00           H  
ATOM   3558  HA  GLN R 232     122.293 108.106 149.006  1.00  0.00           H  
ATOM   3559  HB2 GLN R 232     120.635 105.534 148.924  1.00  0.00           H  
ATOM   3560  HB3 GLN R 232     120.037 107.102 148.476  1.00  0.00           H  
ATOM   3561  HG2 GLN R 232     121.477 107.280 146.560  1.00  0.00           H  
ATOM   3562  HG3 GLN R 232     122.456 105.924 147.087  1.00  0.00           H  
ATOM   3563 HE21 GLN R 232     121.317 106.150 144.479  1.00  0.00           H  
ATOM   3564 HE22 GLN R 232     120.250 104.786 144.292  1.00  0.00           H  
ATOM   3565  HXT GLN R 232     120.351 107.632 150.828  1.00  0.00           H  
ATOM   3566  N   GLU R 246     121.079 114.758 133.866  1.00 98.25           N  
ATOM   3567  CA  GLU R 246     121.102 116.174 133.455  1.00 98.25           C  
ATOM   3568  C   GLU R 246     122.551 116.519 133.046  1.00 98.25           C  
ATOM   3569  O   GLU R 246     123.289 117.143 133.813  1.00 98.25           O  
ATOM   3570  CB  GLU R 246     120.528 117.107 134.558  1.00 98.25           C  
ATOM   3571  CG  GLU R 246     118.993 117.256 134.527  1.00 98.25           C  
ATOM   3572  CD  GLU R 246     118.497 117.969 133.266  1.00 98.25           C  
ATOM   3573  OE1 GLU R 246     118.999 119.084 133.002  1.00 98.25           O  
ATOM   3574  OE2 GLU R 246     117.641 117.376 132.575  1.00 98.25           O1-
ATOM   3575  HA  GLU R 246     120.495 116.291 132.555  1.00  0.00           H  
ATOM   3576  HB2 GLU R 246     120.833 116.752 135.544  1.00  0.00           H  
ATOM   3577  HB3 GLU R 246     120.958 118.108 134.479  1.00  0.00           H  
ATOM   3578  HG2 GLU R 246     118.519 116.278 134.611  1.00  0.00           H  
ATOM   3579  HG3 GLU R 246     118.664 117.834 135.391  1.00  0.00           H  
ATOM   3580  H1  GLU R 246     120.177 114.534 134.262  1.00  0.00           H  
ATOM   3581  H2  GLU R 246     121.181 114.151 133.067  1.00  0.00           H  
ATOM   3582  N   ARG R 247     122.926 116.108 131.822  1.00 81.22           N  
ATOM   3583  CA  ARG R 247     124.220 116.395 131.208  1.00 81.22           C  
ATOM   3584  C   ARG R 247     124.256 117.862 130.757  1.00 81.22           C  
ATOM   3585  O   ARG R 247     123.357 118.286 130.029  1.00 81.22           O  
ATOM   3586  CB  ARG R 247     124.488 115.469 129.995  1.00 81.22           C  
ATOM   3587  CG  ARG R 247     124.383 113.949 130.229  1.00 81.22           C  
ATOM   3588  CD  ARG R 247     122.935 113.432 130.311  1.00 81.22           C  
ATOM   3589  NE  ARG R 247     122.847 111.974 130.172  1.00 81.22           N  
ATOM   3590  CZ  ARG R 247     122.720 111.302 129.015  1.00 81.22           C  
ATOM   3591  NH1 ARG R 247     122.668 111.943 127.837  1.00 81.22           N1+
ATOM   3592  NH2 ARG R 247     122.640 109.966 129.040  1.00 81.22           N1+
ATOM   3593  H   ARG R 247     122.255 115.627 131.241  1.00  0.00           H  
ATOM   3594  HA  ARG R 247     125.004 116.226 131.949  1.00  0.00           H  
ATOM   3595  HB2 ARG R 247     123.828 115.726 129.166  1.00  0.00           H  
ATOM   3596  HB3 ARG R 247     125.498 115.681 129.641  1.00  0.00           H  
ATOM   3597  HG2 ARG R 247     124.916 113.399 129.453  1.00  0.00           H  
ATOM   3598  HG3 ARG R 247     124.903 113.736 131.164  1.00  0.00           H  
ATOM   3599  HD2 ARG R 247     122.621 113.556 131.346  1.00  0.00           H  
ATOM   3600  HD3 ARG R 247     122.215 113.990 129.711  1.00  0.00           H  
ATOM   3601  HE  ARG R 247     122.928 111.445 131.030  1.00  0.00           H  
ATOM   3602 HH11 ARG R 247     122.722 112.950 127.810  1.00  0.00           H  
ATOM   3603 HH12 ARG R 247     122.566 111.429 126.974  1.00  0.00           H  
ATOM   3604 HH21 ARG R 247     122.669 109.468 129.918  1.00  0.00           H  
ATOM   3605 HH22 ARG R 247     122.538 109.443 128.182  1.00  0.00           H  
ATOM   3606  N   LYS R 248     125.296 118.597 131.177  1.00 57.51           N  
ATOM   3607  CA  LYS R 248     125.494 119.996 130.796  1.00 57.51           C  
ATOM   3608  C   LYS R 248     126.506 120.162 129.652  1.00 57.51           C  
ATOM   3609  O   LYS R 248     126.436 121.173 128.952  1.00 57.51           O  
ATOM   3610  CB  LYS R 248     125.907 120.814 132.031  1.00 57.51           C  
ATOM   3611  CG  LYS R 248     124.773 120.928 133.069  1.00 57.51           C  
ATOM   3612  CD  LYS R 248     125.033 121.964 134.172  1.00 57.51           C  
ATOM   3613  CE  LYS R 248     125.067 123.413 133.656  1.00 57.51           C  
ATOM   3614  NZ  LYS R 248     125.162 124.375 134.764  1.00 57.51           N1+
ATOM   3615  H   LYS R 248     125.981 118.193 131.800  1.00  0.00           H  
ATOM   3616  HA  LYS R 248     124.557 120.420 130.431  1.00  0.00           H  
ATOM   3617  HB2 LYS R 248     126.804 120.399 132.494  1.00  0.00           H  
ATOM   3618  HB3 LYS R 248     126.177 121.814 131.692  1.00  0.00           H  
ATOM   3619  HG2 LYS R 248     123.836 121.173 132.567  1.00  0.00           H  
ATOM   3620  HG3 LYS R 248     124.612 119.954 133.533  1.00  0.00           H  
ATOM   3621  HD2 LYS R 248     124.257 121.866 134.933  1.00  0.00           H  
ATOM   3622  HD3 LYS R 248     125.974 121.730 134.672  1.00  0.00           H  
ATOM   3623  HE2 LYS R 248     125.917 123.578 132.994  1.00  0.00           H  
ATOM   3624  HE3 LYS R 248     124.164 123.632 133.085  1.00  0.00           H  
ATOM   3625  HZ1 LYS R 248     125.182 125.315 134.397  1.00  0.00           H  
ATOM   3626  HZ2 LYS R 248     124.362 124.269 135.372  1.00  0.00           H  
ATOM   3627  HZ3 LYS R 248     126.007 124.202 135.289  1.00  0.00           H  
ATOM   3628  N   ALA R 249     127.400 119.175 129.462  1.00 47.15           N  
ATOM   3629  CA  ALA R 249     128.403 119.162 128.396  1.00 47.15           C  
ATOM   3630  C   ALA R 249     127.798 119.035 126.987  1.00 47.15           C  
ATOM   3631  O   ALA R 249     128.339 119.640 126.063  1.00 47.15           O  
ATOM   3632  CB  ALA R 249     129.419 118.041 128.665  1.00 47.15           C  
ATOM   3633  H   ALA R 249     127.393 118.373 130.075  1.00  0.00           H  
ATOM   3634  HA  ALA R 249     128.940 120.112 128.439  1.00  0.00           H  
ATOM   3635  HB1 ALA R 249     130.237 118.069 127.944  1.00  0.00           H  
ATOM   3636  HB2 ALA R 249     129.863 118.142 129.656  1.00  0.00           H  
ATOM   3637  HB3 ALA R 249     128.957 117.055 128.607  1.00  0.00           H  
ATOM   3638  N   VAL R 250     126.682 118.294 126.848  1.00 47.33           N  
ATOM   3639  CA  VAL R 250     125.954 118.138 125.583  1.00 47.33           C  
ATOM   3640  C   VAL R 250     125.253 119.430 125.115  1.00 47.33           C  
ATOM   3641  O   VAL R 250     125.224 119.678 123.911  1.00 47.33           O  
ATOM   3642  CB  VAL R 250     124.887 117.005 125.640  1.00 47.33           C  
ATOM   3643  CG1 VAL R 250     125.531 115.622 125.818  1.00 47.33           C  
ATOM   3644  CG2 VAL R 250     123.762 117.227 126.669  1.00 47.33           C  
ATOM   3645  H   VAL R 250     126.286 117.829 127.651  1.00  0.00           H  
ATOM   3646  HA  VAL R 250     126.686 117.872 124.817  1.00  0.00           H  
ATOM   3647  HB  VAL R 250     124.400 116.966 124.664  1.00  0.00           H  
ATOM   3648 HG11 VAL R 250     124.780 114.832 125.801  1.00  0.00           H  
ATOM   3649 HG12 VAL R 250     126.235 115.414 125.013  1.00  0.00           H  
ATOM   3650 HG13 VAL R 250     126.064 115.548 126.767  1.00  0.00           H  
ATOM   3651 HG21 VAL R 250     123.130 116.344 126.761  1.00  0.00           H  
ATOM   3652 HG22 VAL R 250     124.171 117.447 127.653  1.00  0.00           H  
ATOM   3653 HG23 VAL R 250     123.107 118.052 126.390  1.00  0.00           H  
ATOM   3654  N   LYS R 251     124.733 120.234 126.060  1.00 47.05           N  
ATOM   3655  CA  LYS R 251     124.105 121.524 125.778  1.00 47.05           C  
ATOM   3656  C   LYS R 251     125.153 122.585 125.416  1.00 47.05           C  
ATOM   3657  O   LYS R 251     125.019 123.230 124.378  1.00 47.05           O  
ATOM   3658  CB  LYS R 251     123.241 121.962 126.984  1.00 47.05           C  
ATOM   3659  CG  LYS R 251     122.578 123.348 126.828  1.00 47.05           C  
ATOM   3660  CD  LYS R 251     121.766 123.756 128.064  1.00 47.05           C  
ATOM   3661  CE  LYS R 251     121.125 125.147 127.949  1.00 47.05           C  
ATOM   3662  NZ  LYS R 251     120.133 125.209 126.861  1.00 47.05           N1+
ATOM   3663  H   LYS R 251     124.798 119.969 127.032  1.00  0.00           H  
ATOM   3664  HA  LYS R 251     123.440 121.400 124.921  1.00  0.00           H  
ATOM   3665  HB2 LYS R 251     122.467 121.213 127.158  1.00  0.00           H  
ATOM   3666  HB3 LYS R 251     123.857 121.969 127.885  1.00  0.00           H  
ATOM   3667  HG2 LYS R 251     123.330 124.117 126.653  1.00  0.00           H  
ATOM   3668  HG3 LYS R 251     121.941 123.336 125.943  1.00  0.00           H  
ATOM   3669  HD2 LYS R 251     120.992 123.011 128.254  1.00  0.00           H  
ATOM   3670  HD3 LYS R 251     122.416 123.739 128.940  1.00  0.00           H  
ATOM   3671  HE2 LYS R 251     120.624 125.400 128.884  1.00  0.00           H  
ATOM   3672  HE3 LYS R 251     121.888 125.906 127.784  1.00  0.00           H  
ATOM   3673  HZ1 LYS R 251     120.583 125.009 125.980  1.00  0.00           H  
ATOM   3674  HZ2 LYS R 251     119.406 124.527 127.027  1.00  0.00           H  
ATOM   3675  HZ3 LYS R 251     119.723 126.132 126.827  1.00  0.00           H  
ATOM   3676  N   THR R 252     126.151 122.757 126.298  1.00 43.81           N  
ATOM   3677  CA  THR R 252     127.133 123.836 126.219  1.00 43.81           C  
ATOM   3678  C   THR R 252     128.068 123.702 125.004  1.00 43.81           C  
ATOM   3679  O   THR R 252     128.172 124.654 124.232  1.00 43.81           O  
ATOM   3680  CB  THR R 252     127.986 123.941 127.511  1.00 43.81           C  
ATOM   3681  CG2 THR R 252     128.999 125.102 127.525  1.00 43.81           C  
ATOM   3682  OG1 THR R 252     127.127 124.100 128.625  1.00 43.81           O  
ATOM   3683  H   THR R 252     126.200 122.165 127.115  1.00  0.00           H  
ATOM   3684  HA  THR R 252     126.578 124.771 126.107  1.00  0.00           H  
ATOM   3685  HB  THR R 252     128.528 123.006 127.665  1.00  0.00           H  
ATOM   3686  HG1 THR R 252     126.660 123.272 128.770  1.00  0.00           H  
ATOM   3687 HG21 THR R 252     129.484 125.188 128.498  1.00  0.00           H  
ATOM   3688 HG22 THR R 252     129.789 124.960 126.788  1.00  0.00           H  
ATOM   3689 HG23 THR R 252     128.514 126.055 127.311  1.00  0.00           H  
ATOM   3690  N   LEU R 253     128.686 122.521 124.826  1.00 39.95           N  
ATOM   3691  CA  LEU R 253     129.579 122.246 123.695  1.00 39.95           C  
ATOM   3692  C   LEU R 253     128.822 121.989 122.380  1.00 39.95           C  
ATOM   3693  O   LEU R 253     129.404 122.204 121.317  1.00 39.95           O  
ATOM   3694  CB  LEU R 253     130.529 121.073 124.020  1.00 39.95           C  
ATOM   3695  CG  LEU R 253     131.375 121.248 125.303  1.00 39.95           C  
ATOM   3696  CD1 LEU R 253     132.290 120.028 125.517  1.00 39.95           C  
ATOM   3697  CD2 LEU R 253     132.173 122.568 125.312  1.00 39.95           C  
ATOM   3698  H   LEU R 253     128.535 121.760 125.475  1.00  0.00           H  
ATOM   3699  HA  LEU R 253     130.189 123.134 123.527  1.00  0.00           H  
ATOM   3700  HB2 LEU R 253     129.956 120.148 124.090  1.00  0.00           H  
ATOM   3701  HB3 LEU R 253     131.207 120.934 123.176  1.00  0.00           H  
ATOM   3702  HG  LEU R 253     130.695 121.279 126.155  1.00  0.00           H  
ATOM   3703 HD11 LEU R 253     133.347 120.289 125.565  1.00  0.00           H  
ATOM   3704 HD12 LEU R 253     132.040 119.504 126.441  1.00  0.00           H  
ATOM   3705 HD13 LEU R 253     132.184 119.319 124.699  1.00  0.00           H  
ATOM   3706 HD21 LEU R 253     133.128 122.474 125.830  1.00  0.00           H  
ATOM   3707 HD22 LEU R 253     132.384 122.923 124.304  1.00  0.00           H  
ATOM   3708 HD23 LEU R 253     131.615 123.350 125.826  1.00  0.00           H  
ATOM   3709  N   GLY R 254     127.544 121.575 122.470  1.00 39.29           N  
ATOM   3710  CA  GLY R 254     126.668 121.369 121.317  1.00 39.29           C  
ATOM   3711  C   GLY R 254     126.239 122.705 120.694  1.00 39.29           C  
ATOM   3712  O   GLY R 254     126.149 122.788 119.471  1.00 39.29           O  
ATOM   3713  H   GLY R 254     127.140 121.417 123.382  1.00  0.00           H  
ATOM   3714  HA2 GLY R 254     127.168 120.749 120.571  1.00  0.00           H  
ATOM   3715  HA3 GLY R 254     125.775 120.831 121.632  1.00  0.00           H  
ATOM   3716  N   ILE R 255     126.015 123.749 121.513  1.00 39.98           N  
ATOM   3717  CA  ILE R 255     125.714 125.111 121.059  1.00 39.98           C  
ATOM   3718  C   ILE R 255     126.949 125.815 120.456  1.00 39.98           C  
ATOM   3719  O   ILE R 255     126.801 126.504 119.447  1.00 39.98           O  
ATOM   3720  CB  ILE R 255     125.093 125.969 122.207  1.00 39.98           C  
ATOM   3721  CG1 ILE R 255     123.647 125.504 122.501  1.00 39.98           C  
ATOM   3722  CG2 ILE R 255     125.115 127.501 121.991  1.00 39.98           C  
ATOM   3723  CD1 ILE R 255     123.116 125.936 123.875  1.00 39.98           C  
ATOM   3724  H   ILE R 255     126.078 123.618 122.513  1.00  0.00           H  
ATOM   3725  HA  ILE R 255     124.970 125.039 120.262  1.00  0.00           H  
ATOM   3726  HB  ILE R 255     125.685 125.773 123.104  1.00  0.00           H  
ATOM   3727 HG12 ILE R 255     122.980 125.875 121.722  1.00  0.00           H  
ATOM   3728 HG13 ILE R 255     123.580 124.417 122.444  1.00  0.00           H  
ATOM   3729 HG21 ILE R 255     124.614 128.027 122.803  1.00  0.00           H  
ATOM   3730 HG22 ILE R 255     126.131 127.892 121.964  1.00  0.00           H  
ATOM   3731 HG23 ILE R 255     124.618 127.780 121.061  1.00  0.00           H  
ATOM   3732 HD11 ILE R 255     122.288 125.300 124.186  1.00  0.00           H  
ATOM   3733 HD12 ILE R 255     123.890 125.863 124.640  1.00  0.00           H  
ATOM   3734 HD13 ILE R 255     122.754 126.964 123.858  1.00  0.00           H  
ATOM   3735  N   VAL R 256     128.134 125.609 121.061  1.00 39.32           N  
ATOM   3736  CA  VAL R 256     129.409 126.180 120.612  1.00 39.32           C  
ATOM   3737  C   VAL R 256     129.824 125.691 119.210  1.00 39.32           C  
ATOM   3738  O   VAL R 256     130.036 126.524 118.327  1.00 39.32           O  
ATOM   3739  CB  VAL R 256     130.551 125.916 121.642  1.00 39.32           C  
ATOM   3740  CG1 VAL R 256     131.990 126.105 121.114  1.00 39.32           C  
ATOM   3741  CG2 VAL R 256     130.369 126.785 122.898  1.00 39.32           C  
ATOM   3742  H   VAL R 256     128.172 125.032 121.889  1.00  0.00           H  
ATOM   3743  HA  VAL R 256     129.264 127.258 120.540  1.00  0.00           H  
ATOM   3744  HB  VAL R 256     130.468 124.878 121.965  1.00  0.00           H  
ATOM   3745 HG11 VAL R 256     132.709 126.074 121.932  1.00  0.00           H  
ATOM   3746 HG12 VAL R 256     132.279 125.321 120.414  1.00  0.00           H  
ATOM   3747 HG13 VAL R 256     132.102 127.065 120.612  1.00  0.00           H  
ATOM   3748 HG21 VAL R 256     131.035 126.462 123.699  1.00  0.00           H  
ATOM   3749 HG22 VAL R 256     130.596 127.829 122.685  1.00  0.00           H  
ATOM   3750 HG23 VAL R 256     129.351 126.743 123.281  1.00  0.00           H  
ATOM   3751  N   MET R 257     129.904 124.361 119.027  1.00 42.32           N  
ATOM   3752  CA  MET R 257     130.241 123.751 117.740  1.00 42.32           C  
ATOM   3753  C   MET R 257     129.089 123.801 116.729  1.00 42.32           C  
ATOM   3754  O   MET R 257     129.368 123.891 115.536  1.00 42.32           O  
ATOM   3755  CB  MET R 257     130.738 122.304 117.939  1.00 42.32           C  
ATOM   3756  CG  MET R 257     132.094 122.193 118.659  1.00 42.32           C  
ATOM   3757  SD  MET R 257     133.479 123.128 117.937  1.00 42.32           S  
ATOM   3758  CE  MET R 257     133.516 122.478 116.246  1.00 42.32           C  
ATOM   3759  H   MET R 257     129.713 123.730 119.795  1.00  0.00           H  
ATOM   3760  HA  MET R 257     131.049 124.333 117.292  1.00  0.00           H  
ATOM   3761  HB2 MET R 257     129.991 121.738 118.498  1.00  0.00           H  
ATOM   3762  HB3 MET R 257     130.818 121.800 116.975  1.00  0.00           H  
ATOM   3763  HG2 MET R 257     131.982 122.519 119.694  1.00  0.00           H  
ATOM   3764  HG3 MET R 257     132.389 121.144 118.705  1.00  0.00           H  
ATOM   3765  HE1 MET R 257     134.384 122.869 115.716  1.00  0.00           H  
ATOM   3766  HE2 MET R 257     133.580 121.392 116.260  1.00  0.00           H  
ATOM   3767  HE3 MET R 257     132.620 122.771 115.700  1.00  0.00           H  
ATOM   3768  N   GLY R 258     127.833 123.775 117.209  1.00 36.94           N  
ATOM   3769  CA  GLY R 258     126.624 123.821 116.386  1.00 36.94           C  
ATOM   3770  C   GLY R 258     126.582 125.101 115.549  1.00 36.94           C  
ATOM   3771  O   GLY R 258     126.552 125.010 114.324  1.00 36.94           O  
ATOM   3772  H   GLY R 258     127.691 123.698 118.207  1.00  0.00           H  
ATOM   3773  HA2 GLY R 258     126.586 122.944 115.737  1.00  0.00           H  
ATOM   3774  HA3 GLY R 258     125.744 123.787 117.027  1.00  0.00           H  
ATOM   3775  N   VAL R 259     126.647 126.271 116.208  1.00 37.86           N  
ATOM   3776  CA  VAL R 259     126.622 127.591 115.574  1.00 37.86           C  
ATOM   3777  C   VAL R 259     127.795 127.825 114.598  1.00 37.86           C  
ATOM   3778  O   VAL R 259     127.546 128.321 113.502  1.00 37.86           O  
ATOM   3779  CB  VAL R 259     126.567 128.733 116.632  1.00 37.86           C  
ATOM   3780  CG1 VAL R 259     126.763 130.154 116.069  1.00 37.86           C  
ATOM   3781  CG2 VAL R 259     125.240 128.695 117.411  1.00 37.86           C  
ATOM   3782  H   VAL R 259     126.706 126.268 117.218  1.00  0.00           H  
ATOM   3783  HA  VAL R 259     125.702 127.644 114.991  1.00  0.00           H  
ATOM   3784  HB  VAL R 259     127.366 128.561 117.355  1.00  0.00           H  
ATOM   3785 HG11 VAL R 259     126.619 130.904 116.846  1.00  0.00           H  
ATOM   3786 HG12 VAL R 259     127.769 130.296 115.686  1.00  0.00           H  
ATOM   3787 HG13 VAL R 259     126.060 130.360 115.263  1.00  0.00           H  
ATOM   3788 HG21 VAL R 259     125.229 129.441 118.206  1.00  0.00           H  
ATOM   3789 HG22 VAL R 259     124.393 128.898 116.755  1.00  0.00           H  
ATOM   3790 HG23 VAL R 259     125.067 127.726 117.878  1.00  0.00           H  
ATOM   3791  N   PHE R 260     129.024 127.429 114.981  1.00 40.06           N  
ATOM   3792  CA  PHE R 260     130.214 127.543 114.133  1.00 40.06           C  
ATOM   3793  C   PHE R 260     130.121 126.736 112.825  1.00 40.06           C  
ATOM   3794  O   PHE R 260     130.371 127.295 111.758  1.00 40.06           O  
ATOM   3795  CB  PHE R 260     131.496 127.242 114.946  1.00 40.06           C  
ATOM   3796  CG  PHE R 260     132.784 127.174 114.135  1.00 40.06           C  
ATOM   3797  CD1 PHE R 260     133.334 128.351 113.585  1.00 40.06           C  
ATOM   3798  CD2 PHE R 260     133.355 125.929 113.795  1.00 40.06           C  
ATOM   3799  CE1 PHE R 260     134.439 128.277 112.748  1.00 40.06           C  
ATOM   3800  CE2 PHE R 260     134.467 125.877 112.963  1.00 40.06           C  
ATOM   3801  CZ  PHE R 260     135.007 127.046 112.442  1.00 40.06           C  
ATOM   3802  H   PHE R 260     129.156 127.009 115.891  1.00  0.00           H  
ATOM   3803  HA  PHE R 260     130.280 128.592 113.833  1.00  0.00           H  
ATOM   3804  HB2 PHE R 260     131.625 128.028 115.691  1.00  0.00           H  
ATOM   3805  HB3 PHE R 260     131.377 126.315 115.509  1.00  0.00           H  
ATOM   3806  HD1 PHE R 260     132.889 129.312 113.802  1.00  0.00           H  
ATOM   3807  HD2 PHE R 260     132.928 125.014 114.178  1.00  0.00           H  
ATOM   3808  HE1 PHE R 260     134.855 129.178 112.326  1.00  0.00           H  
ATOM   3809  HE2 PHE R 260     134.905 124.923 112.711  1.00  0.00           H  
ATOM   3810  HZ  PHE R 260     135.867 126.997 111.790  1.00  0.00           H  
ATOM   3811  N   LEU R 261     129.736 125.454 112.935  1.00 39.21           N  
ATOM   3812  CA  LEU R 261     129.637 124.542 111.797  1.00 39.21           C  
ATOM   3813  C   LEU R 261     128.467 124.883 110.851  1.00 39.21           C  
ATOM   3814  O   LEU R 261     128.663 124.769 109.646  1.00 39.21           O  
ATOM   3815  CB  LEU R 261     129.584 123.073 112.278  1.00 39.21           C  
ATOM   3816  CG  LEU R 261     130.847 122.576 113.030  1.00 39.21           C  
ATOM   3817  CD1 LEU R 261     130.575 121.215 113.701  1.00 39.21           C  
ATOM   3818  CD2 LEU R 261     132.109 122.534 112.143  1.00 39.21           C  
ATOM   3819  H   LEU R 261     129.524 125.063 113.844  1.00  0.00           H  
ATOM   3820  HA  LEU R 261     130.550 124.664 111.211  1.00  0.00           H  
ATOM   3821  HB2 LEU R 261     128.715 122.956 112.928  1.00  0.00           H  
ATOM   3822  HB3 LEU R 261     129.405 122.415 111.426  1.00  0.00           H  
ATOM   3823  HG  LEU R 261     131.075 123.278 113.830  1.00  0.00           H  
ATOM   3824 HD11 LEU R 261     131.467 120.591 113.772  1.00  0.00           H  
ATOM   3825 HD12 LEU R 261     130.207 121.355 114.717  1.00  0.00           H  
ATOM   3826 HD13 LEU R 261     129.820 120.644 113.161  1.00  0.00           H  
ATOM   3827 HD21 LEU R 261     132.639 121.584 112.203  1.00  0.00           H  
ATOM   3828 HD22 LEU R 261     131.873 122.694 111.095  1.00  0.00           H  
ATOM   3829 HD23 LEU R 261     132.816 123.310 112.435  1.00  0.00           H  
ATOM   3830  N   ILE R 262     127.301 125.331 111.355  1.00 42.19           N  
ATOM   3831  CA  ILE R 262     126.165 125.677 110.482  1.00 42.19           C  
ATOM   3832  C   ILE R 262     126.261 127.080 109.844  1.00 42.19           C  
ATOM   3833  O   ILE R 262     125.590 127.307 108.838  1.00 42.19           O  
ATOM   3834  CB  ILE R 262     124.777 125.537 111.172  1.00 42.19           C  
ATOM   3835  CG1 ILE R 262     124.435 126.621 112.227  1.00 42.19           C  
ATOM   3836  CG2 ILE R 262     124.562 124.100 111.686  1.00 42.19           C  
ATOM   3837  CD1 ILE R 262     122.977 126.584 112.702  1.00 42.19           C  
ATOM   3838  H   ILE R 262     127.165 125.418 112.354  1.00  0.00           H  
ATOM   3839  HA  ILE R 262     126.157 124.972 109.647  1.00  0.00           H  
ATOM   3840  HB  ILE R 262     124.040 125.666 110.377  1.00  0.00           H  
ATOM   3841 HG12 ILE R 262     125.092 126.525 113.084  1.00  0.00           H  
ATOM   3842 HG13 ILE R 262     124.615 127.624 111.842  1.00  0.00           H  
ATOM   3843 HG21 ILE R 262     123.540 123.946 112.030  1.00  0.00           H  
ATOM   3844 HG22 ILE R 262     124.744 123.374 110.893  1.00  0.00           H  
ATOM   3845 HG23 ILE R 262     125.227 123.854 112.510  1.00  0.00           H  
ATOM   3846 HD11 ILE R 262     122.707 127.522 113.187  1.00  0.00           H  
ATOM   3847 HD12 ILE R 262     122.290 126.434 111.870  1.00  0.00           H  
ATOM   3848 HD13 ILE R 262     122.817 125.783 113.424  1.00  0.00           H  
ATOM   3849  N   CYS R 263     127.073 127.984 110.419  1.00 46.02           N  
ATOM   3850  CA  CYS R 263     127.284 129.336 109.892  1.00 46.02           C  
ATOM   3851  C   CYS R 263     128.426 129.386 108.863  1.00 46.02           C  
ATOM   3852  O   CYS R 263     128.386 130.268 108.009  1.00 46.02           O  
ATOM   3853  CB  CYS R 263     127.548 130.367 111.008  1.00 46.02           C  
ATOM   3854  SG  CYS R 263     126.020 130.710 111.931  1.00 46.02           S  
ATOM   3855  H   CYS R 263     127.572 127.745 111.265  1.00  0.00           H  
ATOM   3856  HA  CYS R 263     126.384 129.660 109.364  1.00  0.00           H  
ATOM   3857  HB2 CYS R 263     128.330 130.026 111.687  1.00  0.00           H  
ATOM   3858  HB3 CYS R 263     127.895 131.311 110.589  1.00  0.00           H  
ATOM   3859  HG  CYS R 263     125.975 129.529 112.557  1.00  0.00           H  
ATOM   3860  N   TRP R 264     129.409 128.470 108.942  1.00 45.95           N  
ATOM   3861  CA  TRP R 264     130.612 128.518 108.105  1.00 45.95           C  
ATOM   3862  C   TRP R 264     130.804 127.340 107.143  1.00 45.95           C  
ATOM   3863  O   TRP R 264     131.416 127.568 106.097  1.00 45.95           O  
ATOM   3864  CB  TRP R 264     131.864 128.729 108.974  1.00 45.95           C  
ATOM   3865  CG  TRP R 264     132.028 130.114 109.511  1.00 45.95           C  
ATOM   3866  CD1 TRP R 264     131.979 130.491 110.808  1.00 45.95           C  
ATOM   3867  CD2 TRP R 264     132.251 131.333 108.744  1.00 45.95           C  
ATOM   3868  CE2 TRP R 264     132.393 132.423 109.653  1.00 45.95           C  
ATOM   3869  CE3 TRP R 264     132.354 131.625 107.365  1.00 45.95           C  
ATOM   3870  NE1 TRP R 264     132.220 131.848 110.896  1.00 45.95           N  
ATOM   3871  CZ2 TRP R 264     132.653 133.733 109.214  1.00 45.95           C  
ATOM   3872  CZ3 TRP R 264     132.603 132.933 106.911  1.00 45.95           C  
ATOM   3873  CH2 TRP R 264     132.755 133.987 107.833  1.00 45.95           C  
ATOM   3874  H   TRP R 264     129.393 127.775 109.675  1.00  0.00           H  
ATOM   3875  HA  TRP R 264     130.557 129.375 107.431  1.00  0.00           H  
ATOM   3876  HB2 TRP R 264     131.897 128.010 109.792  1.00  0.00           H  
ATOM   3877  HB3 TRP R 264     132.758 128.546 108.378  1.00  0.00           H  
ATOM   3878  HD1 TRP R 264     131.805 129.819 111.635  1.00  0.00           H  
ATOM   3879  HE1 TRP R 264     132.250 132.332 111.784  1.00  0.00           H  
ATOM   3880  HE3 TRP R 264     132.244 130.830 106.643  1.00  0.00           H  
ATOM   3881  HZ2 TRP R 264     132.757 134.538 109.927  1.00  0.00           H  
ATOM   3882  HZ3 TRP R 264     132.674 133.123 105.851  1.00  0.00           H  
ATOM   3883  HH2 TRP R 264     132.935 134.992 107.481  1.00  0.00           H  
ATOM   3884  N   CYS R 265     130.285 126.134 107.451  1.00 51.59           N  
ATOM   3885  CA  CYS R 265     130.384 124.989 106.530  1.00 51.59           C  
ATOM   3886  C   CYS R 265     129.684 125.186 105.170  1.00 51.59           C  
ATOM   3887  O   CYS R 265     130.286 124.761 104.187  1.00 51.59           O  
ATOM   3888  CB  CYS R 265     129.940 123.624 107.095  1.00 51.59           C  
ATOM   3889  SG  CYS R 265     131.038 123.068 108.418  1.00 51.59           S  
ATOM   3890  H   CYS R 265     129.777 125.989 108.313  1.00  0.00           H  
ATOM   3891  HA  CYS R 265     131.449 124.890 106.304  1.00  0.00           H  
ATOM   3892  HB2 CYS R 265     128.910 123.644 107.446  1.00  0.00           H  
ATOM   3893  HB3 CYS R 265     129.977 122.859 106.317  1.00  0.00           H  
ATOM   3894  HG  CYS R 265     130.621 123.964 109.318  1.00  0.00           H  
ATOM   3895  N   PRO R 266     128.502 125.852 105.091  1.00 50.78           N  
ATOM   3896  CA  PRO R 266     127.852 126.128 103.796  1.00 50.78           C  
ATOM   3897  C   PRO R 266     128.712 126.929 102.804  1.00 50.78           C  
ATOM   3898  O   PRO R 266     128.846 126.493 101.661  1.00 50.78           O  
ATOM   3899  CB  PRO R 266     126.552 126.858 104.172  1.00 50.78           C  
ATOM   3900  CG  PRO R 266     126.235 126.357 105.567  1.00 50.78           C  
ATOM   3901  CD  PRO R 266     127.615 126.235 106.196  1.00 50.78           C  
ATOM   3902  HA  PRO R 266     127.599 125.163 103.351  1.00  0.00           H  
ATOM   3903  HB2 PRO R 266     126.702 127.938 104.214  1.00  0.00           H  
ATOM   3904  HB3 PRO R 266     125.740 126.661 103.472  1.00  0.00           H  
ATOM   3905  HG2 PRO R 266     125.561 127.013 106.119  1.00  0.00           H  
ATOM   3906  HG3 PRO R 266     125.772 125.370 105.504  1.00  0.00           H  
ATOM   3907  HD2 PRO R 266     127.927 127.208 106.579  1.00  0.00           H  
ATOM   3908  HD3 PRO R 266     127.607 125.526 107.022  1.00  0.00           H  
ATOM   3909  N   PHE R 267     129.306 128.045 103.264  1.00 53.33           N  
ATOM   3910  CA  PHE R 267     130.166 128.895 102.442  1.00 53.33           C  
ATOM   3911  C   PHE R 267     131.455 128.196 101.991  1.00 53.33           C  
ATOM   3912  O   PHE R 267     131.678 128.079 100.786  1.00 53.33           O  
ATOM   3913  CB  PHE R 267     130.432 130.260 103.118  1.00 53.33           C  
ATOM   3914  CG  PHE R 267     131.338 131.177 102.308  1.00 53.33           C  
ATOM   3915  CD1 PHE R 267     130.825 131.839 101.172  1.00 53.33           C  
ATOM   3916  CD2 PHE R 267     132.731 131.195 102.535  1.00 53.33           C  
ATOM   3917  CE1 PHE R 267     131.680 132.517 100.314  1.00 53.33           C  
ATOM   3918  CE2 PHE R 267     133.569 131.880 101.666  1.00 53.33           C  
ATOM   3919  CZ  PHE R 267     133.046 132.539 100.561  1.00 53.33           C  
ATOM   3920  H   PHE R 267     129.167 128.334 104.222  1.00  0.00           H  
ATOM   3921  HA  PHE R 267     129.613 129.105 101.527  1.00  0.00           H  
ATOM   3922  HB2 PHE R 267     129.481 130.774 103.257  1.00  0.00           H  
ATOM   3923  HB3 PHE R 267     130.849 130.121 104.116  1.00  0.00           H  
ATOM   3924  HD1 PHE R 267     129.770 131.804 100.948  1.00  0.00           H  
ATOM   3925  HD2 PHE R 267     133.154 130.654 103.368  1.00  0.00           H  
ATOM   3926  HE1 PHE R 267     131.282 133.018  99.443  1.00  0.00           H  
ATOM   3927  HE2 PHE R 267     134.635 131.881 101.843  1.00  0.00           H  
ATOM   3928  HZ  PHE R 267     133.707 133.058  99.883  1.00  0.00           H  
ATOM   3929  N   PHE R 268     132.272 127.761 102.964  1.00 51.37           N  
ATOM   3930  CA  PHE R 268     133.592 127.186 102.713  1.00 51.37           C  
ATOM   3931  C   PHE R 268     133.593 125.889 101.887  1.00 51.37           C  
ATOM   3932  O   PHE R 268     134.507 125.720 101.080  1.00 51.37           O  
ATOM   3933  CB  PHE R 268     134.389 127.059 104.030  1.00 51.37           C  
ATOM   3934  CG  PHE R 268     135.112 128.329 104.448  1.00 51.37           C  
ATOM   3935  CD1 PHE R 268     136.295 128.719 103.781  1.00 51.37           C  
ATOM   3936  CD2 PHE R 268     134.558 129.193 105.416  1.00 51.37           C  
ATOM   3937  CE1 PHE R 268     136.933 129.903 104.126  1.00 51.37           C  
ATOM   3938  CE2 PHE R 268     135.217 130.369 105.751  1.00 51.37           C  
ATOM   3939  CZ  PHE R 268     136.399 130.720 105.114  1.00 51.37           C  
ATOM   3940  H   PHE R 268     132.007 127.870 103.934  1.00  0.00           H  
ATOM   3941  HA  PHE R 268     134.122 127.909 102.088  1.00  0.00           H  
ATOM   3942  HB2 PHE R 268     133.739 126.728 104.841  1.00  0.00           H  
ATOM   3943  HB3 PHE R 268     135.147 126.284 103.942  1.00  0.00           H  
ATOM   3944  HD1 PHE R 268     136.715 128.096 103.006  1.00  0.00           H  
ATOM   3945  HD2 PHE R 268     133.638 128.934 105.916  1.00  0.00           H  
ATOM   3946  HE1 PHE R 268     137.848 130.189 103.628  1.00  0.00           H  
ATOM   3947  HE2 PHE R 268     134.819 131.015 106.518  1.00  0.00           H  
ATOM   3948  HZ  PHE R 268     136.904 131.634 105.390  1.00  0.00           H  
ATOM   3949  N   ILE R 269     132.569 125.029 102.053  1.00 59.30           N  
ATOM   3950  CA  ILE R 269     132.473 123.767 101.314  1.00 59.30           C  
ATOM   3951  C   ILE R 269     132.055 123.962  99.841  1.00 59.30           C  
ATOM   3952  O   ILE R 269     132.572 123.245  98.987  1.00 59.30           O  
ATOM   3953  CB  ILE R 269     131.531 122.733 102.010  1.00 59.30           C  
ATOM   3954  CG1 ILE R 269     131.972 121.276 101.748  1.00 59.30           C  
ATOM   3955  CG2 ILE R 269     130.026 122.880 101.685  1.00 59.30           C  
ATOM   3956  CD1 ILE R 269     133.380 120.944 102.270  1.00 59.30           C  
ATOM   3957  H   ILE R 269     131.834 125.223 102.720  1.00  0.00           H  
ATOM   3958  HA  ILE R 269     133.480 123.351 101.294  1.00  0.00           H  
ATOM   3959  HB  ILE R 269     131.631 122.889 103.085  1.00  0.00           H  
ATOM   3960 HG12 ILE R 269     131.264 120.596 102.223  1.00  0.00           H  
ATOM   3961 HG13 ILE R 269     131.919 121.059 100.680  1.00  0.00           H  
ATOM   3962 HG21 ILE R 269     129.423 122.267 102.355  1.00  0.00           H  
ATOM   3963 HG22 ILE R 269     129.688 123.909 101.802  1.00  0.00           H  
ATOM   3964 HG23 ILE R 269     129.790 122.568 100.667  1.00  0.00           H  
ATOM   3965 HD11 ILE R 269     133.431 119.912 102.616  1.00  0.00           H  
ATOM   3966 HD12 ILE R 269     134.127 121.064 101.485  1.00  0.00           H  
ATOM   3967 HD13 ILE R 269     133.667 121.585 103.105  1.00  0.00           H  
ATOM   3968  N   CYS R 270     131.181 124.945  99.555  1.00 62.07           N  
ATOM   3969  CA  CYS R 270     130.796 125.302  98.187  1.00 62.07           C  
ATOM   3970  C   CYS R 270     131.965 125.975  97.452  1.00 62.07           C  
ATOM   3971  O   CYS R 270     132.271 125.576  96.331  1.00 62.07           O  
ATOM   3972  CB  CYS R 270     129.560 126.219  98.134  1.00 62.07           C  
ATOM   3973  SG  CYS R 270     128.076 125.333  98.687  1.00 62.07           S  
ATOM   3974  H   CYS R 270     130.794 125.510 100.297  1.00  0.00           H  
ATOM   3975  HA  CYS R 270     130.554 124.383  97.647  1.00  0.00           H  
ATOM   3976  HB2 CYS R 270     129.713 127.100  98.755  1.00  0.00           H  
ATOM   3977  HB3 CYS R 270     129.381 126.570  97.117  1.00  0.00           H  
ATOM   3978  HG  CYS R 270     128.383 125.348  99.989  1.00  0.00           H  
ATOM   3979  N   THR R 271     132.608 126.951  98.116  1.00 61.02           N  
ATOM   3980  CA  THR R 271     133.686 127.781  97.574  1.00 61.02           C  
ATOM   3981  C   THR R 271     134.964 127.001  97.214  1.00 61.02           C  
ATOM   3982  O   THR R 271     135.597 127.347  96.218  1.00 61.02           O  
ATOM   3983  CB  THR R 271     134.073 128.915  98.562  1.00 61.02           C  
ATOM   3984  CG2 THR R 271     135.232 129.836  98.130  1.00 61.02           C  
ATOM   3985  OG1 THR R 271     132.944 129.737  98.770  1.00 61.02           O  
ATOM   3986  H   THR R 271     132.303 127.186  99.051  1.00  0.00           H  
ATOM   3987  HA  THR R 271     133.311 128.235  96.654  1.00  0.00           H  
ATOM   3988  HB  THR R 271     134.327 128.476  99.529  1.00  0.00           H  
ATOM   3989  HG1 THR R 271     132.299 129.247  99.289  1.00  0.00           H  
ATOM   3990 HG21 THR R 271     135.341 130.675  98.819  1.00  0.00           H  
ATOM   3991 HG22 THR R 271     136.190 129.316  98.118  1.00  0.00           H  
ATOM   3992 HG23 THR R 271     135.058 130.246  97.135  1.00  0.00           H  
ATOM   3993  N   VAL R 272     135.313 125.958  97.990  1.00 65.84           N  
ATOM   3994  CA  VAL R 272     136.474 125.111  97.699  1.00 65.84           C  
ATOM   3995  C   VAL R 272     136.233 124.131  96.523  1.00 65.84           C  
ATOM   3996  O   VAL R 272     137.210 123.593  96.009  1.00 65.84           O  
ATOM   3997  CB  VAL R 272     136.962 124.351  98.972  1.00 65.84           C  
ATOM   3998  CG1 VAL R 272     136.078 123.165  99.399  1.00 65.84           C  
ATOM   3999  CG2 VAL R 272     138.430 123.898  98.875  1.00 65.84           C  
ATOM   4000  H   VAL R 272     134.762 125.715  98.802  1.00  0.00           H  
ATOM   4001  HA  VAL R 272     137.287 125.771  97.388  1.00  0.00           H  
ATOM   4002  HB  VAL R 272     136.927 125.073  99.789  1.00  0.00           H  
ATOM   4003 HG11 VAL R 272     136.398 122.769 100.363  1.00  0.00           H  
ATOM   4004 HG12 VAL R 272     135.043 123.475  99.504  1.00  0.00           H  
ATOM   4005 HG13 VAL R 272     136.113 122.344  98.682  1.00  0.00           H  
ATOM   4006 HG21 VAL R 272     138.790 123.536  99.838  1.00  0.00           H  
ATOM   4007 HG22 VAL R 272     138.567 123.092  98.154  1.00  0.00           H  
ATOM   4008 HG23 VAL R 272     139.071 124.726  98.577  1.00  0.00           H  
ATOM   4009  N   MET R 273     134.967 123.947  96.097  1.00 74.08           N  
ATOM   4010  CA  MET R 273     134.574 123.059  94.999  1.00 74.08           C  
ATOM   4011  C   MET R 273     134.112 123.788  93.725  1.00 74.08           C  
ATOM   4012  O   MET R 273     134.167 123.160  92.670  1.00 74.08           O  
ATOM   4013  CB  MET R 273     133.464 122.103  95.470  1.00 74.08           C  
ATOM   4014  CG  MET R 273     133.917 121.108  96.547  1.00 74.08           C  
ATOM   4015  SD  MET R 273     132.797 119.700  96.771  1.00 74.08           S  
ATOM   4016  CE  MET R 273     131.278 120.540  97.294  1.00 74.08           C  
ATOM   4017  H   MET R 273     134.214 124.440  96.558  1.00  0.00           H  
ATOM   4018  HA  MET R 273     135.424 122.445  94.698  1.00  0.00           H  
ATOM   4019  HB2 MET R 273     132.626 122.690  95.848  1.00  0.00           H  
ATOM   4020  HB3 MET R 273     133.076 121.537  94.622  1.00  0.00           H  
ATOM   4021  HG2 MET R 273     134.895 120.703  96.286  1.00  0.00           H  
ATOM   4022  HG3 MET R 273     134.040 121.614  97.504  1.00  0.00           H  
ATOM   4023  HE1 MET R 273     130.489 119.806  97.456  1.00  0.00           H  
ATOM   4024  HE2 MET R 273     131.437 121.075  98.228  1.00  0.00           H  
ATOM   4025  HE3 MET R 273     130.934 121.245  96.539  1.00  0.00           H  
ATOM   4026  N   ASP R 274     133.677 125.061  93.800  1.00 77.91           N  
ATOM   4027  CA  ASP R 274     133.269 125.848  92.623  1.00 77.91           C  
ATOM   4028  C   ASP R 274     134.344 126.064  91.538  1.00 77.91           C  
ATOM   4029  O   ASP R 274     133.988 125.936  90.368  1.00 77.91           O  
ATOM   4030  CB  ASP R 274     132.526 127.168  92.942  1.00 77.91           C  
ATOM   4031  CG  ASP R 274     131.145 126.970  93.568  1.00 77.91           C  
ATOM   4032  OD1 ASP R 274     130.385 126.136  93.025  1.00 77.91           O  
ATOM   4033  OD2 ASP R 274     130.828 127.733  94.505  1.00 77.91           O1-
ATOM   4034  H   ASP R 274     133.605 125.520  94.698  1.00  0.00           H  
ATOM   4035  HA  ASP R 274     132.537 125.207  92.125  1.00  0.00           H  
ATOM   4036  HB2 ASP R 274     133.131 127.738  93.648  1.00  0.00           H  
ATOM   4037  HB3 ASP R 274     132.413 127.797  92.059  1.00  0.00           H  
ATOM   4038  N   PRO R 275     135.636 126.252  91.892  1.00 81.89           N  
ATOM   4039  CA  PRO R 275     136.737 126.168  90.915  1.00 81.89           C  
ATOM   4040  C   PRO R 275     136.861 124.817  90.184  1.00 81.89           C  
ATOM   4041  O   PRO R 275     137.114 124.814  88.981  1.00 81.89           O  
ATOM   4042  CB  PRO R 275     137.986 126.503  91.744  1.00 81.89           C  
ATOM   4043  CG  PRO R 275     137.468 127.378  92.870  1.00 81.89           C  
ATOM   4044  CD  PRO R 275     136.117 126.750  93.180  1.00 81.89           C  
ATOM   4045  HA  PRO R 275     136.575 126.953  90.176  1.00  0.00           H  
ATOM   4046  HB2 PRO R 275     138.419 125.597  92.170  1.00  0.00           H  
ATOM   4047  HB3 PRO R 275     138.757 127.000  91.155  1.00  0.00           H  
ATOM   4048  HG2 PRO R 275     138.136 127.423  93.731  1.00  0.00           H  
ATOM   4049  HG3 PRO R 275     137.323 128.394  92.503  1.00  0.00           H  
ATOM   4050  HD2 PRO R 275     136.245 125.913  93.867  1.00  0.00           H  
ATOM   4051  HD3 PRO R 275     135.442 127.477  93.629  1.00  0.00           H  
ATOM   4052  N   PHE R 276     136.650 123.708  90.914  1.00 82.69           N  
ATOM   4053  CA  PHE R 276     136.740 122.334  90.407  1.00 82.69           C  
ATOM   4054  C   PHE R 276     135.507 121.852  89.625  1.00 82.69           C  
ATOM   4055  O   PHE R 276     135.603 120.814  88.970  1.00 82.69           O  
ATOM   4056  CB  PHE R 276     137.066 121.377  91.570  1.00 82.69           C  
ATOM   4057  CG  PHE R 276     138.427 121.619  92.195  1.00 82.69           C  
ATOM   4058  CD1 PHE R 276     139.595 121.091  91.607  1.00 82.69           C  
ATOM   4059  CD2 PHE R 276     138.553 122.525  93.267  1.00 82.69           C  
ATOM   4060  CE1 PHE R 276     140.840 121.403  92.138  1.00 82.69           C  
ATOM   4061  CE2 PHE R 276     139.804 122.823  93.787  1.00 82.69           C  
ATOM   4062  CZ  PHE R 276     140.943 122.257  93.230  1.00 82.69           C  
ATOM   4063  H   PHE R 276     136.415 123.799  91.892  1.00  0.00           H  
ATOM   4064  HA  PHE R 276     137.569 122.279  89.705  1.00  0.00           H  
ATOM   4065  HB2 PHE R 276     136.306 121.461  92.347  1.00  0.00           H  
ATOM   4066  HB3 PHE R 276     137.031 120.341  91.229  1.00  0.00           H  
ATOM   4067  HD1 PHE R 276     139.524 120.438  90.749  1.00  0.00           H  
ATOM   4068  HD2 PHE R 276     137.671 122.992  93.674  1.00  0.00           H  
ATOM   4069  HE1 PHE R 276     141.733 120.985  91.698  1.00  0.00           H  
ATOM   4070  HE2 PHE R 276     139.889 123.511  94.616  1.00  0.00           H  
ATOM   4071  HZ  PHE R 276     141.914 122.502  93.634  1.00  0.00           H  
ATOM   4072  N   LEU R 277     134.392 122.596  89.696  1.00 85.06           N  
ATOM   4073  CA  LEU R 277     133.129 122.271  89.033  1.00 85.06           C  
ATOM   4074  C   LEU R 277     132.697 123.366  88.038  1.00 85.06           C  
ATOM   4075  O   LEU R 277     131.550 123.335  87.603  1.00 85.06           O  
ATOM   4076  CB  LEU R 277     132.044 121.975  90.098  1.00 85.06           C  
ATOM   4077  CG  LEU R 277     132.311 120.738  90.990  1.00 85.06           C  
ATOM   4078  CD1 LEU R 277     131.244 120.622  92.098  1.00 85.06           C  
ATOM   4079  CD2 LEU R 277     132.444 119.428  90.183  1.00 85.06           C  
ATOM   4080  H   LEU R 277     134.388 123.426  90.273  1.00  0.00           H  
ATOM   4081  HA  LEU R 277     133.250 121.382  88.413  1.00  0.00           H  
ATOM   4082  HB2 LEU R 277     131.923 122.860  90.727  1.00  0.00           H  
ATOM   4083  HB3 LEU R 277     131.083 121.821  89.608  1.00  0.00           H  
ATOM   4084  HG  LEU R 277     133.261 120.899  91.500  1.00  0.00           H  
ATOM   4085 HD11 LEU R 277     131.706 120.388  93.057  1.00  0.00           H  
ATOM   4086 HD12 LEU R 277     130.690 121.552  92.230  1.00  0.00           H  
ATOM   4087 HD13 LEU R 277     130.509 119.844  91.891  1.00  0.00           H  
ATOM   4088 HD21 LEU R 277     131.900 118.600  90.639  1.00  0.00           H  
ATOM   4089 HD22 LEU R 277     132.067 119.534  89.166  1.00  0.00           H  
ATOM   4090 HD23 LEU R 277     133.488 119.122  90.116  1.00  0.00           H  
ATOM   4091  N   HIS R 278     133.621 124.260  87.637  1.00 91.02           N  
ATOM   4092  CA  HIS R 278     133.471 125.257  86.562  1.00 91.02           C  
ATOM   4093  C   HIS R 278     132.529 126.432  86.883  1.00 91.02           C  
ATOM   4094  O   HIS R 278     131.842 126.919  85.985  1.00 91.02           O  
ATOM   4095  CB  HIS R 278     133.132 124.595  85.204  1.00 91.02           C  
ATOM   4096  CG  HIS R 278     134.071 123.488  84.803  1.00 91.02           C  
ATOM   4097  CD2 HIS R 278     135.417 123.498  84.516  1.00 91.02           C  
ATOM   4098  ND1 HIS R 278     133.662 122.176  84.649  1.00 91.02           N  
ATOM   4099  CE1 HIS R 278     134.740 121.471  84.296  1.00 91.02           C  
ATOM   4100  NE2 HIS R 278     135.841 122.207  84.197  1.00 91.02           N  
ATOM   4101  H   HIS R 278     134.542 124.210  88.049  1.00  0.00           H  
ATOM   4102  HA  HIS R 278     134.459 125.708  86.460  1.00  0.00           H  
ATOM   4103  HB2 HIS R 278     132.111 124.212  85.202  1.00  0.00           H  
ATOM   4104  HB3 HIS R 278     133.172 125.340  84.408  1.00  0.00           H  
ATOM   4105  HD1 HIS R 278     132.728 121.816  84.787  1.00  0.00           H  
ATOM   4106  HD2 HIS R 278     136.110 124.327  84.520  1.00  0.00           H  
ATOM   4107  HE1 HIS R 278     134.719 120.407  84.109  1.00  0.00           H  
ATOM   4108  N   TYR R 279     132.552 126.896  88.145  1.00 88.20           N  
ATOM   4109  CA  TYR R 279     131.882 128.104  88.650  1.00 88.20           C  
ATOM   4110  C   TYR R 279     130.361 128.081  88.408  1.00 88.20           C  
ATOM   4111  O   TYR R 279     129.778 129.057  87.934  1.00 88.20           O  
ATOM   4112  CB  TYR R 279     132.582 129.370  88.107  1.00 88.20           C  
ATOM   4113  CG  TYR R 279     134.066 129.430  88.427  1.00 88.20           C  
ATOM   4114  CD1 TYR R 279     134.496 129.921  89.677  1.00 88.20           C  
ATOM   4115  CD2 TYR R 279     135.019 128.959  87.499  1.00 88.20           C  
ATOM   4116  CE1 TYR R 279     135.866 129.936  89.999  1.00 88.20           C  
ATOM   4117  CE2 TYR R 279     136.390 128.973  87.820  1.00 88.20           C  
ATOM   4118  CZ  TYR R 279     136.814 129.462  89.071  1.00 88.20           C  
ATOM   4119  OH  TYR R 279     138.140 129.471  89.392  1.00 88.20           O  
ATOM   4120  H   TYR R 279     133.145 126.428  88.820  1.00  0.00           H  
ATOM   4121  HA  TYR R 279     132.011 128.094  89.732  1.00  0.00           H  
ATOM   4122  HB2 TYR R 279     132.452 129.445  87.027  1.00  0.00           H  
ATOM   4123  HB3 TYR R 279     132.112 130.256  88.534  1.00  0.00           H  
ATOM   4124  HD1 TYR R 279     133.774 130.277  90.398  1.00  0.00           H  
ATOM   4125  HD2 TYR R 279     134.700 128.574  86.541  1.00  0.00           H  
ATOM   4126  HE1 TYR R 279     136.185 130.308  90.961  1.00  0.00           H  
ATOM   4127  HE2 TYR R 279     137.114 128.605  87.108  1.00  0.00           H  
ATOM   4128  HH  TYR R 279     138.307 129.853  90.260  1.00  0.00           H  
ATOM   4129  N   ILE R 280     129.774 126.918  88.715  1.00 85.20           N  
ATOM   4130  CA  ILE R 280     128.381 126.553  88.470  1.00 85.20           C  
ATOM   4131  C   ILE R 280     127.372 127.106  89.489  1.00 85.20           C  
ATOM   4132  O   ILE R 280     126.173 126.986  89.233  1.00 85.20           O  
ATOM   4133  CB  ILE R 280     128.230 125.007  88.454  1.00 85.20           C  
ATOM   4134  CG1 ILE R 280     128.927 124.324  89.662  1.00 85.20           C  
ATOM   4135  CG2 ILE R 280     128.679 124.446  87.094  1.00 85.20           C  
ATOM   4136  CD1 ILE R 280     128.456 122.889  89.924  1.00 85.20           C  
ATOM   4137  H   ILE R 280     130.348 126.175  89.087  1.00  0.00           H  
ATOM   4138  HA  ILE R 280     128.094 126.949  87.494  1.00  0.00           H  
ATOM   4139  HB  ILE R 280     127.172 124.750  88.529  1.00  0.00           H  
ATOM   4140 HG12 ILE R 280     130.008 124.329  89.529  1.00  0.00           H  
ATOM   4141 HG13 ILE R 280     128.746 124.895  90.573  1.00  0.00           H  
ATOM   4142 HG21 ILE R 280     128.659 123.357  87.071  1.00  0.00           H  
ATOM   4143 HG22 ILE R 280     128.022 124.798  86.299  1.00  0.00           H  
ATOM   4144 HG23 ILE R 280     129.684 124.778  86.839  1.00  0.00           H  
ATOM   4145 HD11 ILE R 280     128.882 122.507  90.851  1.00  0.00           H  
ATOM   4146 HD12 ILE R 280     127.371 122.841  90.017  1.00  0.00           H  
ATOM   4147 HD13 ILE R 280     128.755 122.217  89.121  1.00  0.00           H  
ATOM   4148  N   ILE R 281     127.843 127.684  90.610  1.00 81.04           N  
ATOM   4149  CA  ILE R 281     126.977 128.208  91.666  1.00 81.04           C  
ATOM   4150  C   ILE R 281     126.113 129.392  91.159  1.00 81.04           C  
ATOM   4151  O   ILE R 281     126.673 130.356  90.631  1.00 81.04           O  
ATOM   4152  CB  ILE R 281     127.786 128.649  92.922  1.00 81.04           C  
ATOM   4153  CG1 ILE R 281     126.852 128.967  94.113  1.00 81.04           C  
ATOM   4154  CG2 ILE R 281     128.802 129.793  92.702  1.00 81.04           C  
ATOM   4155  CD1 ILE R 281     127.533 128.902  95.483  1.00 81.04           C  
ATOM   4156  H   ILE R 281     128.838 127.751  90.765  1.00  0.00           H  
ATOM   4157  HA  ILE R 281     126.373 127.361  91.985  1.00  0.00           H  
ATOM   4158  HB  ILE R 281     128.361 127.771  93.212  1.00  0.00           H  
ATOM   4159 HG12 ILE R 281     126.413 129.955  93.990  1.00  0.00           H  
ATOM   4160 HG13 ILE R 281     126.019 128.266  94.127  1.00  0.00           H  
ATOM   4161 HG21 ILE R 281     129.452 129.908  93.570  1.00  0.00           H  
ATOM   4162 HG22 ILE R 281     129.446 129.594  91.845  1.00  0.00           H  
ATOM   4163 HG23 ILE R 281     128.317 130.755  92.544  1.00  0.00           H  
ATOM   4164 HD11 ILE R 281     126.781 128.842  96.267  1.00  0.00           H  
ATOM   4165 HD12 ILE R 281     128.182 128.031  95.570  1.00  0.00           H  
ATOM   4166 HD13 ILE R 281     128.134 129.791  95.671  1.00  0.00           H  
ATOM   4167  N   PRO R 282     124.767 129.299  91.304  1.00 81.71           N  
ATOM   4168  CA  PRO R 282     123.862 130.446  91.085  1.00 81.71           C  
ATOM   4169  C   PRO R 282     124.257 131.680  91.932  1.00 81.71           C  
ATOM   4170  O   PRO R 282     124.533 131.499  93.120  1.00 81.71           O  
ATOM   4171  CB  PRO R 282     122.489 129.902  91.525  1.00 81.71           C  
ATOM   4172  CG  PRO R 282     122.578 128.406  91.300  1.00 81.71           C  
ATOM   4173  CD  PRO R 282     124.015 128.101  91.685  1.00 81.71           C  
ATOM   4174  HA  PRO R 282     123.846 130.626  90.012  1.00  0.00           H  
ATOM   4175  HB2 PRO R 282     122.308 130.091  92.584  1.00  0.00           H  
ATOM   4176  HB3 PRO R 282     121.667 130.352  90.968  1.00  0.00           H  
ATOM   4177  HG2 PRO R 282     121.846 127.835  91.871  1.00  0.00           H  
ATOM   4178  HG3 PRO R 282     122.428 128.187  90.242  1.00  0.00           H  
ATOM   4179  HD2 PRO R 282     124.099 127.954  92.762  1.00  0.00           H  
ATOM   4180  HD3 PRO R 282     124.351 127.194  91.181  1.00  0.00           H  
ATOM   4181  N   PRO R 283     124.274 132.899  91.338  1.00 82.95           N  
ATOM   4182  CA  PRO R 283     124.547 134.153  92.078  1.00 82.95           C  
ATOM   4183  C   PRO R 283     123.697 134.378  93.343  1.00 82.95           C  
ATOM   4184  O   PRO R 283     124.222 134.879  94.336  1.00 82.95           O  
ATOM   4185  CB  PRO R 283     124.301 135.259  91.038  1.00 82.95           C  
ATOM   4186  CG  PRO R 283     124.564 134.589  89.702  1.00 82.95           C  
ATOM   4187  CD  PRO R 283     124.061 133.168  89.914  1.00 82.95           C  
ATOM   4188  HA  PRO R 283     125.603 134.141  92.354  1.00  0.00           H  
ATOM   4189  HB2 PRO R 283     123.265 135.601  91.069  1.00  0.00           H  
ATOM   4190  HB3 PRO R 283     124.938 136.130  91.194  1.00  0.00           H  
ATOM   4191  HG2 PRO R 283     124.094 135.096  88.859  1.00  0.00           H  
ATOM   4192  HG3 PRO R 283     125.640 134.567  89.521  1.00  0.00           H  
ATOM   4193  HD2 PRO R 283     122.995 133.093  89.695  1.00  0.00           H  
ATOM   4194  HD3 PRO R 283     124.605 132.486  89.259  1.00  0.00           H  
ATOM   4195  N   THR R 284     122.419 133.965  93.284  1.00 80.12           N  
ATOM   4196  CA  THR R 284     121.451 134.042  94.378  1.00 80.12           C  
ATOM   4197  C   THR R 284     121.786 133.130  95.576  1.00 80.12           C  
ATOM   4198  O   THR R 284     121.523 133.527  96.710  1.00 80.12           O  
ATOM   4199  CB  THR R 284     120.023 133.678  93.892  1.00 80.12           C  
ATOM   4200  CG2 THR R 284     118.903 133.927  94.919  1.00 80.12           C  
ATOM   4201  OG1 THR R 284     119.714 134.420  92.728  1.00 80.12           O  
ATOM   4202  H   THR R 284     122.059 133.592  92.418  1.00  0.00           H  
ATOM   4203  HA  THR R 284     121.443 135.074  94.735  1.00  0.00           H  
ATOM   4204  HB  THR R 284     119.997 132.626  93.602  1.00  0.00           H  
ATOM   4205  HG1 THR R 284     118.782 134.308  92.531  1.00  0.00           H  
ATOM   4206 HG21 THR R 284     117.919 133.754  94.480  1.00  0.00           H  
ATOM   4207 HG22 THR R 284     118.984 133.264  95.781  1.00  0.00           H  
ATOM   4208 HG23 THR R 284     118.926 134.954  95.286  1.00  0.00           H  
ATOM   4209  N   LEU R 285     122.390 131.952  95.326  1.00 75.66           N  
ATOM   4210  CA  LEU R 285     122.867 131.061  96.388  1.00 75.66           C  
ATOM   4211  C   LEU R 285     124.078 131.653  97.124  1.00 75.66           C  
ATOM   4212  O   LEU R 285     124.141 131.538  98.345  1.00 75.66           O  
ATOM   4213  CB  LEU R 285     123.162 129.650  95.828  1.00 75.66           C  
ATOM   4214  CG  LEU R 285     123.577 128.599  96.891  1.00 75.66           C  
ATOM   4215  CD1 LEU R 285     122.512 128.423  97.996  1.00 75.66           C  
ATOM   4216  CD2 LEU R 285     123.959 127.259  96.229  1.00 75.66           C  
ATOM   4217  H   LEU R 285     122.614 131.687  94.377  1.00  0.00           H  
ATOM   4218  HA  LEU R 285     122.057 130.975  97.115  1.00  0.00           H  
ATOM   4219  HB2 LEU R 285     122.279 129.286  95.299  1.00  0.00           H  
ATOM   4220  HB3 LEU R 285     123.948 129.724  95.076  1.00  0.00           H  
ATOM   4221  HG  LEU R 285     124.487 128.950  97.378  1.00  0.00           H  
ATOM   4222 HD11 LEU R 285     122.380 127.382  98.293  1.00  0.00           H  
ATOM   4223 HD12 LEU R 285     122.799 128.972  98.893  1.00  0.00           H  
ATOM   4224 HD13 LEU R 285     121.533 128.791  97.686  1.00  0.00           H  
ATOM   4225 HD21 LEU R 285     124.977 126.970  96.495  1.00  0.00           H  
ATOM   4226 HD22 LEU R 285     123.303 126.440  96.523  1.00  0.00           H  
ATOM   4227 HD23 LEU R 285     123.917 127.317  95.142  1.00  0.00           H  
ATOM   4228  N   ASN R 286     124.983 132.311  96.381  1.00 74.55           N  
ATOM   4229  CA  ASN R 286     126.168 132.972  96.927  1.00 74.55           C  
ATOM   4230  C   ASN R 286     125.838 134.159  97.857  1.00 74.55           C  
ATOM   4231  O   ASN R 286     126.634 134.432  98.751  1.00 74.55           O  
ATOM   4232  CB  ASN R 286     127.104 133.408  95.779  1.00 74.55           C  
ATOM   4233  CG  ASN R 286     128.586 133.175  96.089  1.00 74.55           C  
ATOM   4234  ND2 ASN R 286     129.178 134.010  96.946  1.00 74.55           N  
ATOM   4235  OD1 ASN R 286     129.194 132.254  95.553  1.00 74.55           O  
ATOM   4236  H   ASN R 286     124.853 132.371  95.381  1.00  0.00           H  
ATOM   4237  HA  ASN R 286     126.696 132.266  97.573  1.00  0.00           H  
ATOM   4238  HB2 ASN R 286     126.896 132.796  94.898  1.00  0.00           H  
ATOM   4239  HB3 ASN R 286     126.912 134.430  95.463  1.00  0.00           H  
ATOM   4240 HD21 ASN R 286     128.644 134.721  97.425  1.00  0.00           H  
ATOM   4241 HD22 ASN R 286     130.154 133.884  97.170  1.00  0.00           H  
ATOM   4242  N   ASP R 287     124.661 134.794  97.691  1.00 76.77           N  
ATOM   4243  CA  ASP R 287     124.063 135.702  98.678  1.00 76.77           C  
ATOM   4244  C   ASP R 287     123.829 134.976 100.019  1.00 76.77           C  
ATOM   4245  O   ASP R 287     124.404 135.380 101.026  1.00 76.77           O  
ATOM   4246  CB  ASP R 287     122.809 136.435  98.119  1.00 76.77           C  
ATOM   4247  CG  ASP R 287     121.807 136.962  99.158  1.00 76.77           C  
ATOM   4248  OD1 ASP R 287     122.112 138.002  99.777  1.00 76.77           O  
ATOM   4249  OD2 ASP R 287     120.753 136.307  99.317  1.00 76.77           O1-
ATOM   4250  H   ASP R 287     124.057 134.515  96.930  1.00  0.00           H  
ATOM   4251  HA  ASP R 287     124.806 136.478  98.873  1.00  0.00           H  
ATOM   4252  HB2 ASP R 287     123.117 137.282  97.504  1.00  0.00           H  
ATOM   4253  HB3 ASP R 287     122.268 135.800  97.422  1.00  0.00           H  
ATOM   4254  N   VAL R 288     123.028 133.898  99.990  1.00 68.70           N  
ATOM   4255  CA  VAL R 288     122.635 133.125 101.170  1.00 68.70           C  
ATOM   4256  C   VAL R 288     123.836 132.568 101.965  1.00 68.70           C  
ATOM   4257  O   VAL R 288     123.843 132.709 103.186  1.00 68.70           O  
ATOM   4258  CB  VAL R 288     121.664 131.964 100.808  1.00 68.70           C  
ATOM   4259  CG1 VAL R 288     121.249 131.088 102.010  1.00 68.70           C  
ATOM   4260  CG2 VAL R 288     120.399 132.494 100.107  1.00 68.70           C  
ATOM   4261  H   VAL R 288     122.603 133.622  99.116  1.00  0.00           H  
ATOM   4262  HA  VAL R 288     122.102 133.815 101.828  1.00  0.00           H  
ATOM   4263  HB  VAL R 288     122.164 131.306 100.096  1.00  0.00           H  
ATOM   4264 HG11 VAL R 288     120.493 130.357 101.721  1.00  0.00           H  
ATOM   4265 HG12 VAL R 288     122.086 130.522 102.419  1.00  0.00           H  
ATOM   4266 HG13 VAL R 288     120.830 131.695 102.813  1.00  0.00           H  
ATOM   4267 HG21 VAL R 288     119.723 131.682  99.840  1.00  0.00           H  
ATOM   4268 HG22 VAL R 288     119.852 133.185 100.750  1.00  0.00           H  
ATOM   4269 HG23 VAL R 288     120.637 133.024  99.185  1.00  0.00           H  
ATOM   4270  N   LEU R 289     124.852 132.023 101.271  1.00 62.83           N  
ATOM   4271  CA  LEU R 289     126.087 131.523 101.887  1.00 62.83           C  
ATOM   4272  C   LEU R 289     126.884 132.608 102.636  1.00 62.83           C  
ATOM   4273  O   LEU R 289     127.371 132.340 103.735  1.00 62.83           O  
ATOM   4274  CB  LEU R 289     126.996 130.859 100.832  1.00 62.83           C  
ATOM   4275  CG  LEU R 289     126.430 129.624 100.100  1.00 62.83           C  
ATOM   4276  CD1 LEU R 289     127.505 129.027  99.185  1.00 62.83           C  
ATOM   4277  CD2 LEU R 289     125.848 128.549 101.032  1.00 62.83           C  
ATOM   4278  H   LEU R 289     124.784 131.948 100.264  1.00  0.00           H  
ATOM   4279  HA  LEU R 289     125.798 130.783 102.634  1.00  0.00           H  
ATOM   4280  HB2 LEU R 289     127.298 131.603 100.092  1.00  0.00           H  
ATOM   4281  HB3 LEU R 289     127.910 130.549 101.333  1.00  0.00           H  
ATOM   4282  HG  LEU R 289     125.622 129.953  99.454  1.00  0.00           H  
ATOM   4283 HD11 LEU R 289     127.057 128.368  98.443  1.00  0.00           H  
ATOM   4284 HD12 LEU R 289     128.068 129.797  98.656  1.00  0.00           H  
ATOM   4285 HD13 LEU R 289     128.213 128.435  99.762  1.00  0.00           H  
ATOM   4286 HD21 LEU R 289     126.129 127.542 100.723  1.00  0.00           H  
ATOM   4287 HD22 LEU R 289     126.195 128.674 102.055  1.00  0.00           H  
ATOM   4288 HD23 LEU R 289     124.758 128.592 101.043  1.00  0.00           H  
ATOM   4289  N   ILE R 290     126.978 133.809 102.040  1.00 61.49           N  
ATOM   4290  CA  ILE R 290     127.644 134.982 102.612  1.00 61.49           C  
ATOM   4291  C   ILE R 290     126.976 135.501 103.899  1.00 61.49           C  
ATOM   4292  O   ILE R 290     127.686 135.786 104.863  1.00 61.49           O  
ATOM   4293  CB  ILE R 290     127.768 136.122 101.548  1.00 61.49           C  
ATOM   4294  CG1 ILE R 290     128.870 135.786 100.520  1.00 61.49           C  
ATOM   4295  CG2 ILE R 290     127.927 137.568 102.079  1.00 61.49           C  
ATOM   4296  CD1 ILE R 290     130.276 135.707 101.111  1.00 61.49           C  
ATOM   4297  H   ILE R 290     126.534 133.951 101.143  1.00  0.00           H  
ATOM   4298  HA  ILE R 290     128.643 134.658 102.905  1.00  0.00           H  
ATOM   4299  HB  ILE R 290     126.840 136.134 100.978  1.00  0.00           H  
ATOM   4300 HG12 ILE R 290     128.667 134.815 100.073  1.00  0.00           H  
ATOM   4301 HG13 ILE R 290     128.849 136.504  99.700  1.00  0.00           H  
ATOM   4302 HG21 ILE R 290     128.101 138.268 101.262  1.00  0.00           H  
ATOM   4303 HG22 ILE R 290     127.028 137.913 102.592  1.00  0.00           H  
ATOM   4304 HG23 ILE R 290     128.759 137.660 102.775  1.00  0.00           H  
ATOM   4305 HD11 ILE R 290     131.018 136.067 100.401  1.00  0.00           H  
ATOM   4306 HD12 ILE R 290     130.345 136.286 102.027  1.00  0.00           H  
ATOM   4307 HD13 ILE R 290     130.532 134.684 101.374  1.00  0.00           H  
ATOM   4308  N   TRP R 291     125.636 135.583 103.895  1.00 65.50           N  
ATOM   4309  CA  TRP R 291     124.841 136.056 105.028  1.00 65.50           C  
ATOM   4310  C   TRP R 291     124.731 135.067 106.199  1.00 65.50           C  
ATOM   4311  O   TRP R 291     124.596 135.525 107.334  1.00 65.50           O  
ATOM   4312  CB  TRP R 291     123.481 136.577 104.531  1.00 65.50           C  
ATOM   4313  CG  TRP R 291     123.595 137.938 103.912  1.00 65.50           C  
ATOM   4314  CD1 TRP R 291     123.801 138.220 102.606  1.00 65.50           C  
ATOM   4315  CD2 TRP R 291     123.665 139.217 104.607  1.00 65.50           C  
ATOM   4316  CE2 TRP R 291     123.952 140.235 103.650  1.00 65.50           C  
ATOM   4317  CE3 TRP R 291     123.535 139.619 105.958  1.00 65.50           C  
ATOM   4318  NE1 TRP R 291     124.016 139.571 102.445  1.00 65.50           N  
ATOM   4319  CZ2 TRP R 291     124.116 141.579 104.016  1.00 65.50           C  
ATOM   4320  CZ3 TRP R 291     123.677 140.970 106.333  1.00 65.50           C  
ATOM   4321  CH2 TRP R 291     123.975 141.947 105.364  1.00 65.50           C  
ATOM   4322  H   TRP R 291     125.124 135.337 103.058  1.00  0.00           H  
ATOM   4323  HA  TRP R 291     125.363 136.912 105.462  1.00  0.00           H  
ATOM   4324  HB2 TRP R 291     123.023 135.879 103.827  1.00  0.00           H  
ATOM   4325  HB3 TRP R 291     122.787 136.671 105.367  1.00  0.00           H  
ATOM   4326  HD1 TRP R 291     123.806 137.501 101.810  1.00  0.00           H  
ATOM   4327  HE1 TRP R 291     124.182 139.984 101.538  1.00  0.00           H  
ATOM   4328  HE3 TRP R 291     123.322 138.876 106.713  1.00  0.00           H  
ATOM   4329  HZ2 TRP R 291     124.355 142.317 103.270  1.00  0.00           H  
ATOM   4330  HZ3 TRP R 291     123.570 141.259 107.367  1.00  0.00           H  
ATOM   4331  HH2 TRP R 291     124.106 142.978 105.647  1.00  0.00           H  
ATOM   4332  N   PHE R 292     124.873 133.756 105.936  1.00 58.25           N  
ATOM   4333  CA  PHE R 292     125.106 132.741 106.969  1.00 58.25           C  
ATOM   4334  C   PHE R 292     126.478 132.888 107.649  1.00 58.25           C  
ATOM   4335  O   PHE R 292     126.558 132.723 108.865  1.00 58.25           O  
ATOM   4336  CB  PHE R 292     124.908 131.323 106.393  1.00 58.25           C  
ATOM   4337  CG  PHE R 292     123.490 130.784 106.498  1.00 58.25           C  
ATOM   4338  CD1 PHE R 292     122.425 131.400 105.807  1.00 58.25           C  
ATOM   4339  CD2 PHE R 292     123.214 129.679 107.332  1.00 58.25           C  
ATOM   4340  CE1 PHE R 292     121.138 130.889 105.909  1.00 58.25           C  
ATOM   4341  CE2 PHE R 292     121.919 129.187 107.427  1.00 58.25           C  
ATOM   4342  CZ  PHE R 292     120.888 129.784 106.712  1.00 58.25           C  
ATOM   4343  H   PHE R 292     124.953 133.446 104.977  1.00  0.00           H  
ATOM   4344  HA  PHE R 292     124.363 132.886 107.756  1.00  0.00           H  
ATOM   4345  HB2 PHE R 292     125.205 131.300 105.344  1.00  0.00           H  
ATOM   4346  HB3 PHE R 292     125.572 130.613 106.891  1.00  0.00           H  
ATOM   4347  HD1 PHE R 292     122.594 132.275 105.204  1.00  0.00           H  
ATOM   4348  HD2 PHE R 292     124.007 129.205 107.891  1.00  0.00           H  
ATOM   4349  HE1 PHE R 292     120.329 131.359 105.370  1.00  0.00           H  
ATOM   4350  HE2 PHE R 292     121.714 128.335 108.059  1.00  0.00           H  
ATOM   4351  HZ  PHE R 292     119.884 129.394 106.791  1.00  0.00           H  
ATOM   4352  N   GLY R 293     127.514 133.234 106.861  1.00 54.25           N  
ATOM   4353  CA  GLY R 293     128.879 133.496 107.328  1.00 54.25           C  
ATOM   4354  C   GLY R 293     128.932 134.703 108.276  1.00 54.25           C  
ATOM   4355  O   GLY R 293     129.588 134.629 109.315  1.00 54.25           O  
ATOM   4356  H   GLY R 293     127.352 133.342 105.869  1.00  0.00           H  
ATOM   4357  HA2 GLY R 293     129.291 132.621 107.828  1.00  0.00           H  
ATOM   4358  HA3 GLY R 293     129.514 133.697 106.464  1.00  0.00           H  
ATOM   4359  N   TYR R 294     128.197 135.780 107.947  1.00 58.35           N  
ATOM   4360  CA  TYR R 294     128.059 136.984 108.772  1.00 58.35           C  
ATOM   4361  C   TYR R 294     127.237 136.786 110.055  1.00 58.35           C  
ATOM   4362  O   TYR R 294     127.418 137.567 110.988  1.00 58.35           O  
ATOM   4363  CB  TYR R 294     127.412 138.111 107.945  1.00 58.35           C  
ATOM   4364  CG  TYR R 294     128.187 138.664 106.762  1.00 58.35           C  
ATOM   4365  CD1 TYR R 294     129.598 138.598 106.689  1.00 58.35           C  
ATOM   4366  CD2 TYR R 294     127.470 139.316 105.740  1.00 58.35           C  
ATOM   4367  CE1 TYR R 294     130.278 139.179 105.604  1.00 58.35           C  
ATOM   4368  CE2 TYR R 294     128.150 139.908 104.662  1.00 58.35           C  
ATOM   4369  CZ  TYR R 294     129.553 139.836 104.592  1.00 58.35           C  
ATOM   4370  OH  TYR R 294     130.201 140.399 103.537  1.00 58.35           O  
ATOM   4371  H   TYR R 294     127.690 135.780 107.073  1.00  0.00           H  
ATOM   4372  HA  TYR R 294     129.052 137.295 109.100  1.00  0.00           H  
ATOM   4373  HB2 TYR R 294     126.433 137.779 107.593  1.00  0.00           H  
ATOM   4374  HB3 TYR R 294     127.217 138.966 108.593  1.00  0.00           H  
ATOM   4375  HD1 TYR R 294     130.180 138.117 107.459  1.00  0.00           H  
ATOM   4376  HD2 TYR R 294     126.393 139.382 105.788  1.00  0.00           H  
ATOM   4377  HE1 TYR R 294     131.354 139.122 105.560  1.00  0.00           H  
ATOM   4378  HE2 TYR R 294     127.587 140.408 103.887  1.00  0.00           H  
ATOM   4379  HH  TYR R 294     131.163 140.296 103.550  1.00  0.00           H  
ATOM   4380  N   LEU R 295     126.356 135.771 110.094  1.00 56.10           N  
ATOM   4381  CA  LEU R 295     125.526 135.471 111.262  1.00 56.10           C  
ATOM   4382  C   LEU R 295     126.293 134.832 112.430  1.00 56.10           C  
ATOM   4383  O   LEU R 295     125.759 134.848 113.538  1.00 56.10           O  
ATOM   4384  CB  LEU R 295     124.294 134.639 110.845  1.00 56.10           C  
ATOM   4385  CG  LEU R 295     123.098 135.514 110.409  1.00 56.10           C  
ATOM   4386  CD1 LEU R 295     122.026 134.678 109.685  1.00 56.10           C  
ATOM   4387  CD2 LEU R 295     122.503 136.319 111.586  1.00 56.10           C  
ATOM   4388  H   LEU R 295     126.248 135.165 109.293  1.00  0.00           H  
ATOM   4389  HA  LEU R 295     125.172 136.425 111.654  1.00  0.00           H  
ATOM   4390  HB2 LEU R 295     124.578 133.957 110.044  1.00  0.00           H  
ATOM   4391  HB3 LEU R 295     123.961 133.996 111.662  1.00  0.00           H  
ATOM   4392  HG  LEU R 295     123.474 136.232 109.680  1.00  0.00           H  
ATOM   4393 HD11 LEU R 295     121.601 135.238 108.851  1.00  0.00           H  
ATOM   4394 HD12 LEU R 295     122.435 133.756 109.272  1.00  0.00           H  
ATOM   4395 HD13 LEU R 295     121.206 134.395 110.345  1.00  0.00           H  
ATOM   4396 HD21 LEU R 295     121.418 136.226 111.651  1.00  0.00           H  
ATOM   4397 HD22 LEU R 295     122.908 135.999 112.546  1.00  0.00           H  
ATOM   4398 HD23 LEU R 295     122.724 137.380 111.477  1.00  0.00           H  
ATOM   4399  N   ASN R 296     127.534 134.352 112.217  1.00 54.11           N  
ATOM   4400  CA  ASN R 296     128.408 133.937 113.317  1.00 54.11           C  
ATOM   4401  C   ASN R 296     128.826 135.132 114.198  1.00 54.11           C  
ATOM   4402  O   ASN R 296     128.810 134.986 115.415  1.00 54.11           O  
ATOM   4403  CB  ASN R 296     129.636 133.153 112.792  1.00 54.11           C  
ATOM   4404  CG  ASN R 296     130.399 132.352 113.863  1.00 54.11           C  
ATOM   4405  ND2 ASN R 296     129.703 131.761 114.834  1.00 54.11           N  
ATOM   4406  OD1 ASN R 296     131.622 132.261 113.812  1.00 54.11           O  
ATOM   4407  H   ASN R 296     127.932 134.362 111.288  1.00  0.00           H  
ATOM   4408  HA  ASN R 296     127.824 133.280 113.964  1.00  0.00           H  
ATOM   4409  HB2 ASN R 296     129.311 132.428 112.048  1.00  0.00           H  
ATOM   4410  HB3 ASN R 296     130.324 133.824 112.274  1.00  0.00           H  
ATOM   4411 HD21 ASN R 296     128.697 131.839 114.868  1.00  0.00           H  
ATOM   4412 HD22 ASN R 296     130.186 131.263 115.568  1.00  0.00           H  
ATOM   4413  N   SER R 297     129.108 136.299 113.590  1.00 55.43           N  
ATOM   4414  CA  SER R 297     129.407 137.554 114.294  1.00 55.43           C  
ATOM   4415  C   SER R 297     128.225 138.102 115.121  1.00 55.43           C  
ATOM   4416  O   SER R 297     128.459 138.813 116.097  1.00 55.43           O  
ATOM   4417  CB  SER R 297     129.899 138.605 113.280  1.00 55.43           C  
ATOM   4418  OG  SER R 297     131.197 138.280 112.826  1.00 55.43           O  
ATOM   4419  H   SER R 297     129.087 136.357 112.581  1.00  0.00           H  
ATOM   4420  HA  SER R 297     130.213 137.354 115.004  1.00  0.00           H  
ATOM   4421  HB2 SER R 297     129.226 138.692 112.428  1.00  0.00           H  
ATOM   4422  HB3 SER R 297     129.951 139.595 113.734  1.00  0.00           H  
ATOM   4423  HG  SER R 297     131.823 138.413 113.548  1.00  0.00           H  
ATOM   4424  N   THR R 298     126.988 137.734 114.742  1.00 59.09           N  
ATOM   4425  CA  THR R 298     125.756 138.057 115.463  1.00 59.09           C  
ATOM   4426  C   THR R 298     125.528 137.166 116.708  1.00 59.09           C  
ATOM   4427  O   THR R 298     124.892 137.624 117.658  1.00 59.09           O  
ATOM   4428  CB  THR R 298     124.514 137.898 114.539  1.00 59.09           C  
ATOM   4429  CG2 THR R 298     123.207 138.466 115.109  1.00 59.09           C  
ATOM   4430  OG1 THR R 298     124.737 138.547 113.304  1.00 59.09           O  
ATOM   4431  H   THR R 298     126.873 137.174 113.909  1.00  0.00           H  
ATOM   4432  HA  THR R 298     125.812 139.095 115.795  1.00  0.00           H  
ATOM   4433  HB  THR R 298     124.354 136.843 114.316  1.00  0.00           H  
ATOM   4434  HG1 THR R 298     123.923 138.528 112.796  1.00  0.00           H  
ATOM   4435 HG21 THR R 298     122.403 138.434 114.373  1.00  0.00           H  
ATOM   4436 HG22 THR R 298     122.863 137.912 115.982  1.00  0.00           H  
ATOM   4437 HG23 THR R 298     123.354 139.504 115.401  1.00  0.00           H  
ATOM   4438  N   PHE R 299     126.050 135.925 116.684  1.00 53.92           N  
ATOM   4439  CA  PHE R 299     125.810 134.894 117.702  1.00 53.92           C  
ATOM   4440  C   PHE R 299     127.010 134.627 118.628  1.00 53.92           C  
ATOM   4441  O   PHE R 299     126.791 134.102 119.718  1.00 53.92           O  
ATOM   4442  CB  PHE R 299     125.381 133.586 117.005  1.00 53.92           C  
ATOM   4443  CG  PHE R 299     124.108 133.645 116.171  1.00 53.92           C  
ATOM   4444  CD1 PHE R 299     122.977 134.378 116.595  1.00 53.92           C  
ATOM   4445  CD2 PHE R 299     123.993 132.826 115.027  1.00 53.92           C  
ATOM   4446  CE1 PHE R 299     121.811 134.359 115.841  1.00 53.92           C  
ATOM   4447  CE2 PHE R 299     122.819 132.819 114.287  1.00 53.92           C  
ATOM   4448  CZ  PHE R 299     121.736 133.589 114.687  1.00 53.92           C  
ATOM   4449  H   PHE R 299     126.576 135.629 115.873  1.00  0.00           H  
ATOM   4450  HA  PHE R 299     125.004 135.210 118.365  1.00  0.00           H  
ATOM   4451  HB2 PHE R 299     126.193 133.266 116.349  1.00  0.00           H  
ATOM   4452  HB3 PHE R 299     125.255 132.791 117.741  1.00  0.00           H  
ATOM   4453  HD1 PHE R 299     123.004 134.972 117.496  1.00  0.00           H  
ATOM   4454  HD2 PHE R 299     124.827 132.223 114.703  1.00  0.00           H  
ATOM   4455  HE1 PHE R 299     120.957 134.940 116.156  1.00  0.00           H  
ATOM   4456  HE2 PHE R 299     122.751 132.211 113.396  1.00  0.00           H  
ATOM   4457  HZ  PHE R 299     120.827 133.580 114.104  1.00  0.00           H  
ATOM   4458  N   ASN R 300     128.237 135.002 118.225  1.00 54.11           N  
ATOM   4459  CA  ASN R 300     129.448 134.950 119.059  1.00 54.11           C  
ATOM   4460  C   ASN R 300     129.380 135.751 120.377  1.00 54.11           C  
ATOM   4461  O   ASN R 300     129.853 135.201 121.372  1.00 54.11           O  
ATOM   4462  CB  ASN R 300     130.697 135.363 118.241  1.00 54.11           C  
ATOM   4463  CG  ASN R 300     131.220 134.300 117.268  1.00 54.11           C  
ATOM   4464  ND2 ASN R 300     132.068 134.721 116.328  1.00 54.11           N  
ATOM   4465  OD1 ASN R 300     130.886 133.120 117.366  1.00 54.11           O  
ATOM   4466  H   ASN R 300     128.358 135.384 117.296  1.00  0.00           H  
ATOM   4467  HA  ASN R 300     129.529 133.892 119.318  1.00  0.00           H  
ATOM   4468  HB2 ASN R 300     130.514 136.301 117.713  1.00  0.00           H  
ATOM   4469  HB3 ASN R 300     131.529 135.555 118.919  1.00  0.00           H  
ATOM   4470 HD21 ASN R 300     132.330 135.696 116.272  1.00  0.00           H  
ATOM   4471 HD22 ASN R 300     132.443 134.067 115.655  1.00  0.00           H  
ATOM   4472  N   PRO R 301     128.749 136.952 120.443  1.00 58.73           N  
ATOM   4473  CA  PRO R 301     128.496 137.593 121.748  1.00 58.73           C  
ATOM   4474  C   PRO R 301     127.578 136.771 122.674  1.00 58.73           C  
ATOM   4475  O   PRO R 301     127.856 136.703 123.868  1.00 58.73           O  
ATOM   4476  CB  PRO R 301     127.911 138.973 121.399  1.00 58.73           C  
ATOM   4477  CG  PRO R 301     127.383 138.828 119.982  1.00 58.73           C  
ATOM   4478  CD  PRO R 301     128.365 137.851 119.349  1.00 58.73           C  
ATOM   4479  HA  PRO R 301     129.446 137.738 122.267  1.00  0.00           H  
ATOM   4480  HB2 PRO R 301     127.144 139.320 122.093  1.00  0.00           H  
ATOM   4481  HB3 PRO R 301     128.710 139.716 121.412  1.00  0.00           H  
ATOM   4482  HG2 PRO R 301     126.389 138.378 120.009  1.00  0.00           H  
ATOM   4483  HG3 PRO R 301     127.305 139.776 119.449  1.00  0.00           H  
ATOM   4484  HD2 PRO R 301     127.905 137.393 118.481  1.00  0.00           H  
ATOM   4485  HD3 PRO R 301     129.261 138.365 119.002  1.00  0.00           H  
ATOM   4486  N   MET R 302     126.542 136.129 122.105  1.00 57.66           N  
ATOM   4487  CA  MET R 302     125.566 135.313 122.831  1.00 57.66           C  
ATOM   4488  C   MET R 302     126.159 134.037 123.450  1.00 57.66           C  
ATOM   4489  O   MET R 302     125.907 133.769 124.625  1.00 57.66           O  
ATOM   4490  CB  MET R 302     124.356 134.979 121.936  1.00 57.66           C  
ATOM   4491  CG  MET R 302     123.708 136.205 121.277  1.00 57.66           C  
ATOM   4492  SD  MET R 302     122.209 135.811 120.345  1.00 57.66           S  
ATOM   4493  CE  MET R 302     121.795 137.465 119.735  1.00 57.66           C  
ATOM   4494  H   MET R 302     126.405 136.200 121.107  1.00  0.00           H  
ATOM   4495  HA  MET R 302     125.191 135.929 123.644  1.00  0.00           H  
ATOM   4496  HB2 MET R 302     124.645 134.275 121.156  1.00  0.00           H  
ATOM   4497  HB3 MET R 302     123.603 134.460 122.531  1.00  0.00           H  
ATOM   4498  HG2 MET R 302     123.456 136.945 122.039  1.00  0.00           H  
ATOM   4499  HG3 MET R 302     124.409 136.683 120.591  1.00  0.00           H  
ATOM   4500  HE1 MET R 302     120.891 137.428 119.127  1.00  0.00           H  
ATOM   4501  HE2 MET R 302     121.625 138.148 120.567  1.00  0.00           H  
ATOM   4502  HE3 MET R 302     122.605 137.861 119.122  1.00  0.00           H  
ATOM   4503  N   VAL R 303     126.934 133.283 122.654  1.00 50.29           N  
ATOM   4504  CA  VAL R 303     127.521 131.999 123.042  1.00 50.29           C  
ATOM   4505  C   VAL R 303     128.652 132.139 124.086  1.00 50.29           C  
ATOM   4506  O   VAL R 303     128.738 131.299 124.982  1.00 50.29           O  
ATOM   4507  CB  VAL R 303     128.045 131.233 121.788  1.00 50.29           C  
ATOM   4508  CG1 VAL R 303     128.888 129.975 122.083  1.00 50.29           C  
ATOM   4509  CG2 VAL R 303     126.883 130.841 120.855  1.00 50.29           C  
ATOM   4510  H   VAL R 303     127.088 133.572 121.696  1.00  0.00           H  
ATOM   4511  HA  VAL R 303     126.732 131.399 123.500  1.00  0.00           H  
ATOM   4512  HB  VAL R 303     128.684 131.915 121.225  1.00  0.00           H  
ATOM   4513 HG11 VAL R 303     129.163 129.472 121.156  1.00  0.00           H  
ATOM   4514 HG12 VAL R 303     129.823 130.209 122.591  1.00  0.00           H  
ATOM   4515 HG13 VAL R 303     128.337 129.262 122.698  1.00  0.00           H  
ATOM   4516 HG21 VAL R 303     127.244 130.334 119.959  1.00  0.00           H  
ATOM   4517 HG22 VAL R 303     126.184 130.173 121.356  1.00  0.00           H  
ATOM   4518 HG23 VAL R 303     126.314 131.708 120.523  1.00  0.00           H  
ATOM   4519  N   TYR R 304     129.483 133.188 123.957  1.00 48.80           N  
ATOM   4520  CA  TYR R 304     130.695 133.383 124.761  1.00 48.80           C  
ATOM   4521  C   TYR R 304     130.546 134.412 125.898  1.00 48.80           C  
ATOM   4522  O   TYR R 304     131.530 134.620 126.608  1.00 48.80           O  
ATOM   4523  CB  TYR R 304     131.872 133.725 123.821  1.00 48.80           C  
ATOM   4524  CG  TYR R 304     132.303 132.565 122.938  1.00 48.80           C  
ATOM   4525  CD1 TYR R 304     131.741 132.385 121.657  1.00 48.80           C  
ATOM   4526  CD2 TYR R 304     133.257 131.641 123.412  1.00 48.80           C  
ATOM   4527  CE1 TYR R 304     132.125 131.292 120.859  1.00 48.80           C  
ATOM   4528  CE2 TYR R 304     133.654 130.555 122.608  1.00 48.80           C  
ATOM   4529  CZ  TYR R 304     133.090 130.382 121.330  1.00 48.80           C  
ATOM   4530  OH  TYR R 304     133.486 129.343 120.540  1.00 48.80           O  
ATOM   4531  H   TYR R 304     129.341 133.846 123.203  1.00  0.00           H  
ATOM   4532  HA  TYR R 304     130.953 132.446 125.257  1.00  0.00           H  
ATOM   4533  HB2 TYR R 304     131.628 134.589 123.204  1.00  0.00           H  
ATOM   4534  HB3 TYR R 304     132.748 134.022 124.399  1.00  0.00           H  
ATOM   4535  HD1 TYR R 304     131.003 133.070 121.278  1.00  0.00           H  
ATOM   4536  HD2 TYR R 304     133.688 131.766 124.394  1.00  0.00           H  
ATOM   4537  HE1 TYR R 304     131.683 131.160 119.882  1.00  0.00           H  
ATOM   4538  HE2 TYR R 304     134.392 129.857 122.974  1.00  0.00           H  
ATOM   4539  HH  TYR R 304     134.181 128.811 120.932  1.00  0.00           H  
ATOM   4540  N   ALA R 305     129.353 135.005 126.093  1.00 59.78           N  
ATOM   4541  CA  ALA R 305     129.103 135.955 127.182  1.00 59.78           C  
ATOM   4542  C   ALA R 305     127.741 135.713 127.844  1.00 59.78           C  
ATOM   4543  O   ALA R 305     127.723 135.316 129.007  1.00 59.78           O  
ATOM   4544  CB  ALA R 305     129.292 137.406 126.703  1.00 59.78           C  
ATOM   4545  H   ALA R 305     128.579 134.803 125.477  1.00  0.00           H  
ATOM   4546  HA  ALA R 305     129.840 135.792 127.971  1.00  0.00           H  
ATOM   4547  HB1 ALA R 305     129.354 138.088 127.550  1.00  0.00           H  
ATOM   4548  HB2 ALA R 305     130.216 137.519 126.136  1.00  0.00           H  
ATOM   4549  HB3 ALA R 305     128.472 137.751 126.076  1.00  0.00           H  
ATOM   4550  N   PHE R 306     126.632 135.950 127.117  1.00 64.15           N  
ATOM   4551  CA  PHE R 306     125.260 135.881 127.649  1.00 64.15           C  
ATOM   4552  C   PHE R 306     124.832 134.509 128.199  1.00 64.15           C  
ATOM   4553  O   PHE R 306     124.022 134.471 129.126  1.00 64.15           O  
ATOM   4554  CB  PHE R 306     124.239 136.353 126.596  1.00 64.15           C  
ATOM   4555  CG  PHE R 306     124.268 137.837 126.281  1.00 64.15           C  
ATOM   4556  CD1 PHE R 306     125.186 138.355 125.345  1.00 64.15           C  
ATOM   4557  CD2 PHE R 306     123.472 138.736 127.022  1.00 64.15           C  
ATOM   4558  CE1 PHE R 306     125.250 139.719 125.104  1.00 64.15           C  
ATOM   4559  CE2 PHE R 306     123.544 140.098 126.763  1.00 64.15           C  
ATOM   4560  CZ  PHE R 306     124.425 140.588 125.806  1.00 64.15           C  
ATOM   4561  H   PHE R 306     126.724 136.266 126.162  1.00  0.00           H  
ATOM   4562  HA  PHE R 306     125.212 136.573 128.493  1.00  0.00           H  
ATOM   4563  HB2 PHE R 306     124.386 135.796 125.673  1.00  0.00           H  
ATOM   4564  HB3 PHE R 306     123.225 136.107 126.918  1.00  0.00           H  
ATOM   4565  HD1 PHE R 306     125.839 137.693 124.809  1.00  0.00           H  
ATOM   4566  HD2 PHE R 306     122.794 138.368 127.778  1.00  0.00           H  
ATOM   4567  HE1 PHE R 306     125.946 140.106 124.374  1.00  0.00           H  
ATOM   4568  HE2 PHE R 306     122.914 140.782 127.312  1.00  0.00           H  
ATOM   4569  HZ  PHE R 306     124.478 141.650 125.616  1.00  0.00           H  
ATOM   4570  N   PHE R 307     125.386 133.424 127.632  1.00 61.80           N  
ATOM   4571  CA  PHE R 307     125.160 132.041 128.058  1.00 61.80           C  
ATOM   4572  C   PHE R 307     125.645 131.786 129.497  1.00 61.80           C  
ATOM   4573  O   PHE R 307     124.960 131.103 130.259  1.00 61.80           O  
ATOM   4574  CB  PHE R 307     125.857 131.100 127.050  1.00 61.80           C  
ATOM   4575  CG  PHE R 307     125.555 129.621 127.220  1.00 61.80           C  
ATOM   4576  CD1 PHE R 307     124.359 129.092 126.692  1.00 61.80           C  
ATOM   4577  CD2 PHE R 307     126.373 128.798 128.025  1.00 61.80           C  
ATOM   4578  CE1 PHE R 307     124.032 127.762 126.909  1.00 61.80           C  
ATOM   4579  CE2 PHE R 307     126.024 127.469 128.234  1.00 61.80           C  
ATOM   4580  CZ  PHE R 307     124.864 126.951 127.671  1.00 61.80           C  
ATOM   4581  H   PHE R 307     126.016 133.549 126.852  1.00  0.00           H  
ATOM   4582  HA  PHE R 307     124.085 131.857 128.021  1.00  0.00           H  
ATOM   4583  HB2 PHE R 307     125.554 131.374 126.038  1.00  0.00           H  
ATOM   4584  HB3 PHE R 307     126.938 131.248 127.082  1.00  0.00           H  
ATOM   4585  HD1 PHE R 307     123.698 129.719 126.110  1.00  0.00           H  
ATOM   4586  HD2 PHE R 307     127.271 129.195 128.476  1.00  0.00           H  
ATOM   4587  HE1 PHE R 307     123.125 127.360 126.484  1.00  0.00           H  
ATOM   4588  HE2 PHE R 307     126.657 126.838 128.839  1.00  0.00           H  
ATOM   4589  HZ  PHE R 307     124.606 125.915 127.836  1.00  0.00           H  
ATOM   4590  N   TYR R 308     126.810 132.363 129.831  1.00 66.34           N  
ATOM   4591  CA  TYR R 308     127.473 132.231 131.121  1.00 66.34           C  
ATOM   4592  C   TYR R 308     126.824 133.160 132.167  1.00 66.34           C  
ATOM   4593  O   TYR R 308     126.723 134.360 131.900  1.00 66.34           O  
ATOM   4594  CB  TYR R 308     128.962 132.550 130.923  1.00 66.34           C  
ATOM   4595  CG  TYR R 308     129.668 131.449 130.157  1.00 66.34           C  
ATOM   4596  CD1 TYR R 308     130.069 130.280 130.837  1.00 66.34           C  
ATOM   4597  CD2 TYR R 308     129.841 131.544 128.760  1.00 66.34           C  
ATOM   4598  CE1 TYR R 308     130.616 129.199 130.122  1.00 66.34           C  
ATOM   4599  CE2 TYR R 308     130.383 130.458 128.045  1.00 66.34           C  
ATOM   4600  CZ  TYR R 308     130.761 129.283 128.725  1.00 66.34           C  
ATOM   4601  OH  TYR R 308     131.259 128.218 128.033  1.00 66.34           O  
ATOM   4602  H   TYR R 308     127.279 132.951 129.157  1.00  0.00           H  
ATOM   4603  HA  TYR R 308     127.415 131.181 131.393  1.00  0.00           H  
ATOM   4604  HB2 TYR R 308     129.112 133.515 130.437  1.00  0.00           H  
ATOM   4605  HB3 TYR R 308     129.437 132.620 131.899  1.00  0.00           H  
ATOM   4606  HD1 TYR R 308     129.929 130.198 131.905  1.00  0.00           H  
ATOM   4607  HD2 TYR R 308     129.526 132.431 128.229  1.00  0.00           H  
ATOM   4608  HE1 TYR R 308     130.906 128.299 130.645  1.00  0.00           H  
ATOM   4609  HE2 TYR R 308     130.489 130.526 126.972  1.00  0.00           H  
ATOM   4610  HH  TYR R 308     131.225 128.333 127.081  1.00  0.00           H  
ATOM   4611  N   PRO R 309     126.386 132.599 133.324  1.00 77.52           N  
ATOM   4612  CA  PRO R 309     125.750 133.367 134.412  1.00 77.52           C  
ATOM   4613  C   PRO R 309     126.481 134.630 134.896  1.00 77.52           C  
ATOM   4614  O   PRO R 309     125.806 135.637 135.090  1.00 77.52           O  
ATOM   4615  CB  PRO R 309     125.598 132.351 135.556  1.00 77.52           C  
ATOM   4616  CG  PRO R 309     125.493 131.010 134.860  1.00 77.52           C  
ATOM   4617  CD  PRO R 309     126.412 131.169 133.658  1.00 77.52           C  
ATOM   4618  HA  PRO R 309     124.760 133.654 134.054  1.00  0.00           H  
ATOM   4619  HB2 PRO R 309     126.481 132.349 136.198  1.00  0.00           H  
ATOM   4620  HB3 PRO R 309     124.733 132.556 136.189  1.00  0.00           H  
ATOM   4621  HG2 PRO R 309     125.755 130.166 135.498  1.00  0.00           H  
ATOM   4622  HG3 PRO R 309     124.469 130.863 134.516  1.00  0.00           H  
ATOM   4623  HD2 PRO R 309     127.435 130.883 133.908  1.00  0.00           H  
ATOM   4624  HD3 PRO R 309     126.052 130.525 132.856  1.00  0.00           H  
ATOM   4625  N   TRP R 310     127.816 134.559 135.071  1.00 81.00           N  
ATOM   4626  CA  TRP R 310     128.646 135.626 135.647  1.00 81.00           C  
ATOM   4627  C   TRP R 310     128.530 136.980 134.922  1.00 81.00           C  
ATOM   4628  O   TRP R 310     128.396 138.004 135.591  1.00 81.00           O  
ATOM   4629  CB  TRP R 310     130.120 135.165 135.763  1.00 81.00           C  
ATOM   4630  CG  TRP R 310     130.870 134.881 134.488  1.00 81.00           C  
ATOM   4631  CD1 TRP R 310     131.000 133.664 133.914  1.00 81.00           C  
ATOM   4632  CD2 TRP R 310     131.526 135.822 133.577  1.00 81.00           C  
ATOM   4633  CE2 TRP R 310     132.007 135.097 132.445  1.00 81.00           C  
ATOM   4634  CE3 TRP R 310     131.749 137.221 133.580  1.00 81.00           C  
ATOM   4635  NE1 TRP R 310     131.683 133.785 132.720  1.00 81.00           N  
ATOM   4636  CZ2 TRP R 310     132.642 135.728 131.360  1.00 81.00           C  
ATOM   4637  CZ3 TRP R 310     132.379 137.867 132.497  1.00 81.00           C  
ATOM   4638  CH2 TRP R 310     132.816 137.124 131.383  1.00 81.00           C  
ATOM   4639  H   TRP R 310     128.294 133.693 134.869  1.00  0.00           H  
ATOM   4640  HA  TRP R 310     128.278 135.782 136.663  1.00  0.00           H  
ATOM   4641  HB2 TRP R 310     130.686 135.931 136.296  1.00  0.00           H  
ATOM   4642  HB3 TRP R 310     130.172 134.278 136.395  1.00  0.00           H  
ATOM   4643  HD1 TRP R 310     130.613 132.746 134.331  1.00  0.00           H  
ATOM   4644  HE1 TRP R 310     131.888 132.994 132.126  1.00  0.00           H  
ATOM   4645  HE3 TRP R 310     131.410 137.810 134.419  1.00  0.00           H  
ATOM   4646  HZ2 TRP R 310     132.987 135.151 130.515  1.00  0.00           H  
ATOM   4647  HZ3 TRP R 310     132.522 138.938 132.520  1.00  0.00           H  
ATOM   4648  HH2 TRP R 310     133.296 137.623 130.554  1.00  0.00           H  
ATOM   4649  N   PHE R 311     128.552 136.949 133.577  1.00 80.32           N  
ATOM   4650  CA  PHE R 311     128.432 138.128 132.720  1.00 80.32           C  
ATOM   4651  C   PHE R 311     127.036 138.754 132.808  1.00 80.32           C  
ATOM   4652  O   PHE R 311     126.916 139.974 132.878  1.00 80.32           O  
ATOM   4653  CB  PHE R 311     128.794 137.754 131.263  1.00 80.32           C  
ATOM   4654  CG  PHE R 311     128.624 138.869 130.240  1.00 80.32           C  
ATOM   4655  CD1 PHE R 311     129.626 139.852 130.097  1.00 80.32           C  
ATOM   4656  CD2 PHE R 311     127.395 139.041 129.564  1.00 80.32           C  
ATOM   4657  CE1 PHE R 311     129.412 140.945 129.267  1.00 80.32           C  
ATOM   4658  CE2 PHE R 311     127.199 140.144 128.746  1.00 80.32           C  
ATOM   4659  CZ  PHE R 311     128.202 141.093 128.600  1.00 80.32           C  
ATOM   4660  H   PHE R 311     128.655 136.062 133.105  1.00  0.00           H  
ATOM   4661  HA  PHE R 311     129.151 138.874 133.066  1.00  0.00           H  
ATOM   4662  HB2 PHE R 311     129.829 137.417 131.223  1.00  0.00           H  
ATOM   4663  HB3 PHE R 311     128.194 136.899 130.952  1.00  0.00           H  
ATOM   4664  HD1 PHE R 311     130.557 139.764 130.637  1.00  0.00           H  
ATOM   4665  HD2 PHE R 311     126.598 138.323 129.693  1.00  0.00           H  
ATOM   4666  HE1 PHE R 311     130.178 141.697 129.151  1.00  0.00           H  
ATOM   4667  HE2 PHE R 311     126.258 140.273 128.231  1.00  0.00           H  
ATOM   4668  HZ  PHE R 311     128.029 141.955 127.974  1.00  0.00           H  
ATOM   4669  N   ARG R 312     126.021 137.881 132.796  1.00 86.35           N  
ATOM   4670  CA  ARG R 312     124.607 138.219 132.775  1.00 86.35           C  
ATOM   4671  C   ARG R 312     124.124 138.908 134.063  1.00 86.35           C  
ATOM   4672  O   ARG R 312     123.299 139.813 133.960  1.00 86.35           O  
ATOM   4673  CB  ARG R 312     123.854 136.923 132.442  1.00 86.35           C  
ATOM   4674  CG  ARG R 312     122.328 137.028 132.293  1.00 86.35           C  
ATOM   4675  CD  ARG R 312     121.743 135.771 131.631  1.00 86.35           C  
ATOM   4676  NE  ARG R 312     122.197 134.553 132.322  1.00 86.35           N  
ATOM   4677  CZ  ARG R 312     122.176 133.301 131.836  1.00 86.35           C  
ATOM   4678  NH1 ARG R 312     121.682 133.030 130.621  1.00 86.35           N1+
ATOM   4679  NH2 ARG R 312     122.672 132.304 132.579  1.00 86.35           N1+
ATOM   4680  H   ARG R 312     126.235 136.894 132.758  1.00  0.00           H  
ATOM   4681  HA  ARG R 312     124.455 138.920 131.952  1.00  0.00           H  
ATOM   4682  HB2 ARG R 312     124.261 136.531 131.507  1.00  0.00           H  
ATOM   4683  HB3 ARG R 312     124.084 136.176 133.202  1.00  0.00           H  
ATOM   4684  HG2 ARG R 312     121.815 137.283 133.221  1.00  0.00           H  
ATOM   4685  HG3 ARG R 312     122.148 137.858 131.608  1.00  0.00           H  
ATOM   4686  HD2 ARG R 312     120.659 135.772 131.745  1.00  0.00           H  
ATOM   4687  HD3 ARG R 312     121.951 135.766 130.561  1.00  0.00           H  
ATOM   4688  HE  ARG R 312     122.575 134.696 133.247  1.00  0.00           H  
ATOM   4689 HH11 ARG R 312     121.344 133.779 130.036  1.00  0.00           H  
ATOM   4690 HH12 ARG R 312     121.696 132.088 130.258  1.00  0.00           H  
ATOM   4691 HH21 ARG R 312     123.062 132.484 133.492  1.00  0.00           H  
ATOM   4692 HH22 ARG R 312     122.704 131.365 132.209  1.00  0.00           H  
ATOM   4693  N   LYS R 313     124.673 138.523 135.233  1.00 95.59           N  
ATOM   4694  CA  LYS R 313     124.406 139.214 136.499  1.00 95.59           C  
ATOM   4695  C   LYS R 313     125.087 140.589 136.521  1.00 95.59           C  
ATOM   4696  O   LYS R 313     124.395 141.576 136.750  1.00 95.59           O  
ATOM   4697  CB  LYS R 313     124.825 138.378 137.731  1.00 95.59           C  
ATOM   4698  CG  LYS R 313     124.274 136.940 137.813  1.00 95.59           C  
ATOM   4699  CD  LYS R 313     122.803 136.749 137.403  1.00 95.59           C  
ATOM   4700  CE  LYS R 313     122.441 135.268 137.246  1.00 95.59           C  
ATOM   4701  NZ  LYS R 313     121.041 135.103 136.821  1.00 95.59           N1+
ATOM   4702  H   LYS R 313     125.350 137.772 135.253  1.00  0.00           H  
ATOM   4703  HA  LYS R 313     123.333 139.395 136.572  1.00  0.00           H  
ATOM   4704  HB2 LYS R 313     125.914 138.319 137.791  1.00  0.00           H  
ATOM   4705  HB3 LYS R 313     124.511 138.916 138.626  1.00  0.00           H  
ATOM   4706  HG2 LYS R 313     124.907 136.289 137.220  1.00  0.00           H  
ATOM   4707  HG3 LYS R 313     124.399 136.584 138.836  1.00  0.00           H  
ATOM   4708  HD2 LYS R 313     122.159 137.210 138.153  1.00  0.00           H  
ATOM   4709  HD3 LYS R 313     122.589 137.254 136.462  1.00  0.00           H  
ATOM   4710  HE2 LYS R 313     123.087 134.798 136.503  1.00  0.00           H  
ATOM   4711  HE3 LYS R 313     122.591 134.738 138.187  1.00  0.00           H  
ATOM   4712  HZ1 LYS R 313     120.895 135.565 135.935  1.00  0.00           H  
ATOM   4713  HZ2 LYS R 313     120.831 134.119 136.729  1.00  0.00           H  
ATOM   4714  HZ3 LYS R 313     120.432 135.507 137.519  1.00  0.00           H  
ATOM   4715  N   ALA R 314     126.403 140.625 136.238  1.00 98.77           N  
ATOM   4716  CA  ALA R 314     127.241 141.831 136.222  1.00 98.77           C  
ATOM   4717  C   ALA R 314     126.748 142.940 135.274  1.00 98.77           C  
ATOM   4718  O   ALA R 314     126.816 144.114 135.639  1.00 98.77           O  
ATOM   4719  CB  ALA R 314     128.685 141.430 135.884  1.00 98.77           C  
ATOM   4720  H   ALA R 314     126.886 139.760 136.033  1.00  0.00           H  
ATOM   4721  HA  ALA R 314     127.232 142.240 137.234  1.00  0.00           H  
ATOM   4722  HB1 ALA R 314     129.343 142.299 135.889  1.00  0.00           H  
ATOM   4723  HB2 ALA R 314     129.077 140.720 136.613  1.00  0.00           H  
ATOM   4724  HB3 ALA R 314     128.753 140.965 134.899  1.00  0.00           H  
ATOM   4725  N   LEU R 315     126.217 142.537 134.106  1.00102.88           N  
ATOM   4726  CA  LEU R 315     125.530 143.381 133.127  1.00102.88           C  
ATOM   4727  C   LEU R 315     124.301 144.088 133.722  1.00102.88           C  
ATOM   4728  O   LEU R 315     124.198 145.309 133.610  1.00102.88           O  
ATOM   4729  CB  LEU R 315     125.166 142.504 131.900  1.00102.88           C  
ATOM   4730  CG  LEU R 315     124.140 143.065 130.884  1.00102.88           C  
ATOM   4731  CD1 LEU R 315     124.591 144.395 130.257  1.00102.88           C  
ATOM   4732  CD2 LEU R 315     123.788 142.018 129.812  1.00102.88           C  
ATOM   4733  H   LEU R 315     126.244 141.551 133.881  1.00  0.00           H  
ATOM   4734  HA  LEU R 315     126.236 144.149 132.807  1.00  0.00           H  
ATOM   4735  HB2 LEU R 315     126.085 142.245 131.372  1.00  0.00           H  
ATOM   4736  HB3 LEU R 315     124.763 141.559 132.268  1.00  0.00           H  
ATOM   4737  HG  LEU R 315     123.210 143.264 131.417  1.00  0.00           H  
ATOM   4738 HD11 LEU R 315     123.735 144.974 129.909  1.00  0.00           H  
ATOM   4739 HD12 LEU R 315     125.139 145.025 130.957  1.00  0.00           H  
ATOM   4740 HD13 LEU R 315     125.248 144.220 129.408  1.00  0.00           H  
ATOM   4741 HD21 LEU R 315     124.029 142.365 128.807  1.00  0.00           H  
ATOM   4742 HD22 LEU R 315     124.323 141.079 129.962  1.00  0.00           H  
ATOM   4743 HD23 LEU R 315     122.723 141.788 129.828  1.00  0.00           H  
ATOM   4744  N   LYS R 316     123.399 143.299 134.332  1.00109.33           N  
ATOM   4745  CA  LYS R 316     122.147 143.768 134.926  1.00109.33           C  
ATOM   4746  C   LYS R 316     122.348 144.764 136.075  1.00109.33           C  
ATOM   4747  O   LYS R 316     121.594 145.733 136.140  1.00109.33           O  
ATOM   4748  CB  LYS R 316     121.306 142.567 135.392  1.00109.33           C  
ATOM   4749  CG  LYS R 316     120.697 141.760 134.238  1.00109.33           C  
ATOM   4750  CD  LYS R 316     120.026 140.475 134.739  1.00109.33           C  
ATOM   4751  CE  LYS R 316     119.447 139.632 133.598  1.00109.33           C  
ATOM   4752  NZ  LYS R 316     118.757 138.440 134.116  1.00109.33           N1+
ATOM   4753  H   LYS R 316     123.572 142.305 134.390  1.00  0.00           H  
ATOM   4754  HA  LYS R 316     121.596 144.288 134.140  1.00  0.00           H  
ATOM   4755  HB2 LYS R 316     121.908 141.918 136.028  1.00  0.00           H  
ATOM   4756  HB3 LYS R 316     120.482 142.915 136.017  1.00  0.00           H  
ATOM   4757  HG2 LYS R 316     119.962 142.376 133.718  1.00  0.00           H  
ATOM   4758  HG3 LYS R 316     121.459 141.520 133.497  1.00  0.00           H  
ATOM   4759  HD2 LYS R 316     120.751 139.881 135.298  1.00  0.00           H  
ATOM   4760  HD3 LYS R 316     119.234 140.735 135.442  1.00  0.00           H  
ATOM   4761  HE2 LYS R 316     118.737 140.221 133.017  1.00  0.00           H  
ATOM   4762  HE3 LYS R 316     120.240 139.320 132.917  1.00  0.00           H  
ATOM   4763  HZ1 LYS R 316     119.406 137.874 134.640  1.00  0.00           H  
ATOM   4764  HZ2 LYS R 316     118.000 138.730 134.718  1.00  0.00           H  
ATOM   4765  HZ3 LYS R 316     118.383 137.906 133.345  1.00  0.00           H  
ATOM   4766  N   MET R 317     123.376 144.547 136.919  1.00112.82           N  
ATOM   4767  CA  MET R 317     123.740 145.456 138.013  1.00112.82           C  
ATOM   4768  C   MET R 317     124.137 146.862 137.533  1.00112.82           C  
ATOM   4769  O   MET R 317     123.821 147.829 138.223  1.00112.82           O  
ATOM   4770  CB  MET R 317     124.846 144.856 138.908  1.00112.82           C  
ATOM   4771  CG  MET R 317     124.509 143.475 139.488  1.00112.82           C  
ATOM   4772  SD  MET R 317     125.305 143.086 141.065  1.00112.82           S  
ATOM   4773  CE  MET R 317     124.794 141.354 141.226  1.00112.82           C  
ATOM   4774  H   MET R 317     123.960 143.731 136.794  1.00  0.00           H  
ATOM   4775  HA  MET R 317     122.852 145.576 138.634  1.00  0.00           H  
ATOM   4776  HB2 MET R 317     125.771 144.777 138.335  1.00  0.00           H  
ATOM   4777  HB3 MET R 317     125.063 145.544 139.726  1.00  0.00           H  
ATOM   4778  HG2 MET R 317     123.432 143.361 139.615  1.00  0.00           H  
ATOM   4779  HG3 MET R 317     124.832 142.711 138.792  1.00  0.00           H  
ATOM   4780  HE1 MET R 317     125.162 140.938 142.164  1.00  0.00           H  
ATOM   4781  HE2 MET R 317     123.707 141.273 141.214  1.00  0.00           H  
ATOM   4782  HE3 MET R 317     125.196 140.761 140.404  1.00  0.00           H  
ATOM   4783  N   MET R 318     124.771 146.953 136.349  1.00109.64           N  
ATOM   4784  CA  MET R 318     125.127 148.217 135.705  1.00109.64           C  
ATOM   4785  C   MET R 318     123.907 148.980 135.165  1.00109.64           C  
ATOM   4786  O   MET R 318     123.888 150.204 135.275  1.00109.64           O  
ATOM   4787  CB  MET R 318     126.154 147.963 134.588  1.00109.64           C  
ATOM   4788  CG  MET R 318     126.943 149.223 134.185  1.00109.64           C  
ATOM   4789  SD  MET R 318     128.275 148.967 132.981  1.00109.64           S  
ATOM   4790  CE  MET R 318     127.326 148.411 131.542  1.00109.64           C  
ATOM   4791  H   MET R 318     124.985 146.111 135.832  1.00  0.00           H  
ATOM   4792  HA  MET R 318     125.604 148.836 136.468  1.00  0.00           H  
ATOM   4793  HB2 MET R 318     126.845 147.187 134.904  1.00  0.00           H  
ATOM   4794  HB3 MET R 318     125.647 147.553 133.715  1.00  0.00           H  
ATOM   4795  HG2 MET R 318     126.267 149.977 133.779  1.00  0.00           H  
ATOM   4796  HG3 MET R 318     127.396 149.664 135.073  1.00  0.00           H  
ATOM   4797  HE1 MET R 318     127.991 148.257 130.694  1.00  0.00           H  
ATOM   4798  HE2 MET R 318     126.825 147.466 131.747  1.00  0.00           H  
ATOM   4799  HE3 MET R 318     126.577 149.153 131.266  1.00  0.00           H  
ATOM   4800  N   LEU R 319     122.909 148.257 134.623  1.00115.22           N  
ATOM   4801  CA  LEU R 319     121.643 148.825 134.141  1.00115.22           C  
ATOM   4802  C   LEU R 319     120.800 149.423 135.281  1.00115.22           C  
ATOM   4803  O   LEU R 319     120.211 150.487 135.095  1.00115.22           O  
ATOM   4804  CB  LEU R 319     120.832 147.759 133.369  1.00115.22           C  
ATOM   4805  CG  LEU R 319     121.479 147.279 132.051  1.00115.22           C  
ATOM   4806  CD1 LEU R 319     120.709 146.076 131.465  1.00115.22           C  
ATOM   4807  CD2 LEU R 319     121.646 148.424 131.028  1.00115.22           C  
ATOM   4808  H   LEU R 319     122.998 147.252 134.566  1.00  0.00           H  
ATOM   4809  HA  LEU R 319     121.886 149.647 133.465  1.00  0.00           H  
ATOM   4810  HB2 LEU R 319     120.663 146.903 134.021  1.00  0.00           H  
ATOM   4811  HB3 LEU R 319     119.840 148.151 133.140  1.00  0.00           H  
ATOM   4812  HG  LEU R 319     122.479 146.914 132.288  1.00  0.00           H  
ATOM   4813 HD11 LEU R 319     121.379 145.229 131.312  1.00  0.00           H  
ATOM   4814 HD12 LEU R 319     119.913 145.736 132.128  1.00  0.00           H  
ATOM   4815 HD13 LEU R 319     120.243 146.299 130.505  1.00  0.00           H  
ATOM   4816 HD21 LEU R 319     121.368 148.130 130.016  1.00  0.00           H  
ATOM   4817 HD22 LEU R 319     121.041 149.294 131.285  1.00  0.00           H  
ATOM   4818 HD23 LEU R 319     122.685 148.752 130.988  1.00  0.00           H  
ATOM   4819  N   PHE R 320     120.812 148.760 136.452  1.00117.14           N  
ATOM   4820  CA  PHE R 320     120.206 149.251 137.693  1.00117.14           C  
ATOM   4821  C   PHE R 320     121.005 150.423 138.297  1.00117.14           C  
ATOM   4822  O   PHE R 320     120.421 151.251 138.991  1.00117.14           O  
ATOM   4823  CB  PHE R 320     120.109 148.099 138.719  1.00117.14           C  
ATOM   4824  CG  PHE R 320     119.480 146.800 138.234  1.00117.14           C  
ATOM   4825  CD1 PHE R 320     118.385 146.793 137.341  1.00117.14           C  
ATOM   4826  CD2 PHE R 320     119.912 145.575 138.787  1.00117.14           C  
ATOM   4827  CE1 PHE R 320     117.828 145.587 136.935  1.00117.14           C  
ATOM   4828  CE2 PHE R 320     119.344 144.380 138.368  1.00117.14           C  
ATOM   4829  CZ  PHE R 320     118.315 144.386 137.435  1.00117.14           C  
ATOM   4830  H   PHE R 320     121.302 147.877 136.516  1.00  0.00           H  
ATOM   4831  HA  PHE R 320     119.201 149.613 137.469  1.00  0.00           H  
ATOM   4832  HB2 PHE R 320     121.113 147.862 139.076  1.00  0.00           H  
ATOM   4833  HB3 PHE R 320     119.552 148.434 139.594  1.00  0.00           H  
ATOM   4834  HD1 PHE R 320     117.990 147.716 136.944  1.00  0.00           H  
ATOM   4835  HD2 PHE R 320     120.705 145.558 139.520  1.00  0.00           H  
ATOM   4836  HE1 PHE R 320     117.010 145.584 136.230  1.00  0.00           H  
ATOM   4837  HE2 PHE R 320     119.702 143.444 138.770  1.00  0.00           H  
ATOM   4838  HZ  PHE R 320     117.877 143.453 137.113  1.00  0.00           H  
ATOM   4839  N   GLY R 321     122.315 150.497 138.004  1.00117.10           N  
ATOM   4840  CA  GLY R 321     123.194 151.590 138.416  1.00117.10           C  
ATOM   4841  C   GLY R 321     122.948 152.876 137.607  1.00117.10           C  
ATOM   4842  O   GLY R 321     123.336 153.948 138.070  1.00117.10           O  
ATOM   4843  H   GLY R 321     122.733 149.767 137.444  1.00  0.00           H  
ATOM   4844  HA2 GLY R 321     123.072 151.792 139.481  1.00  0.00           H  
ATOM   4845  HA3 GLY R 321     124.228 151.277 138.267  1.00  0.00           H  
ATOM   4846  N   LYS R 322     122.305 152.781 136.429  1.00117.10           N  
ATOM   4847  CA  LYS R 322     122.010 153.905 135.537  1.00117.10           C  
ATOM   4848  C   LYS R 322     120.538 154.359 135.584  1.00117.10           C  
ATOM   4849  O   LYS R 322     120.228 155.356 134.932  1.00117.10           O  
ATOM   4850  CB  LYS R 322     122.431 153.529 134.096  1.00117.10           C  
ATOM   4851  CG  LYS R 322     123.949 153.348 133.887  1.00117.10           C  
ATOM   4852  CD  LYS R 322     124.779 154.633 134.046  1.00117.10           C  
ATOM   4853  CE  LYS R 322     126.262 154.403 133.719  1.00117.10           C  
ATOM   4854  NZ  LYS R 322     127.047 155.640 133.869  1.00117.10           N1+
ATOM   4855  H   LYS R 322     122.015 151.870 136.101  1.00  0.00           H  
ATOM   4856  HA  LYS R 322     122.586 154.779 135.840  1.00  0.00           H  
ATOM   4857  HB2 LYS R 322     121.920 152.610 133.803  1.00  0.00           H  
ATOM   4858  HB3 LYS R 322     122.091 154.293 133.394  1.00  0.00           H  
ATOM   4859  HG2 LYS R 322     124.330 152.600 134.579  1.00  0.00           H  
ATOM   4860  HG3 LYS R 322     124.112 152.938 132.890  1.00  0.00           H  
ATOM   4861  HD2 LYS R 322     124.372 155.413 133.401  1.00  0.00           H  
ATOM   4862  HD3 LYS R 322     124.696 155.001 135.068  1.00  0.00           H  
ATOM   4863  HE2 LYS R 322     126.680 153.641 134.378  1.00  0.00           H  
ATOM   4864  HE3 LYS R 322     126.373 154.041 132.696  1.00  0.00           H  
ATOM   4865  HZ1 LYS R 322     128.016 155.453 133.651  1.00  0.00           H  
ATOM   4866  HZ2 LYS R 322     126.691 156.346 133.240  1.00  0.00           H  
ATOM   4867  HZ3 LYS R 322     126.977 155.971 134.821  1.00  0.00           H  
ATOM   4868  N   ILE R 323     119.654 153.670 136.339  1.00115.50           N  
ATOM   4869  CA  ILE R 323     118.223 154.013 136.454  1.00115.50           C  
ATOM   4870  C   ILE R 323     118.108 154.976 137.627  1.00115.50           C  
ATOM   4871  O   ILE R 323     117.072 155.590 137.875  1.00115.50           O  
ATOM   4872  CB  ILE R 323     117.315 152.737 136.561  1.00115.50           C  
ATOM   4873  CG1 ILE R 323     115.886 152.976 136.019  1.00115.50           C  
ATOM   4874  CG2 ILE R 323     117.205 152.120 137.972  1.00115.50           C  
ATOM   4875  CD1 ILE R 323     115.825 153.378 134.537  1.00115.50           C  
ATOM   4876  H   ILE R 323     119.959 152.843 136.834  1.00  0.00           H  
ATOM   4877  HA  ILE R 323     117.931 154.549 135.550  1.00  0.00           H  
ATOM   4878  HB  ILE R 323     117.761 151.970 135.925  1.00  0.00           H  
ATOM   4879 HG12 ILE R 323     115.295 152.068 136.147  1.00  0.00           H  
ATOM   4880 HG13 ILE R 323     115.388 153.738 136.619  1.00  0.00           H  
ATOM   4881 HG21 ILE R 323     116.728 151.140 137.937  1.00  0.00           H  
ATOM   4882 HG22 ILE R 323     118.183 151.992 138.422  1.00  0.00           H  
ATOM   4883 HG23 ILE R 323     116.616 152.746 138.643  1.00  0.00           H  
ATOM   4884 HD11 ILE R 323     114.923 152.986 134.065  1.00  0.00           H  
ATOM   4885 HD12 ILE R 323     115.809 154.462 134.424  1.00  0.00           H  
ATOM   4886 HD13 ILE R 323     116.680 152.995 133.978  1.00  0.00           H  
ATOM   4887  HXT ILE R 323     118.998 155.092 138.248  1.00  0.00           H  
TER   
CONECT    1    2    6   11
CONECT    2    1    3   12
CONECT    3    2    4   13
CONECT    4    3    5   14
CONECT    5    4    6    7
CONECT    6    1    5   15
CONECT    7    5    8   16   17
CONECT    8    7    9   10   18
CONECT    9    8   19   20   21
CONECT   10    8   22   23   24
CONECT   11    1
CONECT   12    2
CONECT   13    3
CONECT   14    4
CONECT   15    6
CONECT   16    7
CONECT   17    7
CONECT   18    8
CONECT   19    9
CONECT   20    9
CONECT   21    9
CONECT   22   10
CONECT   23   10
CONECT   24   10
END
