# Supplementary material for: Molecular Mechanisms of Methamphetamine-Induced Addiction via TAAR1 Activation
Source: J Med Chem. 2024 Oct 2;67(20):18593–605. doi: 10.1021/acs.jmedchem.4c01961 (PMC11513891; doi:10.1021/acs.jmedchem.4c01961)
Supplement: Supplementary file 2 — jm4c01961_si_003.zip [file jm4c01961_si_003.zip › models/PDB of docking and MD/after-docking-S-METH.pdb]

CRYST1  272.320  272.320  272.320  90.00  90.00  90.00 P 1           1
HETATM    1  C   UNK     0      49.105  41.833  42.218  0.00  0.00           C  
HETATM    2  C   UNK     0      49.784  41.514  43.393  0.00  0.00           C  
HETATM    3  C   UNK     0      49.397  42.069  44.611  0.00  0.00           C  
HETATM    4  C   UNK     0      48.305  42.933  44.658  0.00  0.00           C  
HETATM    5  C   UNK     0      47.622  43.256  43.482  0.00  0.00           C  
HETATM    6  C   UNK     0      48.032  42.717  42.261  0.00  0.00           C  
HETATM    7  C   UNK     0      46.429  44.204  43.532  0.00  0.00           C  
HETATM    8  C   UNK     0      46.839  45.668  43.788  0.00  0.00           C  
HETATM    9  C   UNK     0      45.662  46.637  43.982  0.00  0.00           C  
HETATM   10  N   UNK     0      47.817  46.130  42.683  0.00  0.00           N1+
HETATM   11  C   UNK     0      47.303  46.343  41.252  0.00  0.00           C  
HETATM   12  H   UNK     0      49.407  41.403  41.276  0.00  0.00           H  
HETATM   13  H   UNK     0      50.622  40.833  43.357  0.00  0.00           H  
HETATM   14  H   UNK     0      49.933  41.821  45.515  0.00  0.00           H  
HETATM   15  H   UNK     0      47.995  43.350  45.605  0.00  0.00           H  
HETATM   16  H   UNK     0      47.507  42.960  41.348  0.00  0.00           H  
HETATM   17  H   UNK     0      45.757  43.866  44.319  0.00  0.00           H  
HETATM   18  H   UNK     0      45.830  44.115  42.624  0.00  0.00           H  
HETATM   19  H   UNK     0      47.471  45.710  44.679  0.00  0.00           H  
HETATM   20  H   UNK     0      44.945  46.239  44.701  0.00  0.00           H  
HETATM   21  H   UNK     0      46.005  47.580  44.393  0.00  0.00           H  
HETATM   22  H   UNK     0      45.110  46.857  43.074  0.00  0.00           H  
HETATM   23  H   UNK     0      48.524  45.408  42.639  0.00  0.00           H  
HETATM   24  H   UNK     0      48.178  46.436  40.608  0.00  0.00           H  
HETATM   25  H   UNK     0      46.708  47.259  41.240  0.00  0.00           H  
HETATM   26  H   UNK     0      46.750  45.453  40.978  0.00  0.00           H  
HETATM   27  H   UNK     0      48.353  46.964  42.961  0.00  0.00           H  
ATOM     28  N   LYS R  15      39.996  54.914  25.374  1.00114.71           N1+
ATOM     29  CA  LYS R  15      38.611  55.446  25.168  1.00114.71           C  
ATOM     30  C   LYS R  15      37.683  54.285  25.600  1.00114.71           C  
ATOM     31  O   LYS R  15      37.907  53.136  25.210  1.00114.71           O  
ATOM     32  CB  LYS R  15      38.393  55.855  23.690  1.00114.71           C  
ATOM     33  CG  LYS R  15      39.108  57.149  23.236  1.00114.71           C  
ATOM     34  CD  LYS R  15      40.648  57.107  23.235  1.00114.71           C  
ATOM     35  CE  LYS R  15      41.269  58.351  22.585  1.00114.71           C  
ATOM     36  NZ  LYS R  15      42.738  58.336  22.692  1.00114.71           N1+
ATOM     37  HA  LYS R  15      38.511  56.303  25.837  1.00  0.00           H  
ATOM     38  HB2 LYS R  15      38.671  55.038  23.021  1.00  0.00           H  
ATOM     39  HB3 LYS R  15      37.326  56.019  23.528  1.00  0.00           H  
ATOM     40  HG2 LYS R  15      38.765  57.389  22.228  1.00  0.00           H  
ATOM     41  HG3 LYS R  15      38.774  57.977  23.863  1.00  0.00           H  
ATOM     42  HD2 LYS R  15      41.010  57.052  24.262  1.00  0.00           H  
ATOM     43  HD3 LYS R  15      40.995  56.206  22.729  1.00  0.00           H  
ATOM     44  HE2 LYS R  15      40.990  58.410  21.532  1.00  0.00           H  
ATOM     45  HE3 LYS R  15      40.899  59.256  23.069  1.00  0.00           H  
ATOM     46  HZ1 LYS R  15      43.004  58.318  23.669  1.00  0.00           H  
ATOM     47  HZ2 LYS R  15      43.107  57.519  22.228  1.00  0.00           H  
ATOM     48  HZ3 LYS R  15      43.117  59.167  22.260  1.00  0.00           H  
ATOM     49  H1  LYS R  15      40.672  55.623  25.135  1.00  0.00           H  
ATOM     50  H2  LYS R  15      40.100  54.657  26.349  1.00  0.00           H  
ATOM     51  H3  LYS R  15      40.124  54.100  24.788  1.00  0.00           H  
ATOM     52  N   ASN R  16      36.666  54.612  26.415  1.00120.04           N  
ATOM     53  CA  ASN R  16      35.652  53.672  26.901  1.00120.04           C  
ATOM     54  C   ASN R  16      34.256  54.303  26.784  1.00120.04           C  
ATOM     55  O   ASN R  16      34.130  55.529  26.816  1.00120.04           O  
ATOM     56  CB  ASN R  16      35.934  53.293  28.379  1.00120.04           C  
ATOM     57  CG  ASN R  16      35.194  52.026  28.832  1.00120.04           C  
ATOM     58  ND2 ASN R  16      34.443  52.114  29.931  1.00120.04           N  
ATOM     59  OD1 ASN R  16      35.291  50.982  28.192  1.00120.04           O  
ATOM     60  H   ASN R  16      36.527  55.575  26.687  1.00  0.00           H  
ATOM     61  HA  ASN R  16      35.614  52.773  26.280  1.00  0.00           H  
ATOM     62  HB2 ASN R  16      36.996  53.090  28.502  1.00  0.00           H  
ATOM     63  HB3 ASN R  16      35.715  54.130  29.046  1.00  0.00           H  
ATOM     64 HD21 ASN R  16      34.373  52.981  30.445  1.00  0.00           H  
ATOM     65 HD22 ASN R  16      33.939  51.304  30.262  1.00  0.00           H  
ATOM     66  N   ASN R  17      33.233  53.435  26.702  1.00125.95           N  
ATOM     67  CA  ASN R  17      31.817  53.792  26.744  1.00125.95           C  
ATOM     68  C   ASN R  17      31.416  54.250  28.160  1.00125.95           C  
ATOM     69  O   ASN R  17      31.166  53.412  29.027  1.00125.95           O  
ATOM     70  CB  ASN R  17      30.990  52.577  26.255  1.00125.95           C  
ATOM     71  CG  ASN R  17      29.480  52.848  26.176  1.00125.95           C  
ATOM     72  ND2 ASN R  17      28.665  51.865  26.563  1.00125.95           N  
ATOM     73  OD1 ASN R  17      29.055  53.926  25.768  1.00125.95           O  
ATOM     74  H   ASN R  17      33.432  52.445  26.695  1.00  0.00           H  
ATOM     75  HA  ASN R  17      31.662  54.615  26.042  1.00  0.00           H  
ATOM     76  HB2 ASN R  17      31.319  52.291  25.255  1.00  0.00           H  
ATOM     77  HB3 ASN R  17      31.176  51.713  26.897  1.00  0.00           H  
ATOM     78 HD21 ASN R  17      29.036  50.987  26.895  1.00  0.00           H  
ATOM     79 HD22 ASN R  17      27.664  51.999  26.527  1.00  0.00           H  
ATOM     80  N   TRP R  18      31.352  55.576  28.338  1.00120.87           N  
ATOM     81  CA  TRP R  18      30.863  56.261  29.531  1.00120.87           C  
ATOM     82  C   TRP R  18      30.479  57.699  29.172  1.00120.87           C  
ATOM     83  O   TRP R  18      31.053  58.284  28.252  1.00120.87           O  
ATOM     84  CB  TRP R  18      31.911  56.259  30.675  1.00120.87           C  
ATOM     85  CG  TRP R  18      31.940  55.068  31.588  1.00120.87           C  
ATOM     86  CD1 TRP R  18      30.849  54.427  32.070  1.00120.87           C  
ATOM     87  CD2 TRP R  18      33.086  54.450  32.253  1.00120.87           C  
ATOM     88  CE2 TRP R  18      32.604  53.407  33.103  1.00120.87           C  
ATOM     89  CE3 TRP R  18      34.485  54.666  32.237  1.00120.87           C  
ATOM     90  NE1 TRP R  18      31.236  53.437  32.945  1.00120.87           N  
ATOM     91  CZ2 TRP R  18      33.462  52.615  33.887  1.00120.87           C  
ATOM     92  CZ3 TRP R  18      35.354  53.881  33.021  1.00120.87           C  
ATOM     93  CH2 TRP R  18      34.846  52.859  33.846  1.00120.87           C  
ATOM     94  H   TRP R  18      31.599  56.186  27.571  1.00  0.00           H  
ATOM     95  HA  TRP R  18      29.939  55.782  29.858  1.00  0.00           H  
ATOM     96  HB2 TRP R  18      32.909  56.420  30.264  1.00  0.00           H  
ATOM     97  HB3 TRP R  18      31.734  57.104  31.342  1.00  0.00           H  
ATOM     98  HD1 TRP R  18      29.828  54.663  31.809  1.00  0.00           H  
ATOM     99  HE1 TRP R  18      30.576  52.835  33.415  1.00  0.00           H  
ATOM    100  HE3 TRP R  18      34.895  55.448  31.615  1.00  0.00           H  
ATOM    101  HZ2 TRP R  18      33.063  51.837  34.521  1.00  0.00           H  
ATOM    102  HZ3 TRP R  18      36.418  54.062  32.994  1.00  0.00           H  
ATOM    103  HH2 TRP R  18      35.516  52.266  34.450  1.00  0.00           H  
ATOM    104  N   SER R  19      29.547  58.252  29.965  1.00117.08           N  
ATOM    105  CA  SER R  19      29.219  59.677  29.994  1.00117.08           C  
ATOM    106  C   SER R  19      30.428  60.516  30.448  1.00117.08           C  
ATOM    107  O   SER R  19      31.208  60.066  31.291  1.00117.08           O  
ATOM    108  CB  SER R  19      27.974  59.875  30.890  1.00117.08           C  
ATOM    109  OG  SER R  19      27.736  61.226  31.246  1.00117.08           O  
ATOM    110  H   SER R  19      29.126  57.692  30.691  1.00  0.00           H  
ATOM    111  HA  SER R  19      28.960  59.986  28.979  1.00  0.00           H  
ATOM    112  HB2 SER R  19      27.089  59.495  30.379  1.00  0.00           H  
ATOM    113  HB3 SER R  19      28.060  59.298  31.805  1.00  0.00           H  
ATOM    114  HG  SER R  19      26.900  61.276  31.716  1.00  0.00           H  
ATOM    115  N   ASN R  20      30.533  61.732  29.889  1.00112.62           N  
ATOM    116  CA  ASN R  20      31.546  62.727  30.246  1.00112.62           C  
ATOM    117  C   ASN R  20      31.449  63.171  31.720  1.00112.62           C  
ATOM    118  O   ASN R  20      32.485  63.415  32.339  1.00112.62           O  
ATOM    119  CB  ASN R  20      31.438  63.936  29.291  1.00112.62           C  
ATOM    120  CG  ASN R  20      32.668  64.848  29.351  1.00112.62           C  
ATOM    121  ND2 ASN R  20      32.483  66.090  29.802  1.00112.62           N  
ATOM    122  OD1 ASN R  20      33.770  64.435  29.000  1.00112.62           O  
ATOM    123  H   ASN R  20      29.848  62.022  29.205  1.00  0.00           H  
ATOM    124  HA  ASN R  20      32.530  62.274  30.116  1.00  0.00           H  
ATOM    125  HB2 ASN R  20      31.368  63.581  28.262  1.00  0.00           H  
ATOM    126  HB3 ASN R  20      30.525  64.502  29.480  1.00  0.00           H  
ATOM    127 HD21 ASN R  20      31.568  66.404  30.091  1.00  0.00           H  
ATOM    128 HD22 ASN R  20      33.265  66.725  29.865  1.00  0.00           H  
ATOM    129  N   ASP R  21      30.221  63.230  32.264  1.00110.50           N  
ATOM    130  CA  ASP R  21      29.971  63.548  33.668  1.00110.50           C  
ATOM    131  C   ASP R  21      30.259  62.337  34.584  1.00110.50           C  
ATOM    132  O   ASP R  21      30.806  62.537  35.668  1.00110.50           O  
ATOM    133  CB  ASP R  21      28.538  64.085  33.881  1.00110.50           C  
ATOM    134  CG  ASP R  21      28.302  64.695  35.269  1.00110.50           C  
ATOM    135  OD1 ASP R  21      29.228  65.367  35.775  1.00110.50           O  
ATOM    136  OD2 ASP R  21      27.163  64.549  35.761  1.00110.50           O1-
ATOM    137  H   ASP R  21      29.412  62.997  31.706  1.00  0.00           H  
ATOM    138  HA  ASP R  21      30.671  64.339  33.944  1.00  0.00           H  
ATOM    139  HB2 ASP R  21      28.299  64.841  33.132  1.00  0.00           H  
ATOM    140  HB3 ASP R  21      27.831  63.266  33.737  1.00  0.00           H  
ATOM    141  N   VAL R  22      29.924  61.112  34.135  1.00109.25           N  
ATOM    142  CA  VAL R  22      30.198  59.871  34.873  1.00109.25           C  
ATOM    143  C   VAL R  22      31.702  59.616  35.058  1.00109.25           C  
ATOM    144  O   VAL R  22      32.103  59.287  36.171  1.00109.25           O  
ATOM    145  CB  VAL R  22      29.534  58.622  34.219  1.00109.25           C  
ATOM    146  CG1 VAL R  22      30.088  57.241  34.642  1.00109.25           C  
ATOM    147  CG2 VAL R  22      28.013  58.650  34.462  1.00109.25           C  
ATOM    148  H   VAL R  22      29.484  61.013  33.231  1.00  0.00           H  
ATOM    149  HA  VAL R  22      29.772  59.996  35.870  1.00  0.00           H  
ATOM    150  HB  VAL R  22      29.700  58.689  33.146  1.00  0.00           H  
ATOM    151 HG11 VAL R  22      29.488  56.433  34.221  1.00  0.00           H  
ATOM    152 HG12 VAL R  22      31.107  57.078  34.291  1.00  0.00           H  
ATOM    153 HG13 VAL R  22      30.079  57.123  35.727  1.00  0.00           H  
ATOM    154 HG21 VAL R  22      27.513  57.839  33.932  1.00  0.00           H  
ATOM    155 HG22 VAL R  22      27.782  58.546  35.523  1.00  0.00           H  
ATOM    156 HG23 VAL R  22      27.570  59.586  34.122  1.00  0.00           H  
ATOM    157  N   ARG R  23      32.501  59.808  33.992  1.00104.54           N  
ATOM    158  CA  ARG R  23      33.957  59.681  34.062  1.00104.54           C  
ATOM    159  C   ARG R  23      34.598  60.771  34.935  1.00104.54           C  
ATOM    160  O   ARG R  23      35.543  60.451  35.647  1.00104.54           O  
ATOM    161  CB  ARG R  23      34.583  59.591  32.654  1.00104.54           C  
ATOM    162  CG  ARG R  23      34.652  60.908  31.856  1.00104.54           C  
ATOM    163  CD  ARG R  23      35.174  60.754  30.420  1.00104.54           C  
ATOM    164  NE  ARG R  23      36.498  60.119  30.376  1.00104.54           N  
ATOM    165  CZ  ARG R  23      36.727  58.800  30.265  1.00104.54           C  
ATOM    166  NH1 ARG R  23      35.734  57.920  30.074  1.00104.54           N1+
ATOM    167  NH2 ARG R  23      37.981  58.350  30.350  1.00104.54           N1+
ATOM    168  H   ARG R  23      32.104  60.072  33.099  1.00  0.00           H  
ATOM    169  HA  ARG R  23      34.165  58.726  34.551  1.00  0.00           H  
ATOM    170  HB2 ARG R  23      35.598  59.207  32.771  1.00  0.00           H  
ATOM    171  HB3 ARG R  23      34.044  58.839  32.077  1.00  0.00           H  
ATOM    172  HG2 ARG R  23      33.615  61.215  31.776  1.00  0.00           H  
ATOM    173  HG3 ARG R  23      35.172  61.717  32.369  1.00  0.00           H  
ATOM    174  HD2 ARG R  23      34.441  60.356  29.717  1.00  0.00           H  
ATOM    175  HD3 ARG R  23      35.387  61.766  30.073  1.00  0.00           H  
ATOM    176  HE  ARG R  23      37.287  60.729  30.532  1.00  0.00           H  
ATOM    177 HH11 ARG R  23      34.781  58.244  29.992  1.00  0.00           H  
ATOM    178 HH12 ARG R  23      35.934  56.933  30.003  1.00  0.00           H  
ATOM    179 HH21 ARG R  23      38.767  58.985  30.450  1.00  0.00           H  
ATOM    180 HH22 ARG R  23      38.162  57.357  30.326  1.00  0.00           H  
ATOM    181  N   ALA R  24      34.042  61.999  34.928  1.00103.91           N  
ATOM    182  CA  ALA R  24      34.459  63.093  35.808  1.00103.91           C  
ATOM    183  C   ALA R  24      34.228  62.782  37.297  1.00103.91           C  
ATOM    184  O   ALA R  24      35.101  63.090  38.107  1.00103.91           O  
ATOM    185  CB  ALA R  24      33.759  64.398  35.398  1.00103.91           C  
ATOM    186  H   ALA R  24      33.256  62.191  34.322  1.00  0.00           H  
ATOM    187  HA  ALA R  24      35.532  63.236  35.663  1.00  0.00           H  
ATOM    188  HB1 ALA R  24      34.093  65.233  36.015  1.00  0.00           H  
ATOM    189  HB2 ALA R  24      33.985  64.652  34.362  1.00  0.00           H  
ATOM    190  HB3 ALA R  24      32.677  64.332  35.495  1.00  0.00           H  
ATOM    191  N   SER R  25      33.099  62.123  37.617  1.00103.25           N  
ATOM    192  CA  SER R  25      32.776  61.629  38.957  1.00103.25           C  
ATOM    193  C   SER R  25      33.643  60.425  39.375  1.00103.25           C  
ATOM    194  O   SER R  25      33.991  60.323  40.552  1.00103.25           O  
ATOM    195  CB  SER R  25      31.270  61.310  39.035  1.00103.25           C  
ATOM    196  OG  SER R  25      30.884  60.920  40.340  1.00103.25           O  
ATOM    197  H   SER R  25      32.420  61.924  36.894  1.00  0.00           H  
ATOM    198  HA  SER R  25      32.975  62.442  39.657  1.00  0.00           H  
ATOM    199  HB2 SER R  25      30.684  62.187  38.754  1.00  0.00           H  
ATOM    200  HB3 SER R  25      31.002  60.517  38.336  1.00  0.00           H  
ATOM    201  HG  SER R  25      31.272  60.063  40.534  1.00  0.00           H  
ATOM    202  N   LEU R  26      34.001  59.552  38.418  1.00100.47           N  
ATOM    203  CA  LEU R  26      34.882  58.407  38.646  1.00100.47           C  
ATOM    204  C   LEU R  26      36.334  58.851  38.916  1.00100.47           C  
ATOM    205  O   LEU R  26      36.972  58.294  39.807  1.00100.47           O  
ATOM    206  CB  LEU R  26      34.765  57.415  37.466  1.00100.47           C  
ATOM    207  CG  LEU R  26      35.072  55.952  37.847  1.00100.47           C  
ATOM    208  CD1 LEU R  26      34.042  55.381  38.850  1.00100.47           C  
ATOM    209  CD2 LEU R  26      35.218  55.060  36.597  1.00100.47           C  
ATOM    210  H   LEU R  26      33.658  59.675  37.474  1.00  0.00           H  
ATOM    211  HA  LEU R  26      34.522  57.916  39.553  1.00  0.00           H  
ATOM    212  HB2 LEU R  26      33.756  57.442  37.053  1.00  0.00           H  
ATOM    213  HB3 LEU R  26      35.419  57.744  36.656  1.00  0.00           H  
ATOM    214  HG  LEU R  26      36.044  55.954  38.337  1.00  0.00           H  
ATOM    215 HD11 LEU R  26      33.670  54.399  38.558  1.00  0.00           H  
ATOM    216 HD12 LEU R  26      34.491  55.269  39.837  1.00  0.00           H  
ATOM    217 HD13 LEU R  26      33.172  56.030  38.961  1.00  0.00           H  
ATOM    218 HD21 LEU R  26      36.103  54.427  36.675  1.00  0.00           H  
ATOM    219 HD22 LEU R  26      34.361  54.404  36.448  1.00  0.00           H  
ATOM    220 HD23 LEU R  26      35.326  55.647  35.685  1.00  0.00           H  
ATOM    221  N   TYR R  27      36.785  59.905  38.206  1.00100.61           N  
ATOM    222  CA  TYR R  27      38.007  60.662  38.488  1.00100.61           C  
ATOM    223  C   TYR R  27      37.979  61.335  39.877  1.00100.61           C  
ATOM    224  O   TYR R  27      39.012  61.327  40.545  1.00100.61           O  
ATOM    225  CB  TYR R  27      38.264  61.705  37.364  1.00100.61           C  
ATOM    226  CG  TYR R  27      39.226  61.273  36.265  1.00100.61           C  
ATOM    227  CD1 TYR R  27      40.613  61.298  36.513  1.00100.61           C  
ATOM    228  CD2 TYR R  27      38.772  60.886  34.986  1.00100.61           C  
ATOM    229  CE1 TYR R  27      41.533  60.883  35.532  1.00100.61           C  
ATOM    230  CE2 TYR R  27      39.689  60.498  33.990  1.00100.61           C  
ATOM    231  CZ  TYR R  27      41.069  60.476  34.267  1.00100.61           C  
ATOM    232  OH  TYR R  27      41.957  60.074  33.310  1.00100.61           O  
ATOM    233  H   TYR R  27      36.202  60.277  37.468  1.00  0.00           H  
ATOM    234  HA  TYR R  27      38.830  59.944  38.493  1.00  0.00           H  
ATOM    235  HB2 TYR R  27      37.327  62.051  36.929  1.00  0.00           H  
ATOM    236  HB3 TYR R  27      38.713  62.603  37.793  1.00  0.00           H  
ATOM    237  HD1 TYR R  27      40.973  61.657  37.460  1.00  0.00           H  
ATOM    238  HD2 TYR R  27      37.722  60.897  34.747  1.00  0.00           H  
ATOM    239  HE1 TYR R  27      42.591  60.892  35.747  1.00  0.00           H  
ATOM    240  HE2 TYR R  27      39.327  60.205  33.015  1.00  0.00           H  
ATOM    241  HH  TYR R  27      41.539  59.868  32.463  1.00  0.00           H  
ATOM    242  N   SER R  28      36.818  61.881  40.297  1.00 98.29           N  
ATOM    243  CA  SER R  28      36.640  62.582  41.578  1.00 98.29           C  
ATOM    244  C   SER R  28      36.789  61.669  42.812  1.00 98.29           C  
ATOM    245  O   SER R  28      37.412  62.079  43.792  1.00 98.29           O  
ATOM    246  CB  SER R  28      35.330  63.406  41.587  1.00 98.29           C  
ATOM    247  OG  SER R  28      34.198  62.707  42.068  1.00 98.29           O  
ATOM    248  H   SER R  28      36.015  61.864  39.684  1.00  0.00           H  
ATOM    249  HA  SER R  28      37.438  63.322  41.609  1.00  0.00           H  
ATOM    250  HB2 SER R  28      35.462  64.265  42.245  1.00  0.00           H  
ATOM    251  HB3 SER R  28      35.112  63.818  40.602  1.00  0.00           H  
ATOM    252  HG  SER R  28      34.027  61.956  41.489  1.00  0.00           H  
ATOM    253  N   LEU R  29      36.244  60.441  42.725  1.00 93.56           N  
ATOM    254  CA  LEU R  29      36.389  59.393  43.735  1.00 93.56           C  
ATOM    255  C   LEU R  29      37.857  58.973  43.885  1.00 93.56           C  
ATOM    256  O   LEU R  29      38.352  58.894  45.009  1.00 93.56           O  
ATOM    257  CB  LEU R  29      35.478  58.197  43.360  1.00 93.56           C  
ATOM    258  CG  LEU R  29      35.606  56.935  44.252  1.00 93.56           C  
ATOM    259  CD1 LEU R  29      35.187  57.212  45.713  1.00 93.56           C  
ATOM    260  CD2 LEU R  29      34.849  55.744  43.630  1.00 93.56           C  
ATOM    261  H   LEU R  29      35.730  60.189  41.892  1.00  0.00           H  
ATOM    262  HA  LEU R  29      36.057  59.804  44.691  1.00  0.00           H  
ATOM    263  HB2 LEU R  29      34.439  58.529  43.350  1.00  0.00           H  
ATOM    264  HB3 LEU R  29      35.701  57.907  42.331  1.00  0.00           H  
ATOM    265  HG  LEU R  29      36.650  56.623  44.276  1.00  0.00           H  
ATOM    266 HD11 LEU R  29      34.451  56.500  46.089  1.00  0.00           H  
ATOM    267 HD12 LEU R  29      36.049  57.163  46.377  1.00  0.00           H  
ATOM    268 HD13 LEU R  29      34.748  58.203  45.832  1.00  0.00           H  
ATOM    269 HD21 LEU R  29      34.283  55.167  44.362  1.00  0.00           H  
ATOM    270 HD22 LEU R  29      34.144  56.067  42.863  1.00  0.00           H  
ATOM    271 HD23 LEU R  29      35.546  55.052  43.154  1.00  0.00           H  
ATOM    272  N   MET R  30      38.514  58.738  42.737  1.00 88.18           N  
ATOM    273  CA  MET R  30      39.904  58.319  42.655  1.00 88.18           C  
ATOM    274  C   MET R  30      40.887  59.354  43.221  1.00 88.18           C  
ATOM    275  O   MET R  30      41.729  58.921  44.002  1.00 88.18           O  
ATOM    276  CB  MET R  30      40.252  57.883  41.220  1.00 88.18           C  
ATOM    277  CG  MET R  30      39.572  56.563  40.817  1.00 88.18           C  
ATOM    278  SD  MET R  30      39.750  56.144  39.064  1.00 88.18           S  
ATOM    279  CE  MET R  30      38.713  54.662  39.001  1.00 88.18           C  
ATOM    280  H   MET R  30      38.026  58.839  41.858  1.00  0.00           H  
ATOM    281  HA  MET R  30      40.000  57.432  43.286  1.00  0.00           H  
ATOM    282  HB2 MET R  30      39.976  58.667  40.515  1.00  0.00           H  
ATOM    283  HB3 MET R  30      41.330  57.753  41.125  1.00  0.00           H  
ATOM    284  HG2 MET R  30      39.980  55.743  41.409  1.00  0.00           H  
ATOM    285  HG3 MET R  30      38.507  56.600  41.048  1.00  0.00           H  
ATOM    286  HE1 MET R  30      38.613  54.311  37.973  1.00  0.00           H  
ATOM    287  HE2 MET R  30      39.152  53.863  39.597  1.00  0.00           H  
ATOM    288  HE3 MET R  30      37.721  54.869  39.396  1.00  0.00           H  
ATOM    289  N   VAL R  31      40.744  60.666  42.908  1.00 89.43           N  
ATOM    290  CA  VAL R  31      41.623  61.716  43.464  1.00 89.43           C  
ATOM    291  C   VAL R  31      41.507  61.837  44.992  1.00 89.43           C  
ATOM    292  O   VAL R  31      42.538  61.954  45.650  1.00 89.43           O  
ATOM    293  CB  VAL R  31      41.470  63.157  42.879  1.00 89.43           C  
ATOM    294  CG1 VAL R  31      41.935  63.286  41.429  1.00 89.43           C  
ATOM    295  CG2 VAL R  31      40.084  63.797  43.040  1.00 89.43           C  
ATOM    296  H   VAL R  31      40.020  60.964  42.267  1.00  0.00           H  
ATOM    297  HA  VAL R  31      42.642  61.413  43.231  1.00  0.00           H  
ATOM    298  HB  VAL R  31      42.158  63.792  43.440  1.00  0.00           H  
ATOM    299 HG11 VAL R  31      42.064  64.333  41.154  1.00  0.00           H  
ATOM    300 HG12 VAL R  31      42.890  62.787  41.264  1.00  0.00           H  
ATOM    301 HG13 VAL R  31      41.185  62.876  40.755  1.00  0.00           H  
ATOM    302 HG21 VAL R  31      40.043  64.777  42.563  1.00  0.00           H  
ATOM    303 HG22 VAL R  31      39.342  63.169  42.563  1.00  0.00           H  
ATOM    304 HG23 VAL R  31      39.801  63.938  44.081  1.00  0.00           H  
ATOM    305  N   LEU R  32      40.274  61.749  45.525  1.00 88.73           N  
ATOM    306  CA  LEU R  32      39.990  61.811  46.958  1.00 88.73           C  
ATOM    307  C   LEU R  32      40.591  60.626  47.735  1.00 88.73           C  
ATOM    308  O   LEU R  32      41.094  60.840  48.838  1.00 88.73           O  
ATOM    309  CB  LEU R  32      38.466  61.959  47.166  1.00 88.73           C  
ATOM    310  CG  LEU R  32      37.996  62.084  48.636  1.00 88.73           C  
ATOM    311  CD1 LEU R  32      38.659  63.267  49.374  1.00 88.73           C  
ATOM    312  CD2 LEU R  32      36.456  62.137  48.715  1.00 88.73           C  
ATOM    313  H   LEU R  32      39.475  61.636  44.916  1.00  0.00           H  
ATOM    314  HA  LEU R  32      40.475  62.716  47.329  1.00  0.00           H  
ATOM    315  HB2 LEU R  32      38.121  62.835  46.613  1.00  0.00           H  
ATOM    316  HB3 LEU R  32      37.966  61.104  46.707  1.00  0.00           H  
ATOM    317  HG  LEU R  32      38.287  61.173  49.160  1.00  0.00           H  
ATOM    318 HD11 LEU R  32      37.964  63.800  50.022  1.00  0.00           H  
ATOM    319 HD12 LEU R  32      39.475  62.916  50.007  1.00  0.00           H  
ATOM    320 HD13 LEU R  32      39.076  63.999  48.682  1.00  0.00           H  
ATOM    321 HD21 LEU R  32      36.076  61.371  49.393  1.00  0.00           H  
ATOM    322 HD22 LEU R  32      36.085  63.098  49.071  1.00  0.00           H  
ATOM    323 HD23 LEU R  32      35.991  61.962  47.744  1.00  0.00           H  
ATOM    324  N   ILE R  33      40.580  59.422  47.131  1.00 83.44           N  
ATOM    325  CA  ILE R  33      41.241  58.231  47.669  1.00 83.44           C  
ATOM    326  C   ILE R  33      42.773  58.400  47.784  1.00 83.44           C  
ATOM    327  O   ILE R  33      43.318  57.992  48.811  1.00 83.44           O  
ATOM    328  CB  ILE R  33      40.887  56.933  46.872  1.00 83.44           C  
ATOM    329  CG1 ILE R  33      39.422  56.512  47.135  1.00 83.44           C  
ATOM    330  CG2 ILE R  33      41.825  55.728  47.135  1.00 83.44           C  
ATOM    331  CD1 ILE R  33      38.888  55.458  46.153  1.00 83.44           C  
ATOM    332  H   ILE R  33      40.139  59.321  46.227  1.00  0.00           H  
ATOM    333  HA  ILE R  33      40.867  58.100  48.687  1.00  0.00           H  
ATOM    334  HB  ILE R  33      40.964  57.168  45.811  1.00  0.00           H  
ATOM    335 HG12 ILE R  33      39.332  56.131  48.153  1.00  0.00           H  
ATOM    336 HG13 ILE R  33      38.767  57.383  47.096  1.00  0.00           H  
ATOM    337 HG21 ILE R  33      41.490  54.826  46.627  1.00  0.00           H  
ATOM    338 HG22 ILE R  33      42.831  55.919  46.769  1.00  0.00           H  
ATOM    339 HG23 ILE R  33      41.893  55.501  48.198  1.00  0.00           H  
ATOM    340 HD11 ILE R  33      37.798  55.448  46.152  1.00  0.00           H  
ATOM    341 HD12 ILE R  33      39.215  55.658  45.133  1.00  0.00           H  
ATOM    342 HD13 ILE R  33      39.218  54.455  46.425  1.00  0.00           H  
ATOM    343  N   ILE R  34      43.428  59.017  46.776  1.00 82.71           N  
ATOM    344  CA  ILE R  34      44.879  59.253  46.807  1.00 82.71           C  
ATOM    345  C   ILE R  34      45.261  60.244  47.923  1.00 82.71           C  
ATOM    346  O   ILE R  34      46.225  59.978  48.634  1.00 82.71           O  
ATOM    347  CB  ILE R  34      45.525  59.853  45.513  1.00 82.71           C  
ATOM    348  CG1 ILE R  34      44.834  59.555  44.177  1.00 82.71           C  
ATOM    349  CG2 ILE R  34      47.012  59.476  45.425  1.00 82.71           C  
ATOM    350  CD1 ILE R  34      44.797  58.092  43.735  1.00 82.71           C  
ATOM    351  H   ILE R  34      42.926  59.338  45.958  1.00  0.00           H  
ATOM    352  HA  ILE R  34      45.357  58.294  47.023  1.00  0.00           H  
ATOM    353  HB  ILE R  34      45.500  60.944  45.572  1.00  0.00           H  
ATOM    354 HG12 ILE R  34      43.834  59.954  44.237  1.00  0.00           H  
ATOM    355 HG13 ILE R  34      45.315  60.135  43.390  1.00  0.00           H  
ATOM    356 HG21 ILE R  34      47.480  59.931  44.552  1.00  0.00           H  
ATOM    357 HG22 ILE R  34      47.573  59.803  46.299  1.00  0.00           H  
ATOM    358 HG23 ILE R  34      47.137  58.397  45.349  1.00  0.00           H  
ATOM    359 HD11 ILE R  34      44.226  58.003  42.813  1.00  0.00           H  
ATOM    360 HD12 ILE R  34      45.801  57.726  43.532  1.00  0.00           H  
ATOM    361 HD13 ILE R  34      44.330  57.453  44.483  1.00  0.00           H  
ATOM    362  N   LEU R  35      44.495  61.345  48.069  1.00 85.11           N  
ATOM    363  CA  LEU R  35      44.744  62.392  49.065  1.00 85.11           C  
ATOM    364  C   LEU R  35      44.756  61.854  50.501  1.00 85.11           C  
ATOM    365  O   LEU R  35      45.681  62.179  51.238  1.00 85.11           O  
ATOM    366  CB  LEU R  35      43.717  63.540  48.938  1.00 85.11           C  
ATOM    367  CG  LEU R  35      43.846  64.404  47.665  1.00 85.11           C  
ATOM    368  CD1 LEU R  35      42.713  65.451  47.601  1.00 85.11           C  
ATOM    369  CD2 LEU R  35      45.241  65.041  47.507  1.00 85.11           C  
ATOM    370  H   LEU R  35      43.710  61.492  47.449  1.00  0.00           H  
ATOM    371  HA  LEU R  35      45.744  62.783  48.871  1.00  0.00           H  
ATOM    372  HB2 LEU R  35      42.709  63.126  48.996  1.00  0.00           H  
ATOM    373  HB3 LEU R  35      43.812  64.204  49.801  1.00  0.00           H  
ATOM    374  HG  LEU R  35      43.715  63.752  46.806  1.00  0.00           H  
ATOM    375 HD11 LEU R  35      42.160  65.362  46.665  1.00  0.00           H  
ATOM    376 HD12 LEU R  35      41.992  65.325  48.410  1.00  0.00           H  
ATOM    377 HD13 LEU R  35      43.082  66.475  47.665  1.00  0.00           H  
ATOM    378 HD21 LEU R  35      45.197  66.058  47.118  1.00  0.00           H  
ATOM    379 HD22 LEU R  35      45.778  65.084  48.455  1.00  0.00           H  
ATOM    380 HD23 LEU R  35      45.851  64.462  46.812  1.00  0.00           H  
ATOM    381  N   THR R  36      43.776  61.005  50.849  1.00 80.61           N  
ATOM    382  CA  THR R  36      43.687  60.374  52.166  1.00 80.61           C  
ATOM    383  C   THR R  36      44.785  59.313  52.415  1.00 80.61           C  
ATOM    384  O   THR R  36      45.250  59.204  53.549  1.00 80.61           O  
ATOM    385  CB  THR R  36      42.300  59.722  52.397  1.00 80.61           C  
ATOM    386  CG2 THR R  36      42.043  59.253  53.844  1.00 80.61           C  
ATOM    387  OG1 THR R  36      41.281  60.647  52.071  1.00 80.61           O  
ATOM    388  H   THR R  36      43.033  60.790  50.198  1.00  0.00           H  
ATOM    389  HA  THR R  36      43.817  61.158  52.914  1.00  0.00           H  
ATOM    390  HB  THR R  36      42.178  58.882  51.712  1.00  0.00           H  
ATOM    391  HG1 THR R  36      40.432  60.259  52.296  1.00  0.00           H  
ATOM    392 HG21 THR R  36      41.034  58.856  53.954  1.00  0.00           H  
ATOM    393 HG22 THR R  36      42.728  58.463  54.151  1.00  0.00           H  
ATOM    394 HG23 THR R  36      42.156  60.075  54.551  1.00  0.00           H  
ATOM    395  N   THR R  37      45.220  58.600  51.357  1.00 76.13           N  
ATOM    396  CA  THR R  37      46.354  57.665  51.409  1.00 76.13           C  
ATOM    397  C   THR R  37      47.690  58.381  51.692  1.00 76.13           C  
ATOM    398  O   THR R  37      48.483  57.870  52.478  1.00 76.13           O  
ATOM    399  CB  THR R  37      46.522  56.851  50.094  1.00 76.13           C  
ATOM    400  CG2 THR R  37      47.702  55.861  50.078  1.00 76.13           C  
ATOM    401  OG1 THR R  37      45.351  56.107  49.844  1.00 76.13           O  
ATOM    402  H   THR R  37      44.806  58.751  50.448  1.00  0.00           H  
ATOM    403  HA  THR R  37      46.169  56.964  52.226  1.00  0.00           H  
ATOM    404  HB  THR R  37      46.642  57.529  49.251  1.00  0.00           H  
ATOM    405  HG1 THR R  37      44.620  56.715  49.695  1.00  0.00           H  
ATOM    406 HG21 THR R  37      47.668  55.216  49.199  1.00  0.00           H  
ATOM    407 HG22 THR R  37      48.655  56.386  50.044  1.00  0.00           H  
ATOM    408 HG23 THR R  37      47.697  55.221  50.961  1.00  0.00           H  
ATOM    409  N   LEU R  38      47.907  59.555  51.076  1.00 76.79           N  
ATOM    410  CA  LEU R  38      49.101  60.372  51.283  1.00 76.79           C  
ATOM    411  C   LEU R  38      49.076  61.074  52.644  1.00 76.79           C  
ATOM    412  O   LEU R  38      49.986  60.853  53.438  1.00 76.79           O  
ATOM    413  CB  LEU R  38      49.251  61.401  50.144  1.00 76.79           C  
ATOM    414  CG  LEU R  38      49.476  60.790  48.748  1.00 76.79           C  
ATOM    415  CD1 LEU R  38      49.478  61.886  47.664  1.00 76.79           C  
ATOM    416  CD2 LEU R  38      50.739  59.921  48.690  1.00 76.79           C  
ATOM    417  H   LEU R  38      47.218  59.918  50.432  1.00  0.00           H  
ATOM    418  HA  LEU R  38      49.973  59.715  51.279  1.00  0.00           H  
ATOM    419  HB2 LEU R  38      48.360  62.031  50.109  1.00  0.00           H  
ATOM    420  HB3 LEU R  38      50.084  62.071  50.368  1.00  0.00           H  
ATOM    421  HG  LEU R  38      48.655  60.119  48.519  1.00  0.00           H  
ATOM    422 HD11 LEU R  38      50.357  61.832  47.023  1.00  0.00           H  
ATOM    423 HD12 LEU R  38      48.602  61.795  47.022  1.00  0.00           H  
ATOM    424 HD13 LEU R  38      49.455  62.887  48.094  1.00  0.00           H  
ATOM    425 HD21 LEU R  38      51.001  59.684  47.663  1.00  0.00           H  
ATOM    426 HD22 LEU R  38      51.593  60.416  49.149  1.00  0.00           H  
ATOM    427 HD23 LEU R  38      50.589  58.970  49.199  1.00  0.00           H  
ATOM    428  N   VAL R  39      48.046  61.904  52.878  1.00 77.21           N  
ATOM    429  CA  VAL R  39      47.916  62.776  54.046  1.00 77.21           C  
ATOM    430  C   VAL R  39      47.823  61.999  55.370  1.00 77.21           C  
ATOM    431  O   VAL R  39      48.565  62.334  56.287  1.00 77.21           O  
ATOM    432  CB  VAL R  39      46.708  63.752  53.914  1.00 77.21           C  
ATOM    433  CG1 VAL R  39      46.335  64.524  55.201  1.00 77.21           C  
ATOM    434  CG2 VAL R  39      46.947  64.763  52.777  1.00 77.21           C  
ATOM    435  H   VAL R  39      47.317  61.997  52.181  1.00  0.00           H  
ATOM    436  HA  VAL R  39      48.827  63.377  54.089  1.00  0.00           H  
ATOM    437  HB  VAL R  39      45.830  63.165  53.644  1.00  0.00           H  
ATOM    438 HG11 VAL R  39      45.560  65.264  55.002  1.00  0.00           H  
ATOM    439 HG12 VAL R  39      45.943  63.868  55.979  1.00  0.00           H  
ATOM    440 HG13 VAL R  39      47.198  65.052  55.607  1.00  0.00           H  
ATOM    441 HG21 VAL R  39      46.075  65.399  52.625  1.00  0.00           H  
ATOM    442 HG22 VAL R  39      47.794  65.412  53.001  1.00  0.00           H  
ATOM    443 HG23 VAL R  39      47.155  64.271  51.828  1.00  0.00           H  
ATOM    444  N   GLY R  40      46.962  60.969  55.441  1.00 72.80           N  
ATOM    445  CA  GLY R  40      46.744  60.167  56.649  1.00 72.80           C  
ATOM    446  C   GLY R  40      48.026  59.452  57.107  1.00 72.80           C  
ATOM    447  O   GLY R  40      48.346  59.488  58.294  1.00 72.80           O  
ATOM    448  H   GLY R  40      46.407  60.727  54.630  1.00  0.00           H  
ATOM    449  HA2 GLY R  40      46.368  60.807  57.450  1.00  0.00           H  
ATOM    450  HA3 GLY R  40      45.976  59.421  56.446  1.00  0.00           H  
ATOM    451  N   ASN R  41      48.776  58.860  56.160  1.00 69.55           N  
ATOM    452  CA  ASN R  41      50.062  58.198  56.414  1.00 69.55           C  
ATOM    453  C   ASN R  41      51.212  59.186  56.670  1.00 69.55           C  
ATOM    454  O   ASN R  41      52.107  58.837  57.437  1.00 69.55           O  
ATOM    455  CB  ASN R  41      50.388  57.248  55.245  1.00 69.55           C  
ATOM    456  CG  ASN R  41      49.553  55.966  55.293  1.00 69.55           C  
ATOM    457  ND2 ASN R  41      48.658  55.772  54.326  1.00 69.55           N  
ATOM    458  OD1 ASN R  41      49.723  55.154  56.197  1.00 69.55           O  
ATOM    459  H   ASN R  41      48.472  58.885  55.197  1.00  0.00           H  
ATOM    460  HA  ASN R  41      49.908  57.601  57.316  1.00  0.00           H  
ATOM    461  HB2 ASN R  41      50.304  57.755  54.283  1.00  0.00           H  
ATOM    462  HB3 ASN R  41      51.428  56.931  55.317  1.00  0.00           H  
ATOM    463 HD21 ASN R  41      48.548  56.459  53.589  1.00  0.00           H  
ATOM    464 HD22 ASN R  41      48.092  54.932  54.309  1.00  0.00           H  
ATOM    465  N   LEU R  42      51.164  60.397  56.083  1.00 74.59           N  
ATOM    466  CA  LEU R  42      52.118  61.481  56.346  1.00 74.59           C  
ATOM    467  C   LEU R  42      52.035  61.959  57.804  1.00 74.59           C  
ATOM    468  O   LEU R  42      53.077  62.088  58.446  1.00 74.59           O  
ATOM    469  CB  LEU R  42      51.883  62.651  55.361  1.00 74.59           C  
ATOM    470  CG  LEU R  42      52.940  63.780  55.398  1.00 74.59           C  
ATOM    471  CD1 LEU R  42      54.246  63.345  54.696  1.00 74.59           C  
ATOM    472  CD2 LEU R  42      52.373  65.102  54.837  1.00 74.59           C  
ATOM    473  H   LEU R  42      50.413  60.610  55.441  1.00  0.00           H  
ATOM    474  HA  LEU R  42      53.119  61.080  56.176  1.00  0.00           H  
ATOM    475  HB2 LEU R  42      51.830  62.277  54.339  1.00  0.00           H  
ATOM    476  HB3 LEU R  42      50.903  63.079  55.569  1.00  0.00           H  
ATOM    477  HG  LEU R  42      53.195  63.991  56.437  1.00  0.00           H  
ATOM    478 HD11 LEU R  42      55.096  63.441  55.371  1.00  0.00           H  
ATOM    479 HD12 LEU R  42      54.212  62.304  54.373  1.00  0.00           H  
ATOM    480 HD13 LEU R  42      54.468  63.937  53.809  1.00  0.00           H  
ATOM    481 HD21 LEU R  42      53.021  65.556  54.087  1.00  0.00           H  
ATOM    482 HD22 LEU R  42      51.397  64.966  54.371  1.00  0.00           H  
ATOM    483 HD23 LEU R  42      52.249  65.837  55.633  1.00  0.00           H  
ATOM    484  N   ILE R  43      50.805  62.172  58.307  1.00 74.48           N  
ATOM    485  CA  ILE R  43      50.547  62.576  59.689  1.00 74.48           C  
ATOM    486  C   ILE R  43      50.995  61.513  60.716  1.00 74.48           C  
ATOM    487  O   ILE R  43      51.505  61.908  61.760  1.00 74.48           O  
ATOM    488  CB  ILE R  43      49.056  62.982  59.928  1.00 74.48           C  
ATOM    489  CG1 ILE R  43      48.620  64.203  59.074  1.00 74.48           C  
ATOM    490  CG2 ILE R  43      48.696  63.257  61.404  1.00 74.48           C  
ATOM    491  CD1 ILE R  43      49.583  65.399  59.064  1.00 74.48           C  
ATOM    492  H   ILE R  43      49.993  62.052  57.713  1.00  0.00           H  
ATOM    493  HA  ILE R  43      51.173  63.449  59.883  1.00  0.00           H  
ATOM    494  HB  ILE R  43      48.433  62.145  59.606  1.00  0.00           H  
ATOM    495 HG12 ILE R  43      48.490  63.900  58.045  1.00  0.00           H  
ATOM    496 HG13 ILE R  43      47.628  64.539  59.380  1.00  0.00           H  
ATOM    497 HG21 ILE R  43      47.664  63.591  61.507  1.00  0.00           H  
ATOM    498 HG22 ILE R  43      48.790  62.371  62.031  1.00  0.00           H  
ATOM    499 HG23 ILE R  43      49.337  64.035  61.821  1.00  0.00           H  
ATOM    500 HD11 ILE R  43      49.069  66.304  58.739  1.00  0.00           H  
ATOM    501 HD12 ILE R  43      49.997  65.595  60.053  1.00  0.00           H  
ATOM    502 HD13 ILE R  43      50.412  65.230  58.376  1.00  0.00           H  
ATOM    503  N   VAL R  44      50.885  60.212  60.384  1.00 72.94           N  
ATOM    504  CA  VAL R  44      51.441  59.116  61.190  1.00 72.94           C  
ATOM    505  C   VAL R  44      52.982  59.165  61.285  1.00 72.94           C  
ATOM    506  O   VAL R  44      53.508  59.023  62.389  1.00 72.94           O  
ATOM    507  CB  VAL R  44      50.964  57.716  60.688  1.00 72.94           C  
ATOM    508  CG1 VAL R  44      51.738  56.501  61.248  1.00 72.94           C  
ATOM    509  CG2 VAL R  44      49.466  57.523  60.976  1.00 72.94           C  
ATOM    510  H   VAL R  44      50.461  59.953  59.504  1.00  0.00           H  
ATOM    511  HA  VAL R  44      51.066  59.241  62.205  1.00  0.00           H  
ATOM    512  HB  VAL R  44      51.082  57.688  59.604  1.00  0.00           H  
ATOM    513 HG11 VAL R  44      51.278  55.565  60.929  1.00  0.00           H  
ATOM    514 HG12 VAL R  44      52.767  56.470  60.893  1.00  0.00           H  
ATOM    515 HG13 VAL R  44      51.748  56.508  62.337  1.00  0.00           H  
ATOM    516 HG21 VAL R  44      49.101  56.578  60.572  1.00  0.00           H  
ATOM    517 HG22 VAL R  44      49.268  57.521  62.048  1.00  0.00           H  
ATOM    518 HG23 VAL R  44      48.863  58.316  60.537  1.00  0.00           H  
ATOM    519  N   ILE R  45      53.666  59.404  60.151  1.00 73.52           N  
ATOM    520  CA  ILE R  45      55.127  59.497  60.064  1.00 73.52           C  
ATOM    521  C   ILE R  45      55.706  60.688  60.860  1.00 73.52           C  
ATOM    522  O   ILE R  45      56.642  60.480  61.633  1.00 73.52           O  
ATOM    523  CB  ILE R  45      55.626  59.530  58.585  1.00 73.52           C  
ATOM    524  CG1 ILE R  45      55.337  58.182  57.879  1.00 73.52           C  
ATOM    525  CG2 ILE R  45      57.119  59.890  58.401  1.00 73.52           C  
ATOM    526  CD1 ILE R  45      55.360  58.262  56.343  1.00 73.52           C  
ATOM    527  H   ILE R  45      53.161  59.519  59.281  1.00  0.00           H  
ATOM    528  HA  ILE R  45      55.531  58.592  60.520  1.00  0.00           H  
ATOM    529  HB  ILE R  45      55.046  60.295  58.068  1.00  0.00           H  
ATOM    530 HG12 ILE R  45      56.058  57.434  58.210  1.00  0.00           H  
ATOM    531 HG13 ILE R  45      54.366  57.792  58.182  1.00  0.00           H  
ATOM    532 HG21 ILE R  45      57.414  59.836  57.354  1.00  0.00           H  
ATOM    533 HG22 ILE R  45      57.345  60.906  58.727  1.00  0.00           H  
ATOM    534 HG23 ILE R  45      57.761  59.207  58.958  1.00  0.00           H  
ATOM    535 HD11 ILE R  45      54.694  57.516  55.908  1.00  0.00           H  
ATOM    536 HD12 ILE R  45      55.032  59.236  55.981  1.00  0.00           H  
ATOM    537 HD13 ILE R  45      56.360  58.076  55.952  1.00  0.00           H  
ATOM    538  N   VAL R  46      55.129  61.890  60.679  1.00 78.51           N  
ATOM    539  CA  VAL R  46      55.584  63.126  61.325  1.00 78.51           C  
ATOM    540  C   VAL R  46      55.274  63.157  62.836  1.00 78.51           C  
ATOM    541  O   VAL R  46      56.151  63.542  63.611  1.00 78.51           O  
ATOM    542  CB  VAL R  46      54.981  64.393  60.644  1.00 78.51           C  
ATOM    543  CG1 VAL R  46      55.329  65.724  61.346  1.00 78.51           C  
ATOM    544  CG2 VAL R  46      55.410  64.491  59.168  1.00 78.51           C  
ATOM    545  H   VAL R  46      54.359  61.980  60.028  1.00  0.00           H  
ATOM    546  HA  VAL R  46      56.670  63.173  61.213  1.00  0.00           H  
ATOM    547  HB  VAL R  46      53.895  64.294  60.652  1.00  0.00           H  
ATOM    548 HG11 VAL R  46      54.969  66.577  60.770  1.00  0.00           H  
ATOM    549 HG12 VAL R  46      54.874  65.804  62.333  1.00  0.00           H  
ATOM    550 HG13 VAL R  46      56.407  65.838  61.466  1.00  0.00           H  
ATOM    551 HG21 VAL R  46      54.928  65.333  58.671  1.00  0.00           H  
ATOM    552 HG22 VAL R  46      56.488  64.629  59.082  1.00  0.00           H  
ATOM    553 HG23 VAL R  46      55.153  63.598  58.601  1.00  0.00           H  
ATOM    554  N   SER R  47      54.060  62.727  63.233  1.00 81.43           N  
ATOM    555  CA  SER R  47      53.612  62.720  64.632  1.00 81.43           C  
ATOM    556  C   SER R  47      54.322  61.672  65.504  1.00 81.43           C  
ATOM    557  O   SER R  47      54.382  61.870  66.715  1.00 81.43           O  
ATOM    558  CB  SER R  47      52.090  62.510  64.722  1.00 81.43           C  
ATOM    559  OG  SER R  47      51.406  63.599  64.140  1.00 81.43           O  
ATOM    560  H   SER R  47      53.390  62.403  62.547  1.00  0.00           H  
ATOM    561  HA  SER R  47      53.843  63.697  65.062  1.00  0.00           H  
ATOM    562  HB2 SER R  47      51.789  61.578  64.246  1.00  0.00           H  
ATOM    563  HB3 SER R  47      51.769  62.445  65.763  1.00  0.00           H  
ATOM    564  HG  SER R  47      51.416  63.478  63.185  1.00  0.00           H  
ATOM    565  N   ILE R  48      54.855  60.596  64.900  1.00 79.52           N  
ATOM    566  CA  ILE R  48      55.699  59.633  65.607  1.00 79.52           C  
ATOM    567  C   ILE R  48      57.152  60.126  65.706  1.00 79.52           C  
ATOM    568  O   ILE R  48      57.675  60.135  66.818  1.00 79.52           O  
ATOM    569  CB  ILE R  48      55.599  58.193  65.015  1.00 79.52           C  
ATOM    570  CG1 ILE R  48      54.280  57.551  65.512  1.00 79.52           C  
ATOM    571  CG2 ILE R  48      56.795  57.256  65.319  1.00 79.52           C  
ATOM    572  CD1 ILE R  48      53.813  56.309  64.742  1.00 79.52           C  
ATOM    573  H   ILE R  48      54.746  60.464  63.905  1.00  0.00           H  
ATOM    574  HA  ILE R  48      55.343  59.561  66.637  1.00  0.00           H  
ATOM    575  HB  ILE R  48      55.533  58.288  63.932  1.00  0.00           H  
ATOM    576 HG12 ILE R  48      54.375  57.297  66.569  1.00  0.00           H  
ATOM    577 HG13 ILE R  48      53.477  58.286  65.462  1.00  0.00           H  
ATOM    578 HG21 ILE R  48      56.625  56.249  64.942  1.00  0.00           H  
ATOM    579 HG22 ILE R  48      57.717  57.601  64.851  1.00  0.00           H  
ATOM    580 HG23 ILE R  48      56.969  57.176  66.391  1.00  0.00           H  
ATOM    581 HD11 ILE R  48      52.809  56.022  65.054  1.00  0.00           H  
ATOM    582 HD12 ILE R  48      53.772  56.505  63.673  1.00  0.00           H  
ATOM    583 HD13 ILE R  48      54.464  55.452  64.915  1.00  0.00           H  
ATOM    584  N   SER R  49      57.757  60.538  64.575  1.00 83.37           N  
ATOM    585  CA  SER R  49      59.174  60.917  64.479  1.00 83.37           C  
ATOM    586  C   SER R  49      59.581  62.157  65.300  1.00 83.37           C  
ATOM    587  O   SER R  49      60.726  62.210  65.751  1.00 83.37           O  
ATOM    588  CB  SER R  49      59.582  61.083  63.004  1.00 83.37           C  
ATOM    589  OG  SER R  49      59.715  59.817  62.390  1.00 83.37           O  
ATOM    590  H   SER R  49      57.242  60.529  63.704  1.00  0.00           H  
ATOM    591  HA  SER R  49      59.754  60.083  64.878  1.00  0.00           H  
ATOM    592  HB2 SER R  49      58.864  61.697  62.457  1.00  0.00           H  
ATOM    593  HB3 SER R  49      60.548  61.584  62.919  1.00  0.00           H  
ATOM    594  HG  SER R  49      58.836  59.492  62.176  1.00  0.00           H  
ATOM    595  N   HIS R  50      58.649  63.107  65.500  1.00 89.50           N  
ATOM    596  CA  HIS R  50      58.865  64.316  66.298  1.00 89.50           C  
ATOM    597  C   HIS R  50      59.040  64.016  67.799  1.00 89.50           C  
ATOM    598  O   HIS R  50      60.002  64.494  68.398  1.00 89.50           O  
ATOM    599  CB  HIS R  50      57.718  65.317  66.045  1.00 89.50           C  
ATOM    600  CG  HIS R  50      57.877  66.636  66.765  1.00 89.50           C  
ATOM    601  CD2 HIS R  50      58.644  67.743  66.478  1.00 89.50           C  
ATOM    602  ND1 HIS R  50      57.200  66.944  67.934  1.00 89.50           N  
ATOM    603  CE1 HIS R  50      57.580  68.173  68.295  1.00 89.50           C  
ATOM    604  NE2 HIS R  50      58.454  68.719  67.459  1.00 89.50           N  
ATOM    605  H   HIS R  50      57.731  63.000  65.087  1.00  0.00           H  
ATOM    606  HA  HIS R  50      59.789  64.779  65.947  1.00  0.00           H  
ATOM    607  HB2 HIS R  50      57.650  65.533  64.977  1.00  0.00           H  
ATOM    608  HB3 HIS R  50      56.760  64.876  66.323  1.00  0.00           H  
ATOM    609  HD1 HIS R  50      56.544  66.352  68.425  1.00  0.00           H  
ATOM    610  HD2 HIS R  50      59.317  67.910  65.650  1.00  0.00           H  
ATOM    611  HE1 HIS R  50      57.210  68.673  69.178  1.00  0.00           H  
ATOM    612  N   PHE R  51      58.111  63.230  68.366  1.00 90.80           N  
ATOM    613  CA  PHE R  51      58.107  62.851  69.776  1.00 90.80           C  
ATOM    614  C   PHE R  51      59.042  61.665  70.000  1.00 90.80           C  
ATOM    615  O   PHE R  51      58.668  60.534  69.694  1.00 90.80           O  
ATOM    616  CB  PHE R  51      56.675  62.508  70.232  1.00 90.80           C  
ATOM    617  CG  PHE R  51      55.731  63.690  70.256  1.00 90.80           C  
ATOM    618  CD1 PHE R  51      55.096  64.099  69.069  1.00 90.80           C  
ATOM    619  CD2 PHE R  51      55.597  64.485  71.413  1.00 90.80           C  
ATOM    620  CE1 PHE R  51      54.271  65.208  69.068  1.00 90.80           C  
ATOM    621  CE2 PHE R  51      54.777  65.606  71.390  1.00 90.80           C  
ATOM    622  CZ  PHE R  51      54.108  65.959  70.225  1.00 90.80           C  
ATOM    623  H   PHE R  51      57.364  62.850  67.801  1.00  0.00           H  
ATOM    624  HA  PHE R  51      58.455  63.693  70.380  1.00  0.00           H  
ATOM    625  HB2 PHE R  51      56.249  61.743  69.579  1.00  0.00           H  
ATOM    626  HB3 PHE R  51      56.695  62.068  71.231  1.00  0.00           H  
ATOM    627  HD1 PHE R  51      55.250  63.551  68.157  1.00  0.00           H  
ATOM    628  HD2 PHE R  51      56.120  64.220  72.320  1.00  0.00           H  
ATOM    629  HE1 PHE R  51      53.763  65.476  68.157  1.00  0.00           H  
ATOM    630  HE2 PHE R  51      54.657  66.203  72.281  1.00  0.00           H  
ATOM    631  HZ  PHE R  51      53.465  66.827  70.224  1.00  0.00           H  
ATOM    632  N   LYS R  52      60.235  61.948  70.552  1.00 85.67           N  
ATOM    633  CA  LYS R  52      61.257  60.948  70.870  1.00 85.67           C  
ATOM    634  C   LYS R  52      60.844  59.963  71.987  1.00 85.67           C  
ATOM    635  O   LYS R  52      61.438  58.894  72.094  1.00 85.67           O  
ATOM    636  CB  LYS R  52      62.592  61.670  71.136  1.00 85.67           C  
ATOM    637  CG  LYS R  52      63.827  60.749  71.090  1.00 85.67           C  
ATOM    638  CD  LYS R  52      65.170  61.490  71.183  1.00 85.67           C  
ATOM    639  CE  LYS R  52      65.449  62.442  70.007  1.00 85.67           C  
ATOM    640  NZ  LYS R  52      66.799  63.020  70.097  1.00 85.67           N1+
ATOM    641  H   LYS R  52      60.470  62.908  70.755  1.00  0.00           H  
ATOM    642  HA  LYS R  52      61.396  60.352  69.975  1.00  0.00           H  
ATOM    643  HB2 LYS R  52      62.706  62.425  70.358  1.00  0.00           H  
ATOM    644  HB3 LYS R  52      62.551  62.214  72.080  1.00  0.00           H  
ATOM    645  HG2 LYS R  52      63.779  60.035  71.912  1.00  0.00           H  
ATOM    646  HG3 LYS R  52      63.809  60.156  70.176  1.00  0.00           H  
ATOM    647  HD2 LYS R  52      65.203  62.050  72.119  1.00  0.00           H  
ATOM    648  HD3 LYS R  52      65.970  60.752  71.249  1.00  0.00           H  
ATOM    649  HE2 LYS R  52      65.360  61.909  69.059  1.00  0.00           H  
ATOM    650  HE3 LYS R  52      64.732  63.263  69.986  1.00  0.00           H  
ATOM    651  HZ1 LYS R  52      67.487  62.280  70.076  1.00  0.00           H  
ATOM    652  HZ2 LYS R  52      66.955  63.642  69.317  1.00  0.00           H  
ATOM    653  HZ3 LYS R  52      66.889  63.537  70.960  1.00  0.00           H  
ATOM    654  N   GLN R  53      59.789  60.312  72.742  1.00 93.25           N  
ATOM    655  CA  GLN R  53      59.067  59.450  73.678  1.00 93.25           C  
ATOM    656  C   GLN R  53      58.417  58.228  72.995  1.00 93.25           C  
ATOM    657  O   GLN R  53      58.490  57.128  73.541  1.00 93.25           O  
ATOM    658  CB  GLN R  53      58.013  60.328  74.389  1.00 93.25           C  
ATOM    659  CG  GLN R  53      57.128  59.600  75.424  1.00 93.25           C  
ATOM    660  CD  GLN R  53      56.011  60.486  75.985  1.00 93.25           C  
ATOM    661  NE2 GLN R  53      55.380  60.035  77.069  1.00 93.25           N  
ATOM    662  OE1 GLN R  53      55.699  61.543  75.442  1.00 93.25           O  
ATOM    663  H   GLN R  53      59.372  61.219  72.588  1.00  0.00           H  
ATOM    664  HA  GLN R  53      59.780  59.087  74.421  1.00  0.00           H  
ATOM    665  HB2 GLN R  53      58.519  61.157  74.887  1.00  0.00           H  
ATOM    666  HB3 GLN R  53      57.377  60.781  73.626  1.00  0.00           H  
ATOM    667  HG2 GLN R  53      56.641  58.731  74.983  1.00  0.00           H  
ATOM    668  HG3 GLN R  53      57.747  59.233  76.244  1.00  0.00           H  
ATOM    669 HE21 GLN R  53      55.646  59.157  77.492  1.00  0.00           H  
ATOM    670 HE22 GLN R  53      54.628  60.574  77.474  1.00  0.00           H  
ATOM    671  N   LEU R  54      57.802  58.446  71.818  1.00 89.61           N  
ATOM    672  CA  LEU R  54      57.053  57.447  71.049  1.00 89.61           C  
ATOM    673  C   LEU R  54      57.965  56.700  70.050  1.00 89.61           C  
ATOM    674  O   LEU R  54      57.592  56.543  68.887  1.00 89.61           O  
ATOM    675  CB  LEU R  54      55.865  58.144  70.331  1.00 89.61           C  
ATOM    676  CG  LEU R  54      54.885  58.927  71.236  1.00 89.61           C  
ATOM    677  CD1 LEU R  54      53.810  59.637  70.381  1.00 89.61           C  
ATOM    678  CD2 LEU R  54      54.263  58.052  72.344  1.00 89.61           C  
ATOM    679  H   LEU R  54      57.825  59.374  71.418  1.00  0.00           H  
ATOM    680  HA  LEU R  54      56.651  56.695  71.729  1.00  0.00           H  
ATOM    681  HB2 LEU R  54      56.263  58.832  69.582  1.00  0.00           H  
ATOM    682  HB3 LEU R  54      55.292  57.398  69.777  1.00  0.00           H  
ATOM    683  HG  LEU R  54      55.449  59.717  71.733  1.00  0.00           H  
ATOM    684 HD11 LEU R  54      52.798  59.302  70.606  1.00  0.00           H  
ATOM    685 HD12 LEU R  54      53.842  60.714  70.547  1.00  0.00           H  
ATOM    686 HD13 LEU R  54      53.963  59.477  69.314  1.00  0.00           H  
ATOM    687 HD21 LEU R  54      53.212  58.281  72.522  1.00  0.00           H  
ATOM    688 HD22 LEU R  54      54.322  56.989  72.104  1.00  0.00           H  
ATOM    689 HD23 LEU R  54      54.784  58.203  73.290  1.00  0.00           H  
ATOM    690  N   HIS R  55      59.156  56.271  70.503  1.00 81.98           N  
ATOM    691  CA  HIS R  55      60.203  55.642  69.684  1.00 81.98           C  
ATOM    692  C   HIS R  55      60.500  54.202  70.137  1.00 81.98           C  
ATOM    693  O   HIS R  55      61.630  53.735  69.980  1.00 81.98           O  
ATOM    694  CB  HIS R  55      61.476  56.522  69.724  1.00 81.98           C  
ATOM    695  CG  HIS R  55      61.477  57.758  68.860  1.00 81.98           C  
ATOM    696  CD2 HIS R  55      62.536  58.391  68.233  1.00 81.98           C  
ATOM    697  ND1 HIS R  55      60.321  58.349  68.373  1.00 81.98           N1+
ATOM    698  CE1 HIS R  55      60.701  59.344  67.576  1.00 81.98           C  
ATOM    699  NE2 HIS R  55      62.021  59.411  67.455  1.00 81.98           N  
ATOM    700  H   HIS R  55      59.391  56.428  71.474  1.00  0.00           H  
ATOM    701  HA  HIS R  55      59.887  55.545  68.644  1.00  0.00           H  
ATOM    702  HB2 HIS R  55      61.720  56.789  70.750  1.00  0.00           H  
ATOM    703  HB3 HIS R  55      62.338  55.961  69.363  1.00  0.00           H  
ATOM    704  HD1 HIS R  55      59.368  58.097  68.597  1.00  0.00           H  
ATOM    705  HD2 HIS R  55      63.600  58.214  68.278  1.00  0.00           H  
ATOM    706  HE1 HIS R  55      60.029  60.024  67.092  1.00  0.00           H  
ATOM    707  HE2 HIS R  55      62.538  60.073  66.891  1.00  0.00           H  
ATOM    708  N   THR R  56      59.483  53.494  70.654  1.00 72.44           N  
ATOM    709  CA  THR R  56      59.567  52.067  70.969  1.00 72.44           C  
ATOM    710  C   THR R  56      59.749  51.217  69.684  1.00 72.44           C  
ATOM    711  O   THR R  56      59.332  51.667  68.613  1.00 72.44           O  
ATOM    712  CB  THR R  56      58.274  51.583  71.681  1.00 72.44           C  
ATOM    713  CG2 THR R  56      58.059  52.245  73.049  1.00 72.44           C  
ATOM    714  OG1 THR R  56      57.121  51.783  70.884  1.00 72.44           O  
ATOM    715  H   THR R  56      58.569  53.913  70.745  1.00  0.00           H  
ATOM    716  HA  THR R  56      60.423  51.951  71.634  1.00  0.00           H  
ATOM    717  HB  THR R  56      58.336  50.508  71.851  1.00  0.00           H  
ATOM    718  HG1 THR R  56      56.345  51.563  71.405  1.00  0.00           H  
ATOM    719 HG21 THR R  56      57.176  51.844  73.546  1.00  0.00           H  
ATOM    720 HG22 THR R  56      58.912  52.070  73.704  1.00  0.00           H  
ATOM    721 HG23 THR R  56      57.924  53.323  72.958  1.00  0.00           H  
ATOM    722  N   PRO R  57      60.349  50.005  69.814  1.00 65.17           N  
ATOM    723  CA  PRO R  57      60.503  49.039  68.706  1.00 65.17           C  
ATOM    724  C   PRO R  57      59.251  48.828  67.832  1.00 65.17           C  
ATOM    725  O   PRO R  57      59.344  48.967  66.617  1.00 65.17           O  
ATOM    726  CB  PRO R  57      60.992  47.745  69.390  1.00 65.17           C  
ATOM    727  CG  PRO R  57      60.859  47.969  70.884  1.00 65.17           C  
ATOM    728  CD  PRO R  57      60.966  49.474  71.031  1.00 65.17           C  
ATOM    729  HA  PRO R  57      61.299  49.398  68.056  1.00  0.00           H  
ATOM    730  HB2 PRO R  57      60.429  46.855  69.110  1.00  0.00           H  
ATOM    731  HB3 PRO R  57      62.037  47.575  69.131  1.00  0.00           H  
ATOM    732  HG2 PRO R  57      59.866  47.649  71.205  1.00  0.00           H  
ATOM    733  HG3 PRO R  57      61.593  47.418  71.473  1.00  0.00           H  
ATOM    734  HD2 PRO R  57      60.501  49.782  71.966  1.00  0.00           H  
ATOM    735  HD3 PRO R  57      62.012  49.785  71.055  1.00  0.00           H  
ATOM    736  N   THR R  58      58.098  48.582  68.468  1.00 64.72           N  
ATOM    737  CA  THR R  58      56.801  48.376  67.818  1.00 64.72           C  
ATOM    738  C   THR R  58      56.314  49.549  66.939  1.00 64.72           C  
ATOM    739  O   THR R  58      55.810  49.299  65.844  1.00 64.72           O  
ATOM    740  CB  THR R  58      55.702  48.115  68.877  1.00 64.72           C  
ATOM    741  CG2 THR R  58      54.322  47.747  68.300  1.00 64.72           C  
ATOM    742  OG1 THR R  58      56.127  47.076  69.735  1.00 64.72           O  
ATOM    743  H   THR R  58      58.093  48.480  69.473  1.00  0.00           H  
ATOM    744  HA  THR R  58      56.894  47.494  67.181  1.00  0.00           H  
ATOM    745  HB  THR R  58      55.585  49.001  69.507  1.00  0.00           H  
ATOM    746  HG1 THR R  58      55.789  46.236  69.399  1.00  0.00           H  
ATOM    747 HG21 THR R  58      53.639  47.431  69.090  1.00  0.00           H  
ATOM    748 HG22 THR R  58      53.852  48.593  67.798  1.00  0.00           H  
ATOM    749 HG23 THR R  58      54.398  46.933  67.580  1.00  0.00           H  
ATOM    750  N   ASN R  59      56.491  50.799  67.410  1.00 64.25           N  
ATOM    751  CA  ASN R  59      56.092  52.015  66.685  1.00 64.25           C  
ATOM    752  C   ASN R  59      56.935  52.287  65.425  1.00 64.25           C  
ATOM    753  O   ASN R  59      56.464  53.040  64.572  1.00 64.25           O  
ATOM    754  CB  ASN R  59      56.098  53.231  67.646  1.00 64.25           C  
ATOM    755  CG  ASN R  59      54.907  53.287  68.614  1.00 64.25           C  
ATOM    756  ND2 ASN R  59      54.941  54.238  69.550  1.00 64.25           N  
ATOM    757  OD1 ASN R  59      53.956  52.513  68.514  1.00 64.25           O  
ATOM    758  H   ASN R  59      56.940  50.939  68.305  1.00  0.00           H  
ATOM    759  HA  ASN R  59      55.068  51.827  66.357  1.00  0.00           H  
ATOM    760  HB2 ASN R  59      57.037  53.279  68.200  1.00  0.00           H  
ATOM    761  HB3 ASN R  59      56.042  54.153  67.065  1.00  0.00           H  
ATOM    762 HD21 ASN R  59      55.721  54.877  69.599  1.00  0.00           H  
ATOM    763 HD22 ASN R  59      54.178  54.326  70.205  1.00  0.00           H  
ATOM    764  N   TRP R  60      58.113  51.647  65.289  1.00 65.81           N  
ATOM    765  CA  TRP R  60      58.910  51.688  64.062  1.00 65.81           C  
ATOM    766  C   TRP R  60      58.350  50.831  62.914  1.00 65.81           C  
ATOM    767  O   TRP R  60      58.519  51.240  61.765  1.00 65.81           O  
ATOM    768  CB  TRP R  60      60.392  51.385  64.331  1.00 65.81           C  
ATOM    769  CG  TRP R  60      61.092  52.387  65.199  1.00 65.81           C  
ATOM    770  CD1 TRP R  60      61.700  52.122  66.376  1.00 65.81           C  
ATOM    771  CD2 TRP R  60      61.260  53.821  64.977  1.00 65.81           C  
ATOM    772  CE2 TRP R  60      62.014  54.360  66.063  1.00 65.81           C  
ATOM    773  CE3 TRP R  60      60.858  54.728  63.967  1.00 65.81           C  
ATOM    774  NE1 TRP R  60      62.249  53.279  66.886  1.00 65.81           N  
ATOM    775  CZ2 TRP R  60      62.362  55.717  66.132  1.00 65.81           C  
ATOM    776  CZ3 TRP R  60      61.171  56.100  64.043  1.00 65.81           C  
ATOM    777  CH2 TRP R  60      61.928  56.595  65.121  1.00 65.81           C  
ATOM    778  H   TRP R  60      58.445  51.037  66.025  1.00  0.00           H  
ATOM    779  HA  TRP R  60      58.876  52.711  63.700  1.00  0.00           H  
ATOM    780  HB2 TRP R  60      60.502  50.394  64.769  1.00  0.00           H  
ATOM    781  HB3 TRP R  60      60.939  51.353  63.388  1.00  0.00           H  
ATOM    782  HD1 TRP R  60      61.741  51.146  66.829  1.00  0.00           H  
ATOM    783  HE1 TRP R  60      62.740  53.304  67.770  1.00  0.00           H  
ATOM    784  HE3 TRP R  60      60.303  54.360  63.118  1.00  0.00           H  
ATOM    785  HZ2 TRP R  60      62.957  56.076  66.955  1.00  0.00           H  
ATOM    786  HZ3 TRP R  60      60.844  56.771  63.261  1.00  0.00           H  
ATOM    787  HH2 TRP R  60      62.181  57.643  65.164  1.00  0.00           H  
ATOM    788  N   LEU R  61      57.649  49.716  63.213  1.00 55.54           N  
ATOM    789  CA  LEU R  61      56.903  48.948  62.202  1.00 55.54           C  
ATOM    790  C   LEU R  61      55.740  49.754  61.603  1.00 55.54           C  
ATOM    791  O   LEU R  61      55.469  49.612  60.412  1.00 55.54           O  
ATOM    792  CB  LEU R  61      56.306  47.643  62.788  1.00 55.54           C  
ATOM    793  CG  LEU R  61      57.275  46.473  63.041  1.00 55.54           C  
ATOM    794  CD1 LEU R  61      56.564  45.361  63.847  1.00 55.54           C  
ATOM    795  CD2 LEU R  61      57.909  45.929  61.738  1.00 55.54           C  
ATOM    796  H   LEU R  61      57.533  49.434  64.176  1.00  0.00           H  
ATOM    797  HA  LEU R  61      57.589  48.708  61.389  1.00  0.00           H  
ATOM    798  HB2 LEU R  61      55.784  47.886  63.713  1.00  0.00           H  
ATOM    799  HB3 LEU R  61      55.532  47.263  62.118  1.00  0.00           H  
ATOM    800  HG  LEU R  61      58.075  46.861  63.669  1.00  0.00           H  
ATOM    801 HD11 LEU R  61      57.023  45.233  64.826  1.00  0.00           H  
ATOM    802 HD12 LEU R  61      55.514  45.592  64.025  1.00  0.00           H  
ATOM    803 HD13 LEU R  61      56.583  44.391  63.354  1.00  0.00           H  
ATOM    804 HD21 LEU R  61      58.992  45.871  61.842  1.00  0.00           H  
ATOM    805 HD22 LEU R  61      57.563  44.928  61.484  1.00  0.00           H  
ATOM    806 HD23 LEU R  61      57.693  46.552  60.870  1.00  0.00           H  
ATOM    807  N   ILE R  62      55.073  50.567  62.442  1.00 54.97           N  
ATOM    808  CA  ILE R  62      53.883  51.335  62.082  1.00 54.97           C  
ATOM    809  C   ILE R  62      54.196  52.484  61.097  1.00 54.97           C  
ATOM    810  O   ILE R  62      53.402  52.697  60.180  1.00 54.97           O  
ATOM    811  CB  ILE R  62      53.141  51.870  63.346  1.00 54.97           C  
ATOM    812  CG1 ILE R  62      52.669  50.691  64.236  1.00 54.97           C  
ATOM    813  CG2 ILE R  62      51.945  52.800  63.031  1.00 54.97           C  
ATOM    814  CD1 ILE R  62      52.155  51.109  65.623  1.00 54.97           C  
ATOM    815  H   ILE R  62      55.366  50.628  63.406  1.00  0.00           H  
ATOM    816  HA  ILE R  62      53.203  50.653  61.566  1.00  0.00           H  
ATOM    817  HB  ILE R  62      53.859  52.449  63.928  1.00  0.00           H  
ATOM    818 HG12 ILE R  62      51.883  50.141  63.716  1.00  0.00           H  
ATOM    819 HG13 ILE R  62      53.476  49.974  64.386  1.00  0.00           H  
ATOM    820 HG21 ILE R  62      51.421  53.104  63.938  1.00  0.00           H  
ATOM    821 HG22 ILE R  62      52.257  53.722  62.542  1.00  0.00           H  
ATOM    822 HG23 ILE R  62      51.220  52.304  62.385  1.00  0.00           H  
ATOM    823 HD11 ILE R  62      52.445  50.380  66.380  1.00  0.00           H  
ATOM    824 HD12 ILE R  62      52.557  52.075  65.932  1.00  0.00           H  
ATOM    825 HD13 ILE R  62      51.068  51.181  65.633  1.00  0.00           H  
ATOM    826  N   VAL R  63      55.353  53.156  61.247  1.00 57.40           N  
ATOM    827  CA  VAL R  63      55.810  54.171  60.289  1.00 57.40           C  
ATOM    828  C   VAL R  63      56.527  53.586  59.057  1.00 57.40           C  
ATOM    829  O   VAL R  63      56.465  54.220  58.005  1.00 57.40           O  
ATOM    830  CB  VAL R  63      56.723  55.255  60.915  1.00 57.40           C  
ATOM    831  CG1 VAL R  63      55.948  56.118  61.913  1.00 57.40           C  
ATOM    832  CG2 VAL R  63      58.010  54.717  61.557  1.00 57.40           C  
ATOM    833  H   VAL R  63      55.970  52.946  62.021  1.00  0.00           H  
ATOM    834  HA  VAL R  63      54.929  54.694  59.915  1.00  0.00           H  
ATOM    835  HB  VAL R  63      57.031  55.934  60.117  1.00  0.00           H  
ATOM    836 HG11 VAL R  63      56.553  56.955  62.258  1.00  0.00           H  
ATOM    837 HG12 VAL R  63      55.039  56.523  61.473  1.00  0.00           H  
ATOM    838 HG13 VAL R  63      55.666  55.526  62.782  1.00  0.00           H  
ATOM    839 HG21 VAL R  63      58.597  55.531  61.982  1.00  0.00           H  
ATOM    840 HG22 VAL R  63      57.773  54.025  62.362  1.00  0.00           H  
ATOM    841 HG23 VAL R  63      58.646  54.198  60.841  1.00  0.00           H  
ATOM    842  N   SER R  64      57.138  52.390  59.168  1.00 51.40           N  
ATOM    843  CA  SER R  64      57.681  51.647  58.022  1.00 51.40           C  
ATOM    844  C   SER R  64      56.571  51.208  57.048  1.00 51.40           C  
ATOM    845  O   SER R  64      56.746  51.333  55.836  1.00 51.40           O  
ATOM    846  CB  SER R  64      58.526  50.457  58.519  1.00 51.40           C  
ATOM    847  OG  SER R  64      59.041  49.693  57.446  1.00 51.40           O  
ATOM    848  H   SER R  64      57.177  51.926  60.065  1.00  0.00           H  
ATOM    849  HA  SER R  64      58.346  52.320  57.476  1.00  0.00           H  
ATOM    850  HB2 SER R  64      59.364  50.813  59.119  1.00  0.00           H  
ATOM    851  HB3 SER R  64      57.935  49.800  59.156  1.00  0.00           H  
ATOM    852  HG  SER R  64      58.420  48.985  57.248  1.00  0.00           H  
ATOM    853  N   MET R  65      55.437  50.764  57.612  1.00 53.40           N  
ATOM    854  CA  MET R  65      54.189  50.461  56.916  1.00 53.40           C  
ATOM    855  C   MET R  65      53.574  51.698  56.243  1.00 53.40           C  
ATOM    856  O   MET R  65      53.183  51.607  55.082  1.00 53.40           O  
ATOM    857  CB  MET R  65      53.222  49.825  57.932  1.00 53.40           C  
ATOM    858  CG  MET R  65      51.837  49.432  57.391  1.00 53.40           C  
ATOM    859  SD  MET R  65      50.621  49.144  58.699  1.00 53.40           S  
ATOM    860  CE  MET R  65      50.284  50.848  59.220  1.00 53.40           C  
ATOM    861  H   MET R  65      55.400  50.675  58.619  1.00  0.00           H  
ATOM    862  HA  MET R  65      54.406  49.728  56.136  1.00  0.00           H  
ATOM    863  HB2 MET R  65      53.692  48.936  58.350  1.00  0.00           H  
ATOM    864  HB3 MET R  65      53.102  50.500  58.778  1.00  0.00           H  
ATOM    865  HG2 MET R  65      51.419  50.190  56.729  1.00  0.00           H  
ATOM    866  HG3 MET R  65      51.925  48.524  56.796  1.00  0.00           H  
ATOM    867  HE1 MET R  65      49.445  50.865  59.914  1.00  0.00           H  
ATOM    868  HE2 MET R  65      51.147  51.282  59.723  1.00  0.00           H  
ATOM    869  HE3 MET R  65      50.032  51.473  58.361  1.00  0.00           H  
ATOM    870  N   ALA R  66      53.520  52.832  56.967  1.00 57.27           N  
ATOM    871  CA  ALA R  66      53.007  54.104  56.453  1.00 57.27           C  
ATOM    872  C   ALA R  66      53.841  54.681  55.295  1.00 57.27           C  
ATOM    873  O   ALA R  66      53.281  55.364  54.441  1.00 57.27           O  
ATOM    874  CB  ALA R  66      52.896  55.114  57.604  1.00 57.27           C  
ATOM    875  H   ALA R  66      53.841  52.831  57.925  1.00  0.00           H  
ATOM    876  HA  ALA R  66      52.005  53.911  56.068  1.00  0.00           H  
ATOM    877  HB1 ALA R  66      52.434  56.044  57.274  1.00  0.00           H  
ATOM    878  HB2 ALA R  66      52.281  54.721  58.415  1.00  0.00           H  
ATOM    879  HB3 ALA R  66      53.874  55.363  58.013  1.00  0.00           H  
ATOM    880  N   THR R  67      55.146  54.362  55.262  1.00 57.68           N  
ATOM    881  CA  THR R  67      56.061  54.740  54.187  1.00 57.68           C  
ATOM    882  C   THR R  67      55.860  53.890  52.911  1.00 57.68           C  
ATOM    883  O   THR R  67      55.984  54.449  51.823  1.00 57.68           O  
ATOM    884  CB  THR R  67      57.541  54.668  54.649  1.00 57.68           C  
ATOM    885  CG2 THR R  67      58.588  55.093  53.605  1.00 57.68           C  
ATOM    886  OG1 THR R  67      57.717  55.516  55.766  1.00 57.68           O  
ATOM    887  H   THR R  67      55.535  53.798  56.004  1.00  0.00           H  
ATOM    888  HA  THR R  67      55.850  55.779  53.921  1.00  0.00           H  
ATOM    889  HB  THR R  67      57.768  53.659  54.992  1.00  0.00           H  
ATOM    890  HG1 THR R  67      57.207  55.166  56.504  1.00  0.00           H  
ATOM    891 HG21 THR R  67      59.593  55.076  54.029  1.00  0.00           H  
ATOM    892 HG22 THR R  67      58.601  54.437  52.737  1.00  0.00           H  
ATOM    893 HG23 THR R  67      58.397  56.106  53.247  1.00  0.00           H  
ATOM    894  N   VAL R  68      55.476  52.602  53.038  1.00 53.79           N  
ATOM    895  CA  VAL R  68      55.039  51.762  51.909  1.00 53.79           C  
ATOM    896  C   VAL R  68      53.745  52.305  51.266  1.00 53.79           C  
ATOM    897  O   VAL R  68      53.668  52.398  50.040  1.00 53.79           O  
ATOM    898  CB  VAL R  68      54.795  50.275  52.329  1.00 53.79           C  
ATOM    899  CG1 VAL R  68      54.087  49.400  51.280  1.00 53.79           C  
ATOM    900  CG2 VAL R  68      56.095  49.571  52.742  1.00 53.79           C  
ATOM    901  H   VAL R  68      55.379  52.198  53.960  1.00  0.00           H  
ATOM    902  HA  VAL R  68      55.821  51.781  51.149  1.00  0.00           H  
ATOM    903  HB  VAL R  68      54.152  50.268  53.207  1.00  0.00           H  
ATOM    904 HG11 VAL R  68      54.039  48.367  51.619  1.00  0.00           H  
ATOM    905 HG12 VAL R  68      53.059  49.714  51.094  1.00  0.00           H  
ATOM    906 HG13 VAL R  68      54.617  49.405  50.331  1.00  0.00           H  
ATOM    907 HG21 VAL R  68      55.911  48.532  53.018  1.00  0.00           H  
ATOM    908 HG22 VAL R  68      56.818  49.567  51.927  1.00  0.00           H  
ATOM    909 HG23 VAL R  68      56.551  50.055  53.601  1.00  0.00           H  
ATOM    910  N   ASP R  69      52.778  52.673  52.124  1.00 59.71           N  
ATOM    911  CA  ASP R  69      51.472  53.229  51.763  1.00 59.71           C  
ATOM    912  C   ASP R  69      51.549  54.623  51.117  1.00 59.71           C  
ATOM    913  O   ASP R  69      50.761  54.895  50.213  1.00 59.71           O  
ATOM    914  CB  ASP R  69      50.486  53.236  52.954  1.00 59.71           C  
ATOM    915  CG  ASP R  69      50.231  51.869  53.604  1.00 59.71           C  
ATOM    916  OD1 ASP R  69      49.728  51.874  54.748  1.00 59.71           O  
ATOM    917  OD2 ASP R  69      50.452  50.840  52.924  1.00 59.71           O1-
ATOM    918  H   ASP R  69      52.930  52.533  53.114  1.00  0.00           H  
ATOM    919  HA  ASP R  69      51.054  52.566  51.004  1.00  0.00           H  
ATOM    920  HB2 ASP R  69      50.900  53.888  53.724  1.00  0.00           H  
ATOM    921  HB3 ASP R  69      49.527  53.653  52.645  1.00  0.00           H  
ATOM    922  N   PHE R  70      52.504  55.464  51.552  1.00 64.86           N  
ATOM    923  CA  PHE R  70      52.757  56.787  50.971  1.00 64.86           C  
ATOM    924  C   PHE R  70      53.284  56.694  49.527  1.00 64.86           C  
ATOM    925  O   PHE R  70      52.844  57.468  48.675  1.00 64.86           O  
ATOM    926  CB  PHE R  70      53.707  57.585  51.890  1.00 64.86           C  
ATOM    927  CG  PHE R  70      53.930  59.033  51.484  1.00 64.86           C  
ATOM    928  CD1 PHE R  70      54.999  59.399  50.637  1.00 64.86           C  
ATOM    929  CD2 PHE R  70      52.964  60.004  51.824  1.00 64.86           C  
ATOM    930  CE1 PHE R  70      55.117  60.712  50.197  1.00 64.86           C  
ATOM    931  CE2 PHE R  70      53.101  61.312  51.377  1.00 64.86           C  
ATOM    932  CZ  PHE R  70      54.175  61.664  50.569  1.00 64.86           C  
ATOM    933  H   PHE R  70      53.097  55.189  52.322  1.00  0.00           H  
ATOM    934  HA  PHE R  70      51.802  57.315  50.941  1.00  0.00           H  
ATOM    935  HB2 PHE R  70      53.293  57.597  52.899  1.00  0.00           H  
ATOM    936  HB3 PHE R  70      54.671  57.080  51.969  1.00  0.00           H  
ATOM    937  HD1 PHE R  70      55.723  58.661  50.326  1.00  0.00           H  
ATOM    938  HD2 PHE R  70      52.120  59.730  52.438  1.00  0.00           H  
ATOM    939  HE1 PHE R  70      55.938  60.992  49.555  1.00  0.00           H  
ATOM    940  HE2 PHE R  70      52.364  62.051  51.653  1.00  0.00           H  
ATOM    941  HZ  PHE R  70      54.272  62.680  50.219  1.00  0.00           H  
ATOM    942  N   LEU R  71      54.178  55.721  49.272  1.00 62.65           N  
ATOM    943  CA  LEU R  71      54.713  55.440  47.940  1.00 62.65           C  
ATOM    944  C   LEU R  71      53.686  54.778  47.006  1.00 62.65           C  
ATOM    945  O   LEU R  71      53.753  55.042  45.810  1.00 62.65           O  
ATOM    946  CB  LEU R  71      56.003  54.598  48.035  1.00 62.65           C  
ATOM    947  CG  LEU R  71      57.190  55.285  48.752  1.00 62.65           C  
ATOM    948  CD1 LEU R  71      58.405  54.340  48.810  1.00 62.65           C  
ATOM    949  CD2 LEU R  71      57.564  56.664  48.174  1.00 62.65           C  
ATOM    950  H   LEU R  71      54.491  55.117  50.020  1.00  0.00           H  
ATOM    951  HA  LEU R  71      54.956  56.398  47.480  1.00  0.00           H  
ATOM    952  HB2 LEU R  71      55.776  53.657  48.539  1.00  0.00           H  
ATOM    953  HB3 LEU R  71      56.326  54.329  47.028  1.00  0.00           H  
ATOM    954  HG  LEU R  71      56.887  55.465  49.780  1.00  0.00           H  
ATOM    955 HD11 LEU R  71      58.874  54.376  49.794  1.00  0.00           H  
ATOM    956 HD12 LEU R  71      58.125  53.304  48.619  1.00  0.00           H  
ATOM    957 HD13 LEU R  71      59.168  54.601  48.075  1.00  0.00           H  
ATOM    958 HD21 LEU R  71      58.640  56.793  48.065  1.00  0.00           H  
ATOM    959 HD22 LEU R  71      57.124  56.831  47.194  1.00  0.00           H  
ATOM    960 HD23 LEU R  71      57.214  57.462  48.828  1.00  0.00           H  
ATOM    961  N   LEU R  72      52.722  54.000  47.536  1.00 62.07           N  
ATOM    962  CA  LEU R  72      51.566  53.519  46.766  1.00 62.07           C  
ATOM    963  C   LEU R  72      50.697  54.673  46.247  1.00 62.07           C  
ATOM    964  O   LEU R  72      50.292  54.630  45.088  1.00 62.07           O  
ATOM    965  CB  LEU R  72      50.721  52.527  47.600  1.00 62.07           C  
ATOM    966  CG  LEU R  72      51.193  51.072  47.453  1.00 62.07           C  
ATOM    967  CD1 LEU R  72      50.672  50.179  48.591  1.00 62.07           C  
ATOM    968  CD2 LEU R  72      50.856  50.480  46.065  1.00 62.07           C  
ATOM    969  H   LEU R  72      52.727  53.795  48.525  1.00  0.00           H  
ATOM    970  HA  LEU R  72      51.952  53.001  45.885  1.00  0.00           H  
ATOM    971  HB2 LEU R  72      50.749  52.827  48.647  1.00  0.00           H  
ATOM    972  HB3 LEU R  72      49.667  52.572  47.320  1.00  0.00           H  
ATOM    973  HG  LEU R  72      52.274  51.110  47.555  1.00  0.00           H  
ATOM    974 HD11 LEU R  72      51.292  49.290  48.705  1.00  0.00           H  
ATOM    975 HD12 LEU R  72      50.680  50.697  49.549  1.00  0.00           H  
ATOM    976 HD13 LEU R  72      49.649  49.847  48.405  1.00  0.00           H  
ATOM    977 HD21 LEU R  72      50.324  49.532  46.139  1.00  0.00           H  
ATOM    978 HD22 LEU R  72      50.232  51.151  45.473  1.00  0.00           H  
ATOM    979 HD23 LEU R  72      51.761  50.296  45.487  1.00  0.00           H  
ATOM    980  N   GLY R  73      50.482  55.701  47.085  1.00 68.20           N  
ATOM    981  CA  GLY R  73      49.716  56.891  46.726  1.00 68.20           C  
ATOM    982  C   GLY R  73      50.417  57.761  45.665  1.00 68.20           C  
ATOM    983  O   GLY R  73      49.720  58.413  44.896  1.00 68.20           O  
ATOM    984  H   GLY R  73      50.858  55.661  48.023  1.00  0.00           H  
ATOM    985  HA2 GLY R  73      48.728  56.598  46.368  1.00  0.00           H  
ATOM    986  HA3 GLY R  73      49.553  57.485  47.624  1.00  0.00           H  
ATOM    987  N   CYS R  74      51.762  57.782  45.603  1.00 71.95           N  
ATOM    988  CA  CYS R  74      52.520  58.654  44.693  1.00 71.95           C  
ATOM    989  C   CYS R  74      52.952  57.941  43.401  1.00 71.95           C  
ATOM    990  O   CYS R  74      52.714  58.480  42.320  1.00 71.95           O  
ATOM    991  CB  CYS R  74      53.756  59.276  45.375  1.00 71.95           C  
ATOM    992  SG  CYS R  74      53.281  60.720  46.362  1.00 71.95           S  
ATOM    993  H   CYS R  74      52.300  57.229  46.255  1.00  0.00           H  
ATOM    994  HA  CYS R  74      51.887  59.484  44.371  1.00  0.00           H  
ATOM    995  HB2 CYS R  74      54.268  58.550  46.007  1.00  0.00           H  
ATOM    996  HB3 CYS R  74      54.482  59.625  44.638  1.00  0.00           H  
ATOM    997  HG  CYS R  74      52.652  60.033  47.319  1.00  0.00           H  
ATOM    998  N   LEU R  75      53.621  56.784  43.520  1.00 66.72           N  
ATOM    999  CA  LEU R  75      54.260  56.093  42.394  1.00 66.72           C  
ATOM   1000  C   LEU R  75      53.254  55.329  41.520  1.00 66.72           C  
ATOM   1001  O   LEU R  75      53.433  55.294  40.303  1.00 66.72           O  
ATOM   1002  CB  LEU R  75      55.343  55.107  42.904  1.00 66.72           C  
ATOM   1003  CG  LEU R  75      56.699  55.734  43.297  1.00 66.72           C  
ATOM   1004  CD1 LEU R  75      56.603  56.812  44.391  1.00 66.72           C  
ATOM   1005  CD2 LEU R  75      57.687  54.626  43.706  1.00 66.72           C  
ATOM   1006  H   LEU R  75      53.766  56.373  44.434  1.00  0.00           H  
ATOM   1007  HA  LEU R  75      54.746  56.833  41.756  1.00  0.00           H  
ATOM   1008  HB2 LEU R  75      54.951  54.498  43.717  1.00  0.00           H  
ATOM   1009  HB3 LEU R  75      55.562  54.391  42.108  1.00  0.00           H  
ATOM   1010  HG  LEU R  75      57.114  56.218  42.413  1.00  0.00           H  
ATOM   1011 HD11 LEU R  75      57.538  56.914  44.941  1.00  0.00           H  
ATOM   1012 HD12 LEU R  75      56.385  57.789  43.956  1.00  0.00           H  
ATOM   1013 HD13 LEU R  75      55.821  56.587  45.115  1.00  0.00           H  
ATOM   1014 HD21 LEU R  75      58.551  55.021  44.242  1.00  0.00           H  
ATOM   1015 HD22 LEU R  75      57.213  53.884  44.351  1.00  0.00           H  
ATOM   1016 HD23 LEU R  75      58.067  54.103  42.828  1.00  0.00           H  
ATOM   1017  N   VAL R  76      52.259  54.695  42.158  1.00 68.36           N  
ATOM   1018  CA  VAL R  76      51.421  53.676  41.531  1.00 68.36           C  
ATOM   1019  C   VAL R  76      50.005  54.201  41.237  1.00 68.36           C  
ATOM   1020  O   VAL R  76      49.576  54.158  40.084  1.00 68.36           O  
ATOM   1021  CB  VAL R  76      51.350  52.417  42.444  1.00 68.36           C  
ATOM   1022  CG1 VAL R  76      50.283  51.379  42.053  1.00 68.36           C  
ATOM   1023  CG2 VAL R  76      52.725  51.728  42.542  1.00 68.36           C  
ATOM   1024  H   VAL R  76      52.165  54.797  43.158  1.00  0.00           H  
ATOM   1025  HA  VAL R  76      51.854  53.363  40.579  1.00  0.00           H  
ATOM   1026  HB  VAL R  76      51.100  52.745  43.452  1.00  0.00           H  
ATOM   1027 HG11 VAL R  76      50.323  50.542  42.748  1.00  0.00           H  
ATOM   1028 HG12 VAL R  76      49.268  51.769  42.116  1.00  0.00           H  
ATOM   1029 HG13 VAL R  76      50.441  50.999  41.044  1.00  0.00           H  
ATOM   1030 HG21 VAL R  76      52.691  50.875  43.220  1.00  0.00           H  
ATOM   1031 HG22 VAL R  76      53.058  51.364  41.569  1.00  0.00           H  
ATOM   1032 HG23 VAL R  76      53.487  52.406  42.925  1.00  0.00           H  
ATOM   1033  N   MET R  77      49.298  54.669  42.278  1.00 71.60           N  
ATOM   1034  CA  MET R  77      47.875  55.009  42.216  1.00 71.60           C  
ATOM   1035  C   MET R  77      47.428  56.142  41.255  1.00 71.60           C  
ATOM   1036  O   MET R  77      46.323  56.006  40.726  1.00 71.60           O  
ATOM   1037  CB  MET R  77      47.306  55.208  43.634  1.00 71.60           C  
ATOM   1038  CG  MET R  77      47.252  53.915  44.464  1.00 71.60           C  
ATOM   1039  SD  MET R  77      46.962  54.131  46.243  1.00 71.60           S  
ATOM   1040  CE  MET R  77      45.377  54.999  46.233  1.00 71.60           C  
ATOM   1041  H   MET R  77      49.719  54.694  43.199  1.00  0.00           H  
ATOM   1042  HA  MET R  77      47.389  54.112  41.827  1.00  0.00           H  
ATOM   1043  HB2 MET R  77      47.867  55.980  44.162  1.00  0.00           H  
ATOM   1044  HB3 MET R  77      46.282  55.570  43.556  1.00  0.00           H  
ATOM   1045  HG2 MET R  77      46.462  53.279  44.072  1.00  0.00           H  
ATOM   1046  HG3 MET R  77      48.172  53.343  44.351  1.00  0.00           H  
ATOM   1047  HE1 MET R  77      44.978  55.040  47.245  1.00  0.00           H  
ATOM   1048  HE2 MET R  77      45.506  56.019  45.875  1.00  0.00           H  
ATOM   1049  HE3 MET R  77      44.657  54.486  45.594  1.00  0.00           H  
ATOM   1050  N   PRO R  78      48.251  57.185  40.971  1.00 77.28           N  
ATOM   1051  CA  PRO R  78      47.860  58.241  40.014  1.00 77.28           C  
ATOM   1052  C   PRO R  78      47.747  57.791  38.548  1.00 77.28           C  
ATOM   1053  O   PRO R  78      46.942  58.367  37.820  1.00 77.28           O  
ATOM   1054  CB  PRO R  78      48.929  59.336  40.185  1.00 77.28           C  
ATOM   1055  CG  PRO R  78      49.491  59.095  41.572  1.00 77.28           C  
ATOM   1056  CD  PRO R  78      49.475  57.576  41.671  1.00 77.28           C  
ATOM   1057  HA  PRO R  78      46.895  58.640  40.339  1.00  0.00           H  
ATOM   1058  HB2 PRO R  78      49.728  59.219  39.450  1.00  0.00           H  
ATOM   1059  HB3 PRO R  78      48.522  60.342  40.072  1.00  0.00           H  
ATOM   1060  HG2 PRO R  78      50.472  59.543  41.722  1.00  0.00           H  
ATOM   1061  HG3 PRO R  78      48.816  59.516  42.319  1.00  0.00           H  
ATOM   1062  HD2 PRO R  78      50.335  57.151  41.152  1.00  0.00           H  
ATOM   1063  HD3 PRO R  78      49.502  57.248  42.706  1.00  0.00           H  
ATOM   1064  N   TYR R  79      48.534  56.777  38.150  1.00 79.29           N  
ATOM   1065  CA  TYR R  79      48.533  56.230  36.792  1.00 79.29           C  
ATOM   1066  C   TYR R  79      47.541  55.069  36.637  1.00 79.29           C  
ATOM   1067  O   TYR R  79      46.996  54.910  35.548  1.00 79.29           O  
ATOM   1068  CB  TYR R  79      49.936  55.745  36.403  1.00 79.29           C  
ATOM   1069  CG  TYR R  79      51.053  56.746  36.596  1.00 79.29           C  
ATOM   1070  CD1 TYR R  79      51.368  57.662  35.571  1.00 79.29           C  
ATOM   1071  CD2 TYR R  79      51.796  56.746  37.793  1.00 79.29           C  
ATOM   1072  CE1 TYR R  79      52.435  58.563  35.738  1.00 79.29           C  
ATOM   1073  CE2 TYR R  79      52.859  57.651  37.962  1.00 79.29           C  
ATOM   1074  CZ  TYR R  79      53.185  58.555  36.932  1.00 79.29           C  
ATOM   1075  OH  TYR R  79      54.230  59.416  37.091  1.00 79.29           O  
ATOM   1076  H   TYR R  79      49.179  56.357  38.804  1.00  0.00           H  
ATOM   1077  HA  TYR R  79      48.247  57.011  36.085  1.00  0.00           H  
ATOM   1078  HB2 TYR R  79      50.191  54.852  36.970  1.00  0.00           H  
ATOM   1079  HB3 TYR R  79      49.933  55.451  35.354  1.00  0.00           H  
ATOM   1080  HD1 TYR R  79      50.803  57.663  34.651  1.00  0.00           H  
ATOM   1081  HD2 TYR R  79      51.554  56.050  38.583  1.00  0.00           H  
ATOM   1082  HE1 TYR R  79      52.679  59.255  34.945  1.00  0.00           H  
ATOM   1083  HE2 TYR R  79      53.428  57.649  38.881  1.00  0.00           H  
ATOM   1084  HH  TYR R  79      54.374  59.981  36.329  1.00  0.00           H  
ATOM   1085  N   SER R  80      47.297  54.298  37.715  1.00 76.30           N  
ATOM   1086  CA  SER R  80      46.285  53.231  37.758  1.00 76.30           C  
ATOM   1087  C   SER R  80      44.869  53.751  37.485  1.00 76.30           C  
ATOM   1088  O   SER R  80      44.090  53.083  36.811  1.00 76.30           O  
ATOM   1089  CB  SER R  80      46.307  52.544  39.131  1.00 76.30           C  
ATOM   1090  OG  SER R  80      47.430  51.705  39.222  1.00 76.30           O  
ATOM   1091  H   SER R  80      47.796  54.469  38.577  1.00  0.00           H  
ATOM   1092  HA  SER R  80      46.520  52.501  36.982  1.00  0.00           H  
ATOM   1093  HB2 SER R  80      46.313  53.268  39.946  1.00  0.00           H  
ATOM   1094  HB3 SER R  80      45.425  51.917  39.268  1.00  0.00           H  
ATOM   1095  HG  SER R  80      47.379  51.217  40.053  1.00  0.00           H  
ATOM   1096  N   MET R  81      44.614  54.967  37.985  1.00 80.54           N  
ATOM   1097  CA  MET R  81      43.473  55.825  37.714  1.00 80.54           C  
ATOM   1098  C   MET R  81      43.306  56.151  36.220  1.00 80.54           C  
ATOM   1099  O   MET R  81      42.189  56.047  35.715  1.00 80.54           O  
ATOM   1100  CB  MET R  81      43.697  57.077  38.576  1.00 80.54           C  
ATOM   1101  CG  MET R  81      42.850  58.309  38.276  1.00 80.54           C  
ATOM   1102  SD  MET R  81      43.569  59.748  39.088  1.00 80.54           S  
ATOM   1103  CE  MET R  81      42.064  60.591  39.574  1.00 80.54           C  
ATOM   1104  H   MET R  81      45.335  55.401  38.545  1.00  0.00           H  
ATOM   1105  HA  MET R  81      42.566  55.320  38.047  1.00  0.00           H  
ATOM   1106  HB2 MET R  81      43.555  56.814  39.625  1.00  0.00           H  
ATOM   1107  HB3 MET R  81      44.742  57.370  38.504  1.00  0.00           H  
ATOM   1108  HG2 MET R  81      42.797  58.546  37.214  1.00  0.00           H  
ATOM   1109  HG3 MET R  81      41.830  58.135  38.616  1.00  0.00           H  
ATOM   1110  HE1 MET R  81      42.161  61.634  39.289  1.00  0.00           H  
ATOM   1111  HE2 MET R  81      41.177  60.178  39.101  1.00  0.00           H  
ATOM   1112  HE3 MET R  81      41.948  60.518  40.651  1.00  0.00           H  
ATOM   1113  N   VAL R  82      44.411  56.527  35.548  1.00 80.97           N  
ATOM   1114  CA  VAL R  82      44.430  56.852  34.119  1.00 80.97           C  
ATOM   1115  C   VAL R  82      44.153  55.621  33.236  1.00 80.97           C  
ATOM   1116  O   VAL R  82      43.390  55.748  32.285  1.00 80.97           O  
ATOM   1117  CB  VAL R  82      45.759  57.533  33.672  1.00 80.97           C  
ATOM   1118  CG1 VAL R  82      45.879  57.768  32.148  1.00 80.97           C  
ATOM   1119  CG2 VAL R  82      45.959  58.872  34.402  1.00 80.97           C  
ATOM   1120  H   VAL R  82      45.295  56.592  36.031  1.00  0.00           H  
ATOM   1121  HA  VAL R  82      43.620  57.564  33.941  1.00  0.00           H  
ATOM   1122  HB  VAL R  82      46.591  56.892  33.957  1.00  0.00           H  
ATOM   1123 HG11 VAL R  82      46.753  58.371  31.908  1.00  0.00           H  
ATOM   1124 HG12 VAL R  82      45.982  56.835  31.593  1.00  0.00           H  
ATOM   1125 HG13 VAL R  82      45.005  58.294  31.762  1.00  0.00           H  
ATOM   1126 HG21 VAL R  82      46.913  59.329  34.138  1.00  0.00           H  
ATOM   1127 HG22 VAL R  82      45.169  59.580  34.149  1.00  0.00           H  
ATOM   1128 HG23 VAL R  82      45.950  58.745  35.482  1.00  0.00           H  
ATOM   1129  N   ARG R  83      44.689  54.438  33.591  1.00 77.19           N  
ATOM   1130  CA  ARG R  83      44.315  53.181  32.934  1.00 77.19           C  
ATOM   1131  C   ARG R  83      42.828  52.838  33.134  1.00 77.19           C  
ATOM   1132  O   ARG R  83      42.183  52.420  32.178  1.00 77.19           O  
ATOM   1133  CB  ARG R  83      45.196  52.019  33.431  1.00 77.19           C  
ATOM   1134  CG  ARG R  83      44.872  50.675  32.744  1.00 77.19           C  
ATOM   1135  CD  ARG R  83      45.793  49.526  33.147  1.00 77.19           C  
ATOM   1136  NE  ARG R  83      45.828  49.298  34.599  1.00 77.19           N  
ATOM   1137  CZ  ARG R  83      46.767  49.738  35.453  1.00 77.19           C  
ATOM   1138  NH1 ARG R  83      47.845  50.411  35.024  1.00 77.19           N1+
ATOM   1139  NH2 ARG R  83      46.622  49.493  36.761  1.00 77.19           N1+
ATOM   1140  H   ARG R  83      45.317  54.383  34.381  1.00  0.00           H  
ATOM   1141  HA  ARG R  83      44.491  53.303  31.863  1.00  0.00           H  
ATOM   1142  HB2 ARG R  83      46.243  52.261  33.273  1.00  0.00           H  
ATOM   1143  HB3 ARG R  83      45.075  51.915  34.510  1.00  0.00           H  
ATOM   1144  HG2 ARG R  83      43.833  50.358  32.834  1.00  0.00           H  
ATOM   1145  HG3 ARG R  83      45.040  50.853  31.681  1.00  0.00           H  
ATOM   1146  HD2 ARG R  83      45.293  48.625  32.797  1.00  0.00           H  
ATOM   1147  HD3 ARG R  83      46.751  49.553  32.639  1.00  0.00           H  
ATOM   1148  HE  ARG R  83      45.026  48.817  34.979  1.00  0.00           H  
ATOM   1149 HH11 ARG R  83      47.960  50.606  34.041  1.00  0.00           H  
ATOM   1150 HH12 ARG R  83      48.564  50.703  35.669  1.00  0.00           H  
ATOM   1151 HH21 ARG R  83      45.818  48.987  37.103  1.00  0.00           H  
ATOM   1152 HH22 ARG R  83      47.305  49.830  37.428  1.00  0.00           H  
ATOM   1153  N   SER R  84      42.336  52.998  34.372  1.00 81.30           N  
ATOM   1154  CA  SER R  84      40.996  52.597  34.793  1.00 81.30           C  
ATOM   1155  C   SER R  84      39.873  53.444  34.178  1.00 81.30           C  
ATOM   1156  O   SER R  84      38.855  52.881  33.778  1.00 81.30           O  
ATOM   1157  CB  SER R  84      40.920  52.628  36.329  1.00 81.30           C  
ATOM   1158  OG  SER R  84      41.633  51.537  36.877  1.00 81.30           O  
ATOM   1159  H   SER R  84      42.940  53.351  35.102  1.00  0.00           H  
ATOM   1160  HA  SER R  84      40.830  51.568  34.462  1.00  0.00           H  
ATOM   1161  HB2 SER R  84      41.308  53.563  36.732  1.00  0.00           H  
ATOM   1162  HB3 SER R  84      39.885  52.557  36.656  1.00  0.00           H  
ATOM   1163  HG  SER R  84      42.571  51.736  36.812  1.00  0.00           H  
ATOM   1164  N   ALA R  85      40.077  54.769  34.101  1.00 86.70           N  
ATOM   1165  CA  ALA R  85      39.125  55.705  33.512  1.00 86.70           C  
ATOM   1166  C   ALA R  85      39.079  55.602  31.980  1.00 86.70           C  
ATOM   1167  O   ALA R  85      37.990  55.539  31.409  1.00 86.70           O  
ATOM   1168  CB  ALA R  85      39.477  57.133  33.949  1.00 86.70           C  
ATOM   1169  H   ALA R  85      40.929  55.168  34.475  1.00  0.00           H  
ATOM   1170  HA  ALA R  85      38.131  55.474  33.901  1.00  0.00           H  
ATOM   1171  HB1 ALA R  85      38.759  57.848  33.547  1.00  0.00           H  
ATOM   1172  HB2 ALA R  85      39.457  57.227  35.036  1.00  0.00           H  
ATOM   1173  HB3 ALA R  85      40.472  57.426  33.609  1.00  0.00           H  
ATOM   1174  N   GLU R  86      40.263  55.598  31.348  1.00 93.51           N  
ATOM   1175  CA  GLU R  86      40.416  55.642  29.895  1.00 93.51           C  
ATOM   1176  C   GLU R  86      40.226  54.276  29.221  1.00 93.51           C  
ATOM   1177  O   GLU R  86      39.805  54.250  28.071  1.00 93.51           O  
ATOM   1178  CB  GLU R  86      41.804  56.229  29.544  1.00 93.51           C  
ATOM   1179  CG  GLU R  86      42.114  57.600  30.193  1.00 93.51           C  
ATOM   1180  CD  GLU R  86      41.155  58.715  29.788  1.00 93.51           C  
ATOM   1181  OE1 GLU R  86      40.800  58.769  28.591  1.00 93.51           O  
ATOM   1182  OE2 GLU R  86      40.760  59.477  30.701  1.00 93.51           O1-
ATOM   1183  H   GLU R  86      41.118  55.646  31.886  1.00  0.00           H  
ATOM   1184  HA  GLU R  86      39.654  56.304  29.483  1.00  0.00           H  
ATOM   1185  HB2 GLU R  86      42.581  55.522  29.833  1.00  0.00           H  
ATOM   1186  HB3 GLU R  86      41.897  56.320  28.461  1.00  0.00           H  
ATOM   1187  HG2 GLU R  86      42.079  57.533  31.278  1.00  0.00           H  
ATOM   1188  HG3 GLU R  86      43.132  57.901  29.954  1.00  0.00           H  
ATOM   1189  N   HIS R  87      40.568  53.179  29.920  1.00 93.41           N  
ATOM   1190  CA  HIS R  87      40.727  51.814  29.385  1.00 93.41           C  
ATOM   1191  C   HIS R  87      41.903  51.668  28.398  1.00 93.41           C  
ATOM   1192  O   HIS R  87      41.966  50.679  27.667  1.00 93.41           O  
ATOM   1193  CB  HIS R  87      39.399  51.208  28.867  1.00 93.41           C  
ATOM   1194  CG  HIS R  87      38.467  50.770  29.968  1.00 93.41           C  
ATOM   1195  CD2 HIS R  87      37.949  49.530  30.267  1.00 93.41           C  
ATOM   1196  ND1 HIS R  87      37.993  51.619  30.952  1.00 93.41           N  
ATOM   1197  CE1 HIS R  87      37.245  50.882  31.777  1.00 93.41           C  
ATOM   1198  NE2 HIS R  87      37.174  49.604  31.425  1.00 93.41           N  
ATOM   1199  H   HIS R  87      40.895  53.293  30.871  1.00  0.00           H  
ATOM   1200  HA  HIS R  87      41.032  51.194  30.229  1.00  0.00           H  
ATOM   1201  HB2 HIS R  87      38.875  51.887  28.197  1.00  0.00           H  
ATOM   1202  HB3 HIS R  87      39.588  50.315  28.273  1.00  0.00           H  
ATOM   1203  HD1 HIS R  87      38.199  52.603  31.055  1.00  0.00           H  
ATOM   1204  HD2 HIS R  87      38.084  48.591  29.750  1.00  0.00           H  
ATOM   1205  HE1 HIS R  87      36.763  51.277  32.656  1.00  0.00           H  
ATOM   1206  N   CYS R  88      42.842  52.629  28.429  1.00 94.05           N  
ATOM   1207  CA  CYS R  88      44.054  52.610  27.626  1.00 94.05           C  
ATOM   1208  C   CYS R  88      45.196  53.352  28.321  1.00 94.05           C  
ATOM   1209  O   CYS R  88      44.968  54.326  29.037  1.00 94.05           O  
ATOM   1210  CB  CYS R  88      43.826  53.022  26.155  1.00 94.05           C  
ATOM   1211  SG  CYS R  88      43.370  54.769  25.988  1.00 94.05           S  
ATOM   1212  H   CYS R  88      42.746  53.406  29.066  1.00  0.00           H  
ATOM   1213  HA  CYS R  88      44.374  51.580  27.623  1.00  0.00           H  
ATOM   1214  HB2 CYS R  88      44.736  52.858  25.576  1.00  0.00           H  
ATOM   1215  HB3 CYS R  88      43.053  52.406  25.694  1.00  0.00           H  
ATOM   1216  HG  CYS R  88      44.537  55.264  26.412  1.00  0.00           H  
ATOM   1217  N   TRP R  89      46.413  52.839  28.080  1.00 90.90           N  
ATOM   1218  CA  TRP R  89      47.664  53.375  28.598  1.00 90.90           C  
ATOM   1219  C   TRP R  89      48.212  54.423  27.617  1.00 90.90           C  
ATOM   1220  O   TRP R  89      48.017  54.286  26.409  1.00 90.90           O  
ATOM   1221  CB  TRP R  89      48.631  52.191  28.783  1.00 90.90           C  
ATOM   1222  CG  TRP R  89      49.788  52.405  29.709  1.00 90.90           C  
ATOM   1223  CD1 TRP R  89      51.099  52.314  29.392  1.00 90.90           C  
ATOM   1224  CD2 TRP R  89      49.742  52.705  31.136  1.00 90.90           C  
ATOM   1225  CE2 TRP R  89      51.077  52.727  31.641  1.00 90.90           C  
ATOM   1226  CE3 TRP R  89      48.701  52.946  32.060  1.00 90.90           C  
ATOM   1227  NE1 TRP R  89      51.860  52.495  30.530  1.00 90.90           N  
ATOM   1228  CZ2 TRP R  89      51.361  52.937  33.002  1.00 90.90           C  
ATOM   1229  CZ3 TRP R  89      48.974  53.165  33.424  1.00 90.90           C  
ATOM   1230  CH2 TRP R  89      50.299  53.146  33.898  1.00 90.90           C  
ATOM   1231  H   TRP R  89      46.502  52.052  27.456  1.00  0.00           H  
ATOM   1232  HA  TRP R  89      47.467  53.840  29.565  1.00  0.00           H  
ATOM   1233  HB2 TRP R  89      48.086  51.346  29.208  1.00  0.00           H  
ATOM   1234  HB3 TRP R  89      48.999  51.846  27.815  1.00  0.00           H  
ATOM   1235  HD1 TRP R  89      51.480  52.093  28.405  1.00  0.00           H  
ATOM   1236  HE1 TRP R  89      52.869  52.437  30.518  1.00  0.00           H  
ATOM   1237  HE3 TRP R  89      47.679  52.947  31.713  1.00  0.00           H  
ATOM   1238  HZ2 TRP R  89      52.380  52.919  33.358  1.00  0.00           H  
ATOM   1239  HZ3 TRP R  89      48.163  53.320  34.113  1.00  0.00           H  
ATOM   1240  HH2 TRP R  89      50.503  53.283  34.949  1.00  0.00           H  
ATOM   1241  N   TYR R  90      48.887  55.443  28.165  1.00 94.49           N  
ATOM   1242  CA  TYR R  90      49.445  56.567  27.407  1.00 94.49           C  
ATOM   1243  C   TYR R  90      50.931  56.806  27.741  1.00 94.49           C  
ATOM   1244  O   TYR R  90      51.409  57.918  27.512  1.00 94.49           O  
ATOM   1245  CB  TYR R  90      48.598  57.838  27.679  1.00 94.49           C  
ATOM   1246  CG  TYR R  90      47.154  57.849  27.198  1.00 94.49           C  
ATOM   1247  CD1 TYR R  90      46.827  57.475  25.876  1.00 94.49           C  
ATOM   1248  CD2 TYR R  90      46.138  58.330  28.051  1.00 94.49           C  
ATOM   1249  CE1 TYR R  90      45.502  57.595  25.409  1.00 94.49           C  
ATOM   1250  CE2 TYR R  90      44.817  58.463  27.579  1.00 94.49           C  
ATOM   1251  CZ  TYR R  90      44.498  58.098  26.259  1.00 94.49           C  
ATOM   1252  OH  TYR R  90      43.215  58.238  25.806  1.00 94.49           O  
ATOM   1253  H   TYR R  90      49.003  55.488  29.166  1.00  0.00           H  
ATOM   1254  HA  TYR R  90      49.427  56.353  26.338  1.00  0.00           H  
ATOM   1255  HB2 TYR R  90      48.620  58.058  28.749  1.00  0.00           H  
ATOM   1256  HB3 TYR R  90      49.056  58.700  27.194  1.00  0.00           H  
ATOM   1257  HD1 TYR R  90      47.592  57.116  25.203  1.00  0.00           H  
ATOM   1258  HD2 TYR R  90      46.372  58.633  29.062  1.00  0.00           H  
ATOM   1259  HE1 TYR R  90      45.266  57.311  24.395  1.00  0.00           H  
ATOM   1260  HE2 TYR R  90      44.055  58.868  28.226  1.00  0.00           H  
ATOM   1261  HH  TYR R  90      42.622  58.564  26.489  1.00  0.00           H  
ATOM   1262  N   PHE R  91      51.638  55.798  28.290  1.00 90.21           N  
ATOM   1263  CA  PHE R  91      52.979  55.984  28.864  1.00 90.21           C  
ATOM   1264  C   PHE R  91      54.032  54.988  28.331  1.00 90.21           C  
ATOM   1265  O   PHE R  91      55.174  55.047  28.786  1.00 90.21           O  
ATOM   1266  CB  PHE R  91      52.894  55.934  30.404  1.00 90.21           C  
ATOM   1267  CG  PHE R  91      51.845  56.825  31.048  1.00 90.21           C  
ATOM   1268  CD1 PHE R  91      50.571  56.306  31.364  1.00 90.21           C  
ATOM   1269  CD2 PHE R  91      52.071  58.209  31.197  1.00 90.21           C  
ATOM   1270  CE1 PHE R  91      49.587  57.130  31.887  1.00 90.21           C  
ATOM   1271  CE2 PHE R  91      51.070  59.022  31.716  1.00 90.21           C  
ATOM   1272  CZ  PHE R  91      49.838  58.484  32.067  1.00 90.21           C  
ATOM   1273  H   PHE R  91      51.196  54.905  28.455  1.00  0.00           H  
ATOM   1274  HA  PHE R  91      53.369  56.967  28.598  1.00  0.00           H  
ATOM   1275  HB2 PHE R  91      52.711  54.914  30.729  1.00  0.00           H  
ATOM   1276  HB3 PHE R  91      53.863  56.209  30.824  1.00  0.00           H  
ATOM   1277  HD1 PHE R  91      50.357  55.266  31.199  1.00  0.00           H  
ATOM   1278  HD2 PHE R  91      53.021  58.638  30.914  1.00  0.00           H  
ATOM   1279  HE1 PHE R  91      48.624  56.717  32.147  1.00  0.00           H  
ATOM   1280  HE2 PHE R  91      51.251  60.079  31.843  1.00  0.00           H  
ATOM   1281  HZ  PHE R  91      49.069  59.123  32.473  1.00  0.00           H  
ATOM   1282  N   GLY R  92      53.671  54.125  27.366  1.00 92.44           N  
ATOM   1283  CA  GLY R  92      54.611  53.263  26.642  1.00 92.44           C  
ATOM   1284  C   GLY R  92      55.005  51.994  27.418  1.00 92.44           C  
ATOM   1285  O   GLY R  92      54.650  51.811  28.584  1.00 92.44           O  
ATOM   1286  H   GLY R  92      52.714  54.129  27.040  1.00  0.00           H  
ATOM   1287  HA2 GLY R  92      54.144  52.969  25.701  1.00  0.00           H  
ATOM   1288  HA3 GLY R  92      55.511  53.823  26.384  1.00  0.00           H  
ATOM   1289  N   GLU R  93      55.743  51.113  26.718  1.00 93.88           N  
ATOM   1290  CA  GLU R  93      56.117  49.756  27.130  1.00 93.88           C  
ATOM   1291  C   GLU R  93      56.962  49.667  28.414  1.00 93.88           C  
ATOM   1292  O   GLU R  93      56.620  48.871  29.289  1.00 93.88           O  
ATOM   1293  CB  GLU R  93      56.783  49.035  25.929  1.00 93.88           C  
ATOM   1294  CG  GLU R  93      57.326  47.607  26.176  1.00 93.88           C  
ATOM   1295  CD  GLU R  93      56.242  46.608  26.589  1.00 93.88           C  
ATOM   1296  OE1 GLU R  93      55.417  46.272  25.711  1.00 93.88           O  
ATOM   1297  OE2 GLU R  93      56.260  46.197  27.769  1.00 93.88           O1-
ATOM   1298  H   GLU R  93      56.000  51.352  25.772  1.00  0.00           H  
ATOM   1299  HA  GLU R  93      55.181  49.235  27.342  1.00  0.00           H  
ATOM   1300  HB2 GLU R  93      56.067  48.993  25.107  1.00  0.00           H  
ATOM   1301  HB3 GLU R  93      57.606  49.650  25.561  1.00  0.00           H  
ATOM   1302  HG2 GLU R  93      57.787  47.237  25.259  1.00  0.00           H  
ATOM   1303  HG3 GLU R  93      58.120  47.613  26.922  1.00  0.00           H  
ATOM   1304  N   VAL R  94      58.054  50.446  28.515  1.00 88.71           N  
ATOM   1305  CA  VAL R  94      58.983  50.316  29.644  1.00 88.71           C  
ATOM   1306  C   VAL R  94      58.419  50.859  30.973  1.00 88.71           C  
ATOM   1307  O   VAL R  94      58.629  50.205  31.995  1.00 88.71           O  
ATOM   1308  CB  VAL R  94      60.388  50.917  29.355  1.00 88.71           C  
ATOM   1309  CG1 VAL R  94      60.426  52.455  29.284  1.00 88.71           C  
ATOM   1310  CG2 VAL R  94      61.450  50.407  30.351  1.00 88.71           C  
ATOM   1311  H   VAL R  94      58.304  51.086  27.776  1.00  0.00           H  
ATOM   1312  HA  VAL R  94      59.138  49.244  29.791  1.00  0.00           H  
ATOM   1313  HB  VAL R  94      60.685  50.551  28.370  1.00  0.00           H  
ATOM   1314 HG11 VAL R  94      61.402  52.802  28.946  1.00  0.00           H  
ATOM   1315 HG12 VAL R  94      59.684  52.837  28.582  1.00  0.00           H  
ATOM   1316 HG13 VAL R  94      60.239  52.916  30.253  1.00  0.00           H  
ATOM   1317 HG21 VAL R  94      62.444  50.753  30.068  1.00  0.00           H  
ATOM   1318 HG22 VAL R  94      61.260  50.758  31.365  1.00  0.00           H  
ATOM   1319 HG23 VAL R  94      61.479  49.318  30.376  1.00  0.00           H  
ATOM   1320  N   PHE R  95      57.673  51.984  30.951  1.00 84.86           N  
ATOM   1321  CA  PHE R  95      57.016  52.492  32.160  1.00 84.86           C  
ATOM   1322  C   PHE R  95      55.829  51.626  32.606  1.00 84.86           C  
ATOM   1323  O   PHE R  95      55.601  51.525  33.809  1.00 84.86           O  
ATOM   1324  CB  PHE R  95      56.659  53.993  32.070  1.00 84.86           C  
ATOM   1325  CG  PHE R  95      56.035  54.534  33.353  1.00 84.86           C  
ATOM   1326  CD1 PHE R  95      56.820  54.624  34.523  1.00 84.86           C  
ATOM   1327  CD2 PHE R  95      54.643  54.747  33.451  1.00 84.86           C  
ATOM   1328  CE1 PHE R  95      56.228  54.938  35.739  1.00 84.86           C  
ATOM   1329  CE2 PHE R  95      54.071  55.078  34.673  1.00 84.86           C  
ATOM   1330  CZ  PHE R  95      54.861  55.168  35.813  1.00 84.86           C  
ATOM   1331  H   PHE R  95      57.512  52.482  30.087  1.00  0.00           H  
ATOM   1332  HA  PHE R  95      57.752  52.416  32.962  1.00  0.00           H  
ATOM   1333  HB2 PHE R  95      57.578  54.556  31.894  1.00  0.00           H  
ATOM   1334  HB3 PHE R  95      56.008  54.192  31.220  1.00  0.00           H  
ATOM   1335  HD1 PHE R  95      57.880  54.419  34.483  1.00  0.00           H  
ATOM   1336  HD2 PHE R  95      54.014  54.625  32.585  1.00  0.00           H  
ATOM   1337  HE1 PHE R  95      56.832  54.998  36.632  1.00  0.00           H  
ATOM   1338  HE2 PHE R  95      53.006  55.243  34.741  1.00  0.00           H  
ATOM   1339  HZ  PHE R  95      54.406  55.407  36.762  1.00  0.00           H  
ATOM   1340  N   CYS R  96      55.140  50.973  31.651  1.00 86.15           N  
ATOM   1341  CA  CYS R  96      54.107  49.974  31.929  1.00 86.15           C  
ATOM   1342  C   CYS R  96      54.624  48.812  32.794  1.00 86.15           C  
ATOM   1343  O   CYS R  96      53.978  48.465  33.785  1.00 86.15           O  
ATOM   1344  CB  CYS R  96      53.519  49.446  30.608  1.00 86.15           C  
ATOM   1345  SG  CYS R  96      52.183  48.251  30.801  1.00 86.15           S  
ATOM   1346  H   CYS R  96      55.387  51.101  30.680  1.00  0.00           H  
ATOM   1347  HA  CYS R  96      53.321  50.485  32.486  1.00  0.00           H  
ATOM   1348  HB2 CYS R  96      53.136  50.263  30.003  1.00  0.00           H  
ATOM   1349  HB3 CYS R  96      54.284  48.962  30.009  1.00  0.00           H  
ATOM   1350  N   LYS R  97      55.796  48.270  32.419  1.00 78.89           N  
ATOM   1351  CA  LYS R  97      56.499  47.229  33.165  1.00 78.89           C  
ATOM   1352  C   LYS R  97      56.928  47.656  34.575  1.00 78.89           C  
ATOM   1353  O   LYS R  97      56.687  46.896  35.511  1.00 78.89           O  
ATOM   1354  CB  LYS R  97      57.710  46.717  32.370  1.00 78.89           C  
ATOM   1355  CG  LYS R  97      57.394  45.529  31.457  1.00 78.89           C  
ATOM   1356  CD  LYS R  97      58.683  44.845  30.991  1.00 78.89           C  
ATOM   1357  CE  LYS R  97      58.430  43.521  30.271  1.00 78.89           C  
ATOM   1358  NZ  LYS R  97      59.705  42.902  29.881  1.00 78.89           N1+
ATOM   1359  H   LYS R  97      56.258  48.608  31.585  1.00  0.00           H  
ATOM   1360  HA  LYS R  97      55.791  46.407  33.291  1.00  0.00           H  
ATOM   1361  HB2 LYS R  97      58.210  47.520  31.825  1.00  0.00           H  
ATOM   1362  HB3 LYS R  97      58.449  46.349  33.082  1.00  0.00           H  
ATOM   1363  HG2 LYS R  97      56.780  44.804  31.993  1.00  0.00           H  
ATOM   1364  HG3 LYS R  97      56.808  45.862  30.599  1.00  0.00           H  
ATOM   1365  HD2 LYS R  97      59.226  45.524  30.330  1.00  0.00           H  
ATOM   1366  HD3 LYS R  97      59.334  44.661  31.846  1.00  0.00           H  
ATOM   1367  HE2 LYS R  97      57.886  42.827  30.914  1.00  0.00           H  
ATOM   1368  HE3 LYS R  97      57.825  43.682  29.379  1.00  0.00           H  
ATOM   1369  HZ1 LYS R  97      59.505  42.056  29.354  1.00  0.00           H  
ATOM   1370  HZ2 LYS R  97      60.224  43.536  29.293  1.00  0.00           H  
ATOM   1371  HZ3 LYS R  97      60.246  42.671  30.701  1.00  0.00           H  
ATOM   1372  N   ILE R  98      57.540  48.847  34.703  1.00 73.81           N  
ATOM   1373  CA  ILE R  98      57.983  49.393  35.991  1.00 73.81           C  
ATOM   1374  C   ILE R  98      56.808  49.664  36.949  1.00 73.81           C  
ATOM   1375  O   ILE R  98      56.931  49.363  38.135  1.00 73.81           O  
ATOM   1376  CB  ILE R  98      58.858  50.676  35.824  1.00 73.81           C  
ATOM   1377  CG1 ILE R  98      60.196  50.306  35.143  1.00 73.81           C  
ATOM   1378  CG2 ILE R  98      59.127  51.450  37.140  1.00 73.81           C  
ATOM   1379  CD1 ILE R  98      61.106  51.492  34.805  1.00 73.81           C  
ATOM   1380  H   ILE R  98      57.713  49.414  33.885  1.00  0.00           H  
ATOM   1381  HA  ILE R  98      58.603  48.628  36.463  1.00  0.00           H  
ATOM   1382  HB  ILE R  98      58.327  51.354  35.152  1.00  0.00           H  
ATOM   1383 HG12 ILE R  98      60.746  49.610  35.778  1.00  0.00           H  
ATOM   1384 HG13 ILE R  98      59.995  49.780  34.212  1.00  0.00           H  
ATOM   1385 HG21 ILE R  98      59.777  52.308  36.977  1.00  0.00           H  
ATOM   1386 HG22 ILE R  98      58.215  51.855  37.578  1.00  0.00           H  
ATOM   1387 HG23 ILE R  98      59.604  50.811  37.883  1.00  0.00           H  
ATOM   1388 HD11 ILE R  98      61.756  51.252  33.963  1.00  0.00           H  
ATOM   1389 HD12 ILE R  98      60.526  52.374  34.530  1.00  0.00           H  
ATOM   1390 HD13 ILE R  98      61.743  51.757  35.649  1.00  0.00           H  
ATOM   1391  N   HIS R  99      55.686  50.170  36.410  1.00 69.62           N  
ATOM   1392  CA  HIS R  99      54.439  50.405  37.132  1.00 69.62           C  
ATOM   1393  C   HIS R  99      53.840  49.117  37.727  1.00 69.62           C  
ATOM   1394  O   HIS R  99      53.496  49.115  38.908  1.00 69.62           O  
ATOM   1395  CB  HIS R  99      53.454  51.144  36.204  1.00 69.62           C  
ATOM   1396  CG  HIS R  99      52.142  51.486  36.854  1.00 69.62           C  
ATOM   1397  CD2 HIS R  99      51.823  52.584  37.625  1.00 69.62           C  
ATOM   1398  ND1 HIS R  99      51.031  50.639  36.782  1.00 69.62           N  
ATOM   1399  CE1 HIS R  99      50.115  51.227  37.533  1.00 69.62           C  
ATOM   1400  NE2 HIS R  99      50.525  52.384  38.052  1.00 69.62           N  
ATOM   1401  H   HIS R  99      55.672  50.405  35.425  1.00  0.00           H  
ATOM   1402  HA  HIS R  99      54.671  51.072  37.966  1.00  0.00           H  
ATOM   1403  HB2 HIS R  99      53.902  52.078  35.862  1.00  0.00           H  
ATOM   1404  HB3 HIS R  99      53.254  50.558  35.307  1.00  0.00           H  
ATOM   1405  HD2 HIS R  99      52.406  53.445  37.922  1.00  0.00           H  
ATOM   1406  HE1 HIS R  99      49.143  50.797  37.701  1.00  0.00           H  
ATOM   1407  HE2 HIS R  99      49.996  52.984  38.673  1.00  0.00           H  
ATOM   1408  N   THR R 100      53.764  48.047  36.915  1.00 64.34           N  
ATOM   1409  CA  THR R 100      53.256  46.734  37.319  1.00 64.34           C  
ATOM   1410  C   THR R 100      54.149  46.041  38.373  1.00 64.34           C  
ATOM   1411  O   THR R 100      53.608  45.447  39.306  1.00 64.34           O  
ATOM   1412  CB  THR R 100      53.089  45.799  36.087  1.00 64.34           C  
ATOM   1413  CG2 THR R 100      52.713  44.337  36.393  1.00 64.34           C  
ATOM   1414  OG1 THR R 100      52.089  46.337  35.241  1.00 64.34           O  
ATOM   1415  H   THR R 100      54.079  48.132  35.957  1.00  0.00           H  
ATOM   1416  HA  THR R 100      52.273  46.885  37.770  1.00  0.00           H  
ATOM   1417  HB  THR R 100      54.017  45.797  35.512  1.00  0.00           H  
ATOM   1418  HG1 THR R 100      52.410  47.169  34.880  1.00  0.00           H  
ATOM   1419 HG21 THR R 100      52.456  43.792  35.484  1.00  0.00           H  
ATOM   1420 HG22 THR R 100      53.539  43.806  36.860  1.00  0.00           H  
ATOM   1421 HG23 THR R 100      51.863  44.278  37.073  1.00  0.00           H  
ATOM   1422  N   SER R 101      55.482  46.166  38.236  1.00 65.41           N  
ATOM   1423  CA  SER R 101      56.477  45.632  39.173  1.00 65.41           C  
ATOM   1424  C   SER R 101      56.432  46.312  40.550  1.00 65.41           C  
ATOM   1425  O   SER R 101      56.497  45.622  41.565  1.00 65.41           O  
ATOM   1426  CB  SER R 101      57.887  45.814  38.591  1.00 65.41           C  
ATOM   1427  OG  SER R 101      58.072  44.992  37.466  1.00 65.41           O  
ATOM   1428  H   SER R 101      55.855  46.653  37.431  1.00  0.00           H  
ATOM   1429  HA  SER R 101      56.284  44.566  39.316  1.00  0.00           H  
ATOM   1430  HB2 SER R 101      58.080  46.851  38.314  1.00  0.00           H  
ATOM   1431  HB3 SER R 101      58.639  45.533  39.329  1.00  0.00           H  
ATOM   1432  HG  SER R 101      58.935  45.178  37.088  1.00  0.00           H  
ATOM   1433  N   THR R 102      56.322  47.652  40.556  1.00 61.63           N  
ATOM   1434  CA  THR R 102      56.268  48.463  41.774  1.00 61.63           C  
ATOM   1435  C   THR R 102      54.984  48.211  42.582  1.00 61.63           C  
ATOM   1436  O   THR R 102      55.053  48.143  43.808  1.00 61.63           O  
ATOM   1437  CB  THR R 102      56.349  49.982  41.465  1.00 61.63           C  
ATOM   1438  CG2 THR R 102      56.323  50.908  42.694  1.00 61.63           C  
ATOM   1439  OG1 THR R 102      57.547  50.258  40.771  1.00 61.63           O  
ATOM   1440  H   THR R 102      56.275  48.152  39.678  1.00  0.00           H  
ATOM   1441  HA  THR R 102      57.124  48.186  42.390  1.00  0.00           H  
ATOM   1442  HB  THR R 102      55.527  50.261  40.802  1.00  0.00           H  
ATOM   1443  HG1 THR R 102      57.482  49.879  39.889  1.00  0.00           H  
ATOM   1444 HG21 THR R 102      56.464  51.950  42.404  1.00  0.00           H  
ATOM   1445 HG22 THR R 102      55.373  50.856  43.222  1.00  0.00           H  
ATOM   1446 HG23 THR R 102      57.112  50.652  43.401  1.00  0.00           H  
ATOM   1447  N   ASP R 103      53.855  48.041  41.875  1.00 56.93           N  
ATOM   1448  CA  ASP R 103      52.539  47.758  42.438  1.00 56.93           C  
ATOM   1449  C   ASP R 103      52.516  46.399  43.161  1.00 56.93           C  
ATOM   1450  O   ASP R 103      52.064  46.345  44.305  1.00 56.93           O  
ATOM   1451  CB  ASP R 103      51.460  47.851  41.336  1.00 56.93           C  
ATOM   1452  CG  ASP R 103      50.021  48.000  41.833  1.00 56.93           C  
ATOM   1453  OD1 ASP R 103      49.759  47.799  43.038  1.00 56.93           O  
ATOM   1454  OD2 ASP R 103      49.177  48.321  40.971  1.00 56.93           O1-
ATOM   1455  H   ASP R 103      53.889  48.114  40.867  1.00  0.00           H  
ATOM   1456  HA  ASP R 103      52.341  48.531  43.183  1.00  0.00           H  
ATOM   1457  HB2 ASP R 103      51.672  48.733  40.733  1.00  0.00           H  
ATOM   1458  HB3 ASP R 103      51.515  46.980  40.681  1.00  0.00           H  
ATOM   1459  N   ILE R 104      53.050  45.350  42.510  1.00 51.22           N  
ATOM   1460  CA  ILE R 104      53.159  44.006  43.081  1.00 51.22           C  
ATOM   1461  C   ILE R 104      54.082  43.958  44.321  1.00 51.22           C  
ATOM   1462  O   ILE R 104      53.701  43.319  45.298  1.00 51.22           O  
ATOM   1463  CB  ILE R 104      53.569  42.943  42.014  1.00 51.22           C  
ATOM   1464  CG1 ILE R 104      52.441  42.772  40.966  1.00 51.22           C  
ATOM   1465  CG2 ILE R 104      53.955  41.556  42.584  1.00 51.22           C  
ATOM   1466  CD1 ILE R 104      52.879  42.045  39.685  1.00 51.22           C  
ATOM   1467  H   ILE R 104      53.412  45.473  41.574  1.00  0.00           H  
ATOM   1468  HA  ILE R 104      52.160  43.739  43.428  1.00  0.00           H  
ATOM   1469  HB  ILE R 104      54.442  43.336  41.489  1.00  0.00           H  
ATOM   1470 HG12 ILE R 104      51.606  42.233  41.416  1.00  0.00           H  
ATOM   1471 HG13 ILE R 104      52.034  43.741  40.679  1.00  0.00           H  
ATOM   1472 HG21 ILE R 104      54.205  40.853  41.790  1.00  0.00           H  
ATOM   1473 HG22 ILE R 104      54.829  41.598  43.234  1.00  0.00           H  
ATOM   1474 HG23 ILE R 104      53.134  41.123  43.158  1.00  0.00           H  
ATOM   1475 HD11 ILE R 104      52.237  42.319  38.848  1.00  0.00           H  
ATOM   1476 HD12 ILE R 104      53.903  42.300  39.409  1.00  0.00           H  
ATOM   1477 HD13 ILE R 104      52.821  40.963  39.802  1.00  0.00           H  
ATOM   1478  N   MET R 105      55.219  44.680  44.292  1.00 55.10           N  
ATOM   1479  CA  MET R 105      56.139  44.847  45.425  1.00 55.10           C  
ATOM   1480  C   MET R 105      55.492  45.548  46.629  1.00 55.10           C  
ATOM   1481  O   MET R 105      55.486  44.973  47.715  1.00 55.10           O  
ATOM   1482  CB  MET R 105      57.410  45.605  44.972  1.00 55.10           C  
ATOM   1483  CG  MET R 105      58.350  46.111  46.089  1.00 55.10           C  
ATOM   1484  SD  MET R 105      59.721  47.118  45.473  1.00 55.10           S  
ATOM   1485  CE  MET R 105      58.864  48.674  45.127  1.00 55.10           C  
ATOM   1486  H   MET R 105      55.459  45.186  43.449  1.00  0.00           H  
ATOM   1487  HA  MET R 105      56.446  43.852  45.752  1.00  0.00           H  
ATOM   1488  HB2 MET R 105      57.995  44.970  44.316  1.00  0.00           H  
ATOM   1489  HB3 MET R 105      57.112  46.450  44.354  1.00  0.00           H  
ATOM   1490  HG2 MET R 105      57.832  46.729  46.821  1.00  0.00           H  
ATOM   1491  HG3 MET R 105      58.759  45.264  46.638  1.00  0.00           H  
ATOM   1492  HE1 MET R 105      59.541  49.367  44.629  1.00  0.00           H  
ATOM   1493  HE2 MET R 105      57.999  48.522  44.485  1.00  0.00           H  
ATOM   1494  HE3 MET R 105      58.532  49.135  46.055  1.00  0.00           H  
ATOM   1495  N   LEU R 106      55.024  46.794  46.424  1.00 51.46           N  
ATOM   1496  CA  LEU R 106      54.544  47.668  47.497  1.00 51.46           C  
ATOM   1497  C   LEU R 106      53.273  47.133  48.177  1.00 51.46           C  
ATOM   1498  O   LEU R 106      53.183  47.216  49.400  1.00 51.46           O  
ATOM   1499  CB  LEU R 106      54.302  49.103  46.984  1.00 51.46           C  
ATOM   1500  CG  LEU R 106      55.551  49.942  46.641  1.00 51.46           C  
ATOM   1501  CD1 LEU R 106      55.131  51.320  46.095  1.00 51.46           C  
ATOM   1502  CD2 LEU R 106      56.510  50.114  47.834  1.00 51.46           C  
ATOM   1503  H   LEU R 106      55.060  47.200  45.498  1.00  0.00           H  
ATOM   1504  HA  LEU R 106      55.318  47.701  48.265  1.00  0.00           H  
ATOM   1505  HB2 LEU R 106      53.631  49.064  46.124  1.00  0.00           H  
ATOM   1506  HB3 LEU R 106      53.773  49.641  47.767  1.00  0.00           H  
ATOM   1507  HG  LEU R 106      56.092  49.432  45.845  1.00  0.00           H  
ATOM   1508 HD11 LEU R 106      55.885  51.722  45.419  1.00  0.00           H  
ATOM   1509 HD12 LEU R 106      54.187  51.277  45.549  1.00  0.00           H  
ATOM   1510 HD13 LEU R 106      55.002  52.040  46.902  1.00  0.00           H  
ATOM   1511 HD21 LEU R 106      57.118  51.013  47.735  1.00  0.00           H  
ATOM   1512 HD22 LEU R 106      55.970  50.199  48.776  1.00  0.00           H  
ATOM   1513 HD23 LEU R 106      57.190  49.269  47.920  1.00  0.00           H  
ATOM   1514  N   SER R 107      52.340  46.560  47.400  1.00 44.92           N  
ATOM   1515  CA  SER R 107      51.128  45.931  47.930  1.00 44.92           C  
ATOM   1516  C   SER R 107      51.431  44.696  48.800  1.00 44.92           C  
ATOM   1517  O   SER R 107      50.815  44.547  49.855  1.00 44.92           O  
ATOM   1518  CB  SER R 107      50.191  45.548  46.774  1.00 44.92           C  
ATOM   1519  OG  SER R 107      49.590  46.689  46.196  1.00 44.92           O  
ATOM   1520  H   SER R 107      52.467  46.526  46.397  1.00  0.00           H  
ATOM   1521  HA  SER R 107      50.613  46.657  48.564  1.00  0.00           H  
ATOM   1522  HB2 SER R 107      50.746  44.994  46.020  1.00  0.00           H  
ATOM   1523  HB3 SER R 107      49.395  44.891  47.122  1.00  0.00           H  
ATOM   1524  HG  SER R 107      50.180  47.044  45.523  1.00  0.00           H  
ATOM   1525  N   SER R 108      52.397  43.865  48.364  1.00 41.61           N  
ATOM   1526  CA  SER R 108      52.866  42.683  49.094  1.00 41.61           C  
ATOM   1527  C   SER R 108      53.596  43.044  50.397  1.00 41.61           C  
ATOM   1528  O   SER R 108      53.364  42.391  51.412  1.00 41.61           O  
ATOM   1529  CB  SER R 108      53.796  41.847  48.198  1.00 41.61           C  
ATOM   1530  OG  SER R 108      53.083  41.305  47.112  1.00 41.61           O  
ATOM   1531  H   SER R 108      52.870  44.064  47.495  1.00  0.00           H  
ATOM   1532  HA  SER R 108      51.998  42.074  49.358  1.00  0.00           H  
ATOM   1533  HB2 SER R 108      54.617  42.451  47.813  1.00  0.00           H  
ATOM   1534  HB3 SER R 108      54.239  41.022  48.758  1.00  0.00           H  
ATOM   1535  HG  SER R 108      53.096  41.953  46.398  1.00  0.00           H  
ATOM   1536  N   ALA R 109      54.437  44.092  50.344  1.00 41.98           N  
ATOM   1537  CA  ALA R 109      55.186  44.636  51.476  1.00 41.98           C  
ATOM   1538  C   ALA R 109      54.289  45.192  52.594  1.00 41.98           C  
ATOM   1539  O   ALA R 109      54.624  45.001  53.764  1.00 41.98           O  
ATOM   1540  CB  ALA R 109      56.147  45.722  50.968  1.00 41.98           C  
ATOM   1541  H   ALA R 109      54.581  44.562  49.459  1.00  0.00           H  
ATOM   1542  HA  ALA R 109      55.781  43.826  51.899  1.00  0.00           H  
ATOM   1543  HB1 ALA R 109      56.736  46.144  51.783  1.00  0.00           H  
ATOM   1544  HB2 ALA R 109      56.847  45.314  50.238  1.00  0.00           H  
ATOM   1545  HB3 ALA R 109      55.614  46.543  50.490  1.00  0.00           H  
ATOM   1546  N   SER R 110      53.162  45.831  52.224  1.00 40.74           N  
ATOM   1547  CA  SER R 110      52.165  46.349  53.166  1.00 40.74           C  
ATOM   1548  C   SER R 110      51.465  45.230  53.958  1.00 40.74           C  
ATOM   1549  O   SER R 110      51.272  45.389  55.159  1.00 40.74           O  
ATOM   1550  CB  SER R 110      51.170  47.298  52.448  1.00 40.74           C  
ATOM   1551  OG  SER R 110      50.078  46.640  51.829  1.00 40.74           O  
ATOM   1552  H   SER R 110      52.966  45.965  51.241  1.00  0.00           H  
ATOM   1553  HA  SER R 110      52.717  46.961  53.882  1.00  0.00           H  
ATOM   1554  HB2 SER R 110      50.750  47.991  53.177  1.00  0.00           H  
ATOM   1555  HB3 SER R 110      51.674  47.912  51.703  1.00  0.00           H  
ATOM   1556  HG  SER R 110      50.406  46.112  51.095  1.00  0.00           H  
ATOM   1557  N   ILE R 111      51.147  44.113  53.283  1.00 38.51           N  
ATOM   1558  CA  ILE R 111      50.484  42.944  53.864  1.00 38.51           C  
ATOM   1559  C   ILE R 111      51.422  42.135  54.793  1.00 38.51           C  
ATOM   1560  O   ILE R 111      50.951  41.596  55.796  1.00 38.51           O  
ATOM   1561  CB  ILE R 111      49.887  42.041  52.741  1.00 38.51           C  
ATOM   1562  CG1 ILE R 111      48.761  42.778  51.976  1.00 38.51           C  
ATOM   1563  CG2 ILE R 111      49.384  40.668  53.229  1.00 38.51           C  
ATOM   1564  CD1 ILE R 111      48.399  42.135  50.628  1.00 38.51           C  
ATOM   1565  H   ILE R 111      51.352  44.058  52.295  1.00  0.00           H  
ATOM   1566  HA  ILE R 111      49.657  43.304  54.479  1.00  0.00           H  
ATOM   1567  HB  ILE R 111      50.685  41.847  52.022  1.00  0.00           H  
ATOM   1568 HG12 ILE R 111      47.871  42.840  52.600  1.00  0.00           H  
ATOM   1569 HG13 ILE R 111      49.042  43.812  51.781  1.00  0.00           H  
ATOM   1570 HG21 ILE R 111      48.854  40.120  52.451  1.00  0.00           H  
ATOM   1571 HG22 ILE R 111      50.224  40.048  53.523  1.00  0.00           H  
ATOM   1572 HG23 ILE R 111      48.711  40.764  54.082  1.00  0.00           H  
ATOM   1573 HD11 ILE R 111      47.921  42.860  49.970  1.00  0.00           H  
ATOM   1574 HD12 ILE R 111      49.284  41.773  50.107  1.00  0.00           H  
ATOM   1575 HD13 ILE R 111      47.709  41.300  50.752  1.00  0.00           H  
ATOM   1576  N   TRP R 112      52.731  42.112  54.482  1.00 39.53           N  
ATOM   1577  CA  TRP R 112      53.766  41.508  55.328  1.00 39.53           C  
ATOM   1578  C   TRP R 112      54.037  42.316  56.610  1.00 39.53           C  
ATOM   1579  O   TRP R 112      54.301  41.703  57.644  1.00 39.53           O  
ATOM   1580  CB  TRP R 112      55.066  41.284  54.527  1.00 39.53           C  
ATOM   1581  CG  TRP R 112      55.071  40.173  53.514  1.00 39.53           C  
ATOM   1582  CD1 TRP R 112      54.008  39.695  52.822  1.00 39.53           C  
ATOM   1583  CD2 TRP R 112      56.222  39.409  53.036  1.00 39.53           C  
ATOM   1584  CE2 TRP R 112      55.768  38.459  52.073  1.00 39.53           C  
ATOM   1585  CE3 TRP R 112      57.608  39.411  53.330  1.00 39.53           C  
ATOM   1586  NE1 TRP R 112      54.415  38.685  51.980  1.00 39.53           N  
ATOM   1587  CZ2 TRP R 112      56.636  37.551  51.443  1.00 39.53           C  
ATOM   1588  CZ3 TRP R 112      58.489  38.506  52.702  1.00 39.53           C  
ATOM   1589  CH2 TRP R 112      58.005  37.574  51.763  1.00 39.53           C  
ATOM   1590  H   TRP R 112      53.050  42.563  53.636  1.00  0.00           H  
ATOM   1591  HA  TRP R 112      53.413  40.529  55.659  1.00  0.00           H  
ATOM   1592  HB2 TRP R 112      55.356  42.206  54.022  1.00  0.00           H  
ATOM   1593  HB3 TRP R 112      55.879  41.061  55.221  1.00  0.00           H  
ATOM   1594  HD1 TRP R 112      52.990  40.043  52.923  1.00  0.00           H  
ATOM   1595  HE1 TRP R 112      53.778  38.164  51.390  1.00  0.00           H  
ATOM   1596  HE3 TRP R 112      57.997  40.116  54.049  1.00  0.00           H  
ATOM   1597  HZ2 TRP R 112      56.251  36.840  50.729  1.00  0.00           H  
ATOM   1598  HZ3 TRP R 112      59.542  38.527  52.944  1.00  0.00           H  
ATOM   1599  HH2 TRP R 112      58.683  36.880  51.289  1.00  0.00           H  
ATOM   1600  N   HIS R 113      53.911  43.655  56.543  1.00 40.30           N  
ATOM   1601  CA  HIS R 113      53.958  44.543  57.710  1.00 40.30           C  
ATOM   1602  C   HIS R 113      52.801  44.312  58.697  1.00 40.30           C  
ATOM   1603  O   HIS R 113      53.052  44.336  59.901  1.00 40.30           O  
ATOM   1604  CB  HIS R 113      54.003  46.021  57.272  1.00 40.30           C  
ATOM   1605  CG  HIS R 113      55.366  46.530  56.874  1.00 40.30           C  
ATOM   1606  CD2 HIS R 113      56.583  46.480  57.516  1.00 40.30           C  
ATOM   1607  ND1 HIS R 113      55.590  47.239  55.707  1.00 40.30           N  
ATOM   1608  CE1 HIS R 113      56.885  47.565  55.688  1.00 40.30           C  
ATOM   1609  NE2 HIS R 113      57.548  47.142  56.756  1.00 40.30           N  
ATOM   1610  H   HIS R 113      53.712  44.092  55.654  1.00  0.00           H  
ATOM   1611  HA  HIS R 113      54.874  44.321  58.260  1.00  0.00           H  
ATOM   1612  HB2 HIS R 113      53.307  46.205  56.457  1.00  0.00           H  
ATOM   1613  HB3 HIS R 113      53.670  46.658  58.093  1.00  0.00           H  
ATOM   1614  HD1 HIS R 113      54.909  47.452  54.993  1.00  0.00           H  
ATOM   1615  HD2 HIS R 113      56.836  46.033  58.467  1.00  0.00           H  
ATOM   1616  HE1 HIS R 113      57.353  48.115  54.886  1.00  0.00           H  
ATOM   1617  N   LEU R 114      51.581  44.054  58.186  1.00 35.41           N  
ATOM   1618  CA  LEU R 114      50.403  43.719  58.998  1.00 35.41           C  
ATOM   1619  C   LEU R 114      50.569  42.395  59.769  1.00 35.41           C  
ATOM   1620  O   LEU R 114      50.130  42.311  60.917  1.00 35.41           O  
ATOM   1621  CB  LEU R 114      49.133  43.647  58.116  1.00 35.41           C  
ATOM   1622  CG  LEU R 114      48.703  44.961  57.431  1.00 35.41           C  
ATOM   1623  CD1 LEU R 114      47.554  44.720  56.428  1.00 35.41           C  
ATOM   1624  CD2 LEU R 114      48.380  46.076  58.440  1.00 35.41           C  
ATOM   1625  H   LEU R 114      51.448  44.059  57.185  1.00  0.00           H  
ATOM   1626  HA  LEU R 114      50.283  44.507  59.742  1.00  0.00           H  
ATOM   1627  HB2 LEU R 114      49.277  42.881  57.354  1.00  0.00           H  
ATOM   1628  HB3 LEU R 114      48.297  43.302  58.725  1.00  0.00           H  
ATOM   1629  HG  LEU R 114      49.548  45.316  56.851  1.00  0.00           H  
ATOM   1630 HD11 LEU R 114      47.842  45.046  55.428  1.00  0.00           H  
ATOM   1631 HD12 LEU R 114      47.292  43.665  56.355  1.00  0.00           H  
ATOM   1632 HD13 LEU R 114      46.638  45.253  56.687  1.00  0.00           H  
ATOM   1633 HD21 LEU R 114      47.402  46.525  58.280  1.00  0.00           H  
ATOM   1634 HD22 LEU R 114      48.405  45.718  59.467  1.00  0.00           H  
ATOM   1635 HD23 LEU R 114      49.111  46.875  58.361  1.00  0.00           H  
ATOM   1636  N   SER R 115      51.225  41.408  59.133  1.00 31.83           N  
ATOM   1637  CA  SER R 115      51.558  40.111  59.722  1.00 31.83           C  
ATOM   1638  C   SER R 115      52.642  40.207  60.813  1.00 31.83           C  
ATOM   1639  O   SER R 115      52.547  39.487  61.805  1.00 31.83           O  
ATOM   1640  CB  SER R 115      51.933  39.130  58.591  1.00 31.83           C  
ATOM   1641  OG  SER R 115      52.193  37.830  59.081  1.00 31.83           O  
ATOM   1642  H   SER R 115      51.538  41.558  58.184  1.00  0.00           H  
ATOM   1643  HA  SER R 115      50.660  39.728  60.206  1.00  0.00           H  
ATOM   1644  HB2 SER R 115      51.121  39.064  57.866  1.00  0.00           H  
ATOM   1645  HB3 SER R 115      52.811  39.479  58.048  1.00  0.00           H  
ATOM   1646  HG  SER R 115      53.012  37.847  59.584  1.00  0.00           H  
ATOM   1647  N   PHE R 116      53.626  41.105  60.640  1.00 35.50           N  
ATOM   1648  CA  PHE R 116      54.678  41.354  61.628  1.00 35.50           C  
ATOM   1649  C   PHE R 116      54.222  42.141  62.864  1.00 35.50           C  
ATOM   1650  O   PHE R 116      54.732  41.875  63.953  1.00 35.50           O  
ATOM   1651  CB  PHE R 116      55.892  42.015  60.952  1.00 35.50           C  
ATOM   1652  CG  PHE R 116      56.786  41.069  60.165  1.00 35.50           C  
ATOM   1653  CD1 PHE R 116      57.265  39.872  60.743  1.00 35.50           C  
ATOM   1654  CD2 PHE R 116      57.249  41.437  58.885  1.00 35.50           C  
ATOM   1655  CE1 PHE R 116      58.118  39.044  60.025  1.00 35.50           C  
ATOM   1656  CE2 PHE R 116      58.107  40.600  58.185  1.00 35.50           C  
ATOM   1657  CZ  PHE R 116      58.532  39.404  58.751  1.00 35.50           C  
ATOM   1658  H   PHE R 116      53.662  41.656  59.793  1.00  0.00           H  
ATOM   1659  HA  PHE R 116      54.983  40.385  62.024  1.00  0.00           H  
ATOM   1660  HB2 PHE R 116      55.539  42.803  60.285  1.00  0.00           H  
ATOM   1661  HB3 PHE R 116      56.509  42.518  61.690  1.00  0.00           H  
ATOM   1662  HD1 PHE R 116      56.985  39.589  61.747  1.00  0.00           H  
ATOM   1663  HD2 PHE R 116      56.930  42.368  58.439  1.00  0.00           H  
ATOM   1664  HE1 PHE R 116      58.473  38.126  60.468  1.00  0.00           H  
ATOM   1665  HE2 PHE R 116      58.450  40.884  57.201  1.00  0.00           H  
ATOM   1666  HZ  PHE R 116      59.203  38.761  58.201  1.00  0.00           H  
ATOM   1667  N   ILE R 117      53.250  43.054  62.692  1.00 32.86           N  
ATOM   1668  CA  ILE R 117      52.595  43.758  63.797  1.00 32.86           C  
ATOM   1669  C   ILE R 117      51.742  42.802  64.662  1.00 32.86           C  
ATOM   1670  O   ILE R 117      51.705  42.984  65.879  1.00 32.86           O  
ATOM   1671  CB  ILE R 117      51.740  44.965  63.296  1.00 32.86           C  
ATOM   1672  CG1 ILE R 117      52.651  46.073  62.711  1.00 32.86           C  
ATOM   1673  CG2 ILE R 117      50.808  45.583  64.364  1.00 32.86           C  
ATOM   1674  CD1 ILE R 117      51.918  47.083  61.813  1.00 32.86           C  
ATOM   1675  H   ILE R 117      52.898  43.244  61.763  1.00  0.00           H  
ATOM   1676  HA  ILE R 117      53.380  44.155  64.444  1.00  0.00           H  
ATOM   1677  HB  ILE R 117      51.108  44.600  62.485  1.00  0.00           H  
ATOM   1678 HG12 ILE R 117      53.142  46.607  63.526  1.00  0.00           H  
ATOM   1679 HG13 ILE R 117      53.464  45.635  62.132  1.00  0.00           H  
ATOM   1680 HG21 ILE R 117      50.323  46.482  63.992  1.00  0.00           H  
ATOM   1681 HG22 ILE R 117      50.011  44.903  64.666  1.00  0.00           H  
ATOM   1682 HG23 ILE R 117      51.366  45.865  65.258  1.00  0.00           H  
ATOM   1683 HD11 ILE R 117      52.613  47.556  61.118  1.00  0.00           H  
ATOM   1684 HD12 ILE R 117      51.137  46.606  61.221  1.00  0.00           H  
ATOM   1685 HD13 ILE R 117      51.457  47.877  62.401  1.00  0.00           H  
ATOM   1686  N   SER R 118      51.130  41.773  64.041  1.00 30.52           N  
ATOM   1687  CA  SER R 118      50.400  40.715  64.746  1.00 30.52           C  
ATOM   1688  C   SER R 118      51.320  39.849  65.632  1.00 30.52           C  
ATOM   1689  O   SER R 118      50.978  39.629  66.792  1.00 30.52           O  
ATOM   1690  CB  SER R 118      49.517  39.906  63.762  1.00 30.52           C  
ATOM   1691  OG  SER R 118      50.160  38.803  63.149  1.00 30.52           O  
ATOM   1692  H   SER R 118      51.204  41.679  63.037  1.00  0.00           H  
ATOM   1693  HA  SER R 118      49.710  41.231  65.417  1.00  0.00           H  
ATOM   1694  HB2 SER R 118      48.662  39.501  64.304  1.00  0.00           H  
ATOM   1695  HB3 SER R 118      49.102  40.553  62.988  1.00  0.00           H  
ATOM   1696  HG  SER R 118      50.889  39.124  62.606  1.00  0.00           H  
ATOM   1697  N   ILE R 119      52.482  39.424  65.099  1.00 31.45           N  
ATOM   1698  CA  ILE R 119      53.464  38.590  65.803  1.00 31.45           C  
ATOM   1699  C   ILE R 119      54.097  39.299  67.021  1.00 31.45           C  
ATOM   1700  O   ILE R 119      54.332  38.642  68.033  1.00 31.45           O  
ATOM   1701  CB  ILE R 119      54.573  38.067  64.837  1.00 31.45           C  
ATOM   1702  CG1 ILE R 119      53.971  37.092  63.798  1.00 31.45           C  
ATOM   1703  CG2 ILE R 119      55.786  37.396  65.528  1.00 31.45           C  
ATOM   1704  CD1 ILE R 119      54.868  36.847  62.572  1.00 31.45           C  
ATOM   1705  H   ILE R 119      52.702  39.656  64.140  1.00  0.00           H  
ATOM   1706  HA  ILE R 119      52.924  37.721  66.188  1.00  0.00           H  
ATOM   1707  HB  ILE R 119      54.953  38.932  64.289  1.00  0.00           H  
ATOM   1708 HG12 ILE R 119      53.748  36.140  64.281  1.00  0.00           H  
ATOM   1709 HG13 ILE R 119      53.008  37.459  63.441  1.00  0.00           H  
ATOM   1710 HG21 ILE R 119      56.488  36.991  64.800  1.00  0.00           H  
ATOM   1711 HG22 ILE R 119      56.356  38.096  66.139  1.00  0.00           H  
ATOM   1712 HG23 ILE R 119      55.468  36.571  66.168  1.00  0.00           H  
ATOM   1713 HD11 ILE R 119      54.309  36.989  61.647  1.00  0.00           H  
ATOM   1714 HD12 ILE R 119      55.717  37.530  62.540  1.00  0.00           H  
ATOM   1715 HD13 ILE R 119      55.259  35.829  62.571  1.00  0.00           H  
ATOM   1716  N   ASP R 120      54.292  40.627  66.929  1.00 37.73           N  
ATOM   1717  CA  ASP R 120      54.745  41.479  68.030  1.00 37.73           C  
ATOM   1718  C   ASP R 120      53.728  41.511  69.196  1.00 37.73           C  
ATOM   1719  O   ASP R 120      54.124  41.292  70.340  1.00 37.73           O  
ATOM   1720  CB  ASP R 120      55.105  42.890  67.516  1.00 37.73           C  
ATOM   1721  CG  ASP R 120      55.633  43.828  68.601  1.00 37.73           C  
ATOM   1722  OD1 ASP R 120      54.842  44.689  69.043  1.00 37.73           O  
ATOM   1723  OD2 ASP R 120      56.812  43.674  68.980  1.00 37.73           O1-
ATOM   1724  H   ASP R 120      54.081  41.099  66.061  1.00  0.00           H  
ATOM   1725  HA  ASP R 120      55.664  41.031  68.416  1.00  0.00           H  
ATOM   1726  HB2 ASP R 120      55.850  42.837  66.721  1.00  0.00           H  
ATOM   1727  HB3 ASP R 120      54.239  43.356  67.042  1.00  0.00           H  
ATOM   1728  N   ARG R 121      52.440  41.739  68.877  1.00 37.43           N  
ATOM   1729  CA  ARG R 121      51.329  41.743  69.838  1.00 37.43           C  
ATOM   1730  C   ARG R 121      51.042  40.367  70.463  1.00 37.43           C  
ATOM   1731  O   ARG R 121      50.543  40.321  71.587  1.00 37.43           O  
ATOM   1732  CB  ARG R 121      50.057  42.299  69.169  1.00 37.43           C  
ATOM   1733  CG  ARG R 121      50.151  43.797  68.849  1.00 37.43           C  
ATOM   1734  CD  ARG R 121      48.920  44.310  68.095  1.00 37.43           C  
ATOM   1735  NE  ARG R 121      48.940  45.774  67.983  1.00 37.43           N  
ATOM   1736  CZ  ARG R 121      48.142  46.514  67.196  1.00 37.43           C  
ATOM   1737  NH1 ARG R 121      47.206  45.943  66.421  1.00 37.43           N1+
ATOM   1738  NH2 ARG R 121      48.292  47.843  67.183  1.00 37.43           N1+
ATOM   1739  H   ARG R 121      52.195  41.911  67.911  1.00  0.00           H  
ATOM   1740  HA  ARG R 121      51.608  42.414  70.654  1.00  0.00           H  
ATOM   1741  HB2 ARG R 121      49.834  41.733  68.263  1.00  0.00           H  
ATOM   1742  HB3 ARG R 121      49.203  42.154  69.833  1.00  0.00           H  
ATOM   1743  HG2 ARG R 121      50.351  44.398  69.737  1.00  0.00           H  
ATOM   1744  HG3 ARG R 121      51.014  43.932  68.198  1.00  0.00           H  
ATOM   1745  HD2 ARG R 121      49.009  43.961  67.065  1.00  0.00           H  
ATOM   1746  HD3 ARG R 121      47.980  43.912  68.480  1.00  0.00           H  
ATOM   1747  HE  ARG R 121      49.606  46.248  68.576  1.00  0.00           H  
ATOM   1748 HH11 ARG R 121      47.100  44.938  66.419  1.00  0.00           H  
ATOM   1749 HH12 ARG R 121      46.623  46.502  65.816  1.00  0.00           H  
ATOM   1750 HH21 ARG R 121      48.990  48.283  67.765  1.00  0.00           H  
ATOM   1751 HH22 ARG R 121      47.704  48.424  66.603  1.00  0.00           H  
ATOM   1752  N   TYR R 122      51.382  39.281  69.749  1.00 35.51           N  
ATOM   1753  CA  TYR R 122      51.309  37.913  70.248  1.00 35.51           C  
ATOM   1754  C   TYR R 122      52.296  37.656  71.400  1.00 35.51           C  
ATOM   1755  O   TYR R 122      51.881  37.092  72.410  1.00 35.51           O  
ATOM   1756  CB  TYR R 122      51.489  36.926  69.080  1.00 35.51           C  
ATOM   1757  CG  TYR R 122      51.521  35.468  69.486  1.00 35.51           C  
ATOM   1758  CD1 TYR R 122      50.320  34.787  69.771  1.00 35.51           C  
ATOM   1759  CD2 TYR R 122      52.758  34.806  69.624  1.00 35.51           C  
ATOM   1760  CE1 TYR R 122      50.362  33.448  70.204  1.00 35.51           C  
ATOM   1761  CE2 TYR R 122      52.798  33.471  70.062  1.00 35.51           C  
ATOM   1762  CZ  TYR R 122      51.600  32.792  70.354  1.00 35.51           C  
ATOM   1763  OH  TYR R 122      51.644  31.501  70.786  1.00 35.51           O  
ATOM   1764  H   TYR R 122      51.756  39.399  68.818  1.00  0.00           H  
ATOM   1765  HA  TYR R 122      50.304  37.765  70.648  1.00  0.00           H  
ATOM   1766  HB2 TYR R 122      50.699  37.069  68.348  1.00  0.00           H  
ATOM   1767  HB3 TYR R 122      52.413  37.140  68.550  1.00  0.00           H  
ATOM   1768  HD1 TYR R 122      49.370  35.292  69.674  1.00  0.00           H  
ATOM   1769  HD2 TYR R 122      53.682  35.326  69.415  1.00  0.00           H  
ATOM   1770  HE1 TYR R 122      49.442  32.934  70.434  1.00  0.00           H  
ATOM   1771  HE2 TYR R 122      53.750  32.975  70.178  1.00  0.00           H  
ATOM   1772  HH  TYR R 122      52.538  31.158  70.842  1.00  0.00           H  
ATOM   1773  N   TYR R 123      53.558  38.100  71.251  1.00 35.25           N  
ATOM   1774  CA  TYR R 123      54.583  38.002  72.296  1.00 35.25           C  
ATOM   1775  C   TYR R 123      54.312  38.887  73.518  1.00 35.25           C  
ATOM   1776  O   TYR R 123      54.712  38.501  74.614  1.00 35.25           O  
ATOM   1777  CB  TYR R 123      55.980  38.295  71.713  1.00 35.25           C  
ATOM   1778  CG  TYR R 123      56.583  37.130  70.958  1.00 35.25           C  
ATOM   1779  CD1 TYR R 123      56.940  35.959  71.660  1.00 35.25           C  
ATOM   1780  CD2 TYR R 123      56.796  37.205  69.569  1.00 35.25           C  
ATOM   1781  CE1 TYR R 123      57.492  34.863  70.973  1.00 35.25           C  
ATOM   1782  CE2 TYR R 123      57.346  36.107  68.880  1.00 35.25           C  
ATOM   1783  CZ  TYR R 123      57.691  34.936  69.582  1.00 35.25           C  
ATOM   1784  OH  TYR R 123      58.226  33.874  68.912  1.00 35.25           O  
ATOM   1785  H   TYR R 123      53.832  38.556  70.390  1.00  0.00           H  
ATOM   1786  HA  TYR R 123      54.568  36.973  72.657  1.00  0.00           H  
ATOM   1787  HB2 TYR R 123      55.965  39.196  71.096  1.00  0.00           H  
ATOM   1788  HB3 TYR R 123      56.683  38.501  72.522  1.00  0.00           H  
ATOM   1789  HD1 TYR R 123      56.787  35.897  72.728  1.00  0.00           H  
ATOM   1790  HD2 TYR R 123      56.555  38.107  69.027  1.00  0.00           H  
ATOM   1791  HE1 TYR R 123      57.756  33.968  71.518  1.00  0.00           H  
ATOM   1792  HE2 TYR R 123      57.508  36.169  67.813  1.00  0.00           H  
ATOM   1793  HH  TYR R 123      58.409  33.121  69.476  1.00  0.00           H  
ATOM   1794  N   ALA R 124      53.621  40.024  73.331  1.00 33.32           N  
ATOM   1795  CA  ALA R 124      53.209  40.914  74.416  1.00 33.32           C  
ATOM   1796  C   ALA R 124      52.168  40.294  75.369  1.00 33.32           C  
ATOM   1797  O   ALA R 124      52.115  40.702  76.528  1.00 33.32           O  
ATOM   1798  CB  ALA R 124      52.680  42.222  73.812  1.00 33.32           C  
ATOM   1799  H   ALA R 124      53.336  40.288  72.398  1.00  0.00           H  
ATOM   1800  HA  ALA R 124      54.093  41.150  75.011  1.00  0.00           H  
ATOM   1801  HB1 ALA R 124      52.466  42.956  74.589  1.00  0.00           H  
ATOM   1802  HB2 ALA R 124      53.411  42.668  73.137  1.00  0.00           H  
ATOM   1803  HB3 ALA R 124      51.762  42.062  73.246  1.00  0.00           H  
ATOM   1804  N   VAL R 125      51.373  39.333  74.866  1.00 33.87           N  
ATOM   1805  CA  VAL R 125      50.263  38.701  75.581  1.00 33.87           C  
ATOM   1806  C   VAL R 125      50.591  37.259  76.020  1.00 33.87           C  
ATOM   1807  O   VAL R 125      50.176  36.869  77.111  1.00 33.87           O  
ATOM   1808  CB  VAL R 125      48.989  38.686  74.679  1.00 33.87           C  
ATOM   1809  CG1 VAL R 125      47.807  37.838  75.201  1.00 33.87           C  
ATOM   1810  CG2 VAL R 125      48.495  40.121  74.411  1.00 33.87           C  
ATOM   1811  H   VAL R 125      51.489  39.060  73.900  1.00  0.00           H  
ATOM   1812  HA  VAL R 125      50.031  39.269  76.485  1.00  0.00           H  
ATOM   1813  HB  VAL R 125      49.270  38.267  73.711  1.00  0.00           H  
ATOM   1814 HG11 VAL R 125      46.927  37.959  74.569  1.00  0.00           H  
ATOM   1815 HG12 VAL R 125      48.035  36.773  75.207  1.00  0.00           H  
ATOM   1816 HG13 VAL R 125      47.527  38.130  76.213  1.00  0.00           H  
ATOM   1817 HG21 VAL R 125      47.641  40.124  73.733  1.00  0.00           H  
ATOM   1818 HG22 VAL R 125      48.190  40.612  75.334  1.00  0.00           H  
ATOM   1819 HG23 VAL R 125      49.269  40.737  73.952  1.00  0.00           H  
ATOM   1820  N   CYS R 126      51.306  36.494  75.174  1.00 37.10           N  
ATOM   1821  CA  CYS R 126      51.545  35.057  75.362  1.00 37.10           C  
ATOM   1822  C   CYS R 126      52.919  34.745  75.981  1.00 37.10           C  
ATOM   1823  O   CYS R 126      53.108  33.621  76.446  1.00 37.10           O  
ATOM   1824  CB  CYS R 126      51.369  34.272  74.047  1.00 37.10           C  
ATOM   1825  SG  CYS R 126      49.646  34.391  73.487  1.00 37.10           S  
ATOM   1826  H   CYS R 126      51.613  36.879  74.290  1.00  0.00           H  
ATOM   1827  HA  CYS R 126      50.808  34.662  76.066  1.00  0.00           H  
ATOM   1828  HB2 CYS R 126      52.036  34.639  73.267  1.00  0.00           H  
ATOM   1829  HB3 CYS R 126      51.600  33.215  74.189  1.00  0.00           H  
ATOM   1830  HG  CYS R 126      49.695  35.689  73.171  1.00  0.00           H  
ATOM   1831  N   ASP R 127      53.832  35.730  76.022  1.00 37.45           N  
ATOM   1832  CA  ASP R 127      55.101  35.637  76.745  1.00 37.45           C  
ATOM   1833  C   ASP R 127      55.393  37.018  77.374  1.00 37.45           C  
ATOM   1834  O   ASP R 127      56.374  37.659  76.989  1.00 37.45           O  
ATOM   1835  CB  ASP R 127      56.235  35.094  75.834  1.00 37.45           C  
ATOM   1836  CG  ASP R 127      57.491  34.616  76.575  1.00 37.45           C  
ATOM   1837  OD1 ASP R 127      57.466  34.515  77.823  1.00 37.45           O  
ATOM   1838  OD2 ASP R 127      58.471  34.316  75.860  1.00 37.45           O1-
ATOM   1839  H   ASP R 127      53.620  36.631  75.616  1.00  0.00           H  
ATOM   1840  HA  ASP R 127      54.977  34.940  77.576  1.00  0.00           H  
ATOM   1841  HB2 ASP R 127      55.853  34.247  75.262  1.00  0.00           H  
ATOM   1842  HB3 ASP R 127      56.525  35.865  75.120  1.00  0.00           H  
ATOM   1843  N   PRO R 128      54.496  37.499  78.273  1.00 33.26           N  
ATOM   1844  CA  PRO R 128      54.490  38.908  78.704  1.00 33.26           C  
ATOM   1845  C   PRO R 128      55.715  39.346  79.531  1.00 33.26           C  
ATOM   1846  O   PRO R 128      56.056  40.528  79.488  1.00 33.26           O  
ATOM   1847  CB  PRO R 128      53.175  39.039  79.492  1.00 33.26           C  
ATOM   1848  CG  PRO R 128      52.919  37.647  80.045  1.00 33.26           C  
ATOM   1849  CD  PRO R 128      53.419  36.744  78.924  1.00 33.26           C  
ATOM   1850  HA  PRO R 128      54.443  39.552  77.824  1.00  0.00           H  
ATOM   1851  HB2 PRO R 128      53.202  39.801  80.272  1.00  0.00           H  
ATOM   1852  HB3 PRO R 128      52.370  39.308  78.807  1.00  0.00           H  
ATOM   1853  HG2 PRO R 128      53.526  37.494  80.937  1.00  0.00           H  
ATOM   1854  HG3 PRO R 128      51.877  37.469  80.312  1.00  0.00           H  
ATOM   1855  HD2 PRO R 128      53.744  35.778  79.310  1.00  0.00           H  
ATOM   1856  HD3 PRO R 128      52.610  36.580  78.215  1.00  0.00           H  
ATOM   1857  N   LEU R 129      56.363  38.403  80.238  1.00 34.02           N  
ATOM   1858  CA  LEU R 129      57.548  38.663  81.060  1.00 34.02           C  
ATOM   1859  C   LEU R 129      58.830  38.846  80.229  1.00 34.02           C  
ATOM   1860  O   LEU R 129      59.632  39.716  80.566  1.00 34.02           O  
ATOM   1861  CB  LEU R 129      57.734  37.524  82.090  1.00 34.02           C  
ATOM   1862  CG  LEU R 129      56.613  37.418  83.150  1.00 34.02           C  
ATOM   1863  CD1 LEU R 129      56.810  36.171  84.037  1.00 34.02           C  
ATOM   1864  CD2 LEU R 129      56.470  38.707  83.987  1.00 34.02           C  
ATOM   1865  H   LEU R 129      56.029  37.450  80.221  1.00  0.00           H  
ATOM   1866  HA  LEU R 129      57.388  39.598  81.598  1.00  0.00           H  
ATOM   1867  HB2 LEU R 129      57.819  36.575  81.556  1.00  0.00           H  
ATOM   1868  HB3 LEU R 129      58.684  37.657  82.611  1.00  0.00           H  
ATOM   1869  HG  LEU R 129      55.671  37.271  82.619  1.00  0.00           H  
ATOM   1870 HD11 LEU R 129      55.909  35.558  84.047  1.00  0.00           H  
ATOM   1871 HD12 LEU R 129      57.623  35.538  83.681  1.00  0.00           H  
ATOM   1872 HD13 LEU R 129      57.041  36.423  85.073  1.00  0.00           H  
ATOM   1873 HD21 LEU R 129      56.285  38.504  85.043  1.00  0.00           H  
ATOM   1874 HD22 LEU R 129      57.361  39.332  83.935  1.00  0.00           H  
ATOM   1875 HD23 LEU R 129      55.630  39.304  83.630  1.00  0.00           H  
ATOM   1876  N   ARG R 130      59.002  38.037  79.171  1.00 38.67           N  
ATOM   1877  CA  ARG R 130      60.204  38.021  78.326  1.00 38.67           C  
ATOM   1878  C   ARG R 130      60.095  38.938  77.091  1.00 38.67           C  
ATOM   1879  O   ARG R 130      61.011  38.928  76.271  1.00 38.67           O  
ATOM   1880  CB  ARG R 130      60.499  36.568  77.899  1.00 38.67           C  
ATOM   1881  CG  ARG R 130      60.661  35.587  79.074  1.00 38.67           C  
ATOM   1882  CD  ARG R 130      60.974  34.160  78.606  1.00 38.67           C  
ATOM   1883  NE  ARG R 130      60.986  33.210  79.726  1.00 38.67           N  
ATOM   1884  CZ  ARG R 130      59.908  32.660  80.312  1.00 38.67           C  
ATOM   1885  NH1 ARG R 130      58.662  32.923  79.892  1.00 38.67           N1+
ATOM   1886  NH2 ARG R 130      60.087  31.823  81.342  1.00 38.67           N1+
ATOM   1887  H   ARG R 130      58.286  37.363  78.936  1.00  0.00           H  
ATOM   1888  HA  ARG R 130      61.060  38.375  78.904  1.00  0.00           H  
ATOM   1889  HB2 ARG R 130      59.697  36.224  77.248  1.00  0.00           H  
ATOM   1890  HB3 ARG R 130      61.407  36.535  77.295  1.00  0.00           H  
ATOM   1891  HG2 ARG R 130      61.513  35.949  79.651  1.00  0.00           H  
ATOM   1892  HG3 ARG R 130      59.810  35.586  79.754  1.00  0.00           H  
ATOM   1893  HD2 ARG R 130      60.376  33.833  77.755  1.00  0.00           H  
ATOM   1894  HD3 ARG R 130      62.009  34.157  78.264  1.00  0.00           H  
ATOM   1895  HE  ARG R 130      61.897  33.004  80.111  1.00  0.00           H  
ATOM   1896 HH11 ARG R 130      58.491  33.544  79.104  1.00  0.00           H  
ATOM   1897 HH12 ARG R 130      57.867  32.498  80.346  1.00  0.00           H  
ATOM   1898 HH21 ARG R 130      61.016  31.607  81.672  1.00  0.00           H  
ATOM   1899 HH22 ARG R 130      59.292  31.396  81.796  1.00  0.00           H  
ATOM   1900  N   TYR R 131      58.987  39.691  76.966  1.00 38.61           N  
ATOM   1901  CA  TYR R 131      58.633  40.491  75.794  1.00 38.61           C  
ATOM   1902  C   TYR R 131      59.658  41.568  75.389  1.00 38.61           C  
ATOM   1903  O   TYR R 131      60.055  41.575  74.226  1.00 38.61           O  
ATOM   1904  CB  TYR R 131      57.208  41.060  75.964  1.00 38.61           C  
ATOM   1905  CG  TYR R 131      56.795  42.074  74.911  1.00 38.61           C  
ATOM   1906  CD1 TYR R 131      56.671  41.680  73.562  1.00 38.61           C  
ATOM   1907  CD2 TYR R 131      56.578  43.421  75.267  1.00 38.61           C  
ATOM   1908  CE1 TYR R 131      56.326  42.626  72.577  1.00 38.61           C  
ATOM   1909  CE2 TYR R 131      56.244  44.368  74.280  1.00 38.61           C  
ATOM   1910  CZ  TYR R 131      56.117  43.969  72.936  1.00 38.61           C  
ATOM   1911  OH  TYR R 131      55.788  44.887  71.982  1.00 38.61           O  
ATOM   1912  H   TYR R 131      58.282  39.636  77.688  1.00  0.00           H  
ATOM   1913  HA  TYR R 131      58.585  39.783  74.964  1.00  0.00           H  
ATOM   1914  HB2 TYR R 131      56.481  40.247  75.966  1.00  0.00           H  
ATOM   1915  HB3 TYR R 131      57.124  41.532  76.945  1.00  0.00           H  
ATOM   1916  HD1 TYR R 131      56.847  40.655  73.279  1.00  0.00           H  
ATOM   1917  HD2 TYR R 131      56.680  43.737  76.295  1.00  0.00           H  
ATOM   1918  HE1 TYR R 131      56.218  42.324  71.548  1.00  0.00           H  
ATOM   1919  HE2 TYR R 131      56.084  45.399  74.556  1.00  0.00           H  
ATOM   1920  HH  TYR R 131      55.749  44.530  71.088  1.00  0.00           H  
ATOM   1921  N   LYS R 132      60.058  42.454  76.321  1.00 41.22           N  
ATOM   1922  CA  LYS R 132      60.997  43.551  76.036  1.00 41.22           C  
ATOM   1923  C   LYS R 132      62.414  43.086  75.654  1.00 41.22           C  
ATOM   1924  O   LYS R 132      63.077  43.778  74.880  1.00 41.22           O  
ATOM   1925  CB  LYS R 132      61.024  44.572  77.197  1.00 41.22           C  
ATOM   1926  CG  LYS R 132      59.814  45.526  77.183  1.00 41.22           C  
ATOM   1927  CD  LYS R 132      59.968  46.766  78.084  1.00 41.22           C  
ATOM   1928  CE  LYS R 132      59.784  46.487  79.582  1.00 41.22           C  
ATOM   1929  NZ  LYS R 132      59.936  47.719  80.376  1.00 41.22           N1+
ATOM   1930  H   LYS R 132      59.695  42.397  77.261  1.00  0.00           H  
ATOM   1931  HA  LYS R 132      60.611  44.063  75.151  1.00  0.00           H  
ATOM   1932  HB2 LYS R 132      61.121  44.069  78.159  1.00  0.00           H  
ATOM   1933  HB3 LYS R 132      61.916  45.191  77.092  1.00  0.00           H  
ATOM   1934  HG2 LYS R 132      59.656  45.879  76.163  1.00  0.00           H  
ATOM   1935  HG3 LYS R 132      58.906  44.983  77.447  1.00  0.00           H  
ATOM   1936  HD2 LYS R 132      60.948  47.214  77.916  1.00  0.00           H  
ATOM   1937  HD3 LYS R 132      59.244  47.519  77.768  1.00  0.00           H  
ATOM   1938  HE2 LYS R 132      58.793  46.070  79.768  1.00  0.00           H  
ATOM   1939  HE3 LYS R 132      60.513  45.753  79.926  1.00  0.00           H  
ATOM   1940  HZ1 LYS R 132      59.251  48.399  80.083  1.00  0.00           H  
ATOM   1941  HZ2 LYS R 132      59.801  47.506  81.355  1.00  0.00           H  
ATOM   1942  HZ3 LYS R 132      60.864  48.096  80.241  1.00  0.00           H  
ATOM   1943  N   ALA R 133      62.831  41.914  76.162  1.00 45.23           N  
ATOM   1944  CA  ALA R 133      64.072  41.248  75.774  1.00 45.23           C  
ATOM   1945  C   ALA R 133      64.006  40.655  74.354  1.00 45.23           C  
ATOM   1946  O   ALA R 133      64.982  40.781  73.614  1.00 45.23           O  
ATOM   1947  CB  ALA R 133      64.405  40.162  76.808  1.00 45.23           C  
ATOM   1948  H   ALA R 133      62.223  41.399  76.782  1.00  0.00           H  
ATOM   1949  HA  ALA R 133      64.876  41.987  75.794  1.00  0.00           H  
ATOM   1950  HB1 ALA R 133      65.344  39.662  76.563  1.00  0.00           H  
ATOM   1951  HB2 ALA R 133      64.515  40.589  77.803  1.00  0.00           H  
ATOM   1952  HB3 ALA R 133      63.629  39.398  76.858  1.00  0.00           H  
ATOM   1953  N   LYS R 134      62.866  40.031  74.002  1.00 45.97           N  
ATOM   1954  CA  LYS R 134      62.645  39.372  72.713  1.00 45.97           C  
ATOM   1955  C   LYS R 134      62.384  40.336  71.545  1.00 45.97           C  
ATOM   1956  O   LYS R 134      62.949  40.124  70.475  1.00 45.97           O  
ATOM   1957  CB  LYS R 134      61.514  38.329  72.841  1.00 45.97           C  
ATOM   1958  CG  LYS R 134      61.975  37.044  73.547  1.00 45.97           C  
ATOM   1959  CD  LYS R 134      60.901  35.946  73.566  1.00 45.97           C  
ATOM   1960  CE  LYS R 134      61.451  34.622  74.116  1.00 45.97           C  
ATOM   1961  NZ  LYS R 134      60.440  33.555  74.069  1.00 45.97           N1+
ATOM   1962  H   LYS R 134      62.107  39.972  74.667  1.00  0.00           H  
ATOM   1963  HA  LYS R 134      63.563  38.834  72.465  1.00  0.00           H  
ATOM   1964  HB2 LYS R 134      60.646  38.760  73.342  1.00  0.00           H  
ATOM   1965  HB3 LYS R 134      61.176  38.046  71.842  1.00  0.00           H  
ATOM   1966  HG2 LYS R 134      62.863  36.661  73.042  1.00  0.00           H  
ATOM   1967  HG3 LYS R 134      62.283  37.270  74.568  1.00  0.00           H  
ATOM   1968  HD2 LYS R 134      60.058  36.275  74.175  1.00  0.00           H  
ATOM   1969  HD3 LYS R 134      60.511  35.794  72.559  1.00  0.00           H  
ATOM   1970  HE2 LYS R 134      62.316  34.302  73.534  1.00  0.00           H  
ATOM   1971  HE3 LYS R 134      61.783  34.749  75.148  1.00  0.00           H  
ATOM   1972  HZ1 LYS R 134      59.655  33.818  74.664  1.00  0.00           H  
ATOM   1973  HZ2 LYS R 134      60.117  33.428  73.121  1.00  0.00           H  
ATOM   1974  HZ3 LYS R 134      60.837  32.692  74.412  1.00  0.00           H  
ATOM   1975  N   MET R 135      61.538  41.356  71.765  1.00 49.07           N  
ATOM   1976  CA  MET R 135      61.109  42.323  70.754  1.00 49.07           C  
ATOM   1977  C   MET R 135      61.822  43.662  70.990  1.00 49.07           C  
ATOM   1978  O   MET R 135      61.241  44.599  71.537  1.00 49.07           O  
ATOM   1979  CB  MET R 135      59.570  42.435  70.767  1.00 49.07           C  
ATOM   1980  CG  MET R 135      58.849  41.170  70.258  1.00 49.07           C  
ATOM   1981  SD  MET R 135      58.947  40.895  68.464  1.00 49.07           S  
ATOM   1982  CE  MET R 135      59.783  39.289  68.420  1.00 49.07           C  
ATOM   1983  H   MET R 135      61.121  41.466  72.682  1.00  0.00           H  
ATOM   1984  HA  MET R 135      61.395  41.990  69.758  1.00  0.00           H  
ATOM   1985  HB2 MET R 135      59.218  42.671  71.772  1.00  0.00           H  
ATOM   1986  HB3 MET R 135      59.262  43.274  70.143  1.00  0.00           H  
ATOM   1987  HG2 MET R 135      59.209  40.287  70.787  1.00  0.00           H  
ATOM   1988  HG3 MET R 135      57.791  41.239  70.493  1.00  0.00           H  
ATOM   1989  HE1 MET R 135      59.911  38.962  67.388  1.00  0.00           H  
ATOM   1990  HE2 MET R 135      60.766  39.360  68.885  1.00  0.00           H  
ATOM   1991  HE3 MET R 135      59.202  38.538  68.954  1.00  0.00           H  
ATOM   1992  N   ASN R 136      63.093  43.693  70.565  1.00 54.58           N  
ATOM   1993  CA  ASN R 136      63.995  44.848  70.581  1.00 54.58           C  
ATOM   1994  C   ASN R 136      64.113  45.463  69.174  1.00 54.58           C  
ATOM   1995  O   ASN R 136      63.552  44.930  68.218  1.00 54.58           O  
ATOM   1996  CB  ASN R 136      65.363  44.400  71.163  1.00 54.58           C  
ATOM   1997  CG  ASN R 136      66.017  43.181  70.485  1.00 54.58           C  
ATOM   1998  ND2 ASN R 136      66.566  42.266  71.283  1.00 54.58           N  
ATOM   1999  OD1 ASN R 136      66.040  43.069  69.262  1.00 54.58           O  
ATOM   2000  H   ASN R 136      63.473  42.860  70.137  1.00  0.00           H  
ATOM   2001  HA  ASN R 136      63.578  45.602  71.250  1.00  0.00           H  
ATOM   2002  HB2 ASN R 136      66.076  45.225  71.148  1.00  0.00           H  
ATOM   2003  HB3 ASN R 136      65.217  44.160  72.218  1.00  0.00           H  
ATOM   2004 HD21 ASN R 136      66.509  42.354  72.288  1.00  0.00           H  
ATOM   2005 HD22 ASN R 136      67.011  41.452  70.886  1.00  0.00           H  
ATOM   2006  N   ILE R 137      64.865  46.572  69.064  1.00 57.57           N  
ATOM   2007  CA  ILE R 137      65.123  47.272  67.800  1.00 57.57           C  
ATOM   2008  C   ILE R 137      65.814  46.396  66.732  1.00 57.57           C  
ATOM   2009  O   ILE R 137      65.512  46.571  65.554  1.00 57.57           O  
ATOM   2010  CB  ILE R 137      65.967  48.570  68.023  1.00 57.57           C  
ATOM   2011  CG1 ILE R 137      65.247  49.587  68.941  1.00 57.57           C  
ATOM   2012  CG2 ILE R 137      66.468  49.280  66.741  1.00 57.57           C  
ATOM   2013  CD1 ILE R 137      64.096  50.358  68.276  1.00 57.57           C  
ATOM   2014  H   ILE R 137      65.299  46.964  69.886  1.00  0.00           H  
ATOM   2015  HA  ILE R 137      64.150  47.554  67.394  1.00  0.00           H  
ATOM   2016  HB  ILE R 137      66.862  48.266  68.569  1.00  0.00           H  
ATOM   2017 HG12 ILE R 137      64.875  49.098  69.843  1.00  0.00           H  
ATOM   2018 HG13 ILE R 137      65.979  50.312  69.295  1.00  0.00           H  
ATOM   2019 HG21 ILE R 137      66.967  50.219  66.986  1.00  0.00           H  
ATOM   2020 HG22 ILE R 137      67.194  48.682  66.191  1.00  0.00           H  
ATOM   2021 HG23 ILE R 137      65.645  49.512  66.065  1.00  0.00           H  
ATOM   2022 HD11 ILE R 137      63.338  50.637  69.008  1.00  0.00           H  
ATOM   2023 HD12 ILE R 137      64.458  51.276  67.813  1.00  0.00           H  
ATOM   2024 HD13 ILE R 137      63.605  49.773  67.500  1.00  0.00           H  
ATOM   2025  N   LEU R 138      66.695  45.465  67.143  1.00 56.44           N  
ATOM   2026  CA  LEU R 138      67.464  44.623  66.225  1.00 56.44           C  
ATOM   2027  C   LEU R 138      66.602  43.589  65.479  1.00 56.44           C  
ATOM   2028  O   LEU R 138      66.748  43.490  64.262  1.00 56.44           O  
ATOM   2029  CB  LEU R 138      68.684  44.013  66.952  1.00 56.44           C  
ATOM   2030  CG  LEU R 138      69.787  43.463  66.009  1.00 56.44           C  
ATOM   2031  CD1 LEU R 138      71.191  43.621  66.633  1.00 56.44           C  
ATOM   2032  CD2 LEU R 138      69.512  42.012  65.550  1.00 56.44           C  
ATOM   2033  H   LEU R 138      66.869  45.336  68.130  1.00  0.00           H  
ATOM   2034  HA  LEU R 138      67.864  45.301  65.467  1.00  0.00           H  
ATOM   2035  HB2 LEU R 138      69.122  44.822  67.539  1.00  0.00           H  
ATOM   2036  HB3 LEU R 138      68.380  43.263  67.684  1.00  0.00           H  
ATOM   2037  HG  LEU R 138      69.796  44.082  65.111  1.00  0.00           H  
ATOM   2038 HD11 LEU R 138      71.816  42.738  66.513  1.00  0.00           H  
ATOM   2039 HD12 LEU R 138      71.725  44.449  66.165  1.00  0.00           H  
ATOM   2040 HD13 LEU R 138      71.147  43.831  67.702  1.00  0.00           H  
ATOM   2041 HD21 LEU R 138      69.290  41.983  64.481  1.00  0.00           H  
ATOM   2042 HD22 LEU R 138      70.352  41.339  65.719  1.00  0.00           H  
ATOM   2043 HD23 LEU R 138      68.655  41.577  66.065  1.00  0.00           H  
ATOM   2044  N   VAL R 139      65.692  42.885  66.180  1.00 55.56           N  
ATOM   2045  CA  VAL R 139      64.752  41.959  65.531  1.00 55.56           C  
ATOM   2046  C   VAL R 139      63.696  42.692  64.679  1.00 55.56           C  
ATOM   2047  O   VAL R 139      63.313  42.167  63.636  1.00 55.56           O  
ATOM   2048  CB  VAL R 139      64.022  41.001  66.516  1.00 55.56           C  
ATOM   2049  CG1 VAL R 139      65.011  40.121  67.298  1.00 55.56           C  
ATOM   2050  CG2 VAL R 139      63.006  41.654  67.469  1.00 55.56           C  
ATOM   2051  H   VAL R 139      65.606  43.005  67.182  1.00  0.00           H  
ATOM   2052  HA  VAL R 139      65.332  41.336  64.848  1.00  0.00           H  
ATOM   2053  HB  VAL R 139      63.444  40.310  65.899  1.00  0.00           H  
ATOM   2054 HG11 VAL R 139      64.486  39.394  67.917  1.00  0.00           H  
ATOM   2055 HG12 VAL R 139      65.663  39.565  66.623  1.00  0.00           H  
ATOM   2056 HG13 VAL R 139      65.644  40.714  67.957  1.00  0.00           H  
ATOM   2057 HG21 VAL R 139      62.506  40.888  68.058  1.00  0.00           H  
ATOM   2058 HG22 VAL R 139      63.499  42.336  68.158  1.00  0.00           H  
ATOM   2059 HG23 VAL R 139      62.218  42.198  66.950  1.00  0.00           H  
ATOM   2060  N   ILE R 140      63.292  43.904  65.099  1.00 55.03           N  
ATOM   2061  CA  ILE R 140      62.365  44.761  64.361  1.00 55.03           C  
ATOM   2062  C   ILE R 140      62.969  45.307  63.055  1.00 55.03           C  
ATOM   2063  O   ILE R 140      62.259  45.361  62.052  1.00 55.03           O  
ATOM   2064  CB  ILE R 140      61.863  45.947  65.229  1.00 55.03           C  
ATOM   2065  CG1 ILE R 140      61.027  45.468  66.441  1.00 55.03           C  
ATOM   2066  CG2 ILE R 140      61.156  47.082  64.456  1.00 55.03           C  
ATOM   2067  CD1 ILE R 140      59.523  45.277  66.209  1.00 55.03           C  
ATOM   2068  H   ILE R 140      63.648  44.274  65.970  1.00  0.00           H  
ATOM   2069  HA  ILE R 140      61.509  44.152  64.089  1.00  0.00           H  
ATOM   2070  HB  ILE R 140      62.755  46.402  65.662  1.00  0.00           H  
ATOM   2071 HG12 ILE R 140      61.431  44.548  66.860  1.00  0.00           H  
ATOM   2072 HG13 ILE R 140      61.153  46.216  67.214  1.00  0.00           H  
ATOM   2073 HG21 ILE R 140      60.808  47.848  65.135  1.00  0.00           H  
ATOM   2074 HG22 ILE R 140      61.825  47.596  63.765  1.00  0.00           H  
ATOM   2075 HG23 ILE R 140      60.308  46.714  63.884  1.00  0.00           H  
ATOM   2076 HD11 ILE R 140      59.101  44.579  66.934  1.00  0.00           H  
ATOM   2077 HD12 ILE R 140      58.984  46.218  66.310  1.00  0.00           H  
ATOM   2078 HD13 ILE R 140      59.320  44.888  65.215  1.00  0.00           H  
ATOM   2079  N   CYS R 141      64.257  45.689  63.085  1.00 55.40           N  
ATOM   2080  CA  CYS R 141      64.995  46.200  61.928  1.00 55.40           C  
ATOM   2081  C   CYS R 141      65.238  45.123  60.858  1.00 55.40           C  
ATOM   2082  O   CYS R 141      65.224  45.463  59.677  1.00 55.40           O  
ATOM   2083  CB  CYS R 141      66.325  46.866  62.328  1.00 55.40           C  
ATOM   2084  SG  CYS R 141      65.998  48.499  63.049  1.00 55.40           S  
ATOM   2085  H   CYS R 141      64.769  45.643  63.956  1.00  0.00           H  
ATOM   2086  HA  CYS R 141      64.372  46.962  61.455  1.00  0.00           H  
ATOM   2087  HB2 CYS R 141      66.881  46.250  63.037  1.00  0.00           H  
ATOM   2088  HB3 CYS R 141      66.969  47.016  61.460  1.00  0.00           H  
ATOM   2089  HG  CYS R 141      65.483  48.037  64.194  1.00  0.00           H  
ATOM   2090  N   VAL R 142      65.400  43.852  61.273  1.00 53.26           N  
ATOM   2091  CA  VAL R 142      65.455  42.702  60.367  1.00 53.26           C  
ATOM   2092  C   VAL R 142      64.101  42.457  59.666  1.00 53.26           C  
ATOM   2093  O   VAL R 142      64.097  42.198  58.464  1.00 53.26           O  
ATOM   2094  CB  VAL R 142      65.918  41.406  61.099  1.00 53.26           C  
ATOM   2095  CG1 VAL R 142      65.727  40.097  60.302  1.00 53.26           C  
ATOM   2096  CG2 VAL R 142      67.392  41.515  61.527  1.00 53.26           C  
ATOM   2097  H   VAL R 142      65.414  43.645  62.262  1.00  0.00           H  
ATOM   2098  HA  VAL R 142      66.189  42.929  59.590  1.00  0.00           H  
ATOM   2099  HB  VAL R 142      65.331  41.311  62.014  1.00  0.00           H  
ATOM   2100 HG11 VAL R 142      66.187  39.253  60.817  1.00  0.00           H  
ATOM   2101 HG12 VAL R 142      64.673  39.844  60.177  1.00  0.00           H  
ATOM   2102 HG13 VAL R 142      66.180  40.165  59.312  1.00  0.00           H  
ATOM   2103 HG21 VAL R 142      67.689  40.668  62.146  1.00  0.00           H  
ATOM   2104 HG22 VAL R 142      68.052  41.538  60.659  1.00  0.00           H  
ATOM   2105 HG23 VAL R 142      67.584  42.419  62.101  1.00  0.00           H  
ATOM   2106  N   MET R 143      62.985  42.588  60.408  1.00 50.51           N  
ATOM   2107  CA  MET R 143      61.622  42.472  59.874  1.00 50.51           C  
ATOM   2108  C   MET R 143      61.263  43.596  58.891  1.00 50.51           C  
ATOM   2109  O   MET R 143      60.662  43.301  57.858  1.00 50.51           O  
ATOM   2110  CB  MET R 143      60.599  42.404  61.023  1.00 50.51           C  
ATOM   2111  CG  MET R 143      60.694  41.104  61.839  1.00 50.51           C  
ATOM   2112  SD  MET R 143      59.585  40.897  63.271  1.00 50.51           S  
ATOM   2113  CE  MET R 143      58.868  42.541  63.507  1.00 50.51           C  
ATOM   2114  H   MET R 143      63.062  42.803  61.392  1.00  0.00           H  
ATOM   2115  HA  MET R 143      61.564  41.533  59.318  1.00  0.00           H  
ATOM   2116  HB2 MET R 143      60.730  43.266  61.674  1.00  0.00           H  
ATOM   2117  HB3 MET R 143      59.590  42.479  60.614  1.00  0.00           H  
ATOM   2118  HG2 MET R 143      60.503  40.261  61.175  1.00  0.00           H  
ATOM   2119  HG3 MET R 143      61.712  40.952  62.191  1.00  0.00           H  
ATOM   2120  HE1 MET R 143      58.120  42.518  64.300  1.00  0.00           H  
ATOM   2121  HE2 MET R 143      59.637  43.251  63.782  1.00  0.00           H  
ATOM   2122  HE3 MET R 143      58.397  42.897  62.597  1.00  0.00           H  
ATOM   2123  N   ILE R 144      61.680  44.840  59.193  1.00 50.58           N  
ATOM   2124  CA  ILE R 144      61.568  45.986  58.286  1.00 50.58           C  
ATOM   2125  C   ILE R 144      62.384  45.769  56.997  1.00 50.58           C  
ATOM   2126  O   ILE R 144      61.842  45.982  55.916  1.00 50.58           O  
ATOM   2127  CB  ILE R 144      61.951  47.333  58.979  1.00 50.58           C  
ATOM   2128  CG1 ILE R 144      60.855  47.725  59.999  1.00 50.58           C  
ATOM   2129  CG2 ILE R 144      62.236  48.508  58.012  1.00 50.58           C  
ATOM   2130  CD1 ILE R 144      61.247  48.846  60.973  1.00 50.58           C  
ATOM   2131  H   ILE R 144      62.149  45.009  60.073  1.00  0.00           H  
ATOM   2132  HA  ILE R 144      60.519  46.056  57.989  1.00  0.00           H  
ATOM   2133  HB  ILE R 144      62.868  47.160  59.544  1.00  0.00           H  
ATOM   2134 HG12 ILE R 144      59.945  48.006  59.472  1.00  0.00           H  
ATOM   2135 HG13 ILE R 144      60.586  46.854  60.592  1.00  0.00           H  
ATOM   2136 HG21 ILE R 144      62.388  49.446  58.544  1.00  0.00           H  
ATOM   2137 HG22 ILE R 144      63.140  48.343  57.425  1.00  0.00           H  
ATOM   2138 HG23 ILE R 144      61.414  48.655  57.313  1.00  0.00           H  
ATOM   2139 HD11 ILE R 144      60.600  48.833  61.851  1.00  0.00           H  
ATOM   2140 HD12 ILE R 144      62.275  48.733  61.319  1.00  0.00           H  
ATOM   2141 HD13 ILE R 144      61.149  49.829  60.512  1.00  0.00           H  
ATOM   2142  N   PHE R 145      63.625  45.266  57.115  1.00 53.56           N  
ATOM   2143  CA  PHE R 145      64.467  44.907  55.972  1.00 53.56           C  
ATOM   2144  C   PHE R 145      63.824  43.878  55.021  1.00 53.56           C  
ATOM   2145  O   PHE R 145      63.793  44.126  53.817  1.00 53.56           O  
ATOM   2146  CB  PHE R 145      65.877  44.497  56.451  1.00 53.56           C  
ATOM   2147  CG  PHE R 145      66.815  44.000  55.362  1.00 53.56           C  
ATOM   2148  CD1 PHE R 145      67.425  44.926  54.490  1.00 53.56           C  
ATOM   2149  CD2 PHE R 145      66.943  42.619  55.096  1.00 53.56           C  
ATOM   2150  CE1 PHE R 145      68.190  44.474  53.423  1.00 53.56           C  
ATOM   2151  CE2 PHE R 145      67.713  42.189  54.024  1.00 53.56           C  
ATOM   2152  CZ  PHE R 145      68.337  43.111  53.195  1.00 53.56           C  
ATOM   2153  H   PHE R 145      64.017  45.101  58.033  1.00  0.00           H  
ATOM   2154  HA  PHE R 145      64.590  45.821  55.388  1.00  0.00           H  
ATOM   2155  HB2 PHE R 145      66.350  45.364  56.917  1.00  0.00           H  
ATOM   2156  HB3 PHE R 145      65.813  43.741  57.232  1.00  0.00           H  
ATOM   2157  HD1 PHE R 145      67.298  45.986  54.646  1.00  0.00           H  
ATOM   2158  HD2 PHE R 145      66.441  41.895  55.722  1.00  0.00           H  
ATOM   2159  HE1 PHE R 145      68.666  45.185  52.763  1.00  0.00           H  
ATOM   2160  HE2 PHE R 145      67.817  41.132  53.826  1.00  0.00           H  
ATOM   2161  HZ  PHE R 145      68.929  42.768  52.359  1.00  0.00           H  
ATOM   2162  N   ILE R 146      63.296  42.777  55.582  1.00 52.32           N  
ATOM   2163  CA  ILE R 146      62.651  41.689  54.840  1.00 52.32           C  
ATOM   2164  C   ILE R 146      61.354  42.121  54.124  1.00 52.32           C  
ATOM   2165  O   ILE R 146      61.126  41.671  53.002  1.00 52.32           O  
ATOM   2166  CB  ILE R 146      62.379  40.459  55.759  1.00 52.32           C  
ATOM   2167  CG1 ILE R 146      63.714  39.809  56.195  1.00 52.32           C  
ATOM   2168  CG2 ILE R 146      61.447  39.376  55.164  1.00 52.32           C  
ATOM   2169  CD1 ILE R 146      63.591  38.900  57.425  1.00 52.32           C  
ATOM   2170  H   ILE R 146      63.357  42.655  56.585  1.00  0.00           H  
ATOM   2171  HA  ILE R 146      63.352  41.375  54.064  1.00  0.00           H  
ATOM   2172  HB  ILE R 146      61.892  40.837  56.661  1.00  0.00           H  
ATOM   2173 HG12 ILE R 146      64.126  39.238  55.363  1.00  0.00           H  
ATOM   2174 HG13 ILE R 146      64.459  40.571  56.417  1.00  0.00           H  
ATOM   2175 HG21 ILE R 146      61.348  38.521  55.832  1.00  0.00           H  
ATOM   2176 HG22 ILE R 146      60.434  39.745  55.003  1.00  0.00           H  
ATOM   2177 HG23 ILE R 146      61.826  39.006  54.211  1.00  0.00           H  
ATOM   2178 HD11 ILE R 146      64.570  38.724  57.870  1.00  0.00           H  
ATOM   2179 HD12 ILE R 146      62.958  39.348  58.192  1.00  0.00           H  
ATOM   2180 HD13 ILE R 146      63.173  37.928  57.166  1.00  0.00           H  
ATOM   2181  N   SER R 147      60.558  43.002  54.759  1.00 48.50           N  
ATOM   2182  CA  SER R 147      59.317  43.549  54.201  1.00 48.50           C  
ATOM   2183  C   SER R 147      59.533  44.399  52.940  1.00 48.50           C  
ATOM   2184  O   SER R 147      58.754  44.273  52.001  1.00 48.50           O  
ATOM   2185  CB  SER R 147      58.583  44.382  55.266  1.00 48.50           C  
ATOM   2186  OG  SER R 147      57.938  43.546  56.200  1.00 48.50           O  
ATOM   2187  H   SER R 147      60.802  43.315  55.689  1.00  0.00           H  
ATOM   2188  HA  SER R 147      58.677  42.712  53.914  1.00  0.00           H  
ATOM   2189  HB2 SER R 147      59.262  45.061  55.783  1.00  0.00           H  
ATOM   2190  HB3 SER R 147      57.807  44.994  54.804  1.00  0.00           H  
ATOM   2191  HG  SER R 147      57.500  44.105  56.847  1.00  0.00           H  
ATOM   2192  N   TRP R 148      60.583  45.236  52.933  1.00 49.50           N  
ATOM   2193  CA  TRP R 148      60.940  46.064  51.782  1.00 49.50           C  
ATOM   2194  C   TRP R 148      61.695  45.285  50.688  1.00 49.50           C  
ATOM   2195  O   TRP R 148      61.369  45.460  49.514  1.00 49.50           O  
ATOM   2196  CB  TRP R 148      61.726  47.305  52.252  1.00 49.50           C  
ATOM   2197  CG  TRP R 148      60.906  48.393  52.888  1.00 49.50           C  
ATOM   2198  CD1 TRP R 148      60.581  48.502  54.196  1.00 49.50           C  
ATOM   2199  CD2 TRP R 148      60.235  49.509  52.230  1.00 49.50           C  
ATOM   2200  CE2 TRP R 148      59.566  50.286  53.224  1.00 49.50           C  
ATOM   2201  CE3 TRP R 148      60.129  49.952  50.891  1.00 49.50           C  
ATOM   2202  NE1 TRP R 148      59.810  49.623  54.404  1.00 49.50           N  
ATOM   2203  CZ2 TRP R 148      58.844  51.447  52.909  1.00 49.50           C  
ATOM   2204  CZ3 TRP R 148      59.393  51.107  50.560  1.00 49.50           C  
ATOM   2205  CH2 TRP R 148      58.750  51.853  51.566  1.00 49.50           C  
ATOM   2206  H   TRP R 148      61.182  45.301  53.745  1.00  0.00           H  
ATOM   2207  HA  TRP R 148      60.026  46.428  51.308  1.00  0.00           H  
ATOM   2208  HB2 TRP R 148      62.526  47.013  52.935  1.00  0.00           H  
ATOM   2209  HB3 TRP R 148      62.221  47.766  51.396  1.00  0.00           H  
ATOM   2210  HD1 TRP R 148      60.892  47.833  54.971  1.00  0.00           H  
ATOM   2211  HE1 TRP R 148      59.484  49.896  55.323  1.00  0.00           H  
ATOM   2212  HE3 TRP R 148      60.618  49.392  50.108  1.00  0.00           H  
ATOM   2213  HZ2 TRP R 148      58.344  51.999  53.686  1.00  0.00           H  
ATOM   2214  HZ3 TRP R 148      59.318  51.418  49.529  1.00  0.00           H  
ATOM   2215  HH2 TRP R 148      58.174  52.726  51.304  1.00  0.00           H  
ATOM   2216  N   SER R 149      62.688  44.464  51.076  1.00 54.91           N  
ATOM   2217  CA  SER R 149      63.633  43.838  50.144  1.00 54.91           C  
ATOM   2218  C   SER R 149      63.113  42.577  49.428  1.00 54.91           C  
ATOM   2219  O   SER R 149      63.306  42.481  48.217  1.00 54.91           O  
ATOM   2220  CB  SER R 149      64.995  43.602  50.836  1.00 54.91           C  
ATOM   2221  OG  SER R 149      64.974  42.531  51.759  1.00 54.91           O  
ATOM   2222  H   SER R 149      62.892  44.353  52.061  1.00  0.00           H  
ATOM   2223  HA  SER R 149      63.829  44.572  49.360  1.00  0.00           H  
ATOM   2224  HB2 SER R 149      65.756  43.378  50.087  1.00  0.00           H  
ATOM   2225  HB3 SER R 149      65.327  44.506  51.349  1.00  0.00           H  
ATOM   2226  HG  SER R 149      64.602  42.858  52.584  1.00  0.00           H  
ATOM   2227  N   VAL R 150      62.503  41.623  50.155  1.00 55.31           N  
ATOM   2228  CA  VAL R 150      62.146  40.316  49.583  1.00 55.31           C  
ATOM   2229  C   VAL R 150      60.968  40.357  48.575  1.00 55.31           C  
ATOM   2230  O   VAL R 150      61.103  39.733  47.519  1.00 55.31           O  
ATOM   2231  CB  VAL R 150      61.948  39.205  50.660  1.00 55.31           C  
ATOM   2232  CG1 VAL R 150      61.437  37.857  50.107  1.00 55.31           C  
ATOM   2233  CG2 VAL R 150      63.247  38.976  51.453  1.00 55.31           C  
ATOM   2234  H   VAL R 150      62.352  41.747  51.147  1.00  0.00           H  
ATOM   2235  HA  VAL R 150      63.012  39.998  48.999  1.00  0.00           H  
ATOM   2236  HB  VAL R 150      61.211  39.544  51.385  1.00  0.00           H  
ATOM   2237 HG11 VAL R 150      61.407  37.098  50.890  1.00  0.00           H  
ATOM   2238 HG12 VAL R 150      60.424  37.935  49.712  1.00  0.00           H  
ATOM   2239 HG13 VAL R 150      62.084  37.486  49.312  1.00  0.00           H  
ATOM   2240 HG21 VAL R 150      63.116  38.204  52.212  1.00  0.00           H  
ATOM   2241 HG22 VAL R 150      64.061  38.662  50.801  1.00  0.00           H  
ATOM   2242 HG23 VAL R 150      63.564  39.881  51.971  1.00  0.00           H  
ATOM   2243  N   PRO R 151      59.910  41.169  48.818  1.00 55.33           N  
ATOM   2244  CA  PRO R 151      58.927  41.523  47.776  1.00 55.33           C  
ATOM   2245  C   PRO R 151      59.486  42.239  46.532  1.00 55.33           C  
ATOM   2246  O   PRO R 151      58.935  42.029  45.455  1.00 55.33           O  
ATOM   2247  CB  PRO R 151      57.890  42.384  48.513  1.00 55.33           C  
ATOM   2248  CG  PRO R 151      57.954  41.874  49.939  1.00 55.33           C  
ATOM   2249  CD  PRO R 151      59.446  41.633  50.128  1.00 55.33           C  
ATOM   2250  HA  PRO R 151      58.450  40.593  47.458  1.00  0.00           H  
ATOM   2251  HB2 PRO R 151      58.169  43.439  48.491  1.00  0.00           H  
ATOM   2252  HB3 PRO R 151      56.894  42.295  48.083  1.00  0.00           H  
ATOM   2253  HG2 PRO R 151      57.510  42.552  50.664  1.00  0.00           H  
ATOM   2254  HG3 PRO R 151      57.417  40.925  50.010  1.00  0.00           H  
ATOM   2255  HD2 PRO R 151      59.960  42.563  50.373  1.00  0.00           H  
ATOM   2256  HD3 PRO R 151      59.611  40.919  50.930  1.00  0.00           H  
ATOM   2257  N   ALA R 152      60.557  43.042  46.684  1.00 59.03           N  
ATOM   2258  CA  ALA R 152      61.198  43.772  45.584  1.00 59.03           C  
ATOM   2259  C   ALA R 152      61.925  42.858  44.593  1.00 59.03           C  
ATOM   2260  O   ALA R 152      61.743  43.031  43.388  1.00 59.03           O  
ATOM   2261  CB  ALA R 152      62.160  44.834  46.136  1.00 59.03           C  
ATOM   2262  H   ALA R 152      60.967  43.168  47.599  1.00  0.00           H  
ATOM   2263  HA  ALA R 152      60.410  44.286  45.033  1.00  0.00           H  
ATOM   2264  HB1 ALA R 152      62.491  45.506  45.344  1.00  0.00           H  
ATOM   2265  HB2 ALA R 152      61.679  45.445  46.898  1.00  0.00           H  
ATOM   2266  HB3 ALA R 152      63.053  44.397  46.581  1.00  0.00           H  
ATOM   2267  N   VAL R 153      62.698  41.887  45.114  1.00 63.48           N  
ATOM   2268  CA  VAL R 153      63.385  40.867  44.316  1.00 63.48           C  
ATOM   2269  C   VAL R 153      62.390  39.983  43.541  1.00 63.48           C  
ATOM   2270  O   VAL R 153      62.628  39.704  42.368  1.00 63.48           O  
ATOM   2271  CB  VAL R 153      64.300  39.963  45.195  1.00 63.48           C  
ATOM   2272  CG1 VAL R 153      64.893  38.734  44.470  1.00 63.48           C  
ATOM   2273  CG2 VAL R 153      65.449  40.779  45.816  1.00 63.48           C  
ATOM   2274  H   VAL R 153      62.801  41.819  46.117  1.00  0.00           H  
ATOM   2275  HA  VAL R 153      64.010  41.385  43.585  1.00  0.00           H  
ATOM   2276  HB  VAL R 153      63.702  39.586  46.027  1.00  0.00           H  
ATOM   2277 HG11 VAL R 153      65.613  38.213  45.103  1.00  0.00           H  
ATOM   2278 HG12 VAL R 153      64.129  38.002  44.206  1.00  0.00           H  
ATOM   2279 HG13 VAL R 153      65.410  39.027  43.555  1.00  0.00           H  
ATOM   2280 HG21 VAL R 153      66.061  40.162  46.475  1.00  0.00           H  
ATOM   2281 HG22 VAL R 153      66.101  41.190  45.045  1.00  0.00           H  
ATOM   2282 HG23 VAL R 153      65.078  41.613  46.412  1.00  0.00           H  
ATOM   2283  N   PHE R 154      61.282  39.604  44.198  1.00 67.12           N  
ATOM   2284  CA  PHE R 154      60.198  38.820  43.617  1.00 67.12           C  
ATOM   2285  C   PHE R 154      59.423  39.553  42.504  1.00 67.12           C  
ATOM   2286  O   PHE R 154      59.162  38.946  41.469  1.00 67.12           O  
ATOM   2287  CB  PHE R 154      59.294  38.300  44.757  1.00 67.12           C  
ATOM   2288  CG  PHE R 154      58.050  37.533  44.337  1.00 67.12           C  
ATOM   2289  CD1 PHE R 154      58.154  36.190  43.920  1.00 67.12           C  
ATOM   2290  CD2 PHE R 154      56.808  38.195  44.219  1.00 67.12           C  
ATOM   2291  CE1 PHE R 154      57.030  35.516  43.461  1.00 67.12           C  
ATOM   2292  CE2 PHE R 154      55.696  37.503  43.756  1.00 67.12           C  
ATOM   2293  CZ  PHE R 154      55.806  36.169  43.385  1.00 67.12           C  
ATOM   2294  H   PHE R 154      61.161  39.884  45.163  1.00  0.00           H  
ATOM   2295  HA  PHE R 154      60.652  37.943  43.149  1.00  0.00           H  
ATOM   2296  HB2 PHE R 154      59.882  37.638  45.393  1.00  0.00           H  
ATOM   2297  HB3 PHE R 154      58.991  39.129  45.398  1.00  0.00           H  
ATOM   2298  HD1 PHE R 154      59.106  35.680  43.960  1.00  0.00           H  
ATOM   2299  HD2 PHE R 154      56.718  39.237  44.487  1.00  0.00           H  
ATOM   2300  HE1 PHE R 154      57.108  34.484  43.153  1.00  0.00           H  
ATOM   2301  HE2 PHE R 154      54.744  38.007  43.676  1.00  0.00           H  
ATOM   2302  HZ  PHE R 154      54.936  35.640  43.020  1.00  0.00           H  
ATOM   2303  N   ALA R 155      59.066  40.829  42.729  1.00 66.88           N  
ATOM   2304  CA  ALA R 155      58.191  41.592  41.836  1.00 66.88           C  
ATOM   2305  C   ALA R 155      58.900  42.131  40.584  1.00 66.88           C  
ATOM   2306  O   ALA R 155      58.391  41.927  39.483  1.00 66.88           O  
ATOM   2307  CB  ALA R 155      57.549  42.731  42.618  1.00 66.88           C  
ATOM   2308  H   ALA R 155      59.311  41.272  43.604  1.00  0.00           H  
ATOM   2309  HA  ALA R 155      57.385  40.930  41.509  1.00  0.00           H  
ATOM   2310  HB1 ALA R 155      56.750  43.185  42.037  1.00  0.00           H  
ATOM   2311  HB2 ALA R 155      57.111  42.385  43.554  1.00  0.00           H  
ATOM   2312  HB3 ALA R 155      58.288  43.497  42.846  1.00  0.00           H  
ATOM   2313  N   PHE R 156      60.068  42.773  40.761  1.00 69.86           N  
ATOM   2314  CA  PHE R 156      60.929  43.202  39.651  1.00 69.86           C  
ATOM   2315  C   PHE R 156      61.635  42.032  38.941  1.00 69.86           C  
ATOM   2316  O   PHE R 156      62.034  42.195  37.792  1.00 69.86           O  
ATOM   2317  CB  PHE R 156      61.955  44.256  40.126  1.00 69.86           C  
ATOM   2318  CG  PHE R 156      61.407  45.658  40.329  1.00 69.86           C  
ATOM   2319  CD1 PHE R 156      61.337  46.553  39.238  1.00 69.86           C  
ATOM   2320  CD2 PHE R 156      60.837  46.038  41.563  1.00 69.86           C  
ATOM   2321  CE1 PHE R 156      60.787  47.817  39.408  1.00 69.86           C  
ATOM   2322  CE2 PHE R 156      60.294  47.308  41.711  1.00 69.86           C  
ATOM   2323  CZ  PHE R 156      60.283  48.197  40.644  1.00 69.86           C  
ATOM   2324  H   PHE R 156      60.439  42.904  41.693  1.00  0.00           H  
ATOM   2325  HA  PHE R 156      60.299  43.675  38.895  1.00  0.00           H  
ATOM   2326  HB2 PHE R 156      62.428  43.928  41.051  1.00  0.00           H  
ATOM   2327  HB3 PHE R 156      62.769  44.336  39.402  1.00  0.00           H  
ATOM   2328  HD1 PHE R 156      61.727  46.263  38.275  1.00  0.00           H  
ATOM   2329  HD2 PHE R 156      60.829  45.353  42.398  1.00  0.00           H  
ATOM   2330  HE1 PHE R 156      60.755  48.507  38.577  1.00  0.00           H  
ATOM   2331  HE2 PHE R 156      59.872  47.609  42.656  1.00  0.00           H  
ATOM   2332  HZ  PHE R 156      59.872  49.185  40.773  1.00  0.00           H  
ATOM   2333  N   GLY R 157      61.768  40.879  39.616  1.00 77.42           N  
ATOM   2334  CA  GLY R 157      62.448  39.695  39.092  1.00 77.42           C  
ATOM   2335  C   GLY R 157      61.489  38.688  38.444  1.00 77.42           C  
ATOM   2336  O   GLY R 157      61.963  37.628  38.040  1.00 77.42           O  
ATOM   2337  H   GLY R 157      61.418  40.817  40.563  1.00  0.00           H  
ATOM   2338  HA2 GLY R 157      63.216  39.972  38.368  1.00  0.00           H  
ATOM   2339  HA3 GLY R 157      62.971  39.196  39.906  1.00  0.00           H  
ATOM   2340  N   MET R 158      60.178  38.981  38.345  1.00 81.96           N  
ATOM   2341  CA  MET R 158      59.184  38.112  37.700  1.00 81.96           C  
ATOM   2342  C   MET R 158      58.547  38.787  36.474  1.00 81.96           C  
ATOM   2343  O   MET R 158      58.216  38.082  35.520  1.00 81.96           O  
ATOM   2344  CB  MET R 158      58.131  37.676  38.742  1.00 81.96           C  
ATOM   2345  CG  MET R 158      57.213  36.531  38.284  1.00 81.96           C  
ATOM   2346  SD  MET R 158      55.959  36.002  39.478  1.00 81.96           S  
ATOM   2347  CE  MET R 158      54.837  37.422  39.429  1.00 81.96           C  
ATOM   2348  H   MET R 158      59.834  39.845  38.737  1.00  0.00           H  
ATOM   2349  HA  MET R 158      59.665  37.205  37.331  1.00  0.00           H  
ATOM   2350  HB2 MET R 158      58.653  37.316  39.628  1.00  0.00           H  
ATOM   2351  HB3 MET R 158      57.545  38.537  39.062  1.00  0.00           H  
ATOM   2352  HG2 MET R 158      56.714  36.767  37.343  1.00  0.00           H  
ATOM   2353  HG3 MET R 158      57.836  35.658  38.114  1.00  0.00           H  
ATOM   2354  HE1 MET R 158      53.987  37.242  40.086  1.00  0.00           H  
ATOM   2355  HE2 MET R 158      55.338  38.329  39.766  1.00  0.00           H  
ATOM   2356  HE3 MET R 158      54.465  37.581  38.418  1.00  0.00           H  
ATOM   2357  N   ILE R 159      58.414  40.124  36.495  1.00 80.61           N  
ATOM   2358  CA  ILE R 159      57.903  40.911  35.371  1.00 80.61           C  
ATOM   2359  C   ILE R 159      58.980  41.138  34.291  1.00 80.61           C  
ATOM   2360  O   ILE R 159      58.671  40.978  33.111  1.00 80.61           O  
ATOM   2361  CB  ILE R 159      57.350  42.285  35.847  1.00 80.61           C  
ATOM   2362  CG1 ILE R 159      56.169  42.129  36.836  1.00 80.61           C  
ATOM   2363  CG2 ILE R 159      56.982  43.278  34.718  1.00 80.61           C  
ATOM   2364  CD1 ILE R 159      54.960  41.350  36.295  1.00 80.61           C  
ATOM   2365  H   ILE R 159      58.680  40.645  37.318  1.00  0.00           H  
ATOM   2366  HA  ILE R 159      57.090  40.358  34.897  1.00  0.00           H  
ATOM   2367  HB  ILE R 159      58.158  42.744  36.414  1.00  0.00           H  
ATOM   2368 HG12 ILE R 159      56.513  41.614  37.732  1.00  0.00           H  
ATOM   2369 HG13 ILE R 159      55.845  43.111  37.183  1.00  0.00           H  
ATOM   2370 HG21 ILE R 159      56.508  44.173  35.123  1.00  0.00           H  
ATOM   2371 HG22 ILE R 159      57.858  43.617  34.164  1.00  0.00           H  
ATOM   2372 HG23 ILE R 159      56.288  42.835  34.004  1.00  0.00           H  
ATOM   2373 HD11 ILE R 159      54.092  41.484  36.940  1.00  0.00           H  
ATOM   2374 HD12 ILE R 159      54.677  41.674  35.293  1.00  0.00           H  
ATOM   2375 HD13 ILE R 159      55.167  40.280  36.258  1.00  0.00           H  
ATOM   2376  N   PHE R 160      60.216  41.482  34.699  1.00 83.98           N  
ATOM   2377  CA  PHE R 160      61.332  41.721  33.775  1.00 83.98           C  
ATOM   2378  C   PHE R 160      61.975  40.443  33.214  1.00 83.98           C  
ATOM   2379  O   PHE R 160      62.440  40.479  32.075  1.00 83.98           O  
ATOM   2380  CB  PHE R 160      62.375  42.669  34.393  1.00 83.98           C  
ATOM   2381  CG  PHE R 160      61.924  44.117  34.426  1.00 83.98           C  
ATOM   2382  CD1 PHE R 160      62.034  44.900  33.257  1.00 83.98           C  
ATOM   2383  CD2 PHE R 160      61.230  44.642  35.538  1.00 83.98           C  
ATOM   2384  CE1 PHE R 160      61.519  46.187  33.230  1.00 83.98           C  
ATOM   2385  CE2 PHE R 160      60.729  45.936  35.495  1.00 83.98           C  
ATOM   2386  CZ  PHE R 160      60.876  46.701  34.347  1.00 83.98           C  
ATOM   2387  H   PHE R 160      60.410  41.603  35.683  1.00  0.00           H  
ATOM   2388  HA  PHE R 160      60.925  42.237  32.901  1.00  0.00           H  
ATOM   2389  HB2 PHE R 160      62.642  42.343  35.395  1.00  0.00           H  
ATOM   2390  HB3 PHE R 160      63.301  42.627  33.818  1.00  0.00           H  
ATOM   2391  HD1 PHE R 160      62.514  44.497  32.376  1.00  0.00           H  
ATOM   2392  HD2 PHE R 160      61.077  44.046  36.423  1.00  0.00           H  
ATOM   2393  HE1 PHE R 160      61.606  46.787  32.336  1.00  0.00           H  
ATOM   2394  HE2 PHE R 160      60.209  46.349  36.345  1.00  0.00           H  
ATOM   2395  HZ  PHE R 160      60.462  47.693  34.312  1.00  0.00           H  
ATOM   2396  N   LEU R 161      61.942  39.337  33.979  1.00 91.32           N  
ATOM   2397  CA  LEU R 161      62.277  37.993  33.486  1.00 91.32           C  
ATOM   2398  C   LEU R 161      61.097  37.341  32.733  1.00 91.32           C  
ATOM   2399  O   LEU R 161      61.307  36.303  32.107  1.00 91.32           O  
ATOM   2400  CB  LEU R 161      62.763  37.096  34.649  1.00 91.32           C  
ATOM   2401  CG  LEU R 161      64.273  37.211  34.971  1.00 91.32           C  
ATOM   2402  CD1 LEU R 161      64.694  38.620  35.434  1.00 91.32           C  
ATOM   2403  CD2 LEU R 161      64.703  36.124  35.979  1.00 91.32           C  
ATOM   2404  H   LEU R 161      61.558  39.386  34.911  1.00  0.00           H  
ATOM   2405  HA  LEU R 161      63.089  38.071  32.760  1.00  0.00           H  
ATOM   2406  HB2 LEU R 161      62.158  37.272  35.536  1.00  0.00           H  
ATOM   2407  HB3 LEU R 161      62.585  36.052  34.386  1.00  0.00           H  
ATOM   2408  HG  LEU R 161      64.815  37.003  34.048  1.00  0.00           H  
ATOM   2409 HD11 LEU R 161      65.513  38.594  36.153  1.00  0.00           H  
ATOM   2410 HD12 LEU R 161      65.031  39.221  34.589  1.00  0.00           H  
ATOM   2411 HD13 LEU R 161      63.869  39.151  35.907  1.00  0.00           H  
ATOM   2412 HD21 LEU R 161      65.517  35.521  35.577  1.00  0.00           H  
ATOM   2413 HD22 LEU R 161      65.044  36.545  36.925  1.00  0.00           H  
ATOM   2414 HD23 LEU R 161      63.886  35.442  36.221  1.00  0.00           H  
ATOM   2415  N   GLU R 162      59.903  37.964  32.782  1.00 99.14           N  
ATOM   2416  CA  GLU R 162      58.691  37.625  32.026  1.00 99.14           C  
ATOM   2417  C   GLU R 162      58.124  36.224  32.323  1.00 99.14           C  
ATOM   2418  O   GLU R 162      57.576  35.573  31.435  1.00 99.14           O  
ATOM   2419  CB  GLU R 162      58.900  37.877  30.516  1.00 99.14           C  
ATOM   2420  CG  GLU R 162      59.201  39.350  30.184  1.00 99.14           C  
ATOM   2421  CD  GLU R 162      59.290  39.615  28.681  1.00 99.14           C  
ATOM   2422  OE1 GLU R 162      59.654  38.680  27.935  1.00 99.14           O  
ATOM   2423  OE2 GLU R 162      58.984  40.765  28.299  1.00 99.14           O1-
ATOM   2424  H   GLU R 162      59.832  38.812  33.324  1.00  0.00           H  
ATOM   2425  HA  GLU R 162      57.922  38.317  32.369  1.00  0.00           H  
ATOM   2426  HB2 GLU R 162      59.708  37.245  30.146  1.00  0.00           H  
ATOM   2427  HB3 GLU R 162      58.014  37.568  29.962  1.00  0.00           H  
ATOM   2428  HG2 GLU R 162      58.421  39.987  30.602  1.00  0.00           H  
ATOM   2429  HG3 GLU R 162      60.141  39.663  30.639  1.00  0.00           H  
ATOM   2430  N   LEU R 163      58.245  35.798  33.587  1.00 99.10           N  
ATOM   2431  CA  LEU R 163      57.745  34.520  34.093  1.00 99.10           C  
ATOM   2432  C   LEU R 163      56.216  34.535  34.299  1.00 99.10           C  
ATOM   2433  O   LEU R 163      55.613  33.463  34.346  1.00 99.10           O  
ATOM   2434  CB  LEU R 163      58.459  34.194  35.421  1.00 99.10           C  
ATOM   2435  CG  LEU R 163      60.001  34.322  35.411  1.00 99.10           C  
ATOM   2436  CD1 LEU R 163      60.581  34.152  36.830  1.00 99.10           C  
ATOM   2437  CD2 LEU R 163      60.663  33.386  34.380  1.00 99.10           C  
ATOM   2438  H   LEU R 163      58.681  36.404  34.267  1.00  0.00           H  
ATOM   2439  HA  LEU R 163      57.979  33.742  33.366  1.00  0.00           H  
ATOM   2440  HB2 LEU R 163      58.073  34.875  36.171  1.00  0.00           H  
ATOM   2441  HB3 LEU R 163      58.179  33.192  35.750  1.00  0.00           H  
ATOM   2442  HG  LEU R 163      60.254  35.343  35.123  1.00  0.00           H  
ATOM   2443 HD11 LEU R 163      61.218  33.271  36.921  1.00  0.00           H  
ATOM   2444 HD12 LEU R 163      61.186  35.016  37.106  1.00  0.00           H  
ATOM   2445 HD13 LEU R 163      59.800  34.056  37.584  1.00  0.00           H  
ATOM   2446 HD21 LEU R 163      61.584  32.935  34.750  1.00  0.00           H  
ATOM   2447 HD22 LEU R 163      59.999  32.574  34.085  1.00  0.00           H  
ATOM   2448 HD23 LEU R 163      60.922  33.936  33.475  1.00  0.00           H  
ATOM   2449  N   ASN R 164      55.625  35.741  34.415  1.00 97.45           N  
ATOM   2450  CA  ASN R 164      54.193  35.976  34.614  1.00 97.45           C  
ATOM   2451  C   ASN R 164      53.315  35.495  33.443  1.00 97.45           C  
ATOM   2452  O   ASN R 164      52.229  34.977  33.704  1.00 97.45           O  
ATOM   2453  CB  ASN R 164      53.931  37.462  34.978  1.00 97.45           C  
ATOM   2454  CG  ASN R 164      54.217  38.478  33.859  1.00 97.45           C  
ATOM   2455  ND2 ASN R 164      53.177  39.162  33.378  1.00 97.45           N  
ATOM   2456  OD1 ASN R 164      55.362  38.644  33.442  1.00 97.45           O  
ATOM   2457  H   ASN R 164      56.200  36.570  34.350  1.00  0.00           H  
ATOM   2458  HA  ASN R 164      53.895  35.382  35.480  1.00  0.00           H  
ATOM   2459  HB2 ASN R 164      52.895  37.572  35.302  1.00  0.00           H  
ATOM   2460  HB3 ASN R 164      54.537  37.736  35.842  1.00  0.00           H  
ATOM   2461 HD21 ASN R 164      52.247  39.000  33.744  1.00  0.00           H  
ATOM   2462 HD22 ASN R 164      53.312  39.845  32.648  1.00  0.00           H  
ATOM   2463  N   PHE R 165      53.801  35.653  32.197  1.00107.33           N  
ATOM   2464  CA  PHE R 165      53.090  35.237  30.987  1.00107.33           C  
ATOM   2465  C   PHE R 165      53.752  34.060  30.257  1.00107.33           C  
ATOM   2466  O   PHE R 165      53.153  33.571  29.299  1.00107.33           O  
ATOM   2467  CB  PHE R 165      52.857  36.445  30.061  1.00107.33           C  
ATOM   2468  CG  PHE R 165      54.022  37.051  29.292  1.00107.33           C  
ATOM   2469  CD1 PHE R 165      54.703  38.176  29.800  1.00107.33           C  
ATOM   2470  CD2 PHE R 165      54.466  36.469  28.084  1.00107.33           C  
ATOM   2471  CE1 PHE R 165      55.730  38.751  29.064  1.00107.33           C  
ATOM   2472  CE2 PHE R 165      55.507  37.046  27.373  1.00107.33           C  
ATOM   2473  CZ  PHE R 165      56.124  38.193  27.854  1.00107.33           C  
ATOM   2474  H   PHE R 165      54.702  36.089  32.060  1.00  0.00           H  
ATOM   2475  HA  PHE R 165      52.097  34.873  31.258  1.00  0.00           H  
ATOM   2476  HB2 PHE R 165      52.158  36.113  29.300  1.00  0.00           H  
ATOM   2477  HB3 PHE R 165      52.340  37.231  30.613  1.00  0.00           H  
ATOM   2478  HD1 PHE R 165      54.402  38.620  30.737  1.00  0.00           H  
ATOM   2479  HD2 PHE R 165      53.978  35.589  27.693  1.00  0.00           H  
ATOM   2480  HE1 PHE R 165      56.227  39.635  29.435  1.00  0.00           H  
ATOM   2481  HE2 PHE R 165      55.831  36.611  26.439  1.00  0.00           H  
ATOM   2482  HZ  PHE R 165      56.924  38.647  27.286  1.00  0.00           H  
ATOM   2483  N   LYS R 166      54.933  33.602  30.714  1.00108.62           N  
ATOM   2484  CA  LYS R 166      55.585  32.405  30.182  1.00108.62           C  
ATOM   2485  C   LYS R 166      54.721  31.151  30.415  1.00108.62           C  
ATOM   2486  O   LYS R 166      54.207  30.958  31.519  1.00108.62           O  
ATOM   2487  CB  LYS R 166      56.996  32.245  30.786  1.00108.62           C  
ATOM   2488  CG  LYS R 166      57.774  31.032  30.237  1.00108.62           C  
ATOM   2489  CD  LYS R 166      59.077  30.752  30.988  1.00108.62           C  
ATOM   2490  CE  LYS R 166      59.716  29.433  30.529  1.00108.62           C  
ATOM   2491  NZ  LYS R 166      60.892  29.093  31.345  1.00108.62           N1+
ATOM   2492  H   LYS R 166      55.376  34.045  31.504  1.00  0.00           H  
ATOM   2493  HA  LYS R 166      55.698  32.560  29.110  1.00  0.00           H  
ATOM   2494  HB2 LYS R 166      57.582  33.143  30.596  1.00  0.00           H  
ATOM   2495  HB3 LYS R 166      56.908  32.158  31.870  1.00  0.00           H  
ATOM   2496  HG2 LYS R 166      57.169  30.128  30.296  1.00  0.00           H  
ATOM   2497  HG3 LYS R 166      57.982  31.186  29.176  1.00  0.00           H  
ATOM   2498  HD2 LYS R 166      59.773  31.577  30.832  1.00  0.00           H  
ATOM   2499  HD3 LYS R 166      58.879  30.714  32.061  1.00  0.00           H  
ATOM   2500  HE2 LYS R 166      59.000  28.615  30.611  1.00  0.00           H  
ATOM   2501  HE3 LYS R 166      60.013  29.499  29.482  1.00  0.00           H  
ATOM   2502  HZ1 LYS R 166      60.616  28.993  32.311  1.00  0.00           H  
ATOM   2503  HZ2 LYS R 166      61.290  28.223  31.018  1.00  0.00           H  
ATOM   2504  HZ3 LYS R 166      61.580  29.827  31.265  1.00  0.00           H  
ATOM   2505  N   GLY R 167      54.606  30.328  29.361  1.00114.10           N  
ATOM   2506  CA  GLY R 167      53.811  29.101  29.356  1.00114.10           C  
ATOM   2507  C   GLY R 167      52.377  29.352  28.863  1.00114.10           C  
ATOM   2508  O   GLY R 167      51.595  28.402  28.823  1.00114.10           O  
ATOM   2509  H   GLY R 167      55.046  30.585  28.486  1.00  0.00           H  
ATOM   2510  HA2 GLY R 167      54.290  28.386  28.686  1.00  0.00           H  
ATOM   2511  HA3 GLY R 167      53.786  28.640  30.344  1.00  0.00           H  
ATOM   2512  N   ALA R 168      52.030  30.596  28.486  1.00118.46           N  
ATOM   2513  CA  ALA R 168      50.720  31.003  27.980  1.00118.46           C  
ATOM   2514  C   ALA R 168      50.834  32.364  27.268  1.00118.46           C  
ATOM   2515  O   ALA R 168      50.090  33.292  27.595  1.00118.46           O  
ATOM   2516  CB  ALA R 168      49.686  31.007  29.127  1.00118.46           C  
ATOM   2517  H   ALA R 168      52.726  31.329  28.528  1.00  0.00           H  
ATOM   2518  HA  ALA R 168      50.398  30.285  27.225  1.00  0.00           H  
ATOM   2519  HB1 ALA R 168      48.706  31.335  28.779  1.00  0.00           H  
ATOM   2520  HB2 ALA R 168      49.556  30.013  29.553  1.00  0.00           H  
ATOM   2521  HB3 ALA R 168      49.992  31.675  29.933  1.00  0.00           H  
ATOM   2522  N   GLU R 169      51.792  32.463  26.327  1.00121.21           N  
ATOM   2523  CA  GLU R 169      52.156  33.679  25.592  1.00121.21           C  
ATOM   2524  C   GLU R 169      50.987  34.326  24.828  1.00121.21           C  
ATOM   2525  O   GLU R 169      50.782  35.530  24.963  1.00121.21           O  
ATOM   2526  CB  GLU R 169      53.335  33.411  24.622  1.00121.21           C  
ATOM   2527  CG  GLU R 169      54.751  33.410  25.242  1.00121.21           C  
ATOM   2528  CD  GLU R 169      55.140  32.204  26.106  1.00121.21           C  
ATOM   2529  OE1 GLU R 169      54.363  31.227  26.175  1.00121.21           O  
ATOM   2530  OE2 GLU R 169      56.249  32.272  26.678  1.00121.21           O1-
ATOM   2531  H   GLU R 169      52.392  31.666  26.152  1.00  0.00           H  
ATOM   2532  HA  GLU R 169      52.482  34.412  26.332  1.00  0.00           H  
ATOM   2533  HB2 GLU R 169      53.169  32.466  24.100  1.00  0.00           H  
ATOM   2534  HB3 GLU R 169      53.336  34.165  23.832  1.00  0.00           H  
ATOM   2535  HG2 GLU R 169      55.481  33.462  24.434  1.00  0.00           H  
ATOM   2536  HG3 GLU R 169      54.893  34.316  25.830  1.00  0.00           H  
ATOM   2537  N   GLU R 170      50.255  33.519  24.042  1.00121.81           N  
ATOM   2538  CA  GLU R 170      49.163  33.951  23.167  1.00121.81           C  
ATOM   2539  C   GLU R 170      48.025  34.699  23.884  1.00121.81           C  
ATOM   2540  O   GLU R 170      47.630  35.761  23.403  1.00121.81           O  
ATOM   2541  CB  GLU R 170      48.641  32.783  22.287  1.00121.81           C  
ATOM   2542  CG  GLU R 170      48.136  31.501  22.998  1.00121.81           C  
ATOM   2543  CD  GLU R 170      49.225  30.648  23.660  1.00121.81           C  
ATOM   2544  OE1 GLU R 170      50.364  30.660  23.146  1.00121.81           O  
ATOM   2545  OE2 GLU R 170      48.905  30.008  24.684  1.00121.81           O1-
ATOM   2546  H   GLU R 170      50.493  32.536  23.986  1.00  0.00           H  
ATOM   2547  HA  GLU R 170      49.606  34.676  22.482  1.00  0.00           H  
ATOM   2548  HB2 GLU R 170      47.820  33.162  21.676  1.00  0.00           H  
ATOM   2549  HB3 GLU R 170      49.412  32.517  21.564  1.00  0.00           H  
ATOM   2550  HG2 GLU R 170      47.371  31.749  23.733  1.00  0.00           H  
ATOM   2551  HG3 GLU R 170      47.645  30.865  22.262  1.00  0.00           H  
ATOM   2552  N   ILE R 171      47.544  34.166  25.022  1.00118.55           N  
ATOM   2553  CA  ILE R 171      46.439  34.757  25.787  1.00118.55           C  
ATOM   2554  C   ILE R 171      46.857  36.055  26.513  1.00118.55           C  
ATOM   2555  O   ILE R 171      46.013  36.937  26.671  1.00118.55           O  
ATOM   2556  CB  ILE R 171      45.820  33.780  26.831  1.00118.55           C  
ATOM   2557  CG1 ILE R 171      45.537  32.385  26.224  1.00118.55           C  
ATOM   2558  CG2 ILE R 171      44.518  34.337  27.450  1.00118.55           C  
ATOM   2559  CD1 ILE R 171      46.629  31.359  26.549  1.00118.55           C  
ATOM   2560  H   ILE R 171      47.929  33.301  25.374  1.00  0.00           H  
ATOM   2561  HA  ILE R 171      45.654  35.018  25.079  1.00  0.00           H  
ATOM   2562  HB  ILE R 171      46.530  33.648  27.651  1.00  0.00           H  
ATOM   2563 HG12 ILE R 171      44.601  31.984  26.615  1.00  0.00           H  
ATOM   2564 HG13 ILE R 171      45.383  32.451  25.146  1.00  0.00           H  
ATOM   2565 HG21 ILE R 171      44.055  33.602  28.106  1.00  0.00           H  
ATOM   2566 HG22 ILE R 171      44.697  35.215  28.069  1.00  0.00           H  
ATOM   2567 HG23 ILE R 171      43.790  34.601  26.685  1.00  0.00           H  
ATOM   2568 HD11 ILE R 171      46.534  30.480  25.910  1.00  0.00           H  
ATOM   2569 HD12 ILE R 171      47.629  31.768  26.406  1.00  0.00           H  
ATOM   2570 HD13 ILE R 171      46.552  31.022  27.582  1.00  0.00           H  
ATOM   2571  N   TYR R 172      48.149  36.182  26.873  1.00113.90           N  
ATOM   2572  CA  TYR R 172      48.730  37.428  27.378  1.00113.90           C  
ATOM   2573  C   TYR R 172      48.688  38.559  26.345  1.00113.90           C  
ATOM   2574  O   TYR R 172      48.194  39.633  26.683  1.00113.90           O  
ATOM   2575  CB  TYR R 172      50.155  37.198  27.912  1.00113.90           C  
ATOM   2576  CG  TYR R 172      50.927  38.470  28.233  1.00113.90           C  
ATOM   2577  CD1 TYR R 172      50.631  39.181  29.410  1.00113.90           C  
ATOM   2578  CD2 TYR R 172      51.906  38.968  27.345  1.00113.90           C  
ATOM   2579  CE1 TYR R 172      51.317  40.371  29.717  1.00113.90           C  
ATOM   2580  CE2 TYR R 172      52.584  40.168  27.642  1.00113.90           C  
ATOM   2581  CZ  TYR R 172      52.293  40.866  28.831  1.00113.90           C  
ATOM   2582  OH  TYR R 172      52.946  42.026  29.127  1.00113.90           O  
ATOM   2583  H   TYR R 172      48.793  35.420  26.710  1.00  0.00           H  
ATOM   2584  HA  TYR R 172      48.117  37.739  28.227  1.00  0.00           H  
ATOM   2585  HB2 TYR R 172      50.089  36.582  28.806  1.00  0.00           H  
ATOM   2586  HB3 TYR R 172      50.745  36.623  27.200  1.00  0.00           H  
ATOM   2587  HD1 TYR R 172      49.870  38.818  30.078  1.00  0.00           H  
ATOM   2588  HD2 TYR R 172      52.134  38.438  26.431  1.00  0.00           H  
ATOM   2589  HE1 TYR R 172      51.082  40.909  30.624  1.00  0.00           H  
ATOM   2590  HE2 TYR R 172      53.329  40.543  26.955  1.00  0.00           H  
ATOM   2591  HH  TYR R 172      53.581  42.286  28.455  1.00  0.00           H  
ATOM   2592  N   TYR R 173      49.189  38.293  25.123  1.00118.90           N  
ATOM   2593  CA  TYR R 173      49.197  39.252  24.014  1.00118.90           C  
ATOM   2594  C   TYR R 173      47.792  39.700  23.600  1.00118.90           C  
ATOM   2595  O   TYR R 173      47.608  40.882  23.319  1.00118.90           O  
ATOM   2596  CB  TYR R 173      49.987  38.704  22.812  1.00118.90           C  
ATOM   2597  CG  TYR R 173      51.486  38.696  23.034  1.00118.90           C  
ATOM   2598  CD1 TYR R 173      52.165  39.909  23.278  1.00118.90           C  
ATOM   2599  CD2 TYR R 173      52.208  37.486  23.016  1.00118.90           C  
ATOM   2600  CE1 TYR R 173      53.547  39.907  23.541  1.00118.90           C  
ATOM   2601  CE2 TYR R 173      53.589  37.481  23.286  1.00118.90           C  
ATOM   2602  CZ  TYR R 173      54.258  38.693  23.553  1.00118.90           C  
ATOM   2603  OH  TYR R 173      55.595  38.693  23.819  1.00118.90           O  
ATOM   2604  H   TYR R 173      49.590  37.384  24.932  1.00  0.00           H  
ATOM   2605  HA  TYR R 173      49.713  40.139  24.378  1.00  0.00           H  
ATOM   2606  HB2 TYR R 173      49.633  37.708  22.544  1.00  0.00           H  
ATOM   2607  HB3 TYR R 173      49.813  39.331  21.936  1.00  0.00           H  
ATOM   2608  HD1 TYR R 173      51.628  40.846  23.279  1.00  0.00           H  
ATOM   2609  HD2 TYR R 173      51.704  36.554  22.804  1.00  0.00           H  
ATOM   2610  HE1 TYR R 173      54.059  40.837  23.741  1.00  0.00           H  
ATOM   2611  HE2 TYR R 173      54.131  36.548  23.288  1.00  0.00           H  
ATOM   2612  HH  TYR R 173      55.985  37.817  23.812  1.00  0.00           H  
ATOM   2613  N   LYS R 174      46.828  38.768  23.647  1.00117.43           N  
ATOM   2614  CA  LYS R 174      45.405  39.047  23.498  1.00117.43           C  
ATOM   2615  C   LYS R 174      44.869  40.001  24.579  1.00117.43           C  
ATOM   2616  O   LYS R 174      44.201  40.961  24.213  1.00117.43           O  
ATOM   2617  CB  LYS R 174      44.622  37.722  23.484  1.00117.43           C  
ATOM   2618  CG  LYS R 174      44.771  36.926  22.173  1.00117.43           C  
ATOM   2619  CD  LYS R 174      44.395  35.435  22.296  1.00117.43           C  
ATOM   2620  CE  LYS R 174      43.082  35.137  23.041  1.00117.43           C  
ATOM   2621  NZ  LYS R 174      41.925  35.781  22.395  1.00117.43           N1+
ATOM   2622  H   LYS R 174      47.075  37.815  23.876  1.00  0.00           H  
ATOM   2623  HA  LYS R 174      45.269  39.535  22.530  1.00  0.00           H  
ATOM   2624  HB2 LYS R 174      44.936  37.113  24.329  1.00  0.00           H  
ATOM   2625  HB3 LYS R 174      43.560  37.921  23.638  1.00  0.00           H  
ATOM   2626  HG2 LYS R 174      44.158  37.396  21.403  1.00  0.00           H  
ATOM   2627  HG3 LYS R 174      45.795  36.994  21.807  1.00  0.00           H  
ATOM   2628  HD2 LYS R 174      44.333  35.010  21.293  1.00  0.00           H  
ATOM   2629  HD3 LYS R 174      45.204  34.894  22.782  1.00  0.00           H  
ATOM   2630  HE2 LYS R 174      42.910  34.061  23.067  1.00  0.00           H  
ATOM   2631  HE3 LYS R 174      43.140  35.467  24.079  1.00  0.00           H  
ATOM   2632  HZ1 LYS R 174      42.058  36.782  22.387  1.00  0.00           H  
ATOM   2633  HZ2 LYS R 174      41.839  35.446  21.446  1.00  0.00           H  
ATOM   2634  HZ3 LYS R 174      41.084  35.557  22.907  1.00  0.00           H  
ATOM   2635  N   HIS R 175      45.176  39.746  25.864  1.00113.42           N  
ATOM   2636  CA  HIS R 175      44.660  40.521  26.997  1.00113.42           C  
ATOM   2637  C   HIS R 175      45.243  41.928  27.168  1.00113.42           C  
ATOM   2638  O   HIS R 175      44.465  42.841  27.446  1.00113.42           O  
ATOM   2639  CB  HIS R 175      44.731  39.716  28.308  1.00113.42           C  
ATOM   2640  CG  HIS R 175      43.468  38.930  28.531  1.00113.42           C  
ATOM   2641  CD2 HIS R 175      42.322  39.240  29.227  1.00113.42           C  
ATOM   2642  ND1 HIS R 175      43.238  37.696  27.954  1.00113.42           N  
ATOM   2643  CE1 HIS R 175      41.999  37.333  28.292  1.00113.42           C  
ATOM   2644  NE2 HIS R 175      41.380  38.224  29.059  1.00113.42           N  
ATOM   2645  H   HIS R 175      45.751  38.945  26.095  1.00  0.00           H  
ATOM   2646  HA  HIS R 175      43.600  40.695  26.793  1.00  0.00           H  
ATOM   2647  HB2 HIS R 175      45.594  39.047  28.317  1.00  0.00           H  
ATOM   2648  HB3 HIS R 175      44.856  40.372  29.170  1.00  0.00           H  
ATOM   2649  HD1 HIS R 175      43.885  37.178  27.373  1.00  0.00           H  
ATOM   2650  HD2 HIS R 175      42.090  40.124  29.803  1.00  0.00           H  
ATOM   2651  HE1 HIS R 175      41.541  36.408  27.971  1.00  0.00           H  
ATOM   2652  N   VAL R 176      46.563  42.103  26.978  1.00111.48           N  
ATOM   2653  CA  VAL R 176      47.184  43.433  26.996  1.00111.48           C  
ATOM   2654  C   VAL R 176      46.744  44.298  25.803  1.00111.48           C  
ATOM   2655  O   VAL R 176      46.580  45.499  25.987  1.00111.48           O  
ATOM   2656  CB  VAL R 176      48.736  43.407  27.035  1.00111.48           C  
ATOM   2657  CG1 VAL R 176      49.265  42.829  28.354  1.00111.48           C  
ATOM   2658  CG2 VAL R 176      49.415  42.757  25.816  1.00111.48           C  
ATOM   2659  H   VAL R 176      47.164  41.317  26.766  1.00  0.00           H  
ATOM   2660  HA  VAL R 176      46.845  43.943  27.900  1.00  0.00           H  
ATOM   2661  HB  VAL R 176      49.074  44.443  27.030  1.00  0.00           H  
ATOM   2662 HG11 VAL R 176      50.352  42.872  28.385  1.00  0.00           H  
ATOM   2663 HG12 VAL R 176      48.904  43.403  29.206  1.00  0.00           H  
ATOM   2664 HG13 VAL R 176      48.964  41.790  28.490  1.00  0.00           H  
ATOM   2665 HG21 VAL R 176      50.487  42.638  25.973  1.00  0.00           H  
ATOM   2666 HG22 VAL R 176      48.996  41.777  25.621  1.00  0.00           H  
ATOM   2667 HG23 VAL R 176      49.290  43.355  24.913  1.00  0.00           H  
ATOM   2668  N   HIS R 177      46.506  43.677  24.632  1.00115.89           N  
ATOM   2669  CA  HIS R 177      45.993  44.356  23.443  1.00115.89           C  
ATOM   2670  C   HIS R 177      44.497  44.699  23.566  1.00115.89           C  
ATOM   2671  O   HIS R 177      44.099  45.786  23.151  1.00115.89           O  
ATOM   2672  CB  HIS R 177      46.295  43.499  22.200  1.00115.89           C  
ATOM   2673  CG  HIS R 177      46.118  44.206  20.881  1.00115.89           C  
ATOM   2674  CD2 HIS R 177      47.046  44.703  19.993  1.00115.89           C  
ATOM   2675  ND1 HIS R 177      44.881  44.488  20.325  1.00115.89           N  
ATOM   2676  CE1 HIS R 177      45.105  45.140  19.181  1.00115.89           C  
ATOM   2677  NE2 HIS R 177      46.394  45.305  18.915  1.00115.89           N  
ATOM   2678  H   HIS R 177      46.664  42.683  24.550  1.00  0.00           H  
ATOM   2679  HA  HIS R 177      46.543  45.294  23.337  1.00  0.00           H  
ATOM   2680  HB2 HIS R 177      47.337  43.180  22.235  1.00  0.00           H  
ATOM   2681  HB3 HIS R 177      45.693  42.589  22.201  1.00  0.00           H  
ATOM   2682  HD1 HIS R 177      43.979  44.273  20.724  1.00  0.00           H  
ATOM   2683  HD2 HIS R 177      48.124  44.687  20.054  1.00  0.00           H  
ATOM   2684  HE1 HIS R 177      44.316  45.497  18.536  1.00  0.00           H  
ATOM   2685  N   CYS R 178      43.704  43.779  24.143  1.00113.12           N  
ATOM   2686  CA  CYS R 178      42.266  43.929  24.383  1.00113.12           C  
ATOM   2687  C   CYS R 178      41.956  45.042  25.404  1.00113.12           C  
ATOM   2688  O   CYS R 178      40.935  45.713  25.263  1.00113.12           O  
ATOM   2689  CB  CYS R 178      41.630  42.578  24.785  1.00113.12           C  
ATOM   2690  SG  CYS R 178      39.821  42.633  24.935  1.00113.12           S  
ATOM   2691  H   CYS R 178      44.107  42.898  24.436  1.00  0.00           H  
ATOM   2692  HA  CYS R 178      41.816  44.233  23.436  1.00  0.00           H  
ATOM   2693  HB2 CYS R 178      41.844  41.831  24.021  1.00  0.00           H  
ATOM   2694  HB3 CYS R 178      42.052  42.214  25.722  1.00  0.00           H  
ATOM   2695  HG  CYS R 178      39.793  43.457  25.986  1.00  0.00           H  
ATOM   2696  N   ARG R 179      42.853  45.226  26.386  1.00 98.57           N  
ATOM   2697  CA  ARG R 179      42.719  46.201  27.456  1.00 98.57           C  
ATOM   2698  C   ARG R 179      44.001  47.035  27.553  1.00 98.57           C  
ATOM   2699  O   ARG R 179      44.891  46.715  28.344  1.00 98.57           O  
ATOM   2700  CB  ARG R 179      42.369  45.450  28.755  1.00 98.57           C  
ATOM   2701  CG  ARG R 179      42.082  46.361  29.961  1.00 98.57           C  
ATOM   2702  CD  ARG R 179      41.961  45.546  31.249  1.00 98.57           C  
ATOM   2703  NE  ARG R 179      41.420  46.347  32.351  1.00 98.57           N  
ATOM   2704  CZ  ARG R 179      41.487  46.015  33.650  1.00 98.57           C  
ATOM   2705  NH1 ARG R 179      42.125  44.905  34.051  1.00 98.57           N1+
ATOM   2706  NH2 ARG R 179      40.899  46.810  34.551  1.00 98.57           N1+
ATOM   2707  H   ARG R 179      43.678  44.642  26.423  1.00  0.00           H  
ATOM   2708  HA  ARG R 179      41.900  46.892  27.245  1.00  0.00           H  
ATOM   2709  HB2 ARG R 179      41.488  44.830  28.582  1.00  0.00           H  
ATOM   2710  HB3 ARG R 179      43.174  44.756  29.003  1.00  0.00           H  
ATOM   2711  HG2 ARG R 179      42.943  47.016  30.095  1.00  0.00           H  
ATOM   2712  HG3 ARG R 179      41.225  47.015  29.801  1.00  0.00           H  
ATOM   2713  HD2 ARG R 179      41.451  44.591  31.113  1.00  0.00           H  
ATOM   2714  HD3 ARG R 179      42.978  45.314  31.564  1.00  0.00           H  
ATOM   2715  HE  ARG R 179      40.887  47.163  32.088  1.00  0.00           H  
ATOM   2716 HH11 ARG R 179      42.559  44.301  33.367  1.00  0.00           H  
ATOM   2717 HH12 ARG R 179      42.162  44.650  35.028  1.00  0.00           H  
ATOM   2718 HH21 ARG R 179      40.381  47.624  34.252  1.00  0.00           H  
ATOM   2719 HH22 ARG R 179      40.920  46.583  35.534  1.00  0.00           H  
ATOM   2720  N   GLY R 180      44.035  48.120  26.766  1.00 97.47           N  
ATOM   2721  CA  GLY R 180      45.008  49.197  26.895  1.00 97.47           C  
ATOM   2722  C   GLY R 180      46.431  48.780  26.525  1.00 97.47           C  
ATOM   2723  O   GLY R 180      46.663  48.282  25.426  1.00 97.47           O  
ATOM   2724  H   GLY R 180      43.274  48.278  26.122  1.00  0.00           H  
ATOM   2725  HA2 GLY R 180      44.707  49.995  26.218  1.00  0.00           H  
ATOM   2726  HA3 GLY R 180      44.979  49.565  27.921  1.00  0.00           H  
ATOM   2727  N   GLY R 181      47.372  49.057  27.441  1.00 91.14           N  
ATOM   2728  CA  GLY R 181      48.772  48.660  27.335  1.00 91.14           C  
ATOM   2729  C   GLY R 181      49.099  47.712  28.490  1.00 91.14           C  
ATOM   2730  O   GLY R 181      49.630  46.631  28.245  1.00 91.14           O  
ATOM   2731  H   GLY R 181      47.089  49.482  28.311  1.00  0.00           H  
ATOM   2732  HA2 GLY R 181      49.000  48.174  26.384  1.00  0.00           H  
ATOM   2733  HA3 GLY R 181      49.410  49.541  27.402  1.00  0.00           H  
ATOM   2734  N   CYS R 182      48.782  48.105  29.738  1.00 89.55           N  
ATOM   2735  CA  CYS R 182      49.046  47.284  30.920  1.00 89.55           C  
ATOM   2736  C   CYS R 182      47.808  46.480  31.298  1.00 89.55           C  
ATOM   2737  O   CYS R 182      46.707  47.025  31.363  1.00 89.55           O  
ATOM   2738  CB  CYS R 182      49.484  48.136  32.127  1.00 89.55           C  
ATOM   2739  SG  CYS R 182      50.784  49.331  31.796  1.00 89.55           S  
ATOM   2740  H   CYS R 182      48.354  49.005  29.899  1.00  0.00           H  
ATOM   2741  HA  CYS R 182      49.858  46.585  30.713  1.00  0.00           H  
ATOM   2742  HB2 CYS R 182      48.653  48.687  32.552  1.00  0.00           H  
ATOM   2743  HB3 CYS R 182      49.840  47.478  32.921  1.00  0.00           H  
ATOM   2744  N   SER R 183      48.052  45.206  31.605  1.00 88.73           N  
ATOM   2745  CA  SER R 183      47.102  44.302  32.224  1.00 88.73           C  
ATOM   2746  C   SER R 183      47.945  43.402  33.121  1.00 88.73           C  
ATOM   2747  O   SER R 183      48.812  42.693  32.604  1.00 88.73           O  
ATOM   2748  CB  SER R 183      46.346  43.488  31.153  1.00 88.73           C  
ATOM   2749  OG  SER R 183      45.385  44.290  30.500  1.00 88.73           O  
ATOM   2750  H   SER R 183      48.991  44.843  31.510  1.00  0.00           H  
ATOM   2751  HA  SER R 183      46.389  44.850  32.844  1.00  0.00           H  
ATOM   2752  HB2 SER R 183      47.021  43.055  30.416  1.00  0.00           H  
ATOM   2753  HB3 SER R 183      45.815  42.655  31.616  1.00  0.00           H  
ATOM   2754  HG  SER R 183      45.838  44.963  29.984  1.00  0.00           H  
ATOM   2755  N   VAL R 184      47.695  43.452  34.441  1.00 79.77           N  
ATOM   2756  CA  VAL R 184      48.355  42.564  35.395  1.00 79.77           C  
ATOM   2757  C   VAL R 184      47.766  41.157  35.224  1.00 79.77           C  
ATOM   2758  O   VAL R 184      46.608  40.918  35.568  1.00 79.77           O  
ATOM   2759  CB  VAL R 184      48.235  43.046  36.862  1.00 79.77           C  
ATOM   2760  CG1 VAL R 184      48.939  42.106  37.864  1.00 79.77           C  
ATOM   2761  CG2 VAL R 184      48.801  44.472  36.991  1.00 79.77           C  
ATOM   2762  H   VAL R 184      46.979  44.061  34.806  1.00  0.00           H  
ATOM   2763  HA  VAL R 184      49.422  42.535  35.152  1.00  0.00           H  
ATOM   2764  HB  VAL R 184      47.183  43.086  37.148  1.00  0.00           H  
ATOM   2765 HG11 VAL R 184      48.889  42.501  38.879  1.00  0.00           H  
ATOM   2766 HG12 VAL R 184      48.474  41.123  37.886  1.00  0.00           H  
ATOM   2767 HG13 VAL R 184      49.992  41.974  37.612  1.00  0.00           H  
ATOM   2768 HG21 VAL R 184      49.045  44.723  38.018  1.00  0.00           H  
ATOM   2769 HG22 VAL R 184      49.717  44.587  36.413  1.00  0.00           H  
ATOM   2770 HG23 VAL R 184      48.092  45.215  36.622  1.00  0.00           H  
ATOM   2771  N   PHE R 185      48.572  40.310  34.575  1.00 85.96           N  
ATOM   2772  CA  PHE R 185      48.194  39.010  34.052  1.00 85.96           C  
ATOM   2773  C   PHE R 185      49.121  37.973  34.681  1.00 85.96           C  
ATOM   2774  O   PHE R 185      50.334  38.187  34.732  1.00 85.96           O  
ATOM   2775  CB  PHE R 185      48.350  39.058  32.516  1.00 85.96           C  
ATOM   2776  CG  PHE R 185      48.007  37.787  31.752  1.00 85.96           C  
ATOM   2777  CD1 PHE R 185      48.947  36.740  31.633  1.00 85.96           C  
ATOM   2778  CD2 PHE R 185      46.701  37.593  31.253  1.00 85.96           C  
ATOM   2779  CE1 PHE R 185      48.602  35.564  30.980  1.00 85.96           C  
ATOM   2780  CE2 PHE R 185      46.380  36.417  30.588  1.00 85.96           C  
ATOM   2781  CZ  PHE R 185      47.327  35.410  30.449  1.00 85.96           C  
ATOM   2782  H   PHE R 185      49.503  40.616  34.330  1.00  0.00           H  
ATOM   2783  HA  PHE R 185      47.157  38.775  34.300  1.00  0.00           H  
ATOM   2784  HB2 PHE R 185      47.739  39.870  32.118  1.00  0.00           H  
ATOM   2785  HB3 PHE R 185      49.380  39.325  32.272  1.00  0.00           H  
ATOM   2786  HD1 PHE R 185      49.942  36.849  32.040  1.00  0.00           H  
ATOM   2787  HD2 PHE R 185      45.952  38.364  31.368  1.00  0.00           H  
ATOM   2788  HE1 PHE R 185      49.327  34.771  30.879  1.00  0.00           H  
ATOM   2789  HE2 PHE R 185      45.386  36.281  30.190  1.00  0.00           H  
ATOM   2790  HZ  PHE R 185      47.067  34.495  29.938  1.00  0.00           H  
ATOM   2791  N   PHE R 186      48.521  36.854  35.098  1.00 77.70           N  
ATOM   2792  CA  PHE R 186      49.238  35.692  35.594  1.00 77.70           C  
ATOM   2793  C   PHE R 186      48.714  34.460  34.852  1.00 77.70           C  
ATOM   2794  O   PHE R 186      47.518  34.364  34.566  1.00 77.70           O  
ATOM   2795  CB  PHE R 186      49.005  35.539  37.112  1.00 77.70           C  
ATOM   2796  CG  PHE R 186      49.386  36.732  37.974  1.00 77.70           C  
ATOM   2797  CD1 PHE R 186      50.740  37.071  38.179  1.00 77.70           C  
ATOM   2798  CD2 PHE R 186      48.383  37.584  38.485  1.00 77.70           C  
ATOM   2799  CE1 PHE R 186      51.070  38.191  38.933  1.00 77.70           C  
ATOM   2800  CE2 PHE R 186      48.734  38.695  39.239  1.00 77.70           C  
ATOM   2801  CZ  PHE R 186      50.071  38.994  39.468  1.00 77.70           C  
ATOM   2802  H   PHE R 186      47.522  36.748  34.999  1.00  0.00           H  
ATOM   2803  HA  PHE R 186      50.309  35.784  35.408  1.00  0.00           H  
ATOM   2804  HB2 PHE R 186      47.966  35.272  37.316  1.00  0.00           H  
ATOM   2805  HB3 PHE R 186      49.602  34.696  37.458  1.00  0.00           H  
ATOM   2806  HD1 PHE R 186      51.524  36.470  37.744  1.00  0.00           H  
ATOM   2807  HD2 PHE R 186      47.340  37.367  38.302  1.00  0.00           H  
ATOM   2808  HE1 PHE R 186      52.106  38.445  39.095  1.00  0.00           H  
ATOM   2809  HE2 PHE R 186      47.962  39.334  39.644  1.00  0.00           H  
ATOM   2810  HZ  PHE R 186      50.335  39.864  40.051  1.00  0.00           H  
ATOM   2811  N   SER R 187      49.621  33.498  34.632  1.00 79.89           N  
ATOM   2812  CA  SER R 187      49.303  32.118  34.269  1.00 79.89           C  
ATOM   2813  C   SER R 187      48.660  31.360  35.454  1.00 79.89           C  
ATOM   2814  O   SER R 187      48.530  31.917  36.547  1.00 79.89           O  
ATOM   2815  CB  SER R 187      50.603  31.461  33.753  1.00 79.89           C  
ATOM   2816  OG  SER R 187      51.529  31.205  34.793  1.00 79.89           O  
ATOM   2817  H   SER R 187      50.591  33.673  34.857  1.00  0.00           H  
ATOM   2818  HA  SER R 187      48.583  32.138  33.449  1.00  0.00           H  
ATOM   2819  HB2 SER R 187      50.375  30.512  33.265  1.00  0.00           H  
ATOM   2820  HB3 SER R 187      51.080  32.087  32.999  1.00  0.00           H  
ATOM   2821  HG  SER R 187      52.362  30.941  34.394  1.00  0.00           H  
ATOM   2822  N   LYS R 188      48.282  30.090  35.230  1.00 78.36           N  
ATOM   2823  CA  LYS R 188      47.749  29.204  36.272  1.00 78.36           C  
ATOM   2824  C   LYS R 188      48.719  28.990  37.449  1.00 78.36           C  
ATOM   2825  O   LYS R 188      48.305  29.150  38.595  1.00 78.36           O  
ATOM   2826  CB  LYS R 188      47.337  27.852  35.664  1.00 78.36           C  
ATOM   2827  CG  LYS R 188      46.076  27.915  34.791  1.00 78.36           C  
ATOM   2828  CD  LYS R 188      45.673  26.529  34.273  1.00 78.36           C  
ATOM   2829  CE  LYS R 188      44.413  26.567  33.404  1.00 78.36           C  
ATOM   2830  NZ  LYS R 188      43.989  25.213  33.012  1.00 78.36           N1+
ATOM   2831  H   LYS R 188      48.398  29.684  34.312  1.00  0.00           H  
ATOM   2832  HA  LYS R 188      46.857  29.681  36.681  1.00  0.00           H  
ATOM   2833  HB2 LYS R 188      48.166  27.426  35.098  1.00  0.00           H  
ATOM   2834  HB3 LYS R 188      47.135  27.147  36.473  1.00  0.00           H  
ATOM   2835  HG2 LYS R 188      45.252  28.329  35.373  1.00  0.00           H  
ATOM   2836  HG3 LYS R 188      46.233  28.593  33.951  1.00  0.00           H  
ATOM   2837  HD2 LYS R 188      46.499  26.102  33.701  1.00  0.00           H  
ATOM   2838  HD3 LYS R 188      45.512  25.861  35.121  1.00  0.00           H  
ATOM   2839  HE2 LYS R 188      43.598  27.031  33.951  1.00  0.00           H  
ATOM   2840  HE3 LYS R 188      44.583  27.166  32.508  1.00  0.00           H  
ATOM   2841  HZ1 LYS R 188      43.155  25.273  32.444  1.00  0.00           H  
ATOM   2842  HZ2 LYS R 188      44.723  24.768  32.481  1.00  0.00           H  
ATOM   2843  HZ3 LYS R 188      43.793  24.667  33.838  1.00  0.00           H  
ATOM   2844  N   ILE R 189      49.986  28.662  37.141  1.00 75.41           N  
ATOM   2845  CA  ILE R 189      51.038  28.439  38.133  1.00 75.41           C  
ATOM   2846  C   ILE R 189      51.481  29.731  38.853  1.00 75.41           C  
ATOM   2847  O   ILE R 189      51.648  29.703  40.073  1.00 75.41           O  
ATOM   2848  CB  ILE R 189      52.272  27.706  37.516  1.00 75.41           C  
ATOM   2849  CG1 ILE R 189      53.392  27.367  38.531  1.00 75.41           C  
ATOM   2850  CG2 ILE R 189      52.884  28.428  36.296  1.00 75.41           C  
ATOM   2851  CD1 ILE R 189      52.927  26.526  39.729  1.00 75.41           C  
ATOM   2852  H   ILE R 189      50.257  28.567  36.172  1.00  0.00           H  
ATOM   2853  HA  ILE R 189      50.611  27.783  38.893  1.00  0.00           H  
ATOM   2854  HB  ILE R 189      51.900  26.749  37.147  1.00  0.00           H  
ATOM   2855 HG12 ILE R 189      54.180  26.813  38.018  1.00  0.00           H  
ATOM   2856 HG13 ILE R 189      53.872  28.279  38.891  1.00  0.00           H  
ATOM   2857 HG21 ILE R 189      53.669  27.824  35.843  1.00  0.00           H  
ATOM   2858 HG22 ILE R 189      52.140  28.611  35.523  1.00  0.00           H  
ATOM   2859 HG23 ILE R 189      53.332  29.384  36.568  1.00  0.00           H  
ATOM   2860 HD11 ILE R 189      53.763  25.984  40.169  1.00  0.00           H  
ATOM   2861 HD12 ILE R 189      52.496  27.152  40.510  1.00  0.00           H  
ATOM   2862 HD13 ILE R 189      52.176  25.792  39.435  1.00  0.00           H  
ATOM   2863  N   SER R 190      51.625  30.839  38.103  1.00 73.12           N  
ATOM   2864  CA  SER R 190      52.039  32.138  38.636  1.00 73.12           C  
ATOM   2865  C   SER R 190      50.969  32.778  39.539  1.00 73.12           C  
ATOM   2866  O   SER R 190      51.329  33.361  40.560  1.00 73.12           O  
ATOM   2867  CB  SER R 190      52.436  33.066  37.469  1.00 73.12           C  
ATOM   2868  OG  SER R 190      52.939  34.303  37.931  1.00 73.12           O  
ATOM   2869  H   SER R 190      51.450  30.797  37.108  1.00  0.00           H  
ATOM   2870  HA  SER R 190      52.930  31.972  39.245  1.00  0.00           H  
ATOM   2871  HB2 SER R 190      53.206  32.594  36.856  1.00  0.00           H  
ATOM   2872  HB3 SER R 190      51.585  33.256  36.815  1.00  0.00           H  
ATOM   2873  HG  SER R 190      52.249  34.756  38.423  1.00  0.00           H  
ATOM   2874  N   GLY R 191      49.686  32.637  39.160  1.00 68.64           N  
ATOM   2875  CA  GLY R 191      48.540  33.189  39.883  1.00 68.64           C  
ATOM   2876  C   GLY R 191      48.345  32.497  41.238  1.00 68.64           C  
ATOM   2877  O   GLY R 191      47.997  33.167  42.210  1.00 68.64           O  
ATOM   2878  H   GLY R 191      49.477  32.139  38.304  1.00  0.00           H  
ATOM   2879  HA2 GLY R 191      48.673  34.264  40.026  1.00  0.00           H  
ATOM   2880  HA3 GLY R 191      47.641  33.053  39.281  1.00  0.00           H  
ATOM   2881  N   VAL R 192      48.626  31.184  41.312  1.00 66.61           N  
ATOM   2882  CA  VAL R 192      48.649  30.404  42.549  1.00 66.61           C  
ATOM   2883  C   VAL R 192      49.813  30.808  43.470  1.00 66.61           C  
ATOM   2884  O   VAL R 192      49.572  31.047  44.649  1.00 66.61           O  
ATOM   2885  CB  VAL R 192      48.700  28.872  42.264  1.00 66.61           C  
ATOM   2886  CG1 VAL R 192      49.098  27.979  43.461  1.00 66.61           C  
ATOM   2887  CG2 VAL R 192      47.350  28.390  41.705  1.00 66.61           C  
ATOM   2888  H   VAL R 192      48.903  30.691  40.474  1.00  0.00           H  
ATOM   2889  HA  VAL R 192      47.726  30.613  43.092  1.00  0.00           H  
ATOM   2890  HB  VAL R 192      49.441  28.703  41.481  1.00  0.00           H  
ATOM   2891 HG11 VAL R 192      48.989  26.923  43.211  1.00  0.00           H  
ATOM   2892 HG12 VAL R 192      50.137  28.121  43.756  1.00  0.00           H  
ATOM   2893 HG13 VAL R 192      48.468  28.177  44.329  1.00  0.00           H  
ATOM   2894 HG21 VAL R 192      47.404  27.350  41.380  1.00  0.00           H  
ATOM   2895 HG22 VAL R 192      46.563  28.463  42.457  1.00  0.00           H  
ATOM   2896 HG23 VAL R 192      47.034  28.983  40.849  1.00  0.00           H  
ATOM   2897  N   LEU R 193      51.044  30.883  42.935  1.00 64.19           N  
ATOM   2898  CA  LEU R 193      52.236  31.128  43.749  1.00 64.19           C  
ATOM   2899  C   LEU R 193      52.316  32.561  44.308  1.00 64.19           C  
ATOM   2900  O   LEU R 193      52.776  32.735  45.437  1.00 64.19           O  
ATOM   2901  CB  LEU R 193      53.497  30.727  42.955  1.00 64.19           C  
ATOM   2902  CG  LEU R 193      54.723  30.412  43.843  1.00 64.19           C  
ATOM   2903  CD1 LEU R 193      54.461  29.224  44.798  1.00 64.19           C  
ATOM   2904  CD2 LEU R 193      55.987  30.197  42.987  1.00 64.19           C  
ATOM   2905  H   LEU R 193      51.190  30.673  41.956  1.00  0.00           H  
ATOM   2906  HA  LEU R 193      52.148  30.466  44.611  1.00  0.00           H  
ATOM   2907  HB2 LEU R 193      53.284  29.841  42.355  1.00  0.00           H  
ATOM   2908  HB3 LEU R 193      53.737  31.516  42.239  1.00  0.00           H  
ATOM   2909  HG  LEU R 193      54.921  31.290  44.461  1.00  0.00           H  
ATOM   2910 HD11 LEU R 193      55.304  28.536  44.857  1.00  0.00           H  
ATOM   2911 HD12 LEU R 193      54.274  29.582  45.811  1.00  0.00           H  
ATOM   2912 HD13 LEU R 193      53.593  28.637  44.494  1.00  0.00           H  
ATOM   2913 HD21 LEU R 193      56.800  30.838  43.329  1.00  0.00           H  
ATOM   2914 HD22 LEU R 193      56.349  29.170  43.017  1.00  0.00           H  
ATOM   2915 HD23 LEU R 193      55.815  30.436  41.937  1.00  0.00           H  
ATOM   2916  N   THR R 194      51.812  33.544  43.542  1.00 61.26           N  
ATOM   2917  CA  THR R 194      51.669  34.930  43.988  1.00 61.26           C  
ATOM   2918  C   THR R 194      50.585  35.080  45.079  1.00 61.26           C  
ATOM   2919  O   THR R 194      50.795  35.848  46.014  1.00 61.26           O  
ATOM   2920  CB  THR R 194      51.338  35.888  42.815  1.00 61.26           C  
ATOM   2921  CG2 THR R 194      51.280  37.370  43.209  1.00 61.26           C  
ATOM   2922  OG1 THR R 194      52.329  35.778  41.813  1.00 61.26           O  
ATOM   2923  H   THR R 194      51.450  33.327  42.622  1.00  0.00           H  
ATOM   2924  HA  THR R 194      52.622  35.242  44.422  1.00  0.00           H  
ATOM   2925  HB  THR R 194      50.386  35.603  42.362  1.00  0.00           H  
ATOM   2926  HG1 THR R 194      52.258  34.905  41.412  1.00  0.00           H  
ATOM   2927 HG21 THR R 194      51.123  37.994  42.329  1.00  0.00           H  
ATOM   2928 HG22 THR R 194      50.469  37.561  43.909  1.00  0.00           H  
ATOM   2929 HG23 THR R 194      52.208  37.692  43.682  1.00  0.00           H  
ATOM   2930  N   PHE R 195      49.487  34.306  44.981  1.00 56.28           N  
ATOM   2931  CA  PHE R 195      48.428  34.216  45.992  1.00 56.28           C  
ATOM   2932  C   PHE R 195      48.934  33.726  47.364  1.00 56.28           C  
ATOM   2933  O   PHE R 195      48.573  34.318  48.379  1.00 56.28           O  
ATOM   2934  CB  PHE R 195      47.248  33.384  45.428  1.00 56.28           C  
ATOM   2935  CG  PHE R 195      46.089  33.056  46.355  1.00 56.28           C  
ATOM   2936  CD1 PHE R 195      44.977  33.917  46.417  1.00 56.28           C  
ATOM   2937  CD2 PHE R 195      46.147  31.950  47.232  1.00 56.28           C  
ATOM   2938  CE1 PHE R 195      43.929  33.644  47.284  1.00 56.28           C  
ATOM   2939  CE2 PHE R 195      45.091  31.696  48.097  1.00 56.28           C  
ATOM   2940  CZ  PHE R 195      43.985  32.537  48.122  1.00 56.28           C  
ATOM   2941  H   PHE R 195      49.388  33.686  44.188  1.00  0.00           H  
ATOM   2942  HA  PHE R 195      48.055  35.230  46.151  1.00  0.00           H  
ATOM   2943  HB2 PHE R 195      46.833  33.917  44.573  1.00  0.00           H  
ATOM   2944  HB3 PHE R 195      47.608  32.442  45.023  1.00  0.00           H  
ATOM   2945  HD1 PHE R 195      44.927  34.777  45.767  1.00  0.00           H  
ATOM   2946  HD2 PHE R 195      47.005  31.294  47.224  1.00  0.00           H  
ATOM   2947  HE1 PHE R 195      43.065  34.293  47.311  1.00  0.00           H  
ATOM   2948  HE2 PHE R 195      45.132  30.842  48.758  1.00  0.00           H  
ATOM   2949  HZ  PHE R 195      43.168  32.333  48.798  1.00  0.00           H  
ATOM   2950  N   MET R 196      49.787  32.687  47.364  1.00 56.85           N  
ATOM   2951  CA  MET R 196      50.396  32.121  48.571  1.00 56.85           C  
ATOM   2952  C   MET R 196      51.391  33.070  49.255  1.00 56.85           C  
ATOM   2953  O   MET R 196      51.339  33.211  50.475  1.00 56.85           O  
ATOM   2954  CB  MET R 196      51.055  30.761  48.262  1.00 56.85           C  
ATOM   2955  CG  MET R 196      50.083  29.673  47.772  1.00 56.85           C  
ATOM   2956  SD  MET R 196      48.710  29.252  48.879  1.00 56.85           S  
ATOM   2957  CE  MET R 196      49.613  28.399  50.197  1.00 56.85           C  
ATOM   2958  H   MET R 196      50.038  32.251  46.486  1.00  0.00           H  
ATOM   2959  HA  MET R 196      49.596  31.947  49.283  1.00  0.00           H  
ATOM   2960  HB2 MET R 196      51.832  30.897  47.507  1.00  0.00           H  
ATOM   2961  HB3 MET R 196      51.573  30.395  49.150  1.00  0.00           H  
ATOM   2962  HG2 MET R 196      49.635  29.973  46.831  1.00  0.00           H  
ATOM   2963  HG3 MET R 196      50.638  28.760  47.556  1.00  0.00           H  
ATOM   2964  HE1 MET R 196      48.914  27.990  50.927  1.00  0.00           H  
ATOM   2965  HE2 MET R 196      50.202  27.578  49.789  1.00  0.00           H  
ATOM   2966  HE3 MET R 196      50.282  29.089  50.711  1.00  0.00           H  
ATOM   2967  N   THR R 197      52.262  33.701  48.452  1.00 52.72           N  
ATOM   2968  CA  THR R 197      53.331  34.588  48.914  1.00 52.72           C  
ATOM   2969  C   THR R 197      52.808  35.930  49.466  1.00 52.72           C  
ATOM   2970  O   THR R 197      53.322  36.395  50.483  1.00 52.72           O  
ATOM   2971  CB  THR R 197      54.326  34.879  47.752  1.00 52.72           C  
ATOM   2972  CG2 THR R 197      55.449  35.896  48.031  1.00 52.72           C  
ATOM   2973  OG1 THR R 197      54.946  33.665  47.377  1.00 52.72           O  
ATOM   2974  H   THR R 197      52.222  33.538  47.456  1.00  0.00           H  
ATOM   2975  HA  THR R 197      53.870  34.081  49.719  1.00  0.00           H  
ATOM   2976  HB  THR R 197      53.762  35.231  46.885  1.00  0.00           H  
ATOM   2977  HG1 THR R 197      54.291  33.106  46.946  1.00  0.00           H  
ATOM   2978 HG21 THR R 197      56.108  35.991  47.165  1.00  0.00           H  
ATOM   2979 HG22 THR R 197      55.065  36.894  48.241  1.00  0.00           H  
ATOM   2980 HG23 THR R 197      56.062  35.578  48.874  1.00  0.00           H  
ATOM   2981  N   SER R 198      51.816  36.523  48.784  1.00 47.65           N  
ATOM   2982  CA  SER R 198      51.398  37.910  48.999  1.00 47.65           C  
ATOM   2983  C   SER R 198      50.083  38.045  49.780  1.00 47.65           C  
ATOM   2984  O   SER R 198      49.753  39.173  50.139  1.00 47.65           O  
ATOM   2985  CB  SER R 198      51.240  38.585  47.625  1.00 47.65           C  
ATOM   2986  OG  SER R 198      52.464  38.560  46.917  1.00 47.65           O  
ATOM   2987  H   SER R 198      51.446  36.080  47.955  1.00  0.00           H  
ATOM   2988  HA  SER R 198      52.163  38.455  49.558  1.00  0.00           H  
ATOM   2989  HB2 SER R 198      50.458  38.114  47.030  1.00  0.00           H  
ATOM   2990  HB3 SER R 198      50.945  39.629  47.742  1.00  0.00           H  
ATOM   2991  HG  SER R 198      52.920  39.394  47.078  1.00  0.00           H  
ATOM   2992  N   PHE R 199      49.348  36.943  50.013  1.00 47.36           N  
ATOM   2993  CA  PHE R 199      48.024  36.996  50.632  1.00 47.36           C  
ATOM   2994  C   PHE R 199      47.773  35.880  51.650  1.00 47.36           C  
ATOM   2995  O   PHE R 199      47.495  36.198  52.805  1.00 47.36           O  
ATOM   2996  CB  PHE R 199      46.922  37.130  49.557  1.00 47.36           C  
ATOM   2997  CG  PHE R 199      45.503  37.127  50.094  1.00 47.36           C  
ATOM   2998  CD1 PHE R 199      44.999  38.283  50.726  1.00 47.36           C  
ATOM   2999  CD2 PHE R 199      44.758  35.929  50.148  1.00 47.36           C  
ATOM   3000  CE1 PHE R 199      43.771  38.240  51.371  1.00 47.36           C  
ATOM   3001  CE2 PHE R 199      43.529  35.909  50.793  1.00 47.36           C  
ATOM   3002  CZ  PHE R 199      43.045  37.057  51.405  1.00 47.36           C  
ATOM   3003  H   PHE R 199      49.669  36.039  49.695  1.00  0.00           H  
ATOM   3004  HA  PHE R 199      47.963  37.907  51.234  1.00  0.00           H  
ATOM   3005  HB2 PHE R 199      47.069  38.077  49.042  1.00  0.00           H  
ATOM   3006  HB3 PHE R 199      47.020  36.358  48.793  1.00  0.00           H  
ATOM   3007  HD1 PHE R 199      45.578  39.195  50.735  1.00  0.00           H  
ATOM   3008  HD2 PHE R 199      45.149  35.023  49.709  1.00  0.00           H  
ATOM   3009  HE1 PHE R 199      43.390  39.116  51.871  1.00  0.00           H  
ATOM   3010  HE2 PHE R 199      42.959  34.994  50.839  1.00  0.00           H  
ATOM   3011  HZ  PHE R 199      42.108  37.021  51.935  1.00  0.00           H  
ATOM   3012  N   TYR R 200      47.833  34.609  51.214  1.00 48.26           N  
ATOM   3013  CA  TYR R 200      47.383  33.480  52.032  1.00 48.26           C  
ATOM   3014  C   TYR R 200      48.278  33.198  53.246  1.00 48.26           C  
ATOM   3015  O   TYR R 200      47.736  33.084  54.342  1.00 48.26           O  
ATOM   3016  CB  TYR R 200      47.151  32.223  51.177  1.00 48.26           C  
ATOM   3017  CG  TYR R 200      46.503  31.073  51.930  1.00 48.26           C  
ATOM   3018  CD1 TYR R 200      45.105  31.050  52.112  1.00 48.26           C  
ATOM   3019  CD2 TYR R 200      47.296  30.046  52.485  1.00 48.26           C  
ATOM   3020  CE1 TYR R 200      44.503  30.011  52.847  1.00 48.26           C  
ATOM   3021  CE2 TYR R 200      46.696  29.006  53.220  1.00 48.26           C  
ATOM   3022  CZ  TYR R 200      45.299  28.988  53.402  1.00 48.26           C  
ATOM   3023  OH  TYR R 200      44.720  27.982  54.119  1.00 48.26           O  
ATOM   3024  H   TYR R 200      48.070  34.412  50.249  1.00  0.00           H  
ATOM   3025  HA  TYR R 200      46.404  33.763  52.426  1.00  0.00           H  
ATOM   3026  HB2 TYR R 200      46.515  32.475  50.329  1.00  0.00           H  
ATOM   3027  HB3 TYR R 200      48.091  31.874  50.761  1.00  0.00           H  
ATOM   3028  HD1 TYR R 200      44.491  31.836  51.696  1.00  0.00           H  
ATOM   3029  HD2 TYR R 200      48.369  30.062  52.361  1.00  0.00           H  
ATOM   3030  HE1 TYR R 200      43.433  30.004  52.986  1.00  0.00           H  
ATOM   3031  HE2 TYR R 200      47.308  28.227  53.648  1.00  0.00           H  
ATOM   3032  HH  TYR R 200      43.767  28.072  54.197  1.00  0.00           H  
ATOM   3033  N   ILE R 201      49.607  33.102  53.055  1.00 42.96           N  
ATOM   3034  CA  ILE R 201      50.545  32.862  54.159  1.00 42.96           C  
ATOM   3035  C   ILE R 201      50.640  34.044  55.161  1.00 42.96           C  
ATOM   3036  O   ILE R 201      50.520  33.775  56.358  1.00 42.96           O  
ATOM   3037  CB  ILE R 201      51.953  32.379  53.685  1.00 42.96           C  
ATOM   3038  CG1 ILE R 201      51.855  30.993  53.009  1.00 42.96           C  
ATOM   3039  CG2 ILE R 201      53.038  32.362  54.789  1.00 42.96           C  
ATOM   3040  CD1 ILE R 201      53.087  30.621  52.168  1.00 42.96           C  
ATOM   3041  H   ILE R 201      50.007  33.208  52.132  1.00  0.00           H  
ATOM   3042  HA  ILE R 201      50.127  32.027  54.729  1.00  0.00           H  
ATOM   3043  HB  ILE R 201      52.305  33.058  52.912  1.00  0.00           H  
ATOM   3044 HG12 ILE R 201      51.687  30.228  53.767  1.00  0.00           H  
ATOM   3045 HG13 ILE R 201      50.985  30.954  52.353  1.00  0.00           H  
ATOM   3046 HG21 ILE R 201      53.981  31.966  54.415  1.00  0.00           H  
ATOM   3047 HG22 ILE R 201      53.257  33.360  55.167  1.00  0.00           H  
ATOM   3048 HG23 ILE R 201      52.732  31.741  55.631  1.00  0.00           H  
ATOM   3049 HD11 ILE R 201      52.827  29.881  51.409  1.00  0.00           H  
ATOM   3050 HD12 ILE R 201      53.500  31.486  51.649  1.00  0.00           H  
ATOM   3051 HD13 ILE R 201      53.874  30.191  52.787  1.00  0.00           H  
ATOM   3052  N   PRO R 202      50.735  35.315  54.693  1.00 39.39           N  
ATOM   3053  CA  PRO R 202      50.583  36.491  55.576  1.00 39.39           C  
ATOM   3054  C   PRO R 202      49.251  36.589  56.350  1.00 39.39           C  
ATOM   3055  O   PRO R 202      49.280  36.908  57.538  1.00 39.39           O  
ATOM   3056  CB  PRO R 202      50.755  37.684  54.628  1.00 39.39           C  
ATOM   3057  CG  PRO R 202      51.626  37.164  53.503  1.00 39.39           C  
ATOM   3058  CD  PRO R 202      51.157  35.726  53.349  1.00 39.39           C  
ATOM   3059  HA  PRO R 202      51.411  36.474  56.287  1.00  0.00           H  
ATOM   3060  HB2 PRO R 202      49.789  37.976  54.215  1.00  0.00           H  
ATOM   3061  HB3 PRO R 202      51.188  38.554  55.123  1.00  0.00           H  
ATOM   3062  HG2 PRO R 202      51.548  37.746  52.585  1.00  0.00           H  
ATOM   3063  HG3 PRO R 202      52.669  37.172  53.824  1.00  0.00           H  
ATOM   3064  HD2 PRO R 202      50.312  35.680  52.668  1.00  0.00           H  
ATOM   3065  HD3 PRO R 202      51.962  35.128  52.932  1.00  0.00           H  
ATOM   3066  N   GLY R 203      48.122  36.316  55.673  1.00 36.22           N  
ATOM   3067  CA  GLY R 203      46.775  36.471  56.223  1.00 36.22           C  
ATOM   3068  C   GLY R 203      46.384  35.326  57.169  1.00 36.22           C  
ATOM   3069  O   GLY R 203      45.599  35.556  58.089  1.00 36.22           O  
ATOM   3070  H   GLY R 203      48.181  36.068  54.693  1.00  0.00           H  
ATOM   3071  HA2 GLY R 203      46.690  37.428  56.743  1.00  0.00           H  
ATOM   3072  HA3 GLY R 203      46.065  36.498  55.396  1.00  0.00           H  
ATOM   3073  N   SER R 204      46.946  34.118  56.975  1.00 37.93           N  
ATOM   3074  CA  SER R 204      46.765  32.959  57.856  1.00 37.93           C  
ATOM   3075  C   SER R 204      47.359  33.198  59.251  1.00 37.93           C  
ATOM   3076  O   SER R 204      46.729  32.835  60.242  1.00 37.93           O  
ATOM   3077  CB  SER R 204      47.397  31.700  57.230  1.00 37.93           C  
ATOM   3078  OG  SER R 204      46.585  31.197  56.191  1.00 37.93           O  
ATOM   3079  H   SER R 204      47.560  33.979  56.183  1.00  0.00           H  
ATOM   3080  HA  SER R 204      45.693  32.790  57.986  1.00  0.00           H  
ATOM   3081  HB2 SER R 204      48.400  31.902  56.850  1.00  0.00           H  
ATOM   3082  HB3 SER R 204      47.495  30.906  57.971  1.00  0.00           H  
ATOM   3083  HG  SER R 204      46.698  31.764  55.421  1.00  0.00           H  
ATOM   3084  N   ILE R 205      48.545  33.832  59.290  1.00 34.41           N  
ATOM   3085  CA  ILE R 205      49.264  34.185  60.512  1.00 34.41           C  
ATOM   3086  C   ILE R 205      48.514  35.237  61.349  1.00 34.41           C  
ATOM   3087  O   ILE R 205      48.394  35.039  62.555  1.00 34.41           O  
ATOM   3088  CB  ILE R 205      50.711  34.668  60.200  1.00 34.41           C  
ATOM   3089  CG1 ILE R 205      51.551  33.506  59.620  1.00 34.41           C  
ATOM   3090  CG2 ILE R 205      51.457  35.314  61.393  1.00 34.41           C  
ATOM   3091  CD1 ILE R 205      52.823  33.959  58.889  1.00 34.41           C  
ATOM   3092  H   ILE R 205      48.989  34.106  58.425  1.00  0.00           H  
ATOM   3093  HA  ILE R 205      49.335  33.280  61.120  1.00  0.00           H  
ATOM   3094  HB  ILE R 205      50.634  35.430  59.424  1.00  0.00           H  
ATOM   3095 HG12 ILE R 205      51.821  32.817  60.421  1.00  0.00           H  
ATOM   3096 HG13 ILE R 205      50.961  32.917  58.919  1.00  0.00           H  
ATOM   3097 HG21 ILE R 205      52.483  35.561  61.126  1.00  0.00           H  
ATOM   3098 HG22 ILE R 205      50.996  36.247  61.718  1.00  0.00           H  
ATOM   3099 HG23 ILE R 205      51.494  34.640  62.249  1.00  0.00           H  
ATOM   3100 HD11 ILE R 205      53.125  33.222  58.144  1.00  0.00           H  
ATOM   3101 HD12 ILE R 205      52.673  34.905  58.368  1.00  0.00           H  
ATOM   3102 HD13 ILE R 205      53.655  34.086  59.584  1.00  0.00           H  
ATOM   3103  N   MET R 206      47.981  36.290  60.698  1.00 35.87           N  
ATOM   3104  CA  MET R 206      47.153  37.327  61.329  1.00 35.87           C  
ATOM   3105  C   MET R 206      45.899  36.753  62.009  1.00 35.87           C  
ATOM   3106  O   MET R 206      45.647  37.070  63.171  1.00 35.87           O  
ATOM   3107  CB  MET R 206      46.745  38.392  60.290  1.00 35.87           C  
ATOM   3108  CG  MET R 206      47.910  39.239  59.763  1.00 35.87           C  
ATOM   3109  SD  MET R 206      47.492  40.296  58.348  1.00 35.87           S  
ATOM   3110  CE  MET R 206      46.242  41.381  59.095  1.00 35.87           C  
ATOM   3111  H   MET R 206      48.123  36.378  59.701  1.00  0.00           H  
ATOM   3112  HA  MET R 206      47.753  37.811  62.102  1.00  0.00           H  
ATOM   3113  HB2 MET R 206      46.231  37.919  59.452  1.00  0.00           H  
ATOM   3114  HB3 MET R 206      46.018  39.064  60.745  1.00  0.00           H  
ATOM   3115  HG2 MET R 206      48.295  39.870  60.563  1.00  0.00           H  
ATOM   3116  HG3 MET R 206      48.731  38.595  59.455  1.00  0.00           H  
ATOM   3117  HE1 MET R 206      45.978  42.174  58.396  1.00  0.00           H  
ATOM   3118  HE2 MET R 206      45.336  40.825  59.331  1.00  0.00           H  
ATOM   3119  HE3 MET R 206      46.623  41.837  60.008  1.00  0.00           H  
ATOM   3120  N   LEU R 207      45.169  35.895  61.280  1.00 32.89           N  
ATOM   3121  CA  LEU R 207      43.954  35.209  61.723  1.00 32.89           C  
ATOM   3122  C   LEU R 207      44.197  34.269  62.922  1.00 32.89           C  
ATOM   3123  O   LEU R 207      43.442  34.332  63.892  1.00 32.89           O  
ATOM   3124  CB  LEU R 207      43.370  34.454  60.507  1.00 32.89           C  
ATOM   3125  CG  LEU R 207      42.003  33.761  60.719  1.00 32.89           C  
ATOM   3126  CD1 LEU R 207      40.844  34.773  60.719  1.00 32.89           C  
ATOM   3127  CD2 LEU R 207      41.771  32.650  59.677  1.00 32.89           C  
ATOM   3128  H   LEU R 207      45.464  35.689  60.335  1.00  0.00           H  
ATOM   3129  HA  LEU R 207      43.246  35.980  62.035  1.00  0.00           H  
ATOM   3130  HB2 LEU R 207      43.289  35.132  59.656  1.00  0.00           H  
ATOM   3131  HB3 LEU R 207      44.103  33.704  60.208  1.00  0.00           H  
ATOM   3132  HG  LEU R 207      42.001  33.267  61.690  1.00  0.00           H  
ATOM   3133 HD11 LEU R 207      39.890  34.274  60.893  1.00  0.00           H  
ATOM   3134 HD12 LEU R 207      40.967  35.517  61.505  1.00  0.00           H  
ATOM   3135 HD13 LEU R 207      40.774  35.297  59.765  1.00  0.00           H  
ATOM   3136 HD21 LEU R 207      40.863  32.818  59.094  1.00  0.00           H  
ATOM   3137 HD22 LEU R 207      42.591  32.569  58.963  1.00  0.00           H  
ATOM   3138 HD23 LEU R 207      41.667  31.679  60.161  1.00  0.00           H  
ATOM   3139  N   CYS R 208      45.243  33.427  62.832  1.00 36.39           N  
ATOM   3140  CA  CYS R 208      45.611  32.428  63.844  1.00 36.39           C  
ATOM   3141  C   CYS R 208      46.201  33.040  65.128  1.00 36.39           C  
ATOM   3142  O   CYS R 208      46.142  32.393  66.175  1.00 36.39           O  
ATOM   3143  CB  CYS R 208      46.585  31.376  63.275  1.00 36.39           C  
ATOM   3144  SG  CYS R 208      45.735  30.328  62.062  1.00 36.39           S  
ATOM   3145  H   CYS R 208      45.815  33.437  61.997  1.00  0.00           H  
ATOM   3146  HA  CYS R 208      44.696  31.912  64.145  1.00  0.00           H  
ATOM   3147  HB2 CYS R 208      47.446  31.852  62.805  1.00  0.00           H  
ATOM   3148  HB3 CYS R 208      46.968  30.726  64.064  1.00  0.00           H  
ATOM   3149  HG  CYS R 208      45.669  31.259  61.104  1.00  0.00           H  
ATOM   3150  N   VAL R 209      46.738  34.266  65.036  1.00 32.41           N  
ATOM   3151  CA  VAL R 209      47.241  35.043  66.165  1.00 32.41           C  
ATOM   3152  C   VAL R 209      46.105  35.780  66.898  1.00 32.41           C  
ATOM   3153  O   VAL R 209      46.018  35.665  68.119  1.00 32.41           O  
ATOM   3154  CB  VAL R 209      48.336  36.045  65.696  1.00 32.41           C  
ATOM   3155  CG1 VAL R 209      48.517  37.303  66.560  1.00 32.41           C  
ATOM   3156  CG2 VAL R 209      49.688  35.326  65.533  1.00 32.41           C  
ATOM   3157  H   VAL R 209      46.781  34.720  64.134  1.00  0.00           H  
ATOM   3158  HA  VAL R 209      47.697  34.358  66.884  1.00  0.00           H  
ATOM   3159  HB  VAL R 209      48.055  36.413  64.709  1.00  0.00           H  
ATOM   3160 HG11 VAL R 209      49.410  37.834  66.251  1.00  0.00           H  
ATOM   3161 HG12 VAL R 209      47.687  38.002  66.458  1.00  0.00           H  
ATOM   3162 HG13 VAL R 209      48.620  37.047  67.614  1.00  0.00           H  
ATOM   3163 HG21 VAL R 209      50.436  35.988  65.091  1.00  0.00           H  
ATOM   3164 HG22 VAL R 209      50.074  34.987  66.495  1.00  0.00           H  
ATOM   3165 HG23 VAL R 209      49.603  34.456  64.885  1.00  0.00           H  
ATOM   3166  N   TYR R 210      45.264  36.517  66.148  1.00 34.57           N  
ATOM   3167  CA  TYR R 210      44.178  37.327  66.709  1.00 34.57           C  
ATOM   3168  C   TYR R 210      42.987  36.512  67.235  1.00 34.57           C  
ATOM   3169  O   TYR R 210      42.250  37.038  68.067  1.00 34.57           O  
ATOM   3170  CB  TYR R 210      43.732  38.418  65.711  1.00 34.57           C  
ATOM   3171  CG  TYR R 210      44.718  39.561  65.513  1.00 34.57           C  
ATOM   3172  CD1 TYR R 210      45.247  40.253  66.625  1.00 34.57           C  
ATOM   3173  CD2 TYR R 210      45.081  39.973  64.214  1.00 34.57           C  
ATOM   3174  CE1 TYR R 210      46.132  41.332  66.441  1.00 34.57           C  
ATOM   3175  CE2 TYR R 210      45.971  41.048  64.026  1.00 34.57           C  
ATOM   3176  CZ  TYR R 210      46.492  41.734  65.142  1.00 34.57           C  
ATOM   3177  OH  TYR R 210      47.336  42.793  64.966  1.00 34.57           O  
ATOM   3178  H   TYR R 210      45.396  36.574  65.146  1.00  0.00           H  
ATOM   3179  HA  TYR R 210      44.586  37.822  67.588  1.00  0.00           H  
ATOM   3180  HB2 TYR R 210      43.482  37.966  64.749  1.00  0.00           H  
ATOM   3181  HB3 TYR R 210      42.812  38.885  66.065  1.00  0.00           H  
ATOM   3182  HD1 TYR R 210      44.966  39.976  67.630  1.00  0.00           H  
ATOM   3183  HD2 TYR R 210      44.675  39.469  63.351  1.00  0.00           H  
ATOM   3184  HE1 TYR R 210      46.527  41.855  67.300  1.00  0.00           H  
ATOM   3185  HE2 TYR R 210      46.238  41.350  63.025  1.00  0.00           H  
ATOM   3186  HH  TYR R 210      47.560  42.940  64.044  1.00  0.00           H  
ATOM   3187  N   TYR R 211      42.842  35.244  66.809  1.00 37.33           N  
ATOM   3188  CA  TYR R 211      41.883  34.315  67.402  1.00 37.33           C  
ATOM   3189  C   TYR R 211      42.323  33.841  68.799  1.00 37.33           C  
ATOM   3190  O   TYR R 211      41.481  33.787  69.691  1.00 37.33           O  
ATOM   3191  CB  TYR R 211      41.601  33.138  66.447  1.00 37.33           C  
ATOM   3192  CG  TYR R 211      40.601  32.126  66.988  1.00 37.33           C  
ATOM   3193  CD1 TYR R 211      39.269  32.520  67.239  1.00 37.33           C  
ATOM   3194  CD2 TYR R 211      41.003  30.805  67.275  1.00 37.33           C  
ATOM   3195  CE1 TYR R 211      38.348  31.605  67.783  1.00 37.33           C  
ATOM   3196  CE2 TYR R 211      40.080  29.887  67.812  1.00 37.33           C  
ATOM   3197  CZ  TYR R 211      38.753  30.286  68.069  1.00 37.33           C  
ATOM   3198  OH  TYR R 211      37.864  29.395  68.594  1.00 37.33           O  
ATOM   3199  H   TYR R 211      43.458  34.874  66.097  1.00  0.00           H  
ATOM   3200  HA  TYR R 211      40.942  34.855  67.528  1.00  0.00           H  
ATOM   3201  HB2 TYR R 211      41.214  33.517  65.501  1.00  0.00           H  
ATOM   3202  HB3 TYR R 211      42.535  32.626  66.206  1.00  0.00           H  
ATOM   3203  HD1 TYR R 211      38.952  33.530  67.028  1.00  0.00           H  
ATOM   3204  HD2 TYR R 211      42.021  30.491  67.092  1.00  0.00           H  
ATOM   3205  HE1 TYR R 211      37.334  31.918  67.979  1.00  0.00           H  
ATOM   3206  HE2 TYR R 211      40.393  28.877  68.032  1.00  0.00           H  
ATOM   3207  HH  TYR R 211      36.981  29.758  68.697  1.00  0.00           H  
ATOM   3208  N   ARG R 212      43.622  33.540  68.983  1.00 34.66           N  
ATOM   3209  CA  ARG R 212      44.160  33.147  70.287  1.00 34.66           C  
ATOM   3210  C   ARG R 212      44.218  34.318  71.288  1.00 34.66           C  
ATOM   3211  O   ARG R 212      43.936  34.098  72.465  1.00 34.66           O  
ATOM   3212  CB  ARG R 212      45.513  32.425  70.123  1.00 34.66           C  
ATOM   3213  CG  ARG R 212      46.107  31.975  71.471  1.00 34.66           C  
ATOM   3214  CD  ARG R 212      47.272  30.993  71.359  1.00 34.66           C  
ATOM   3215  NE  ARG R 212      47.916  30.838  72.670  1.00 34.66           N  
ATOM   3216  CZ  ARG R 212      49.017  30.120  72.934  1.00 34.66           C  
ATOM   3217  NH1 ARG R 212      49.662  29.457  71.966  1.00 34.66           N1+
ATOM   3218  NH2 ARG R 212      49.479  30.072  74.190  1.00 34.66           N1+
ATOM   3219  H   ARG R 212      44.279  33.615  68.219  1.00  0.00           H  
ATOM   3220  HA  ARG R 212      43.468  32.412  70.705  1.00  0.00           H  
ATOM   3221  HB2 ARG R 212      45.372  31.555  69.480  1.00  0.00           H  
ATOM   3222  HB3 ARG R 212      46.228  33.072  69.612  1.00  0.00           H  
ATOM   3223  HG2 ARG R 212      46.369  32.813  72.118  1.00  0.00           H  
ATOM   3224  HG3 ARG R 212      45.306  31.437  71.982  1.00  0.00           H  
ATOM   3225  HD2 ARG R 212      46.879  30.001  71.133  1.00  0.00           H  
ATOM   3226  HD3 ARG R 212      47.957  31.252  70.553  1.00  0.00           H  
ATOM   3227  HE  ARG R 212      47.467  31.320  73.436  1.00  0.00           H  
ATOM   3228 HH11 ARG R 212      49.335  29.515  71.013  1.00  0.00           H  
ATOM   3229 HH12 ARG R 212      50.499  28.930  72.169  1.00  0.00           H  
ATOM   3230 HH21 ARG R 212      49.008  30.575  74.928  1.00  0.00           H  
ATOM   3231 HH22 ARG R 212      50.310  29.543  74.410  1.00  0.00           H  
ATOM   3232  N   ILE R 213      44.533  35.537  70.809  1.00 30.51           N  
ATOM   3233  CA  ILE R 213      44.483  36.768  71.609  1.00 30.51           C  
ATOM   3234  C   ILE R 213      43.051  37.102  72.086  1.00 30.51           C  
ATOM   3235  O   ILE R 213      42.900  37.557  73.219  1.00 30.51           O  
ATOM   3236  CB  ILE R 213      45.126  37.979  70.858  1.00 30.51           C  
ATOM   3237  CG1 ILE R 213      46.662  37.800  70.777  1.00 30.51           C  
ATOM   3238  CG2 ILE R 213      44.791  39.376  71.434  1.00 30.51           C  
ATOM   3239  CD1 ILE R 213      47.367  38.781  69.827  1.00 30.51           C  
ATOM   3240  H   ILE R 213      44.780  35.644  69.834  1.00  0.00           H  
ATOM   3241  HA  ILE R 213      45.076  36.586  72.509  1.00  0.00           H  
ATOM   3242  HB  ILE R 213      44.741  37.960  69.838  1.00  0.00           H  
ATOM   3243 HG12 ILE R 213      47.090  37.907  71.776  1.00  0.00           H  
ATOM   3244 HG13 ILE R 213      46.909  36.785  70.462  1.00  0.00           H  
ATOM   3245 HG21 ILE R 213      45.289  40.170  70.878  1.00  0.00           H  
ATOM   3246 HG22 ILE R 213      43.727  39.604  71.385  1.00  0.00           H  
ATOM   3247 HG23 ILE R 213      45.106  39.458  72.475  1.00  0.00           H  
ATOM   3248 HD11 ILE R 213      48.334  38.389  69.514  1.00  0.00           H  
ATOM   3249 HD12 ILE R 213      46.780  38.959  68.928  1.00  0.00           H  
ATOM   3250 HD13 ILE R 213      47.551  39.741  70.310  1.00  0.00           H  
ATOM   3251  N   TYR R 214      42.037  36.813  71.250  1.00 35.99           N  
ATOM   3252  CA  TYR R 214      40.614  36.912  71.586  1.00 35.99           C  
ATOM   3253  C   TYR R 214      40.180  35.951  72.713  1.00 35.99           C  
ATOM   3254  O   TYR R 214      39.451  36.382  73.605  1.00 35.99           O  
ATOM   3255  CB  TYR R 214      39.768  36.727  70.304  1.00 35.99           C  
ATOM   3256  CG  TYR R 214      38.272  36.592  70.514  1.00 35.99           C  
ATOM   3257  CD1 TYR R 214      37.672  35.315  70.550  1.00 35.99           C  
ATOM   3258  CD2 TYR R 214      37.485  37.744  70.703  1.00 35.99           C  
ATOM   3259  CE1 TYR R 214      36.289  35.192  70.784  1.00 35.99           C  
ATOM   3260  CE2 TYR R 214      36.104  37.619  70.940  1.00 35.99           C  
ATOM   3261  CZ  TYR R 214      35.505  36.345  70.979  1.00 35.99           C  
ATOM   3262  OH  TYR R 214      34.163  36.233  71.202  1.00 35.99           O  
ATOM   3263  H   TYR R 214      42.247  36.449  70.330  1.00  0.00           H  
ATOM   3264  HA  TYR R 214      40.443  37.929  71.944  1.00  0.00           H  
ATOM   3265  HB2 TYR R 214      39.940  37.557  69.625  1.00  0.00           H  
ATOM   3266  HB3 TYR R 214      40.098  35.845  69.763  1.00  0.00           H  
ATOM   3267  HD1 TYR R 214      38.273  34.428  70.411  1.00  0.00           H  
ATOM   3268  HD2 TYR R 214      37.938  38.724  70.675  1.00  0.00           H  
ATOM   3269  HE1 TYR R 214      35.837  34.211  70.814  1.00  0.00           H  
ATOM   3270  HE2 TYR R 214      35.511  38.505  71.101  1.00  0.00           H  
ATOM   3271  HH  TYR R 214      33.843  35.330  71.147  1.00  0.00           H  
ATOM   3272  N   LEU R 215      40.627  34.684  72.649  1.00 35.58           N  
ATOM   3273  CA  LEU R 215      40.320  33.651  73.645  1.00 35.58           C  
ATOM   3274  C   LEU R 215      40.929  33.953  75.023  1.00 35.58           C  
ATOM   3275  O   LEU R 215      40.268  33.717  76.035  1.00 35.58           O  
ATOM   3276  CB  LEU R 215      40.804  32.268  73.156  1.00 35.58           C  
ATOM   3277  CG  LEU R 215      40.019  31.681  71.964  1.00 35.58           C  
ATOM   3278  CD1 LEU R 215      40.698  30.389  71.462  1.00 35.58           C  
ATOM   3279  CD2 LEU R 215      38.525  31.476  72.280  1.00 35.58           C  
ATOM   3280  H   LEU R 215      41.211  34.400  71.874  1.00  0.00           H  
ATOM   3281  HA  LEU R 215      39.237  33.624  73.771  1.00  0.00           H  
ATOM   3282  HB2 LEU R 215      41.861  32.339  72.894  1.00  0.00           H  
ATOM   3283  HB3 LEU R 215      40.754  31.552  73.979  1.00  0.00           H  
ATOM   3284  HG  LEU R 215      40.060  32.396  71.146  1.00  0.00           H  
ATOM   3285 HD11 LEU R 215      41.032  30.511  70.432  1.00  0.00           H  
ATOM   3286 HD12 LEU R 215      41.578  30.131  72.051  1.00  0.00           H  
ATOM   3287 HD13 LEU R 215      40.037  29.522  71.489  1.00  0.00           H  
ATOM   3288 HD21 LEU R 215      38.123  30.563  71.840  1.00  0.00           H  
ATOM   3289 HD22 LEU R 215      38.347  31.422  73.354  1.00  0.00           H  
ATOM   3290 HD23 LEU R 215      37.931  32.303  71.890  1.00  0.00           H  
ATOM   3291  N   ILE R 216      42.159  34.491  75.034  1.00 33.16           N  
ATOM   3292  CA  ILE R 216      42.844  34.944  76.243  1.00 33.16           C  
ATOM   3293  C   ILE R 216      42.163  36.188  76.849  1.00 33.16           C  
ATOM   3294  O   ILE R 216      41.957  36.220  78.060  1.00 33.16           O  
ATOM   3295  CB  ILE R 216      44.356  35.212  75.977  1.00 33.16           C  
ATOM   3296  CG1 ILE R 216      45.086  33.878  75.685  1.00 33.16           C  
ATOM   3297  CG2 ILE R 216      45.091  35.980  77.102  1.00 33.16           C  
ATOM   3298  CD1 ILE R 216      46.462  34.048  75.029  1.00 33.16           C  
ATOM   3299  H   ILE R 216      42.648  34.636  74.161  1.00  0.00           H  
ATOM   3300  HA  ILE R 216      42.770  34.144  76.983  1.00  0.00           H  
ATOM   3301  HB  ILE R 216      44.424  35.823  75.075  1.00  0.00           H  
ATOM   3302 HG12 ILE R 216      45.194  33.313  76.611  1.00  0.00           H  
ATOM   3303 HG13 ILE R 216      44.483  33.249  75.029  1.00  0.00           H  
ATOM   3304 HG21 ILE R 216      46.156  36.073  76.894  1.00  0.00           H  
ATOM   3305 HG22 ILE R 216      44.717  36.996  77.223  1.00  0.00           H  
ATOM   3306 HG23 ILE R 216      44.990  35.467  78.059  1.00  0.00           H  
ATOM   3307 HD11 ILE R 216      46.779  33.120  74.554  1.00  0.00           H  
ATOM   3308 HD12 ILE R 216      46.446  34.821  74.261  1.00  0.00           H  
ATOM   3309 HD13 ILE R 216      47.223  34.315  75.762  1.00  0.00           H  
ATOM   3310  N   ALA R 217      41.781  37.158  75.999  1.00 35.13           N  
ATOM   3311  CA  ALA R 217      41.089  38.383  76.400  1.00 35.13           C  
ATOM   3312  C   ALA R 217      39.696  38.146  77.010  1.00 35.13           C  
ATOM   3313  O   ALA R 217      39.361  38.826  77.980  1.00 35.13           O  
ATOM   3314  CB  ALA R 217      41.006  39.344  75.205  1.00 35.13           C  
ATOM   3315  H   ALA R 217      41.986  37.067  75.012  1.00  0.00           H  
ATOM   3316  HA  ALA R 217      41.700  38.863  77.167  1.00  0.00           H  
ATOM   3317  HB1 ALA R 217      40.499  40.270  75.476  1.00  0.00           H  
ATOM   3318  HB2 ALA R 217      42.000  39.612  74.848  1.00  0.00           H  
ATOM   3319  HB3 ALA R 217      40.462  38.900  74.370  1.00  0.00           H  
ATOM   3320  N   LYS R 218      38.922  37.184  76.465  1.00 42.26           N  
ATOM   3321  CA  LYS R 218      37.588  36.849  76.976  1.00 42.26           C  
ATOM   3322  C   LYS R 218      37.649  36.081  78.312  1.00 42.26           C  
ATOM   3323  O   LYS R 218      36.770  36.285  79.148  1.00 42.26           O  
ATOM   3324  CB  LYS R 218      36.734  36.134  75.894  1.00 42.26           C  
ATOM   3325  CG  LYS R 218      36.829  34.596  75.819  1.00 42.26           C  
ATOM   3326  CD  LYS R 218      35.842  33.979  74.818  1.00 42.26           C  
ATOM   3327  CE  LYS R 218      35.708  32.462  75.010  1.00 42.26           C  
ATOM   3328  NZ  LYS R 218      34.743  31.880  74.063  1.00 42.26           N1+
ATOM   3329  H   LYS R 218      39.246  36.667  75.658  1.00  0.00           H  
ATOM   3330  HA  LYS R 218      37.081  37.793  77.189  1.00  0.00           H  
ATOM   3331  HB2 LYS R 218      35.693  36.364  76.122  1.00  0.00           H  
ATOM   3332  HB3 LYS R 218      36.916  36.579  74.915  1.00  0.00           H  
ATOM   3333  HG2 LYS R 218      37.843  34.307  75.556  1.00  0.00           H  
ATOM   3334  HG3 LYS R 218      36.625  34.156  76.796  1.00  0.00           H  
ATOM   3335  HD2 LYS R 218      34.865  34.453  74.923  1.00  0.00           H  
ATOM   3336  HD3 LYS R 218      36.182  34.194  73.805  1.00  0.00           H  
ATOM   3337  HE2 LYS R 218      36.674  31.974  74.883  1.00  0.00           H  
ATOM   3338  HE3 LYS R 218      35.370  32.239  76.023  1.00  0.00           H  
ATOM   3339  HZ1 LYS R 218      33.838  32.310  74.197  1.00  0.00           H  
ATOM   3340  HZ2 LYS R 218      35.055  32.043  73.117  1.00  0.00           H  
ATOM   3341  HZ3 LYS R 218      34.669  30.886  74.225  1.00  0.00           H  
ATOM   3342  N   GLU R 219      38.684  35.238  78.494  1.00 45.73           N  
ATOM   3343  CA  GLU R 219      38.950  34.492  79.725  1.00 45.73           C  
ATOM   3344  C   GLU R 219      39.249  35.427  80.906  1.00 45.73           C  
ATOM   3345  O   GLU R 219      38.634  35.280  81.960  1.00 45.73           O  
ATOM   3346  CB  GLU R 219      40.095  33.479  79.475  1.00 45.73           C  
ATOM   3347  CG  GLU R 219      40.580  32.659  80.694  1.00 45.73           C  
ATOM   3348  CD  GLU R 219      39.531  31.720  81.299  1.00 45.73           C  
ATOM   3349  OE1 GLU R 219      38.526  31.423  80.614  1.00 45.73           O  
ATOM   3350  OE2 GLU R 219      39.762  31.294  82.450  1.00 45.73           O1-
ATOM   3351  H   GLU R 219      39.363  35.122  77.753  1.00  0.00           H  
ATOM   3352  HA  GLU R 219      38.042  33.937  79.967  1.00  0.00           H  
ATOM   3353  HB2 GLU R 219      39.787  32.788  78.688  1.00  0.00           H  
ATOM   3354  HB3 GLU R 219      40.955  34.006  79.062  1.00  0.00           H  
ATOM   3355  HG2 GLU R 219      41.426  32.042  80.388  1.00  0.00           H  
ATOM   3356  HG3 GLU R 219      40.960  33.316  81.476  1.00  0.00           H  
ATOM   3357  N   GLN R 220      40.157  36.392  80.682  1.00 42.63           N  
ATOM   3358  CA  GLN R 220      40.554  37.404  81.660  1.00 42.63           C  
ATOM   3359  C   GLN R 220      39.411  38.352  82.053  1.00 42.63           C  
ATOM   3360  O   GLN R 220      39.271  38.642  83.239  1.00 42.63           O  
ATOM   3361  CB  GLN R 220      41.786  38.178  81.141  1.00 42.63           C  
ATOM   3362  CG  GLN R 220      43.069  37.329  80.998  1.00 42.63           C  
ATOM   3363  CD  GLN R 220      43.591  36.778  82.325  1.00 42.63           C  
ATOM   3364  NE2 GLN R 220      43.232  35.534  82.651  1.00 42.63           N  
ATOM   3365  OE1 GLN R 220      44.318  37.462  83.041  1.00 42.63           O  
ATOM   3366  H   GLN R 220      40.613  36.442  79.779  1.00  0.00           H  
ATOM   3367  HA  GLN R 220      40.828  36.877  82.574  1.00  0.00           H  
ATOM   3368  HB2 GLN R 220      41.550  38.615  80.169  1.00  0.00           H  
ATOM   3369  HB3 GLN R 220      41.996  39.023  81.800  1.00  0.00           H  
ATOM   3370  HG2 GLN R 220      42.908  36.494  80.321  1.00  0.00           H  
ATOM   3371  HG3 GLN R 220      43.856  37.934  80.545  1.00  0.00           H  
ATOM   3372 HE21 GLN R 220      42.633  34.995  82.042  1.00  0.00           H  
ATOM   3373 HE22 GLN R 220      43.559  35.126  83.514  1.00  0.00           H  
ATOM   3374  N   ALA R 221      38.588  38.770  81.075  1.00 47.08           N  
ATOM   3375  CA  ALA R 221      37.402  39.603  81.298  1.00 47.08           C  
ATOM   3376  C   ALA R 221      36.308  38.908  82.128  1.00 47.08           C  
ATOM   3377  O   ALA R 221      35.662  39.577  82.935  1.00 47.08           O  
ATOM   3378  CB  ALA R 221      36.844  40.062  79.943  1.00 47.08           C  
ATOM   3379  H   ALA R 221      38.765  38.492  80.119  1.00  0.00           H  
ATOM   3380  HA  ALA R 221      37.721  40.489  81.849  1.00  0.00           H  
ATOM   3381  HB1 ALA R 221      35.968  40.700  80.072  1.00  0.00           H  
ATOM   3382  HB2 ALA R 221      37.587  40.636  79.389  1.00  0.00           H  
ATOM   3383  HB3 ALA R 221      36.550  39.214  79.324  1.00  0.00           H  
ATOM   3384  N   ARG R 222      36.149  37.585  81.945  1.00 56.24           N  
ATOM   3385  CA  ARG R 222      35.226  36.745  82.708  1.00 56.24           C  
ATOM   3386  C   ARG R 222      35.689  36.568  84.164  1.00 56.24           C  
ATOM   3387  O   ARG R 222      34.880  36.760  85.069  1.00 56.24           O  
ATOM   3388  CB  ARG R 222      35.015  35.414  81.952  1.00 56.24           C  
ATOM   3389  CG  ARG R 222      34.002  34.434  82.581  1.00 56.24           C  
ATOM   3390  CD  ARG R 222      34.584  33.404  83.566  1.00 56.24           C  
ATOM   3391  NE  ARG R 222      35.455  32.432  82.885  1.00 56.24           N  
ATOM   3392  CZ  ARG R 222      35.923  31.294  83.424  1.00 56.24           C  
ATOM   3393  NH1 ARG R 222      35.576  30.919  84.662  1.00 56.24           N1+
ATOM   3394  NH2 ARG R 222      36.753  30.521  82.717  1.00 56.24           N1+
ATOM   3395  H   ARG R 222      36.715  37.110  81.255  1.00  0.00           H  
ATOM   3396  HA  ARG R 222      34.263  37.260  82.734  1.00  0.00           H  
ATOM   3397  HB2 ARG R 222      34.640  35.676  80.962  1.00  0.00           H  
ATOM   3398  HB3 ARG R 222      35.966  34.912  81.776  1.00  0.00           H  
ATOM   3399  HG2 ARG R 222      33.113  34.930  82.974  1.00  0.00           H  
ATOM   3400  HG3 ARG R 222      33.637  33.842  81.742  1.00  0.00           H  
ATOM   3401  HD2 ARG R 222      35.237  33.888  84.289  1.00  0.00           H  
ATOM   3402  HD3 ARG R 222      33.785  32.934  84.140  1.00  0.00           H  
ATOM   3403  HE  ARG R 222      35.788  32.696  81.968  1.00  0.00           H  
ATOM   3404 HH11 ARG R 222      34.950  31.497  85.204  1.00  0.00           H  
ATOM   3405 HH12 ARG R 222      35.937  30.066  85.062  1.00  0.00           H  
ATOM   3406 HH21 ARG R 222      37.143  30.847  81.834  1.00  0.00           H  
ATOM   3407 HH22 ARG R 222      37.127  29.672  83.113  1.00  0.00           H  
ATOM   3408  N   LEU R 223      36.982  36.251  84.356  1.00 52.47           N  
ATOM   3409  CA  LEU R 223      37.638  36.100  85.660  1.00 52.47           C  
ATOM   3410  C   LEU R 223      37.549  37.365  86.528  1.00 52.47           C  
ATOM   3411  O   LEU R 223      37.189  37.256  87.700  1.00 52.47           O  
ATOM   3412  CB  LEU R 223      39.113  35.676  85.448  1.00 52.47           C  
ATOM   3413  CG  LEU R 223      39.393  34.174  85.666  1.00 52.47           C  
ATOM   3414  CD1 LEU R 223      38.423  33.247  84.910  1.00 52.47           C  
ATOM   3415  CD2 LEU R 223      40.868  33.846  85.350  1.00 52.47           C  
ATOM   3416  H   LEU R 223      37.575  36.109  83.549  1.00  0.00           H  
ATOM   3417  HA  LEU R 223      37.109  35.314  86.203  1.00  0.00           H  
ATOM   3418  HB2 LEU R 223      39.446  35.973  84.453  1.00  0.00           H  
ATOM   3419  HB3 LEU R 223      39.766  36.223  86.132  1.00  0.00           H  
ATOM   3420  HG  LEU R 223      39.248  33.978  86.728  1.00  0.00           H  
ATOM   3421 HD11 LEU R 223      38.888  32.299  84.645  1.00  0.00           H  
ATOM   3422 HD12 LEU R 223      37.558  33.004  85.526  1.00  0.00           H  
ATOM   3423 HD13 LEU R 223      38.053  33.698  83.989  1.00  0.00           H  
ATOM   3424 HD21 LEU R 223      41.332  33.311  86.179  1.00  0.00           H  
ATOM   3425 HD22 LEU R 223      40.969  33.223  84.459  1.00  0.00           H  
ATOM   3426 HD23 LEU R 223      41.459  34.744  85.174  1.00  0.00           H  
ATOM   3427  N   ILE R 224      37.850  38.531  85.930  1.00 51.81           N  
ATOM   3428  CA  ILE R 224      37.786  39.842  86.579  1.00 51.81           C  
ATOM   3429  C   ILE R 224      36.355  40.218  87.004  1.00 51.81           C  
ATOM   3430  O   ILE R 224      36.163  40.610  88.156  1.00 51.81           O  
ATOM   3431  CB  ILE R 224      38.384  40.963  85.671  1.00 51.81           C  
ATOM   3432  CG1 ILE R 224      39.914  40.792  85.527  1.00 51.81           C  
ATOM   3433  CG2 ILE R 224      38.072  42.414  86.114  1.00 51.81           C  
ATOM   3434  CD1 ILE R 224      40.514  41.552  84.332  1.00 51.81           C  
ATOM   3435  H   ILE R 224      38.145  38.529  84.962  1.00  0.00           H  
ATOM   3436  HA  ILE R 224      38.390  39.784  87.487  1.00  0.00           H  
ATOM   3437  HB  ILE R 224      37.948  40.833  84.679  1.00  0.00           H  
ATOM   3438 HG12 ILE R 224      40.404  41.119  86.445  1.00  0.00           H  
ATOM   3439 HG13 ILE R 224      40.175  39.739  85.425  1.00  0.00           H  
ATOM   3440 HG21 ILE R 224      38.567  43.141  85.470  1.00  0.00           H  
ATOM   3441 HG22 ILE R 224      37.008  42.647  86.066  1.00  0.00           H  
ATOM   3442 HG23 ILE R 224      38.412  42.596  87.134  1.00  0.00           H  
ATOM   3443 HD11 ILE R 224      41.401  41.042  83.958  1.00  0.00           H  
ATOM   3444 HD12 ILE R 224      39.809  41.628  83.505  1.00  0.00           H  
ATOM   3445 HD13 ILE R 224      40.809  42.562  84.616  1.00  0.00           H  
ATOM   3446  N   SER R 225      35.388  40.082  86.078  1.00 65.23           N  
ATOM   3447  CA  SER R 225      33.990  40.456  86.299  1.00 65.23           C  
ATOM   3448  C   SER R 225      33.286  39.567  87.339  1.00 65.23           C  
ATOM   3449  O   SER R 225      32.576  40.111  88.185  1.00 65.23           O  
ATOM   3450  CB  SER R 225      33.239  40.495  84.954  1.00 65.23           C  
ATOM   3451  OG  SER R 225      31.922  40.989  85.109  1.00 65.23           O  
ATOM   3452  H   SER R 225      35.620  39.744  85.154  1.00  0.00           H  
ATOM   3453  HA  SER R 225      33.994  41.473  86.695  1.00  0.00           H  
ATOM   3454  HB2 SER R 225      33.761  41.144  84.249  1.00  0.00           H  
ATOM   3455  HB3 SER R 225      33.198  39.503  84.502  1.00  0.00           H  
ATOM   3456  HG  SER R 225      31.402  40.333  85.579  1.00  0.00           H  
ATOM   3457  N   ASP R 226      33.527  38.242  87.295  1.00 70.43           N  
ATOM   3458  CA  ASP R 226      33.029  37.286  88.290  1.00 70.43           C  
ATOM   3459  C   ASP R 226      33.606  37.531  89.689  1.00 70.43           C  
ATOM   3460  O   ASP R 226      32.830  37.523  90.639  1.00 70.43           O  
ATOM   3461  CB  ASP R 226      33.199  35.792  87.917  1.00 70.43           C  
ATOM   3462  CG  ASP R 226      32.485  35.321  86.645  1.00 70.43           C  
ATOM   3463  OD1 ASP R 226      31.839  36.151  85.969  1.00 70.43           O  
ATOM   3464  OD2 ASP R 226      32.584  34.102  86.386  1.00 70.43           O1-
ATOM   3465  H   ASP R 226      34.099  37.857  86.554  1.00  0.00           H  
ATOM   3466  HA  ASP R 226      31.954  37.466  88.366  1.00  0.00           H  
ATOM   3467  HB2 ASP R 226      34.264  35.586  87.791  1.00  0.00           H  
ATOM   3468  HB3 ASP R 226      32.834  35.179  88.742  1.00  0.00           H  
ATOM   3469  N   ALA R 227      34.925  37.771  89.799  1.00 73.54           N  
ATOM   3470  CA  ALA R 227      35.607  38.041  91.068  1.00 73.54           C  
ATOM   3471  C   ALA R 227      35.113  39.316  91.772  1.00 73.54           C  
ATOM   3472  O   ALA R 227      34.903  39.284  92.984  1.00 73.54           O  
ATOM   3473  CB  ALA R 227      37.124  38.093  90.840  1.00 73.54           C  
ATOM   3474  H   ALA R 227      35.506  37.768  88.971  1.00  0.00           H  
ATOM   3475  HA  ALA R 227      35.402  37.200  91.734  1.00  0.00           H  
ATOM   3476  HB1 ALA R 227      37.660  38.308  91.765  1.00  0.00           H  
ATOM   3477  HB2 ALA R 227      37.495  37.140  90.463  1.00  0.00           H  
ATOM   3478  HB3 ALA R 227      37.394  38.863  90.114  1.00  0.00           H  
ATOM   3479  N   ASN R 228      34.879  40.385  90.989  1.00 79.48           N  
ATOM   3480  CA  ASN R 228      34.234  41.627  91.425  1.00 79.48           C  
ATOM   3481  C   ASN R 228      32.796  41.375  91.929  1.00 79.48           C  
ATOM   3482  O   ASN R 228      32.430  41.892  92.984  1.00 79.48           O  
ATOM   3483  CB  ASN R 228      34.325  42.646  90.256  1.00 79.48           C  
ATOM   3484  CG  ASN R 228      33.440  43.892  90.399  1.00 79.48           C  
ATOM   3485  ND2 ASN R 228      33.726  44.736  91.391  1.00 79.48           N  
ATOM   3486  OD1 ASN R 228      32.506  44.083  89.624  1.00 79.48           O  
ATOM   3487  H   ASN R 228      35.095  40.325  90.003  1.00  0.00           H  
ATOM   3488  HA  ASN R 228      34.855  41.992  92.245  1.00  0.00           H  
ATOM   3489  HB2 ASN R 228      35.360  42.955  90.107  1.00  0.00           H  
ATOM   3490  HB3 ASN R 228      34.026  42.156  89.329  1.00  0.00           H  
ATOM   3491 HD21 ASN R 228      34.497  44.555  92.017  1.00  0.00           H  
ATOM   3492 HD22 ASN R 228      33.166  45.566  91.521  1.00  0.00           H  
ATOM   3493  N   GLN R 229      32.029  40.574  91.171  1.00 89.12           N  
ATOM   3494  CA  GLN R 229      30.632  40.255  91.452  1.00 89.12           C  
ATOM   3495  C   GLN R 229      30.381  39.140  92.484  1.00 89.12           C  
ATOM   3496  O   GLN R 229      29.215  38.859  92.761  1.00 89.12           O  
ATOM   3497  CB  GLN R 229      29.870  39.996  90.138  1.00 89.12           C  
ATOM   3498  CG  GLN R 229      29.575  41.295  89.359  1.00 89.12           C  
ATOM   3499  CD  GLN R 229      28.500  41.131  88.282  1.00 89.12           C  
ATOM   3500  NE2 GLN R 229      28.419  42.099  87.369  1.00 89.12           N  
ATOM   3501  OE1 GLN R 229      27.729  40.173  88.284  1.00 89.12           O  
ATOM   3502  H   GLN R 229      32.407  40.186  90.316  1.00  0.00           H  
ATOM   3503  HA  GLN R 229      30.199  41.149  91.895  1.00  0.00           H  
ATOM   3504  HB2 GLN R 229      30.419  39.295  89.508  1.00  0.00           H  
ATOM   3505  HB3 GLN R 229      28.926  39.501  90.364  1.00  0.00           H  
ATOM   3506  HG2 GLN R 229      29.219  42.066  90.043  1.00  0.00           H  
ATOM   3507  HG3 GLN R 229      30.494  41.681  88.914  1.00  0.00           H  
ATOM   3508 HE21 GLN R 229      29.060  42.879  87.390  1.00  0.00           H  
ATOM   3509 HE22 GLN R 229      27.719  42.050  86.644  1.00  0.00           H  
ATOM   3510  N   LYS R 230      31.431  38.524  93.051  1.00 92.19           N  
ATOM   3511  CA  LYS R 230      31.277  37.415  93.999  1.00 92.19           C  
ATOM   3512  C   LYS R 230      30.905  37.837  95.430  1.00 92.19           C  
ATOM   3513  O   LYS R 230      30.546  36.957  96.212  1.00 92.19           O  
ATOM   3514  CB  LYS R 230      32.498  36.467  93.927  1.00 92.19           C  
ATOM   3515  CG  LYS R 230      32.145  35.015  93.533  1.00 92.19           C  
ATOM   3516  CD  LYS R 230      31.290  34.897  92.252  1.00 92.19           C  
ATOM   3517  CE  LYS R 230      31.398  33.546  91.543  1.00 92.19           C  
ATOM   3518  NZ  LYS R 230      30.632  33.558  90.284  1.00 92.19           N1+
ATOM   3519  H   LYS R 230      32.374  38.780  92.792  1.00  0.00           H  
ATOM   3520  HA  LYS R 230      30.396  36.856  93.689  1.00  0.00           H  
ATOM   3521  HB2 LYS R 230      33.224  36.849  93.208  1.00  0.00           H  
ATOM   3522  HB3 LYS R 230      33.036  36.456  94.877  1.00  0.00           H  
ATOM   3523  HG2 LYS R 230      33.076  34.462  93.400  1.00  0.00           H  
ATOM   3524  HG3 LYS R 230      31.624  34.531  94.359  1.00  0.00           H  
ATOM   3525  HD2 LYS R 230      30.240  35.041  92.511  1.00  0.00           H  
ATOM   3526  HD3 LYS R 230      31.533  35.695  91.558  1.00  0.00           H  
ATOM   3527  HE2 LYS R 230      32.440  33.324  91.310  1.00  0.00           H  
ATOM   3528  HE3 LYS R 230      31.029  32.746  92.185  1.00  0.00           H  
ATOM   3529  HZ1 LYS R 230      30.996  34.276  89.672  1.00  0.00           H  
ATOM   3530  HZ2 LYS R 230      30.715  32.660  89.829  1.00  0.00           H  
ATOM   3531  HZ3 LYS R 230      29.659  33.748  90.481  1.00  0.00           H  
ATOM   3532  N   LEU R 231      30.926  39.147  95.731  1.00 92.83           N  
ATOM   3533  CA  LEU R 231      30.399  39.684  96.986  1.00 92.83           C  
ATOM   3534  C   LEU R 231      29.616  40.990  96.773  1.00 92.83           C  
ATOM   3535  O   LEU R 231      28.553  41.130  97.377  1.00 92.83           O  
ATOM   3536  CB  LEU R 231      31.525  39.805  98.038  1.00 92.83           C  
ATOM   3537  CG  LEU R 231      31.026  40.004  99.488  1.00 92.83           C  
ATOM   3538  CD1 LEU R 231      30.148  38.828  99.972  1.00 92.83           C  
ATOM   3539  CD2 LEU R 231      32.201  40.281 100.449  1.00 92.83           C  
ATOM   3540  H   LEU R 231      31.217  39.815  95.033  1.00  0.00           H  
ATOM   3541  HA  LEU R 231      29.655  38.977  97.356  1.00  0.00           H  
ATOM   3542  HB2 LEU R 231      32.144  38.905  98.013  1.00  0.00           H  
ATOM   3543  HB3 LEU R 231      32.186  40.626  97.755  1.00  0.00           H  
ATOM   3544  HG  LEU R 231      30.406  40.902  99.504  1.00  0.00           H  
ATOM   3545 HD11 LEU R 231      30.372  38.528 100.996  1.00  0.00           H  
ATOM   3546 HD12 LEU R 231      29.093  39.104  99.948  1.00  0.00           H  
ATOM   3547 HD13 LEU R 231      30.268  37.942  99.349  1.00  0.00           H  
ATOM   3548 HD21 LEU R 231      32.032  41.200 101.011  1.00  0.00           H  
ATOM   3549 HD22 LEU R 231      32.353  39.480 101.173  1.00  0.00           H  
ATOM   3550 HD23 LEU R 231      33.145  40.401  99.915  1.00  0.00           H  
ATOM   3551  N   GLN R 232      30.111  41.895  95.902  1.00 98.20           N  
ATOM   3552  CA  GLN R 232      29.479  43.167  95.473  1.00 98.20           C  
ATOM   3553  C   GLN R 232      29.334  44.140  96.638  1.00 98.20           C  
ATOM   3554  O   GLN R 232      30.058  44.139  97.636  1.00 98.20           O  
ATOM   3555  CB  GLN R 232      28.111  42.935  94.770  1.00 98.20           C  
ATOM   3556  CG  GLN R 232      28.225  42.062  93.505  1.00 98.20           C  
ATOM   3557  CD  GLN R 232      26.909  41.450  93.017  1.00 98.20           C  
ATOM   3558  NE2 GLN R 232      26.863  41.064  91.741  1.00 98.20           N  
ATOM   3559  OE1 GLN R 232      25.961  41.283  93.779  1.00 98.20           O  
ATOM   3560  H   GLN R 232      30.990  41.691  95.448  1.00  0.00           H  
ATOM   3561  HA  GLN R 232      30.160  43.622  94.753  1.00  0.00           H  
ATOM   3562  HB2 GLN R 232      27.411  42.487  95.477  1.00  0.00           H  
ATOM   3563  HB3 GLN R 232      27.663  43.888  94.482  1.00  0.00           H  
ATOM   3564  HG2 GLN R 232      28.689  42.639  92.704  1.00  0.00           H  
ATOM   3565  HG3 GLN R 232      28.879  41.222  93.719  1.00  0.00           H  
ATOM   3566 HE21 GLN R 232      27.663  41.181  91.137  1.00  0.00           H  
ATOM   3567 HE22 GLN R 232      26.026  40.634  91.376  1.00  0.00           H  
ATOM   3568  HXT GLN R 232      28.544  44.882  96.519  1.00  0.00           H  
ATOM   3569  N   GLU R 246      30.425  44.633  78.205  1.00 98.25           N  
ATOM   3570  CA  GLU R 246      31.125  45.593  77.331  1.00 98.25           C  
ATOM   3571  C   GLU R 246      32.464  44.949  76.906  1.00 98.25           C  
ATOM   3572  O   GLU R 246      33.521  45.282  77.449  1.00 98.25           O  
ATOM   3573  CB  GLU R 246      31.290  46.981  78.010  1.00 98.25           C  
ATOM   3574  CG  GLU R 246      30.073  47.916  77.847  1.00 98.25           C  
ATOM   3575  CD  GLU R 246      29.847  48.337  76.392  1.00 98.25           C  
ATOM   3576  OE1 GLU R 246      30.813  48.850  75.786  1.00 98.25           O  
ATOM   3577  OE2 GLU R 246      28.718  48.116  75.904  1.00 98.25           O1-
ATOM   3578  HA  GLU R 246      30.546  45.724  76.415  1.00  0.00           H  
ATOM   3579  HB2 GLU R 246      31.503  46.854  79.073  1.00  0.00           H  
ATOM   3580  HB3 GLU R 246      32.163  47.504  77.613  1.00  0.00           H  
ATOM   3581  HG2 GLU R 246      29.176  47.436  78.239  1.00  0.00           H  
ATOM   3582  HG3 GLU R 246      30.224  48.819  78.439  1.00  0.00           H  
ATOM   3583  H1  GLU R 246      29.608  45.071  78.604  1.00  0.00           H  
ATOM   3584  H2  GLU R 246      30.078  43.850  77.672  1.00  0.00           H  
ATOM   3585  N   ARG R 247      32.387  44.036  75.922  1.00 81.22           N  
ATOM   3586  CA  ARG R 247      33.535  43.366  75.318  1.00 81.22           C  
ATOM   3587  C   ARG R 247      34.267  44.346  74.390  1.00 81.22           C  
ATOM   3588  O   ARG R 247      33.628  44.929  73.513  1.00 81.22           O  
ATOM   3589  CB  ARG R 247      33.101  42.113  74.516  1.00 81.22           C  
ATOM   3590  CG  ARG R 247      32.252  41.060  75.256  1.00 81.22           C  
ATOM   3591  CD  ARG R 247      30.777  41.464  75.434  1.00 81.22           C  
ATOM   3592  NE  ARG R 247      29.921  40.331  75.803  1.00 81.22           N  
ATOM   3593  CZ  ARG R 247      29.296  39.507  74.945  1.00 81.22           C  
ATOM   3594  NH1 ARG R 247      29.417  39.659  73.617  1.00 81.22           N1+
ATOM   3595  NH2 ARG R 247      28.534  38.517  75.426  1.00 81.22           N1+
ATOM   3596  H   ARG R 247      31.488  43.838  75.508  1.00  0.00           H  
ATOM   3597  HA  ARG R 247      34.213  43.048  76.112  1.00  0.00           H  
ATOM   3598  HB2 ARG R 247      32.561  42.405  73.615  1.00  0.00           H  
ATOM   3599  HB3 ARG R 247      34.009  41.620  74.166  1.00  0.00           H  
ATOM   3600  HG2 ARG R 247      32.300  40.096  74.748  1.00  0.00           H  
ATOM   3601  HG3 ARG R 247      32.713  40.911  76.233  1.00  0.00           H  
ATOM   3602  HD2 ARG R 247      30.728  42.060  76.343  1.00  0.00           H  
ATOM   3603  HD3 ARG R 247      30.377  42.096  74.640  1.00  0.00           H  
ATOM   3604  HE  ARG R 247      29.837  40.149  76.794  1.00  0.00           H  
ATOM   3605 HH11 ARG R 247      29.984  40.406  73.246  1.00  0.00           H  
ATOM   3606 HH12 ARG R 247      28.938  39.039  72.981  1.00  0.00           H  
ATOM   3607 HH21 ARG R 247      28.425  38.394  76.423  1.00  0.00           H  
ATOM   3608 HH22 ARG R 247      28.051  37.891  74.798  1.00  0.00           H  
ATOM   3609  N   LYS R 248      35.585  44.491  74.585  1.00 57.51           N  
ATOM   3610  CA  LYS R 248      36.428  45.353  73.754  1.00 57.51           C  
ATOM   3611  C   LYS R 248      37.199  44.572  72.680  1.00 57.51           C  
ATOM   3612  O   LYS R 248      37.567  45.174  71.671  1.00 57.51           O  
ATOM   3613  CB  LYS R 248      37.381  46.162  74.650  1.00 57.51           C  
ATOM   3614  CG  LYS R 248      36.638  47.193  75.522  1.00 57.51           C  
ATOM   3615  CD  LYS R 248      37.557  48.212  76.211  1.00 57.51           C  
ATOM   3616  CE  LYS R 248      38.268  49.158  75.228  1.00 57.51           C  
ATOM   3617  NZ  LYS R 248      39.011  50.210  75.938  1.00 57.51           N1+
ATOM   3618  H   LYS R 248      36.040  44.006  75.345  1.00  0.00           H  
ATOM   3619  HA  LYS R 248      35.809  46.073  73.215  1.00  0.00           H  
ATOM   3620  HB2 LYS R 248      37.985  45.502  75.276  1.00  0.00           H  
ATOM   3621  HB3 LYS R 248      38.081  46.687  74.001  1.00  0.00           H  
ATOM   3622  HG2 LYS R 248      35.906  47.730  74.917  1.00  0.00           H  
ATOM   3623  HG3 LYS R 248      36.061  46.669  76.285  1.00  0.00           H  
ATOM   3624  HD2 LYS R 248      36.964  48.797  76.916  1.00  0.00           H  
ATOM   3625  HD3 LYS R 248      38.298  47.681  76.811  1.00  0.00           H  
ATOM   3626  HE2 LYS R 248      38.973  48.617  74.597  1.00  0.00           H  
ATOM   3627  HE3 LYS R 248      37.542  49.634  74.569  1.00  0.00           H  
ATOM   3628  HZ1 LYS R 248      39.466  50.815  75.270  1.00  0.00           H  
ATOM   3629  HZ2 LYS R 248      38.372  50.753  76.501  1.00  0.00           H  
ATOM   3630  HZ3 LYS R 248      39.707  49.787  76.535  1.00  0.00           H  
ATOM   3631  N   ALA R 249      37.407  43.260  72.892  1.00 47.15           N  
ATOM   3632  CA  ALA R 249      38.089  42.368  71.952  1.00 47.15           C  
ATOM   3633  C   ALA R 249      37.310  42.147  70.643  1.00 47.15           C  
ATOM   3634  O   ALA R 249      37.947  42.031  69.598  1.00 47.15           O  
ATOM   3635  CB  ALA R 249      38.396  41.033  72.646  1.00 47.15           C  
ATOM   3636  H   ALA R 249      37.071  42.834  73.743  1.00  0.00           H  
ATOM   3637  HA  ALA R 249      39.043  42.833  71.692  1.00  0.00           H  
ATOM   3638  HB1 ALA R 249      38.993  40.383  72.005  1.00  0.00           H  
ATOM   3639  HB2 ALA R 249      38.965  41.188  73.563  1.00  0.00           H  
ATOM   3640  HB3 ALA R 249      37.484  40.495  72.908  1.00  0.00           H  
ATOM   3641  N   VAL R 250      35.965  42.127  70.709  1.00 47.33           N  
ATOM   3642  CA  VAL R 250      35.089  41.995  69.539  1.00 47.33           C  
ATOM   3643  C   VAL R 250      35.107  43.231  68.616  1.00 47.33           C  
ATOM   3644  O   VAL R 250      35.038  43.056  67.401  1.00 47.33           O  
ATOM   3645  CB  VAL R 250      33.609  41.706  69.927  1.00 47.33           C  
ATOM   3646  CG1 VAL R 250      33.453  40.337  70.607  1.00 47.33           C  
ATOM   3647  CG2 VAL R 250      32.928  42.814  70.754  1.00 47.33           C  
ATOM   3648  H   VAL R 250      35.506  42.234  71.601  1.00  0.00           H  
ATOM   3649  HA  VAL R 250      35.454  41.148  68.953  1.00  0.00           H  
ATOM   3650  HB  VAL R 250      33.038  41.627  69.000  1.00  0.00           H  
ATOM   3651 HG11 VAL R 250      32.406  40.122  70.824  1.00  0.00           H  
ATOM   3652 HG12 VAL R 250      33.819  39.539  69.963  1.00  0.00           H  
ATOM   3653 HG13 VAL R 250      33.999  40.295  71.550  1.00  0.00           H  
ATOM   3654 HG21 VAL R 250      31.949  42.496  71.111  1.00  0.00           H  
ATOM   3655 HG22 VAL R 250      33.529  43.079  71.621  1.00  0.00           H  
ATOM   3656 HG23 VAL R 250      32.769  43.721  70.171  1.00  0.00           H  
ATOM   3657  N   LYS R 251      35.227  44.439  69.195  1.00 47.05           N  
ATOM   3658  CA  LYS R 251      35.333  45.693  68.451  1.00 47.05           C  
ATOM   3659  C   LYS R 251      36.716  45.839  67.801  1.00 47.05           C  
ATOM   3660  O   LYS R 251      36.790  46.083  66.598  1.00 47.05           O  
ATOM   3661  CB  LYS R 251      35.010  46.885  69.382  1.00 47.05           C  
ATOM   3662  CG  LYS R 251      35.155  48.273  68.721  1.00 47.05           C  
ATOM   3663  CD  LYS R 251      34.865  49.423  69.693  1.00 47.05           C  
ATOM   3664  CE  LYS R 251      35.036  50.816  69.070  1.00 47.05           C  
ATOM   3665  NZ  LYS R 251      34.078  51.053  67.976  1.00 47.05           N1+
ATOM   3666  H   LYS R 251      35.284  44.507  70.201  1.00  0.00           H  
ATOM   3667  HA  LYS R 251      34.585  45.682  67.655  1.00  0.00           H  
ATOM   3668  HB2 LYS R 251      33.994  46.775  69.763  1.00  0.00           H  
ATOM   3669  HB3 LYS R 251      35.662  46.846  70.257  1.00  0.00           H  
ATOM   3670  HG2 LYS R 251      36.163  48.411  68.331  1.00  0.00           H  
ATOM   3671  HG3 LYS R 251      34.485  48.325  67.862  1.00  0.00           H  
ATOM   3672  HD2 LYS R 251      33.853  49.321  70.088  1.00  0.00           H  
ATOM   3673  HD3 LYS R 251      35.529  49.339  70.555  1.00  0.00           H  
ATOM   3674  HE2 LYS R 251      34.883  51.582  69.831  1.00  0.00           H  
ATOM   3675  HE3 LYS R 251      36.050  50.944  68.694  1.00  0.00           H  
ATOM   3676  HZ1 LYS R 251      34.224  50.373  67.244  1.00  0.00           H  
ATOM   3677  HZ2 LYS R 251      33.135  50.967  68.328  1.00  0.00           H  
ATOM   3678  HZ3 LYS R 251      34.211  51.983  67.603  1.00  0.00           H  
ATOM   3679  N   THR R 252      37.772  45.716  68.621  1.00 43.81           N  
ATOM   3680  CA  THR R 252      39.149  46.002  68.227  1.00 43.81           C  
ATOM   3681  C   THR R 252      39.689  45.005  67.185  1.00 43.81           C  
ATOM   3682  O   THR R 252      40.162  45.445  66.139  1.00 43.81           O  
ATOM   3683  CB  THR R 252      40.108  46.035  69.447  1.00 43.81           C  
ATOM   3684  CG2 THR R 252      41.568  46.398  69.113  1.00 43.81           C  
ATOM   3685  OG1 THR R 252      39.630  46.978  70.389  1.00 43.81           O  
ATOM   3686  H   THR R 252      37.622  45.489  69.594  1.00  0.00           H  
ATOM   3687  HA  THR R 252      39.155  46.994  67.768  1.00  0.00           H  
ATOM   3688  HB  THR R 252      40.097  45.063  69.944  1.00  0.00           H  
ATOM   3689  HG1 THR R 252      38.826  46.631  70.786  1.00  0.00           H  
ATOM   3690 HG21 THR R 252      42.161  46.513  70.020  1.00  0.00           H  
ATOM   3691 HG22 THR R 252      42.051  45.626  68.514  1.00  0.00           H  
ATOM   3692 HG23 THR R 252      41.627  47.334  68.556  1.00  0.00           H  
ATOM   3693  N   LEU R 253      39.565  43.695  67.461  1.00 39.95           N  
ATOM   3694  CA  LEU R 253      40.008  42.638  66.545  1.00 39.95           C  
ATOM   3695  C   LEU R 253      39.048  42.427  65.361  1.00 39.95           C  
ATOM   3696  O   LEU R 253      39.495  41.941  64.322  1.00 39.95           O  
ATOM   3697  CB  LEU R 253      40.241  41.315  67.306  1.00 39.95           C  
ATOM   3698  CG  LEU R 253      41.228  41.404  68.493  1.00 39.95           C  
ATOM   3699  CD1 LEU R 253      41.391  40.028  69.165  1.00 39.95           C  
ATOM   3700  CD2 LEU R 253      42.590  42.005  68.088  1.00 39.95           C  
ATOM   3701  H   LEU R 253      39.135  43.390  68.324  1.00  0.00           H  
ATOM   3702  HA  LEU R 253      40.960  42.947  66.113  1.00  0.00           H  
ATOM   3703  HB2 LEU R 253      39.286  40.926  67.661  1.00  0.00           H  
ATOM   3704  HB3 LEU R 253      40.615  40.572  66.600  1.00  0.00           H  
ATOM   3705  HG  LEU R 253      40.797  42.067  69.244  1.00  0.00           H  
ATOM   3706 HD11 LEU R 253      42.422  39.676  69.176  1.00  0.00           H  
ATOM   3707 HD12 LEU R 253      41.041  40.049  70.198  1.00  0.00           H  
ATOM   3708 HD13 LEU R 253      40.813  39.272  68.638  1.00  0.00           H  
ATOM   3709 HD21 LEU R 253      43.418  41.582  68.657  1.00  0.00           H  
ATOM   3710 HD22 LEU R 253      42.807  41.846  67.032  1.00  0.00           H  
ATOM   3711 HD23 LEU R 253      42.604  43.079  68.268  1.00  0.00           H  
ATOM   3712  N   GLY R 254      37.770  42.822  65.520  1.00 39.29           N  
ATOM   3713  CA  GLY R 254      36.760  42.767  64.464  1.00 39.29           C  
ATOM   3714  C   GLY R 254      37.007  43.841  63.395  1.00 39.29           C  
ATOM   3715  O   GLY R 254      36.798  43.564  62.216  1.00 39.29           O  
ATOM   3716  H   GLY R 254      37.480  43.208  66.407  1.00  0.00           H  
ATOM   3717  HA2 GLY R 254      36.748  41.776  64.006  1.00  0.00           H  
ATOM   3718  HA3 GLY R 254      35.774  42.930  64.897  1.00  0.00           H  
ATOM   3719  N   ILE R 255      37.483  45.036  63.789  1.00 39.98           N  
ATOM   3720  CA  ILE R 255      37.876  46.115  62.876  1.00 39.98           C  
ATOM   3721  C   ILE R 255      39.195  45.805  62.134  1.00 39.98           C  
ATOM   3722  O   ILE R 255      39.284  46.100  60.943  1.00 39.98           O  
ATOM   3723  CB  ILE R 255      37.969  47.485  63.621  1.00 39.98           C  
ATOM   3724  CG1 ILE R 255      36.554  47.997  63.979  1.00 39.98           C  
ATOM   3725  CG2 ILE R 255      38.757  48.598  62.890  1.00 39.98           C  
ATOM   3726  CD1 ILE R 255      36.532  49.058  65.088  1.00 39.98           C  
ATOM   3727  H   ILE R 255      37.612  45.219  64.774  1.00  0.00           H  
ATOM   3728  HA  ILE R 255      37.098  46.206  62.114  1.00  0.00           H  
ATOM   3729  HB  ILE R 255      38.494  47.299  64.561  1.00  0.00           H  
ATOM   3730 HG12 ILE R 255      36.074  48.397  63.085  1.00  0.00           H  
ATOM   3731 HG13 ILE R 255      35.921  47.168  64.298  1.00  0.00           H  
ATOM   3732 HG21 ILE R 255      38.728  49.537  63.441  1.00  0.00           H  
ATOM   3733 HG22 ILE R 255      39.811  48.346  62.784  1.00  0.00           H  
ATOM   3734 HG23 ILE R 255      38.351  48.787  61.895  1.00  0.00           H  
ATOM   3735 HD11 ILE R 255      35.549  49.108  65.555  1.00  0.00           H  
ATOM   3736 HD12 ILE R 255      37.255  48.827  65.872  1.00  0.00           H  
ATOM   3737 HD13 ILE R 255      36.763  50.049  64.697  1.00  0.00           H  
ATOM   3738  N   VAL R 256      40.170  45.198  62.836  1.00 39.32           N  
ATOM   3739  CA  VAL R 256      41.475  44.812  62.286  1.00 39.32           C  
ATOM   3740  C   VAL R 256      41.365  43.760  61.165  1.00 39.32           C  
ATOM   3741  O   VAL R 256      41.851  44.013  60.061  1.00 39.32           O  
ATOM   3742  CB  VAL R 256      42.446  44.319  63.404  1.00 39.32           C  
ATOM   3743  CG1 VAL R 256      43.677  43.521  62.922  1.00 39.32           C  
ATOM   3744  CG2 VAL R 256      42.929  45.494  64.270  1.00 39.32           C  
ATOM   3745  H   VAL R 256      40.021  44.992  63.813  1.00  0.00           H  
ATOM   3746  HA  VAL R 256      41.906  45.707  61.838  1.00  0.00           H  
ATOM   3747  HB  VAL R 256      41.880  43.658  64.061  1.00  0.00           H  
ATOM   3748 HG11 VAL R 256      44.383  43.370  63.737  1.00  0.00           H  
ATOM   3749 HG12 VAL R 256      43.409  42.531  62.553  1.00  0.00           H  
ATOM   3750 HG13 VAL R 256      44.200  44.049  62.125  1.00  0.00           H  
ATOM   3751 HG21 VAL R 256      43.435  45.139  65.168  1.00  0.00           H  
ATOM   3752 HG22 VAL R 256      43.634  46.118  63.721  1.00  0.00           H  
ATOM   3753 HG23 VAL R 256      42.107  46.133  64.588  1.00  0.00           H  
ATOM   3754  N   MET R 257      40.711  42.622  61.458  1.00 42.32           N  
ATOM   3755  CA  MET R 257      40.489  41.555  60.482  1.00 42.32           C  
ATOM   3756  C   MET R 257      39.401  41.893  59.455  1.00 42.32           C  
ATOM   3757  O   MET R 257      39.510  41.432  58.322  1.00 42.32           O  
ATOM   3758  CB  MET R 257      40.179  40.222  61.195  1.00 42.32           C  
ATOM   3759  CG  MET R 257      41.365  39.634  61.981  1.00 42.32           C  
ATOM   3760  SD  MET R 257      42.913  39.385  61.056  1.00 42.32           S  
ATOM   3761  CE  MET R 257      42.359  38.319  59.699  1.00 42.32           C  
ATOM   3762  H   MET R 257      40.332  42.478  62.385  1.00  0.00           H  
ATOM   3763  HA  MET R 257      41.407  41.429  59.904  1.00  0.00           H  
ATOM   3764  HB2 MET R 257      39.337  40.363  61.875  1.00  0.00           H  
ATOM   3765  HB3 MET R 257      39.844  39.479  60.471  1.00  0.00           H  
ATOM   3766  HG2 MET R 257      41.591  40.278  62.832  1.00  0.00           H  
ATOM   3767  HG3 MET R 257      41.071  38.672  62.403  1.00  0.00           H  
ATOM   3768  HE1 MET R 257      43.216  37.986  59.114  1.00  0.00           H  
ATOM   3769  HE2 MET R 257      41.848  37.443  60.091  1.00  0.00           H  
ATOM   3770  HE3 MET R 257      41.681  38.857  59.038  1.00  0.00           H  
ATOM   3771  N   GLY R 258      38.402  42.703  59.846  1.00 36.94           N  
ATOM   3772  CA  GLY R 258      37.291  43.129  58.994  1.00 36.94           C  
ATOM   3773  C   GLY R 258      37.803  43.882  57.765  1.00 36.94           C  
ATOM   3774  O   GLY R 258      37.553  43.437  56.647  1.00 36.94           O  
ATOM   3775  H   GLY R 258      38.386  43.038  60.800  1.00  0.00           H  
ATOM   3776  HA2 GLY R 258      36.707  42.259  58.688  1.00  0.00           H  
ATOM   3777  HA3 GLY R 258      36.626  43.782  59.559  1.00  0.00           H  
ATOM   3778  N   VAL R 259      38.565  44.969  57.981  1.00 37.86           N  
ATOM   3779  CA  VAL R 259      39.142  45.809  56.929  1.00 37.86           C  
ATOM   3780  C   VAL R 259      40.108  45.047  55.997  1.00 37.86           C  
ATOM   3781  O   VAL R 259      40.000  45.218  54.785  1.00 37.86           O  
ATOM   3782  CB  VAL R 259      39.845  47.066  57.522  1.00 37.86           C  
ATOM   3783  CG1 VAL R 259      40.671  47.888  56.513  1.00 37.86           C  
ATOM   3784  CG2 VAL R 259      38.823  48.000  58.193  1.00 37.86           C  
ATOM   3785  H   VAL R 259      38.759  45.257  58.931  1.00  0.00           H  
ATOM   3786  HA  VAL R 259      38.312  46.160  56.315  1.00  0.00           H  
ATOM   3787  HB  VAL R 259      40.531  46.731  58.302  1.00  0.00           H  
ATOM   3788 HG11 VAL R 259      41.054  48.798  56.974  1.00  0.00           H  
ATOM   3789 HG12 VAL R 259      41.535  47.333  56.160  1.00  0.00           H  
ATOM   3790 HG13 VAL R 259      40.071  48.170  55.649  1.00  0.00           H  
ATOM   3791 HG21 VAL R 259      39.319  48.841  58.679  1.00  0.00           H  
ATOM   3792 HG22 VAL R 259      38.123  48.406  57.463  1.00  0.00           H  
ATOM   3793 HG23 VAL R 259      38.239  47.488  58.957  1.00  0.00           H  
ATOM   3794  N   PHE R 260      40.989  44.197  56.559  1.00 40.06           N  
ATOM   3795  CA  PHE R 260      41.926  43.374  55.789  1.00 40.06           C  
ATOM   3796  C   PHE R 260      41.237  42.378  54.838  1.00 40.06           C  
ATOM   3797  O   PHE R 260      41.585  42.338  53.659  1.00 40.06           O  
ATOM   3798  CB  PHE R 260      42.964  42.707  56.724  1.00 40.06           C  
ATOM   3799  CG  PHE R 260      43.893  41.700  56.057  1.00 40.06           C  
ATOM   3800  CD1 PHE R 260      44.890  42.145  55.165  1.00 40.06           C  
ATOM   3801  CD2 PHE R 260      43.673  40.314  56.200  1.00 40.06           C  
ATOM   3802  CE1 PHE R 260      45.659  41.224  54.466  1.00 40.06           C  
ATOM   3803  CE2 PHE R 260      44.460  39.408  55.499  1.00 40.06           C  
ATOM   3804  CZ  PHE R 260      45.449  39.861  54.636  1.00 40.06           C  
ATOM   3805  H   PHE R 260      41.012  44.089  57.564  1.00  0.00           H  
ATOM   3806  HA  PHE R 260      42.486  44.060  55.149  1.00  0.00           H  
ATOM   3807  HB2 PHE R 260      43.591  43.487  57.157  1.00  0.00           H  
ATOM   3808  HB3 PHE R 260      42.461  42.228  57.566  1.00  0.00           H  
ATOM   3809  HD1 PHE R 260      45.050  43.203  55.011  1.00  0.00           H  
ATOM   3810  HD2 PHE R 260      42.891  39.953  56.853  1.00  0.00           H  
ATOM   3811  HE1 PHE R 260      46.418  41.567  53.781  1.00  0.00           H  
ATOM   3812  HE2 PHE R 260      44.293  38.348  55.617  1.00  0.00           H  
ATOM   3813  HZ  PHE R 260      46.051  39.151  54.088  1.00  0.00           H  
ATOM   3814  N   LEU R 261      40.259  41.622  55.364  1.00 39.21           N  
ATOM   3815  CA  LEU R 261      39.535  40.602  54.609  1.00 39.21           C  
ATOM   3816  C   LEU R 261      38.593  41.197  53.542  1.00 39.21           C  
ATOM   3817  O   LEU R 261      38.524  40.618  52.463  1.00 39.21           O  
ATOM   3818  CB  LEU R 261      38.792  39.639  55.565  1.00 39.21           C  
ATOM   3819  CG  LEU R 261      39.703  38.810  56.509  1.00 39.21           C  
ATOM   3820  CD1 LEU R 261      38.860  38.110  57.594  1.00 39.21           C  
ATOM   3821  CD2 LEU R 261      40.613  37.814  55.761  1.00 39.21           C  
ATOM   3822  H   LEU R 261      40.008  41.721  56.340  1.00  0.00           H  
ATOM   3823  HA  LEU R 261      40.281  40.017  54.067  1.00  0.00           H  
ATOM   3824  HB2 LEU R 261      38.095  40.224  56.167  1.00  0.00           H  
ATOM   3825  HB3 LEU R 261      38.175  38.951  54.985  1.00  0.00           H  
ATOM   3826  HG  LEU R 261      40.377  39.489  57.028  1.00  0.00           H  
ATOM   3827 HD11 LEU R 261      39.294  37.165  57.924  1.00  0.00           H  
ATOM   3828 HD12 LEU R 261      38.771  38.742  58.477  1.00  0.00           H  
ATOM   3829 HD13 LEU R 261      37.849  37.900  57.245  1.00  0.00           H  
ATOM   3830 HD21 LEU R 261      40.570  36.806  56.174  1.00  0.00           H  
ATOM   3831 HD22 LEU R 261      40.346  37.731  54.711  1.00  0.00           H  
ATOM   3832 HD23 LEU R 261      41.655  38.130  55.804  1.00  0.00           H  
ATOM   3833  N   ILE R 262      37.921  42.336  53.796  1.00 42.19           N  
ATOM   3834  CA  ILE R 262      37.021  42.940  52.797  1.00 42.19           C  
ATOM   3835  C   ILE R 262      37.742  43.778  51.719  1.00 42.19           C  
ATOM   3836  O   ILE R 262      37.151  43.996  50.662  1.00 42.19           O  
ATOM   3837  CB  ILE R 262      35.881  43.800  53.417  1.00 42.19           C  
ATOM   3838  CG1 ILE R 262      36.313  45.166  54.012  1.00 42.19           C  
ATOM   3839  CG2 ILE R 262      35.024  42.960  54.384  1.00 42.19           C  
ATOM   3840  CD1 ILE R 262      35.137  46.075  54.391  1.00 42.19           C  
ATOM   3841  H   ILE R 262      37.996  42.796  54.694  1.00  0.00           H  
ATOM   3842  HA  ILE R 262      36.525  42.129  52.258  1.00  0.00           H  
ATOM   3843  HB  ILE R 262      35.214  44.045  52.588  1.00  0.00           H  
ATOM   3844 HG12 ILE R 262      36.939  45.010  54.883  1.00  0.00           H  
ATOM   3845 HG13 ILE R 262      36.932  45.727  53.314  1.00  0.00           H  
ATOM   3846 HG21 ILE R 262      34.134  43.501  54.705  1.00  0.00           H  
ATOM   3847 HG22 ILE R 262      34.683  42.043  53.902  1.00  0.00           H  
ATOM   3848 HG23 ILE R 262      35.573  42.672  55.277  1.00  0.00           H  
ATOM   3849 HD11 ILE R 262      35.471  47.106  54.506  1.00  0.00           H  
ATOM   3850 HD12 ILE R 262      34.361  46.063  53.627  1.00  0.00           H  
ATOM   3851 HD13 ILE R 262      34.689  45.767  55.336  1.00  0.00           H  
ATOM   3852  N   CYS R 263      38.980  44.228  51.989  1.00 46.02           N  
ATOM   3853  CA  CYS R 263      39.787  44.999  51.039  1.00 46.02           C  
ATOM   3854  C   CYS R 263      40.624  44.094  50.119  1.00 46.02           C  
ATOM   3855  O   CYS R 263      40.928  44.531  49.012  1.00 46.02           O  
ATOM   3856  CB  CYS R 263      40.709  46.016  51.741  1.00 46.02           C  
ATOM   3857  SG  CYS R 263      39.738  47.402  52.405  1.00 46.02           S  
ATOM   3858  H   CYS R 263      39.397  44.042  52.891  1.00  0.00           H  
ATOM   3859  HA  CYS R 263      39.124  45.569  50.383  1.00  0.00           H  
ATOM   3860  HB2 CYS R 263      41.287  45.545  52.538  1.00  0.00           H  
ATOM   3861  HB3 CYS R 263      41.434  46.431  51.041  1.00  0.00           H  
ATOM   3862  HG  CYS R 263      39.174  46.706  53.398  1.00  0.00           H  
ATOM   3863  N   TRP R 264      40.983  42.875  50.563  1.00 45.95           N  
ATOM   3864  CA  TRP R 264      41.898  41.996  49.827  1.00 45.95           C  
ATOM   3865  C   TRP R 264      41.304  40.668  49.344  1.00 45.95           C  
ATOM   3866  O   TRP R 264      41.786  40.182  48.318  1.00 45.95           O  
ATOM   3867  CB  TRP R 264      43.186  41.762  50.636  1.00 45.95           C  
ATOM   3868  CG  TRP R 264      44.125  42.924  50.668  1.00 45.95           C  
ATOM   3869  CD1 TRP R 264      44.468  43.658  51.750  1.00 45.95           C  
ATOM   3870  CD2 TRP R 264      44.838  43.509  49.540  1.00 45.95           C  
ATOM   3871  CE2 TRP R 264      45.659  44.572  50.022  1.00 45.95           C  
ATOM   3872  CE3 TRP R 264      44.878  43.242  48.153  1.00 45.95           C  
ATOM   3873  NE1 TRP R 264      45.393  44.614  51.376  1.00 45.95           N  
ATOM   3874  CZ2 TRP R 264      46.498  45.313  49.171  1.00 45.95           C  
ATOM   3875  CZ3 TRP R 264      45.705  43.982  47.288  1.00 45.95           C  
ATOM   3876  CH2 TRP R 264      46.517  45.015  47.795  1.00 45.95           C  
ATOM   3877  H   TRP R 264      40.712  42.576  51.489  1.00  0.00           H  
ATOM   3878  HA  TRP R 264      42.202  42.479  48.896  1.00  0.00           H  
ATOM   3879  HB2 TRP R 264      42.956  41.445  51.652  1.00  0.00           H  
ATOM   3880  HB3 TRP R 264      43.755  40.947  50.189  1.00  0.00           H  
ATOM   3881  HD1 TRP R 264      44.091  43.492  52.748  1.00  0.00           H  
ATOM   3882  HE1 TRP R 264      45.799  45.258  52.042  1.00  0.00           H  
ATOM   3883  HE3 TRP R 264      44.265  42.451  47.746  1.00  0.00           H  
ATOM   3884  HZ2 TRP R 264      47.109  46.111  49.566  1.00  0.00           H  
ATOM   3885  HZ3 TRP R 264      45.710  43.753  46.234  1.00  0.00           H  
ATOM   3886  HH2 TRP R 264      47.142  45.589  47.128  1.00  0.00           H  
ATOM   3887  N   CYS R 265      40.282  40.107  50.022  1.00 51.59           N  
ATOM   3888  CA  CYS R 265      39.634  38.867  49.561  1.00 51.59           C  
ATOM   3889  C   CYS R 265      38.952  38.965  48.181  1.00 51.59           C  
ATOM   3890  O   CYS R 265      39.093  37.995  47.440  1.00 51.59           O  
ATOM   3891  CB  CYS R 265      38.629  38.223  50.538  1.00 51.59           C  
ATOM   3892  SG  CYS R 265      39.453  37.620  52.029  1.00 51.59           S  
ATOM   3893  H   CYS R 265      39.905  40.543  50.852  1.00  0.00           H  
ATOM   3894  HA  CYS R 265      40.444  38.143  49.441  1.00  0.00           H  
ATOM   3895  HB2 CYS R 265      37.825  38.907  50.805  1.00  0.00           H  
ATOM   3896  HB3 CYS R 265      38.148  37.359  50.076  1.00  0.00           H  
ATOM   3897  HG  CYS R 265      39.701  38.830  52.540  1.00  0.00           H  
ATOM   3898  N   PRO R 266      38.295  40.096  47.813  1.00 50.78           N  
ATOM   3899  CA  PRO R 266      37.706  40.249  46.469  1.00 50.78           C  
ATOM   3900  C   PRO R 266      38.704  40.093  45.309  1.00 50.78           C  
ATOM   3901  O   PRO R 266      38.423  39.316  44.397  1.00 50.78           O  
ATOM   3902  CB  PRO R 266      37.050  41.639  46.499  1.00 50.78           C  
ATOM   3903  CG  PRO R 266      36.723  41.865  47.962  1.00 50.78           C  
ATOM   3904  CD  PRO R 266      37.910  41.226  48.668  1.00 50.78           C  
ATOM   3905  HA  PRO R 266      36.925  39.492  46.373  1.00  0.00           H  
ATOM   3906  HB2 PRO R 266      37.746  42.413  46.173  1.00  0.00           H  
ATOM   3907  HB3 PRO R 266      36.163  41.701  45.868  1.00  0.00           H  
ATOM   3908  HG2 PRO R 266      36.580  42.916  48.216  1.00  0.00           H  
ATOM   3909  HG3 PRO R 266      35.809  41.325  48.219  1.00  0.00           H  
ATOM   3910  HD2 PRO R 266      38.736  41.938  48.706  1.00  0.00           H  
ATOM   3911  HD3 PRO R 266      37.652  40.941  49.686  1.00  0.00           H  
ATOM   3912  N   PHE R 267      39.853  40.789  45.386  1.00 53.33           N  
ATOM   3913  CA  PHE R 267      40.900  40.725  44.368  1.00 53.33           C  
ATOM   3914  C   PHE R 267      41.553  39.341  44.257  1.00 53.33           C  
ATOM   3915  O   PHE R 267      41.505  38.745  43.181  1.00 53.33           O  
ATOM   3916  CB  PHE R 267      41.935  41.861  44.543  1.00 53.33           C  
ATOM   3917  CG  PHE R 267      43.058  41.828  43.516  1.00 53.33           C  
ATOM   3918  CD1 PHE R 267      42.809  42.258  42.196  1.00 53.33           C  
ATOM   3919  CD2 PHE R 267      44.271  41.163  43.798  1.00 53.33           C  
ATOM   3920  CE1 PHE R 267      43.757  42.052  41.203  1.00 53.33           C  
ATOM   3921  CE2 PHE R 267      45.207  40.967  42.792  1.00 53.33           C  
ATOM   3922  CZ  PHE R 267      44.952  41.411  41.501  1.00 53.33           C  
ATOM   3923  H   PHE R 267      40.025  41.394  46.176  1.00  0.00           H  
ATOM   3924  HA  PHE R 267      40.413  40.895  43.409  1.00  0.00           H  
ATOM   3925  HB2 PHE R 267      41.425  42.819  44.445  1.00  0.00           H  
ATOM   3926  HB3 PHE R 267      42.357  41.846  45.549  1.00  0.00           H  
ATOM   3927  HD1 PHE R 267      41.872  42.729  41.941  1.00  0.00           H  
ATOM   3928  HD2 PHE R 267      44.464  40.779  44.788  1.00  0.00           H  
ATOM   3929  HE1 PHE R 267      43.559  42.379  40.193  1.00  0.00           H  
ATOM   3930  HE2 PHE R 267      46.129  40.449  43.015  1.00  0.00           H  
ATOM   3931  HZ  PHE R 267      45.681  41.242  40.722  1.00  0.00           H  
ATOM   3932  N   PHE R 268      42.153  38.871  45.363  1.00 51.37           N  
ATOM   3933  CA  PHE R 268      42.925  37.631  45.398  1.00 51.37           C  
ATOM   3934  C   PHE R 268      42.129  36.357  45.073  1.00 51.37           C  
ATOM   3935  O   PHE R 268      42.692  35.474  44.425  1.00 51.37           O  
ATOM   3936  CB  PHE R 268      43.719  37.522  46.719  1.00 51.37           C  
ATOM   3937  CG  PHE R 268      45.051  38.255  46.710  1.00 51.37           C  
ATOM   3938  CD1 PHE R 268      46.152  37.708  46.014  1.00 51.37           C  
ATOM   3939  CD2 PHE R 268      45.177  39.536  47.287  1.00 51.37           C  
ATOM   3940  CE1 PHE R 268      47.357  38.396  45.961  1.00 51.37           C  
ATOM   3941  CE2 PHE R 268      46.393  40.204  47.230  1.00 51.37           C  
ATOM   3942  CZ  PHE R 268      47.478  39.636  46.575  1.00 51.37           C  
ATOM   3943  H   PHE R 268      42.128  39.409  46.220  1.00  0.00           H  
ATOM   3944  HA  PHE R 268      43.658  37.709  44.591  1.00  0.00           H  
ATOM   3945  HB2 PHE R 268      43.117  37.874  47.558  1.00  0.00           H  
ATOM   3946  HB3 PHE R 268      43.938  36.481  46.945  1.00  0.00           H  
ATOM   3947  HD1 PHE R 268      46.067  36.749  45.526  1.00  0.00           H  
ATOM   3948  HD2 PHE R 268      44.341  39.990  47.796  1.00  0.00           H  
ATOM   3949  HE1 PHE R 268      48.203  37.967  45.445  1.00  0.00           H  
ATOM   3950  HE2 PHE R 268      46.508  41.166  47.703  1.00  0.00           H  
ATOM   3951  HZ  PHE R 268      48.420  40.164  46.545  1.00  0.00           H  
ATOM   3952  N   ILE R 269      40.843  36.292  45.471  1.00 59.30           N  
ATOM   3953  CA  ILE R 269      39.996  35.125  45.210  1.00 59.30           C  
ATOM   3954  C   ILE R 269      39.533  35.032  43.741  1.00 59.30           C  
ATOM   3955  O   ILE R 269      39.469  33.922  43.217  1.00 59.30           O  
ATOM   3956  CB  ILE R 269      38.765  35.049  46.169  1.00 59.30           C  
ATOM   3957  CG1 ILE R 269      38.336  33.592  46.452  1.00 59.30           C  
ATOM   3958  CG2 ILE R 269      37.530  35.872  45.733  1.00 59.30           C  
ATOM   3959  CD1 ILE R 269      39.421  32.740  47.132  1.00 59.30           C  
ATOM   3960  H   ILE R 269      40.423  37.052  45.989  1.00  0.00           H  
ATOM   3961  HA  ILE R 269      40.622  34.251  45.390  1.00  0.00           H  
ATOM   3962  HB  ILE R 269      39.086  35.460  47.128  1.00  0.00           H  
ATOM   3963 HG12 ILE R 269      37.454  33.596  47.094  1.00  0.00           H  
ATOM   3964 HG13 ILE R 269      38.023  33.111  45.524  1.00  0.00           H  
ATOM   3965 HG21 ILE R 269      36.800  35.933  46.540  1.00  0.00           H  
ATOM   3966 HG22 ILE R 269      37.801  36.894  45.468  1.00  0.00           H  
ATOM   3967 HG23 ILE R 269      37.021  35.432  44.875  1.00  0.00           H  
ATOM   3968 HD11 ILE R 269      38.975  32.019  47.815  1.00  0.00           H  
ATOM   3969 HD12 ILE R 269      39.998  32.181  46.395  1.00  0.00           H  
ATOM   3970 HD13 ILE R 269      40.118  33.351  47.707  1.00  0.00           H  
ATOM   3971  N   CYS R 270      39.271  36.179  43.086  1.00 62.07           N  
ATOM   3972  CA  CYS R 270      38.936  36.228  41.660  1.00 62.07           C  
ATOM   3973  C   CYS R 270      40.164  35.888  40.802  1.00 62.07           C  
ATOM   3974  O   CYS R 270      40.050  35.054  39.906  1.00 62.07           O  
ATOM   3975  CB  CYS R 270      38.369  37.593  41.226  1.00 62.07           C  
ATOM   3976  SG  CYS R 270      36.740  37.880  41.971  1.00 62.07           S  
ATOM   3977  H   CYS R 270      39.349  37.064  43.564  1.00  0.00           H  
ATOM   3978  HA  CYS R 270      38.175  35.471  41.459  1.00  0.00           H  
ATOM   3979  HB2 CYS R 270      39.048  38.395  41.511  1.00  0.00           H  
ATOM   3980  HB3 CYS R 270      38.255  37.639  40.143  1.00  0.00           H  
ATOM   3981  HG  CYS R 270      37.194  38.141  43.202  1.00  0.00           H  
ATOM   3982  N   THR R 271      41.310  36.513  41.120  1.00 61.02           N  
ATOM   3983  CA  THR R 271      42.571  36.405  40.384  1.00 61.02           C  
ATOM   3984  C   THR R 271      43.185  34.993  40.385  1.00 61.02           C  
ATOM   3985  O   THR R 271      43.754  34.604  39.367  1.00 61.02           O  
ATOM   3986  CB  THR R 271      43.632  37.395  40.938  1.00 61.02           C  
ATOM   3987  CG2 THR R 271      45.025  37.350  40.277  1.00 61.02           C  
ATOM   3988  OG1 THR R 271      43.143  38.711  40.787  1.00 61.02           O  
ATOM   3989  H   THR R 271      41.312  37.159  41.898  1.00  0.00           H  
ATOM   3990  HA  THR R 271      42.360  36.668  39.345  1.00  0.00           H  
ATOM   3991  HB  THR R 271      43.756  37.224  42.009  1.00  0.00           H  
ATOM   3992  HG1 THR R 271      42.420  38.843  41.408  1.00  0.00           H  
ATOM   3993 HG21 THR R 271      45.654  38.164  40.638  1.00  0.00           H  
ATOM   3994 HG22 THR R 271      45.556  36.424  40.497  1.00  0.00           H  
ATOM   3995 HG23 THR R 271      44.949  37.446  39.193  1.00  0.00           H  
ATOM   3996  N   VAL R 272      43.046  34.240  41.492  1.00 65.84           N  
ATOM   3997  CA  VAL R 272      43.537  32.860  41.575  1.00 65.84           C  
ATOM   3998  C   VAL R 272      42.652  31.852  40.799  1.00 65.84           C  
ATOM   3999  O   VAL R 272      43.117  30.742  40.557  1.00 65.84           O  
ATOM   4000  CB  VAL R 272      43.734  32.411  43.056  1.00 65.84           C  
ATOM   4001  CG1 VAL R 272      42.433  32.100  43.819  1.00 65.84           C  
ATOM   4002  CG2 VAL R 272      44.717  31.235  43.201  1.00 65.84           C  
ATOM   4003  H   VAL R 272      42.574  34.607  42.307  1.00  0.00           H  
ATOM   4004  HA  VAL R 272      44.520  32.837  41.099  1.00  0.00           H  
ATOM   4005  HB  VAL R 272      44.200  33.253  43.570  1.00  0.00           H  
ATOM   4006 HG11 VAL R 272      42.635  31.926  44.876  1.00  0.00           H  
ATOM   4007 HG12 VAL R 272      41.741  32.933  43.754  1.00  0.00           H  
ATOM   4008 HG13 VAL R 272      41.930  31.213  43.434  1.00  0.00           H  
ATOM   4009 HG21 VAL R 272      44.969  31.066  44.248  1.00  0.00           H  
ATOM   4010 HG22 VAL R 272      44.306  30.303  42.812  1.00  0.00           H  
ATOM   4011 HG23 VAL R 272      45.645  31.439  42.670  1.00  0.00           H  
ATOM   4012  N   MET R 273      41.430  32.256  40.396  1.00 74.08           N  
ATOM   4013  CA  MET R 273      40.477  31.426  39.653  1.00 74.08           C  
ATOM   4014  C   MET R 273      40.286  31.837  38.183  1.00 74.08           C  
ATOM   4015  O   MET R 273      39.851  30.981  37.415  1.00 74.08           O  
ATOM   4016  CB  MET R 273      39.113  31.430  40.366  1.00 74.08           C  
ATOM   4017  CG  MET R 273      39.130  30.753  41.743  1.00 74.08           C  
ATOM   4018  SD  MET R 273      37.485  30.332  42.380  1.00 74.08           S  
ATOM   4019  CE  MET R 273      36.724  31.973  42.497  1.00 74.08           C  
ATOM   4020  H   MET R 273      41.122  33.193  40.616  1.00  0.00           H  
ATOM   4021  HA  MET R 273      40.827  30.393  39.630  1.00  0.00           H  
ATOM   4022  HB2 MET R 273      38.771  32.460  40.471  1.00  0.00           H  
ATOM   4023  HB3 MET R 273      38.369  30.928  39.746  1.00  0.00           H  
ATOM   4024  HG2 MET R 273      39.702  29.827  41.691  1.00  0.00           H  
ATOM   4025  HG3 MET R 273      39.636  31.387  42.471  1.00  0.00           H  
ATOM   4026  HE1 MET R 273      35.701  31.878  42.860  1.00  0.00           H  
ATOM   4027  HE2 MET R 273      37.272  32.602  43.195  1.00  0.00           H  
ATOM   4028  HE3 MET R 273      36.694  32.467  41.527  1.00  0.00           H  
ATOM   4029  N   ASP R 274      40.596  33.087  37.789  1.00 77.91           N  
ATOM   4030  CA  ASP R 274      40.494  33.545  36.393  1.00 77.91           C  
ATOM   4031  C   ASP R 274      41.354  32.788  35.359  1.00 77.91           C  
ATOM   4032  O   ASP R 274      40.818  32.507  34.289  1.00 77.91           O  
ATOM   4033  CB  ASP R 274      40.606  35.076  36.195  1.00 77.91           C  
ATOM   4034  CG  ASP R 274      39.433  35.867  36.775  1.00 77.91           C  
ATOM   4035  OD1 ASP R 274      38.280  35.454  36.514  1.00 77.91           O  
ATOM   4036  OD2 ASP R 274      39.701  36.931  37.372  1.00 77.91           O1-
ATOM   4037  H   ASP R 274      40.906  33.770  38.468  1.00  0.00           H  
ATOM   4038  HA  ASP R 274      39.472  33.282  36.108  1.00  0.00           H  
ATOM   4039  HB2 ASP R 274      41.514  35.419  36.691  1.00  0.00           H  
ATOM   4040  HB3 ASP R 274      40.712  35.346  35.144  1.00  0.00           H  
ATOM   4041  N   PRO R 275      42.589  32.350  35.696  1.00 81.89           N  
ATOM   4042  CA  PRO R 275      43.328  31.379  34.869  1.00 81.89           C  
ATOM   4043  C   PRO R 275      42.621  30.026  34.658  1.00 81.89           C  
ATOM   4044  O   PRO R 275      42.658  29.504  33.546  1.00 81.89           O  
ATOM   4045  CB  PRO R 275      44.673  31.230  35.597  1.00 81.89           C  
ATOM   4046  CG  PRO R 275      44.858  32.551  36.321  1.00 81.89           C  
ATOM   4047  CD  PRO R 275      43.439  32.889  36.756  1.00 81.89           C  
ATOM   4048  HA  PRO R 275      43.496  31.842  33.896  1.00  0.00           H  
ATOM   4049  HB2 PRO R 275      44.625  30.427  36.333  1.00  0.00           H  
ATOM   4050  HB3 PRO R 275      45.495  31.014  34.915  1.00  0.00           H  
ATOM   4051  HG2 PRO R 275      45.567  32.500  37.148  1.00  0.00           H  
ATOM   4052  HG3 PRO R 275      45.214  33.304  35.618  1.00  0.00           H  
ATOM   4053  HD2 PRO R 275      43.209  32.387  37.696  1.00  0.00           H  
ATOM   4054  HD3 PRO R 275      43.317  33.963  36.888  1.00  0.00           H  
ATOM   4055  N   PHE R 276      41.970  29.509  35.714  1.00 82.69           N  
ATOM   4056  CA  PHE R 276      41.254  28.228  35.720  1.00 82.69           C  
ATOM   4057  C   PHE R 276      39.853  28.268  35.088  1.00 82.69           C  
ATOM   4058  O   PHE R 276      39.296  27.198  34.838  1.00 82.69           O  
ATOM   4059  CB  PHE R 276      41.196  27.677  37.158  1.00 82.69           C  
ATOM   4060  CG  PHE R 276      42.556  27.330  37.733  1.00 82.69           C  
ATOM   4061  CD1 PHE R 276      43.177  26.101  37.428  1.00 82.69           C  
ATOM   4062  CD2 PHE R 276      43.291  28.310  38.430  1.00 82.69           C  
ATOM   4063  CE1 PHE R 276      44.463  25.842  37.884  1.00 82.69           C  
ATOM   4064  CE2 PHE R 276      44.573  28.033  38.882  1.00 82.69           C  
ATOM   4065  CZ  PHE R 276      45.154  26.800  38.617  1.00 82.69           C  
ATOM   4066  H   PHE R 276      41.961  30.018  36.586  1.00  0.00           H  
ATOM   4067  HA  PHE R 276      41.820  27.514  35.126  1.00  0.00           H  
ATOM   4068  HB2 PHE R 276      40.714  28.400  37.816  1.00  0.00           H  
ATOM   4069  HB3 PHE R 276      40.576  26.780  37.195  1.00  0.00           H  
ATOM   4070  HD1 PHE R 276      42.652  25.357  36.846  1.00  0.00           H  
ATOM   4071  HD2 PHE R 276      42.853  29.280  38.602  1.00  0.00           H  
ATOM   4072  HE1 PHE R 276      44.931  24.894  37.665  1.00  0.00           H  
ATOM   4073  HE2 PHE R 276      45.124  28.788  39.425  1.00  0.00           H  
ATOM   4074  HZ  PHE R 276      46.156  26.596  38.963  1.00  0.00           H  
ATOM   4075  N   LEU R 277      39.315  29.472  34.837  1.00 85.06           N  
ATOM   4076  CA  LEU R 277      37.988  29.689  34.260  1.00 85.06           C  
ATOM   4077  C   LEU R 277      38.053  30.458  32.926  1.00 85.06           C  
ATOM   4078  O   LEU R 277      37.010  30.914  32.467  1.00 85.06           O  
ATOM   4079  CB  LEU R 277      37.076  30.383  35.302  1.00 85.06           C  
ATOM   4080  CG  LEU R 277      36.783  29.560  36.579  1.00 85.06           C  
ATOM   4081  CD1 LEU R 277      35.986  30.398  37.600  1.00 85.06           C  
ATOM   4082  CD2 LEU R 277      36.093  28.210  36.284  1.00 85.06           C  
ATOM   4083  H   LEU R 277      39.829  30.305  35.090  1.00  0.00           H  
ATOM   4084  HA  LEU R 277      37.535  28.733  33.993  1.00  0.00           H  
ATOM   4085  HB2 LEU R 277      37.528  31.339  35.578  1.00  0.00           H  
ATOM   4086  HB3 LEU R 277      36.117  30.625  34.844  1.00  0.00           H  
ATOM   4087  HG  LEU R 277      37.739  29.335  37.053  1.00  0.00           H  
ATOM   4088 HD11 LEU R 277      36.391  30.272  38.604  1.00  0.00           H  
ATOM   4089 HD12 LEU R 277      36.026  31.464  37.372  1.00  0.00           H  
ATOM   4090 HD13 LEU R 277      34.932  30.123  37.636  1.00  0.00           H  
ATOM   4091 HD21 LEU R 277      35.269  28.003  36.968  1.00  0.00           H  
ATOM   4092 HD22 LEU R 277      35.685  28.171  35.274  1.00  0.00           H  
ATOM   4093 HD23 LEU R 277      36.801  27.387  36.383  1.00  0.00           H  
ATOM   4094  N   HIS R 278      39.239  30.528  32.291  1.00 91.02           N  
ATOM   4095  CA  HIS R 278      39.478  31.043  30.931  1.00 91.02           C  
ATOM   4096  C   HIS R 278      39.347  32.569  30.774  1.00 91.02           C  
ATOM   4097  O   HIS R 278      38.894  33.033  29.727  1.00 91.02           O  
ATOM   4098  CB  HIS R 278      38.651  30.277  29.869  1.00 91.02           C  
ATOM   4099  CG  HIS R 278      38.803  28.780  29.928  1.00 91.02           C  
ATOM   4100  CD2 HIS R 278      39.898  27.970  29.728  1.00 91.02           C  
ATOM   4101  ND1 HIS R 278      37.752  27.929  30.215  1.00 91.02           N  
ATOM   4102  CE1 HIS R 278      38.238  26.686  30.187  1.00 91.02           C  
ATOM   4103  NE2 HIS R 278      39.533  26.633  29.898  1.00 91.02           N  
ATOM   4104  H   HIS R 278      40.046  30.123  32.744  1.00  0.00           H  
ATOM   4105  HA  HIS R 278      40.529  30.829  30.732  1.00  0.00           H  
ATOM   4106  HB2 HIS R 278      37.593  30.529  29.945  1.00  0.00           H  
ATOM   4107  HB3 HIS R 278      38.959  30.582  28.868  1.00  0.00           H  
ATOM   4108  HD1 HIS R 278      36.799  28.196  30.419  1.00  0.00           H  
ATOM   4109  HD2 HIS R 278      40.914  28.243  29.482  1.00  0.00           H  
ATOM   4110  HE1 HIS R 278      37.637  25.808  30.378  1.00  0.00           H  
ATOM   4111  N   TYR R 279      39.792  33.321  31.797  1.00 88.20           N  
ATOM   4112  CA  TYR R 279      39.933  34.785  31.816  1.00 88.20           C  
ATOM   4113  C   TYR R 279      38.608  35.510  31.515  1.00 88.20           C  
ATOM   4114  O   TYR R 279      38.560  36.434  30.702  1.00 88.20           O  
ATOM   4115  CB  TYR R 279      41.104  35.220  30.907  1.00 88.20           C  
ATOM   4116  CG  TYR R 279      42.429  34.568  31.266  1.00 88.20           C  
ATOM   4117  CD1 TYR R 279      43.227  35.118  32.290  1.00 88.20           C  
ATOM   4118  CD2 TYR R 279      42.849  33.391  30.611  1.00 88.20           C  
ATOM   4119  CE1 TYR R 279      44.433  34.493  32.660  1.00 88.20           C  
ATOM   4120  CE2 TYR R 279      44.055  32.765  30.980  1.00 88.20           C  
ATOM   4121  CZ  TYR R 279      44.848  33.316  32.006  1.00 88.20           C  
ATOM   4122  OH  TYR R 279      46.013  32.710  32.375  1.00 88.20           O  
ATOM   4123  H   TYR R 279      40.143  32.851  32.623  1.00  0.00           H  
ATOM   4124  HA  TYR R 279      40.193  35.052  32.840  1.00  0.00           H  
ATOM   4125  HB2 TYR R 279      40.878  35.004  29.862  1.00  0.00           H  
ATOM   4126  HB3 TYR R 279      41.234  36.300  30.975  1.00  0.00           H  
ATOM   4127  HD1 TYR R 279      42.911  36.014  32.803  1.00  0.00           H  
ATOM   4128  HD2 TYR R 279      42.241  32.958  29.829  1.00  0.00           H  
ATOM   4129  HE1 TYR R 279      45.035  34.917  33.450  1.00  0.00           H  
ATOM   4130  HE2 TYR R 279      44.368  31.860  30.480  1.00  0.00           H  
ATOM   4131  HH  TYR R 279      46.478  33.194  33.065  1.00  0.00           H  
ATOM   4132  N   ILE R 280      37.551  35.019  32.173  1.00 85.20           N  
ATOM   4133  CA  ILE R 280      36.155  35.408  31.995  1.00 85.20           C  
ATOM   4134  C   ILE R 280      35.743  36.708  32.704  1.00 85.20           C  
ATOM   4135  O   ILE R 280      34.636  37.180  32.441  1.00 85.20           O  
ATOM   4136  CB  ILE R 280      35.218  34.279  32.507  1.00 85.20           C  
ATOM   4137  CG1 ILE R 280      35.621  33.756  33.912  1.00 85.20           C  
ATOM   4138  CG2 ILE R 280      35.105  33.166  31.451  1.00 85.20           C  
ATOM   4139  CD1 ILE R 280      34.514  32.976  34.629  1.00 85.20           C  
ATOM   4140  H   ILE R 280      37.699  34.249  32.810  1.00  0.00           H  
ATOM   4141  HA  ILE R 280      35.979  35.560  30.929  1.00  0.00           H  
ATOM   4142  HB  ILE R 280      34.205  34.674  32.609  1.00  0.00           H  
ATOM   4143 HG12 ILE R 280      36.513  33.134  33.844  1.00  0.00           H  
ATOM   4144 HG13 ILE R 280      35.899  34.589  34.558  1.00  0.00           H  
ATOM   4145 HG21 ILE R 280      34.516  32.321  31.806  1.00  0.00           H  
ATOM   4146 HG22 ILE R 280      34.622  33.541  30.550  1.00  0.00           H  
ATOM   4147 HG23 ILE R 280      36.086  32.801  31.152  1.00  0.00           H  
ATOM   4148 HD11 ILE R 280      34.806  32.744  35.652  1.00  0.00           H  
ATOM   4149 HD12 ILE R 280      33.590  33.553  34.674  1.00  0.00           H  
ATOM   4150 HD13 ILE R 280      34.297  32.035  34.125  1.00  0.00           H  
ATOM   4151  N   ILE R 281      36.603  37.262  33.579  1.00 81.04           N  
ATOM   4152  CA  ILE R 281      36.302  38.474  34.341  1.00 81.04           C  
ATOM   4153  C   ILE R 281      36.122  39.701  33.409  1.00 81.04           C  
ATOM   4154  O   ILE R 281      37.020  39.982  32.611  1.00 81.04           O  
ATOM   4155  CB  ILE R 281      37.394  38.782  35.408  1.00 81.04           C  
ATOM   4156  CG1 ILE R 281      36.948  39.913  36.363  1.00 81.04           C  
ATOM   4157  CG2 ILE R 281      38.814  39.055  34.861  1.00 81.04           C  
ATOM   4158  CD1 ILE R 281      37.685  39.932  37.706  1.00 81.04           C  
ATOM   4159  H   ILE R 281      37.497  36.826  33.755  1.00  0.00           H  
ATOM   4160  HA  ILE R 281      35.398  38.242  34.900  1.00  0.00           H  
ATOM   4161  HB  ILE R 281      37.461  37.880  36.014  1.00  0.00           H  
ATOM   4162 HG12 ILE R 281      37.078  40.881  35.882  1.00  0.00           H  
ATOM   4163 HG13 ILE R 281      35.884  39.821  36.574  1.00  0.00           H  
ATOM   4164 HG21 ILE R 281      39.546  39.070  35.669  1.00  0.00           H  
ATOM   4165 HG22 ILE R 281      39.127  38.279  34.162  1.00  0.00           H  
ATOM   4166 HG23 ILE R 281      38.886  40.016  34.354  1.00  0.00           H  
ATOM   4167 HD11 ILE R 281      37.135  40.541  38.420  1.00  0.00           H  
ATOM   4168 HD12 ILE R 281      37.787  38.931  38.123  1.00  0.00           H  
ATOM   4169 HD13 ILE R 281      38.681  40.360  37.607  1.00  0.00           H  
ATOM   4170  N   PRO R 282      34.963  40.401  33.505  1.00 81.71           N  
ATOM   4171  CA  PRO R 282      34.771  41.713  32.854  1.00 81.71           C  
ATOM   4172  C   PRO R 282      35.870  42.732  33.242  1.00 81.71           C  
ATOM   4173  O   PRO R 282      36.179  42.821  34.432  1.00 81.71           O  
ATOM   4174  CB  PRO R 282      33.396  42.170  33.381  1.00 81.71           C  
ATOM   4175  CG  PRO R 282      32.657  40.885  33.692  1.00 81.71           C  
ATOM   4176  CD  PRO R 282      33.761  39.995  34.236  1.00 81.71           C  
ATOM   4177  HA  PRO R 282      34.696  41.520  31.786  1.00  0.00           H  
ATOM   4178  HB2 PRO R 282      33.496  42.753  34.297  1.00  0.00           H  
ATOM   4179  HB3 PRO R 282      32.860  42.787  32.659  1.00  0.00           H  
ATOM   4180  HG2 PRO R 282      31.826  41.017  34.385  1.00  0.00           H  
ATOM   4181  HG3 PRO R 282      32.263  40.458  32.769  1.00  0.00           H  
ATOM   4182  HD2 PRO R 282      33.910  40.178  35.300  1.00  0.00           H  
ATOM   4183  HD3 PRO R 282      33.496  38.946  34.096  1.00  0.00           H  
ATOM   4184  N   PRO R 283      36.435  43.483  32.264  1.00 82.95           N  
ATOM   4185  CA  PRO R 283      37.427  44.549  32.538  1.00 82.95           C  
ATOM   4186  C   PRO R 283      37.013  45.586  33.600  1.00 82.95           C  
ATOM   4187  O   PRO R 283      37.860  46.010  34.385  1.00 82.95           O  
ATOM   4188  CB  PRO R 283      37.648  45.212  31.168  1.00 82.95           C  
ATOM   4189  CG  PRO R 283      37.325  44.122  30.163  1.00 82.95           C  
ATOM   4190  CD  PRO R 283      36.191  43.354  30.826  1.00 82.95           C  
ATOM   4191  HA  PRO R 283      38.348  44.058  32.858  1.00  0.00           H  
ATOM   4192  HB2 PRO R 283      36.960  46.047  31.023  1.00  0.00           H  
ATOM   4193  HB3 PRO R 283      38.661  45.597  31.047  1.00  0.00           H  
ATOM   4194  HG2 PRO R 283      37.073  44.502  29.173  1.00  0.00           H  
ATOM   4195  HG3 PRO R 283      38.192  43.466  30.059  1.00  0.00           H  
ATOM   4196  HD2 PRO R 283      35.224  43.800  30.589  1.00  0.00           H  
ATOM   4197  HD3 PRO R 283      36.197  42.320  30.478  1.00  0.00           H  
ATOM   4198  N   THR R 284      35.715  45.935  33.618  1.00 80.12           N  
ATOM   4199  CA  THR R 284      35.100  46.866  34.564  1.00 80.12           C  
ATOM   4200  C   THR R 284      35.079  46.357  36.020  1.00 80.12           C  
ATOM   4201  O   THR R 284      35.229  47.170  36.931  1.00 80.12           O  
ATOM   4202  CB  THR R 284      33.640  47.198  34.158  1.00 80.12           C  
ATOM   4203  CG2 THR R 284      32.978  48.324  34.974  1.00 80.12           C  
ATOM   4204  OG1 THR R 284      33.600  47.572  32.794  1.00 80.12           O  
ATOM   4205  H   THR R 284      35.093  45.563  32.917  1.00  0.00           H  
ATOM   4206  HA  THR R 284      35.685  47.789  34.541  1.00  0.00           H  
ATOM   4207  HB  THR R 284      33.027  46.300  34.249  1.00  0.00           H  
ATOM   4208  HG1 THR R 284      32.730  47.925  32.599  1.00  0.00           H  
ATOM   4209 HG21 THR R 284      31.997  48.580  34.569  1.00  0.00           H  
ATOM   4210 HG22 THR R 284      32.824  48.039  36.015  1.00  0.00           H  
ATOM   4211 HG23 THR R 284      33.587  49.229  34.963  1.00  0.00           H  
ATOM   4212  N   LEU R 285      34.934  45.033  36.226  1.00 75.66           N  
ATOM   4213  CA  LEU R 285      35.023  44.420  37.555  1.00 75.66           C  
ATOM   4214  C   LEU R 285      36.457  44.463  38.105  1.00 75.66           C  
ATOM   4215  O   LEU R 285      36.626  44.729  39.292  1.00 75.66           O  
ATOM   4216  CB  LEU R 285      34.453  42.983  37.534  1.00 75.66           C  
ATOM   4217  CG  LEU R 285      34.406  42.279  38.916  1.00 75.66           C  
ATOM   4218  CD1 LEU R 285      33.579  43.069  39.955  1.00 75.66           C  
ATOM   4219  CD2 LEU R 285      33.931  40.818  38.780  1.00 75.66           C  
ATOM   4220  H   LEU R 285      34.847  44.403  35.441  1.00  0.00           H  
ATOM   4221  HA  LEU R 285      34.403  45.022  38.222  1.00  0.00           H  
ATOM   4222  HB2 LEU R 285      33.444  43.007  37.117  1.00  0.00           H  
ATOM   4223  HB3 LEU R 285      35.043  42.377  36.847  1.00  0.00           H  
ATOM   4224  HG  LEU R 285      35.425  42.217  39.300  1.00  0.00           H  
ATOM   4225 HD11 LEU R 285      32.967  42.424  40.586  1.00  0.00           H  
ATOM   4226 HD12 LEU R 285      34.237  43.628  40.620  1.00  0.00           H  
ATOM   4227 HD13 LEU R 285      32.904  43.785  39.484  1.00  0.00           H  
ATOM   4228 HD21 LEU R 285      34.674  40.128  39.184  1.00  0.00           H  
ATOM   4229 HD22 LEU R 285      32.994  40.627  39.304  1.00  0.00           H  
ATOM   4230 HD23 LEU R 285      33.769  40.539  37.740  1.00  0.00           H  
ATOM   4231  N   ASN R 286      37.453  44.251  37.230  1.00 74.55           N  
ATOM   4232  CA  ASN R 286      38.874  44.300  37.576  1.00 74.55           C  
ATOM   4233  C   ASN R 286      39.351  45.700  38.019  1.00 74.55           C  
ATOM   4234  O   ASN R 286      40.292  45.768  38.805  1.00 74.55           O  
ATOM   4235  CB  ASN R 286      39.722  43.769  36.401  1.00 74.55           C  
ATOM   4236  CG  ASN R 286      40.890  42.887  36.851  1.00 74.55           C  
ATOM   4237  ND2 ASN R 286      41.948  43.491  37.397  1.00 74.55           N  
ATOM   4238  OD1 ASN R 286      40.842  41.670  36.701  1.00 74.55           O  
ATOM   4239  H   ASN R 286      37.231  44.049  36.265  1.00  0.00           H  
ATOM   4240  HA  ASN R 286      39.042  43.671  38.454  1.00  0.00           H  
ATOM   4241  HB2 ASN R 286      39.100  43.123  35.776  1.00  0.00           H  
ATOM   4242  HB3 ASN R 286      40.049  44.568  35.741  1.00  0.00           H  
ATOM   4243 HD21 ASN R 286      41.940  44.486  37.571  1.00  0.00           H  
ATOM   4244 HD22 ASN R 286      42.734  42.938  37.703  1.00  0.00           H  
ATOM   4245  N   ASP R 287      38.670  46.777  37.580  1.00 76.77           N  
ATOM   4246  CA  ASP R 287      38.785  48.122  38.158  1.00 76.77           C  
ATOM   4247  C   ASP R 287      38.403  48.110  39.653  1.00 76.77           C  
ATOM   4248  O   ASP R 287      39.243  48.436  40.488  1.00 76.77           O  
ATOM   4249  CB  ASP R 287      38.033  49.191  37.314  1.00 76.77           C  
ATOM   4250  CG  ASP R 287      37.617  50.474  38.051  1.00 76.77           C  
ATOM   4251  OD1 ASP R 287      38.507  51.317  38.287  1.00 76.77           O  
ATOM   4252  OD2 ASP R 287      36.412  50.583  38.369  1.00 76.77           O1-
ATOM   4253  H   ASP R 287      37.907  46.643  36.932  1.00  0.00           H  
ATOM   4254  HA  ASP R 287      39.843  48.388  38.113  1.00  0.00           H  
ATOM   4255  HB2 ASP R 287      38.646  49.489  36.461  1.00  0.00           H  
ATOM   4256  HB3 ASP R 287      37.146  48.766  36.851  1.00  0.00           H  
ATOM   4257  N   VAL R 288      37.162  47.693  39.956  1.00 68.70           N  
ATOM   4258  CA  VAL R 288      36.599  47.679  41.307  1.00 68.70           C  
ATOM   4259  C   VAL R 288      37.432  46.850  42.310  1.00 68.70           C  
ATOM   4260  O   VAL R 288      37.688  47.346  43.405  1.00 68.70           O  
ATOM   4261  CB  VAL R 288      35.124  47.183  41.318  1.00 68.70           C  
ATOM   4262  CG1 VAL R 288      34.492  47.107  42.724  1.00 68.70           C  
ATOM   4263  CG2 VAL R 288      34.237  48.055  40.410  1.00 68.70           C  
ATOM   4264  H   VAL R 288      36.535  47.428  39.210  1.00  0.00           H  
ATOM   4265  HA  VAL R 288      36.607  48.714  41.656  1.00  0.00           H  
ATOM   4266  HB  VAL R 288      35.097  46.173  40.905  1.00  0.00           H  
ATOM   4267 HG11 VAL R 288      33.432  46.853  42.666  1.00  0.00           H  
ATOM   4268 HG12 VAL R 288      34.958  46.345  43.348  1.00  0.00           H  
ATOM   4269 HG13 VAL R 288      34.573  48.062  43.244  1.00  0.00           H  
ATOM   4270 HG21 VAL R 288      33.206  47.701  40.404  1.00  0.00           H  
ATOM   4271 HG22 VAL R 288      34.231  49.093  40.743  1.00  0.00           H  
ATOM   4272 HG23 VAL R 288      34.580  48.045  39.375  1.00  0.00           H  
ATOM   4273  N   LEU R 289      37.901  45.656  41.903  1.00 62.83           N  
ATOM   4274  CA  LEU R 289      38.766  44.797  42.719  1.00 62.83           C  
ATOM   4275  C   LEU R 289      40.111  45.451  43.088  1.00 62.83           C  
ATOM   4276  O   LEU R 289      40.539  45.330  44.237  1.00 62.83           O  
ATOM   4277  CB  LEU R 289      39.030  43.452  42.010  1.00 62.83           C  
ATOM   4278  CG  LEU R 289      37.803  42.562  41.721  1.00 62.83           C  
ATOM   4279  CD1 LEU R 289      38.262  41.225  41.128  1.00 62.83           C  
ATOM   4280  CD2 LEU R 289      36.887  42.335  42.935  1.00 62.83           C  
ATOM   4281  H   LEU R 289      37.658  45.313  40.982  1.00  0.00           H  
ATOM   4282  HA  LEU R 289      38.245  44.614  43.660  1.00  0.00           H  
ATOM   4283  HB2 LEU R 289      39.566  43.633  41.076  1.00  0.00           H  
ATOM   4284  HB3 LEU R 289      39.709  42.877  42.636  1.00  0.00           H  
ATOM   4285  HG  LEU R 289      37.203  43.048  40.959  1.00  0.00           H  
ATOM   4286 HD11 LEU R 289      37.434  40.717  40.637  1.00  0.00           H  
ATOM   4287 HD12 LEU R 289      39.061  41.352  40.397  1.00  0.00           H  
ATOM   4288 HD13 LEU R 289      38.631  40.566  41.912  1.00  0.00           H  
ATOM   4289 HD21 LEU R 289      36.553  41.301  43.009  1.00  0.00           H  
ATOM   4290 HD22 LEU R 289      37.392  42.572  43.868  1.00  0.00           H  
ATOM   4291 HD23 LEU R 289      35.996  42.961  42.871  1.00  0.00           H  
ATOM   4292  N   ILE R 290      40.731  46.146  42.120  1.00 61.49           N  
ATOM   4293  CA  ILE R 290      41.987  46.883  42.285  1.00 61.49           C  
ATOM   4294  C   ILE R 290      41.883  48.058  43.275  1.00 61.49           C  
ATOM   4295  O   ILE R 290      42.768  48.205  44.118  1.00 61.49           O  
ATOM   4296  CB  ILE R 290      42.533  47.365  40.901  1.00 61.49           C  
ATOM   4297  CG1 ILE R 290      43.134  46.181  40.114  1.00 61.49           C  
ATOM   4298  CG2 ILE R 290      43.499  48.576  40.907  1.00 61.49           C  
ATOM   4299  CD1 ILE R 290      44.360  45.549  40.770  1.00 61.49           C  
ATOM   4300  H   ILE R 290      40.303  46.210  41.206  1.00  0.00           H  
ATOM   4301  HA  ILE R 290      42.699  46.185  42.726  1.00  0.00           H  
ATOM   4302  HB  ILE R 290      41.677  47.693  40.313  1.00  0.00           H  
ATOM   4303 HG12 ILE R 290      42.392  45.391  40.020  1.00  0.00           H  
ATOM   4304 HG13 ILE R 290      43.373  46.490  39.096  1.00  0.00           H  
ATOM   4305 HG21 ILE R 290      43.893  48.767  39.908  1.00  0.00           H  
ATOM   4306 HG22 ILE R 290      42.998  49.493  41.219  1.00  0.00           H  
ATOM   4307 HG23 ILE R 290      44.347  48.420  41.572  1.00  0.00           H  
ATOM   4308 HD11 ILE R 290      45.069  45.203  40.021  1.00  0.00           H  
ATOM   4309 HD12 ILE R 290      44.853  46.255  41.432  1.00  0.00           H  
ATOM   4310 HD13 ILE R 290      44.078  44.698  41.385  1.00  0.00           H  
ATOM   4311  N   TRP R 291      40.799  48.844  43.171  1.00 65.50           N  
ATOM   4312  CA  TRP R 291      40.542  50.003  44.026  1.00 65.50           C  
ATOM   4313  C   TRP R 291      40.103  49.665  45.459  1.00 65.50           C  
ATOM   4314  O   TRP R 291      40.393  50.457  46.356  1.00 65.50           O  
ATOM   4315  CB  TRP R 291      39.600  50.984  43.307  1.00 65.50           C  
ATOM   4316  CG  TRP R 291      40.318  51.786  42.262  1.00 65.50           C  
ATOM   4317  CD1 TRP R 291      40.449  51.478  40.952  1.00 65.50           C  
ATOM   4318  CD2 TRP R 291      41.145  52.966  42.474  1.00 65.50           C  
ATOM   4319  CE2 TRP R 291      41.780  53.299  41.241  1.00 65.50           C  
ATOM   4320  CE3 TRP R 291      41.442  53.780  43.594  1.00 65.50           C  
ATOM   4321  NE1 TRP R 291      41.312  52.363  40.346  1.00 65.50           N  
ATOM   4322  CZ2 TRP R 291      42.673  54.375  41.128  1.00 65.50           C  
ATOM   4323  CZ3 TRP R 291      42.321  54.876  43.485  1.00 65.50           C  
ATOM   4324  CH2 TRP R 291      42.942  55.168  42.255  1.00 65.50           C  
ATOM   4325  H   TRP R 291      40.119  48.662  42.445  1.00  0.00           H  
ATOM   4326  HA  TRP R 291      41.491  50.527  44.164  1.00  0.00           H  
ATOM   4327  HB2 TRP R 291      38.749  50.463  42.864  1.00  0.00           H  
ATOM   4328  HB3 TRP R 291      39.187  51.698  44.020  1.00  0.00           H  
ATOM   4329  HD1 TRP R 291      39.962  50.661  40.456  1.00  0.00           H  
ATOM   4330  HE1 TRP R 291      41.536  52.306  39.362  1.00  0.00           H  
ATOM   4331  HE3 TRP R 291      40.984  53.557  44.546  1.00  0.00           H  
ATOM   4332  HZ2 TRP R 291      43.151  54.583  40.186  1.00  0.00           H  
ATOM   4333  HZ3 TRP R 291      42.532  55.489  44.348  1.00  0.00           H  
ATOM   4334  HH2 TRP R 291      43.632  55.991  42.171  1.00  0.00           H  
ATOM   4335  N   PHE R 292      39.499  48.483  45.674  1.00 58.25           N  
ATOM   4336  CA  PHE R 292      39.314  47.896  47.005  1.00 58.25           C  
ATOM   4337  C   PHE R 292      40.642  47.487  47.665  1.00 58.25           C  
ATOM   4338  O   PHE R 292      40.799  47.703  48.866  1.00 58.25           O  
ATOM   4339  CB  PHE R 292      38.323  46.714  46.946  1.00 58.25           C  
ATOM   4340  CG  PHE R 292      36.865  47.092  47.154  1.00 58.25           C  
ATOM   4341  CD1 PHE R 292      36.192  47.927  46.236  1.00 58.25           C  
ATOM   4342  CD2 PHE R 292      36.176  46.646  48.303  1.00 58.25           C  
ATOM   4343  CE1 PHE R 292      34.859  48.255  46.439  1.00 58.25           C  
ATOM   4344  CE2 PHE R 292      34.845  46.992  48.492  1.00 58.25           C  
ATOM   4345  CZ  PHE R 292      34.187  47.785  47.560  1.00 58.25           C  
ATOM   4346  H   PHE R 292      39.265  47.892  44.887  1.00  0.00           H  
ATOM   4347  HA  PHE R 292      38.879  48.660  47.652  1.00  0.00           H  
ATOM   4348  HB2 PHE R 292      38.409  46.201  45.987  1.00  0.00           H  
ATOM   4349  HB3 PHE R 292      38.582  45.961  47.694  1.00  0.00           H  
ATOM   4350  HD1 PHE R 292      36.704  48.325  45.378  1.00  0.00           H  
ATOM   4351  HD2 PHE R 292      36.676  46.027  49.033  1.00  0.00           H  
ATOM   4352  HE1 PHE R 292      34.346  48.886  45.728  1.00  0.00           H  
ATOM   4353  HE2 PHE R 292      34.319  46.640  49.368  1.00  0.00           H  
ATOM   4354  HZ  PHE R 292      33.151  48.048  47.715  1.00  0.00           H  
ATOM   4355  N   GLY R 293      41.579  46.946  46.863  1.00 54.25           N  
ATOM   4356  CA  GLY R 293      42.930  46.563  47.284  1.00 54.25           C  
ATOM   4357  C   GLY R 293      43.743  47.777  47.757  1.00 54.25           C  
ATOM   4358  O   GLY R 293      44.406  47.697  48.791  1.00 54.25           O  
ATOM   4359  H   GLY R 293      41.356  46.801  45.888  1.00  0.00           H  
ATOM   4360  HA2 GLY R 293      42.892  45.818  48.077  1.00  0.00           H  
ATOM   4361  HA3 GLY R 293      43.444  46.101  46.439  1.00  0.00           H  
ATOM   4362  N   TYR R 294      43.640  48.908  47.036  1.00 58.35           N  
ATOM   4363  CA  TYR R 294      44.273  50.184  47.385  1.00 58.35           C  
ATOM   4364  C   TYR R 294      43.665  50.882  48.611  1.00 58.35           C  
ATOM   4365  O   TYR R 294      44.360  51.690  49.224  1.00 58.35           O  
ATOM   4366  CB  TYR R 294      44.199  51.147  46.186  1.00 58.35           C  
ATOM   4367  CG  TYR R 294      44.968  50.783  44.928  1.00 58.35           C  
ATOM   4368  CD1 TYR R 294      46.108  49.947  44.958  1.00 58.35           C  
ATOM   4369  CD2 TYR R 294      44.558  51.352  43.706  1.00 58.35           C  
ATOM   4370  CE1 TYR R 294      46.826  49.686  43.778  1.00 58.35           C  
ATOM   4371  CE2 TYR R 294      45.283  51.102  42.528  1.00 58.35           C  
ATOM   4372  CZ  TYR R 294      46.414  50.267  42.563  1.00 58.35           C  
ATOM   4373  OH  TYR R 294      47.100  50.020  41.415  1.00 58.35           O  
ATOM   4374  H   TYR R 294      43.088  48.903  46.190  1.00  0.00           H  
ATOM   4375  HA  TYR R 294      45.317  49.995  47.638  1.00  0.00           H  
ATOM   4376  HB2 TYR R 294      43.152  51.304  45.918  1.00  0.00           H  
ATOM   4377  HB3 TYR R 294      44.575  52.125  46.486  1.00  0.00           H  
ATOM   4378  HD1 TYR R 294      46.457  49.503  45.877  1.00  0.00           H  
ATOM   4379  HD2 TYR R 294      43.695  51.999  43.670  1.00  0.00           H  
ATOM   4380  HE1 TYR R 294      47.694  49.047  43.814  1.00  0.00           H  
ATOM   4381  HE2 TYR R 294      44.959  51.549  41.599  1.00  0.00           H  
ATOM   4382  HH  TYR R 294      47.856  49.424  41.515  1.00  0.00           H  
ATOM   4383  N   LEU R 295      42.400  50.579  48.951  1.00 56.10           N  
ATOM   4384  CA  LEU R 295      41.714  51.165  50.104  1.00 56.10           C  
ATOM   4385  C   LEU R 295      42.194  50.626  51.461  1.00 56.10           C  
ATOM   4386  O   LEU R 295      41.914  51.280  52.464  1.00 56.10           O  
ATOM   4387  CB  LEU R 295      40.184  51.049  49.935  1.00 56.10           C  
ATOM   4388  CG  LEU R 295      39.573  52.237  49.160  1.00 56.10           C  
ATOM   4389  CD1 LEU R 295      38.131  51.933  48.713  1.00 56.10           C  
ATOM   4390  CD2 LEU R 295      39.664  53.560  49.952  1.00 56.10           C  
ATOM   4391  H   LEU R 295      41.876  49.909  48.405  1.00  0.00           H  
ATOM   4392  HA  LEU R 295      41.972  52.225  50.122  1.00  0.00           H  
ATOM   4393  HB2 LEU R 295      39.951  50.109  49.436  1.00  0.00           H  
ATOM   4394  HB3 LEU R 295      39.687  50.988  50.905  1.00  0.00           H  
ATOM   4395  HG  LEU R 295      40.159  52.361  48.249  1.00  0.00           H  
ATOM   4396 HD11 LEU R 295      37.946  52.333  47.715  1.00  0.00           H  
ATOM   4397 HD12 LEU R 295      37.933  50.862  48.667  1.00  0.00           H  
ATOM   4398 HD13 LEU R 295      37.390  52.365  49.385  1.00  0.00           H  
ATOM   4399 HD21 LEU R 295      38.714  54.094  49.986  1.00  0.00           H  
ATOM   4400 HD22 LEU R 295      39.976  53.399  50.983  1.00  0.00           H  
ATOM   4401 HD23 LEU R 295      40.389  54.233  49.494  1.00  0.00           H  
ATOM   4402  N   ASN R 296      42.955  49.514  51.494  1.00 54.11           N  
ATOM   4403  CA  ASN R 296      43.632  49.070  52.715  1.00 54.11           C  
ATOM   4404  C   ASN R 296      44.735  50.057  53.150  1.00 54.11           C  
ATOM   4405  O   ASN R 296      44.821  50.340  54.339  1.00 54.11           O  
ATOM   4406  CB  ASN R 296      44.178  47.629  52.561  1.00 54.11           C  
ATOM   4407  CG  ASN R 296      44.555  46.935  53.882  1.00 54.11           C  
ATOM   4408  ND2 ASN R 296      43.802  47.160  54.959  1.00 54.11           N  
ATOM   4409  OD1 ASN R 296      45.528  46.188  53.932  1.00 54.11           O  
ATOM   4410  H   ASN R 296      43.160  49.011  50.642  1.00  0.00           H  
ATOM   4411  HA  ASN R 296      42.891  49.080  53.517  1.00  0.00           H  
ATOM   4412  HB2 ASN R 296      43.418  47.003  52.097  1.00  0.00           H  
ATOM   4413  HB3 ASN R 296      45.032  47.616  51.881  1.00  0.00           H  
ATOM   4414 HD21 ASN R 296      43.003  47.774  54.910  1.00  0.00           H  
ATOM   4415 HD22 ASN R 296      44.054  46.745  55.845  1.00  0.00           H  
ATOM   4416  N   SER R 297      45.494  50.620  52.191  1.00 55.43           N  
ATOM   4417  CA  SER R 297      46.503  51.661  52.433  1.00 55.43           C  
ATOM   4418  C   SER R 297      45.916  52.990  52.954  1.00 55.43           C  
ATOM   4419  O   SER R 297      46.625  53.729  53.635  1.00 55.43           O  
ATOM   4420  CB  SER R 297      47.319  51.891  51.146  1.00 55.43           C  
ATOM   4421  OG  SER R 297      48.174  50.793  50.903  1.00 55.43           O  
ATOM   4422  H   SER R 297      45.360  50.355  51.225  1.00  0.00           H  
ATOM   4423  HA  SER R 297      47.178  51.297  53.210  1.00  0.00           H  
ATOM   4424  HB2 SER R 297      46.675  52.051  50.281  1.00  0.00           H  
ATOM   4425  HB3 SER R 297      47.945  52.780  51.231  1.00  0.00           H  
ATOM   4426  HG  SER R 297      48.874  50.789  51.567  1.00  0.00           H  
ATOM   4427  N   THR R 298      44.629  53.250  52.660  1.00 59.09           N  
ATOM   4428  CA  THR R 298      43.867  54.396  53.157  1.00 59.09           C  
ATOM   4429  C   THR R 298      43.390  54.222  54.619  1.00 59.09           C  
ATOM   4430  O   THR R 298      43.232  55.225  55.316  1.00 59.09           O  
ATOM   4431  CB  THR R 298      42.607  54.648  52.280  1.00 59.09           C  
ATOM   4432  CG2 THR R 298      41.888  55.977  52.547  1.00 59.09           C  
ATOM   4433  OG1 THR R 298      42.954  54.639  50.910  1.00 59.09           O  
ATOM   4434  H   THR R 298      44.119  52.610  52.067  1.00  0.00           H  
ATOM   4435  HA  THR R 298      44.505  55.280  53.112  1.00  0.00           H  
ATOM   4436  HB  THR R 298      41.889  53.841  52.427  1.00  0.00           H  
ATOM   4437  HG1 THR R 298      42.187  54.901  50.397  1.00  0.00           H  
ATOM   4438 HG21 THR R 298      41.089  56.151  51.825  1.00  0.00           H  
ATOM   4439 HG22 THR R 298      41.436  56.009  53.537  1.00  0.00           H  
ATOM   4440 HG23 THR R 298      42.596  56.800  52.469  1.00  0.00           H  
ATOM   4441  N   PHE R 299      43.177  52.965  55.054  1.00 53.92           N  
ATOM   4442  CA  PHE R 299      42.584  52.616  56.352  1.00 53.92           C  
ATOM   4443  C   PHE R 299      43.586  52.056  57.376  1.00 53.92           C  
ATOM   4444  O   PHE R 299      43.286  52.113  58.567  1.00 53.92           O  
ATOM   4445  CB  PHE R 299      41.439  51.606  56.128  1.00 53.92           C  
ATOM   4446  CG  PHE R 299      40.279  52.073  55.258  1.00 53.92           C  
ATOM   4447  CD1 PHE R 299      39.773  53.390  55.341  1.00 53.92           C  
ATOM   4448  CD2 PHE R 299      39.589  51.132  54.464  1.00 53.92           C  
ATOM   4449  CE1 PHE R 299      38.675  53.763  54.578  1.00 53.92           C  
ATOM   4450  CE2 PHE R 299      38.492  51.524  53.710  1.00 53.92           C  
ATOM   4451  CZ  PHE R 299      38.042  52.836  53.760  1.00 53.92           C  
ATOM   4452  H   PHE R 299      43.347  52.192  54.425  1.00  0.00           H  
ATOM   4453  HA  PHE R 299      42.167  53.509  56.820  1.00  0.00           H  
ATOM   4454  HB2 PHE R 299      41.859  50.709  55.668  1.00  0.00           H  
ATOM   4455  HB3 PHE R 299      41.024  51.289  57.086  1.00  0.00           H  
ATOM   4456  HD1 PHE R 299      40.237  54.125  55.980  1.00  0.00           H  
ATOM   4457  HD2 PHE R 299      39.928  50.109  54.414  1.00  0.00           H  
ATOM   4458  HE1 PHE R 299      38.306  54.777  54.626  1.00  0.00           H  
ATOM   4459  HE2 PHE R 299      37.988  50.803  53.082  1.00  0.00           H  
ATOM   4460  HZ  PHE R 299      37.189  53.133  53.168  1.00  0.00           H  
ATOM   4461  N   ASN R 300      44.755  51.558  56.935  1.00 54.11           N  
ATOM   4462  CA  ASN R 300      45.866  51.130  57.799  1.00 54.11           C  
ATOM   4463  C   ASN R 300      46.418  52.211  58.753  1.00 54.11           C  
ATOM   4464  O   ASN R 300      46.672  51.844  59.901  1.00 54.11           O  
ATOM   4465  CB  ASN R 300      47.013  50.517  56.957  1.00 54.11           C  
ATOM   4466  CG  ASN R 300      46.756  49.096  56.442  1.00 54.11           C  
ATOM   4467  ND2 ASN R 300      47.552  48.667  55.462  1.00 54.11           N  
ATOM   4468  OD1 ASN R 300      45.873  48.388  56.924  1.00 54.11           O  
ATOM   4469  H   ASN R 300      44.922  51.494  55.939  1.00  0.00           H  
ATOM   4470  HA  ASN R 300      45.419  50.344  58.412  1.00  0.00           H  
ATOM   4471  HB2 ASN R 300      47.273  51.178  56.128  1.00  0.00           H  
ATOM   4472  HB3 ASN R 300      47.910  50.434  57.571  1.00  0.00           H  
ATOM   4473 HD21 ASN R 300      48.274  49.267  55.086  1.00  0.00           H  
ATOM   4474 HD22 ASN R 300      47.428  47.740  55.078  1.00  0.00           H  
ATOM   4475  N   PRO R 301      46.525  53.508  58.365  1.00 58.73           N  
ATOM   4476  CA  PRO R 301      46.836  54.560  59.352  1.00 58.73           C  
ATOM   4477  C   PRO R 301      45.769  54.710  60.454  1.00 58.73           C  
ATOM   4478  O   PRO R 301      46.140  54.888  61.611  1.00 58.73           O  
ATOM   4479  CB  PRO R 301      47.015  55.840  58.516  1.00 58.73           C  
ATOM   4480  CG  PRO R 301      46.291  55.560  57.211  1.00 58.73           C  
ATOM   4481  CD  PRO R 301      46.514  54.067  57.009  1.00 58.73           C  
ATOM   4482  HA  PRO R 301      47.785  54.326  59.839  1.00  0.00           H  
ATOM   4483  HB2 PRO R 301      46.653  56.745  59.005  1.00  0.00           H  
ATOM   4484  HB3 PRO R 301      48.077  55.992  58.314  1.00  0.00           H  
ATOM   4485  HG2 PRO R 301      45.224  55.754  57.338  1.00  0.00           H  
ATOM   4486  HG3 PRO R 301      46.644  56.171  56.379  1.00  0.00           H  
ATOM   4487  HD2 PRO R 301      45.762  53.681  56.329  1.00  0.00           H  
ATOM   4488  HD3 PRO R 301      47.485  53.873  56.554  1.00  0.00           H  
ATOM   4489  N   MET R 302      44.481  54.588  60.088  1.00 57.66           N  
ATOM   4490  CA  MET R 302      43.340  54.710  60.998  1.00 57.66           C  
ATOM   4491  C   MET R 302      43.261  53.593  62.051  1.00 57.66           C  
ATOM   4492  O   MET R 302      43.079  53.895  63.231  1.00 57.66           O  
ATOM   4493  CB  MET R 302      42.019  54.817  60.210  1.00 57.66           C  
ATOM   4494  CG  MET R 302      42.020  55.912  59.133  1.00 57.66           C  
ATOM   4495  SD  MET R 302      40.420  56.116  58.316  1.00 57.66           S  
ATOM   4496  CE  MET R 302      40.848  57.434  57.150  1.00 57.66           C  
ATOM   4497  H   MET R 302      44.259  54.399  59.121  1.00  0.00           H  
ATOM   4498  HA  MET R 302      43.464  55.651  61.526  1.00  0.00           H  
ATOM   4499  HB2 MET R 302      41.781  53.864  59.738  1.00  0.00           H  
ATOM   4500  HB3 MET R 302      41.201  55.009  60.906  1.00  0.00           H  
ATOM   4501  HG2 MET R 302      42.305  56.867  59.577  1.00  0.00           H  
ATOM   4502  HG3 MET R 302      42.759  55.687  58.363  1.00  0.00           H  
ATOM   4503  HE1 MET R 302      39.981  57.699  56.544  1.00  0.00           H  
ATOM   4504  HE2 MET R 302      41.182  58.323  57.684  1.00  0.00           H  
ATOM   4505  HE3 MET R 302      41.647  57.110  56.482  1.00  0.00           H  
ATOM   4506  N   VAL R 303      43.403  52.333  61.608  1.00 50.29           N  
ATOM   4507  CA  VAL R 303      43.281  51.140  62.447  1.00 50.29           C  
ATOM   4508  C   VAL R 303      44.456  50.972  63.438  1.00 50.29           C  
ATOM   4509  O   VAL R 303      44.219  50.556  64.572  1.00 50.29           O  
ATOM   4510  CB  VAL R 303      43.140  49.860  61.566  1.00 50.29           C  
ATOM   4511  CG1 VAL R 303      43.233  48.519  62.323  1.00 50.29           C  
ATOM   4512  CG2 VAL R 303      41.823  49.884  60.765  1.00 50.29           C  
ATOM   4513  H   VAL R 303      43.544  52.170  60.619  1.00  0.00           H  
ATOM   4514  HA  VAL R 303      42.371  51.244  63.041  1.00  0.00           H  
ATOM   4515  HB  VAL R 303      43.951  49.868  60.837  1.00  0.00           H  
ATOM   4516 HG11 VAL R 303      43.067  47.683  61.644  1.00  0.00           H  
ATOM   4517 HG12 VAL R 303      44.215  48.359  62.768  1.00  0.00           H  
ATOM   4518 HG13 VAL R 303      42.487  48.457  63.116  1.00  0.00           H  
ATOM   4519 HG21 VAL R 303      41.732  49.009  60.121  1.00  0.00           H  
ATOM   4520 HG22 VAL R 303      40.960  49.901  61.428  1.00  0.00           H  
ATOM   4521 HG23 VAL R 303      41.750  50.761  60.123  1.00  0.00           H  
ATOM   4522  N   TYR R 304      45.683  51.300  62.999  1.00 48.80           N  
ATOM   4523  CA  TYR R 304      46.920  51.054  63.750  1.00 48.80           C  
ATOM   4524  C   TYR R 304      47.497  52.299  64.450  1.00 48.80           C  
ATOM   4525  O   TYR R 304      48.535  52.156  65.097  1.00 48.80           O  
ATOM   4526  CB  TYR R 304      47.952  50.386  62.814  1.00 48.80           C  
ATOM   4527  CG  TYR R 304      47.580  48.968  62.412  1.00 48.80           C  
ATOM   4528  CD1 TYR R 304      46.828  48.722  61.244  1.00 48.80           C  
ATOM   4529  CD2 TYR R 304      47.967  47.884  63.227  1.00 48.80           C  
ATOM   4530  CE1 TYR R 304      46.464  47.409  60.895  1.00 48.80           C  
ATOM   4531  CE2 TYR R 304      47.617  46.567  62.871  1.00 48.80           C  
ATOM   4532  CZ  TYR R 304      46.868  46.329  61.703  1.00 48.80           C  
ATOM   4533  OH  TYR R 304      46.543  45.054  61.344  1.00 48.80           O  
ATOM   4534  H   TYR R 304      45.799  51.649  62.057  1.00  0.00           H  
ATOM   4535  HA  TYR R 304      46.719  50.343  64.552  1.00  0.00           H  
ATOM   4536  HB2 TYR R 304      48.109  50.994  61.924  1.00  0.00           H  
ATOM   4537  HB3 TYR R 304      48.927  50.329  63.300  1.00  0.00           H  
ATOM   4538  HD1 TYR R 304      46.511  49.533  60.612  1.00  0.00           H  
ATOM   4539  HD2 TYR R 304      48.537  48.062  64.127  1.00  0.00           H  
ATOM   4540  HE1 TYR R 304      45.882  47.233  60.002  1.00  0.00           H  
ATOM   4541  HE2 TYR R 304      47.925  45.742  63.495  1.00  0.00           H  
ATOM   4542  HH  TYR R 304      46.906  44.390  61.933  1.00  0.00           H  
ATOM   4543  N   ALA R 305      46.833  53.467  64.364  1.00 59.78           N  
ATOM   4544  CA  ALA R 305      47.277  54.689  65.042  1.00 59.78           C  
ATOM   4545  C   ALA R 305      46.102  55.447  65.672  1.00 59.78           C  
ATOM   4546  O   ALA R 305      46.047  55.518  66.898  1.00 59.78           O  
ATOM   4547  CB  ALA R 305      48.124  55.565  64.101  1.00 59.78           C  
ATOM   4548  H   ALA R 305      45.988  53.531  63.815  1.00  0.00           H  
ATOM   4549  HA  ALA R 305      47.925  54.416  65.877  1.00  0.00           H  
ATOM   4550  HB1 ALA R 305      48.656  56.333  64.662  1.00  0.00           H  
ATOM   4551  HB2 ALA R 305      48.878  54.974  63.581  1.00  0.00           H  
ATOM   4552  HB3 ALA R 305      47.525  56.076  63.350  1.00  0.00           H  
ATOM   4553  N   PHE R 306      45.189  55.998  64.849  1.00 64.15           N  
ATOM   4554  CA  PHE R 306      44.077  56.854  65.298  1.00 64.15           C  
ATOM   4555  C   PHE R 306      43.080  56.191  66.264  1.00 64.15           C  
ATOM   4556  O   PHE R 306      42.513  56.894  67.102  1.00 64.15           O  
ATOM   4557  CB  PHE R 306      43.313  57.437  64.093  1.00 64.15           C  
ATOM   4558  CG  PHE R 306      44.067  58.477  63.286  1.00 64.15           C  
ATOM   4559  CD1 PHE R 306      44.974  58.087  62.279  1.00 64.15           C  
ATOM   4560  CD2 PHE R 306      43.975  59.843  63.626  1.00 64.15           C  
ATOM   4561  CE1 PHE R 306      45.706  59.038  61.585  1.00 64.15           C  
ATOM   4562  CE2 PHE R 306      44.710  60.783  62.916  1.00 64.15           C  
ATOM   4563  CZ  PHE R 306      45.568  60.385  61.898  1.00 64.15           C  
ATOM   4564  H   PHE R 306      45.293  55.890  63.850  1.00  0.00           H  
ATOM   4565  HA  PHE R 306      44.520  57.688  65.846  1.00  0.00           H  
ATOM   4566  HB2 PHE R 306      43.012  56.629  63.429  1.00  0.00           H  
ATOM   4567  HB3 PHE R 306      42.379  57.895  64.425  1.00  0.00           H  
ATOM   4568  HD1 PHE R 306      45.099  57.048  62.042  1.00  0.00           H  
ATOM   4569  HD2 PHE R 306      43.323  60.164  64.425  1.00  0.00           H  
ATOM   4570  HE1 PHE R 306      46.387  58.732  60.805  1.00  0.00           H  
ATOM   4571  HE2 PHE R 306      44.618  61.831  63.160  1.00  0.00           H  
ATOM   4572  HZ  PHE R 306      46.140  61.123  61.355  1.00  0.00           H  
ATOM   4573  N   PHE R 307      42.896  54.866  66.139  1.00 61.80           N  
ATOM   4574  CA  PHE R 307      42.045  54.046  67.004  1.00 61.80           C  
ATOM   4575  C   PHE R 307      42.528  54.045  68.466  1.00 61.80           C  
ATOM   4576  O   PHE R 307      41.705  54.125  69.379  1.00 61.80           O  
ATOM   4577  CB  PHE R 307      41.993  52.615  66.423  1.00 61.80           C  
ATOM   4578  CG  PHE R 307      40.991  51.680  67.078  1.00 61.80           C  
ATOM   4579  CD1 PHE R 307      39.633  51.745  66.702  1.00 61.80           C  
ATOM   4580  CD2 PHE R 307      41.365  50.854  68.161  1.00 61.80           C  
ATOM   4581  CE1 PHE R 307      38.695  50.954  67.348  1.00 61.80           C  
ATOM   4582  CE2 PHE R 307      40.407  50.073  68.797  1.00 61.80           C  
ATOM   4583  CZ  PHE R 307      39.081  50.116  68.387  1.00 61.80           C  
ATOM   4584  H   PHE R 307      43.378  54.375  65.399  1.00  0.00           H  
ATOM   4585  HA  PHE R 307      41.040  54.471  66.975  1.00  0.00           H  
ATOM   4586  HB2 PHE R 307      41.735  52.670  65.364  1.00  0.00           H  
ATOM   4587  HB3 PHE R 307      42.983  52.158  66.460  1.00  0.00           H  
ATOM   4588  HD1 PHE R 307      39.321  52.404  65.904  1.00  0.00           H  
ATOM   4589  HD2 PHE R 307      42.392  50.823  68.494  1.00  0.00           H  
ATOM   4590  HE1 PHE R 307      37.661  50.995  67.040  1.00  0.00           H  
ATOM   4591  HE2 PHE R 307      40.697  49.433  69.617  1.00  0.00           H  
ATOM   4592  HZ  PHE R 307      38.346  49.501  68.886  1.00  0.00           H  
ATOM   4593  N   TYR R 308      43.856  53.972  68.642  1.00 66.34           N  
ATOM   4594  CA  TYR R 308      44.531  53.923  69.932  1.00 66.34           C  
ATOM   4595  C   TYR R 308      44.623  55.331  70.555  1.00 66.34           C  
ATOM   4596  O   TYR R 308      45.126  56.235  69.884  1.00 66.34           O  
ATOM   4597  CB  TYR R 308      45.920  53.305  69.716  1.00 66.34           C  
ATOM   4598  CG  TYR R 308      45.827  51.822  69.418  1.00 66.34           C  
ATOM   4599  CD1 TYR R 308      45.652  50.911  70.481  1.00 66.34           C  
ATOM   4600  CD2 TYR R 308      45.820  51.357  68.086  1.00 66.34           C  
ATOM   4601  CE1 TYR R 308      45.443  49.546  70.215  1.00 66.34           C  
ATOM   4602  CE2 TYR R 308      45.605  49.990  67.821  1.00 66.34           C  
ATOM   4603  CZ  TYR R 308      45.407  49.088  68.885  1.00 66.34           C  
ATOM   4604  OH  TYR R 308      45.168  47.768  68.632  1.00 66.34           O  
ATOM   4605  H   TYR R 308      44.460  53.962  67.833  1.00  0.00           H  
ATOM   4606  HA  TYR R 308      43.973  53.223  70.547  1.00  0.00           H  
ATOM   4607  HB2 TYR R 308      46.480  53.821  68.935  1.00  0.00           H  
ATOM   4608  HB3 TYR R 308      46.497  53.414  70.632  1.00  0.00           H  
ATOM   4609  HD1 TYR R 308      45.646  51.264  71.502  1.00  0.00           H  
ATOM   4610  HD2 TYR R 308      45.942  52.049  67.264  1.00  0.00           H  
ATOM   4611  HE1 TYR R 308      45.292  48.855  71.032  1.00  0.00           H  
ATOM   4612  HE2 TYR R 308      45.574  49.644  66.798  1.00  0.00           H  
ATOM   4613  HH  TYR R 308      45.062  47.573  67.699  1.00  0.00           H  
ATOM   4614  N   PRO R 309      44.129  55.499  71.809  1.00 77.52           N  
ATOM   4615  CA  PRO R 309      44.153  56.787  72.529  1.00 77.52           C  
ATOM   4616  C   PRO R 309      45.498  57.531  72.584  1.00 77.52           C  
ATOM   4617  O   PRO R 309      45.485  58.742  72.381  1.00 77.52           O  
ATOM   4618  CB  PRO R 309      43.660  56.442  73.944  1.00 77.52           C  
ATOM   4619  CG  PRO R 309      42.771  55.232  73.750  1.00 77.52           C  
ATOM   4620  CD  PRO R 309      43.452  54.477  72.619  1.00 77.52           C  
ATOM   4621  HA  PRO R 309      43.420  57.431  72.041  1.00  0.00           H  
ATOM   4622  HB2 PRO R 309      44.494  56.169  74.593  1.00  0.00           H  
ATOM   4623  HB3 PRO R 309      43.132  57.271  74.419  1.00  0.00           H  
ATOM   4624  HG2 PRO R 309      42.642  54.637  74.654  1.00  0.00           H  
ATOM   4625  HG3 PRO R 309      41.784  55.560  73.423  1.00  0.00           H  
ATOM   4626  HD2 PRO R 309      44.198  53.782  73.007  1.00  0.00           H  
ATOM   4627  HD3 PRO R 309      42.697  53.914  72.071  1.00  0.00           H  
ATOM   4628  N   TRP R 310      46.608  56.812  72.845  1.00 81.00           N  
ATOM   4629  CA  TRP R 310      47.946  57.379  73.060  1.00 81.00           C  
ATOM   4630  C   TRP R 310      48.451  58.265  71.906  1.00 81.00           C  
ATOM   4631  O   TRP R 310      48.970  59.349  72.171  1.00 81.00           O  
ATOM   4632  CB  TRP R 310      48.960  56.261  73.407  1.00 81.00           C  
ATOM   4633  CG  TRP R 310      49.257  55.229  72.352  1.00 81.00           C  
ATOM   4634  CD1 TRP R 310      48.648  54.027  72.242  1.00 81.00           C  
ATOM   4635  CD2 TRP R 310      50.169  55.318  71.208  1.00 81.00           C  
ATOM   4636  CE2 TRP R 310      50.030  54.132  70.425  1.00 81.00           C  
ATOM   4637  CE3 TRP R 310      51.087  56.288  70.739  1.00 81.00           C  
ATOM   4638  NE1 TRP R 310      49.112  53.372  71.119  1.00 81.00           N  
ATOM   4639  CZ2 TRP R 310      50.736  53.935  69.224  1.00 81.00           C  
ATOM   4640  CZ3 TRP R 310      51.798  56.106  69.535  1.00 81.00           C  
ATOM   4641  CH2 TRP R 310      51.615  54.936  68.772  1.00 81.00           C  
ATOM   4642  H   TRP R 310      46.527  55.814  72.981  1.00  0.00           H  
ATOM   4643  HA  TRP R 310      47.865  58.023  73.938  1.00  0.00           H  
ATOM   4644  HB2 TRP R 310      49.913  56.723  73.672  1.00  0.00           H  
ATOM   4645  HB3 TRP R 310      48.632  55.744  74.309  1.00  0.00           H  
ATOM   4646  HD1 TRP R 310      47.903  53.654  72.930  1.00  0.00           H  
ATOM   4647  HE1 TRP R 310      48.785  52.456  70.847  1.00  0.00           H  
ATOM   4648  HE3 TRP R 310      51.232  57.198  71.303  1.00  0.00           H  
ATOM   4649  HZ2 TRP R 310      50.602  53.030  68.651  1.00  0.00           H  
ATOM   4650  HZ3 TRP R 310      52.481  56.871  69.194  1.00  0.00           H  
ATOM   4651  HH2 TRP R 310      52.159  54.802  67.849  1.00  0.00           H  
ATOM   4652  N   PHE R 311      48.259  57.800  70.658  1.00 80.32           N  
ATOM   4653  CA  PHE R 311      48.650  58.511  69.441  1.00 80.32           C  
ATOM   4654  C   PHE R 311      47.817  59.780  69.231  1.00 80.32           C  
ATOM   4655  O   PHE R 311      48.364  60.817  68.868  1.00 80.32           O  
ATOM   4656  CB  PHE R 311      48.548  57.559  68.225  1.00 80.32           C  
ATOM   4657  CG  PHE R 311      48.840  58.193  66.872  1.00 80.32           C  
ATOM   4658  CD1 PHE R 311      50.174  58.373  66.452  1.00 80.32           C  
ATOM   4659  CD2 PHE R 311      47.799  58.775  66.113  1.00 80.32           C  
ATOM   4660  CE1 PHE R 311      50.446  59.076  65.285  1.00 80.32           C  
ATOM   4661  CE2 PHE R 311      48.092  59.479  64.954  1.00 80.32           C  
ATOM   4662  CZ  PHE R 311      49.410  59.631  64.543  1.00 80.32           C  
ATOM   4663  H   PHE R 311      47.813  56.903  70.528  1.00  0.00           H  
ATOM   4664  HA  PHE R 311      49.694  58.814  69.546  1.00  0.00           H  
ATOM   4665  HB2 PHE R 311      49.236  56.725  68.360  1.00  0.00           H  
ATOM   4666  HB3 PHE R 311      47.552  57.117  68.197  1.00  0.00           H  
ATOM   4667  HD1 PHE R 311      50.989  57.975  67.038  1.00  0.00           H  
ATOM   4668  HD2 PHE R 311      46.773  58.687  66.439  1.00  0.00           H  
ATOM   4669  HE1 PHE R 311      51.465  59.211  64.957  1.00  0.00           H  
ATOM   4670  HE2 PHE R 311      47.295  59.923  64.377  1.00  0.00           H  
ATOM   4671  HZ  PHE R 311      49.624  60.197  63.649  1.00  0.00           H  
ATOM   4672  N   ARG R 312      46.506  59.643  69.468  1.00 86.35           N  
ATOM   4673  CA  ARG R 312      45.492  60.663  69.255  1.00 86.35           C  
ATOM   4674  C   ARG R 312      45.632  61.871  70.197  1.00 86.35           C  
ATOM   4675  O   ARG R 312      45.397  62.988  69.743  1.00 86.35           O  
ATOM   4676  CB  ARG R 312      44.133  59.953  69.351  1.00 86.35           C  
ATOM   4677  CG  ARG R 312      42.885  60.811  69.093  1.00 86.35           C  
ATOM   4678  CD  ARG R 312      41.640  59.936  68.876  1.00 86.35           C  
ATOM   4679  NE  ARG R 312      41.485  58.962  69.969  1.00 86.35           N  
ATOM   4680  CZ  ARG R 312      40.743  57.843  69.946  1.00 86.35           C  
ATOM   4681  NH1 ARG R 312      40.011  57.511  68.875  1.00 86.35           N1+
ATOM   4682  NH2 ARG R 312      40.746  57.035  71.014  1.00 86.35           N1+
ATOM   4683  H   ARG R 312      46.165  58.746  69.785  1.00  0.00           H  
ATOM   4684  HA  ARG R 312      45.611  61.029  68.233  1.00  0.00           H  
ATOM   4685  HB2 ARG R 312      44.135  59.130  68.632  1.00  0.00           H  
ATOM   4686  HB3 ARG R 312      44.046  59.489  70.333  1.00  0.00           H  
ATOM   4687  HG2 ARG R 312      42.721  61.582  69.846  1.00  0.00           H  
ATOM   4688  HG3 ARG R 312      43.068  61.336  68.154  1.00  0.00           H  
ATOM   4689  HD2 ARG R 312      40.747  60.558  68.924  1.00  0.00           H  
ATOM   4690  HD3 ARG R 312      41.658  59.478  67.887  1.00  0.00           H  
ATOM   4691  HE  ARG R 312      42.011  59.164  70.806  1.00  0.00           H  
ATOM   4692 HH11 ARG R 312      40.033  58.090  68.050  1.00  0.00           H  
ATOM   4693 HH12 ARG R 312      39.478  56.653  68.862  1.00  0.00           H  
ATOM   4694 HH21 ARG R 312      41.300  57.256  71.828  1.00  0.00           H  
ATOM   4695 HH22 ARG R 312      40.229  56.168  70.994  1.00  0.00           H  
ATOM   4696  N   LYS R 313      46.062  61.648  71.455  1.00 95.59           N  
ATOM   4697  CA  LYS R 313      46.382  62.734  72.388  1.00 95.59           C  
ATOM   4698  C   LYS R 313      47.675  63.445  71.969  1.00 95.59           C  
ATOM   4699  O   LYS R 313      47.643  64.661  71.805  1.00 95.59           O  
ATOM   4700  CB  LYS R 313      46.475  62.249  73.854  1.00 95.59           C  
ATOM   4701  CG  LYS R 313      45.272  61.452  74.398  1.00 95.59           C  
ATOM   4702  CD  LYS R 313      43.877  61.966  74.001  1.00 95.59           C  
ATOM   4703  CE  LYS R 313      42.777  60.958  74.347  1.00 95.59           C  
ATOM   4704  NZ  LYS R 313      41.452  61.449  73.931  1.00 95.59           N1+
ATOM   4705  H   LYS R 313      46.241  60.704  71.771  1.00  0.00           H  
ATOM   4706  HA  LYS R 313      45.585  63.477  72.336  1.00  0.00           H  
ATOM   4707  HB2 LYS R 313      47.368  61.635  73.989  1.00  0.00           H  
ATOM   4708  HB3 LYS R 313      46.622  63.123  74.489  1.00  0.00           H  
ATOM   4709  HG2 LYS R 313      45.378  60.414  74.102  1.00  0.00           H  
ATOM   4710  HG3 LYS R 313      45.339  61.434  75.487  1.00  0.00           H  
ATOM   4711  HD2 LYS R 313      43.686  62.912  74.509  1.00  0.00           H  
ATOM   4712  HD3 LYS R 313      43.825  62.175  72.933  1.00  0.00           H  
ATOM   4713  HE2 LYS R 313      42.966  60.006  73.849  1.00  0.00           H  
ATOM   4714  HE3 LYS R 313      42.762  60.764  75.420  1.00  0.00           H  
ATOM   4715  HZ1 LYS R 313      41.443  61.605  72.933  1.00  0.00           H  
ATOM   4716  HZ2 LYS R 313      40.749  60.766  74.174  1.00  0.00           H  
ATOM   4717  HZ3 LYS R 313      41.253  62.315  74.412  1.00  0.00           H  
ATOM   4718  N   ALA R 314      48.759  62.673  71.763  1.00 98.77           N  
ATOM   4719  CA  ALA R 314      50.091  63.155  71.376  1.00 98.77           C  
ATOM   4720  C   ALA R 314      50.119  63.983  70.077  1.00 98.77           C  
ATOM   4721  O   ALA R 314      50.843  64.978  70.017  1.00 98.77           O  
ATOM   4722  CB  ALA R 314      51.046  61.956  71.276  1.00 98.77           C  
ATOM   4723  H   ALA R 314      48.683  61.673  71.896  1.00  0.00           H  
ATOM   4724  HA  ALA R 314      50.444  63.802  72.181  1.00  0.00           H  
ATOM   4725  HB1 ALA R 314      52.054  62.280  71.015  1.00  0.00           H  
ATOM   4726  HB2 ALA R 314      51.110  61.424  72.225  1.00  0.00           H  
ATOM   4727  HB3 ALA R 314      50.717  61.243  70.517  1.00  0.00           H  
ATOM   4728  N   LEU R 315      49.293  63.583  69.094  1.00102.88           N  
ATOM   4729  CA  LEU R 315      49.015  64.299  67.848  1.00102.88           C  
ATOM   4730  C   LEU R 315      48.438  65.703  68.095  1.00102.88           C  
ATOM   4731  O   LEU R 315      48.974  66.674  67.562  1.00102.88           O  
ATOM   4732  CB  LEU R 315      48.074  63.421  66.983  1.00102.88           C  
ATOM   4733  CG  LEU R 315      47.358  64.088  65.782  1.00102.88           C  
ATOM   4734  CD1 LEU R 315      48.341  64.681  64.758  1.00102.88           C  
ATOM   4735  CD2 LEU R 315      46.360  63.120  65.121  1.00102.88           C  
ATOM   4736  H   LEU R 315      48.768  62.729  69.226  1.00  0.00           H  
ATOM   4737  HA  LEU R 315      49.964  64.415  67.321  1.00  0.00           H  
ATOM   4738  HB2 LEU R 315      48.634  62.555  66.627  1.00  0.00           H  
ATOM   4739  HB3 LEU R 315      47.295  63.020  67.633  1.00  0.00           H  
ATOM   4740  HG  LEU R 315      46.758  64.915  66.162  1.00  0.00           H  
ATOM   4741 HD11 LEU R 315      47.874  65.483  64.186  1.00  0.00           H  
ATOM   4742 HD12 LEU R 315      49.232  65.099  65.226  1.00  0.00           H  
ATOM   4743 HD13 LEU R 315      48.679  63.919  64.059  1.00  0.00           H  
ATOM   4744 HD21 LEU R 315      46.598  62.940  64.072  1.00  0.00           H  
ATOM   4745 HD22 LEU R 315      46.340  62.148  65.615  1.00  0.00           H  
ATOM   4746 HD23 LEU R 315      45.347  63.521  65.158  1.00  0.00           H  
ATOM   4747  N   LYS R 316      47.356  65.769  68.890  1.00109.33           N  
ATOM   4748  CA  LYS R 316      46.636  67.000  69.217  1.00109.33           C  
ATOM   4749  C   LYS R 316      47.491  68.034  69.959  1.00109.33           C  
ATOM   4750  O   LYS R 316      47.373  69.217  69.644  1.00109.33           O  
ATOM   4751  CB  LYS R 316      45.369  66.666  70.024  1.00109.33           C  
ATOM   4752  CG  LYS R 316      44.268  65.998  69.189  1.00109.33           C  
ATOM   4753  CD  LYS R 316      43.106  65.519  70.067  1.00109.33           C  
ATOM   4754  CE  LYS R 316      42.013  64.810  69.259  1.00109.33           C  
ATOM   4755  NZ  LYS R 316      40.886  64.419  70.119  1.00109.33           N1+
ATOM   4756  H   LYS R 316      46.991  64.920  69.298  1.00  0.00           H  
ATOM   4757  HA  LYS R 316      46.331  67.452  68.271  1.00  0.00           H  
ATOM   4758  HB2 LYS R 316      45.627  66.039  70.876  1.00  0.00           H  
ATOM   4759  HB3 LYS R 316      44.949  67.581  70.444  1.00  0.00           H  
ATOM   4760  HG2 LYS R 316      43.897  66.709  68.449  1.00  0.00           H  
ATOM   4761  HG3 LYS R 316      44.676  65.164  68.619  1.00  0.00           H  
ATOM   4762  HD2 LYS R 316      43.485  64.843  70.835  1.00  0.00           H  
ATOM   4763  HD3 LYS R 316      42.678  66.373  70.593  1.00  0.00           H  
ATOM   4764  HE2 LYS R 316      41.641  65.467  68.472  1.00  0.00           H  
ATOM   4765  HE3 LYS R 316      42.418  63.922  68.772  1.00  0.00           H  
ATOM   4766  HZ1 LYS R 316      41.211  63.795  70.841  1.00  0.00           H  
ATOM   4767  HZ2 LYS R 316      40.488  65.245  70.542  1.00  0.00           H  
ATOM   4768  HZ3 LYS R 316      40.181  63.959  69.562  1.00  0.00           H  
ATOM   4769  N   MET R 317      48.364  67.579  70.880  1.00112.82           N  
ATOM   4770  CA  MET R 317      49.303  68.440  71.610  1.00112.82           C  
ATOM   4771  C   MET R 317      50.302  69.168  70.696  1.00112.82           C  
ATOM   4772  O   MET R 317      50.641  70.313  70.990  1.00112.82           O  
ATOM   4773  CB  MET R 317      50.048  67.661  72.716  1.00112.82           C  
ATOM   4774  CG  MET R 317      49.127  66.952  73.719  1.00112.82           C  
ATOM   4775  SD  MET R 317      49.821  66.722  75.373  1.00112.82           S  
ATOM   4776  CE  MET R 317      48.510  65.700  76.096  1.00112.82           C  
ATOM   4777  H   MET R 317      48.410  66.589  71.077  1.00  0.00           H  
ATOM   4778  HA  MET R 317      48.709  69.211  72.103  1.00  0.00           H  
ATOM   4779  HB2 MET R 317      50.701  66.918  72.256  1.00  0.00           H  
ATOM   4780  HB3 MET R 317      50.708  68.341  73.256  1.00  0.00           H  
ATOM   4781  HG2 MET R 317      48.181  67.485  73.819  1.00  0.00           H  
ATOM   4782  HG3 MET R 317      48.899  65.960  73.349  1.00  0.00           H  
ATOM   4783  HE1 MET R 317      48.737  65.476  77.138  1.00  0.00           H  
ATOM   4784  HE2 MET R 317      47.552  66.219  76.054  1.00  0.00           H  
ATOM   4785  HE3 MET R 317      48.419  64.759  75.553  1.00  0.00           H  
ATOM   4786  N   MET R 318      50.711  68.520  69.589  1.00109.64           N  
ATOM   4787  CA  MET R 318      51.577  69.107  68.568  1.00109.64           C  
ATOM   4788  C   MET R 318      50.873  70.188  67.732  1.00109.64           C  
ATOM   4789  O   MET R 318      51.512  71.187  67.411  1.00109.64           O  
ATOM   4790  CB  MET R 318      52.146  67.999  67.665  1.00109.64           C  
ATOM   4791  CG  MET R 318      53.409  68.427  66.894  1.00109.64           C  
ATOM   4792  SD  MET R 318      54.220  67.124  65.926  1.00109.64           S  
ATOM   4793  CE  MET R 318      52.924  66.744  64.720  1.00109.64           C  
ATOM   4794  H   MET R 318      50.376  67.583  69.408  1.00  0.00           H  
ATOM   4795  HA  MET R 318      52.412  69.576  69.094  1.00  0.00           H  
ATOM   4796  HB2 MET R 318      52.366  67.122  68.266  1.00  0.00           H  
ATOM   4797  HB3 MET R 318      51.379  67.675  66.962  1.00  0.00           H  
ATOM   4798  HG2 MET R 318      53.176  69.249  66.216  1.00  0.00           H  
ATOM   4799  HG3 MET R 318      54.148  68.809  67.597  1.00  0.00           H  
ATOM   4800  HE1 MET R 318      53.279  65.995  64.014  1.00  0.00           H  
ATOM   4801  HE2 MET R 318      52.039  66.344  65.212  1.00  0.00           H  
ATOM   4802  HE3 MET R 318      52.642  67.639  64.164  1.00  0.00           H  
ATOM   4803  N   LEU R 319      49.578  69.990  67.421  1.00115.22           N  
ATOM   4804  CA  LEU R 319      48.741  70.962  66.705  1.00115.22           C  
ATOM   4805  C   LEU R 319      48.510  72.246  67.520  1.00115.22           C  
ATOM   4806  O   LEU R 319      48.544  73.334  66.946  1.00115.22           O  
ATOM   4807  CB  LEU R 319      47.391  70.323  66.307  1.00115.22           C  
ATOM   4808  CG  LEU R 319      47.493  69.179  65.273  1.00115.22           C  
ATOM   4809  CD1 LEU R 319      46.133  68.471  65.099  1.00115.22           C  
ATOM   4810  CD2 LEU R 319      48.084  69.655  63.928  1.00115.22           C  
ATOM   4811  H   LEU R 319      49.119  69.141  67.720  1.00  0.00           H  
ATOM   4812  HA  LEU R 319      49.277  71.256  65.800  1.00  0.00           H  
ATOM   4813  HB2 LEU R 319      46.896  69.955  67.205  1.00  0.00           H  
ATOM   4814  HB3 LEU R 319      46.729  71.090  65.903  1.00  0.00           H  
ATOM   4815  HG  LEU R 319      48.177  68.431  65.675  1.00  0.00           H  
ATOM   4816 HD11 LEU R 319      46.231  67.400  65.285  1.00  0.00           H  
ATOM   4817 HD12 LEU R 319      45.382  68.847  65.795  1.00  0.00           H  
ATOM   4818 HD13 LEU R 319      45.719  68.590  64.098  1.00  0.00           H  
ATOM   4819 HD21 LEU R 319      47.550  69.253  63.067  1.00  0.00           H  
ATOM   4820 HD22 LEU R 319      48.067  70.742  63.835  1.00  0.00           H  
ATOM   4821 HD23 LEU R 319      49.122  69.338  63.833  1.00  0.00           H  
ATOM   4822  N   PHE R 320      48.343  72.097  68.847  1.00117.14           N  
ATOM   4823  CA  PHE R 320      48.270  73.202  69.807  1.00117.14           C  
ATOM   4824  C   PHE R 320      49.642  73.877  70.010  1.00117.14           C  
ATOM   4825  O   PHE R 320      49.684  75.058  70.342  1.00117.14           O  
ATOM   4826  CB  PHE R 320      47.735  72.684  71.161  1.00117.14           C  
ATOM   4827  CG  PHE R 320      46.458  71.856  71.123  1.00117.14           C  
ATOM   4828  CD1 PHE R 320      45.405  72.157  70.230  1.00117.14           C  
ATOM   4829  CD2 PHE R 320      46.261  70.845  72.088  1.00117.14           C  
ATOM   4830  CE1 PHE R 320      44.248  71.388  70.237  1.00117.14           C  
ATOM   4831  CE2 PHE R 320      45.098  70.087  72.078  1.00117.14           C  
ATOM   4832  CZ  PHE R 320      44.102  70.349  71.147  1.00117.14           C  
ATOM   4833  H   PHE R 320      48.303  71.165  69.239  1.00  0.00           H  
ATOM   4834  HA  PHE R 320      47.583  73.955  69.418  1.00  0.00           H  
ATOM   4835  HB2 PHE R 320      48.507  72.071  71.632  1.00  0.00           H  
ATOM   4836  HB3 PHE R 320      47.569  73.524  71.835  1.00  0.00           H  
ATOM   4837  HD1 PHE R 320      45.498  72.963  69.517  1.00  0.00           H  
ATOM   4838  HD2 PHE R 320      47.024  70.638  72.823  1.00  0.00           H  
ATOM   4839  HE1 PHE R 320      43.457  71.602  69.533  1.00  0.00           H  
ATOM   4840  HE2 PHE R 320      44.968  69.292  72.798  1.00  0.00           H  
ATOM   4841  HZ  PHE R 320      43.200  69.756  71.144  1.00  0.00           H  
ATOM   4842  N   GLY R 321      50.738  73.134  69.781  1.00117.10           N  
ATOM   4843  CA  GLY R 321      52.108  73.643  69.836  1.00117.10           C  
ATOM   4844  C   GLY R 321      52.456  74.520  68.620  1.00117.10           C  
ATOM   4845  O   GLY R 321      53.409  75.293  68.703  1.00117.10           O  
ATOM   4846  H   GLY R 321      50.627  72.161  69.531  1.00  0.00           H  
ATOM   4847  HA2 GLY R 321      52.265  74.206  70.757  1.00  0.00           H  
ATOM   4848  HA3 GLY R 321      52.792  72.794  69.860  1.00  0.00           H  
ATOM   4849  N   LYS R 322      51.696  74.417  67.515  1.00117.10           N  
ATOM   4850  CA  LYS R 322      51.906  75.168  66.274  1.00117.10           C  
ATOM   4851  C   LYS R 322      50.913  76.331  66.082  1.00117.10           C  
ATOM   4852  O   LYS R 322      51.080  77.067  65.110  1.00117.10           O  
ATOM   4853  CB  LYS R 322      51.855  74.188  65.077  1.00117.10           C  
ATOM   4854  CG  LYS R 322      53.005  73.161  65.026  1.00117.10           C  
ATOM   4855  CD  LYS R 322      54.397  73.765  64.775  1.00117.10           C  
ATOM   4856  CE  LYS R 322      55.476  72.682  64.628  1.00117.10           C  
ATOM   4857  NZ  LYS R 322      56.804  73.270  64.383  1.00117.10           N1+
ATOM   4858  H   LYS R 322      50.929  73.759  67.507  1.00  0.00           H  
ATOM   4859  HA  LYS R 322      52.891  75.635  66.287  1.00  0.00           H  
ATOM   4860  HB2 LYS R 322      50.903  73.654  65.093  1.00  0.00           H  
ATOM   4861  HB3 LYS R 322      51.867  74.743  64.137  1.00  0.00           H  
ATOM   4862  HG2 LYS R 322      53.035  72.594  65.953  1.00  0.00           H  
ATOM   4863  HG3 LYS R 322      52.784  72.436  64.243  1.00  0.00           H  
ATOM   4864  HD2 LYS R 322      54.370  74.387  63.879  1.00  0.00           H  
ATOM   4865  HD3 LYS R 322      54.668  74.423  65.600  1.00  0.00           H  
ATOM   4866  HE2 LYS R 322      55.524  72.073  65.532  1.00  0.00           H  
ATOM   4867  HE3 LYS R 322      55.232  72.014  63.801  1.00  0.00           H  
ATOM   4868  HZ1 LYS R 322      57.489  72.532  64.296  1.00  0.00           H  
ATOM   4869  HZ2 LYS R 322      56.782  73.812  63.530  1.00  0.00           H  
ATOM   4870  HZ3 LYS R 322      57.056  73.869  65.156  1.00  0.00           H  
ATOM   4871  N   ILE R 323      49.920  76.511  66.980  1.00115.50           N  
ATOM   4872  CA  ILE R 323      48.913  77.588  66.892  1.00115.50           C  
ATOM   4873  C   ILE R 323      49.490  78.774  67.651  1.00115.50           C  
ATOM   4874  O   ILE R 323      48.976  79.891  67.615  1.00115.50           O  
ATOM   4875  CB  ILE R 323      47.499  77.117  67.385  1.00115.50           C  
ATOM   4876  CG1 ILE R 323      46.345  77.902  66.717  1.00115.50           C  
ATOM   4877  CG2 ILE R 323      47.288  77.146  68.914  1.00115.50           C  
ATOM   4878  CD1 ILE R 323      46.289  77.775  65.187  1.00115.50           C  
ATOM   4879  H   ILE R 323      49.816  75.860  67.746  1.00  0.00           H  
ATOM   4880  HA  ILE R 323      48.817  77.874  65.844  1.00  0.00           H  
ATOM   4881  HB  ILE R 323      47.381  76.076  67.078  1.00  0.00           H  
ATOM   4882 HG12 ILE R 323      45.392  77.554  67.120  1.00  0.00           H  
ATOM   4883 HG13 ILE R 323      46.411  78.955  66.989  1.00  0.00           H  
ATOM   4884 HG21 ILE R 323      46.370  76.628  69.194  1.00  0.00           H  
ATOM   4885 HG22 ILE R 323      48.108  76.662  69.432  1.00  0.00           H  
ATOM   4886 HG23 ILE R 323      47.218  78.165  69.294  1.00  0.00           H  
ATOM   4887 HD11 ILE R 323      45.258  77.806  64.832  1.00  0.00           H  
ATOM   4888 HD12 ILE R 323      46.826  78.593  64.705  1.00  0.00           H  
ATOM   4889 HD13 ILE R 323      46.727  76.837  64.842  1.00  0.00           H  
ATOM   4890  HXT ILE R 323      50.388  78.582  68.241  1.00  0.00           H  
TER   
CONECT    1    2    6   12
CONECT    2    1    3   13
CONECT    3    2    4   14
CONECT    4    3    5   15
CONECT    5    4    6    7
CONECT    6    1    5   16
CONECT    7    5    8   17   18
CONECT    8    7    9   10   19
CONECT    9    8   20   21   22
CONECT   10    8   11   23   27
CONECT   11   10   24   25   26
CONECT   12    1
CONECT   13    2
CONECT   14    3
CONECT   15    4
CONECT   16    6
CONECT   17    7
CONECT   18    7
CONECT   19    8
CONECT   20    9
CONECT   21    9
CONECT   22    9
CONECT   23   10
CONECT   24   11
CONECT   25   11
CONECT   26   11
CONECT   27   10
END
