# Supplementary material for: Molecular Mechanisms of Methamphetamine-Induced Addiction via TAAR1 Activation
Source: J Med Chem. 2024 Oct 2;67(20):18593–605. doi: 10.1021/acs.jmedchem.4c01961 (PMC11513891; doi:10.1021/acs.jmedchem.4c01961)
Supplement: Supplementary file 2 — jm4c01961_si_003.zip [file jm4c01961_si_003.zip › models/PDB of docking and MD/after-MD-R-AMPH-120ns.pdb]

CRYST1   95.225   95.225  120.580  90.00  90.00  90.00 P 1           0
ATOM      1  N   LYS A  15      39.750  55.570  32.970  1.00  0.00           N  
ATOM      2  CA  LYS A  15      38.870  56.460  33.760  1.00  0.00           C  
ATOM      3  C   LYS A  15      37.760  55.690  34.390  1.00  0.00           C  
ATOM      4  O   LYS A  15      37.520  54.500  34.060  1.00  0.00           O  
ATOM      5  CB  LYS A  15      38.270  57.590  32.900  1.00  0.00           C  
ATOM      6  CG  LYS A  15      39.230  58.700  32.420  1.00  0.00           C  
ATOM      7  CD  LYS A  15      39.630  59.640  33.600  1.00  0.00           C  
ATOM      8  CE  LYS A  15      40.590  60.820  33.340  1.00  0.00           C  
ATOM      9  NZ  LYS A  15      40.540  61.700  34.460  1.00  0.00           N1+
ATOM     10  HA  LYS A  15      39.470  56.900  34.530  1.00  0.00           H  
ATOM     11  HB1 LYS A  15      37.540  58.270  33.380  1.00  0.00           H  
ATOM     12  HB2 LYS A  15      37.690  57.120  32.080  1.00  0.00           H  
ATOM     13  HG1 LYS A  15      38.720  59.360  31.690  1.00  0.00           H  
ATOM     14  HG2 LYS A  15      40.060  58.160  31.900  1.00  0.00           H  
ATOM     15  HD1 LYS A  15      38.660  60.090  33.930  1.00  0.00           H  
ATOM     16  HD2 LYS A  15      40.120  59.150  34.470  1.00  0.00           H  
ATOM     17  HE1 LYS A  15      40.230  61.470  32.510  1.00  0.00           H  
ATOM     18  HE2 LYS A  15      41.630  60.460  33.180  1.00  0.00           H  
ATOM     19  HZ1 LYS A  15      39.600  62.080  34.650  1.00  0.00           H  
ATOM     20  HZ2 LYS A  15      40.870  61.100  35.230  1.00  0.00           H  
ATOM     21  HZ3 LYS A  15      41.160  62.520  34.330  1.00  0.00           H  
ATOM     22  H1  LYS A  15      39.260  55.350  32.080  1.00  0.00           H  
ATOM     23  H2  LYS A  15      40.690  55.990  32.790  1.00  0.00           H  
ATOM     24  H3  LYS A  15      39.960  54.660  33.430  1.00  0.00           H  
ATOM     25  N   ASN A  16      37.010  56.340  35.310  1.00  0.00           N  
ATOM     26  CA  ASN A  16      36.000  55.830  36.220  1.00  0.00           C  
ATOM     27  C   ASN A  16      34.700  56.360  35.720  1.00  0.00           C  
ATOM     28  O   ASN A  16      34.460  57.580  35.670  1.00  0.00           O  
ATOM     29  CB  ASN A  16      36.290  56.210  37.710  1.00  0.00           C  
ATOM     30  CG  ASN A  16      35.380  55.400  38.650  1.00  0.00           C  
ATOM     31  ND2 ASN A  16      35.730  55.380  39.940  1.00  0.00           N  
ATOM     32  OD1 ASN A  16      34.510  54.580  38.250  1.00  0.00           O  
ATOM     33  HN  ASN A  16      37.170  57.300  35.470  1.00  0.00           H  
ATOM     34  HA  ASN A  16      36.000  54.770  36.040  1.00  0.00           H  
ATOM     35  HB1 ASN A  16      35.980  57.250  37.910  1.00  0.00           H  
ATOM     36  HB2 ASN A  16      37.300  56.020  38.120  1.00  0.00           H  
ATOM     37 HD21 ASN A  16      35.160  54.810  40.540  1.00  0.00           H  
ATOM     38 HD22 ASN A  16      36.560  55.890  40.190  1.00  0.00           H  
ATOM     39  N   ASN A  17      33.750  55.390  35.500  1.00  0.00           N  
ATOM     40  CA  ASN A  17      32.450  55.760  35.050  1.00  0.00           C  
ATOM     41  C   ASN A  17      31.460  55.990  36.230  1.00  0.00           C  
ATOM     42  O   ASN A  17      30.340  56.420  35.970  1.00  0.00           O  
ATOM     43  CB  ASN A  17      31.890  54.800  34.050  1.00  0.00           C  
ATOM     44  CG  ASN A  17      32.770  54.510  32.750  1.00  0.00           C  
ATOM     45  ND2 ASN A  17      32.620  53.280  32.270  1.00  0.00           N  
ATOM     46  OD1 ASN A  17      33.630  55.300  32.300  1.00  0.00           O  
ATOM     47  HN  ASN A  17      33.910  54.490  35.920  1.00  0.00           H  
ATOM     48  HA  ASN A  17      32.560  56.710  34.550  1.00  0.00           H  
ATOM     49  HB1 ASN A  17      30.910  55.200  33.690  1.00  0.00           H  
ATOM     50  HB2 ASN A  17      31.720  53.850  34.620  1.00  0.00           H  
ATOM     51 HD21 ASN A  17      31.890  52.740  32.660  1.00  0.00           H  
ATOM     52 HD22 ASN A  17      33.100  53.100  31.410  1.00  0.00           H  
ATOM     53  N   TRP A  18      31.900  55.850  37.520  1.00  0.00           N  
ATOM     54  CA  TRP A  18      31.020  56.110  38.690  1.00  0.00           C  
ATOM     55  C   TRP A  18      30.740  57.580  38.800  1.00  0.00           C  
ATOM     56  O   TRP A  18      31.660  58.380  38.460  1.00  0.00           O  
ATOM     57  CB  TRP A  18      31.500  55.500  40.050  1.00  0.00           C  
ATOM     58  CG  TRP A  18      31.820  54.060  40.020  1.00  0.00           C  
ATOM     59  CD1 TRP A  18      31.230  53.160  39.220  1.00  0.00           C  
ATOM     60  CD2 TRP A  18      32.710  53.320  40.830  1.00  0.00           C  
ATOM     61  CE2 TRP A  18      32.650  51.970  40.360  1.00  0.00           C  
ATOM     62  CE3 TRP A  18      33.620  53.660  41.840  1.00  0.00           C  
ATOM     63  NE1 TRP A  18      31.750  51.890  39.380  1.00  0.00           N  
ATOM     64  CZ2 TRP A  18      33.430  50.930  40.960  1.00  0.00           C  
ATOM     65  CZ3 TRP A  18      34.380  52.620  42.400  1.00  0.00           C  
ATOM     66  CH2 TRP A  18      34.290  51.260  42.000  1.00  0.00           C  
ATOM     67  HN  TRP A  18      32.820  55.510  37.650  1.00  0.00           H  
ATOM     68  HA  TRP A  18      30.030  55.780  38.420  1.00  0.00           H  
ATOM     69  HB1 TRP A  18      30.650  55.710  40.740  1.00  0.00           H  
ATOM     70  HB2 TRP A  18      32.440  56.040  40.320  1.00  0.00           H  
ATOM     71  HD1 TRP A  18      30.670  53.440  38.340  1.00  0.00           H  
ATOM     72  HE1 TRP A  18      31.600  50.990  39.050  1.00  0.00           H  
ATOM     73  HE3 TRP A  18      33.710  54.690  42.180  1.00  0.00           H  
ATOM     74  HZ2 TRP A  18      33.280  49.890  40.700  1.00  0.00           H  
ATOM     75  HZ3 TRP A  18      35.010  52.870  43.250  1.00  0.00           H  
ATOM     76  HH2 TRP A  18      34.980  50.550  42.430  1.00  0.00           H  
ATOM     77  N   SER A  19      29.570  57.930  39.290  1.00  0.00           N  
ATOM     78  CA  SER A  19      29.090  59.290  39.320  1.00  0.00           C  
ATOM     79  C   SER A  19      29.980  60.240  40.140  1.00  0.00           C  
ATOM     80  O   SER A  19      30.730  59.830  41.050  1.00  0.00           O  
ATOM     81  CB  SER A  19      27.690  59.340  39.940  1.00  0.00           C  
ATOM     82  OG  SER A  19      27.100  60.600  39.680  1.00  0.00           O  
ATOM     83  HN  SER A  19      28.940  57.170  39.360  1.00  0.00           H  
ATOM     84  HA  SER A  19      29.060  59.620  38.300  1.00  0.00           H  
ATOM     85  HB1 SER A  19      27.740  59.130  41.030  1.00  0.00           H  
ATOM     86  HB2 SER A  19      26.960  58.610  39.550  1.00  0.00           H  
ATOM     87  HG1 SER A  19      27.040  61.020  40.550  1.00  0.00           H  
ATOM     88  N   ASN A  20      30.050  61.510  39.730  1.00  0.00           N  
ATOM     89  CA  ASN A  20      30.850  62.610  40.160  1.00  0.00           C  
ATOM     90  C   ASN A  20      30.790  63.030  41.630  1.00  0.00           C  
ATOM     91  O   ASN A  20      31.840  63.270  42.240  1.00  0.00           O  
ATOM     92  CB  ASN A  20      30.510  63.840  39.330  1.00  0.00           C  
ATOM     93  CG  ASN A  20      31.000  63.770  37.880  1.00  0.00           C  
ATOM     94  ND2 ASN A  20      30.110  64.320  37.040  1.00  0.00           N  
ATOM     95  OD1 ASN A  20      32.050  63.240  37.450  1.00  0.00           O  
ATOM     96  HN  ASN A  20      29.500  61.700  38.910  1.00  0.00           H  
ATOM     97  HA  ASN A  20      31.840  62.270  39.870  1.00  0.00           H  
ATOM     98  HB1 ASN A  20      30.970  64.740  39.790  1.00  0.00           H  
ATOM     99  HB2 ASN A  20      29.430  64.060  39.360  1.00  0.00           H  
ATOM    100 HD21 ASN A  20      29.280  64.660  37.500  1.00  0.00           H  
ATOM    101 HD22 ASN A  20      30.190  64.200  36.050  1.00  0.00           H  
ATOM    102  N   ASP A  21      29.610  63.030  42.230  1.00  0.00           N  
ATOM    103  CA  ASP A  21      29.220  63.120  43.670  1.00  0.00           C  
ATOM    104  C   ASP A  21      29.630  61.970  44.620  1.00  0.00           C  
ATOM    105  O   ASP A  21      30.120  62.080  45.770  1.00  0.00           O  
ATOM    106  CB  ASP A  21      27.670  63.370  43.760  1.00  0.00           C  
ATOM    107  CG  ASP A  21      26.750  62.320  43.070  1.00  0.00           C  
ATOM    108  OD1 ASP A  21      27.260  61.670  42.120  1.00  0.00           O  
ATOM    109  OD2 ASP A  21      25.560  62.320  43.390  1.00  0.00           O1-
ATOM    110  HN  ASP A  21      28.860  62.620  41.730  1.00  0.00           H  
ATOM    111  HA  ASP A  21      29.660  64.050  44.030  1.00  0.00           H  
ATOM    112  HB1 ASP A  21      27.470  64.390  43.360  1.00  0.00           H  
ATOM    113  HB2 ASP A  21      27.290  63.440  44.800  1.00  0.00           H  
ATOM    114  N   VAL A  22      29.470  60.730  44.020  1.00  0.00           N  
ATOM    115  CA  VAL A  22      30.270  59.540  44.500  1.00  0.00           C  
ATOM    116  C   VAL A  22      31.770  59.710  44.410  1.00  0.00           C  
ATOM    117  O   VAL A  22      32.490  59.490  45.420  1.00  0.00           O  
ATOM    118  CB  VAL A  22      29.840  58.350  43.710  1.00  0.00           C  
ATOM    119  CG1 VAL A  22      30.490  57.090  44.260  1.00  0.00           C  
ATOM    120  CG2 VAL A  22      28.250  58.200  44.000  1.00  0.00           C  
ATOM    121  HN  VAL A  22      29.120  60.700  43.090  1.00  0.00           H  
ATOM    122  HA  VAL A  22      30.040  59.340  45.540  1.00  0.00           H  
ATOM    123  HB  VAL A  22      30.150  58.410  42.650  1.00  0.00           H  
ATOM    124 HG11 VAL A  22      31.600  57.040  44.240  1.00  0.00           H  
ATOM    125 HG12 VAL A  22      30.200  57.020  45.330  1.00  0.00           H  
ATOM    126 HG13 VAL A  22      30.150  56.180  43.720  1.00  0.00           H  
ATOM    127 HG21 VAL A  22      27.580  58.950  43.550  1.00  0.00           H  
ATOM    128 HG22 VAL A  22      27.910  57.240  43.550  1.00  0.00           H  
ATOM    129 HG23 VAL A  22      28.010  58.170  45.090  1.00  0.00           H  
ATOM    130  N   ARG A  23      32.380  60.210  43.280  1.00  0.00           N  
ATOM    131  CA  ARG A  23      33.800  60.400  43.090  1.00  0.00           C  
ATOM    132  C   ARG A  23      34.410  61.270  44.150  1.00  0.00           C  
ATOM    133  O   ARG A  23      35.510  61.000  44.620  1.00  0.00           O  
ATOM    134  CB  ARG A  23      34.230  60.840  41.680  1.00  0.00           C  
ATOM    135  CG  ARG A  23      33.980  59.770  40.540  1.00  0.00           C  
ATOM    136  CD  ARG A  23      34.870  60.090  39.390  1.00  0.00           C  
ATOM    137  NE  ARG A  23      34.560  61.470  38.900  1.00  0.00           N  
ATOM    138  CZ  ARG A  23      35.320  62.230  38.150  1.00  0.00           C  
ATOM    139  NH1 ARG A  23      36.600  62.070  38.130  1.00  0.00           N1+
ATOM    140  NH2 ARG A  23      34.890  63.220  37.430  1.00  0.00           N  
ATOM    141  HN  ARG A  23      31.820  60.490  42.510  1.00  0.00           H  
ATOM    142  HA  ARG A  23      34.240  59.420  43.260  1.00  0.00           H  
ATOM    143  HB1 ARG A  23      35.310  61.120  41.640  1.00  0.00           H  
ATOM    144  HB2 ARG A  23      33.690  61.800  41.520  1.00  0.00           H  
ATOM    145  HG1 ARG A  23      32.910  59.780  40.270  1.00  0.00           H  
ATOM    146  HG2 ARG A  23      34.200  58.740  40.940  1.00  0.00           H  
ATOM    147  HD1 ARG A  23      34.790  59.350  38.550  1.00  0.00           H  
ATOM    148  HD2 ARG A  23      35.920  60.060  39.750  1.00  0.00           H  
ATOM    149  HE  ARG A  23      33.600  61.730  38.990  1.00  0.00           H  
ATOM    150 HH11 ARG A  23      37.080  61.370  38.660  1.00  0.00           H  
ATOM    151 HH12 ARG A  23      37.110  62.720  37.570  1.00  0.00           H  
ATOM    152 HH21 ARG A  23      33.920  63.440  37.480  1.00  0.00           H  
ATOM    153 HH22 ARG A  23      35.550  63.760  36.910  1.00  0.00           H  
ATOM    154  N   ALA A  24      33.670  62.400  44.440  1.00  0.00           N  
ATOM    155  CA  ALA A  24      34.060  63.330  45.410  1.00  0.00           C  
ATOM    156  C   ALA A  24      33.970  62.730  46.840  1.00  0.00           C  
ATOM    157  O   ALA A  24      34.780  62.960  47.710  1.00  0.00           O  
ATOM    158  CB  ALA A  24      33.290  64.660  45.210  1.00  0.00           C  
ATOM    159  HN  ALA A  24      32.830  62.470  43.920  1.00  0.00           H  
ATOM    160  HA  ALA A  24      35.110  63.440  45.200  1.00  0.00           H  
ATOM    161  HB1 ALA A  24      33.490  65.070  44.200  1.00  0.00           H  
ATOM    162  HB2 ALA A  24      32.190  64.470  45.270  1.00  0.00           H  
ATOM    163  HB3 ALA A  24      33.600  65.440  45.940  1.00  0.00           H  
ATOM    164  N   SER A  25      32.910  61.940  47.150  1.00  0.00           N  
ATOM    165  CA  SER A  25      32.770  61.120  48.380  1.00  0.00           C  
ATOM    166  C   SER A  25      33.970  60.240  48.580  1.00  0.00           C  
ATOM    167  O   SER A  25      34.560  60.240  49.670  1.00  0.00           O  
ATOM    168  CB  SER A  25      31.510  60.300  48.470  1.00  0.00           C  
ATOM    169  OG  SER A  25      30.350  61.110  48.480  1.00  0.00           O  
ATOM    170  HN  SER A  25      32.190  61.800  46.470  1.00  0.00           H  
ATOM    171  HA  SER A  25      32.690  61.810  49.210  1.00  0.00           H  
ATOM    172  HB1 SER A  25      31.540  59.860  49.500  1.00  0.00           H  
ATOM    173  HB2 SER A  25      31.380  59.500  47.720  1.00  0.00           H  
ATOM    174  HG1 SER A  25      30.100  61.340  47.590  1.00  0.00           H  
ATOM    175  N   LEU A  26      34.420  59.490  47.570  1.00  0.00           N  
ATOM    176  CA  LEU A  26      35.580  58.600  47.550  1.00  0.00           C  
ATOM    177  C   LEU A  26      36.910  59.370  47.890  1.00  0.00           C  
ATOM    178  O   LEU A  26      37.580  58.870  48.740  1.00  0.00           O  
ATOM    179  CB  LEU A  26      35.490  57.950  46.210  1.00  0.00           C  
ATOM    180  CG  LEU A  26      36.440  56.880  45.820  1.00  0.00           C  
ATOM    181  CD1 LEU A  26      36.050  56.170  44.570  1.00  0.00           C  
ATOM    182  CD2 LEU A  26      37.860  57.420  45.560  1.00  0.00           C  
ATOM    183  HN  LEU A  26      33.870  59.640  46.750  1.00  0.00           H  
ATOM    184  HA  LEU A  26      35.370  57.940  48.380  1.00  0.00           H  
ATOM    185  HB1 LEU A  26      35.390  58.630  45.330  1.00  0.00           H  
ATOM    186  HB2 LEU A  26      34.520  57.410  46.190  1.00  0.00           H  
ATOM    187  HG  LEU A  26      36.440  56.130  46.640  1.00  0.00           H  
ATOM    188 HD11 LEU A  26      35.890  56.900  43.750  1.00  0.00           H  
ATOM    189 HD12 LEU A  26      36.840  55.440  44.280  1.00  0.00           H  
ATOM    190 HD13 LEU A  26      35.060  55.700  44.730  1.00  0.00           H  
ATOM    191 HD21 LEU A  26      38.540  56.690  45.080  1.00  0.00           H  
ATOM    192 HD22 LEU A  26      37.750  58.200  44.780  1.00  0.00           H  
ATOM    193 HD23 LEU A  26      38.290  57.820  46.510  1.00  0.00           H  
ATOM    194  N   TYR A  27      37.190  60.540  47.310  1.00  0.00           N  
ATOM    195  CA  TYR A  27      38.270  61.300  47.820  1.00  0.00           C  
ATOM    196  C   TYR A  27      38.130  61.740  49.310  1.00  0.00           C  
ATOM    197  O   TYR A  27      39.030  61.730  50.150  1.00  0.00           O  
ATOM    198  CB  TYR A  27      38.420  62.600  46.890  1.00  0.00           C  
ATOM    199  CG  TYR A  27      39.230  62.460  45.620  1.00  0.00           C  
ATOM    200  CD1 TYR A  27      40.590  62.110  45.690  1.00  0.00           C  
ATOM    201  CD2 TYR A  27      38.650  62.370  44.400  1.00  0.00           C  
ATOM    202  CE1 TYR A  27      41.350  61.770  44.580  1.00  0.00           C  
ATOM    203  CE2 TYR A  27      39.390  62.220  43.210  1.00  0.00           C  
ATOM    204  CZ  TYR A  27      40.740  61.840  43.280  1.00  0.00           C  
ATOM    205  OH  TYR A  27      41.540  61.570  42.130  1.00  0.00           O  
ATOM    206  HN  TYR A  27      36.550  61.000  46.690  1.00  0.00           H  
ATOM    207  HA  TYR A  27      39.220  60.800  47.730  1.00  0.00           H  
ATOM    208  HB1 TYR A  27      38.950  63.400  47.420  1.00  0.00           H  
ATOM    209  HB2 TYR A  27      37.380  62.880  46.600  1.00  0.00           H  
ATOM    210  HD1 TYR A  27      41.060  62.120  46.670  1.00  0.00           H  
ATOM    211  HD2 TYR A  27      37.620  62.700  44.390  1.00  0.00           H  
ATOM    212  HE1 TYR A  27      42.370  61.450  44.640  1.00  0.00           H  
ATOM    213  HE2 TYR A  27      39.090  62.380  42.180  1.00  0.00           H  
ATOM    214  HH  TYR A  27      41.050  61.830  41.350  1.00  0.00           H  
ATOM    215  N   SER A  28      36.820  62.070  49.740  1.00  0.00           N  
ATOM    216  CA  SER A  28      36.510  62.670  51.060  1.00  0.00           C  
ATOM    217  C   SER A  28      36.860  61.720  52.180  1.00  0.00           C  
ATOM    218  O   SER A  28      37.440  62.190  53.130  1.00  0.00           O  
ATOM    219  CB  SER A  28      35.070  63.130  51.220  1.00  0.00           C  
ATOM    220  OG  SER A  28      34.740  64.050  50.180  1.00  0.00           O  
ATOM    221  HN  SER A  28      36.040  61.900  49.150  1.00  0.00           H  
ATOM    222  HA  SER A  28      37.150  63.520  51.240  1.00  0.00           H  
ATOM    223  HB1 SER A  28      34.880  63.650  52.180  1.00  0.00           H  
ATOM    224  HB2 SER A  28      34.470  62.220  51.000  1.00  0.00           H  
ATOM    225  HG1 SER A  28      34.830  63.520  49.380  1.00  0.00           H  
ATOM    226  N   LEU A  29      36.510  60.410  52.120  1.00  0.00           N  
ATOM    227  CA  LEU A  29      37.010  59.450  53.050  1.00  0.00           C  
ATOM    228  C   LEU A  29      38.510  59.300  52.920  1.00  0.00           C  
ATOM    229  O   LEU A  29      39.290  59.190  53.920  1.00  0.00           O  
ATOM    230  CB  LEU A  29      36.290  58.150  52.920  1.00  0.00           C  
ATOM    231  CG  LEU A  29      34.790  58.120  53.390  1.00  0.00           C  
ATOM    232  CD1 LEU A  29      34.350  56.680  53.460  1.00  0.00           C  
ATOM    233  CD2 LEU A  29      34.670  58.740  54.750  1.00  0.00           C  
ATOM    234  HN  LEU A  29      35.980  60.030  51.360  1.00  0.00           H  
ATOM    235  HA  LEU A  29      36.890  59.900  54.020  1.00  0.00           H  
ATOM    236  HB1 LEU A  29      36.680  57.370  53.600  1.00  0.00           H  
ATOM    237  HB2 LEU A  29      36.380  57.720  51.900  1.00  0.00           H  
ATOM    238  HG  LEU A  29      34.160  58.750  52.720  1.00  0.00           H  
ATOM    239 HD11 LEU A  29      34.400  56.170  52.480  1.00  0.00           H  
ATOM    240 HD12 LEU A  29      34.940  56.100  54.210  1.00  0.00           H  
ATOM    241 HD13 LEU A  29      33.280  56.670  53.790  1.00  0.00           H  
ATOM    242 HD21 LEU A  29      35.180  58.230  55.600  1.00  0.00           H  
ATOM    243 HD22 LEU A  29      34.930  59.810  54.750  1.00  0.00           H  
ATOM    244 HD23 LEU A  29      33.580  58.680  54.980  1.00  0.00           H  
ATOM    245  N   MET A  30      39.130  59.320  51.730  1.00  0.00           N  
ATOM    246  CA  MET A  30      40.520  59.110  51.470  1.00  0.00           C  
ATOM    247  C   MET A  30      41.500  60.160  51.990  1.00  0.00           C  
ATOM    248  O   MET A  30      42.490  59.880  52.570  1.00  0.00           O  
ATOM    249  CB  MET A  30      40.960  58.660  50.020  1.00  0.00           C  
ATOM    250  CG  MET A  30      40.360  57.310  49.700  1.00  0.00           C  
ATOM    251  SD  MET A  30      40.390  56.700  48.000  1.00  0.00           S  
ATOM    252  CE  MET A  30      39.050  55.470  48.210  1.00  0.00           C  
ATOM    253  HN  MET A  30      38.540  59.340  50.930  1.00  0.00           H  
ATOM    254  HA  MET A  30      40.800  58.270  52.080  1.00  0.00           H  
ATOM    255  HB1 MET A  30      42.040  58.580  49.810  1.00  0.00           H  
ATOM    256  HB2 MET A  30      40.560  59.390  49.290  1.00  0.00           H  
ATOM    257  HG1 MET A  30      39.270  57.260  49.910  1.00  0.00           H  
ATOM    258  HG2 MET A  30      40.840  56.620  50.420  1.00  0.00           H  
ATOM    259  HE1 MET A  30      38.680  54.980  47.290  1.00  0.00           H  
ATOM    260  HE2 MET A  30      39.350  54.620  48.870  1.00  0.00           H  
ATOM    261  HE3 MET A  30      38.140  55.890  48.690  1.00  0.00           H  
ATOM    262  N   VAL A  31      41.120  61.410  51.820  1.00  0.00           N  
ATOM    263  CA  VAL A  31      41.770  62.590  52.410  1.00  0.00           C  
ATOM    264  C   VAL A  31      41.680  62.460  53.910  1.00  0.00           C  
ATOM    265  O   VAL A  31      42.710  62.570  54.620  1.00  0.00           O  
ATOM    266  CB  VAL A  31      41.040  63.730  51.790  1.00  0.00           C  
ATOM    267  CG1 VAL A  31      41.420  65.130  52.350  1.00  0.00           C  
ATOM    268  CG2 VAL A  31      41.440  63.710  50.260  1.00  0.00           C  
ATOM    269  HN  VAL A  31      40.380  61.650  51.190  1.00  0.00           H  
ATOM    270  HA  VAL A  31      42.830  62.630  52.270  1.00  0.00           H  
ATOM    271  HB  VAL A  31      39.950  63.550  51.830  1.00  0.00           H  
ATOM    272 HG11 VAL A  31      42.490  65.410  52.300  1.00  0.00           H  
ATOM    273 HG12 VAL A  31      40.950  65.930  51.750  1.00  0.00           H  
ATOM    274 HG13 VAL A  31      40.960  65.290  53.350  1.00  0.00           H  
ATOM    275 HG21 VAL A  31      42.540  63.700  50.100  1.00  0.00           H  
ATOM    276 HG22 VAL A  31      40.940  62.930  49.640  1.00  0.00           H  
ATOM    277 HG23 VAL A  31      41.100  64.670  49.820  1.00  0.00           H  
ATOM    278  N   LEU A  32      40.490  62.200  54.480  1.00  0.00           N  
ATOM    279  CA  LEU A  32      40.330  61.990  55.960  1.00  0.00           C  
ATOM    280  C   LEU A  32      41.220  60.820  56.540  1.00  0.00           C  
ATOM    281  O   LEU A  32      41.730  60.960  57.690  1.00  0.00           O  
ATOM    282  CB  LEU A  32      38.840  61.540  56.200  1.00  0.00           C  
ATOM    283  CG  LEU A  32      38.460  60.890  57.530  1.00  0.00           C  
ATOM    284  CD1 LEU A  32      38.460  61.850  58.750  1.00  0.00           C  
ATOM    285  CD2 LEU A  32      37.090  60.280  57.420  1.00  0.00           C  
ATOM    286  HN  LEU A  32      39.710  62.080  53.870  1.00  0.00           H  
ATOM    287  HA  LEU A  32      40.410  62.950  56.450  1.00  0.00           H  
ATOM    288  HB1 LEU A  32      38.540  60.920  55.330  1.00  0.00           H  
ATOM    289  HB2 LEU A  32      38.250  62.470  56.100  1.00  0.00           H  
ATOM    290  HG  LEU A  32      39.030  59.970  57.740  1.00  0.00           H  
ATOM    291 HD11 LEU A  32      38.310  61.330  59.720  1.00  0.00           H  
ATOM    292 HD12 LEU A  32      39.410  62.430  58.780  1.00  0.00           H  
ATOM    293 HD13 LEU A  32      37.630  62.570  58.640  1.00  0.00           H  
ATOM    294 HD21 LEU A  32      36.400  61.060  57.070  1.00  0.00           H  
ATOM    295 HD22 LEU A  32      37.000  59.460  56.680  1.00  0.00           H  
ATOM    296 HD23 LEU A  32      36.720  59.910  58.400  1.00  0.00           H  
ATOM    297  N   ILE A  33      41.340  59.670  55.810  1.00  0.00           N  
ATOM    298  CA  ILE A  33      42.050  58.560  56.370  1.00  0.00           C  
ATOM    299  C   ILE A  33      43.570  58.810  56.380  1.00  0.00           C  
ATOM    300  O   ILE A  33      44.290  58.610  57.340  1.00  0.00           O  
ATOM    301  CB  ILE A  33      41.710  57.300  55.590  1.00  0.00           C  
ATOM    302  CG1 ILE A  33      40.210  56.660  55.920  1.00  0.00           C  
ATOM    303  CG2 ILE A  33      42.760  56.180  55.720  1.00  0.00           C  
ATOM    304  CD  ILE A  33      39.690  56.830  57.270  1.00  0.00           C  
ATOM    305  HN  ILE A  33      40.810  59.560  54.980  1.00  0.00           H  
ATOM    306  HA  ILE A  33      41.840  58.480  57.420  1.00  0.00           H  
ATOM    307  HB  ILE A  33      41.640  57.360  54.490  1.00  0.00           H  
ATOM    308 HG11 ILE A  33      40.190  55.610  55.570  1.00  0.00           H  
ATOM    309 HG12 ILE A  33      39.480  57.140  55.230  1.00  0.00           H  
ATOM    310 HG21 ILE A  33      42.740  55.640  56.700  1.00  0.00           H  
ATOM    311 HG22 ILE A  33      42.470  55.430  54.950  1.00  0.00           H  
ATOM    312 HG23 ILE A  33      43.820  56.450  55.490  1.00  0.00           H  
ATOM    313  HD1 ILE A  33      40.320  56.300  58.020  1.00  0.00           H  
ATOM    314  HD2 ILE A  33      39.680  57.900  57.590  1.00  0.00           H  
ATOM    315  HD3 ILE A  33      38.700  56.340  57.370  1.00  0.00           H  
ATOM    316  N   ILE A  34      44.060  59.480  55.310  1.00  0.00           N  
ATOM    317  CA  ILE A  34      45.420  60.080  55.270  1.00  0.00           C  
ATOM    318  C   ILE A  34      45.610  61.150  56.400  1.00  0.00           C  
ATOM    319  O   ILE A  34      46.630  61.200  57.100  1.00  0.00           O  
ATOM    320  CB  ILE A  34      45.700  60.710  53.930  1.00  0.00           C  
ATOM    321  CG1 ILE A  34      45.760  59.700  52.760  1.00  0.00           C  
ATOM    322  CG2 ILE A  34      47.050  61.460  53.950  1.00  0.00           C  
ATOM    323  CD  ILE A  34      45.740  60.360  51.410  1.00  0.00           C  
ATOM    324  HN  ILE A  34      43.480  59.630  54.510  1.00  0.00           H  
ATOM    325  HA  ILE A  34      46.140  59.280  55.350  1.00  0.00           H  
ATOM    326  HB  ILE A  34      44.930  61.480  53.710  1.00  0.00           H  
ATOM    327 HG11 ILE A  34      44.950  58.930  52.810  1.00  0.00           H  
ATOM    328 HG12 ILE A  34      46.720  59.190  53.000  1.00  0.00           H  
ATOM    329 HG21 ILE A  34      47.850  60.720  54.160  1.00  0.00           H  
ATOM    330 HG22 ILE A  34      47.360  61.860  52.960  1.00  0.00           H  
ATOM    331 HG23 ILE A  34      47.090  62.300  54.690  1.00  0.00           H  
ATOM    332  HD1 ILE A  34      46.720  60.870  51.350  1.00  0.00           H  
ATOM    333  HD2 ILE A  34      45.670  59.640  50.560  1.00  0.00           H  
ATOM    334  HD3 ILE A  34      44.890  61.060  51.340  1.00  0.00           H  
ATOM    335  N   LEU A  35      44.610  62.060  56.510  1.00  0.00           N  
ATOM    336  CA  LEU A  35      44.590  63.190  57.440  1.00  0.00           C  
ATOM    337  C   LEU A  35      44.540  62.670  58.910  1.00  0.00           C  
ATOM    338  O   LEU A  35      45.180  63.330  59.750  1.00  0.00           O  
ATOM    339  CB  LEU A  35      43.530  64.300  57.030  1.00  0.00           C  
ATOM    340  CG  LEU A  35      43.360  65.490  57.950  1.00  0.00           C  
ATOM    341  CD1 LEU A  35      44.680  66.210  58.030  1.00  0.00           C  
ATOM    342  CD2 LEU A  35      42.180  66.430  57.500  1.00  0.00           C  
ATOM    343  HN  LEU A  35      43.970  62.060  55.740  1.00  0.00           H  
ATOM    344  HA  LEU A  35      45.560  63.650  57.400  1.00  0.00           H  
ATOM    345  HB1 LEU A  35      42.510  63.890  56.950  1.00  0.00           H  
ATOM    346  HB2 LEU A  35      43.720  64.630  55.990  1.00  0.00           H  
ATOM    347  HG  LEU A  35      43.060  65.100  58.940  1.00  0.00           H  
ATOM    348 HD11 LEU A  35      45.570  65.620  58.340  1.00  0.00           H  
ATOM    349 HD12 LEU A  35      44.910  66.650  57.040  1.00  0.00           H  
ATOM    350 HD13 LEU A  35      44.710  67.080  58.720  1.00  0.00           H  
ATOM    351 HD21 LEU A  35      42.550  66.950  56.590  1.00  0.00           H  
ATOM    352 HD22 LEU A  35      41.300  65.890  57.070  1.00  0.00           H  
ATOM    353 HD23 LEU A  35      41.930  67.170  58.280  1.00  0.00           H  
ATOM    354  N   THR A  36      43.760  61.600  59.280  1.00  0.00           N  
ATOM    355  CA  THR A  36      43.720  61.030  60.540  1.00  0.00           C  
ATOM    356  C   THR A  36      45.030  60.240  60.810  1.00  0.00           C  
ATOM    357  O   THR A  36      45.600  60.540  61.840  1.00  0.00           O  
ATOM    358  CB  THR A  36      42.500  60.320  60.900  1.00  0.00           C  
ATOM    359  CG2 THR A  36      42.480  60.180  62.450  1.00  0.00           C  
ATOM    360  OG1 THR A  36      41.360  61.020  60.540  1.00  0.00           O  
ATOM    361  HN  THR A  36      43.320  61.090  58.550  1.00  0.00           H  
ATOM    362  HA  THR A  36      43.650  61.850  61.230  1.00  0.00           H  
ATOM    363  HB  THR A  36      42.550  59.280  60.500  1.00  0.00           H  
ATOM    364  HG1 THR A  36      41.060  60.820  59.650  1.00  0.00           H  
ATOM    365 HG21 THR A  36      42.710  61.120  62.990  1.00  0.00           H  
ATOM    366 HG22 THR A  36      41.450  59.890  62.730  1.00  0.00           H  
ATOM    367 HG23 THR A  36      43.160  59.490  62.990  1.00  0.00           H  
ATOM    368  N   THR A  37      45.530  59.410  59.870  1.00  0.00           N  
ATOM    369  CA  THR A  37      46.760  58.650  59.960  1.00  0.00           C  
ATOM    370  C   THR A  37      47.980  59.510  60.280  1.00  0.00           C  
ATOM    371  O   THR A  37      48.700  59.310  61.260  1.00  0.00           O  
ATOM    372  CB  THR A  37      47.000  57.830  58.730  1.00  0.00           C  
ATOM    373  CG2 THR A  37      48.160  56.800  58.910  1.00  0.00           C  
ATOM    374  OG1 THR A  37      45.910  57.010  58.410  1.00  0.00           O  
ATOM    375  HN  THR A  37      45.100  59.260  58.990  1.00  0.00           H  
ATOM    376  HA  THR A  37      46.750  58.080  60.890  1.00  0.00           H  
ATOM    377  HB  THR A  37      47.160  58.440  57.830  1.00  0.00           H  
ATOM    378  HG1 THR A  37      45.490  57.490  57.690  1.00  0.00           H  
ATOM    379 HG21 THR A  37      48.230  56.210  57.980  1.00  0.00           H  
ATOM    380 HG22 THR A  37      49.150  57.290  59.020  1.00  0.00           H  
ATOM    381 HG23 THR A  37      48.150  56.130  59.800  1.00  0.00           H  
ATOM    382  N   LEU A  38      48.210  60.560  59.540  1.00  0.00           N  
ATOM    383  CA  LEU A  38      49.390  61.410  59.640  1.00  0.00           C  
ATOM    384  C   LEU A  38      49.450  62.200  60.900  1.00  0.00           C  
ATOM    385  O   LEU A  38      50.310  61.980  61.750  1.00  0.00           O  
ATOM    386  CB  LEU A  38      49.460  62.360  58.370  1.00  0.00           C  
ATOM    387  CG  LEU A  38      49.760  61.770  56.960  1.00  0.00           C  
ATOM    388  CD1 LEU A  38      49.800  62.880  55.930  1.00  0.00           C  
ATOM    389  CD2 LEU A  38      51.120  61.130  56.970  1.00  0.00           C  
ATOM    390  HN  LEU A  38      47.630  60.680  58.740  1.00  0.00           H  
ATOM    391  HA  LEU A  38      50.190  60.690  59.660  1.00  0.00           H  
ATOM    392  HB1 LEU A  38      50.150  63.200  58.590  1.00  0.00           H  
ATOM    393  HB2 LEU A  38      48.420  62.740  58.270  1.00  0.00           H  
ATOM    394  HG  LEU A  38      49.010  61.020  56.610  1.00  0.00           H  
ATOM    395 HD11 LEU A  38      50.120  62.480  54.960  1.00  0.00           H  
ATOM    396 HD12 LEU A  38      48.800  63.360  55.780  1.00  0.00           H  
ATOM    397 HD13 LEU A  38      50.500  63.680  56.240  1.00  0.00           H  
ATOM    398 HD21 LEU A  38      51.190  60.300  57.720  1.00  0.00           H  
ATOM    399 HD22 LEU A  38      51.220  60.710  55.940  1.00  0.00           H  
ATOM    400 HD23 LEU A  38      51.890  61.900  57.130  1.00  0.00           H  
ATOM    401  N   VAL A  39      48.470  63.070  61.240  1.00  0.00           N  
ATOM    402  CA  VAL A  39      48.520  64.010  62.310  1.00  0.00           C  
ATOM    403  C   VAL A  39      48.490  63.270  63.640  1.00  0.00           C  
ATOM    404  O   VAL A  39      49.070  63.740  64.660  1.00  0.00           O  
ATOM    405  CB  VAL A  39      47.360  64.990  62.020  1.00  0.00           C  
ATOM    406  CG1 VAL A  39      47.410  66.010  63.130  1.00  0.00           C  
ATOM    407  CG2 VAL A  39      47.660  65.730  60.690  1.00  0.00           C  
ATOM    408  HN  VAL A  39      47.790  63.180  60.510  1.00  0.00           H  
ATOM    409  HA  VAL A  39      49.470  64.530  62.260  1.00  0.00           H  
ATOM    410  HB  VAL A  39      46.400  64.440  62.010  1.00  0.00           H  
ATOM    411 HG11 VAL A  39      48.400  66.520  63.200  1.00  0.00           H  
ATOM    412 HG12 VAL A  39      46.710  66.860  62.970  1.00  0.00           H  
ATOM    413 HG13 VAL A  39      47.140  65.600  64.140  1.00  0.00           H  
ATOM    414 HG21 VAL A  39      48.660  66.210  60.800  1.00  0.00           H  
ATOM    415 HG22 VAL A  39      47.590  65.150  59.730  1.00  0.00           H  
ATOM    416 HG23 VAL A  39      46.940  66.580  60.610  1.00  0.00           H  
ATOM    417  N   GLY A  40      47.780  62.080  63.740  1.00  0.00           N  
ATOM    418  CA  GLY A  40      47.640  61.150  64.850  1.00  0.00           C  
ATOM    419  C   GLY A  40      48.920  60.560  65.290  1.00  0.00           C  
ATOM    420  O   GLY A  40      49.270  60.250  66.470  1.00  0.00           O  
ATOM    421  HN  GLY A  40      47.190  61.840  62.970  1.00  0.00           H  
ATOM    422  HA1 GLY A  40      47.420  61.730  65.730  1.00  0.00           H  
ATOM    423  HA2 GLY A  40      46.930  60.380  64.610  1.00  0.00           H  
ATOM    424  N   ASN A  41      49.760  60.240  64.310  1.00  0.00           N  
ATOM    425  CA  ASN A  41      50.950  59.460  64.380  1.00  0.00           C  
ATOM    426  C   ASN A  41      52.110  60.460  64.560  1.00  0.00           C  
ATOM    427  O   ASN A  41      53.000  60.290  65.430  1.00  0.00           O  
ATOM    428  CB  ASN A  41      51.040  58.470  63.280  1.00  0.00           C  
ATOM    429  CG  ASN A  41      50.110  57.320  63.550  1.00  0.00           C  
ATOM    430  ND2 ASN A  41      49.080  57.050  62.790  1.00  0.00           N  
ATOM    431  OD1 ASN A  41      50.440  56.570  64.500  1.00  0.00           O  
ATOM    432  HN  ASN A  41      49.400  60.460  63.400  1.00  0.00           H  
ATOM    433  HA  ASN A  41      50.960  58.970  65.340  1.00  0.00           H  
ATOM    434  HB1 ASN A  41      52.060  58.040  63.350  1.00  0.00           H  
ATOM    435  HB2 ASN A  41      50.950  58.850  62.230  1.00  0.00           H  
ATOM    436 HD21 ASN A  41      48.770  57.760  62.160  1.00  0.00           H  
ATOM    437 HD22 ASN A  41      48.640  56.160  62.890  1.00  0.00           H  
ATOM    438  N   LEU A  42      52.100  61.530  63.720  1.00  0.00           N  
ATOM    439  CA  LEU A  42      52.950  62.680  63.970  1.00  0.00           C  
ATOM    440  C   LEU A  42      52.880  63.260  65.320  1.00  0.00           C  
ATOM    441  O   LEU A  42      53.930  63.460  65.970  1.00  0.00           O  
ATOM    442  CB  LEU A  42      52.580  63.700  62.900  1.00  0.00           C  
ATOM    443  CG  LEU A  42      53.380  65.000  62.910  1.00  0.00           C  
ATOM    444  CD1 LEU A  42      54.860  64.770  62.620  1.00  0.00           C  
ATOM    445  CD2 LEU A  42      52.810  65.960  61.930  1.00  0.00           C  
ATOM    446  HN  LEU A  42      51.400  61.670  63.020  1.00  0.00           H  
ATOM    447  HA  LEU A  42      54.000  62.400  63.960  1.00  0.00           H  
ATOM    448  HB1 LEU A  42      51.520  63.920  63.130  1.00  0.00           H  
ATOM    449  HB2 LEU A  42      52.500  63.300  61.860  1.00  0.00           H  
ATOM    450  HG  LEU A  42      53.240  65.500  63.880  1.00  0.00           H  
ATOM    451 HD11 LEU A  42      55.350  64.170  63.420  1.00  0.00           H  
ATOM    452 HD12 LEU A  42      54.980  64.150  61.720  1.00  0.00           H  
ATOM    453 HD13 LEU A  42      55.450  65.710  62.490  1.00  0.00           H  
ATOM    454 HD21 LEU A  42      51.760  66.190  62.190  1.00  0.00           H  
ATOM    455 HD22 LEU A  42      53.300  66.960  61.880  1.00  0.00           H  
ATOM    456 HD23 LEU A  42      52.800  65.520  60.910  1.00  0.00           H  
ATOM    457  N   ILE A  43      51.700  63.410  66.010  1.00  0.00           N  
ATOM    458  CA  ILE A  43      51.690  63.860  67.330  1.00  0.00           C  
ATOM    459  C   ILE A  43      52.050  62.810  68.340  1.00  0.00           C  
ATOM    460  O   ILE A  43      52.540  63.120  69.400  1.00  0.00           O  
ATOM    461  CB  ILE A  43      50.230  64.370  67.590  1.00  0.00           C  
ATOM    462  CG1 ILE A  43      50.210  65.420  68.700  1.00  0.00           C  
ATOM    463  CG2 ILE A  43      49.190  63.220  67.740  1.00  0.00           C  
ATOM    464  CD  ILE A  43      50.970  66.790  68.550  1.00  0.00           C  
ATOM    465  HN  ILE A  43      50.860  63.400  65.480  1.00  0.00           H  
ATOM    466  HA  ILE A  43      52.380  64.670  67.490  1.00  0.00           H  
ATOM    467  HB  ILE A  43      49.910  64.910  66.660  1.00  0.00           H  
ATOM    468 HG11 ILE A  43      50.590  65.020  69.670  1.00  0.00           H  
ATOM    469 HG12 ILE A  43      49.140  65.690  68.820  1.00  0.00           H  
ATOM    470 HG21 ILE A  43      49.430  62.480  66.950  1.00  0.00           H  
ATOM    471 HG22 ILE A  43      49.170  62.910  68.820  1.00  0.00           H  
ATOM    472 HG23 ILE A  43      48.160  63.600  67.600  1.00  0.00           H  
ATOM    473  HD1 ILE A  43      51.020  67.390  69.490  1.00  0.00           H  
ATOM    474  HD2 ILE A  43      51.980  66.710  68.110  1.00  0.00           H  
ATOM    475  HD3 ILE A  43      50.500  67.480  67.830  1.00  0.00           H  
ATOM    476  N   VAL A  44      52.000  61.480  68.080  1.00  0.00           N  
ATOM    477  CA  VAL A  44      52.620  60.430  68.910  1.00  0.00           C  
ATOM    478  C   VAL A  44      54.060  60.470  68.820  1.00  0.00           C  
ATOM    479  O   VAL A  44      54.780  60.550  69.840  1.00  0.00           O  
ATOM    480  CB  VAL A  44      51.940  59.110  68.700  1.00  0.00           C  
ATOM    481  CG1 VAL A  44      52.740  57.910  69.180  1.00  0.00           C  
ATOM    482  CG2 VAL A  44      50.540  59.140  69.280  1.00  0.00           C  
ATOM    483  HN  VAL A  44      51.590  61.210  67.210  1.00  0.00           H  
ATOM    484  HA  VAL A  44      52.390  60.820  69.890  1.00  0.00           H  
ATOM    485  HB  VAL A  44      51.840  58.910  67.610  1.00  0.00           H  
ATOM    486 HG11 VAL A  44      52.640  57.860  70.290  1.00  0.00           H  
ATOM    487 HG12 VAL A  44      52.150  57.090  68.740  1.00  0.00           H  
ATOM    488 HG13 VAL A  44      53.800  57.940  68.860  1.00  0.00           H  
ATOM    489 HG21 VAL A  44      50.030  58.160  69.210  1.00  0.00           H  
ATOM    490 HG22 VAL A  44      50.650  59.580  70.300  1.00  0.00           H  
ATOM    491 HG23 VAL A  44      50.000  59.940  68.740  1.00  0.00           H  
ATOM    492  N   ILE A  45      54.620  60.580  67.570  1.00  0.00           N  
ATOM    493  CA  ILE A  45      56.030  60.680  67.310  1.00  0.00           C  
ATOM    494  C   ILE A  45      56.680  61.930  68.060  1.00  0.00           C  
ATOM    495  O   ILE A  45      57.690  61.750  68.740  1.00  0.00           O  
ATOM    496  CB  ILE A  45      56.440  60.770  65.820  1.00  0.00           C  
ATOM    497  CG1 ILE A  45      56.130  59.440  65.160  1.00  0.00           C  
ATOM    498  CG2 ILE A  45      57.970  61.100  65.600  1.00  0.00           C  
ATOM    499  CD  ILE A  45      55.930  59.540  63.640  1.00  0.00           C  
ATOM    500  HN  ILE A  45      54.090  60.630  66.730  1.00  0.00           H  
ATOM    501  HA  ILE A  45      56.500  59.840  67.780  1.00  0.00           H  
ATOM    502  HB  ILE A  45      55.790  61.540  65.330  1.00  0.00           H  
ATOM    503 HG11 ILE A  45      55.180  59.030  65.550  1.00  0.00           H  
ATOM    504 HG12 ILE A  45      56.970  58.780  65.490  1.00  0.00           H  
ATOM    505 HG21 ILE A  45      58.340  60.790  64.600  1.00  0.00           H  
ATOM    506 HG22 ILE A  45      58.150  62.150  65.860  1.00  0.00           H  
ATOM    507 HG23 ILE A  45      58.610  60.470  66.260  1.00  0.00           H  
ATOM    508  HD1 ILE A  45      55.090  60.230  63.370  1.00  0.00           H  
ATOM    509  HD2 ILE A  45      56.840  59.800  63.060  1.00  0.00           H  
ATOM    510  HD3 ILE A  45      55.570  58.550  63.290  1.00  0.00           H  
ATOM    511  N   VAL A  46      56.010  63.070  68.010  1.00  0.00           N  
ATOM    512  CA  VAL A  46      56.400  64.320  68.560  1.00  0.00           C  
ATOM    513  C   VAL A  46      56.450  64.290  70.060  1.00  0.00           C  
ATOM    514  O   VAL A  46      57.380  64.910  70.660  1.00  0.00           O  
ATOM    515  CB  VAL A  46      55.500  65.380  67.910  1.00  0.00           C  
ATOM    516  CG1 VAL A  46      55.540  66.800  68.590  1.00  0.00           C  
ATOM    517  CG2 VAL A  46      55.990  65.580  66.440  1.00  0.00           C  
ATOM    518  HN  VAL A  46      55.210  63.150  67.410  1.00  0.00           H  
ATOM    519  HA  VAL A  46      57.400  64.470  68.200  1.00  0.00           H  
ATOM    520  HB  VAL A  46      54.470  65.000  68.010  1.00  0.00           H  
ATOM    521 HG11 VAL A  46      54.740  67.310  68.000  1.00  0.00           H  
ATOM    522 HG12 VAL A  46      55.270  66.960  69.650  1.00  0.00           H  
ATOM    523 HG13 VAL A  46      56.480  67.330  68.320  1.00  0.00           H  
ATOM    524 HG21 VAL A  46      56.950  66.130  66.590  1.00  0.00           H  
ATOM    525 HG22 VAL A  46      56.110  64.630  65.890  1.00  0.00           H  
ATOM    526 HG23 VAL A  46      55.310  66.240  65.860  1.00  0.00           H  
ATOM    527  N   SER A  47      55.450  63.620  70.690  1.00  0.00           N  
ATOM    528  CA  SER A  47      55.420  63.530  72.110  1.00  0.00           C  
ATOM    529  C   SER A  47      56.540  62.650  72.610  1.00  0.00           C  
ATOM    530  O   SER A  47      57.180  63.010  73.580  1.00  0.00           O  
ATOM    531  CB  SER A  47      54.050  63.060  72.670  1.00  0.00           C  
ATOM    532  OG  SER A  47      53.070  64.010  72.180  1.00  0.00           O  
ATOM    533  HN  SER A  47      54.630  63.340  70.190  1.00  0.00           H  
ATOM    534  HA  SER A  47      55.650  64.540  72.420  1.00  0.00           H  
ATOM    535  HB1 SER A  47      53.940  63.040  73.780  1.00  0.00           H  
ATOM    536  HB2 SER A  47      53.760  62.050  72.330  1.00  0.00           H  
ATOM    537  HG1 SER A  47      52.820  63.720  71.300  1.00  0.00           H  
ATOM    538  N   ILE A  48      56.840  61.450  72.020  1.00  0.00           N  
ATOM    539  CA  ILE A  48      57.920  60.620  72.500  1.00  0.00           C  
ATOM    540  C   ILE A  48      59.320  61.300  72.280  1.00  0.00           C  
ATOM    541  O   ILE A  48      60.270  61.230  73.070  1.00  0.00           O  
ATOM    542  CB  ILE A  48      57.830  59.250  71.870  1.00  0.00           C  
ATOM    543  CG1 ILE A  48      56.490  58.620  72.240  1.00  0.00           C  
ATOM    544  CG2 ILE A  48      59.130  58.390  72.000  1.00  0.00           C  
ATOM    545  CD  ILE A  48      55.840  57.660  71.210  1.00  0.00           C  
ATOM    546  HN  ILE A  48      56.360  61.070  71.230  1.00  0.00           H  
ATOM    547  HA  ILE A  48      57.860  60.630  73.570  1.00  0.00           H  
ATOM    548  HB  ILE A  48      57.730  59.370  70.770  1.00  0.00           H  
ATOM    549 HG11 ILE A  48      55.800  59.370  72.670  1.00  0.00           H  
ATOM    550 HG12 ILE A  48      56.710  58.010  73.140  1.00  0.00           H  
ATOM    551 HG21 ILE A  48      59.060  57.360  71.590  1.00  0.00           H  
ATOM    552 HG22 ILE A  48      59.970  59.000  71.610  1.00  0.00           H  
ATOM    553 HG23 ILE A  48      59.210  58.240  73.100  1.00  0.00           H  
ATOM    554  HD1 ILE A  48      54.820  57.420  71.590  1.00  0.00           H  
ATOM    555  HD2 ILE A  48      55.660  58.260  70.290  1.00  0.00           H  
ATOM    556  HD3 ILE A  48      56.420  56.750  70.950  1.00  0.00           H  
ATOM    557  N   SER A  49      59.460  62.010  71.150  1.00  0.00           N  
ATOM    558  CA  SER A  49      60.630  62.810  70.860  1.00  0.00           C  
ATOM    559  C   SER A  49      60.790  63.890  71.910  1.00  0.00           C  
ATOM    560  O   SER A  49      61.860  64.000  72.480  1.00  0.00           O  
ATOM    561  CB  SER A  49      60.450  63.600  69.530  1.00  0.00           C  
ATOM    562  OG  SER A  49      60.270  62.570  68.530  1.00  0.00           O  
ATOM    563  HN  SER A  49      58.770  61.810  70.470  1.00  0.00           H  
ATOM    564  HA  SER A  49      61.510  62.190  70.860  1.00  0.00           H  
ATOM    565  HB1 SER A  49      61.310  64.270  69.310  1.00  0.00           H  
ATOM    566  HB2 SER A  49      59.600  64.320  69.580  1.00  0.00           H  
ATOM    567  HG1 SER A  49      59.310  62.470  68.510  1.00  0.00           H  
ATOM    568  N   HISEA  50      59.690  64.620  72.280  1.00  0.00           N  
ATOM    569  CA  HISEA  50      59.890  65.790  73.190  1.00  0.00           C  
ATOM    570  C   HISEA  50      60.180  65.400  74.620  1.00  0.00           C  
ATOM    571  O   HISEA  50      61.090  66.030  75.130  1.00  0.00           O  
ATOM    572  CB  HISEA  50      58.710  66.820  73.340  1.00  0.00           C  
ATOM    573  CG  HISEA  50      58.830  67.990  72.450  1.00  0.00           C  
ATOM    574  CD2 HISEA  50      58.100  68.250  71.340  1.00  0.00           C  
ATOM    575  ND1 HISEA  50      59.690  68.970  72.750  1.00  0.00           N  
ATOM    576  CE1 HISEA  50      59.440  69.880  71.800  1.00  0.00           C  
ATOM    577  NE2 HISEA  50      58.500  69.520  70.980  1.00  0.00           N  
ATOM    578  HN  HISEA  50      58.830  64.400  71.830  1.00  0.00           H  
ATOM    579  HA  HISEA  50      60.660  66.450  72.810  1.00  0.00           H  
ATOM    580  HB1 HISEA  50      58.480  67.250  74.340  1.00  0.00           H  
ATOM    581  HB2 HISEA  50      57.800  66.220  73.080  1.00  0.00           H  
ATOM    582  HD2 HISEA  50      57.230  67.760  70.940  1.00  0.00           H  
ATOM    583  HE1 HISEA  50      59.980  70.820  71.760  1.00  0.00           H  
ATOM    584  HE2 HISEA  50      58.210  70.060  70.190  1.00  0.00           H  
ATOM    585  N   PHE A  51      59.500  64.350  75.120  1.00  0.00           N  
ATOM    586  CA  PHE A  51      59.460  64.170  76.520  1.00  0.00           C  
ATOM    587  C   PHE A  51      60.220  62.910  76.950  1.00  0.00           C  
ATOM    588  O   PHE A  51      59.870  61.790  76.600  1.00  0.00           O  
ATOM    589  CB  PHE A  51      57.990  63.920  76.980  1.00  0.00           C  
ATOM    590  CG  PHE A  51      57.040  64.870  76.520  1.00  0.00           C  
ATOM    591  CD1 PHE A  51      55.810  64.560  75.950  1.00  0.00           C  
ATOM    592  CD2 PHE A  51      57.310  66.230  76.740  1.00  0.00           C  
ATOM    593  CE1 PHE A  51      54.820  65.520  75.690  1.00  0.00           C  
ATOM    594  CE2 PHE A  51      56.300  67.220  76.410  1.00  0.00           C  
ATOM    595  CZ  PHE A  51      55.120  66.880  75.970  1.00  0.00           C  
ATOM    596  HN  PHE A  51      58.890  63.740  74.650  1.00  0.00           H  
ATOM    597  HA  PHE A  51      60.000  64.930  77.060  1.00  0.00           H  
ATOM    598  HB1 PHE A  51      57.920  63.770  78.080  1.00  0.00           H  
ATOM    599  HB2 PHE A  51      57.720  62.960  76.510  1.00  0.00           H  
ATOM    600  HD1 PHE A  51      55.610  63.520  75.730  1.00  0.00           H  
ATOM    601  HD2 PHE A  51      58.260  66.530  77.130  1.00  0.00           H  
ATOM    602  HE1 PHE A  51      53.800  65.230  75.490  1.00  0.00           H  
ATOM    603  HE2 PHE A  51      56.670  68.230  76.530  1.00  0.00           H  
ATOM    604  HZ  PHE A  51      54.410  67.650  75.690  1.00  0.00           H  
ATOM    605  N   LYS A  52      61.270  63.100  77.780  1.00  0.00           N  
ATOM    606  CA  LYS A  52      62.010  62.000  78.310  1.00  0.00           C  
ATOM    607  C   LYS A  52      61.360  61.230  79.490  1.00  0.00           C  
ATOM    608  O   LYS A  52      61.770  60.180  79.860  1.00  0.00           O  
ATOM    609  CB  LYS A  52      63.490  62.440  78.650  1.00  0.00           C  
ATOM    610  CG  LYS A  52      64.380  62.650  77.320  1.00  0.00           C  
ATOM    611  CD  LYS A  52      64.510  61.440  76.440  1.00  0.00           C  
ATOM    612  CE  LYS A  52      65.580  61.440  75.320  1.00  0.00           C  
ATOM    613  NZ  LYS A  52      65.670  60.120  74.760  1.00  0.00           N1+
ATOM    614  HN  LYS A  52      61.550  64.020  77.990  1.00  0.00           H  
ATOM    615  HA  LYS A  52      62.140  61.250  77.550  1.00  0.00           H  
ATOM    616  HB1 LYS A  52      63.930  61.600  79.240  1.00  0.00           H  
ATOM    617  HB2 LYS A  52      63.430  63.300  79.340  1.00  0.00           H  
ATOM    618  HG1 LYS A  52      65.440  62.940  77.480  1.00  0.00           H  
ATOM    619  HG2 LYS A  52      63.910  63.510  76.800  1.00  0.00           H  
ATOM    620  HD1 LYS A  52      64.700  60.570  77.100  1.00  0.00           H  
ATOM    621  HD2 LYS A  52      63.510  61.330  75.960  1.00  0.00           H  
ATOM    622  HE1 LYS A  52      66.590  61.800  75.630  1.00  0.00           H  
ATOM    623  HE2 LYS A  52      65.200  62.230  74.650  1.00  0.00           H  
ATOM    624  HZ1 LYS A  52      64.730  59.680  74.710  1.00  0.00           H  
ATOM    625  HZ2 LYS A  52      66.150  60.220  73.850  1.00  0.00           H  
ATOM    626  HZ3 LYS A  52      66.180  59.450  75.350  1.00  0.00           H  
ATOM    627  N   GLN A  53      60.240  61.710  79.970  1.00  0.00           N  
ATOM    628  CA  GLN A  53      59.290  61.100  80.850  1.00  0.00           C  
ATOM    629  C   GLN A  53      58.390  60.130  80.190  1.00  0.00           C  
ATOM    630  O   GLN A  53      57.770  59.240  80.810  1.00  0.00           O  
ATOM    631  CB  GLN A  53      58.450  62.120  81.690  1.00  0.00           C  
ATOM    632  CG  GLN A  53      59.420  62.830  82.680  1.00  0.00           C  
ATOM    633  CD  GLN A  53      58.620  63.780  83.600  1.00  0.00           C  
ATOM    634  NE2 GLN A  53      59.270  64.920  83.960  1.00  0.00           N  
ATOM    635  OE1 GLN A  53      57.520  63.500  84.090  1.00  0.00           O  
ATOM    636  HN  GLN A  53      59.920  62.630  79.770  1.00  0.00           H  
ATOM    637  HA  GLN A  53      59.730  60.440  81.580  1.00  0.00           H  
ATOM    638  HB1 GLN A  53      57.650  61.550  82.210  1.00  0.00           H  
ATOM    639  HB2 GLN A  53      58.040  62.960  81.090  1.00  0.00           H  
ATOM    640  HG1 GLN A  53      60.290  63.350  82.220  1.00  0.00           H  
ATOM    641  HG2 GLN A  53      59.740  62.050  83.410  1.00  0.00           H  
ATOM    642 HE21 GLN A  53      60.130  65.170  83.510  1.00  0.00           H  
ATOM    643 HE22 GLN A  53      58.900  65.450  84.720  1.00  0.00           H  
ATOM    644  N   LEU A  54      58.280  60.350  78.900  1.00  0.00           N  
ATOM    645  CA  LEU A  54      57.490  59.470  78.110  1.00  0.00           C  
ATOM    646  C   LEU A  54      58.350  58.550  77.300  1.00  0.00           C  
ATOM    647  O   LEU A  54      57.880  57.460  76.920  1.00  0.00           O  
ATOM    648  CB  LEU A  54      56.640  60.420  77.200  1.00  0.00           C  
ATOM    649  CG  LEU A  54      55.300  59.740  76.610  1.00  0.00           C  
ATOM    650  CD1 LEU A  54      54.160  59.830  77.660  1.00  0.00           C  
ATOM    651  CD2 LEU A  54      54.800  60.360  75.330  1.00  0.00           C  
ATOM    652  HN  LEU A  54      58.960  60.890  78.410  1.00  0.00           H  
ATOM    653  HA  LEU A  54      56.850  58.840  78.700  1.00  0.00           H  
ATOM    654  HB1 LEU A  54      57.290  60.730  76.360  1.00  0.00           H  
ATOM    655  HB2 LEU A  54      56.260  61.270  77.810  1.00  0.00           H  
ATOM    656  HG  LEU A  54      55.560  58.670  76.480  1.00  0.00           H  
ATOM    657 HD11 LEU A  54      54.110  60.880  77.990  1.00  0.00           H  
ATOM    658 HD12 LEU A  54      53.160  59.610  77.250  1.00  0.00           H  
ATOM    659 HD13 LEU A  54      54.170  59.190  78.580  1.00  0.00           H  
ATOM    660 HD21 LEU A  54      53.790  59.950  75.090  1.00  0.00           H  
ATOM    661 HD22 LEU A  54      54.570  61.440  75.460  1.00  0.00           H  
ATOM    662 HD23 LEU A  54      55.520  60.360  74.480  1.00  0.00           H  
ATOM    663  N   HISEA  55      59.620  58.850  76.980  1.00  0.00           N  
ATOM    664  CA  HISEA  55      60.510  57.890  76.300  1.00  0.00           C  
ATOM    665  C   HISEA  55      60.930  56.760  77.220  1.00  0.00           C  
ATOM    666  O   HISEA  55      62.100  56.500  77.270  1.00  0.00           O  
ATOM    667  CB  HISEA  55      61.710  58.640  75.670  1.00  0.00           C  
ATOM    668  CG  HISEA  55      62.790  57.860  74.990  1.00  0.00           C  
ATOM    669  CD2 HISEA  55      62.580  57.210  73.850  1.00  0.00           C  
ATOM    670  ND1 HISEA  55      64.100  57.720  75.380  1.00  0.00           N  
ATOM    671  CE1 HISEA  55      64.650  56.960  74.460  1.00  0.00           C  
ATOM    672  NE2 HISEA  55      63.770  56.640  73.490  1.00  0.00           N  
ATOM    673  HN  HISEA  55      59.900  59.810  77.070  1.00  0.00           H  
ATOM    674  HA  HISEA  55      60.050  57.320  75.500  1.00  0.00           H  
ATOM    675  HB1 HISEA  55      62.230  59.290  76.400  1.00  0.00           H  
ATOM    676  HB2 HISEA  55      61.400  59.370  74.890  1.00  0.00           H  
ATOM    677  HD2 HISEA  55      61.720  57.020  73.210  1.00  0.00           H  
ATOM    678  HE1 HISEA  55      65.740  56.850  74.420  1.00  0.00           H  
ATOM    679  HE2 HISEA  55      63.960  56.010  72.730  1.00  0.00           H  
ATOM    680  N   THR A  56      60.000  56.040  77.790  1.00  0.00           N  
ATOM    681  CA  THR A  56      60.180  54.760  78.350  1.00  0.00           C  
ATOM    682  C   THR A  56      60.230  53.570  77.330  1.00  0.00           C  
ATOM    683  O   THR A  56      59.610  53.760  76.270  1.00  0.00           O  
ATOM    684  CB  THR A  56      59.250  54.370  79.470  1.00  0.00           C  
ATOM    685  CG2 THR A  56      59.640  55.230  80.750  1.00  0.00           C  
ATOM    686  OG1 THR A  56      57.890  54.740  79.070  1.00  0.00           O  
ATOM    687  HN  THR A  56      59.050  56.330  77.650  1.00  0.00           H  
ATOM    688  HA  THR A  56      61.190  54.890  78.730  1.00  0.00           H  
ATOM    689  HB  THR A  56      59.350  53.280  79.690  1.00  0.00           H  
ATOM    690  HG1 THR A  56      57.280  54.560  79.780  1.00  0.00           H  
ATOM    691 HG21 THR A  56      59.200  54.760  81.660  1.00  0.00           H  
ATOM    692 HG22 THR A  56      60.730  55.290  80.950  1.00  0.00           H  
ATOM    693 HG23 THR A  56      59.280  56.270  80.560  1.00  0.00           H  
ATOM    694  N   PRO A  57      60.910  52.510  77.480  1.00  0.00           N  
ATOM    695  CA  PRO A  57      60.910  51.450  76.550  1.00  0.00           C  
ATOM    696  C   PRO A  57      59.590  50.880  76.060  1.00  0.00           C  
ATOM    697  O   PRO A  57      59.540  50.570  74.860  1.00  0.00           O  
ATOM    698  CB  PRO A  57      61.690  50.310  77.080  1.00  0.00           C  
ATOM    699  CG  PRO A  57      62.580  50.930  78.220  1.00  0.00           C  
ATOM    700  CD  PRO A  57      61.650  52.040  78.690  1.00  0.00           C  
ATOM    701  HA  PRO A  57      61.280  51.670  75.550  1.00  0.00           H  
ATOM    702  HB1 PRO A  57      62.400  49.910  76.330  1.00  0.00           H  
ATOM    703  HB2 PRO A  57      61.130  49.440  77.470  1.00  0.00           H  
ATOM    704  HG1 PRO A  57      63.470  51.420  77.760  1.00  0.00           H  
ATOM    705  HG2 PRO A  57      62.760  50.140  78.980  1.00  0.00           H  
ATOM    706  HD1 PRO A  57      62.250  52.860  79.130  1.00  0.00           H  
ATOM    707  HD2 PRO A  57      60.960  51.670  79.490  1.00  0.00           H  
ATOM    708  N   THR A  58      58.540  50.730  76.750  1.00  0.00           N  
ATOM    709  CA  THR A  58      57.240  50.390  76.200  1.00  0.00           C  
ATOM    710  C   THR A  58      56.700  51.450  75.210  1.00  0.00           C  
ATOM    711  O   THR A  58      56.140  51.060  74.110  1.00  0.00           O  
ATOM    712  CB  THR A  58      56.120  50.190  77.320  1.00  0.00           C  
ATOM    713  CG2 THR A  58      55.850  51.500  78.060  1.00  0.00           C  
ATOM    714  OG1 THR A  58      54.930  49.700  76.700  1.00  0.00           O  
ATOM    715  HN  THR A  58      58.550  50.890  77.730  1.00  0.00           H  
ATOM    716  HA  THR A  58      57.360  49.480  75.630  1.00  0.00           H  
ATOM    717  HB  THR A  58      56.450  49.430  78.060  1.00  0.00           H  
ATOM    718  HG1 THR A  58      55.070  48.800  76.400  1.00  0.00           H  
ATOM    719 HG21 THR A  58      55.180  51.280  78.910  1.00  0.00           H  
ATOM    720 HG22 THR A  58      56.740  52.040  78.450  1.00  0.00           H  
ATOM    721 HG23 THR A  58      55.240  52.250  77.520  1.00  0.00           H  
ATOM    722  N   ASN A  59      56.880  52.790  75.440  1.00  0.00           N  
ATOM    723  CA  ASN A  59      56.440  53.820  74.500  1.00  0.00           C  
ATOM    724  C   ASN A  59      57.420  53.980  73.320  1.00  0.00           C  
ATOM    725  O   ASN A  59      57.100  54.500  72.270  1.00  0.00           O  
ATOM    726  CB  ASN A  59      56.250  55.150  75.220  1.00  0.00           C  
ATOM    727  CG  ASN A  59      55.120  55.040  76.060  1.00  0.00           C  
ATOM    728  ND2 ASN A  59      55.250  55.550  77.350  1.00  0.00           N  
ATOM    729  OD1 ASN A  59      54.110  54.330  75.800  1.00  0.00           O  
ATOM    730  HN  ASN A  59      57.310  52.990  76.310  1.00  0.00           H  
ATOM    731  HA  ASN A  59      55.530  53.490  74.030  1.00  0.00           H  
ATOM    732  HB1 ASN A  59      56.040  56.000  74.540  1.00  0.00           H  
ATOM    733  HB2 ASN A  59      57.160  55.390  75.800  1.00  0.00           H  
ATOM    734 HD21 ASN A  59      56.010  56.130  77.640  1.00  0.00           H  
ATOM    735 HD22 ASN A  59      54.420  55.630  77.890  1.00  0.00           H  
ATOM    736  N   TRP A  60      58.680  53.430  73.380  1.00  0.00           N  
ATOM    737  CA  TRP A  60      59.630  53.370  72.210  1.00  0.00           C  
ATOM    738  C   TRP A  60      59.110  52.360  71.160  1.00  0.00           C  
ATOM    739  O   TRP A  60      59.420  52.450  69.960  1.00  0.00           O  
ATOM    740  CB  TRP A  60      60.980  52.990  72.710  1.00  0.00           C  
ATOM    741  CG  TRP A  60      62.120  53.250  71.820  1.00  0.00           C  
ATOM    742  CD1 TRP A  60      62.980  52.300  71.450  1.00  0.00           C  
ATOM    743  CD2 TRP A  60      62.490  54.460  71.180  1.00  0.00           C  
ATOM    744  CE2 TRP A  60      63.670  54.180  70.430  1.00  0.00           C  
ATOM    745  CE3 TRP A  60      61.880  55.730  70.950  1.00  0.00           C  
ATOM    746  NE1 TRP A  60      63.900  52.810  70.530  1.00  0.00           N  
ATOM    747  CZ2 TRP A  60      64.360  55.070  69.700  1.00  0.00           C  
ATOM    748  CZ3 TRP A  60      62.630  56.790  70.290  1.00  0.00           C  
ATOM    749  CH2 TRP A  60      63.830  56.430  69.620  1.00  0.00           C  
ATOM    750  HN  TRP A  60      58.980  52.990  74.220  1.00  0.00           H  
ATOM    751  HA  TRP A  60      59.770  54.320  71.720  1.00  0.00           H  
ATOM    752  HB1 TRP A  60      60.970  51.900  72.930  1.00  0.00           H  
ATOM    753  HB2 TRP A  60      61.240  53.530  73.650  1.00  0.00           H  
ATOM    754  HD1 TRP A  60      62.760  51.290  71.770  1.00  0.00           H  
ATOM    755  HE1 TRP A  60      64.660  52.420  70.080  1.00  0.00           H  
ATOM    756  HE3 TRP A  60      60.870  55.870  71.320  1.00  0.00           H  
ATOM    757  HZ2 TRP A  60      65.270  54.850  69.160  1.00  0.00           H  
ATOM    758  HZ3 TRP A  60      62.310  57.820  70.280  1.00  0.00           H  
ATOM    759  HH2 TRP A  60      64.460  57.110  69.050  1.00  0.00           H  
ATOM    760  N   LEU A  61      58.390  51.280  71.580  1.00  0.00           N  
ATOM    761  CA  LEU A  61      57.650  50.440  70.690  1.00  0.00           C  
ATOM    762  C   LEU A  61      56.480  51.030  69.900  1.00  0.00           C  
ATOM    763  O   LEU A  61      56.250  50.900  68.720  1.00  0.00           O  
ATOM    764  CB  LEU A  61      57.240  49.190  71.560  1.00  0.00           C  
ATOM    765  CG  LEU A  61      56.580  48.030  70.720  1.00  0.00           C  
ATOM    766  CD1 LEU A  61      57.280  47.600  69.470  1.00  0.00           C  
ATOM    767  CD2 LEU A  61      56.340  46.920  71.680  1.00  0.00           C  
ATOM    768  HN  LEU A  61      58.230  51.160  72.560  1.00  0.00           H  
ATOM    769  HA  LEU A  61      58.320  50.160  69.890  1.00  0.00           H  
ATOM    770  HB1 LEU A  61      56.520  49.540  72.320  1.00  0.00           H  
ATOM    771  HB2 LEU A  61      58.170  48.840  72.070  1.00  0.00           H  
ATOM    772  HG  LEU A  61      55.610  48.360  70.290  1.00  0.00           H  
ATOM    773 HD11 LEU A  61      56.590  47.000  68.850  1.00  0.00           H  
ATOM    774 HD12 LEU A  61      57.640  48.450  68.870  1.00  0.00           H  
ATOM    775 HD13 LEU A  61      58.150  47.000  69.820  1.00  0.00           H  
ATOM    776 HD21 LEU A  61      55.560  47.220  72.410  1.00  0.00           H  
ATOM    777 HD22 LEU A  61      56.020  45.970  71.210  1.00  0.00           H  
ATOM    778 HD23 LEU A  61      57.280  46.720  72.240  1.00  0.00           H  
ATOM    779  N   ILE A  62      55.780  51.910  70.650  1.00  0.00           N  
ATOM    780  CA  ILE A  62      54.670  52.730  70.120  1.00  0.00           C  
ATOM    781  C   ILE A  62      55.140  53.770  69.080  1.00  0.00           C  
ATOM    782  O   ILE A  62      54.490  54.010  68.050  1.00  0.00           O  
ATOM    783  CB  ILE A  62      53.870  53.450  71.270  1.00  0.00           C  
ATOM    784  CG1 ILE A  62      53.230  52.440  72.240  1.00  0.00           C  
ATOM    785  CG2 ILE A  62      52.820  54.430  70.740  1.00  0.00           C  
ATOM    786  CD  ILE A  62      52.520  51.270  71.570  1.00  0.00           C  
ATOM    787  HN  ILE A  62      56.040  52.100  71.600  1.00  0.00           H  
ATOM    788  HA  ILE A  62      54.060  52.090  69.490  1.00  0.00           H  
ATOM    789  HB  ILE A  62      54.650  54.020  71.840  1.00  0.00           H  
ATOM    790 HG11 ILE A  62      52.460  52.930  72.880  1.00  0.00           H  
ATOM    791 HG12 ILE A  62      54.020  52.160  72.950  1.00  0.00           H  
ATOM    792 HG21 ILE A  62      52.190  54.630  71.630  1.00  0.00           H  
ATOM    793 HG22 ILE A  62      53.190  55.410  70.390  1.00  0.00           H  
ATOM    794 HG23 ILE A  62      52.250  53.960  69.900  1.00  0.00           H  
ATOM    795  HD1 ILE A  62      53.360  50.600  71.250  1.00  0.00           H  
ATOM    796  HD2 ILE A  62      51.920  50.710  72.320  1.00  0.00           H  
ATOM    797  HD3 ILE A  62      51.930  51.660  70.710  1.00  0.00           H  
ATOM    798  N   HISEA  63      56.300  54.400  69.330  1.00  0.00           N  
ATOM    799  CA  HISEA  63      56.980  55.360  68.450  1.00  0.00           C  
ATOM    800  C   HISEA  63      57.330  54.760  67.110  1.00  0.00           C  
ATOM    801  O   HISEA  63      57.260  55.350  66.050  1.00  0.00           O  
ATOM    802  CB  HISEA  63      58.380  55.800  69.040  1.00  0.00           C  
ATOM    803  CG  HISEA  63      59.270  56.690  68.220  1.00  0.00           C  
ATOM    804  CD2 HISEA  63      60.370  56.310  67.560  1.00  0.00           C  
ATOM    805  ND1 HISEA  63      58.870  57.910  67.780  1.00  0.00           N  
ATOM    806  CE1 HISEA  63      59.840  58.280  66.930  1.00  0.00           C  
ATOM    807  NE2 HISEA  63      60.750  57.370  66.770  1.00  0.00           N  
ATOM    808  HN  HISEA  63      56.660  54.360  70.260  1.00  0.00           H  
ATOM    809  HA  HISEA  63      56.350  56.240  68.310  1.00  0.00           H  
ATOM    810  HB1 HISEA  63      58.980  54.900  69.280  1.00  0.00           H  
ATOM    811  HB2 HISEA  63      58.180  56.220  70.050  1.00  0.00           H  
ATOM    812  HD2 HISEA  63      60.810  55.320  67.590  1.00  0.00           H  
ATOM    813  HE1 HISEA  63      59.630  59.100  66.240  1.00  0.00           H  
ATOM    814  HE2 HISEA  63      61.410  57.390  66.010  1.00  0.00           H  
ATOM    815  N   SER A  64      57.810  53.440  67.130  1.00  0.00           N  
ATOM    816  CA  SER A  64      58.080  52.630  66.020  1.00  0.00           C  
ATOM    817  C   SER A  64      56.850  52.210  65.180  1.00  0.00           C  
ATOM    818  O   SER A  64      56.860  52.350  63.910  1.00  0.00           O  
ATOM    819  CB  SER A  64      58.990  51.400  66.310  1.00  0.00           C  
ATOM    820  OG  SER A  64      59.410  50.790  65.100  1.00  0.00           O  
ATOM    821  HN  SER A  64      57.910  53.040  68.040  1.00  0.00           H  
ATOM    822  HA  SER A  64      58.640  53.290  65.360  1.00  0.00           H  
ATOM    823  HB1 SER A  64      58.410  50.620  66.850  1.00  0.00           H  
ATOM    824  HB2 SER A  64      59.870  51.770  66.890  1.00  0.00           H  
ATOM    825  HG1 SER A  64      58.740  50.140  64.880  1.00  0.00           H  
ATOM    826  N   MET A  65      55.760  51.820  65.910  1.00  0.00           N  
ATOM    827  CA  MET A  65      54.470  51.490  65.340  1.00  0.00           C  
ATOM    828  C   MET A  65      53.910  52.720  64.580  1.00  0.00           C  
ATOM    829  O   MET A  65      53.540  52.660  63.410  1.00  0.00           O  
ATOM    830  CB  MET A  65      53.460  51.120  66.450  1.00  0.00           C  
ATOM    831  CG  MET A  65      52.080  50.640  65.960  1.00  0.00           C  
ATOM    832  SD  MET A  65      50.640  50.970  67.120  1.00  0.00           S  
ATOM    833  CE  MET A  65      50.610  52.750  66.770  1.00  0.00           C  
ATOM    834  HN  MET A  65      55.910  51.630  66.880  1.00  0.00           H  
ATOM    835  HA  MET A  65      54.670  50.670  64.670  1.00  0.00           H  
ATOM    836  HB1 MET A  65      53.350  51.910  67.240  1.00  0.00           H  
ATOM    837  HB2 MET A  65      54.000  50.300  66.970  1.00  0.00           H  
ATOM    838  HG1 MET A  65      52.170  49.600  65.560  1.00  0.00           H  
ATOM    839  HG2 MET A  65      51.930  51.210  65.010  1.00  0.00           H  
ATOM    840  HE1 MET A  65      50.580  52.920  65.680  1.00  0.00           H  
ATOM    841  HE2 MET A  65      49.770  53.270  67.280  1.00  0.00           H  
ATOM    842  HE3 MET A  65      51.580  53.230  67.020  1.00  0.00           H  
ATOM    843  N   ALA A  66      53.920  53.920  65.190  1.00  0.00           N  
ATOM    844  CA  ALA A  66      53.380  55.190  64.710  1.00  0.00           C  
ATOM    845  C   ALA A  66      54.210  55.780  63.630  1.00  0.00           C  
ATOM    846  O   ALA A  66      53.720  56.280  62.600  1.00  0.00           O  
ATOM    847  CB  ALA A  66      53.210  56.210  65.860  1.00  0.00           C  
ATOM    848  HN  ALA A  66      54.270  53.850  66.120  1.00  0.00           H  
ATOM    849  HA  ALA A  66      52.390  55.000  64.310  1.00  0.00           H  
ATOM    850  HB1 ALA A  66      52.560  55.730  66.620  1.00  0.00           H  
ATOM    851  HB2 ALA A  66      54.190  56.510  66.310  1.00  0.00           H  
ATOM    852  HB3 ALA A  66      52.780  57.140  65.450  1.00  0.00           H  
ATOM    853  N   THR A  67      55.540  55.650  63.740  1.00  0.00           N  
ATOM    854  CA  THR A  67      56.460  55.830  62.620  1.00  0.00           C  
ATOM    855  C   THR A  67      56.070  55.080  61.340  1.00  0.00           C  
ATOM    856  O   THR A  67      56.050  55.700  60.270  1.00  0.00           O  
ATOM    857  CB  THR A  67      57.930  55.470  62.830  1.00  0.00           C  
ATOM    858  CG2 THR A  67      58.830  55.640  61.630  1.00  0.00           C  
ATOM    859  OG1 THR A  67      58.510  56.380  63.740  1.00  0.00           O  
ATOM    860  HN  THR A  67      56.020  55.550  64.610  1.00  0.00           H  
ATOM    861  HA  THR A  67      56.560  56.880  62.360  1.00  0.00           H  
ATOM    862  HB  THR A  67      58.010  54.440  63.230  1.00  0.00           H  
ATOM    863  HG1 THR A  67      58.040  56.320  64.570  1.00  0.00           H  
ATOM    864 HG21 THR A  67      58.690  56.630  61.150  1.00  0.00           H  
ATOM    865 HG22 THR A  67      59.910  55.440  61.800  1.00  0.00           H  
ATOM    866 HG23 THR A  67      58.570  54.950  60.790  1.00  0.00           H  
ATOM    867  N   VAL A  68      55.790  53.760  61.340  1.00  0.00           N  
ATOM    868  CA  VAL A  68      55.310  52.990  60.220  1.00  0.00           C  
ATOM    869  C   VAL A  68      53.950  53.440  59.650  1.00  0.00           C  
ATOM    870  O   VAL A  68      53.770  53.780  58.500  1.00  0.00           O  
ATOM    871  CB  VAL A  68      55.370  51.590  60.620  1.00  0.00           C  
ATOM    872  CG1 VAL A  68      54.370  50.710  59.930  1.00  0.00           C  
ATOM    873  CG2 VAL A  68      56.810  51.040  60.490  1.00  0.00           C  
ATOM    874  HN  VAL A  68      55.840  53.250  62.200  1.00  0.00           H  
ATOM    875  HA  VAL A  68      56.010  53.170  59.420  1.00  0.00           H  
ATOM    876  HB  VAL A  68      55.230  51.550  61.730  1.00  0.00           H  
ATOM    877 HG11 VAL A  68      54.460  50.790  58.830  1.00  0.00           H  
ATOM    878 HG12 VAL A  68      54.570  49.650  60.200  1.00  0.00           H  
ATOM    879 HG13 VAL A  68      53.370  51.000  60.330  1.00  0.00           H  
ATOM    880 HG21 VAL A  68      56.860  49.930  60.480  1.00  0.00           H  
ATOM    881 HG22 VAL A  68      56.990  51.320  59.430  1.00  0.00           H  
ATOM    882 HG23 VAL A  68      57.550  51.570  61.140  1.00  0.00           H  
ATOM    883  N   ASP A  69      52.990  53.560  60.590  1.00  0.00           N  
ATOM    884  CA  ASP A  69      51.690  54.070  60.200  1.00  0.00           C  
ATOM    885  C   ASP A  69      51.700  55.500  59.650  1.00  0.00           C  
ATOM    886  O   ASP A  69      51.110  55.760  58.620  1.00  0.00           O  
ATOM    887  CB  ASP A  69      50.780  54.150  61.410  1.00  0.00           C  
ATOM    888  CG  ASP A  69      50.160  52.750  61.630  1.00  0.00           C  
ATOM    889  OD1 ASP A  69      49.600  52.520  62.750  1.00  0.00           O  
ATOM    890  OD2 ASP A  69      50.030  52.010  60.640  1.00  0.00           O1-
ATOM    891  HN  ASP A  69      53.130  53.410  61.570  1.00  0.00           H  
ATOM    892  HA  ASP A  69      51.300  53.430  59.430  1.00  0.00           H  
ATOM    893  HB1 ASP A  69      49.920  54.840  61.310  1.00  0.00           H  
ATOM    894  HB2 ASP A  69      51.390  54.380  62.320  1.00  0.00           H  
ATOM    895  N   PHE A  70      52.550  56.380  60.160  1.00  0.00           N  
ATOM    896  CA  PHE A  70      52.840  57.670  59.490  1.00  0.00           C  
ATOM    897  C   PHE A  70      53.480  57.560  58.130  1.00  0.00           C  
ATOM    898  O   PHE A  70      53.040  58.100  57.110  1.00  0.00           O  
ATOM    899  CB  PHE A  70      53.790  58.510  60.350  1.00  0.00           C  
ATOM    900  CG  PHE A  70      54.180  59.790  59.810  1.00  0.00           C  
ATOM    901  CD1 PHE A  70      55.470  59.990  59.270  1.00  0.00           C  
ATOM    902  CD2 PHE A  70      53.180  60.770  59.750  1.00  0.00           C  
ATOM    903  CE1 PHE A  70      55.800  61.280  58.880  1.00  0.00           C  
ATOM    904  CE2 PHE A  70      53.540  62.020  59.270  1.00  0.00           C  
ATOM    905  CZ  PHE A  70      54.830  62.330  58.870  1.00  0.00           C  
ATOM    906  HN  PHE A  70      52.980  56.140  61.030  1.00  0.00           H  
ATOM    907  HA  PHE A  70      51.910  58.200  59.370  1.00  0.00           H  
ATOM    908  HB1 PHE A  70      54.750  57.970  60.540  1.00  0.00           H  
ATOM    909  HB2 PHE A  70      53.380  58.640  61.380  1.00  0.00           H  
ATOM    910  HD1 PHE A  70      56.210  59.200  59.340  1.00  0.00           H  
ATOM    911  HD2 PHE A  70      52.230  60.570  60.230  1.00  0.00           H  
ATOM    912  HE1 PHE A  70      56.810  61.480  58.580  1.00  0.00           H  
ATOM    913  HE2 PHE A  70      52.820  62.820  59.190  1.00  0.00           H  
ATOM    914  HZ  PHE A  70      55.000  63.290  58.390  1.00  0.00           H  
ATOM    915  N   LEU A  71      54.430  56.740  57.910  1.00  0.00           N  
ATOM    916  CA  LEU A  71      55.010  56.390  56.590  1.00  0.00           C  
ATOM    917  C   LEU A  71      53.970  55.830  55.640  1.00  0.00           C  
ATOM    918  O   LEU A  71      53.880  56.170  54.480  1.00  0.00           O  
ATOM    919  CB  LEU A  71      56.160  55.410  56.660  1.00  0.00           C  
ATOM    920  CG  LEU A  71      57.440  56.060  57.040  1.00  0.00           C  
ATOM    921  CD1 LEU A  71      58.450  55.080  57.520  1.00  0.00           C  
ATOM    922  CD2 LEU A  71      58.030  56.760  55.810  1.00  0.00           C  
ATOM    923  HN  LEU A  71      54.970  56.370  58.650  1.00  0.00           H  
ATOM    924  HA  LEU A  71      55.440  57.320  56.230  1.00  0.00           H  
ATOM    925  HB1 LEU A  71      56.430  54.950  55.680  1.00  0.00           H  
ATOM    926  HB2 LEU A  71      55.990  54.510  57.280  1.00  0.00           H  
ATOM    927  HG  LEU A  71      57.270  56.780  57.870  1.00  0.00           H  
ATOM    928 HD11 LEU A  71      59.460  55.540  57.610  1.00  0.00           H  
ATOM    929 HD12 LEU A  71      58.230  54.590  58.500  1.00  0.00           H  
ATOM    930 HD13 LEU A  71      58.730  54.200  56.890  1.00  0.00           H  
ATOM    931 HD21 LEU A  71      57.460  57.700  55.670  1.00  0.00           H  
ATOM    932 HD22 LEU A  71      59.070  57.040  56.110  1.00  0.00           H  
ATOM    933 HD23 LEU A  71      57.920  56.110  54.910  1.00  0.00           H  
ATOM    934  N   LEU A  72      53.040  54.950  56.100  1.00  0.00           N  
ATOM    935  CA  LEU A  72      51.910  54.440  55.320  1.00  0.00           C  
ATOM    936  C   LEU A  72      51.000  55.600  54.830  1.00  0.00           C  
ATOM    937  O   LEU A  72      50.630  55.540  53.590  1.00  0.00           O  
ATOM    938  CB  LEU A  72      51.330  53.230  56.120  1.00  0.00           C  
ATOM    939  CG  LEU A  72      50.250  52.410  55.270  1.00  0.00           C  
ATOM    940  CD1 LEU A  72      50.850  51.280  54.440  1.00  0.00           C  
ATOM    941  CD2 LEU A  72      49.140  51.810  56.230  1.00  0.00           C  
ATOM    942  HN  LEU A  72      53.060  54.540  57.000  1.00  0.00           H  
ATOM    943  HA  LEU A  72      52.440  53.960  54.510  1.00  0.00           H  
ATOM    944  HB1 LEU A  72      50.850  53.690  57.010  1.00  0.00           H  
ATOM    945  HB2 LEU A  72      52.120  52.530  56.460  1.00  0.00           H  
ATOM    946  HG  LEU A  72      49.870  53.210  54.600  1.00  0.00           H  
ATOM    947 HD11 LEU A  72      51.660  51.870  53.950  1.00  0.00           H  
ATOM    948 HD12 LEU A  72      51.260  50.380  54.940  1.00  0.00           H  
ATOM    949 HD13 LEU A  72      50.190  50.940  53.610  1.00  0.00           H  
ATOM    950 HD21 LEU A  72      48.580  50.990  55.730  1.00  0.00           H  
ATOM    951 HD22 LEU A  72      49.620  51.340  57.100  1.00  0.00           H  
ATOM    952 HD23 LEU A  72      48.370  52.470  56.660  1.00  0.00           H  
ATOM    953  N   GLY A  73      50.600  56.550  55.710  1.00  0.00           N  
ATOM    954  CA  GLY A  73      49.960  57.820  55.450  1.00  0.00           C  
ATOM    955  C   GLY A  73      50.610  58.600  54.420  1.00  0.00           C  
ATOM    956  O   GLY A  73      49.890  59.280  53.700  1.00  0.00           O  
ATOM    957  HN  GLY A  73      50.850  56.270  56.640  1.00  0.00           H  
ATOM    958  HA1 GLY A  73      48.930  57.550  55.240  1.00  0.00           H  
ATOM    959  HA2 GLY A  73      50.030  58.310  56.410  1.00  0.00           H  
ATOM    960  N   CYS A  74      51.940  58.660  54.440  1.00  0.00           N  
ATOM    961  CA  CYS A  74      52.730  59.550  53.590  1.00  0.00           C  
ATOM    962  C   CYS A  74      53.080  59.060  52.200  1.00  0.00           C  
ATOM    963  O   CYS A  74      52.900  59.780  51.220  1.00  0.00           O  
ATOM    964  CB  CYS A  74      54.000  60.010  54.400  1.00  0.00           C  
ATOM    965  SG  CYS A  74      55.310  60.900  53.440  1.00  0.00           S  
ATOM    966  HN  CYS A  74      52.410  57.980  55.000  1.00  0.00           H  
ATOM    967  HA  CYS A  74      52.080  60.390  53.390  1.00  0.00           H  
ATOM    968  HB1 CYS A  74      54.430  59.120  54.890  1.00  0.00           H  
ATOM    969  HB2 CYS A  74      53.660  60.710  55.190  1.00  0.00           H  
ATOM    970  HG1 CYS A  74      56.100  59.910  53.090  1.00  0.00           H  
ATOM    971  N   LEU A  75      53.670  57.830  52.120  1.00  0.00           N  
ATOM    972  CA  LEU A  75      54.210  57.370  50.780  1.00  0.00           C  
ATOM    973  C   LEU A  75      53.310  56.400  49.950  1.00  0.00           C  
ATOM    974  O   LEU A  75      53.460  56.190  48.740  1.00  0.00           O  
ATOM    975  CB  LEU A  75      55.640  56.730  50.850  1.00  0.00           C  
ATOM    976  CG  LEU A  75      56.640  57.510  51.790  1.00  0.00           C  
ATOM    977  CD1 LEU A  75      57.930  56.680  51.910  1.00  0.00           C  
ATOM    978  CD2 LEU A  75      56.880  58.900  51.090  1.00  0.00           C  
ATOM    979  HN  LEU A  75      53.710  57.200  52.900  1.00  0.00           H  
ATOM    980  HA  LEU A  75      54.380  58.210  50.120  1.00  0.00           H  
ATOM    981  HB1 LEU A  75      56.070  56.630  49.840  1.00  0.00           H  
ATOM    982  HB2 LEU A  75      55.550  55.750  51.360  1.00  0.00           H  
ATOM    983  HG  LEU A  75      56.280  57.710  52.820  1.00  0.00           H  
ATOM    984 HD11 LEU A  75      58.370  56.560  50.900  1.00  0.00           H  
ATOM    985 HD12 LEU A  75      58.650  57.120  52.630  1.00  0.00           H  
ATOM    986 HD13 LEU A  75      57.740  55.610  52.150  1.00  0.00           H  
ATOM    987 HD21 LEU A  75      55.970  59.530  50.980  1.00  0.00           H  
ATOM    988 HD22 LEU A  75      57.490  59.580  51.740  1.00  0.00           H  
ATOM    989 HD23 LEU A  75      57.310  58.760  50.090  1.00  0.00           H  
ATOM    990  N   VAL A  76      52.260  55.870  50.560  1.00  0.00           N  
ATOM    991  CA  VAL A  76      51.480  54.760  49.970  1.00  0.00           C  
ATOM    992  C   VAL A  76      50.170  55.310  49.540  1.00  0.00           C  
ATOM    993  O   VAL A  76      49.580  55.040  48.450  1.00  0.00           O  
ATOM    994  CB  VAL A  76      51.190  53.570  50.880  1.00  0.00           C  
ATOM    995  CG1 VAL A  76      50.430  52.410  50.150  1.00  0.00           C  
ATOM    996  CG2 VAL A  76      52.580  52.960  51.210  1.00  0.00           C  
ATOM    997  HN  VAL A  76      52.180  55.920  51.560  1.00  0.00           H  
ATOM    998  HA  VAL A  76      51.980  54.350  49.100  1.00  0.00           H  
ATOM    999  HB  VAL A  76      50.590  53.760  51.790  1.00  0.00           H  
ATOM   1000 HG11 VAL A  76      51.060  52.030  49.310  1.00  0.00           H  
ATOM   1001 HG12 VAL A  76      50.140  51.520  50.760  1.00  0.00           H  
ATOM   1002 HG13 VAL A  76      49.570  52.820  49.570  1.00  0.00           H  
ATOM   1003 HG21 VAL A  76      53.200  52.640  50.330  1.00  0.00           H  
ATOM   1004 HG22 VAL A  76      53.230  53.680  51.740  1.00  0.00           H  
ATOM   1005 HG23 VAL A  76      52.500  52.110  51.930  1.00  0.00           H  
ATOM   1006  N   MET A  77      49.440  55.980  50.420  1.00  0.00           N  
ATOM   1007  CA  MET A  77      48.080  56.500  50.230  1.00  0.00           C  
ATOM   1008  C   MET A  77      47.810  57.470  49.070  1.00  0.00           C  
ATOM   1009  O   MET A  77      46.830  57.320  48.430  1.00  0.00           O  
ATOM   1010  CB  MET A  77      47.500  56.920  51.540  1.00  0.00           C  
ATOM   1011  CG  MET A  77      47.210  55.730  52.520  1.00  0.00           C  
ATOM   1012  SD  MET A  77      46.350  56.340  54.030  1.00  0.00           S  
ATOM   1013  CE  MET A  77      47.090  55.140  55.290  1.00  0.00           C  
ATOM   1014  HN  MET A  77      49.860  56.240  51.280  1.00  0.00           H  
ATOM   1015  HA  MET A  77      47.490  55.630  49.960  1.00  0.00           H  
ATOM   1016  HB1 MET A  77      46.540  57.420  51.290  1.00  0.00           H  
ATOM   1017  HB2 MET A  77      48.170  57.600  52.100  1.00  0.00           H  
ATOM   1018  HG1 MET A  77      48.170  55.270  52.820  1.00  0.00           H  
ATOM   1019  HG2 MET A  77      46.580  54.900  52.150  1.00  0.00           H  
ATOM   1020  HE1 MET A  77      46.950  54.110  54.910  1.00  0.00           H  
ATOM   1021  HE2 MET A  77      48.200  55.250  55.330  1.00  0.00           H  
ATOM   1022  HE3 MET A  77      46.610  55.280  56.280  1.00  0.00           H  
ATOM   1023  N   PRO A  78      48.550  58.490  48.700  1.00  0.00           N  
ATOM   1024  CA  PRO A  78      48.090  59.470  47.690  1.00  0.00           C  
ATOM   1025  C   PRO A  78      47.920  58.820  46.280  1.00  0.00           C  
ATOM   1026  O   PRO A  78      46.970  59.080  45.550  1.00  0.00           O  
ATOM   1027  CB  PRO A  78      49.220  60.470  47.650  1.00  0.00           C  
ATOM   1028  CG  PRO A  78      49.600  60.620  49.080  1.00  0.00           C  
ATOM   1029  CD  PRO A  78      49.470  59.200  49.590  1.00  0.00           C  
ATOM   1030  HA  PRO A  78      47.120  59.810  48.020  1.00  0.00           H  
ATOM   1031  HB1 PRO A  78      48.900  61.390  47.140  1.00  0.00           H  
ATOM   1032  HB2 PRO A  78      50.110  60.090  47.110  1.00  0.00           H  
ATOM   1033  HG1 PRO A  78      48.770  61.240  49.500  1.00  0.00           H  
ATOM   1034  HG2 PRO A  78      50.610  61.070  49.170  1.00  0.00           H  
ATOM   1035  HD1 PRO A  78      49.120  59.200  50.650  1.00  0.00           H  
ATOM   1036  HD2 PRO A  78      50.460  58.710  49.500  1.00  0.00           H  
ATOM   1037  N   TYR A  79      48.900  57.940  45.900  1.00  0.00           N  
ATOM   1038  CA  TYR A  79      48.900  57.170  44.700  1.00  0.00           C  
ATOM   1039  C   TYR A  79      47.800  56.190  44.660  1.00  0.00           C  
ATOM   1040  O   TYR A  79      47.030  56.150  43.690  1.00  0.00           O  
ATOM   1041  CB  TYR A  79      50.330  56.610  44.420  1.00  0.00           C  
ATOM   1042  CG  TYR A  79      51.440  57.580  44.930  1.00  0.00           C  
ATOM   1043  CD1 TYR A  79      51.780  58.680  44.140  1.00  0.00           C  
ATOM   1044  CD2 TYR A  79      51.970  57.650  46.260  1.00  0.00           C  
ATOM   1045  CE1 TYR A  79      52.490  59.820  44.590  1.00  0.00           C  
ATOM   1046  CE2 TYR A  79      52.850  58.640  46.670  1.00  0.00           C  
ATOM   1047  CZ  TYR A  79      53.080  59.750  45.850  1.00  0.00           C  
ATOM   1048  OH  TYR A  79      53.850  60.840  46.370  1.00  0.00           O  
ATOM   1049  HN  TYR A  79      49.710  57.780  46.450  1.00  0.00           H  
ATOM   1050  HA  TYR A  79      48.560  57.890  43.950  1.00  0.00           H  
ATOM   1051  HB1 TYR A  79      50.560  56.580  43.330  1.00  0.00           H  
ATOM   1052  HB2 TYR A  79      50.620  55.610  44.830  1.00  0.00           H  
ATOM   1053  HD1 TYR A  79      51.260  58.770  43.190  1.00  0.00           H  
ATOM   1054  HD2 TYR A  79      51.760  56.800  46.890  1.00  0.00           H  
ATOM   1055  HE1 TYR A  79      52.610  60.680  43.960  1.00  0.00           H  
ATOM   1056  HE2 TYR A  79      53.240  58.630  47.670  1.00  0.00           H  
ATOM   1057  HH  TYR A  79      54.270  60.540  47.180  1.00  0.00           H  
ATOM   1058  N   SER A  80      47.580  55.530  45.790  1.00  0.00           N  
ATOM   1059  CA  SER A  80      46.480  54.620  45.980  1.00  0.00           C  
ATOM   1060  C   SER A  80      45.120  55.260  45.740  1.00  0.00           C  
ATOM   1061  O   SER A  80      44.320  54.900  44.920  1.00  0.00           O  
ATOM   1062  CB  SER A  80      46.660  53.830  47.350  1.00  0.00           C  
ATOM   1063  OG  SER A  80      47.650  52.830  47.190  1.00  0.00           O  
ATOM   1064  HN  SER A  80      47.990  55.770  46.670  1.00  0.00           H  
ATOM   1065  HA  SER A  80      46.500  53.860  45.210  1.00  0.00           H  
ATOM   1066  HB1 SER A  80      45.690  53.410  47.690  1.00  0.00           H  
ATOM   1067  HB2 SER A  80      47.190  54.470  48.080  1.00  0.00           H  
ATOM   1068  HG1 SER A  80      47.390  51.990  47.570  1.00  0.00           H  
ATOM   1069  N   MET A  81      44.920  56.370  46.450  1.00  0.00           N  
ATOM   1070  CA  MET A  81      43.740  57.180  46.380  1.00  0.00           C  
ATOM   1071  C   MET A  81      43.300  57.650  44.970  1.00  0.00           C  
ATOM   1072  O   MET A  81      42.160  57.490  44.570  1.00  0.00           O  
ATOM   1073  CB  MET A  81      43.930  58.430  47.280  1.00  0.00           C  
ATOM   1074  CG  MET A  81      42.880  59.580  47.140  1.00  0.00           C  
ATOM   1075  SD  MET A  81      43.170  60.980  48.340  1.00  0.00           S  
ATOM   1076  CE  MET A  81      44.570  61.820  47.540  1.00  0.00           C  
ATOM   1077  HN  MET A  81      45.590  56.630  47.130  1.00  0.00           H  
ATOM   1078  HA  MET A  81      42.920  56.650  46.860  1.00  0.00           H  
ATOM   1079  HB1 MET A  81      44.910  58.930  47.100  1.00  0.00           H  
ATOM   1080  HB2 MET A  81      44.070  58.040  48.320  1.00  0.00           H  
ATOM   1081  HG1 MET A  81      41.820  59.260  47.060  1.00  0.00           H  
ATOM   1082  HG2 MET A  81      43.050  60.030  46.140  1.00  0.00           H  
ATOM   1083  HE1 MET A  81      44.280  62.380  46.620  1.00  0.00           H  
ATOM   1084  HE2 MET A  81      45.010  62.560  48.240  1.00  0.00           H  
ATOM   1085  HE3 MET A  81      45.470  61.230  47.290  1.00  0.00           H  
ATOM   1086  N   VAL A  82      44.240  58.190  44.180  1.00  0.00           N  
ATOM   1087  CA  VAL A  82      44.170  58.450  42.710  1.00  0.00           C  
ATOM   1088  C   VAL A  82      43.600  57.250  41.940  1.00  0.00           C  
ATOM   1089  O   VAL A  82      42.530  57.380  41.300  1.00  0.00           O  
ATOM   1090  CB  VAL A  82      45.470  58.990  42.080  1.00  0.00           C  
ATOM   1091  CG1 VAL A  82      45.270  59.040  40.530  1.00  0.00           C  
ATOM   1092  CG2 VAL A  82      45.750  60.350  42.670  1.00  0.00           C  
ATOM   1093  HN  VAL A  82      45.110  58.490  44.550  1.00  0.00           H  
ATOM   1094  HA  VAL A  82      43.440  59.250  42.610  1.00  0.00           H  
ATOM   1095  HB  VAL A  82      46.320  58.320  42.300  1.00  0.00           H  
ATOM   1096 HG11 VAL A  82      46.210  59.450  40.090  1.00  0.00           H  
ATOM   1097 HG12 VAL A  82      45.120  58.100  39.950  1.00  0.00           H  
ATOM   1098 HG13 VAL A  82      44.480  59.740  40.190  1.00  0.00           H  
ATOM   1099 HG21 VAL A  82      45.580  60.410  43.770  1.00  0.00           H  
ATOM   1100 HG22 VAL A  82      46.680  60.820  42.290  1.00  0.00           H  
ATOM   1101 HG23 VAL A  82      44.980  61.060  42.290  1.00  0.00           H  
ATOM   1102  N   ARG A  83      44.200  56.110  42.080  1.00  0.00           N  
ATOM   1103  CA  ARG A  83      43.960  54.860  41.470  1.00  0.00           C  
ATOM   1104  C   ARG A  83      42.660  54.260  41.820  1.00  0.00           C  
ATOM   1105  O   ARG A  83      41.910  53.830  40.980  1.00  0.00           O  
ATOM   1106  CB  ARG A  83      45.100  53.840  41.590  1.00  0.00           C  
ATOM   1107  CG  ARG A  83      44.740  52.300  41.260  1.00  0.00           C  
ATOM   1108  CD  ARG A  83      45.990  51.430  41.250  1.00  0.00           C  
ATOM   1109  NE  ARG A  83      46.310  51.290  42.690  1.00  0.00           N  
ATOM   1110  CZ  ARG A  83      47.450  50.850  43.150  1.00  0.00           C  
ATOM   1111  NH1 ARG A  83      48.200  50.020  42.480  1.00  0.00           N1+
ATOM   1112  NH2 ARG A  83      47.700  51.110  44.400  1.00  0.00           N  
ATOM   1113  HN  ARG A  83      44.930  56.060  42.760  1.00  0.00           H  
ATOM   1114  HA  ARG A  83      43.870  55.110  40.420  1.00  0.00           H  
ATOM   1115  HB1 ARG A  83      45.210  53.880  42.690  1.00  0.00           H  
ATOM   1116  HB2 ARG A  83      46.000  54.300  41.120  1.00  0.00           H  
ATOM   1117  HG1 ARG A  83      44.430  52.300  40.200  1.00  0.00           H  
ATOM   1118  HG2 ARG A  83      43.940  51.880  41.910  1.00  0.00           H  
ATOM   1119  HD1 ARG A  83      46.800  51.930  40.670  1.00  0.00           H  
ATOM   1120  HD2 ARG A  83      45.780  50.390  40.910  1.00  0.00           H  
ATOM   1121  HE  ARG A  83      45.700  51.740  43.350  1.00  0.00           H  
ATOM   1122 HH11 ARG A  83      47.780  49.560  41.690  1.00  0.00           H  
ATOM   1123 HH12 ARG A  83      49.040  49.710  42.930  1.00  0.00           H  
ATOM   1124 HH21 ARG A  83      46.920  51.470  44.930  1.00  0.00           H  
ATOM   1125 HH22 ARG A  83      48.570  50.690  44.680  1.00  0.00           H  
ATOM   1126  N   SER A  84      42.260  54.310  43.050  1.00  0.00           N  
ATOM   1127  CA  SER A  84      40.910  53.940  43.460  1.00  0.00           C  
ATOM   1128  C   SER A  84      39.840  54.820  42.850  1.00  0.00           C  
ATOM   1129  O   SER A  84      38.850  54.360  42.300  1.00  0.00           O  
ATOM   1130  CB  SER A  84      40.860  53.860  45.040  1.00  0.00           C  
ATOM   1131  OG  SER A  84      41.940  53.100  45.590  1.00  0.00           O  
ATOM   1132  HN  SER A  84      42.840  54.720  43.750  1.00  0.00           H  
ATOM   1133  HA  SER A  84      40.750  52.910  43.210  1.00  0.00           H  
ATOM   1134  HB1 SER A  84      39.850  53.550  45.370  1.00  0.00           H  
ATOM   1135  HB2 SER A  84      40.980  54.930  45.280  1.00  0.00           H  
ATOM   1136  HG1 SER A  84      41.770  52.190  45.330  1.00  0.00           H  
ATOM   1137  N   ALA A  85      39.990  56.170  42.950  1.00  0.00           N  
ATOM   1138  CA  ALA A  85      39.070  57.130  42.320  1.00  0.00           C  
ATOM   1139  C   ALA A  85      39.000  57.080  40.770  1.00  0.00           C  
ATOM   1140  O   ALA A  85      37.920  57.280  40.160  1.00  0.00           O  
ATOM   1141  CB  ALA A  85      39.400  58.540  42.630  1.00  0.00           C  
ATOM   1142  HN  ALA A  85      40.820  56.620  43.270  1.00  0.00           H  
ATOM   1143  HA  ALA A  85      38.070  56.980  42.720  1.00  0.00           H  
ATOM   1144  HB1 ALA A  85      39.480  58.680  43.730  1.00  0.00           H  
ATOM   1145  HB2 ALA A  85      40.350  58.960  42.250  1.00  0.00           H  
ATOM   1146  HB3 ALA A  85      38.540  59.220  42.440  1.00  0.00           H  
ATOM   1147  N   GLU A  86      40.120  56.950  40.100  1.00  0.00           N  
ATOM   1148  CA  GLU A  86      40.110  57.090  38.640  1.00  0.00           C  
ATOM   1149  C   GLU A  86      40.110  55.750  37.900  1.00  0.00           C  
ATOM   1150  O   GLU A  86      39.910  55.800  36.680  1.00  0.00           O  
ATOM   1151  CB  GLU A  86      41.510  57.790  38.340  1.00  0.00           C  
ATOM   1152  CG  GLU A  86      41.510  59.340  38.580  1.00  0.00           C  
ATOM   1153  CD  GLU A  86      40.990  60.210  37.460  1.00  0.00           C  
ATOM   1154  OE1 GLU A  86      39.970  60.920  37.630  1.00  0.00           O  
ATOM   1155  OE2 GLU A  86      41.600  60.170  36.330  1.00  0.00           O1-
ATOM   1156  HN  GLU A  86      40.980  56.890  40.610  1.00  0.00           H  
ATOM   1157  HA  GLU A  86      39.280  57.640  38.230  1.00  0.00           H  
ATOM   1158  HB1 GLU A  86      41.850  57.560  37.300  1.00  0.00           H  
ATOM   1159  HB2 GLU A  86      42.300  57.320  38.960  1.00  0.00           H  
ATOM   1160  HG1 GLU A  86      42.520  59.730  38.810  1.00  0.00           H  
ATOM   1161  HG2 GLU A  86      40.990  59.600  39.530  1.00  0.00           H  
ATOM   1162  N   HISEA  87      40.290  54.600  38.540  1.00  0.00           N  
ATOM   1163  CA  HISEA  87      40.350  53.270  37.970  1.00  0.00           C  
ATOM   1164  C   HISEA  87      41.590  52.980  36.990  1.00  0.00           C  
ATOM   1165  O   HISEA  87      41.640  52.050  36.210  1.00  0.00           O  
ATOM   1166  CB  HISEA  87      39.020  52.870  37.300  1.00  0.00           C  
ATOM   1167  CG  HISEA  87      37.960  52.510  38.230  1.00  0.00           C  
ATOM   1168  CD2 HISEA  87      37.920  52.020  39.500  1.00  0.00           C  
ATOM   1169  ND1 HISEA  87      36.680  52.450  37.720  1.00  0.00           N  
ATOM   1170  CE1 HISEA  87      35.860  51.930  38.690  1.00  0.00           C  
ATOM   1171  NE2 HISEA  87      36.570  51.610  39.760  1.00  0.00           N  
ATOM   1172  HN  HISEA  87      40.310  54.580  39.540  1.00  0.00           H  
ATOM   1173  HA  HISEA  87      40.430  52.660  38.870  1.00  0.00           H  
ATOM   1174  HB1 HISEA  87      39.150  52.000  36.640  1.00  0.00           H  
ATOM   1175  HB2 HISEA  87      38.600  53.740  36.740  1.00  0.00           H  
ATOM   1176  HD2 HISEA  87      38.730  51.840  40.200  1.00  0.00           H  
ATOM   1177  HE1 HISEA  87      34.780  51.990  38.690  1.00  0.00           H  
ATOM   1178  HE2 HISEA  87      36.180  51.200  40.580  1.00  0.00           H  
ATOM   1179  N   CYS A  88      42.590  53.820  37.110  1.00  0.00           N  
ATOM   1180  CA  CYS A  88      43.860  53.720  36.380  1.00  0.00           C  
ATOM   1181  C   CYS A  88      44.970  54.260  37.230  1.00  0.00           C  
ATOM   1182  O   CYS A  88      44.890  55.040  38.220  1.00  0.00           O  
ATOM   1183  CB  CYS A  88      43.840  54.620  35.130  1.00  0.00           C  
ATOM   1184  SG  CYS A  88      45.340  54.430  33.980  1.00  0.00           S  
ATOM   1185  HN  CYS A  88      42.500  54.500  37.850  1.00  0.00           H  
ATOM   1186  HA  CYS A  88      44.010  52.670  36.170  1.00  0.00           H  
ATOM   1187  HB1 CYS A  88      43.850  55.680  35.470  1.00  0.00           H  
ATOM   1188  HB2 CYS A  88      42.910  54.380  34.590  1.00  0.00           H  
ATOM   1189  HG1 CYS A  88      45.330  55.660  33.510  1.00  0.00           H  
ATOM   1190  N   TRP A  89      46.170  53.750  36.940  1.00  0.00           N  
ATOM   1191  CA  TRP A  89      47.420  54.250  37.460  1.00  0.00           C  
ATOM   1192  C   TRP A  89      48.170  55.170  36.490  1.00  0.00           C  
ATOM   1193  O   TRP A  89      48.270  54.880  35.320  1.00  0.00           O  
ATOM   1194  CB  TRP A  89      48.160  53.000  37.860  1.00  0.00           C  
ATOM   1195  CG  TRP A  89      49.490  53.230  38.490  1.00  0.00           C  
ATOM   1196  CD1 TRP A  89      50.640  53.190  37.860  1.00  0.00           C  
ATOM   1197  CD2 TRP A  89      49.750  53.340  39.890  1.00  0.00           C  
ATOM   1198  CE2 TRP A  89      51.130  53.210  40.050  1.00  0.00           C  
ATOM   1199  CE3 TRP A  89      48.950  53.650  40.970  1.00  0.00           C  
ATOM   1200  NE1 TRP A  89      51.660  53.130  38.770  1.00  0.00           N  
ATOM   1201  CZ2 TRP A  89      51.710  53.210  41.340  1.00  0.00           C  
ATOM   1202  CZ3 TRP A  89      49.540  53.660  42.240  1.00  0.00           C  
ATOM   1203  CH2 TRP A  89      50.870  53.410  42.440  1.00  0.00           C  
ATOM   1204  HN  TRP A  89      46.120  53.130  36.150  1.00  0.00           H  
ATOM   1205  HA  TRP A  89      47.180  54.810  38.350  1.00  0.00           H  
ATOM   1206  HB1 TRP A  89      48.260  52.440  36.910  1.00  0.00           H  
ATOM   1207  HB2 TRP A  89      47.450  52.440  38.510  1.00  0.00           H  
ATOM   1208  HD1 TRP A  89      50.770  52.720  36.880  1.00  0.00           H  
ATOM   1209  HE1 TRP A  89      52.610  52.980  38.570  1.00  0.00           H  
ATOM   1210  HE3 TRP A  89      47.910  53.820  40.740  1.00  0.00           H  
ATOM   1211  HZ2 TRP A  89      52.790  53.140  41.400  1.00  0.00           H  
ATOM   1212  HZ3 TRP A  89      48.870  53.840  43.070  1.00  0.00           H  
ATOM   1213  HH2 TRP A  89      51.340  53.420  43.410  1.00  0.00           H  
ATOM   1214  N   TYR A  90      48.650  56.300  36.960  1.00  0.00           N  
ATOM   1215  CA  TYR A  90      49.360  57.260  36.140  1.00  0.00           C  
ATOM   1216  C   TYR A  90      50.850  57.220  36.450  1.00  0.00           C  
ATOM   1217  O   TYR A  90      51.670  57.740  35.700  1.00  0.00           O  
ATOM   1218  CB  TYR A  90      48.800  58.720  36.410  1.00  0.00           C  
ATOM   1219  CG  TYR A  90      47.320  58.860  36.080  1.00  0.00           C  
ATOM   1220  CD1 TYR A  90      47.020  59.100  34.680  1.00  0.00           C  
ATOM   1221  CD2 TYR A  90      46.280  58.720  37.000  1.00  0.00           C  
ATOM   1222  CE1 TYR A  90      45.670  59.060  34.220  1.00  0.00           C  
ATOM   1223  CE2 TYR A  90      44.890  58.800  36.510  1.00  0.00           C  
ATOM   1224  CZ  TYR A  90      44.670  58.810  35.130  1.00  0.00           C  
ATOM   1225  OH  TYR A  90      43.310  58.680  34.630  1.00  0.00           O  
ATOM   1226  HN  TYR A  90      48.550  56.510  37.940  1.00  0.00           H  
ATOM   1227  HA  TYR A  90      49.180  57.120  35.080  1.00  0.00           H  
ATOM   1228  HB1 TYR A  90      49.360  59.460  35.800  1.00  0.00           H  
ATOM   1229  HB2 TYR A  90      48.970  59.040  37.460  1.00  0.00           H  
ATOM   1230  HD1 TYR A  90      47.810  59.150  33.940  1.00  0.00           H  
ATOM   1231  HD2 TYR A  90      46.440  58.510  38.040  1.00  0.00           H  
ATOM   1232  HE1 TYR A  90      45.450  59.060  33.150  1.00  0.00           H  
ATOM   1233  HE2 TYR A  90      44.040  58.590  37.140  1.00  0.00           H  
ATOM   1234  HH  TYR A  90      42.790  59.110  35.310  1.00  0.00           H  
ATOM   1235  N   PHE A  91      51.310  56.580  37.500  1.00  0.00           N  
ATOM   1236  CA  PHE A  91      52.690  56.750  38.050  1.00  0.00           C  
ATOM   1237  C   PHE A  91      53.700  55.770  37.510  1.00  0.00           C  
ATOM   1238  O   PHE A  91      54.860  55.960  37.880  1.00  0.00           O  
ATOM   1239  CB  PHE A  91      52.630  56.660  39.660  1.00  0.00           C  
ATOM   1240  CG  PHE A  91      51.560  57.670  40.150  1.00  0.00           C  
ATOM   1241  CD1 PHE A  91      51.710  59.040  40.130  1.00  0.00           C  
ATOM   1242  CD2 PHE A  91      50.380  57.160  40.700  1.00  0.00           C  
ATOM   1243  CE1 PHE A  91      50.660  59.960  40.430  1.00  0.00           C  
ATOM   1244  CE2 PHE A  91      49.320  58.050  41.100  1.00  0.00           C  
ATOM   1245  CZ  PHE A  91      49.440  59.380  40.890  1.00  0.00           C  
ATOM   1246  HN  PHE A  91      50.730  56.010  38.080  1.00  0.00           H  
ATOM   1247  HA  PHE A  91      53.090  57.730  37.850  1.00  0.00           H  
ATOM   1248  HB1 PHE A  91      53.620  56.990  40.010  1.00  0.00           H  
ATOM   1249  HB2 PHE A  91      52.450  55.630  40.040  1.00  0.00           H  
ATOM   1250  HD1 PHE A  91      52.620  59.420  39.680  1.00  0.00           H  
ATOM   1251  HD2 PHE A  91      50.240  56.110  40.900  1.00  0.00           H  
ATOM   1252  HE1 PHE A  91      50.710  61.020  40.240  1.00  0.00           H  
ATOM   1253  HE2 PHE A  91      48.410  57.640  41.510  1.00  0.00           H  
ATOM   1254  HZ  PHE A  91      48.600  60.010  41.130  1.00  0.00           H  
ATOM   1255  N   GLY A  92      53.390  54.840  36.610  1.00  0.00           N  
ATOM   1256  CA  GLY A  92      54.360  53.980  36.020  1.00  0.00           C  
ATOM   1257  C   GLY A  92      54.680  52.740  36.810  1.00  0.00           C  
ATOM   1258  O   GLY A  92      54.530  52.690  38.050  1.00  0.00           O  
ATOM   1259  HN  GLY A  92      52.490  54.530  36.310  1.00  0.00           H  
ATOM   1260  HA1 GLY A  92      53.760  53.690  35.170  1.00  0.00           H  
ATOM   1261  HA2 GLY A  92      55.260  54.540  35.780  1.00  0.00           H  
ATOM   1262  N   GLU A  93      55.260  51.760  36.110  1.00  0.00           N  
ATOM   1263  CA  GLU A  93      55.730  50.520  36.680  1.00  0.00           C  
ATOM   1264  C   GLU A  93      56.780  50.630  37.760  1.00  0.00           C  
ATOM   1265  O   GLU A  93      56.760  49.910  38.780  1.00  0.00           O  
ATOM   1266  CB  GLU A  93      56.310  49.650  35.530  1.00  0.00           C  
ATOM   1267  CG  GLU A  93      57.160  48.470  35.900  1.00  0.00           C  
ATOM   1268  CD  GLU A  93      57.460  47.690  34.670  1.00  0.00           C  
ATOM   1269  OE1 GLU A  93      58.580  47.760  34.140  1.00  0.00           O  
ATOM   1270  OE2 GLU A  93      56.550  46.980  34.150  1.00  0.00           O1-
ATOM   1271  HN  GLU A  93      55.220  51.860  35.110  1.00  0.00           H  
ATOM   1272  HA  GLU A  93      54.840  50.100  37.120  1.00  0.00           H  
ATOM   1273  HB1 GLU A  93      56.920  50.340  34.900  1.00  0.00           H  
ATOM   1274  HB2 GLU A  93      55.460  49.250  34.950  1.00  0.00           H  
ATOM   1275  HG1 GLU A  93      56.540  47.800  36.540  1.00  0.00           H  
ATOM   1276  HG2 GLU A  93      58.080  48.740  36.460  1.00  0.00           H  
ATOM   1277  N   VAL A  94      57.760  51.490  37.560  1.00  0.00           N  
ATOM   1278  CA  VAL A  94      58.910  51.610  38.410  1.00  0.00           C  
ATOM   1279  C   VAL A  94      58.510  52.200  39.750  1.00  0.00           C  
ATOM   1280  O   VAL A  94      59.000  51.810  40.810  1.00  0.00           O  
ATOM   1281  CB  VAL A  94      60.060  52.320  37.700  1.00  0.00           C  
ATOM   1282  CG1 VAL A  94      61.250  52.560  38.630  1.00  0.00           C  
ATOM   1283  CG2 VAL A  94      60.430  51.500  36.460  1.00  0.00           C  
ATOM   1284  HN  VAL A  94      57.760  52.090  36.760  1.00  0.00           H  
ATOM   1285  HA  VAL A  94      59.230  50.610  38.630  1.00  0.00           H  
ATOM   1286  HB  VAL A  94      59.750  53.360  37.430  1.00  0.00           H  
ATOM   1287 HG11 VAL A  94      62.180  52.930  38.140  1.00  0.00           H  
ATOM   1288 HG12 VAL A  94      60.990  53.260  39.460  1.00  0.00           H  
ATOM   1289 HG13 VAL A  94      61.540  51.540  38.960  1.00  0.00           H  
ATOM   1290 HG21 VAL A  94      59.570  51.250  35.810  1.00  0.00           H  
ATOM   1291 HG22 VAL A  94      61.290  51.950  35.910  1.00  0.00           H  
ATOM   1292 HG23 VAL A  94      60.880  50.560  36.860  1.00  0.00           H  
ATOM   1293  N   PHE A  95      57.550  53.210  39.810  1.00  0.00           N  
ATOM   1294  CA  PHE A  95      57.030  53.590  41.060  1.00  0.00           C  
ATOM   1295  C   PHE A  95      56.050  52.560  41.620  1.00  0.00           C  
ATOM   1296  O   PHE A  95      55.890  52.430  42.790  1.00  0.00           O  
ATOM   1297  CB  PHE A  95      56.290  54.930  40.850  1.00  0.00           C  
ATOM   1298  CG  PHE A  95      56.010  55.530  42.220  1.00  0.00           C  
ATOM   1299  CD1 PHE A  95      54.680  55.540  42.780  1.00  0.00           C  
ATOM   1300  CD2 PHE A  95      57.070  55.930  43.100  1.00  0.00           C  
ATOM   1301  CE1 PHE A  95      54.440  56.050  44.030  1.00  0.00           C  
ATOM   1302  CE2 PHE A  95      56.830  56.320  44.380  1.00  0.00           C  
ATOM   1303  CZ  PHE A  95      55.500  56.420  44.880  1.00  0.00           C  
ATOM   1304  HN  PHE A  95      57.140  53.640  38.990  1.00  0.00           H  
ATOM   1305  HA  PHE A  95      57.820  53.700  41.800  1.00  0.00           H  
ATOM   1306  HB1 PHE A  95      55.280  54.810  40.380  1.00  0.00           H  
ATOM   1307  HB2 PHE A  95      56.930  55.590  40.230  1.00  0.00           H  
ATOM   1308  HD1 PHE A  95      53.790  55.200  42.270  1.00  0.00           H  
ATOM   1309  HD2 PHE A  95      58.070  55.950  42.690  1.00  0.00           H  
ATOM   1310  HE1 PHE A  95      53.490  56.080  44.550  1.00  0.00           H  
ATOM   1311  HE2 PHE A  95      57.590  56.630  45.080  1.00  0.00           H  
ATOM   1312  HZ  PHE A  95      55.350  56.820  45.870  1.00  0.00           H  
ATOM   1313  N   CYS A  96      55.360  51.730  40.800  1.00  0.00           N  
ATOM   1314  CA  CYS A  96      54.530  50.640  41.270  1.00  0.00           C  
ATOM   1315  C   CYS A  96      55.400  49.640  42.120  1.00  0.00           C  
ATOM   1316  O   CYS A  96      55.050  49.280  43.230  1.00  0.00           O  
ATOM   1317  CB  CYS A  96      53.880  49.810  40.180  1.00  0.00           C  
ATOM   1318  SG  CYS A  96      52.610  48.660  40.670  1.00  0.00           S  
ATOM   1319  HN  CYS A  96      55.290  51.840  39.820  1.00  0.00           H  
ATOM   1320  HA  CYS A  96      53.850  51.100  41.980  1.00  0.00           H  
ATOM   1321  HB1 CYS A  96      54.650  49.110  39.790  1.00  0.00           H  
ATOM   1322  HB2 CYS A  96      53.350  50.470  39.450  1.00  0.00           H  
ATOM   1323  N   LYS A  97      56.590  49.250  41.590  1.00  0.00           N  
ATOM   1324  CA  LYS A  97      57.590  48.470  42.210  1.00  0.00           C  
ATOM   1325  C   LYS A  97      58.060  48.950  43.580  1.00  0.00           C  
ATOM   1326  O   LYS A  97      57.960  48.190  44.550  1.00  0.00           O  
ATOM   1327  CB  LYS A  97      58.760  48.180  41.300  1.00  0.00           C  
ATOM   1328  CG  LYS A  97      58.410  47.280  40.090  1.00  0.00           C  
ATOM   1329  CD  LYS A  97      59.760  46.860  39.340  1.00  0.00           C  
ATOM   1330  CE  LYS A  97      59.530  46.150  38.000  1.00  0.00           C  
ATOM   1331  NZ  LYS A  97      60.800  45.890  37.400  1.00  0.00           N1+
ATOM   1332  HN  LYS A  97      56.670  49.420  40.610  1.00  0.00           H  
ATOM   1333  HA  LYS A  97      57.100  47.530  42.410  1.00  0.00           H  
ATOM   1334  HB1 LYS A  97      59.600  47.770  41.900  1.00  0.00           H  
ATOM   1335  HB2 LYS A  97      59.150  49.100  40.840  1.00  0.00           H  
ATOM   1336  HG1 LYS A  97      57.700  47.790  39.390  1.00  0.00           H  
ATOM   1337  HG2 LYS A  97      57.840  46.400  40.470  1.00  0.00           H  
ATOM   1338  HD1 LYS A  97      60.380  47.770  39.200  1.00  0.00           H  
ATOM   1339  HD2 LYS A  97      60.350  46.130  39.920  1.00  0.00           H  
ATOM   1340  HE1 LYS A  97      58.990  46.830  37.310  1.00  0.00           H  
ATOM   1341  HE2 LYS A  97      58.820  45.310  38.190  1.00  0.00           H  
ATOM   1342  HZ1 LYS A  97      61.350  46.720  37.090  1.00  0.00           H  
ATOM   1343  HZ2 LYS A  97      61.350  45.310  38.060  1.00  0.00           H  
ATOM   1344  HZ3 LYS A  97      60.610  45.250  36.600  1.00  0.00           H  
ATOM   1345  N   ILE A  98      58.490  50.200  43.720  1.00  0.00           N  
ATOM   1346  CA  ILE A  98      58.720  50.940  44.900  1.00  0.00           C  
ATOM   1347  C   ILE A  98      57.460  51.210  45.820  1.00  0.00           C  
ATOM   1348  O   ILE A  98      57.480  50.840  47.020  1.00  0.00           O  
ATOM   1349  CB  ILE A  98      59.590  52.200  44.650  1.00  0.00           C  
ATOM   1350  CG1 ILE A  98      60.910  51.880  44.000  1.00  0.00           C  
ATOM   1351  CG2 ILE A  98      59.700  53.040  45.970  1.00  0.00           C  
ATOM   1352  CD  ILE A  98      61.760  53.170  43.760  1.00  0.00           C  
ATOM   1353  HN  ILE A  98      58.680  50.700  42.880  1.00  0.00           H  
ATOM   1354  HA  ILE A  98      59.400  50.310  45.440  1.00  0.00           H  
ATOM   1355  HB  ILE A  98      59.140  52.860  43.890  1.00  0.00           H  
ATOM   1356 HG11 ILE A  98      60.680  51.480  42.990  1.00  0.00           H  
ATOM   1357 HG12 ILE A  98      61.530  51.180  44.590  1.00  0.00           H  
ATOM   1358 HG21 ILE A  98      58.730  53.360  46.400  1.00  0.00           H  
ATOM   1359 HG22 ILE A  98      60.010  52.380  46.820  1.00  0.00           H  
ATOM   1360 HG23 ILE A  98      60.200  54.020  45.810  1.00  0.00           H  
ATOM   1361  HD1 ILE A  98      62.130  53.670  44.680  1.00  0.00           H  
ATOM   1362  HD2 ILE A  98      62.620  52.970  43.110  1.00  0.00           H  
ATOM   1363  HD3 ILE A  98      61.030  53.750  43.160  1.00  0.00           H  
ATOM   1364  N   HISEA  99      56.380  51.780  45.340  1.00  0.00           N  
ATOM   1365  CA  HISEA  99      55.100  51.800  46.080  1.00  0.00           C  
ATOM   1366  C   HISEA  99      54.560  50.510  46.670  1.00  0.00           C  
ATOM   1367  O   HISEA  99      54.310  50.420  47.930  1.00  0.00           O  
ATOM   1368  CB  HISEA  99      54.060  52.420  45.110  1.00  0.00           C  
ATOM   1369  CG  HISEA  99      52.790  52.500  45.750  1.00  0.00           C  
ATOM   1370  CD2 HISEA  99      52.410  53.640  46.430  1.00  0.00           C  
ATOM   1371  ND1 HISEA  99      51.710  51.810  45.300  1.00  0.00           N  
ATOM   1372  CE1 HISEA  99      50.660  52.470  45.720  1.00  0.00           C  
ATOM   1373  NE2 HISEA  99      51.010  53.550  46.430  1.00  0.00           N  
ATOM   1374  HN  HISEA  99      56.310  52.030  44.380  1.00  0.00           H  
ATOM   1375  HA  HISEA  99      55.300  52.500  46.890  1.00  0.00           H  
ATOM   1376  HB1 HISEA  99      53.990  51.870  44.140  1.00  0.00           H  
ATOM   1377  HB2 HISEA  99      54.530  53.400  44.910  1.00  0.00           H  
ATOM   1378  HD2 HISEA  99      53.020  54.410  46.900  1.00  0.00           H  
ATOM   1379  HE1 HISEA  99      49.640  52.230  45.470  1.00  0.00           H  
ATOM   1380  HE2 HISEA  99      50.370  53.940  47.100  1.00  0.00           H  
ATOM   1381  N   THR A 100      54.370  49.480  45.870  1.00  0.00           N  
ATOM   1382  CA  THR A 100      54.030  48.150  46.320  1.00  0.00           C  
ATOM   1383  C   THR A 100      55.100  47.650  47.250  1.00  0.00           C  
ATOM   1384  O   THR A 100      54.800  47.010  48.230  1.00  0.00           O  
ATOM   1385  CB  THR A 100      53.880  47.060  45.250  1.00  0.00           C  
ATOM   1386  CG2 THR A 100      53.040  45.850  45.790  1.00  0.00           C  
ATOM   1387  OG1 THR A 100      53.280  47.450  44.040  1.00  0.00           O  
ATOM   1388  HN  THR A 100      54.630  49.590  44.910  1.00  0.00           H  
ATOM   1389  HA  THR A 100      53.130  48.220  46.920  1.00  0.00           H  
ATOM   1390  HB  THR A 100      54.900  46.760  44.920  1.00  0.00           H  
ATOM   1391  HG1 THR A 100      53.930  47.950  43.530  1.00  0.00           H  
ATOM   1392 HG21 THR A 100      53.340  45.490  46.800  1.00  0.00           H  
ATOM   1393 HG22 THR A 100      52.000  46.190  45.950  1.00  0.00           H  
ATOM   1394 HG23 THR A 100      52.980  45.020  45.050  1.00  0.00           H  
ATOM   1395  N   SER A 101      56.460  47.770  47.080  1.00  0.00           N  
ATOM   1396  CA  SER A 101      57.430  47.300  48.120  1.00  0.00           C  
ATOM   1397  C   SER A 101      57.190  47.940  49.560  1.00  0.00           C  
ATOM   1398  O   SER A 101      57.260  47.210  50.560  1.00  0.00           O  
ATOM   1399  CB  SER A 101      58.900  47.410  47.690  1.00  0.00           C  
ATOM   1400  OG  SER A 101      59.130  46.720  46.390  1.00  0.00           O  
ATOM   1401  HN  SER A 101      56.910  48.130  46.260  1.00  0.00           H  
ATOM   1402  HA  SER A 101      57.130  46.290  48.350  1.00  0.00           H  
ATOM   1403  HB1 SER A 101      59.510  46.840  48.420  1.00  0.00           H  
ATOM   1404  HB2 SER A 101      59.130  48.490  47.550  1.00  0.00           H  
ATOM   1405  HG1 SER A 101      58.630  47.200  45.720  1.00  0.00           H  
ATOM   1406  N   THR A 102      56.950  49.330  49.520  1.00  0.00           N  
ATOM   1407  CA  THR A 102      56.570  50.150  50.740  1.00  0.00           C  
ATOM   1408  C   THR A 102      55.270  49.660  51.350  1.00  0.00           C  
ATOM   1409  O   THR A 102      55.220  49.420  52.520  1.00  0.00           O  
ATOM   1410  CB  THR A 102      56.550  51.730  50.540  1.00  0.00           C  
ATOM   1411  CG2 THR A 102      57.930  52.210  50.350  1.00  0.00           C  
ATOM   1412  OG1 THR A 102      55.850  52.200  49.400  1.00  0.00           O  
ATOM   1413  HN  THR A 102      57.120  49.850  48.690  1.00  0.00           H  
ATOM   1414  HA  THR A 102      57.170  49.750  51.540  1.00  0.00           H  
ATOM   1415  HB  THR A 102      56.130  52.140  51.480  1.00  0.00           H  
ATOM   1416  HG1 THR A 102      55.400  51.460  48.970  1.00  0.00           H  
ATOM   1417 HG21 THR A 102      58.200  52.100  49.270  1.00  0.00           H  
ATOM   1418 HG22 THR A 102      57.980  53.320  50.420  1.00  0.00           H  
ATOM   1419 HG23 THR A 102      58.560  51.620  51.040  1.00  0.00           H  
ATOM   1420  N   ASP A 103      54.200  49.380  50.500  1.00  0.00           N  
ATOM   1421  CA  ASP A 103      52.910  48.880  50.940  1.00  0.00           C  
ATOM   1422  C   ASP A 103      52.980  47.510  51.640  1.00  0.00           C  
ATOM   1423  O   ASP A 103      52.450  47.280  52.750  1.00  0.00           O  
ATOM   1424  CB  ASP A 103      51.980  48.910  49.600  1.00  0.00           C  
ATOM   1425  CG  ASP A 103      50.530  48.470  49.850  1.00  0.00           C  
ATOM   1426  OD1 ASP A 103      50.060  48.560  50.950  1.00  0.00           O  
ATOM   1427  OD2 ASP A 103      49.870  47.970  48.890  1.00  0.00           O1-
ATOM   1428  HN  ASP A 103      54.220  49.430  49.510  1.00  0.00           H  
ATOM   1429  HA  ASP A 103      52.450  49.580  51.630  1.00  0.00           H  
ATOM   1430  HB1 ASP A 103      52.310  48.130  48.880  1.00  0.00           H  
ATOM   1431  HB2 ASP A 103      52.000  49.940  49.210  1.00  0.00           H  
ATOM   1432  N   ILE A 104      53.710  46.560  51.010  1.00  0.00           N  
ATOM   1433  CA  ILE A 104      53.900  45.160  51.470  1.00  0.00           C  
ATOM   1434  C   ILE A 104      54.660  45.250  52.830  1.00  0.00           C  
ATOM   1435  O   ILE A 104      54.140  44.680  53.810  1.00  0.00           O  
ATOM   1436  CB  ILE A 104      54.590  44.260  50.330  1.00  0.00           C  
ATOM   1437  CG1 ILE A 104      53.620  43.960  49.160  1.00  0.00           C  
ATOM   1438  CG2 ILE A 104      55.270  42.930  50.900  1.00  0.00           C  
ATOM   1439  CD  ILE A 104      54.280  43.180  48.030  1.00  0.00           C  
ATOM   1440  HN  ILE A 104      54.180  46.860  50.180  1.00  0.00           H  
ATOM   1441  HA  ILE A 104      53.020  44.690  51.870  1.00  0.00           H  
ATOM   1442  HB  ILE A 104      55.440  44.790  49.850  1.00  0.00           H  
ATOM   1443 HG11 ILE A 104      53.390  44.970  48.760  1.00  0.00           H  
ATOM   1444 HG12 ILE A 104      52.810  43.370  49.640  1.00  0.00           H  
ATOM   1445 HG21 ILE A 104      55.810  42.340  50.120  1.00  0.00           H  
ATOM   1446 HG22 ILE A 104      55.960  43.320  51.680  1.00  0.00           H  
ATOM   1447 HG23 ILE A 104      54.510  42.250  51.340  1.00  0.00           H  
ATOM   1448  HD1 ILE A 104      54.630  42.210  48.450  1.00  0.00           H  
ATOM   1449  HD2 ILE A 104      53.570  43.110  47.190  1.00  0.00           H  
ATOM   1450  HD3 ILE A 104      55.160  43.710  47.590  1.00  0.00           H  
ATOM   1451  N   MET A 105      55.810  46.040  52.880  1.00  0.00           N  
ATOM   1452  CA  MET A 105      56.490  46.310  54.130  1.00  0.00           C  
ATOM   1453  C   MET A 105      55.620  46.950  55.170  1.00  0.00           C  
ATOM   1454  O   MET A 105      55.290  46.340  56.180  1.00  0.00           O  
ATOM   1455  CB  MET A 105      57.820  47.060  53.880  1.00  0.00           C  
ATOM   1456  CG  MET A 105      58.770  47.320  55.060  1.00  0.00           C  
ATOM   1457  SD  MET A 105      58.440  48.680  56.260  1.00  0.00           S  
ATOM   1458  CE  MET A 105      59.860  48.120  57.240  1.00  0.00           C  
ATOM   1459  HN  MET A 105      56.190  46.480  52.070  1.00  0.00           H  
ATOM   1460  HA  MET A 105      56.740  45.340  54.520  1.00  0.00           H  
ATOM   1461  HB1 MET A 105      57.670  48.020  53.350  1.00  0.00           H  
ATOM   1462  HB2 MET A 105      58.290  46.420  53.090  1.00  0.00           H  
ATOM   1463  HG1 MET A 105      59.840  47.330  54.790  1.00  0.00           H  
ATOM   1464  HG2 MET A 105      58.640  46.420  55.690  1.00  0.00           H  
ATOM   1465  HE1 MET A 105      60.680  48.090  56.490  1.00  0.00           H  
ATOM   1466  HE2 MET A 105      60.210  48.860  57.990  1.00  0.00           H  
ATOM   1467  HE3 MET A 105      59.780  47.150  57.770  1.00  0.00           H  
ATOM   1468  N   LEU A 106      55.100  48.180  54.870  1.00  0.00           N  
ATOM   1469  CA  LEU A 106      54.510  49.060  55.910  1.00  0.00           C  
ATOM   1470  C   LEU A 106      53.200  48.560  56.450  1.00  0.00           C  
ATOM   1471  O   LEU A 106      52.840  48.790  57.590  1.00  0.00           O  
ATOM   1472  CB  LEU A 106      54.380  50.530  55.640  1.00  0.00           C  
ATOM   1473  CG  LEU A 106      55.600  51.290  55.350  1.00  0.00           C  
ATOM   1474  CD1 LEU A 106      55.190  52.530  54.590  1.00  0.00           C  
ATOM   1475  CD2 LEU A 106      56.400  51.690  56.570  1.00  0.00           C  
ATOM   1476  HN  LEU A 106      55.310  48.620  54.000  1.00  0.00           H  
ATOM   1477  HA  LEU A 106      55.200  48.960  56.740  1.00  0.00           H  
ATOM   1478  HB1 LEU A 106      53.910  51.060  56.500  1.00  0.00           H  
ATOM   1479  HB2 LEU A 106      53.690  50.710  54.790  1.00  0.00           H  
ATOM   1480  HG  LEU A 106      56.350  50.770  54.720  1.00  0.00           H  
ATOM   1481 HD11 LEU A 106      56.110  53.060  54.250  1.00  0.00           H  
ATOM   1482 HD12 LEU A 106      54.650  52.350  53.640  1.00  0.00           H  
ATOM   1483 HD13 LEU A 106      54.580  53.280  55.150  1.00  0.00           H  
ATOM   1484 HD21 LEU A 106      57.290  52.320  56.380  1.00  0.00           H  
ATOM   1485 HD22 LEU A 106      55.750  52.170  57.340  1.00  0.00           H  
ATOM   1486 HD23 LEU A 106      56.730  50.720  57.010  1.00  0.00           H  
ATOM   1487  N   SER A 107      52.390  47.800  55.730  1.00  0.00           N  
ATOM   1488  CA  SER A 107      51.160  47.130  56.380  1.00  0.00           C  
ATOM   1489  C   SER A 107      51.610  46.130  57.270  1.00  0.00           C  
ATOM   1490  O   SER A 107      51.110  46.000  58.380  1.00  0.00           O  
ATOM   1491  CB  SER A 107      50.150  46.410  55.430  1.00  0.00           C  
ATOM   1492  OG  SER A 107      49.790  47.330  54.400  1.00  0.00           O  
ATOM   1493  HN  SER A 107      52.670  47.550  54.810  1.00  0.00           H  
ATOM   1494  HA  SER A 107      50.620  47.880  56.950  1.00  0.00           H  
ATOM   1495  HB1 SER A 107      49.220  46.150  55.960  1.00  0.00           H  
ATOM   1496  HB2 SER A 107      50.660  45.500  55.040  1.00  0.00           H  
ATOM   1497  HG1 SER A 107      50.550  47.510  53.840  1.00  0.00           H  
ATOM   1498  N   SER A 108      52.550  45.310  56.840  1.00  0.00           N  
ATOM   1499  CA  SER A 108      53.160  44.200  57.550  1.00  0.00           C  
ATOM   1500  C   SER A 108      53.940  44.500  58.730  1.00  0.00           C  
ATOM   1501  O   SER A 108      53.830  43.880  59.760  1.00  0.00           O  
ATOM   1502  CB  SER A 108      54.070  43.340  56.590  1.00  0.00           C  
ATOM   1503  OG  SER A 108      53.260  42.640  55.640  1.00  0.00           O  
ATOM   1504  HN  SER A 108      52.960  45.420  55.940  1.00  0.00           H  
ATOM   1505  HA  SER A 108      52.380  43.610  57.960  1.00  0.00           H  
ATOM   1506  HB1 SER A 108      54.530  42.580  57.240  1.00  0.00           H  
ATOM   1507  HB2 SER A 108      54.860  43.940  56.080  1.00  0.00           H  
ATOM   1508  HG1 SER A 108      53.050  43.270  54.950  1.00  0.00           H  
ATOM   1509  N   ALA A 109      54.800  45.570  58.640  1.00  0.00           N  
ATOM   1510  CA  ALA A 109      55.440  46.050  59.800  1.00  0.00           C  
ATOM   1511  C   ALA A 109      54.530  46.680  60.790  1.00  0.00           C  
ATOM   1512  O   ALA A 109      54.750  46.570  62.020  1.00  0.00           O  
ATOM   1513  CB  ALA A 109      56.370  47.210  59.290  1.00  0.00           C  
ATOM   1514  HN  ALA A 109      54.880  46.040  57.770  1.00  0.00           H  
ATOM   1515  HA  ALA A 109      56.000  45.260  60.260  1.00  0.00           H  
ATOM   1516  HB1 ALA A 109      57.000  46.840  58.450  1.00  0.00           H  
ATOM   1517  HB2 ALA A 109      55.900  48.140  58.910  1.00  0.00           H  
ATOM   1518  HB3 ALA A 109      57.120  47.470  60.060  1.00  0.00           H  
ATOM   1519  N   SER A 110      53.430  47.410  60.280  1.00  0.00           N  
ATOM   1520  CA  SER A 110      52.440  47.900  61.220  1.00  0.00           C  
ATOM   1521  C   SER A 110      51.790  46.730  61.940  1.00  0.00           C  
ATOM   1522  O   SER A 110      51.840  46.610  63.190  1.00  0.00           O  
ATOM   1523  CB  SER A 110      51.440  48.670  60.380  1.00  0.00           C  
ATOM   1524  OG  SER A 110      50.580  49.470  61.200  1.00  0.00           O  
ATOM   1525  HN  SER A 110      53.290  47.370  59.290  1.00  0.00           H  
ATOM   1526  HA  SER A 110      52.850  48.510  62.020  1.00  0.00           H  
ATOM   1527  HB1 SER A 110      50.800  48.060  59.720  1.00  0.00           H  
ATOM   1528  HB2 SER A 110      52.000  49.390  59.750  1.00  0.00           H  
ATOM   1529  HG1 SER A 110      50.630  50.410  60.990  1.00  0.00           H  
ATOM   1530  N   ILE A 111      51.360  45.690  61.250  1.00  0.00           N  
ATOM   1531  CA  ILE A 111      50.790  44.470  61.820  1.00  0.00           C  
ATOM   1532  C   ILE A 111      51.690  43.680  62.780  1.00  0.00           C  
ATOM   1533  O   ILE A 111      51.180  43.290  63.870  1.00  0.00           O  
ATOM   1534  CB  ILE A 111      50.330  43.540  60.650  1.00  0.00           C  
ATOM   1535  CG1 ILE A 111      48.940  44.070  60.130  1.00  0.00           C  
ATOM   1536  CG2 ILE A 111      50.120  42.080  61.080  1.00  0.00           C  
ATOM   1537  CD  ILE A 111      48.390  43.480  58.860  1.00  0.00           C  
ATOM   1538  HN  ILE A 111      51.250  45.730  60.260  1.00  0.00           H  
ATOM   1539  HA  ILE A 111      49.910  44.720  62.380  1.00  0.00           H  
ATOM   1540  HB  ILE A 111      51.020  43.490  59.770  1.00  0.00           H  
ATOM   1541 HG11 ILE A 111      49.070  45.170  60.060  1.00  0.00           H  
ATOM   1542 HG12 ILE A 111      48.190  44.000  60.950  1.00  0.00           H  
ATOM   1543 HG21 ILE A 111      49.640  41.380  60.360  1.00  0.00           H  
ATOM   1544 HG22 ILE A 111      51.040  41.540  61.390  1.00  0.00           H  
ATOM   1545 HG23 ILE A 111      49.540  42.040  62.020  1.00  0.00           H  
ATOM   1546  HD1 ILE A 111      49.270  43.360  58.200  1.00  0.00           H  
ATOM   1547  HD2 ILE A 111      48.010  42.450  58.980  1.00  0.00           H  
ATOM   1548  HD3 ILE A 111      47.660  44.190  58.420  1.00  0.00           H  
ATOM   1549  N   PHE A 112      53.020  43.540  62.500  1.00  0.00           N  
ATOM   1550  CA  PHE A 112      54.030  43.030  63.340  1.00  0.00           C  
ATOM   1551  C   PHE A 112      54.200  43.860  64.540  1.00  0.00           C  
ATOM   1552  O   PHE A 112      54.330  43.360  65.670  1.00  0.00           O  
ATOM   1553  CB  PHE A 112      55.380  43.000  62.560  1.00  0.00           C  
ATOM   1554  CG  PHE A 112      55.660  41.760  61.750  1.00  0.00           C  
ATOM   1555  CD1 PHE A 112      56.860  41.170  61.760  1.00  0.00           C  
ATOM   1556  CD2 PHE A 112      54.730  41.180  60.900  1.00  0.00           C  
ATOM   1557  CE1 PHE A 112      57.210  40.100  60.980  1.00  0.00           C  
ATOM   1558  CE2 PHE A 112      55.040  40.120  60.020  1.00  0.00           C  
ATOM   1559  CZ  PHE A 112      56.310  39.590  60.030  1.00  0.00           C  
ATOM   1560  HN  PHE A 112      53.360  43.960  61.670  1.00  0.00           H  
ATOM   1561  HA  PHE A 112      53.760  42.080  63.800  1.00  0.00           H  
ATOM   1562  HB1 PHE A 112      56.220  43.190  63.270  1.00  0.00           H  
ATOM   1563  HB2 PHE A 112      55.280  43.890  61.890  1.00  0.00           H  
ATOM   1564  HD1 PHE A 112      57.570  41.570  62.470  1.00  0.00           H  
ATOM   1565  HD2 PHE A 112      53.750  41.640  60.870  1.00  0.00           H  
ATOM   1566  HE1 PHE A 112      58.240  39.790  60.960  1.00  0.00           H  
ATOM   1567  HE2 PHE A 112      54.380  39.640  59.320  1.00  0.00           H  
ATOM   1568  HZ  PHE A 112      56.550  38.890  59.240  1.00  0.00           H  
ATOM   1569  N   HISDA 113      54.210  45.220  64.450  1.00  0.00           N  
ATOM   1570  CA  HISDA 113      54.300  46.220  65.550  1.00  0.00           C  
ATOM   1571  C   HISDA 113      53.140  45.990  66.530  1.00  0.00           C  
ATOM   1572  O   HISDA 113      53.460  45.850  67.690  1.00  0.00           O  
ATOM   1573  CB  HISDA 113      54.360  47.650  65.000  1.00  0.00           C  
ATOM   1574  CG  HISDA 113      55.730  48.100  64.540  1.00  0.00           C  
ATOM   1575  CD2 HISDA 113      56.910  48.030  65.190  1.00  0.00           C  
ATOM   1576  ND1 HISDA 113      55.930  48.810  63.420  1.00  0.00           N  
ATOM   1577  CE1 HISDA 113      57.260  49.040  63.340  1.00  0.00           C  
ATOM   1578  NE2 HISDA 113      57.950  48.610  64.370  1.00  0.00           N  
ATOM   1579  HN  HISDA 113      54.230  45.670  63.560  1.00  0.00           H  
ATOM   1580  HA  HISDA 113      55.160  45.950  66.150  1.00  0.00           H  
ATOM   1581  HB1 HISDA 113      53.990  48.350  65.780  1.00  0.00           H  
ATOM   1582  HB2 HISDA 113      53.710  47.780  64.110  1.00  0.00           H  
ATOM   1583  HD1 HISDA 113      55.390  49.110  62.630  1.00  0.00           H  
ATOM   1584  HD2 HISDA 113      57.170  47.560  66.120  1.00  0.00           H  
ATOM   1585  HE1 HISDA 113      57.600  49.260  62.320  1.00  0.00           H  
ATOM   1586  N   LEU A 114      51.940  46.020  66.020  1.00  0.00           N  
ATOM   1587  CA  LEU A 114      50.720  45.640  66.700  1.00  0.00           C  
ATOM   1588  C   LEU A 114      50.840  44.340  67.390  1.00  0.00           C  
ATOM   1589  O   LEU A 114      50.500  44.280  68.570  1.00  0.00           O  
ATOM   1590  CB  LEU A 114      49.470  45.760  65.800  1.00  0.00           C  
ATOM   1591  CG  LEU A 114      49.250  47.240  65.290  1.00  0.00           C  
ATOM   1592  CD1 LEU A 114      48.210  47.080  64.220  1.00  0.00           C  
ATOM   1593  CD2 LEU A 114      48.620  48.180  66.310  1.00  0.00           C  
ATOM   1594  HN  LEU A 114      51.930  46.090  65.020  1.00  0.00           H  
ATOM   1595  HA  LEU A 114      50.670  46.310  67.540  1.00  0.00           H  
ATOM   1596  HB1 LEU A 114      48.590  45.350  66.330  1.00  0.00           H  
ATOM   1597  HB2 LEU A 114      49.680  45.060  64.970  1.00  0.00           H  
ATOM   1598  HG  LEU A 114      50.190  47.600  64.840  1.00  0.00           H  
ATOM   1599 HD11 LEU A 114      47.260  46.730  64.680  1.00  0.00           H  
ATOM   1600 HD12 LEU A 114      48.040  48.080  63.770  1.00  0.00           H  
ATOM   1601 HD13 LEU A 114      48.430  46.310  63.460  1.00  0.00           H  
ATOM   1602 HD21 LEU A 114      49.280  48.340  67.180  1.00  0.00           H  
ATOM   1603 HD22 LEU A 114      48.470  49.150  65.780  1.00  0.00           H  
ATOM   1604 HD23 LEU A 114      47.580  47.910  66.520  1.00  0.00           H  
ATOM   1605  N   SER A 115      51.260  43.330  66.690  1.00  0.00           N  
ATOM   1606  CA  SER A 115      51.500  42.080  67.260  1.00  0.00           C  
ATOM   1607  C   SER A 115      52.470  42.060  68.480  1.00  0.00           C  
ATOM   1608  O   SER A 115      52.180  41.420  69.510  1.00  0.00           O  
ATOM   1609  CB  SER A 115      51.910  41.020  66.290  1.00  0.00           C  
ATOM   1610  OG  SER A 115      50.830  40.900  65.370  1.00  0.00           O  
ATOM   1611  HN  SER A 115      51.520  43.400  65.740  1.00  0.00           H  
ATOM   1612  HA  SER A 115      50.550  41.760  67.680  1.00  0.00           H  
ATOM   1613  HB1 SER A 115      52.100  40.070  66.850  1.00  0.00           H  
ATOM   1614  HB2 SER A 115      52.830  41.260  65.700  1.00  0.00           H  
ATOM   1615  HG1 SER A 115      50.980  41.600  64.740  1.00  0.00           H  
ATOM   1616  N   PHE A 116      53.680  42.720  68.390  1.00  0.00           N  
ATOM   1617  CA  PHE A 116      54.650  42.840  69.430  1.00  0.00           C  
ATOM   1618  C   PHE A 116      54.140  43.650  70.660  1.00  0.00           C  
ATOM   1619  O   PHE A 116      54.480  43.250  71.820  1.00  0.00           O  
ATOM   1620  CB  PHE A 116      55.900  43.450  68.880  1.00  0.00           C  
ATOM   1621  CG  PHE A 116      56.850  42.370  68.290  1.00  0.00           C  
ATOM   1622  CD1 PHE A 116      57.530  41.450  69.020  1.00  0.00           C  
ATOM   1623  CD2 PHE A 116      57.100  42.400  66.960  1.00  0.00           C  
ATOM   1624  CE1 PHE A 116      58.510  40.670  68.450  1.00  0.00           C  
ATOM   1625  CE2 PHE A 116      58.090  41.660  66.350  1.00  0.00           C  
ATOM   1626  CZ  PHE A 116      58.720  40.680  67.080  1.00  0.00           C  
ATOM   1627  HN  PHE A 116      53.950  43.050  67.500  1.00  0.00           H  
ATOM   1628  HA  PHE A 116      54.950  41.880  69.840  1.00  0.00           H  
ATOM   1629  HB1 PHE A 116      56.530  44.000  69.620  1.00  0.00           H  
ATOM   1630  HB2 PHE A 116      55.750  44.180  68.050  1.00  0.00           H  
ATOM   1631  HD1 PHE A 116      57.320  41.300  70.070  1.00  0.00           H  
ATOM   1632  HD2 PHE A 116      56.440  43.040  66.380  1.00  0.00           H  
ATOM   1633  HE1 PHE A 116      58.960  39.860  69.030  1.00  0.00           H  
ATOM   1634  HE2 PHE A 116      58.400  41.700  65.310  1.00  0.00           H  
ATOM   1635  HZ  PHE A 116      59.430  40.070  66.540  1.00  0.00           H  
ATOM   1636  N   ILE A 117      53.280  44.620  70.450  1.00  0.00           N  
ATOM   1637  CA  ILE A 117      52.500  45.400  71.420  1.00  0.00           C  
ATOM   1638  C   ILE A 117      51.670  44.540  72.370  1.00  0.00           C  
ATOM   1639  O   ILE A 117      51.860  44.660  73.590  1.00  0.00           O  
ATOM   1640  CB  ILE A 117      51.760  46.590  70.820  1.00  0.00           C  
ATOM   1641  CG1 ILE A 117      52.820  47.520  70.200  1.00  0.00           C  
ATOM   1642  CG2 ILE A 117      51.030  47.320  71.990  1.00  0.00           C  
ATOM   1643  CD  ILE A 117      52.150  48.390  69.170  1.00  0.00           C  
ATOM   1644  HN  ILE A 117      53.190  44.860  69.480  1.00  0.00           H  
ATOM   1645  HA  ILE A 117      53.230  45.840  72.080  1.00  0.00           H  
ATOM   1646  HB  ILE A 117      51.130  46.290  69.950  1.00  0.00           H  
ATOM   1647 HG11 ILE A 117      53.770  47.070  69.800  1.00  0.00           H  
ATOM   1648 HG12 ILE A 117      53.170  48.120  71.060  1.00  0.00           H  
ATOM   1649 HG21 ILE A 117      50.620  48.270  71.590  1.00  0.00           H  
ATOM   1650 HG22 ILE A 117      50.250  46.670  72.440  1.00  0.00           H  
ATOM   1651 HG23 ILE A 117      51.720  47.470  72.830  1.00  0.00           H  
ATOM   1652  HD1 ILE A 117      52.690  49.370  69.130  1.00  0.00           H  
ATOM   1653  HD2 ILE A 117      52.070  47.960  68.150  1.00  0.00           H  
ATOM   1654  HD3 ILE A 117      51.160  48.620  69.600  1.00  0.00           H  
ATOM   1655  N   SER A 118      50.980  43.490  71.830  1.00  0.00           N  
ATOM   1656  CA  SER A 118      50.250  42.430  72.590  1.00  0.00           C  
ATOM   1657  C   SER A 118      51.200  41.670  73.540  1.00  0.00           C  
ATOM   1658  O   SER A 118      50.770  41.230  74.620  1.00  0.00           O  
ATOM   1659  CB  SER A 118      49.620  41.360  71.690  1.00  0.00           C  
ATOM   1660  OG  SER A 118      50.420  40.340  71.150  1.00  0.00           O  
ATOM   1661  HN  SER A 118      51.030  43.500  70.830  1.00  0.00           H  
ATOM   1662  HA  SER A 118      49.430  42.880  73.140  1.00  0.00           H  
ATOM   1663  HB1 SER A 118      49.140  41.960  70.890  1.00  0.00           H  
ATOM   1664  HB2 SER A 118      48.880  40.800  72.300  1.00  0.00           H  
ATOM   1665  HG1 SER A 118      51.040  40.740  70.530  1.00  0.00           H  
ATOM   1666  N   ILE A 119      52.420  41.360  73.110  1.00  0.00           N  
ATOM   1667  CA  ILE A 119      53.330  40.680  73.950  1.00  0.00           C  
ATOM   1668  C   ILE A 119      53.860  41.550  75.110  1.00  0.00           C  
ATOM   1669  O   ILE A 119      54.090  41.030  76.230  1.00  0.00           O  
ATOM   1670  CB  ILE A 119      54.540  40.220  73.100  1.00  0.00           C  
ATOM   1671  CG1 ILE A 119      54.140  39.250  72.040  1.00  0.00           C  
ATOM   1672  CG2 ILE A 119      55.650  39.570  74.020  1.00  0.00           C  
ATOM   1673  CD  ILE A 119      53.620  37.950  72.650  1.00  0.00           C  
ATOM   1674  HN  ILE A 119      52.620  41.700  72.190  1.00  0.00           H  
ATOM   1675  HA  ILE A 119      52.760  39.950  74.490  1.00  0.00           H  
ATOM   1676  HB  ILE A 119      55.040  41.080  72.610  1.00  0.00           H  
ATOM   1677 HG11 ILE A 119      55.040  39.000  71.420  1.00  0.00           H  
ATOM   1678 HG12 ILE A 119      53.370  39.670  71.370  1.00  0.00           H  
ATOM   1679 HG21 ILE A 119      56.510  39.120  73.490  1.00  0.00           H  
ATOM   1680 HG22 ILE A 119      56.050  40.510  74.460  1.00  0.00           H  
ATOM   1681 HG23 ILE A 119      55.190  38.870  74.760  1.00  0.00           H  
ATOM   1682  HD1 ILE A 119      53.570  37.160  71.860  1.00  0.00           H  
ATOM   1683  HD2 ILE A 119      54.370  37.610  73.390  1.00  0.00           H  
ATOM   1684  HD3 ILE A 119      52.660  38.110  73.170  1.00  0.00           H  
ATOM   1685  N   ASP A 120      54.130  42.810  74.850  1.00  0.00           N  
ATOM   1686  CA  ASP A 120      54.540  43.780  75.830  1.00  0.00           C  
ATOM   1687  C   ASP A 120      53.420  44.010  76.890  1.00  0.00           C  
ATOM   1688  O   ASP A 120      53.580  43.940  78.110  1.00  0.00           O  
ATOM   1689  CB  ASP A 120      55.080  45.030  75.080  1.00  0.00           C  
ATOM   1690  CG  ASP A 120      55.260  46.280  76.010  1.00  0.00           C  
ATOM   1691  OD1 ASP A 120      55.370  46.270  77.260  1.00  0.00           O  
ATOM   1692  OD2 ASP A 120      55.390  47.310  75.390  1.00  0.00           O1-
ATOM   1693  HN  ASP A 120      54.280  43.140  73.920  1.00  0.00           H  
ATOM   1694  HA  ASP A 120      55.380  43.450  76.430  1.00  0.00           H  
ATOM   1695  HB1 ASP A 120      54.440  45.370  74.240  1.00  0.00           H  
ATOM   1696  HB2 ASP A 120      56.040  44.720  74.620  1.00  0.00           H  
ATOM   1697  N   ARG A 121      52.140  44.100  76.330  1.00  0.00           N  
ATOM   1698  CA  ARG A 121      50.880  44.120  77.130  1.00  0.00           C  
ATOM   1699  C   ARG A 121      50.760  42.930  78.050  1.00  0.00           C  
ATOM   1700  O   ARG A 121      50.530  43.150  79.220  1.00  0.00           O  
ATOM   1701  CB  ARG A 121      49.550  44.480  76.310  1.00  0.00           C  
ATOM   1702  CG  ARG A 121      49.580  45.850  75.600  1.00  0.00           C  
ATOM   1703  CD  ARG A 121      49.640  46.950  76.640  1.00  0.00           C  
ATOM   1704  NE  ARG A 121      49.630  48.200  75.910  1.00  0.00           N  
ATOM   1705  CZ  ARG A 121      50.790  48.690  75.440  1.00  0.00           C  
ATOM   1706  NH1 ARG A 121      51.970  48.230  75.530  1.00  0.00           N1+
ATOM   1707  NH2 ARG A 121      50.700  49.910  74.860  1.00  0.00           N  
ATOM   1708  HN  ARG A 121      52.030  44.080  75.340  1.00  0.00           H  
ATOM   1709  HA  ARG A 121      51.020  44.950  77.800  1.00  0.00           H  
ATOM   1710  HB1 ARG A 121      48.600  44.260  76.840  1.00  0.00           H  
ATOM   1711  HB2 ARG A 121      49.440  43.790  75.440  1.00  0.00           H  
ATOM   1712  HG1 ARG A 121      48.650  45.850  75.000  1.00  0.00           H  
ATOM   1713  HG2 ARG A 121      50.460  45.910  74.930  1.00  0.00           H  
ATOM   1714  HD1 ARG A 121      50.450  46.950  77.400  1.00  0.00           H  
ATOM   1715  HD2 ARG A 121      48.700  46.850  77.210  1.00  0.00           H  
ATOM   1716  HE  ARG A 121      48.750  48.630  75.700  1.00  0.00           H  
ATOM   1717 HH11 ARG A 121      52.150  47.760  76.390  1.00  0.00           H  
ATOM   1718 HH12 ARG A 121      52.740  48.440  74.920  1.00  0.00           H  
ATOM   1719 HH21 ARG A 121      49.880  50.450  75.080  1.00  0.00           H  
ATOM   1720 HH22 ARG A 121      51.550  50.400  74.660  1.00  0.00           H  
ATOM   1721  N   TYR A 122      50.990  41.690  77.480  1.00  0.00           N  
ATOM   1722  CA  TYR A 122      50.940  40.460  78.230  1.00  0.00           C  
ATOM   1723  C   TYR A 122      52.000  40.270  79.220  1.00  0.00           C  
ATOM   1724  O   TYR A 122      51.770  39.830  80.310  1.00  0.00           O  
ATOM   1725  CB  TYR A 122      50.610  39.270  77.260  1.00  0.00           C  
ATOM   1726  CG  TYR A 122      50.790  37.910  77.650  1.00  0.00           C  
ATOM   1727  CD1 TYR A 122      49.690  37.090  77.950  1.00  0.00           C  
ATOM   1728  CD2 TYR A 122      52.060  37.350  77.690  1.00  0.00           C  
ATOM   1729  CE1 TYR A 122      49.820  35.820  78.490  1.00  0.00           C  
ATOM   1730  CE2 TYR A 122      52.250  36.060  78.110  1.00  0.00           C  
ATOM   1731  CZ  TYR A 122      51.130  35.270  78.540  1.00  0.00           C  
ATOM   1732  OH  TYR A 122      51.190  33.930  78.990  1.00  0.00           O  
ATOM   1733  HN  TYR A 122      51.160  41.640  76.500  1.00  0.00           H  
ATOM   1734  HA  TYR A 122      50.050  40.520  78.840  1.00  0.00           H  
ATOM   1735  HB1 TYR A 122      51.350  39.360  76.440  1.00  0.00           H  
ATOM   1736  HB2 TYR A 122      49.620  39.510  76.800  1.00  0.00           H  
ATOM   1737  HD1 TYR A 122      48.760  37.630  77.960  1.00  0.00           H  
ATOM   1738  HD2 TYR A 122      52.850  38.080  77.510  1.00  0.00           H  
ATOM   1739  HE1 TYR A 122      48.930  35.350  78.870  1.00  0.00           H  
ATOM   1740  HE2 TYR A 122      53.210  35.580  78.140  1.00  0.00           H  
ATOM   1741  HH  TYR A 122      50.260  33.810  79.190  1.00  0.00           H  
ATOM   1742  N   TYR A 123      53.220  40.730  78.950  1.00  0.00           N  
ATOM   1743  CA  TYR A 123      54.190  40.640  80.080  1.00  0.00           C  
ATOM   1744  C   TYR A 123      53.950  41.600  81.240  1.00  0.00           C  
ATOM   1745  O   TYR A 123      54.180  41.210  82.420  1.00  0.00           O  
ATOM   1746  CB  TYR A 123      55.590  40.890  79.580  1.00  0.00           C  
ATOM   1747  CG  TYR A 123      56.290  39.960  78.570  1.00  0.00           C  
ATOM   1748  CD1 TYR A 123      57.670  40.180  78.400  1.00  0.00           C  
ATOM   1749  CD2 TYR A 123      55.810  38.760  77.920  1.00  0.00           C  
ATOM   1750  CE1 TYR A 123      58.390  39.520  77.400  1.00  0.00           C  
ATOM   1751  CE2 TYR A 123      56.470  38.010  76.980  1.00  0.00           C  
ATOM   1752  CZ  TYR A 123      57.790  38.420  76.670  1.00  0.00           C  
ATOM   1753  OH  TYR A 123      58.450  37.880  75.570  1.00  0.00           O  
ATOM   1754  HN  TYR A 123      53.500  41.000  78.030  1.00  0.00           H  
ATOM   1755  HA  TYR A 123      54.130  39.620  80.430  1.00  0.00           H  
ATOM   1756  HB1 TYR A 123      56.350  41.080  80.380  1.00  0.00           H  
ATOM   1757  HB2 TYR A 123      55.490  41.850  79.010  1.00  0.00           H  
ATOM   1758  HD1 TYR A 123      58.250  40.980  78.820  1.00  0.00           H  
ATOM   1759  HD2 TYR A 123      54.750  38.630  78.110  1.00  0.00           H  
ATOM   1760  HE1 TYR A 123      59.350  39.970  77.150  1.00  0.00           H  
ATOM   1761  HE2 TYR A 123      56.060  37.230  76.350  1.00  0.00           H  
ATOM   1762  HH  TYR A 123      59.370  38.150  75.610  1.00  0.00           H  
ATOM   1763  N   ALA A 124      53.470  42.870  81.030  1.00  0.00           N  
ATOM   1764  CA  ALA A 124      53.280  43.850  82.050  1.00  0.00           C  
ATOM   1765  C   ALA A 124      52.310  43.530  83.200  1.00  0.00           C  
ATOM   1766  O   ALA A 124      52.530  43.940  84.280  1.00  0.00           O  
ATOM   1767  CB  ALA A 124      52.880  45.170  81.390  1.00  0.00           C  
ATOM   1768  HN  ALA A 124      53.310  43.090  80.060  1.00  0.00           H  
ATOM   1769  HA  ALA A 124      54.210  44.070  82.530  1.00  0.00           H  
ATOM   1770  HB1 ALA A 124      51.830  45.170  81.010  1.00  0.00           H  
ATOM   1771  HB2 ALA A 124      52.970  45.930  82.200  1.00  0.00           H  
ATOM   1772  HB3 ALA A 124      53.530  45.650  80.640  1.00  0.00           H  
ATOM   1773  N   VAL A 125      51.220  42.800  82.910  1.00  0.00           N  
ATOM   1774  CA  VAL A 125      50.220  42.440  83.930  1.00  0.00           C  
ATOM   1775  C   VAL A 125      50.650  41.340  84.870  1.00  0.00           C  
ATOM   1776  O   VAL A 125      50.130  41.240  85.960  1.00  0.00           O  
ATOM   1777  CB  VAL A 125      49.010  42.010  83.190  1.00  0.00           C  
ATOM   1778  CG1 VAL A 125      49.220  40.620  82.500  1.00  0.00           C  
ATOM   1779  CG2 VAL A 125      47.700  42.230  84.000  1.00  0.00           C  
ATOM   1780  HN  VAL A 125      51.000  42.620  81.960  1.00  0.00           H  
ATOM   1781  HA  VAL A 125      49.930  43.270  84.550  1.00  0.00           H  
ATOM   1782  HB  VAL A 125      48.870  42.630  82.280  1.00  0.00           H  
ATOM   1783 HG11 VAL A 125      50.130  40.710  81.870  1.00  0.00           H  
ATOM   1784 HG12 VAL A 125      49.250  39.750  83.180  1.00  0.00           H  
ATOM   1785 HG13 VAL A 125      48.450  40.420  81.720  1.00  0.00           H  
ATOM   1786 HG21 VAL A 125      46.790  41.850  83.480  1.00  0.00           H  
ATOM   1787 HG22 VAL A 125      47.700  41.680  84.970  1.00  0.00           H  
ATOM   1788 HG23 VAL A 125      47.630  43.320  84.140  1.00  0.00           H  
ATOM   1789  N   CYS A 126      51.720  40.590  84.510  1.00  0.00           N  
ATOM   1790  CA  CYS A 126      52.420  39.640  85.340  1.00  0.00           C  
ATOM   1791  C   CYS A 126      53.560  40.390  86.070  1.00  0.00           C  
ATOM   1792  O   CYS A 126      54.090  41.320  85.490  1.00  0.00           O  
ATOM   1793  CB  CYS A 126      52.820  38.400  84.480  1.00  0.00           C  
ATOM   1794  SG  CYS A 126      53.260  37.020  85.610  1.00  0.00           S  
ATOM   1795  HN  CYS A 126      52.290  40.810  83.730  1.00  0.00           H  
ATOM   1796  HA  CYS A 126      51.620  39.410  86.020  1.00  0.00           H  
ATOM   1797  HB1 CYS A 126      53.670  38.650  83.820  1.00  0.00           H  
ATOM   1798  HB2 CYS A 126      52.060  38.100  83.720  1.00  0.00           H  
ATOM   1799  HG1 CYS A 126      52.120  36.770  86.240  1.00  0.00           H  
ATOM   1800  N   ASP A 127      53.840  40.000  87.350  1.00  0.00           N  
ATOM   1801  CA  ASP A 127      54.880  40.550  88.210  1.00  0.00           C  
ATOM   1802  C   ASP A 127      55.980  41.590  87.800  1.00  0.00           C  
ATOM   1803  O   ASP A 127      56.650  41.310  86.760  1.00  0.00           O  
ATOM   1804  CB  ASP A 127      55.590  39.390  88.860  1.00  0.00           C  
ATOM   1805  CG  ASP A 127      54.630  38.410  89.490  1.00  0.00           C  
ATOM   1806  OD1 ASP A 127      53.480  38.760  89.870  1.00  0.00           O  
ATOM   1807  OD2 ASP A 127      54.960  37.230  89.770  1.00  0.00           O1-
ATOM   1808  HN  ASP A 127      53.450  39.180  87.760  1.00  0.00           H  
ATOM   1809  HA  ASP A 127      54.280  40.910  89.040  1.00  0.00           H  
ATOM   1810  HB1 ASP A 127      56.290  39.700  89.660  1.00  0.00           H  
ATOM   1811  HB2 ASP A 127      56.230  38.860  88.110  1.00  0.00           H  
ATOM   1812  N   PRO A 128      56.220  42.670  88.480  1.00  0.00           N  
ATOM   1813  CA  PRO A 128      57.130  43.640  87.970  1.00  0.00           C  
ATOM   1814  C   PRO A 128      58.640  43.180  87.930  1.00  0.00           C  
ATOM   1815  O   PRO A 128      59.350  43.660  87.030  1.00  0.00           O  
ATOM   1816  CB  PRO A 128      56.810  44.880  88.800  1.00  0.00           C  
ATOM   1817  CG  PRO A 128      56.260  44.280  90.130  1.00  0.00           C  
ATOM   1818  CD  PRO A 128      55.390  43.130  89.620  1.00  0.00           C  
ATOM   1819  HA  PRO A 128      56.900  43.770  86.920  1.00  0.00           H  
ATOM   1820  HB1 PRO A 128      55.910  45.360  88.360  1.00  0.00           H  
ATOM   1821  HB2 PRO A 128      57.640  45.620  88.890  1.00  0.00           H  
ATOM   1822  HG1 PRO A 128      55.640  44.950  90.760  1.00  0.00           H  
ATOM   1823  HG2 PRO A 128      57.000  43.810  90.800  1.00  0.00           H  
ATOM   1824  HD1 PRO A 128      54.430  43.500  89.200  1.00  0.00           H  
ATOM   1825  HD2 PRO A 128      55.190  42.380  90.410  1.00  0.00           H  
ATOM   1826  N   LEU A 129      59.080  42.270  88.810  1.00  0.00           N  
ATOM   1827  CA  LEU A 129      60.390  41.640  88.800  1.00  0.00           C  
ATOM   1828  C   LEU A 129      60.630  40.950  87.430  1.00  0.00           C  
ATOM   1829  O   LEU A 129      61.660  41.230  86.860  1.00  0.00           O  
ATOM   1830  CB  LEU A 129      60.600  40.670  89.960  1.00  0.00           C  
ATOM   1831  CG  LEU A 129      60.990  41.270  91.310  1.00  0.00           C  
ATOM   1832  CD1 LEU A 129      60.840  40.160  92.360  1.00  0.00           C  
ATOM   1833  CD2 LEU A 129      62.400  41.890  91.450  1.00  0.00           C  
ATOM   1834  HN  LEU A 129      58.530  42.010  89.600  1.00  0.00           H  
ATOM   1835  HA  LEU A 129      61.130  42.420  88.880  1.00  0.00           H  
ATOM   1836  HB1 LEU A 129      61.410  39.940  89.730  1.00  0.00           H  
ATOM   1837  HB2 LEU A 129      59.700  40.060  90.150  1.00  0.00           H  
ATOM   1838  HG  LEU A 129      60.250  42.080  91.450  1.00  0.00           H  
ATOM   1839 HD11 LEU A 129      61.580  39.380  92.070  1.00  0.00           H  
ATOM   1840 HD12 LEU A 129      61.000  40.540  93.400  1.00  0.00           H  
ATOM   1841 HD13 LEU A 129      59.850  39.700  92.190  1.00  0.00           H  
ATOM   1842 HD21 LEU A 129      62.510  42.290  92.480  1.00  0.00           H  
ATOM   1843 HD22 LEU A 129      63.230  41.170  91.290  1.00  0.00           H  
ATOM   1844 HD23 LEU A 129      62.560  42.730  90.750  1.00  0.00           H  
ATOM   1845  N   ARG A 130      59.710  40.010  86.960  1.00  0.00           N  
ATOM   1846  CA  ARG A 130      59.850  39.490  85.670  1.00  0.00           C  
ATOM   1847  C   ARG A 130      59.730  40.500  84.530  1.00  0.00           C  
ATOM   1848  O   ARG A 130      60.480  40.400  83.610  1.00  0.00           O  
ATOM   1849  CB  ARG A 130      58.750  38.360  85.560  1.00  0.00           C  
ATOM   1850  CG  ARG A 130      59.430  36.960  85.780  1.00  0.00           C  
ATOM   1851  CD  ARG A 130      59.810  36.740  87.210  1.00  0.00           C  
ATOM   1852  NE  ARG A 130      58.640  36.720  88.110  1.00  0.00           N  
ATOM   1853  CZ  ARG A 130      58.780  37.050  89.400  1.00  0.00           C  
ATOM   1854  NH1 ARG A 130      59.930  37.030  90.000  1.00  0.00           N1+
ATOM   1855  NH2 ARG A 130      57.760  37.240  90.220  1.00  0.00           N  
ATOM   1856  HN  ARG A 130      58.900  39.770  87.480  1.00  0.00           H  
ATOM   1857  HA  ARG A 130      60.820  39.000  85.660  1.00  0.00           H  
ATOM   1858  HB1 ARG A 130      58.340  38.410  84.530  1.00  0.00           H  
ATOM   1859  HB2 ARG A 130      57.960  38.580  86.300  1.00  0.00           H  
ATOM   1860  HG1 ARG A 130      60.260  36.820  85.070  1.00  0.00           H  
ATOM   1861  HG2 ARG A 130      58.720  36.170  85.440  1.00  0.00           H  
ATOM   1862  HD1 ARG A 130      60.600  37.460  87.500  1.00  0.00           H  
ATOM   1863  HD2 ARG A 130      60.230  35.700  87.150  1.00  0.00           H  
ATOM   1864  HE  ARG A 130      57.740  36.430  87.820  1.00  0.00           H  
ATOM   1865 HH11 ARG A 130      60.800  36.900  89.540  1.00  0.00           H  
ATOM   1866 HH12 ARG A 130      59.910  37.180  91.000  1.00  0.00           H  
ATOM   1867 HH21 ARG A 130      56.830  37.090  89.880  1.00  0.00           H  
ATOM   1868 HH22 ARG A 130      57.960  37.500  91.170  1.00  0.00           H  
ATOM   1869  N   TYR A 131      58.870  41.590  84.690  1.00  0.00           N  
ATOM   1870  CA  TYR A 131      58.660  42.600  83.670  1.00  0.00           C  
ATOM   1871  C   TYR A 131      59.870  43.470  83.390  1.00  0.00           C  
ATOM   1872  O   TYR A 131      60.370  43.660  82.290  1.00  0.00           O  
ATOM   1873  CB  TYR A 131      57.570  43.570  84.060  1.00  0.00           C  
ATOM   1874  CG  TYR A 131      57.120  44.540  83.000  1.00  0.00           C  
ATOM   1875  CD1 TYR A 131      56.730  43.960  81.730  1.00  0.00           C  
ATOM   1876  CD2 TYR A 131      56.930  45.910  83.160  1.00  0.00           C  
ATOM   1877  CE1 TYR A 131      56.400  44.680  80.550  1.00  0.00           C  
ATOM   1878  CE2 TYR A 131      56.610  46.670  81.990  1.00  0.00           C  
ATOM   1879  CZ  TYR A 131      56.420  46.080  80.750  1.00  0.00           C  
ATOM   1880  OH  TYR A 131      56.050  46.930  79.650  1.00  0.00           O  
ATOM   1881  HN  TYR A 131      58.390  41.780  85.540  1.00  0.00           H  
ATOM   1882  HA  TYR A 131      58.390  42.080  82.770  1.00  0.00           H  
ATOM   1883  HB1 TYR A 131      57.810  44.040  85.030  1.00  0.00           H  
ATOM   1884  HB2 TYR A 131      56.650  42.960  84.210  1.00  0.00           H  
ATOM   1885  HD1 TYR A 131      56.730  42.900  81.880  1.00  0.00           H  
ATOM   1886  HD2 TYR A 131      57.000  46.390  84.130  1.00  0.00           H  
ATOM   1887  HE1 TYR A 131      56.260  44.260  79.560  1.00  0.00           H  
ATOM   1888  HE2 TYR A 131      56.360  47.700  82.160  1.00  0.00           H  
ATOM   1889  HH  TYR A 131      55.990  46.360  78.890  1.00  0.00           H  
ATOM   1890  N   LYS A 132      60.450  43.940  84.450  1.00  0.00           N  
ATOM   1891  CA  LYS A 132      61.780  44.640  84.330  1.00  0.00           C  
ATOM   1892  C   LYS A 132      62.970  43.780  83.870  1.00  0.00           C  
ATOM   1893  O   LYS A 132      63.820  44.170  83.050  1.00  0.00           O  
ATOM   1894  CB  LYS A 132      62.080  45.180  85.750  1.00  0.00           C  
ATOM   1895  CG  LYS A 132      63.370  46.020  85.880  1.00  0.00           C  
ATOM   1896  CD  LYS A 132      63.320  47.310  85.060  1.00  0.00           C  
ATOM   1897  CE  LYS A 132      64.530  48.340  85.160  1.00  0.00           C  
ATOM   1898  NZ  LYS A 132      64.720  48.920  86.470  1.00  0.00           N1+
ATOM   1899  HN  LYS A 132      60.100  44.010  85.370  1.00  0.00           H  
ATOM   1900  HA  LYS A 132      61.800  45.440  83.590  1.00  0.00           H  
ATOM   1901  HB1 LYS A 132      62.140  44.280  86.380  1.00  0.00           H  
ATOM   1902  HB2 LYS A 132      61.180  45.750  86.060  1.00  0.00           H  
ATOM   1903  HG1 LYS A 132      64.260  45.480  85.510  1.00  0.00           H  
ATOM   1904  HG2 LYS A 132      63.530  46.210  86.960  1.00  0.00           H  
ATOM   1905  HD1 LYS A 132      63.170  47.150  83.980  1.00  0.00           H  
ATOM   1906  HD2 LYS A 132      62.370  47.770  85.410  1.00  0.00           H  
ATOM   1907  HE1 LYS A 132      64.300  49.210  84.520  1.00  0.00           H  
ATOM   1908  HE2 LYS A 132      65.470  47.820  84.820  1.00  0.00           H  
ATOM   1909  HZ1 LYS A 132      64.870  48.140  87.140  1.00  0.00           H  
ATOM   1910  HZ2 LYS A 132      65.590  49.490  86.490  1.00  0.00           H  
ATOM   1911  HZ3 LYS A 132      63.920  49.520  86.760  1.00  0.00           H  
ATOM   1912  N   ALA A 133      63.130  42.540  84.300  1.00  0.00           N  
ATOM   1913  CA  ALA A 133      64.060  41.700  83.670  1.00  0.00           C  
ATOM   1914  C   ALA A 133      63.910  41.350  82.170  1.00  0.00           C  
ATOM   1915  O   ALA A 133      64.890  41.280  81.420  1.00  0.00           O  
ATOM   1916  CB  ALA A 133      64.240  40.350  84.460  1.00  0.00           C  
ATOM   1917  HN  ALA A 133      62.510  42.250  85.040  1.00  0.00           H  
ATOM   1918  HA  ALA A 133      65.030  42.170  83.750  1.00  0.00           H  
ATOM   1919  HB1 ALA A 133      64.660  40.680  85.440  1.00  0.00           H  
ATOM   1920  HB2 ALA A 133      63.290  39.830  84.660  1.00  0.00           H  
ATOM   1921  HB3 ALA A 133      65.020  39.650  84.070  1.00  0.00           H  
ATOM   1922  N   LYS A 134      62.650  41.150  81.700  1.00  0.00           N  
ATOM   1923  CA  LYS A 134      62.480  40.700  80.370  1.00  0.00           C  
ATOM   1924  C   LYS A 134      62.330  41.820  79.340  1.00  0.00           C  
ATOM   1925  O   LYS A 134      62.780  41.680  78.220  1.00  0.00           O  
ATOM   1926  CB  LYS A 134      61.290  39.620  80.340  1.00  0.00           C  
ATOM   1927  CG  LYS A 134      61.580  38.250  80.950  1.00  0.00           C  
ATOM   1928  CD  LYS A 134      60.340  37.480  81.500  1.00  0.00           C  
ATOM   1929  CE  LYS A 134      59.070  36.930  80.750  1.00  0.00           C  
ATOM   1930  NZ  LYS A 134      59.360  35.900  79.700  1.00  0.00           N1+
ATOM   1931  HN  LYS A 134      61.860  41.280  82.310  1.00  0.00           H  
ATOM   1932  HA  LYS A 134      63.360  40.170  80.020  1.00  0.00           H  
ATOM   1933  HB1 LYS A 134      60.870  39.470  79.320  1.00  0.00           H  
ATOM   1934  HB2 LYS A 134      60.480  39.960  81.010  1.00  0.00           H  
ATOM   1935  HG1 LYS A 134      62.230  38.340  81.840  1.00  0.00           H  
ATOM   1936  HG2 LYS A 134      62.080  37.650  80.160  1.00  0.00           H  
ATOM   1937  HD1 LYS A 134      60.810  36.570  81.930  1.00  0.00           H  
ATOM   1938  HD2 LYS A 134      60.000  38.150  82.310  1.00  0.00           H  
ATOM   1939  HE1 LYS A 134      58.640  37.800  80.210  1.00  0.00           H  
ATOM   1940  HE2 LYS A 134      58.360  36.450  81.450  1.00  0.00           H  
ATOM   1941  HZ1 LYS A 134      59.940  35.160  80.160  1.00  0.00           H  
ATOM   1942  HZ2 LYS A 134      58.550  35.310  79.430  1.00  0.00           H  
ATOM   1943  HZ3 LYS A 134      59.800  36.160  78.800  1.00  0.00           H  
ATOM   1944  N   MET A 135      61.700  43.020  79.700  1.00  0.00           N  
ATOM   1945  CA  MET A 135      61.520  44.180  78.750  1.00  0.00           C  
ATOM   1946  C   MET A 135      62.420  45.350  79.110  1.00  0.00           C  
ATOM   1947  O   MET A 135      62.400  45.990  80.160  1.00  0.00           O  
ATOM   1948  CB  MET A 135      60.060  44.560  78.410  1.00  0.00           C  
ATOM   1949  CG  MET A 135      59.300  43.530  77.480  1.00  0.00           C  
ATOM   1950  SD  MET A 135      59.320  44.010  75.710  1.00  0.00           S  
ATOM   1951  CE  MET A 135      58.500  42.460  75.450  1.00  0.00           C  
ATOM   1952  HN  MET A 135      61.360  43.120  80.630  1.00  0.00           H  
ATOM   1953  HA  MET A 135      61.950  43.900  77.800  1.00  0.00           H  
ATOM   1954  HB1 MET A 135      60.030  45.590  77.970  1.00  0.00           H  
ATOM   1955  HB2 MET A 135      59.480  44.680  79.350  1.00  0.00           H  
ATOM   1956  HG1 MET A 135      58.270  43.420  77.870  1.00  0.00           H  
ATOM   1957  HG2 MET A 135      59.770  42.530  77.560  1.00  0.00           H  
ATOM   1958  HE1 MET A 135      58.030  42.640  74.470  1.00  0.00           H  
ATOM   1959  HE2 MET A 135      59.230  41.660  75.220  1.00  0.00           H  
ATOM   1960  HE3 MET A 135      57.730  42.130  76.190  1.00  0.00           H  
ATOM   1961  N   ASN A 136      63.350  45.710  78.160  1.00  0.00           N  
ATOM   1962  CA  ASN A 136      64.240  46.850  78.230  1.00  0.00           C  
ATOM   1963  C   ASN A 136      64.480  47.470  76.810  1.00  0.00           C  
ATOM   1964  O   ASN A 136      64.000  46.920  75.840  1.00  0.00           O  
ATOM   1965  CB  ASN A 136      65.540  46.710  79.030  1.00  0.00           C  
ATOM   1966  CG  ASN A 136      66.590  45.780  78.320  1.00  0.00           C  
ATOM   1967  ND2 ASN A 136      67.200  44.820  79.150  1.00  0.00           N  
ATOM   1968  OD1 ASN A 136      66.810  45.840  77.110  1.00  0.00           O  
ATOM   1969  HN  ASN A 136      63.500  45.140  77.350  1.00  0.00           H  
ATOM   1970  HA  ASN A 136      63.630  47.550  78.790  1.00  0.00           H  
ATOM   1971  HB1 ASN A 136      65.270  46.300  80.030  1.00  0.00           H  
ATOM   1972  HB2 ASN A 136      66.020  47.700  79.190  1.00  0.00           H  
ATOM   1973 HD21 ASN A 136      67.930  44.260  78.770  1.00  0.00           H  
ATOM   1974 HD22 ASN A 136      67.140  44.950  80.130  1.00  0.00           H  
ATOM   1975  N   ILE A 137      65.060  48.640  76.630  1.00  0.00           N  
ATOM   1976  CA  ILE A 137      65.130  49.340  75.310  1.00  0.00           C  
ATOM   1977  C   ILE A 137      65.870  48.560  74.210  1.00  0.00           C  
ATOM   1978  O   ILE A 137      65.580  48.690  73.050  1.00  0.00           O  
ATOM   1979  CB  ILE A 137      65.510  50.830  75.430  1.00  0.00           C  
ATOM   1980  CG1 ILE A 137      64.720  51.750  74.430  1.00  0.00           C  
ATOM   1981  CG2 ILE A 137      66.990  51.080  75.510  1.00  0.00           C  
ATOM   1982  CD  ILE A 137      64.550  53.150  74.950  1.00  0.00           C  
ATOM   1983  HN  ILE A 137      65.390  49.120  77.430  1.00  0.00           H  
ATOM   1984  HA  ILE A 137      64.100  49.370  75.000  1.00  0.00           H  
ATOM   1985  HB  ILE A 137      65.170  51.210  76.420  1.00  0.00           H  
ATOM   1986 HG11 ILE A 137      63.800  51.150  74.260  1.00  0.00           H  
ATOM   1987 HG12 ILE A 137      65.320  51.740  73.490  1.00  0.00           H  
ATOM   1988 HG21 ILE A 137      67.400  50.710  74.550  1.00  0.00           H  
ATOM   1989 HG22 ILE A 137      67.200  52.160  75.670  1.00  0.00           H  
ATOM   1990 HG23 ILE A 137      67.500  50.530  76.330  1.00  0.00           H  
ATOM   1991  HD1 ILE A 137      64.010  53.720  74.170  1.00  0.00           H  
ATOM   1992  HD2 ILE A 137      63.950  53.040  75.870  1.00  0.00           H  
ATOM   1993  HD3 ILE A 137      65.530  53.580  75.280  1.00  0.00           H  
ATOM   1994  N   LEU A 138      66.930  47.780  74.530  1.00  0.00           N  
ATOM   1995  CA  LEU A 138      67.750  46.990  73.700  1.00  0.00           C  
ATOM   1996  C   LEU A 138      66.950  45.770  73.240  1.00  0.00           C  
ATOM   1997  O   LEU A 138      66.840  45.510  72.060  1.00  0.00           O  
ATOM   1998  CB  LEU A 138      68.980  46.570  74.520  1.00  0.00           C  
ATOM   1999  CG  LEU A 138      69.700  45.410  73.990  1.00  0.00           C  
ATOM   2000  CD1 LEU A 138      70.290  45.450  72.580  1.00  0.00           C  
ATOM   2001  CD2 LEU A 138      70.930  45.170  74.920  1.00  0.00           C  
ATOM   2002  HN  LEU A 138      67.150  47.690  75.500  1.00  0.00           H  
ATOM   2003  HA  LEU A 138      68.100  47.600  72.880  1.00  0.00           H  
ATOM   2004  HB1 LEU A 138      68.610  46.300  75.530  1.00  0.00           H  
ATOM   2005  HB2 LEU A 138      69.640  47.430  74.710  1.00  0.00           H  
ATOM   2006  HG  LEU A 138      69.030  44.540  74.170  1.00  0.00           H  
ATOM   2007 HD11 LEU A 138      71.080  46.230  72.560  1.00  0.00           H  
ATOM   2008 HD12 LEU A 138      70.880  44.560  72.290  1.00  0.00           H  
ATOM   2009 HD13 LEU A 138      69.500  45.600  71.820  1.00  0.00           H  
ATOM   2010 HD21 LEU A 138      70.660  45.320  75.990  1.00  0.00           H  
ATOM   2011 HD22 LEU A 138      71.180  44.100  74.760  1.00  0.00           H  
ATOM   2012 HD23 LEU A 138      71.800  45.790  74.590  1.00  0.00           H  
ATOM   2013  N   VAL A 139      66.190  45.120  74.160  1.00  0.00           N  
ATOM   2014  CA  VAL A 139      65.120  44.170  73.850  1.00  0.00           C  
ATOM   2015  C   VAL A 139      64.150  44.660  72.820  1.00  0.00           C  
ATOM   2016  O   VAL A 139      63.850  44.040  71.770  1.00  0.00           O  
ATOM   2017  CB  VAL A 139      64.480  43.600  75.090  1.00  0.00           C  
ATOM   2018  CG1 VAL A 139      63.190  42.770  74.760  1.00  0.00           C  
ATOM   2019  CG2 VAL A 139      65.520  42.780  75.910  1.00  0.00           C  
ATOM   2020  HN  VAL A 139      66.200  45.410  75.120  1.00  0.00           H  
ATOM   2021  HA  VAL A 139      65.580  43.330  73.340  1.00  0.00           H  
ATOM   2022  HB  VAL A 139      64.180  44.380  75.830  1.00  0.00           H  
ATOM   2023 HG11 VAL A 139      62.340  43.470  74.650  1.00  0.00           H  
ATOM   2024 HG12 VAL A 139      63.320  42.220  73.810  1.00  0.00           H  
ATOM   2025 HG13 VAL A 139      62.950  42.030  75.540  1.00  0.00           H  
ATOM   2026 HG21 VAL A 139      66.290  43.410  76.420  1.00  0.00           H  
ATOM   2027 HG22 VAL A 139      64.960  42.190  76.670  1.00  0.00           H  
ATOM   2028 HG23 VAL A 139      65.990  42.040  75.230  1.00  0.00           H  
ATOM   2029  N   ILE A 140      63.620  45.850  73.110  1.00  0.00           N  
ATOM   2030  CA  ILE A 140      62.670  46.530  72.210  1.00  0.00           C  
ATOM   2031  C   ILE A 140      63.190  46.810  70.830  1.00  0.00           C  
ATOM   2032  O   ILE A 140      62.550  46.680  69.800  1.00  0.00           O  
ATOM   2033  CB  ILE A 140      62.180  47.770  72.920  1.00  0.00           C  
ATOM   2034  CG1 ILE A 140      61.160  47.360  74.090  1.00  0.00           C  
ATOM   2035  CG2 ILE A 140      61.390  48.660  71.910  1.00  0.00           C  
ATOM   2036  CD  ILE A 140      59.810  46.610  73.630  1.00  0.00           C  
ATOM   2037  HN  ILE A 140      63.820  46.310  73.960  1.00  0.00           H  
ATOM   2038  HA  ILE A 140      61.840  45.830  72.080  1.00  0.00           H  
ATOM   2039  HB  ILE A 140      63.020  48.350  73.370  1.00  0.00           H  
ATOM   2040 HG11 ILE A 140      60.960  48.260  74.700  1.00  0.00           H  
ATOM   2041 HG12 ILE A 140      61.680  46.700  74.810  1.00  0.00           H  
ATOM   2042 HG21 ILE A 140      62.130  49.170  71.260  1.00  0.00           H  
ATOM   2043 HG22 ILE A 140      60.670  48.140  71.230  1.00  0.00           H  
ATOM   2044 HG23 ILE A 140      60.730  49.350  72.500  1.00  0.00           H  
ATOM   2045  HD1 ILE A 140      59.420  46.950  72.640  1.00  0.00           H  
ATOM   2046  HD2 ILE A 140      59.900  45.510  73.670  1.00  0.00           H  
ATOM   2047  HD3 ILE A 140      59.110  46.830  74.460  1.00  0.00           H  
ATOM   2048  N   CYS A 141      64.430  47.210  70.730  1.00  0.00           N  
ATOM   2049  CA  CYS A 141      65.110  47.360  69.460  1.00  0.00           C  
ATOM   2050  C   CYS A 141      65.350  46.170  68.560  1.00  0.00           C  
ATOM   2051  O   CYS A 141      65.470  46.210  67.290  1.00  0.00           O  
ATOM   2052  CB  CYS A 141      66.490  48.050  69.720  1.00  0.00           C  
ATOM   2053  SG  CYS A 141      66.370  49.840  70.200  1.00  0.00           S  
ATOM   2054  HN  CYS A 141      64.950  47.130  71.570  1.00  0.00           H  
ATOM   2055  HA  CYS A 141      64.530  48.060  68.860  1.00  0.00           H  
ATOM   2056  HB1 CYS A 141      67.030  48.000  68.750  1.00  0.00           H  
ATOM   2057  HB2 CYS A 141      67.030  47.490  70.500  1.00  0.00           H  
ATOM   2058  HG1 CYS A 141      66.050  49.650  71.480  1.00  0.00           H  
ATOM   2059  N   VAL A 142      65.510  44.960  69.180  1.00  0.00           N  
ATOM   2060  CA  VAL A 142      65.540  43.740  68.440  1.00  0.00           C  
ATOM   2061  C   VAL A 142      64.100  43.540  67.820  1.00  0.00           C  
ATOM   2062  O   VAL A 142      63.890  43.170  66.690  1.00  0.00           O  
ATOM   2063  CB  VAL A 142      65.910  42.560  69.340  1.00  0.00           C  
ATOM   2064  CG1 VAL A 142      65.730  41.240  68.540  1.00  0.00           C  
ATOM   2065  CG2 VAL A 142      67.400  42.700  69.670  1.00  0.00           C  
ATOM   2066  HN  VAL A 142      65.650  44.860  70.170  1.00  0.00           H  
ATOM   2067  HA  VAL A 142      66.220  43.880  67.620  1.00  0.00           H  
ATOM   2068  HB  VAL A 142      65.300  42.690  70.250  1.00  0.00           H  
ATOM   2069 HG11 VAL A 142      66.400  41.270  67.650  1.00  0.00           H  
ATOM   2070 HG12 VAL A 142      65.940  40.340  69.160  1.00  0.00           H  
ATOM   2071 HG13 VAL A 142      64.700  40.930  68.260  1.00  0.00           H  
ATOM   2072 HG21 VAL A 142      67.690  43.570  70.270  1.00  0.00           H  
ATOM   2073 HG22 VAL A 142      67.780  41.800  70.210  1.00  0.00           H  
ATOM   2074 HG23 VAL A 142      68.110  42.740  68.810  1.00  0.00           H  
ATOM   2075  N   MET A 143      63.080  43.870  68.620  1.00  0.00           N  
ATOM   2076  CA  MET A 143      61.730  43.870  68.120  1.00  0.00           C  
ATOM   2077  C   MET A 143      61.540  44.840  67.010  1.00  0.00           C  
ATOM   2078  O   MET A 143      60.920  44.460  66.010  1.00  0.00           O  
ATOM   2079  CB  MET A 143      60.700  44.010  69.340  1.00  0.00           C  
ATOM   2080  CG  MET A 143      60.760  42.890  70.420  1.00  0.00           C  
ATOM   2081  SD  MET A 143      59.800  43.180  71.900  1.00  0.00           S  
ATOM   2082  CE  MET A 143      60.210  41.590  72.630  1.00  0.00           C  
ATOM   2083  HN  MET A 143      63.220  44.440  69.430  1.00  0.00           H  
ATOM   2084  HA  MET A 143      61.620  42.910  67.640  1.00  0.00           H  
ATOM   2085  HB1 MET A 143      59.710  43.910  68.840  1.00  0.00           H  
ATOM   2086  HB2 MET A 143      60.650  45.020  69.800  1.00  0.00           H  
ATOM   2087  HG1 MET A 143      61.810  42.690  70.700  1.00  0.00           H  
ATOM   2088  HG2 MET A 143      60.400  42.060  69.780  1.00  0.00           H  
ATOM   2089  HE1 MET A 143      59.370  41.180  73.240  1.00  0.00           H  
ATOM   2090  HE2 MET A 143      60.610  40.850  71.910  1.00  0.00           H  
ATOM   2091  HE3 MET A 143      60.950  41.820  73.430  1.00  0.00           H  
ATOM   2092  N   ILE A 144      62.080  46.050  67.130  1.00  0.00           N  
ATOM   2093  CA  ILE A 144      61.980  47.000  66.010  1.00  0.00           C  
ATOM   2094  C   ILE A 144      62.680  46.540  64.790  1.00  0.00           C  
ATOM   2095  O   ILE A 144      62.230  46.640  63.620  1.00  0.00           O  
ATOM   2096  CB  ILE A 144      62.510  48.380  66.450  1.00  0.00           C  
ATOM   2097  CG1 ILE A 144      61.570  49.070  67.490  1.00  0.00           C  
ATOM   2098  CG2 ILE A 144      62.640  49.260  65.180  1.00  0.00           C  
ATOM   2099  CD  ILE A 144      62.260  50.310  67.820  1.00  0.00           C  
ATOM   2100  HN  ILE A 144      62.470  46.300  68.010  1.00  0.00           H  
ATOM   2101  HA  ILE A 144      60.940  47.120  65.750  1.00  0.00           H  
ATOM   2102  HB  ILE A 144      63.450  48.170  66.990  1.00  0.00           H  
ATOM   2103 HG11 ILE A 144      61.430  48.430  68.380  1.00  0.00           H  
ATOM   2104 HG12 ILE A 144      60.590  49.250  66.990  1.00  0.00           H  
ATOM   2105 HG21 ILE A 144      63.400  48.860  64.470  1.00  0.00           H  
ATOM   2106 HG22 ILE A 144      61.660  49.420  64.690  1.00  0.00           H  
ATOM   2107 HG23 ILE A 144      63.010  50.290  65.380  1.00  0.00           H  
ATOM   2108  HD1 ILE A 144      62.250  51.140  67.080  1.00  0.00           H  
ATOM   2109  HD2 ILE A 144      61.660  50.810  68.600  1.00  0.00           H  
ATOM   2110  HD3 ILE A 144      63.300  50.230  68.210  1.00  0.00           H  
ATOM   2111  N   PHE A 145      63.910  45.950  64.950  1.00  0.00           N  
ATOM   2112  CA  PHE A 145      64.660  45.290  63.820  1.00  0.00           C  
ATOM   2113  C   PHE A 145      63.940  44.070  63.150  1.00  0.00           C  
ATOM   2114  O   PHE A 145      63.970  43.830  61.940  1.00  0.00           O  
ATOM   2115  CB  PHE A 145      66.150  45.120  64.290  1.00  0.00           C  
ATOM   2116  CG  PHE A 145      67.040  44.690  63.170  1.00  0.00           C  
ATOM   2117  CD1 PHE A 145      67.560  45.630  62.260  1.00  0.00           C  
ATOM   2118  CD2 PHE A 145      67.330  43.320  63.020  1.00  0.00           C  
ATOM   2119  CE1 PHE A 145      68.370  45.220  61.160  1.00  0.00           C  
ATOM   2120  CE2 PHE A 145      68.160  42.890  61.980  1.00  0.00           C  
ATOM   2121  CZ  PHE A 145      68.700  43.850  61.050  1.00  0.00           C  
ATOM   2122  HN  PHE A 145      64.380  45.820  65.820  1.00  0.00           H  
ATOM   2123  HA  PHE A 145      64.690  46.020  63.040  1.00  0.00           H  
ATOM   2124  HB1 PHE A 145      66.190  44.380  65.110  1.00  0.00           H  
ATOM   2125  HB2 PHE A 145      66.630  46.060  64.650  1.00  0.00           H  
ATOM   2126  HD1 PHE A 145      67.350  46.680  62.400  1.00  0.00           H  
ATOM   2127  HD2 PHE A 145      67.000  42.610  63.760  1.00  0.00           H  
ATOM   2128  HE1 PHE A 145      68.580  45.950  60.400  1.00  0.00           H  
ATOM   2129  HE2 PHE A 145      68.280  41.840  61.760  1.00  0.00           H  
ATOM   2130  HZ  PHE A 145      69.290  43.590  60.180  1.00  0.00           H  
ATOM   2131  N   ILE A 146      63.340  43.220  63.960  1.00  0.00           N  
ATOM   2132  CA  ILE A 146      62.500  42.150  63.420  1.00  0.00           C  
ATOM   2133  C   ILE A 146      61.210  42.650  62.750  1.00  0.00           C  
ATOM   2134  O   ILE A 146      60.790  42.200  61.700  1.00  0.00           O  
ATOM   2135  CB  ILE A 146      61.990  41.160  64.510  1.00  0.00           C  
ATOM   2136  CG1 ILE A 146      63.230  40.320  64.970  1.00  0.00           C  
ATOM   2137  CG2 ILE A 146      60.820  40.230  64.010  1.00  0.00           C  
ATOM   2138  CD  ILE A 146      64.120  39.560  63.870  1.00  0.00           C  
ATOM   2139  HN  ILE A 146      63.410  43.260  64.960  1.00  0.00           H  
ATOM   2140  HA  ILE A 146      62.980  41.540  62.670  1.00  0.00           H  
ATOM   2141  HB  ILE A 146      61.670  41.640  65.460  1.00  0.00           H  
ATOM   2142 HG11 ILE A 146      62.910  39.500  65.650  1.00  0.00           H  
ATOM   2143 HG12 ILE A 146      63.950  41.000  65.470  1.00  0.00           H  
ATOM   2144 HG21 ILE A 146      60.600  39.500  64.810  1.00  0.00           H  
ATOM   2145 HG22 ILE A 146      59.800  40.660  63.840  1.00  0.00           H  
ATOM   2146 HG23 ILE A 146      60.970  39.630  63.090  1.00  0.00           H  
ATOM   2147  HD1 ILE A 146      63.620  39.140  62.970  1.00  0.00           H  
ATOM   2148  HD2 ILE A 146      64.760  40.350  63.420  1.00  0.00           H  
ATOM   2149  HD3 ILE A 146      64.770  38.760  64.300  1.00  0.00           H  
ATOM   2150  N   SER A 147      60.630  43.620  63.390  1.00  0.00           N  
ATOM   2151  CA  SER A 147      59.370  44.180  62.900  1.00  0.00           C  
ATOM   2152  C   SER A 147      59.510  44.800  61.480  1.00  0.00           C  
ATOM   2153  O   SER A 147      58.630  44.800  60.640  1.00  0.00           O  
ATOM   2154  CB  SER A 147      58.750  45.260  63.820  1.00  0.00           C  
ATOM   2155  OG  SER A 147      58.180  44.760  65.030  1.00  0.00           O  
ATOM   2156  HN  SER A 147      61.030  43.930  64.250  1.00  0.00           H  
ATOM   2157  HA  SER A 147      58.660  43.370  62.880  1.00  0.00           H  
ATOM   2158  HB1 SER A 147      57.990  45.930  63.370  1.00  0.00           H  
ATOM   2159  HB2 SER A 147      59.550  46.010  64.020  1.00  0.00           H  
ATOM   2160  HG1 SER A 147      58.930  44.400  65.520  1.00  0.00           H  
ATOM   2161  N   TRP A 148      60.680  45.540  61.300  1.00  0.00           N  
ATOM   2162  CA  TRP A 148      61.000  46.070  60.010  1.00  0.00           C  
ATOM   2163  C   TRP A 148      61.530  45.060  58.980  1.00  0.00           C  
ATOM   2164  O   TRP A 148      61.020  44.960  57.880  1.00  0.00           O  
ATOM   2165  CB  TRP A 148      61.800  47.350  60.110  1.00  0.00           C  
ATOM   2166  CG  TRP A 148      61.240  48.610  60.760  1.00  0.00           C  
ATOM   2167  CD1 TRP A 148      60.460  48.610  61.850  1.00  0.00           C  
ATOM   2168  CD2 TRP A 148      61.390  49.980  60.390  1.00  0.00           C  
ATOM   2169  CE2 TRP A 148      60.660  50.760  61.350  1.00  0.00           C  
ATOM   2170  CE3 TRP A 148      62.050  50.580  59.320  1.00  0.00           C  
ATOM   2171  NE1 TRP A 148      60.170  49.920  62.260  1.00  0.00           N  
ATOM   2172  CZ2 TRP A 148      60.380  52.040  61.090  1.00  0.00           C  
ATOM   2173  CZ3 TRP A 148      61.930  51.960  59.210  1.00  0.00           C  
ATOM   2174  CH2 TRP A 148      61.060  52.690  60.050  1.00  0.00           C  
ATOM   2175  HN  TRP A 148      61.270  45.660  62.090  1.00  0.00           H  
ATOM   2176  HA  TRP A 148      60.030  46.340  59.620  1.00  0.00           H  
ATOM   2177  HB1 TRP A 148      62.330  47.710  59.190  1.00  0.00           H  
ATOM   2178  HB2 TRP A 148      62.670  47.040  60.700  1.00  0.00           H  
ATOM   2179  HD1 TRP A 148      60.260  47.700  62.400  1.00  0.00           H  
ATOM   2180  HE1 TRP A 148      59.900  50.170  63.170  1.00  0.00           H  
ATOM   2181  HE3 TRP A 148      62.650  50.110  58.560  1.00  0.00           H  
ATOM   2182  HZ2 TRP A 148      59.610  52.510  61.680  1.00  0.00           H  
ATOM   2183  HZ3 TRP A 148      62.370  52.400  58.320  1.00  0.00           H  
ATOM   2184  HH2 TRP A 148      60.890  53.750  59.920  1.00  0.00           H  
ATOM   2185  N   SER A 149      62.470  44.200  59.350  1.00  0.00           N  
ATOM   2186  CA  SER A 149      63.300  43.390  58.460  1.00  0.00           C  
ATOM   2187  C   SER A 149      62.600  42.310  57.720  1.00  0.00           C  
ATOM   2188  O   SER A 149      62.780  42.240  56.480  1.00  0.00           O  
ATOM   2189  CB  SER A 149      64.430  42.650  59.230  1.00  0.00           C  
ATOM   2190  OG  SER A 149      64.000  41.770  60.310  1.00  0.00           O  
ATOM   2191  HN  SER A 149      62.680  44.120  60.320  1.00  0.00           H  
ATOM   2192  HA  SER A 149      63.730  44.020  57.700  1.00  0.00           H  
ATOM   2193  HB1 SER A 149      64.920  43.540  59.710  1.00  0.00           H  
ATOM   2194  HB2 SER A 149      65.200  42.150  58.600  1.00  0.00           H  
ATOM   2195  HG1 SER A 149      63.920  42.360  61.070  1.00  0.00           H  
ATOM   2196  N   VAL A 150      61.820  41.460  58.360  1.00  0.00           N  
ATOM   2197  CA  VAL A 150      61.060  40.380  57.670  1.00  0.00           C  
ATOM   2198  C   VAL A 150      59.980  40.880  56.810  1.00  0.00           C  
ATOM   2199  O   VAL A 150      59.950  40.430  55.710  1.00  0.00           O  
ATOM   2200  CB  VAL A 150      60.840  39.200  58.620  1.00  0.00           C  
ATOM   2201  CG1 VAL A 150      59.850  38.130  58.090  1.00  0.00           C  
ATOM   2202  CG2 VAL A 150      62.240  38.590  58.740  1.00  0.00           C  
ATOM   2203  HN  VAL A 150      61.620  41.490  59.330  1.00  0.00           H  
ATOM   2204  HA  VAL A 150      61.800  39.980  57.000  1.00  0.00           H  
ATOM   2205  HB  VAL A 150      60.440  39.590  59.570  1.00  0.00           H  
ATOM   2206 HG11 VAL A 150      58.830  38.530  57.920  1.00  0.00           H  
ATOM   2207 HG12 VAL A 150      60.040  37.700  57.090  1.00  0.00           H  
ATOM   2208 HG13 VAL A 150      59.650  37.330  58.820  1.00  0.00           H  
ATOM   2209 HG21 VAL A 150      62.810  39.400  59.250  1.00  0.00           H  
ATOM   2210 HG22 VAL A 150      62.160  37.690  59.390  1.00  0.00           H  
ATOM   2211 HG23 VAL A 150      62.600  38.290  57.740  1.00  0.00           H  
ATOM   2212  N   PRO A 151      59.170  41.960  57.120  1.00  0.00           N  
ATOM   2213  CA  PRO A 151      58.370  42.630  56.060  1.00  0.00           C  
ATOM   2214  C   PRO A 151      59.160  43.250  54.840  1.00  0.00           C  
ATOM   2215  O   PRO A 151      58.660  43.220  53.720  1.00  0.00           O  
ATOM   2216  CB  PRO A 151      57.770  43.780  56.950  1.00  0.00           C  
ATOM   2217  CG  PRO A 151      57.470  43.000  58.220  1.00  0.00           C  
ATOM   2218  CD  PRO A 151      58.810  42.360  58.440  1.00  0.00           C  
ATOM   2219  HA  PRO A 151      57.610  41.900  55.800  1.00  0.00           H  
ATOM   2220  HB1 PRO A 151      56.890  44.070  56.350  1.00  0.00           H  
ATOM   2221  HB2 PRO A 151      58.490  44.620  57.080  1.00  0.00           H  
ATOM   2222  HG1 PRO A 151      56.780  42.190  57.930  1.00  0.00           H  
ATOM   2223  HG2 PRO A 151      57.130  43.530  59.130  1.00  0.00           H  
ATOM   2224  HD1 PRO A 151      58.620  41.500  59.120  1.00  0.00           H  
ATOM   2225  HD2 PRO A 151      59.570  43.090  58.780  1.00  0.00           H  
ATOM   2226  N   ALA A 152      60.410  43.700  55.000  1.00  0.00           N  
ATOM   2227  CA  ALA A 152      61.300  44.180  53.980  1.00  0.00           C  
ATOM   2228  C   ALA A 152      61.970  43.140  53.110  1.00  0.00           C  
ATOM   2229  O   ALA A 152      62.080  43.310  51.880  1.00  0.00           O  
ATOM   2230  CB  ALA A 152      62.480  45.100  54.570  1.00  0.00           C  
ATOM   2231  HN  ALA A 152      60.700  43.680  55.950  1.00  0.00           H  
ATOM   2232  HA  ALA A 152      60.650  44.830  53.420  1.00  0.00           H  
ATOM   2233  HB1 ALA A 152      61.980  45.850  55.230  1.00  0.00           H  
ATOM   2234  HB2 ALA A 152      63.190  44.480  55.150  1.00  0.00           H  
ATOM   2235  HB3 ALA A 152      63.100  45.580  53.780  1.00  0.00           H  
ATOM   2236  N   VAL A 153      62.360  41.990  53.670  1.00  0.00           N  
ATOM   2237  CA  VAL A 153      62.830  40.790  53.010  1.00  0.00           C  
ATOM   2238  C   VAL A 153      61.720  40.090  52.190  1.00  0.00           C  
ATOM   2239  O   VAL A 153      61.900  39.660  51.020  1.00  0.00           O  
ATOM   2240  CB  VAL A 153      63.600  39.770  53.890  1.00  0.00           C  
ATOM   2241  CG1 VAL A 153      63.710  38.320  53.350  1.00  0.00           C  
ATOM   2242  CG2 VAL A 153      64.940  40.410  54.230  1.00  0.00           C  
ATOM   2243  HN  VAL A 153      62.440  41.940  54.660  1.00  0.00           H  
ATOM   2244  HA  VAL A 153      63.520  41.290  52.350  1.00  0.00           H  
ATOM   2245  HB  VAL A 153      62.980  39.720  54.800  1.00  0.00           H  
ATOM   2246 HG11 VAL A 153      64.380  37.670  53.950  1.00  0.00           H  
ATOM   2247 HG12 VAL A 153      62.750  37.780  53.380  1.00  0.00           H  
ATOM   2248 HG13 VAL A 153      64.070  38.330  52.300  1.00  0.00           H  
ATOM   2249 HG21 VAL A 153      65.550  40.280  53.300  1.00  0.00           H  
ATOM   2250 HG22 VAL A 153      64.880  41.460  54.590  1.00  0.00           H  
ATOM   2251 HG23 VAL A 153      65.300  39.740  55.040  1.00  0.00           H  
ATOM   2252  N   PHE A 154      60.520  40.090  52.780  1.00  0.00           N  
ATOM   2253  CA  PHE A 154      59.280  39.640  52.080  1.00  0.00           C  
ATOM   2254  C   PHE A 154      58.960  40.540  50.930  1.00  0.00           C  
ATOM   2255  O   PHE A 154      58.660  40.080  49.800  1.00  0.00           O  
ATOM   2256  CB  PHE A 154      58.200  39.470  53.140  1.00  0.00           C  
ATOM   2257  CG  PHE A 154      56.880  39.120  52.640  1.00  0.00           C  
ATOM   2258  CD1 PHE A 154      56.760  38.080  51.730  1.00  0.00           C  
ATOM   2259  CD2 PHE A 154      55.800  39.820  53.170  1.00  0.00           C  
ATOM   2260  CE1 PHE A 154      55.440  37.750  51.280  1.00  0.00           C  
ATOM   2261  CE2 PHE A 154      54.560  39.370  52.790  1.00  0.00           C  
ATOM   2262  CZ  PHE A 154      54.320  38.360  51.850  1.00  0.00           C  
ATOM   2263  HN  PHE A 154      60.410  40.460  53.700  1.00  0.00           H  
ATOM   2264  HA  PHE A 154      59.540  38.690  51.630  1.00  0.00           H  
ATOM   2265  HB1 PHE A 154      58.160  40.430  53.690  1.00  0.00           H  
ATOM   2266  HB2 PHE A 154      58.480  38.690  53.880  1.00  0.00           H  
ATOM   2267  HD1 PHE A 154      57.610  37.560  51.340  1.00  0.00           H  
ATOM   2268  HD2 PHE A 154      55.830  40.620  53.890  1.00  0.00           H  
ATOM   2269  HE1 PHE A 154      55.250  36.910  50.620  1.00  0.00           H  
ATOM   2270  HE2 PHE A 154      53.720  39.930  53.180  1.00  0.00           H  
ATOM   2271  HZ  PHE A 154      53.340  38.100  51.470  1.00  0.00           H  
ATOM   2272  N   ALA A 155      58.970  41.890  51.090  1.00  0.00           N  
ATOM   2273  CA  ALA A 155      58.860  42.830  49.940  1.00  0.00           C  
ATOM   2274  C   ALA A 155      59.920  42.420  48.830  1.00  0.00           C  
ATOM   2275  O   ALA A 155      59.480  42.450  47.630  1.00  0.00           O  
ATOM   2276  CB  ALA A 155      59.200  44.280  50.450  1.00  0.00           C  
ATOM   2277  HN  ALA A 155      59.140  42.320  51.980  1.00  0.00           H  
ATOM   2278  HA  ALA A 155      57.910  42.720  49.430  1.00  0.00           H  
ATOM   2279  HB1 ALA A 155      58.800  45.050  49.770  1.00  0.00           H  
ATOM   2280  HB2 ALA A 155      58.600  44.490  51.360  1.00  0.00           H  
ATOM   2281  HB3 ALA A 155      60.280  44.470  50.620  1.00  0.00           H  
ATOM   2282  N   PHE A 156      61.200  42.170  49.140  1.00  0.00           N  
ATOM   2283  CA  PHE A 156      62.340  41.880  48.230  1.00  0.00           C  
ATOM   2284  C   PHE A 156      62.050  40.630  47.390  1.00  0.00           C  
ATOM   2285  O   PHE A 156      62.250  40.550  46.210  1.00  0.00           O  
ATOM   2286  CB  PHE A 156      63.670  41.860  48.980  1.00  0.00           C  
ATOM   2287  CG  PHE A 156      64.930  41.380  48.300  1.00  0.00           C  
ATOM   2288  CD1 PHE A 156      65.560  42.260  47.360  1.00  0.00           C  
ATOM   2289  CD2 PHE A 156      65.540  40.130  48.580  1.00  0.00           C  
ATOM   2290  CE1 PHE A 156      66.640  41.860  46.630  1.00  0.00           C  
ATOM   2291  CE2 PHE A 156      66.700  39.740  47.900  1.00  0.00           C  
ATOM   2292  CZ  PHE A 156      67.250  40.580  46.900  1.00  0.00           C  
ATOM   2293  HN  PHE A 156      61.400  42.320  50.110  1.00  0.00           H  
ATOM   2294  HA  PHE A 156      62.430  42.650  47.470  1.00  0.00           H  
ATOM   2295  HB1 PHE A 156      63.640  41.280  49.920  1.00  0.00           H  
ATOM   2296  HB2 PHE A 156      63.820  42.910  49.290  1.00  0.00           H  
ATOM   2297  HD1 PHE A 156      65.200  43.260  47.210  1.00  0.00           H  
ATOM   2298  HD2 PHE A 156      65.010  39.490  49.260  1.00  0.00           H  
ATOM   2299  HE1 PHE A 156      67.110  42.550  45.940  1.00  0.00           H  
ATOM   2300  HE2 PHE A 156      67.120  38.780  48.150  1.00  0.00           H  
ATOM   2301  HZ  PHE A 156      68.110  40.290  46.320  1.00  0.00           H  
ATOM   2302  N   GLY A 157      61.450  39.570  48.030  1.00  0.00           N  
ATOM   2303  CA  GLY A 157      61.050  38.370  47.390  1.00  0.00           C  
ATOM   2304  C   GLY A 157      59.850  38.560  46.500  1.00  0.00           C  
ATOM   2305  O   GLY A 157      59.790  38.190  45.330  1.00  0.00           O  
ATOM   2306  HN  GLY A 157      61.300  39.700  49.000  1.00  0.00           H  
ATOM   2307  HA1 GLY A 157      61.850  38.010  46.770  1.00  0.00           H  
ATOM   2308  HA2 GLY A 157      60.800  37.640  48.140  1.00  0.00           H  
ATOM   2309  N   MET A 158      58.770  39.140  47.060  1.00  0.00           N  
ATOM   2310  CA  MET A 158      57.560  39.370  46.230  1.00  0.00           C  
ATOM   2311  C   MET A 158      57.680  40.190  45.020  1.00  0.00           C  
ATOM   2312  O   MET A 158      57.230  39.760  43.950  1.00  0.00           O  
ATOM   2313  CB  MET A 158      56.450  40.010  47.160  1.00  0.00           C  
ATOM   2314  CG  MET A 158      55.750  39.100  48.160  1.00  0.00           C  
ATOM   2315  SD  MET A 158      54.410  38.140  47.400  1.00  0.00           S  
ATOM   2316  CE  MET A 158      52.850  39.070  47.500  1.00  0.00           C  
ATOM   2317  HN  MET A 158      58.640  39.440  48.000  1.00  0.00           H  
ATOM   2318  HA  MET A 158      57.230  38.410  45.880  1.00  0.00           H  
ATOM   2319  HB1 MET A 158      55.720  40.450  46.450  1.00  0.00           H  
ATOM   2320  HB2 MET A 158      56.920  40.880  47.680  1.00  0.00           H  
ATOM   2321  HG1 MET A 158      55.350  39.720  49.000  1.00  0.00           H  
ATOM   2322  HG2 MET A 158      56.530  38.430  48.570  1.00  0.00           H  
ATOM   2323  HE1 MET A 158      52.020  38.340  47.420  1.00  0.00           H  
ATOM   2324  HE2 MET A 158      52.680  39.600  48.470  1.00  0.00           H  
ATOM   2325  HE3 MET A 158      52.670  39.890  46.770  1.00  0.00           H  
ATOM   2326  N   ILE A 159      58.290  41.460  45.060  1.00  0.00           N  
ATOM   2327  CA  ILE A 159      58.230  42.350  43.890  1.00  0.00           C  
ATOM   2328  C   ILE A 159      59.580  42.390  43.180  1.00  0.00           C  
ATOM   2329  O   ILE A 159      59.670  42.040  42.040  1.00  0.00           O  
ATOM   2330  CB  ILE A 159      57.850  43.820  44.260  1.00  0.00           C  
ATOM   2331  CG1 ILE A 159      56.520  43.880  45.050  1.00  0.00           C  
ATOM   2332  CG2 ILE A 159      57.780  44.680  42.920  1.00  0.00           C  
ATOM   2333  CD  ILE A 159      55.290  43.120  44.380  1.00  0.00           C  
ATOM   2334  HN  ILE A 159      58.490  41.950  45.900  1.00  0.00           H  
ATOM   2335  HA  ILE A 159      57.520  41.880  43.230  1.00  0.00           H  
ATOM   2336  HB  ILE A 159      58.630  44.330  44.850  1.00  0.00           H  
ATOM   2337 HG11 ILE A 159      56.320  44.970  45.070  1.00  0.00           H  
ATOM   2338 HG12 ILE A 159      56.510  43.700  46.150  1.00  0.00           H  
ATOM   2339 HG21 ILE A 159      57.160  44.080  42.200  1.00  0.00           H  
ATOM   2340 HG22 ILE A 159      57.160  45.600  43.080  1.00  0.00           H  
ATOM   2341 HG23 ILE A 159      58.800  44.830  42.490  1.00  0.00           H  
ATOM   2342  HD1 ILE A 159      55.030  43.490  43.370  1.00  0.00           H  
ATOM   2343  HD2 ILE A 159      55.520  42.040  44.530  1.00  0.00           H  
ATOM   2344  HD3 ILE A 159      54.320  43.330  44.900  1.00  0.00           H  
ATOM   2345  N   PHE A 160      60.740  42.520  43.870  1.00  0.00           N  
ATOM   2346  CA  PHE A 160      62.010  42.670  43.170  1.00  0.00           C  
ATOM   2347  C   PHE A 160      62.480  41.310  42.550  1.00  0.00           C  
ATOM   2348  O   PHE A 160      62.970  41.250  41.440  1.00  0.00           O  
ATOM   2349  CB  PHE A 160      63.000  43.360  44.150  1.00  0.00           C  
ATOM   2350  CG  PHE A 160      64.400  43.380  43.570  1.00  0.00           C  
ATOM   2351  CD1 PHE A 160      64.860  44.450  42.820  1.00  0.00           C  
ATOM   2352  CD2 PHE A 160      65.320  42.310  43.770  1.00  0.00           C  
ATOM   2353  CE1 PHE A 160      66.070  44.420  42.260  1.00  0.00           C  
ATOM   2354  CE2 PHE A 160      66.540  42.250  43.150  1.00  0.00           C  
ATOM   2355  CZ  PHE A 160      66.880  43.290  42.300  1.00  0.00           C  
ATOM   2356  HN  PHE A 160      60.890  42.640  44.850  1.00  0.00           H  
ATOM   2357  HA  PHE A 160      61.820  43.340  42.340  1.00  0.00           H  
ATOM   2358  HB1 PHE A 160      63.010  42.780  45.100  1.00  0.00           H  
ATOM   2359  HB2 PHE A 160      62.680  44.390  44.420  1.00  0.00           H  
ATOM   2360  HD1 PHE A 160      64.250  45.330  42.760  1.00  0.00           H  
ATOM   2361  HD2 PHE A 160      65.060  41.530  44.470  1.00  0.00           H  
ATOM   2362  HE1 PHE A 160      66.490  45.180  41.620  1.00  0.00           H  
ATOM   2363  HE2 PHE A 160      67.120  41.330  43.230  1.00  0.00           H  
ATOM   2364  HZ  PHE A 160      67.830  43.300  41.780  1.00  0.00           H  
ATOM   2365  N   LEU A 161      62.290  40.180  43.290  1.00  0.00           N  
ATOM   2366  CA  LEU A 161      62.680  38.890  42.800  1.00  0.00           C  
ATOM   2367  C   LEU A 161      61.500  38.180  42.100  1.00  0.00           C  
ATOM   2368  O   LEU A 161      61.630  37.080  41.600  1.00  0.00           O  
ATOM   2369  CB  LEU A 161      63.260  38.000  43.930  1.00  0.00           C  
ATOM   2370  CG  LEU A 161      64.540  38.460  44.620  1.00  0.00           C  
ATOM   2371  CD1 LEU A 161      64.810  37.570  45.870  1.00  0.00           C  
ATOM   2372  CD2 LEU A 161      65.830  38.540  43.780  1.00  0.00           C  
ATOM   2373  HN  LEU A 161      61.820  40.150  44.170  1.00  0.00           H  
ATOM   2374  HA  LEU A 161      63.470  39.030  42.090  1.00  0.00           H  
ATOM   2375  HB1 LEU A 161      63.520  37.030  43.460  1.00  0.00           H  
ATOM   2376  HB2 LEU A 161      62.580  37.910  44.810  1.00  0.00           H  
ATOM   2377  HG  LEU A 161      64.310  39.490  44.990  1.00  0.00           H  
ATOM   2378 HD11 LEU A 161      64.740  36.520  45.530  1.00  0.00           H  
ATOM   2379 HD12 LEU A 161      65.830  37.730  46.270  1.00  0.00           H  
ATOM   2380 HD13 LEU A 161      64.050  37.910  46.610  1.00  0.00           H  
ATOM   2381 HD21 LEU A 161      65.510  38.860  42.770  1.00  0.00           H  
ATOM   2382 HD22 LEU A 161      66.600  39.250  44.150  1.00  0.00           H  
ATOM   2383 HD23 LEU A 161      66.320  37.570  43.520  1.00  0.00           H  
ATOM   2384  N   GLU A 162      60.270  38.880  42.040  1.00  0.00           N  
ATOM   2385  CA  GLU A 162      59.150  38.420  41.210  1.00  0.00           C  
ATOM   2386  C   GLU A 162      58.340  37.200  41.700  1.00  0.00           C  
ATOM   2387  O   GLU A 162      57.540  36.650  40.930  1.00  0.00           O  
ATOM   2388  CB  GLU A 162      59.510  38.320  39.700  1.00  0.00           C  
ATOM   2389  CG  GLU A 162      59.680  39.800  39.130  1.00  0.00           C  
ATOM   2390  CD  GLU A 162      59.740  39.940  37.620  1.00  0.00           C  
ATOM   2391  OE1 GLU A 162      60.620  39.300  37.060  1.00  0.00           O  
ATOM   2392  OE2 GLU A 162      58.930  40.690  37.000  1.00  0.00           O1-
ATOM   2393  HN  GLU A 162      60.270  39.840  42.320  1.00  0.00           H  
ATOM   2394  HA  GLU A 162      58.400  39.190  41.300  1.00  0.00           H  
ATOM   2395  HB1 GLU A 162      58.600  37.980  39.160  1.00  0.00           H  
ATOM   2396  HB2 GLU A 162      60.400  37.700  39.480  1.00  0.00           H  
ATOM   2397  HG1 GLU A 162      60.650  40.150  39.550  1.00  0.00           H  
ATOM   2398  HG2 GLU A 162      58.950  40.520  39.550  1.00  0.00           H  
ATOM   2399  N   LEU A 163      58.380  36.930  43.000  1.00  0.00           N  
ATOM   2400  CA  LEU A 163      57.710  35.740  43.590  1.00  0.00           C  
ATOM   2401  C   LEU A 163      56.190  35.830  43.400  1.00  0.00           C  
ATOM   2402  O   LEU A 163      55.360  34.910  43.130  1.00  0.00           O  
ATOM   2403  CB  LEU A 163      58.070  35.490  45.110  1.00  0.00           C  
ATOM   2404  CG  LEU A 163      57.360  34.340  45.900  1.00  0.00           C  
ATOM   2405  CD1 LEU A 163      57.490  32.990  45.210  1.00  0.00           C  
ATOM   2406  CD2 LEU A 163      57.770  34.350  47.410  1.00  0.00           C  
ATOM   2407  HN  LEU A 163      58.860  37.460  43.700  1.00  0.00           H  
ATOM   2408  HA  LEU A 163      58.020  34.910  42.970  1.00  0.00           H  
ATOM   2409  HB1 LEU A 163      57.950  36.500  45.580  1.00  0.00           H  
ATOM   2410  HB2 LEU A 163      59.130  35.150  45.030  1.00  0.00           H  
ATOM   2411  HG  LEU A 163      56.270  34.470  46.040  1.00  0.00           H  
ATOM   2412 HD11 LEU A 163      56.740  32.920  44.390  1.00  0.00           H  
ATOM   2413 HD12 LEU A 163      58.480  32.950  44.710  1.00  0.00           H  
ATOM   2414 HD13 LEU A 163      57.320  32.140  45.910  1.00  0.00           H  
ATOM   2415 HD21 LEU A 163      58.800  33.940  47.410  1.00  0.00           H  
ATOM   2416 HD22 LEU A 163      57.840  35.430  47.630  1.00  0.00           H  
ATOM   2417 HD23 LEU A 163      57.070  33.770  48.050  1.00  0.00           H  
ATOM   2418  N   ASN A 164      55.610  37.120  43.520  1.00  0.00           N  
ATOM   2419  CA  ASN A 164      54.210  37.290  43.390  1.00  0.00           C  
ATOM   2420  C   ASN A 164      53.520  36.970  42.050  1.00  0.00           C  
ATOM   2421  O   ASN A 164      52.310  36.860  41.920  1.00  0.00           O  
ATOM   2422  CB  ASN A 164      53.910  38.800  43.610  1.00  0.00           C  
ATOM   2423  CG  ASN A 164      52.510  39.360  43.860  1.00  0.00           C  
ATOM   2424  ND2 ASN A 164      51.540  38.560  44.350  1.00  0.00           N  
ATOM   2425  OD1 ASN A 164      52.350  40.580  43.770  1.00  0.00           O  
ATOM   2426  HN  ASN A 164      56.100  37.950  43.760  1.00  0.00           H  
ATOM   2427  HA  ASN A 164      53.710  36.780  44.200  1.00  0.00           H  
ATOM   2428  HB1 ASN A 164      54.370  39.440  42.820  1.00  0.00           H  
ATOM   2429  HB2 ASN A 164      54.540  39.110  44.480  1.00  0.00           H  
ATOM   2430 HD21 ASN A 164      51.570  37.560  44.340  1.00  0.00           H  
ATOM   2431 HD22 ASN A 164      50.630  38.880  44.610  1.00  0.00           H  
ATOM   2432  N   PHE A 165      54.410  36.890  41.000  1.00  0.00           N  
ATOM   2433  CA  PHE A 165      53.950  36.800  39.620  1.00  0.00           C  
ATOM   2434  C   PHE A 165      54.310  35.450  39.090  1.00  0.00           C  
ATOM   2435  O   PHE A 165      54.100  35.280  37.870  1.00  0.00           O  
ATOM   2436  CB  PHE A 165      54.780  37.920  38.830  1.00  0.00           C  
ATOM   2437  CG  PHE A 165      54.780  39.250  39.570  1.00  0.00           C  
ATOM   2438  CD1 PHE A 165      53.580  39.890  39.800  1.00  0.00           C  
ATOM   2439  CD2 PHE A 165      56.040  39.920  39.820  1.00  0.00           C  
ATOM   2440  CE1 PHE A 165      53.540  41.190  40.350  1.00  0.00           C  
ATOM   2441  CE2 PHE A 165      55.980  41.210  40.390  1.00  0.00           C  
ATOM   2442  CZ  PHE A 165      54.760  41.810  40.670  1.00  0.00           C  
ATOM   2443  HN  PHE A 165      55.390  36.930  41.200  1.00  0.00           H  
ATOM   2444  HA  PHE A 165      52.890  37.020  39.610  1.00  0.00           H  
ATOM   2445  HB1 PHE A 165      54.380  38.030  37.800  1.00  0.00           H  
ATOM   2446  HB2 PHE A 165      55.810  37.590  38.590  1.00  0.00           H  
ATOM   2447  HD1 PHE A 165      52.680  39.450  39.400  1.00  0.00           H  
ATOM   2448  HD2 PHE A 165      56.970  39.390  39.720  1.00  0.00           H  
ATOM   2449  HE1 PHE A 165      52.600  41.700  40.450  1.00  0.00           H  
ATOM   2450  HE2 PHE A 165      56.890  41.690  40.750  1.00  0.00           H  
ATOM   2451  HZ  PHE A 165      54.610  42.810  41.010  1.00  0.00           H  
ATOM   2452  N   LYS A 166      54.810  34.500  39.910  1.00  0.00           N  
ATOM   2453  CA  LYS A 166      55.160  33.180  39.590  1.00  0.00           C  
ATOM   2454  C   LYS A 166      54.170  32.100  39.780  1.00  0.00           C  
ATOM   2455  O   LYS A 166      53.620  31.840  40.860  1.00  0.00           O  
ATOM   2456  CB  LYS A 166      56.590  32.950  40.170  1.00  0.00           C  
ATOM   2457  CG  LYS A 166      57.630  33.830  39.390  1.00  0.00           C  
ATOM   2458  CD  LYS A 166      57.970  33.300  38.080  1.00  0.00           C  
ATOM   2459  CE  LYS A 166      58.950  34.160  37.240  1.00  0.00           C  
ATOM   2460  NZ  LYS A 166      58.990  33.500  35.860  1.00  0.00           N1+
ATOM   2461  HN  LYS A 166      55.070  34.810  40.810  1.00  0.00           H  
ATOM   2462  HA  LYS A 166      55.240  33.150  38.510  1.00  0.00           H  
ATOM   2463  HB1 LYS A 166      56.910  31.910  39.970  1.00  0.00           H  
ATOM   2464  HB2 LYS A 166      56.620  33.190  41.260  1.00  0.00           H  
ATOM   2465  HG1 LYS A 166      58.490  33.820  40.100  1.00  0.00           H  
ATOM   2466  HG2 LYS A 166      57.320  34.880  39.210  1.00  0.00           H  
ATOM   2467  HD1 LYS A 166      58.270  32.230  38.210  1.00  0.00           H  
ATOM   2468  HD2 LYS A 166      57.100  33.360  37.390  1.00  0.00           H  
ATOM   2469  HE1 LYS A 166      59.950  34.180  37.740  1.00  0.00           H  
ATOM   2470  HE2 LYS A 166      58.640  35.220  37.110  1.00  0.00           H  
ATOM   2471  HZ1 LYS A 166      57.970  33.300  35.710  1.00  0.00           H  
ATOM   2472  HZ2 LYS A 166      59.380  34.150  35.150  1.00  0.00           H  
ATOM   2473  HZ3 LYS A 166      59.530  32.630  35.960  1.00  0.00           H  
ATOM   2474  N   GLY A 167      53.910  31.370  38.670  1.00  0.00           N  
ATOM   2475  CA  GLY A 167      52.720  30.530  38.620  1.00  0.00           C  
ATOM   2476  C   GLY A 167      51.460  31.340  38.350  1.00  0.00           C  
ATOM   2477  O   GLY A 167      51.240  32.440  38.900  1.00  0.00           O  
ATOM   2478  HN  GLY A 167      54.600  31.210  37.960  1.00  0.00           H  
ATOM   2479  HA1 GLY A 167      52.950  29.890  37.780  1.00  0.00           H  
ATOM   2480  HA2 GLY A 167      52.600  29.910  39.490  1.00  0.00           H  
ATOM   2481  N   ALA A 168      50.570  30.800  37.430  1.00  0.00           N  
ATOM   2482  CA  ALA A 168      49.480  31.590  36.710  1.00  0.00           C  
ATOM   2483  C   ALA A 168      50.070  32.800  35.980  1.00  0.00           C  
ATOM   2484  O   ALA A 168      49.550  33.890  35.920  1.00  0.00           O  
ATOM   2485  CB  ALA A 168      48.280  32.050  37.620  1.00  0.00           C  
ATOM   2486  HN  ALA A 168      50.720  29.850  37.170  1.00  0.00           H  
ATOM   2487  HA  ALA A 168      48.990  30.990  35.960  1.00  0.00           H  
ATOM   2488  HB1 ALA A 168      48.520  32.810  38.400  1.00  0.00           H  
ATOM   2489  HB2 ALA A 168      47.500  32.430  36.930  1.00  0.00           H  
ATOM   2490  HB3 ALA A 168      47.780  31.260  38.220  1.00  0.00           H  
ATOM   2491  N   GLU A 169      51.280  32.680  35.400  1.00  0.00           N  
ATOM   2492  CA  GLU A 169      52.020  33.730  34.720  1.00  0.00           C  
ATOM   2493  C   GLU A 169      51.340  34.250  33.510  1.00  0.00           C  
ATOM   2494  O   GLU A 169      51.400  35.420  33.210  1.00  0.00           O  
ATOM   2495  CB  GLU A 169      53.440  33.360  34.370  1.00  0.00           C  
ATOM   2496  CG  GLU A 169      54.300  32.750  35.540  1.00  0.00           C  
ATOM   2497  CD  GLU A 169      55.760  32.610  35.130  1.00  0.00           C  
ATOM   2498  OE1 GLU A 169      56.320  31.490  35.260  1.00  0.00           O  
ATOM   2499  OE2 GLU A 169      56.350  33.670  34.840  1.00  0.00           O1-
ATOM   2500  HN  GLU A 169      51.770  31.820  35.510  1.00  0.00           H  
ATOM   2501  HA  GLU A 169      52.010  34.610  35.340  1.00  0.00           H  
ATOM   2502  HB1 GLU A 169      53.970  34.290  34.050  1.00  0.00           H  
ATOM   2503  HB2 GLU A 169      53.470  32.580  33.580  1.00  0.00           H  
ATOM   2504  HG1 GLU A 169      53.840  31.740  35.690  1.00  0.00           H  
ATOM   2505  HG2 GLU A 169      54.220  33.450  36.390  1.00  0.00           H  
ATOM   2506  N   GLU A 170      50.800  33.370  32.650  1.00  0.00           N  
ATOM   2507  CA  GLU A 170      50.060  33.820  31.460  1.00  0.00           C  
ATOM   2508  C   GLU A 170      48.820  34.740  31.800  1.00  0.00           C  
ATOM   2509  O   GLU A 170      48.630  35.780  31.140  1.00  0.00           O  
ATOM   2510  CB  GLU A 170      49.460  32.650  30.580  1.00  0.00           C  
ATOM   2511  CG  GLU A 170      50.550  31.670  30.220  1.00  0.00           C  
ATOM   2512  CD  GLU A 170      50.100  30.680  29.200  1.00  0.00           C  
ATOM   2513  OE1 GLU A 170      49.850  30.930  27.990  1.00  0.00           O  
ATOM   2514  OE2 GLU A 170      50.050  29.480  29.590  1.00  0.00           O1-
ATOM   2515  HN  GLU A 170      50.630  32.430  32.940  1.00  0.00           H  
ATOM   2516  HA  GLU A 170      50.690  34.350  30.770  1.00  0.00           H  
ATOM   2517  HB1 GLU A 170      49.230  33.060  29.580  1.00  0.00           H  
ATOM   2518  HB2 GLU A 170      48.550  32.250  31.070  1.00  0.00           H  
ATOM   2519  HG1 GLU A 170      50.910  31.130  31.130  1.00  0.00           H  
ATOM   2520  HG2 GLU A 170      51.500  32.130  29.860  1.00  0.00           H  
ATOM   2521  N   ILE A 171      48.040  34.400  32.870  1.00  0.00           N  
ATOM   2522  CA  ILE A 171      46.990  35.190  33.560  1.00  0.00           C  
ATOM   2523  C   ILE A 171      47.560  36.490  34.080  1.00  0.00           C  
ATOM   2524  O   ILE A 171      46.830  37.460  33.980  1.00  0.00           O  
ATOM   2525  CB  ILE A 171      46.260  34.300  34.580  1.00  0.00           C  
ATOM   2526  CG1 ILE A 171      46.240  32.830  34.230  1.00  0.00           C  
ATOM   2527  CG2 ILE A 171      44.830  34.870  34.700  1.00  0.00           C  
ATOM   2528  CD  ILE A 171      45.490  32.380  32.960  1.00  0.00           C  
ATOM   2529  HN  ILE A 171      48.120  33.530  33.360  1.00  0.00           H  
ATOM   2530  HA  ILE A 171      46.270  35.470  32.810  1.00  0.00           H  
ATOM   2531  HB  ILE A 171      46.730  34.190  35.590  1.00  0.00           H  
ATOM   2532 HG11 ILE A 171      45.730  32.310  35.070  1.00  0.00           H  
ATOM   2533 HG12 ILE A 171      47.190  32.250  34.150  1.00  0.00           H  
ATOM   2534 HG21 ILE A 171      44.450  34.970  33.660  1.00  0.00           H  
ATOM   2535 HG22 ILE A 171      44.190  34.150  35.260  1.00  0.00           H  
ATOM   2536 HG23 ILE A 171      44.860  35.880  35.170  1.00  0.00           H  
ATOM   2537  HD1 ILE A 171      45.370  31.280  33.080  1.00  0.00           H  
ATOM   2538  HD2 ILE A 171      44.520  32.900  32.910  1.00  0.00           H  
ATOM   2539  HD3 ILE A 171      46.070  32.560  32.030  1.00  0.00           H  
ATOM   2540  N   TYR A 172      48.810  36.480  34.670  1.00  0.00           N  
ATOM   2541  CA  TYR A 172      49.390  37.750  35.120  1.00  0.00           C  
ATOM   2542  C   TYR A 172      49.690  38.740  33.980  1.00  0.00           C  
ATOM   2543  O   TYR A 172      49.380  39.950  34.100  1.00  0.00           O  
ATOM   2544  CB  TYR A 172      50.680  37.600  35.990  1.00  0.00           C  
ATOM   2545  CG  TYR A 172      51.340  38.930  36.300  1.00  0.00           C  
ATOM   2546  CD1 TYR A 172      50.740  40.010  36.980  1.00  0.00           C  
ATOM   2547  CD2 TYR A 172      52.600  39.180  35.670  1.00  0.00           C  
ATOM   2548  CE1 TYR A 172      51.390  41.260  37.130  1.00  0.00           C  
ATOM   2549  CE2 TYR A 172      53.290  40.380  35.900  1.00  0.00           C  
ATOM   2550  CZ  TYR A 172      52.670  41.450  36.610  1.00  0.00           C  
ATOM   2551  OH  TYR A 172      53.390  42.650  36.890  1.00  0.00           O  
ATOM   2552  HN  TYR A 172      49.280  35.600  34.740  1.00  0.00           H  
ATOM   2553  HA  TYR A 172      48.590  38.160  35.730  1.00  0.00           H  
ATOM   2554  HB1 TYR A 172      51.360  37.000  35.350  1.00  0.00           H  
ATOM   2555  HB2 TYR A 172      50.400  37.020  36.900  1.00  0.00           H  
ATOM   2556  HD1 TYR A 172      49.730  39.860  37.350  1.00  0.00           H  
ATOM   2557  HD2 TYR A 172      53.050  38.350  35.150  1.00  0.00           H  
ATOM   2558  HE1 TYR A 172      51.010  42.030  37.800  1.00  0.00           H  
ATOM   2559  HE2 TYR A 172      54.250  40.540  35.450  1.00  0.00           H  
ATOM   2560  HH  TYR A 172      52.900  43.260  37.430  1.00  0.00           H  
ATOM   2561  N   TYR A 173      50.140  38.300  32.850  1.00  0.00           N  
ATOM   2562  CA  TYR A 173      50.390  39.210  31.650  1.00  0.00           C  
ATOM   2563  C   TYR A 173      49.020  39.720  31.180  1.00  0.00           C  
ATOM   2564  O   TYR A 173      48.830  40.880  30.830  1.00  0.00           O  
ATOM   2565  CB  TYR A 173      51.240  38.700  30.420  1.00  0.00           C  
ATOM   2566  CG  TYR A 173      52.430  38.010  31.030  1.00  0.00           C  
ATOM   2567  CD1 TYR A 173      53.280  38.770  31.980  1.00  0.00           C  
ATOM   2568  CD2 TYR A 173      52.780  36.720  30.690  1.00  0.00           C  
ATOM   2569  CE1 TYR A 173      54.460  38.100  32.520  1.00  0.00           C  
ATOM   2570  CE2 TYR A 173      53.930  36.100  31.230  1.00  0.00           C  
ATOM   2571  CZ  TYR A 173      54.740  36.820  32.070  1.00  0.00           C  
ATOM   2572  OH  TYR A 173      55.750  35.980  32.500  1.00  0.00           O  
ATOM   2573  HN  TYR A 173      50.320  37.320  32.790  1.00  0.00           H  
ATOM   2574  HA  TYR A 173      50.880  40.050  32.110  1.00  0.00           H  
ATOM   2575  HB1 TYR A 173      51.680  39.480  29.760  1.00  0.00           H  
ATOM   2576  HB2 TYR A 173      50.740  38.020  29.690  1.00  0.00           H  
ATOM   2577  HD1 TYR A 173      53.060  39.710  32.440  1.00  0.00           H  
ATOM   2578  HD2 TYR A 173      52.170  36.090  30.080  1.00  0.00           H  
ATOM   2579  HE1 TYR A 173      55.150  38.660  33.130  1.00  0.00           H  
ATOM   2580  HE2 TYR A 173      54.310  35.140  30.900  1.00  0.00           H  
ATOM   2581  HH  TYR A 173      56.140  36.400  33.260  1.00  0.00           H  
ATOM   2582  N   LYS A 174      48.030  38.840  31.070  1.00  0.00           N  
ATOM   2583  CA  LYS A 174      46.680  39.250  30.630  1.00  0.00           C  
ATOM   2584  C   LYS A 174      46.150  40.220  31.690  1.00  0.00           C  
ATOM   2585  O   LYS A 174      45.470  41.180  31.270  1.00  0.00           O  
ATOM   2586  CB  LYS A 174      45.760  38.040  30.450  1.00  0.00           C  
ATOM   2587  CG  LYS A 174      46.090  37.220  29.200  1.00  0.00           C  
ATOM   2588  CD  LYS A 174      45.400  35.850  29.420  1.00  0.00           C  
ATOM   2589  CE  LYS A 174      44.900  35.190  28.080  1.00  0.00           C  
ATOM   2590  NZ  LYS A 174      43.650  35.720  27.430  1.00  0.00           N1+
ATOM   2591  HN  LYS A 174      48.170  37.870  31.270  1.00  0.00           H  
ATOM   2592  HA  LYS A 174      46.590  39.830  29.730  1.00  0.00           H  
ATOM   2593  HB1 LYS A 174      44.680  38.290  30.400  1.00  0.00           H  
ATOM   2594  HB2 LYS A 174      45.920  37.450  31.380  1.00  0.00           H  
ATOM   2595  HG1 LYS A 174      47.160  36.980  29.090  1.00  0.00           H  
ATOM   2596  HG2 LYS A 174      45.720  37.740  28.290  1.00  0.00           H  
ATOM   2597  HD1 LYS A 174      46.060  35.200  30.010  1.00  0.00           H  
ATOM   2598  HD2 LYS A 174      44.450  36.000  29.980  1.00  0.00           H  
ATOM   2599  HE1 LYS A 174      44.670  34.140  28.360  1.00  0.00           H  
ATOM   2600  HE2 LYS A 174      45.730  35.330  27.340  1.00  0.00           H  
ATOM   2601  HZ1 LYS A 174      43.280  35.140  26.650  1.00  0.00           H  
ATOM   2602  HZ2 LYS A 174      42.850  35.700  28.090  1.00  0.00           H  
ATOM   2603  HZ3 LYS A 174      43.820  36.690  27.100  1.00  0.00           H  
ATOM   2604  N   HISEA 175      46.490  40.140  32.980  1.00  0.00           N  
ATOM   2605  CA  HISEA 175      46.110  41.080  34.090  1.00  0.00           C  
ATOM   2606  C   HISEA 175      46.650  42.450  33.880  1.00  0.00           C  
ATOM   2607  O   HISEA 175      45.940  43.390  33.910  1.00  0.00           O  
ATOM   2608  CB  HISEA 175      46.570  40.580  35.460  1.00  0.00           C  
ATOM   2609  CG  HISEA 175      46.180  41.510  36.600  1.00  0.00           C  
ATOM   2610  CD2 HISEA 175      46.930  41.840  37.650  1.00  0.00           C  
ATOM   2611  ND1 HISEA 175      44.880  41.870  36.760  1.00  0.00           N  
ATOM   2612  CE1 HISEA 175      44.870  42.490  37.900  1.00  0.00           C  
ATOM   2613  NE2 HISEA 175      46.070  42.480  38.500  1.00  0.00           N  
ATOM   2614  HN  HISEA 175      47.000  39.340  33.290  1.00  0.00           H  
ATOM   2615  HA  HISEA 175      45.050  41.290  34.120  1.00  0.00           H  
ATOM   2616  HB1 HISEA 175      47.680  40.550  35.500  1.00  0.00           H  
ATOM   2617  HB2 HISEA 175      46.170  39.580  35.720  1.00  0.00           H  
ATOM   2618  HD2 HISEA 175      47.970  41.540  37.740  1.00  0.00           H  
ATOM   2619  HE1 HISEA 175      43.950  42.770  38.390  1.00  0.00           H  
ATOM   2620  HE2 HISEA 175      46.170  42.880  39.410  1.00  0.00           H  
ATOM   2621  N   VAL A 176      47.950  42.500  33.520  1.00  0.00           N  
ATOM   2622  CA  VAL A 176      48.610  43.750  33.240  1.00  0.00           C  
ATOM   2623  C   VAL A 176      48.010  44.500  32.080  1.00  0.00           C  
ATOM   2624  O   VAL A 176      47.800  45.720  32.160  1.00  0.00           O  
ATOM   2625  CB  VAL A 176      50.100  43.450  32.940  1.00  0.00           C  
ATOM   2626  CG1 VAL A 176      50.810  44.590  32.110  1.00  0.00           C  
ATOM   2627  CG2 VAL A 176      50.850  43.250  34.250  1.00  0.00           C  
ATOM   2628  HN  VAL A 176      48.420  41.640  33.340  1.00  0.00           H  
ATOM   2629  HA  VAL A 176      48.600  44.430  34.080  1.00  0.00           H  
ATOM   2630  HB  VAL A 176      50.220  42.510  32.340  1.00  0.00           H  
ATOM   2631 HG11 VAL A 176      51.910  44.610  32.070  1.00  0.00           H  
ATOM   2632 HG12 VAL A 176      50.470  44.690  31.050  1.00  0.00           H  
ATOM   2633 HG13 VAL A 176      50.720  45.580  32.590  1.00  0.00           H  
ATOM   2634 HG21 VAL A 176      50.440  42.500  34.970  1.00  0.00           H  
ATOM   2635 HG22 VAL A 176      51.910  42.960  34.080  1.00  0.00           H  
ATOM   2636 HG23 VAL A 176      50.940  44.260  34.710  1.00  0.00           H  
ATOM   2637  N   HISEA 177      47.580  43.880  31.000  1.00  0.00           N  
ATOM   2638  CA  HISEA 177      46.870  44.520  29.840  1.00  0.00           C  
ATOM   2639  C   HISEA 177      45.480  44.930  30.080  1.00  0.00           C  
ATOM   2640  O   HISEA 177      44.930  45.940  29.610  1.00  0.00           O  
ATOM   2641  CB  HISEA 177      46.950  43.540  28.580  1.00  0.00           C  
ATOM   2642  CG  HISEA 177      48.330  43.410  27.960  1.00  0.00           C  
ATOM   2643  CD2 HISEA 177      49.330  42.400  27.890  1.00  0.00           C  
ATOM   2644  ND1 HISEA 177      48.770  44.470  27.160  1.00  0.00           N  
ATOM   2645  CE1 HISEA 177      49.940  44.120  26.680  1.00  0.00           C  
ATOM   2646  NE2 HISEA 177      50.340  42.890  27.100  1.00  0.00           N  
ATOM   2647  HN  HISEA 177      47.700  42.890  30.980  1.00  0.00           H  
ATOM   2648  HA  HISEA 177      47.370  45.380  29.430  1.00  0.00           H  
ATOM   2649  HB1 HISEA 177      46.190  43.900  27.870  1.00  0.00           H  
ATOM   2650  HB2 HISEA 177      46.610  42.530  28.890  1.00  0.00           H  
ATOM   2651  HD2 HISEA 177      49.440  41.450  28.400  1.00  0.00           H  
ATOM   2652  HE1 HISEA 177      50.590  44.680  26.000  1.00  0.00           H  
ATOM   2653  HE2 HISEA 177      51.170  42.380  26.870  1.00  0.00           H  
ATOM   2654  N   CYS A 178      44.840  44.080  30.940  1.00  0.00           N  
ATOM   2655  CA  CYS A 178      43.470  44.280  31.420  1.00  0.00           C  
ATOM   2656  C   CYS A 178      43.270  45.520  32.290  1.00  0.00           C  
ATOM   2657  O   CYS A 178      42.360  46.310  32.130  1.00  0.00           O  
ATOM   2658  CB  CYS A 178      42.810  43.010  32.100  1.00  0.00           C  
ATOM   2659  SG  CYS A 178      40.990  43.200  32.280  1.00  0.00           S  
ATOM   2660  HN  CYS A 178      45.250  43.290  31.370  1.00  0.00           H  
ATOM   2661  HA  CYS A 178      42.870  44.510  30.550  1.00  0.00           H  
ATOM   2662  HB1 CYS A 178      43.370  42.920  33.060  1.00  0.00           H  
ATOM   2663  HB2 CYS A 178      43.130  42.090  31.580  1.00  0.00           H  
ATOM   2664  HG1 CYS A 178      40.660  42.990  31.010  1.00  0.00           H  
ATOM   2665  N   ARG A 179      44.200  45.720  33.260  1.00  0.00           N  
ATOM   2666  CA  ARG A 179      44.060  46.890  34.090  1.00  0.00           C  
ATOM   2667  C   ARG A 179      44.950  48.070  33.670  1.00  0.00           C  
ATOM   2668  O   ARG A 179      45.130  49.090  34.340  1.00  0.00           O  
ATOM   2669  CB  ARG A 179      44.220  46.530  35.580  1.00  0.00           C  
ATOM   2670  CG  ARG A 179      43.610  45.120  35.940  1.00  0.00           C  
ATOM   2671  CD  ARG A 179      42.090  44.910  35.570  1.00  0.00           C  
ATOM   2672  NE  ARG A 179      41.890  43.430  35.730  1.00  0.00           N  
ATOM   2673  CZ  ARG A 179      40.690  42.760  35.760  1.00  0.00           C  
ATOM   2674  NH1 ARG A 179      39.610  43.280  36.240  1.00  0.00           N1+
ATOM   2675  NH2 ARG A 179      40.570  41.480  35.390  1.00  0.00           N  
ATOM   2676  HN  ARG A 179      44.870  44.980  33.390  1.00  0.00           H  
ATOM   2677  HA  ARG A 179      43.040  47.260  34.060  1.00  0.00           H  
ATOM   2678  HB1 ARG A 179      43.660  47.320  36.100  1.00  0.00           H  
ATOM   2679  HB2 ARG A 179      45.300  46.520  35.860  1.00  0.00           H  
ATOM   2680  HG1 ARG A 179      43.710  45.080  37.040  1.00  0.00           H  
ATOM   2681  HG2 ARG A 179      44.300  44.380  35.500  1.00  0.00           H  
ATOM   2682  HD1 ARG A 179      41.860  45.040  34.490  1.00  0.00           H  
ATOM   2683  HD2 ARG A 179      41.420  45.560  36.170  1.00  0.00           H  
ATOM   2684  HE  ARG A 179      42.770  42.960  35.740  1.00  0.00           H  
ATOM   2685 HH11 ARG A 179      39.740  44.200  36.610  1.00  0.00           H  
ATOM   2686 HH12 ARG A 179      38.860  42.610  36.390  1.00  0.00           H  
ATOM   2687 HH21 ARG A 179      41.320  41.100  34.860  1.00  0.00           H  
ATOM   2688 HH22 ARG A 179      39.680  41.020  35.350  1.00  0.00           H  
ATOM   2689  N   GLY A 180      45.690  47.870  32.520  1.00  0.00           N  
ATOM   2690  CA  GLY A 180      46.780  48.790  32.210  1.00  0.00           C  
ATOM   2691  C   GLY A 180      47.870  48.910  33.260  1.00  0.00           C  
ATOM   2692  O   GLY A 180      48.260  49.990  33.660  1.00  0.00           O  
ATOM   2693  HN  GLY A 180      45.700  46.970  32.100  1.00  0.00           H  
ATOM   2694  HA1 GLY A 180      47.300  48.370  31.360  1.00  0.00           H  
ATOM   2695  HA2 GLY A 180      46.310  49.730  32.030  1.00  0.00           H  
ATOM   2696  N   GLY A 181      48.300  47.750  33.880  1.00  0.00           N  
ATOM   2697  CA  GLY A 181      49.200  47.570  35.060  1.00  0.00           C  
ATOM   2698  C   GLY A 181      48.810  48.040  36.430  1.00  0.00           C  
ATOM   2699  O   GLY A 181      47.680  48.480  36.700  1.00  0.00           O  
ATOM   2700  HN  GLY A 181      47.990  46.890  33.480  1.00  0.00           H  
ATOM   2701  HA1 GLY A 181      49.520  46.550  35.110  1.00  0.00           H  
ATOM   2702  HA2 GLY A 181      50.080  48.140  34.770  1.00  0.00           H  
ATOM   2703  N   CYS A 182      49.840  47.990  37.340  1.00  0.00           N  
ATOM   2704  CA  CYS A 182      49.790  48.210  38.810  1.00  0.00           C  
ATOM   2705  C   CYS A 182      48.520  47.900  39.550  1.00  0.00           C  
ATOM   2706  O   CYS A 182      47.920  48.700  40.250  1.00  0.00           O  
ATOM   2707  CB  CYS A 182      50.320  49.670  39.090  1.00  0.00           C  
ATOM   2708  SG  CYS A 182      50.980  49.770  40.780  1.00  0.00           S  
ATOM   2709  HN  CYS A 182      50.720  47.590  37.100  1.00  0.00           H  
ATOM   2710  HA  CYS A 182      50.450  47.460  39.230  1.00  0.00           H  
ATOM   2711  HB1 CYS A 182      49.520  50.440  38.990  1.00  0.00           H  
ATOM   2712  HB2 CYS A 182      51.150  49.900  38.410  1.00  0.00           H  
ATOM   2713  N   SER A 183      48.160  46.620  39.600  1.00  0.00           N  
ATOM   2714  CA  SER A 183      46.880  46.200  40.120  1.00  0.00           C  
ATOM   2715  C   SER A 183      47.130  44.920  40.900  1.00  0.00           C  
ATOM   2716  O   SER A 183      47.980  44.130  40.580  1.00  0.00           O  
ATOM   2717  CB  SER A 183      45.940  46.140  38.960  1.00  0.00           C  
ATOM   2718  OG  SER A 183      44.590  46.040  39.460  1.00  0.00           O  
ATOM   2719  HN  SER A 183      48.700  45.900  39.190  1.00  0.00           H  
ATOM   2720  HA  SER A 183      46.520  46.940  40.820  1.00  0.00           H  
ATOM   2721  HB1 SER A 183      46.230  45.250  38.360  1.00  0.00           H  
ATOM   2722  HB2 SER A 183      46.030  47.060  38.330  1.00  0.00           H  
ATOM   2723  HG1 SER A 183      44.290  46.910  39.710  1.00  0.00           H  
ATOM   2724  N   VAL A 184      46.450  44.690  42.080  1.00  0.00           N  
ATOM   2725  CA  VAL A 184      46.790  43.610  42.920  1.00  0.00           C  
ATOM   2726  C   VAL A 184      46.410  42.330  42.320  1.00  0.00           C  
ATOM   2727  O   VAL A 184      45.450  42.180  41.610  1.00  0.00           O  
ATOM   2728  CB  VAL A 184      46.090  43.790  44.320  1.00  0.00           C  
ATOM   2729  CG1 VAL A 184      44.560  43.400  44.350  1.00  0.00           C  
ATOM   2730  CG2 VAL A 184      46.990  43.060  45.390  1.00  0.00           C  
ATOM   2731  HN  VAL A 184      45.730  45.300  42.420  1.00  0.00           H  
ATOM   2732  HA  VAL A 184      47.860  43.560  43.010  1.00  0.00           H  
ATOM   2733  HB  VAL A 184      46.070  44.850  44.630  1.00  0.00           H  
ATOM   2734 HG11 VAL A 184      44.460  42.450  44.910  1.00  0.00           H  
ATOM   2735 HG12 VAL A 184      44.000  44.080  45.030  1.00  0.00           H  
ATOM   2736 HG13 VAL A 184      44.040  43.450  43.370  1.00  0.00           H  
ATOM   2737 HG21 VAL A 184      46.740  41.980  45.370  1.00  0.00           H  
ATOM   2738 HG22 VAL A 184      48.070  43.140  45.140  1.00  0.00           H  
ATOM   2739 HG23 VAL A 184      46.780  43.360  46.440  1.00  0.00           H  
ATOM   2740  N   PHE A 185      47.260  41.300  42.600  1.00  0.00           N  
ATOM   2741  CA  PHE A 185      47.160  39.950  42.020  1.00  0.00           C  
ATOM   2742  C   PHE A 185      47.700  38.880  42.960  1.00  0.00           C  
ATOM   2743  O   PHE A 185      48.720  39.120  43.630  1.00  0.00           O  
ATOM   2744  CB  PHE A 185      47.900  39.870  40.660  1.00  0.00           C  
ATOM   2745  CG  PHE A 185      47.870  38.540  39.910  1.00  0.00           C  
ATOM   2746  CD1 PHE A 185      48.990  37.680  40.050  1.00  0.00           C  
ATOM   2747  CD2 PHE A 185      46.890  38.300  38.920  1.00  0.00           C  
ATOM   2748  CE1 PHE A 185      49.120  36.510  39.290  1.00  0.00           C  
ATOM   2749  CE2 PHE A 185      46.990  37.090  38.250  1.00  0.00           C  
ATOM   2750  CZ  PHE A 185      48.110  36.190  38.410  1.00  0.00           C  
ATOM   2751  HN  PHE A 185      48.000  41.460  43.250  1.00  0.00           H  
ATOM   2752  HA  PHE A 185      46.140  39.620  41.860  1.00  0.00           H  
ATOM   2753  HB1 PHE A 185      48.940  40.230  40.790  1.00  0.00           H  
ATOM   2754  HB2 PHE A 185      47.420  40.620  39.990  1.00  0.00           H  
ATOM   2755  HD1 PHE A 185      49.690  37.910  40.830  1.00  0.00           H  
ATOM   2756  HD2 PHE A 185      46.160  39.060  38.680  1.00  0.00           H  
ATOM   2757  HE1 PHE A 185      49.920  35.810  39.420  1.00  0.00           H  
ATOM   2758  HE2 PHE A 185      46.240  36.860  37.500  1.00  0.00           H  
ATOM   2759  HZ  PHE A 185      48.060  35.370  37.700  1.00  0.00           H  
ATOM   2760  N   PHE A 186      47.120  37.630  42.970  1.00  0.00           N  
ATOM   2761  CA  PHE A 186      47.610  36.530  43.770  1.00  0.00           C  
ATOM   2762  C   PHE A 186      47.820  35.250  43.080  1.00  0.00           C  
ATOM   2763  O   PHE A 186      47.100  34.890  42.120  1.00  0.00           O  
ATOM   2764  CB  PHE A 186      46.900  36.290  45.210  1.00  0.00           C  
ATOM   2765  CG  PHE A 186      47.100  37.480  46.060  1.00  0.00           C  
ATOM   2766  CD1 PHE A 186      48.420  37.830  46.510  1.00  0.00           C  
ATOM   2767  CD2 PHE A 186      46.050  38.470  46.340  1.00  0.00           C  
ATOM   2768  CE1 PHE A 186      48.680  38.990  47.290  1.00  0.00           C  
ATOM   2769  CE2 PHE A 186      46.350  39.660  47.050  1.00  0.00           C  
ATOM   2770  CZ  PHE A 186      47.620  39.890  47.490  1.00  0.00           C  
ATOM   2771  HN  PHE A 186      46.260  37.450  42.500  1.00  0.00           H  
ATOM   2772  HA  PHE A 186      48.570  36.890  44.130  1.00  0.00           H  
ATOM   2773  HB1 PHE A 186      47.300  35.390  45.720  1.00  0.00           H  
ATOM   2774  HB2 PHE A 186      45.810  36.190  45.050  1.00  0.00           H  
ATOM   2775  HD1 PHE A 186      49.200  37.110  46.320  1.00  0.00           H  
ATOM   2776  HD2 PHE A 186      45.070  38.130  46.020  1.00  0.00           H  
ATOM   2777  HE1 PHE A 186      49.670  39.120  47.710  1.00  0.00           H  
ATOM   2778  HE2 PHE A 186      45.490  40.290  47.130  1.00  0.00           H  
ATOM   2779  HZ  PHE A 186      47.740  40.750  48.140  1.00  0.00           H  
ATOM   2780  N   SER A 187      48.880  34.520  43.470  1.00  0.00           N  
ATOM   2781  CA  SER A 187      49.210  33.180  42.830  1.00  0.00           C  
ATOM   2782  C   SER A 187      49.270  32.230  43.940  1.00  0.00           C  
ATOM   2783  O   SER A 187      49.200  32.710  45.080  1.00  0.00           O  
ATOM   2784  CB  SER A 187      50.500  33.270  42.000  1.00  0.00           C  
ATOM   2785  OG  SER A 187      51.640  33.450  42.850  1.00  0.00           O  
ATOM   2786  HN  SER A 187      49.530  34.870  44.130  1.00  0.00           H  
ATOM   2787  HA  SER A 187      48.390  32.970  42.160  1.00  0.00           H  
ATOM   2788  HB1 SER A 187      50.450  34.110  41.280  1.00  0.00           H  
ATOM   2789  HB2 SER A 187      50.660  32.400  41.320  1.00  0.00           H  
ATOM   2790  HG1 SER A 187      52.390  33.380  42.270  1.00  0.00           H  
ATOM   2791  N   LYS A 188      49.300  30.870  43.640  1.00  0.00           N  
ATOM   2792  CA  LYS A 188      49.240  29.900  44.690  1.00  0.00           C  
ATOM   2793  C   LYS A 188      50.260  30.030  45.870  1.00  0.00           C  
ATOM   2794  O   LYS A 188      49.810  29.890  47.010  1.00  0.00           O  
ATOM   2795  CB  LYS A 188      49.310  28.440  44.110  1.00  0.00           C  
ATOM   2796  CG  LYS A 188      48.070  28.180  43.310  1.00  0.00           C  
ATOM   2797  CD  LYS A 188      48.090  26.800  42.710  1.00  0.00           C  
ATOM   2798  CE  LYS A 188      47.030  26.400  41.700  1.00  0.00           C  
ATOM   2799  NZ  LYS A 188      47.000  27.410  40.680  1.00  0.00           N1+
ATOM   2800  HN  LYS A 188      49.380  30.520  42.710  1.00  0.00           H  
ATOM   2801  HA  LYS A 188      48.240  30.020  45.090  1.00  0.00           H  
ATOM   2802  HB1 LYS A 188      49.330  27.580  44.820  1.00  0.00           H  
ATOM   2803  HB2 LYS A 188      50.180  28.340  43.430  1.00  0.00           H  
ATOM   2804  HG1 LYS A 188      47.890  28.990  42.580  1.00  0.00           H  
ATOM   2805  HG2 LYS A 188      47.220  28.260  44.030  1.00  0.00           H  
ATOM   2806  HD1 LYS A 188      49.020  26.740  42.100  1.00  0.00           H  
ATOM   2807  HD2 LYS A 188      48.180  26.000  43.490  1.00  0.00           H  
ATOM   2808  HE1 LYS A 188      46.030  26.360  42.180  1.00  0.00           H  
ATOM   2809  HE2 LYS A 188      47.190  25.450  41.150  1.00  0.00           H  
ATOM   2810  HZ1 LYS A 188      46.510  27.170  39.790  1.00  0.00           H  
ATOM   2811  HZ2 LYS A 188      46.590  28.300  41.050  1.00  0.00           H  
ATOM   2812  HZ3 LYS A 188      47.960  27.580  40.290  1.00  0.00           H  
ATOM   2813  N   ILE A 189      51.540  30.210  45.580  1.00  0.00           N  
ATOM   2814  CA  ILE A 189      52.550  30.600  46.560  1.00  0.00           C  
ATOM   2815  C   ILE A 189      52.360  31.950  47.210  1.00  0.00           C  
ATOM   2816  O   ILE A 189      52.520  32.020  48.380  1.00  0.00           O  
ATOM   2817  CB  ILE A 189      54.000  30.360  45.910  1.00  0.00           C  
ATOM   2818  CG1 ILE A 189      55.020  30.280  47.060  1.00  0.00           C  
ATOM   2819  CG2 ILE A 189      54.470  31.460  44.920  1.00  0.00           C  
ATOM   2820  CD  ILE A 189      54.770  29.120  48.020  1.00  0.00           C  
ATOM   2821  HN  ILE A 189      51.830  30.010  44.650  1.00  0.00           H  
ATOM   2822  HA  ILE A 189      52.340  29.870  47.320  1.00  0.00           H  
ATOM   2823  HB  ILE A 189      53.930  29.370  45.410  1.00  0.00           H  
ATOM   2824 HG11 ILE A 189      55.060  31.210  47.660  1.00  0.00           H  
ATOM   2825 HG12 ILE A 189      55.990  30.140  46.530  1.00  0.00           H  
ATOM   2826 HG21 ILE A 189      55.450  31.080  44.590  1.00  0.00           H  
ATOM   2827 HG22 ILE A 189      53.770  31.790  44.120  1.00  0.00           H  
ATOM   2828 HG23 ILE A 189      54.580  32.390  45.520  1.00  0.00           H  
ATOM   2829  HD1 ILE A 189      54.040  29.480  48.770  1.00  0.00           H  
ATOM   2830  HD2 ILE A 189      54.260  28.340  47.410  1.00  0.00           H  
ATOM   2831  HD3 ILE A 189      55.680  28.650  48.440  1.00  0.00           H  
ATOM   2832  N   SER A 190      52.010  33.030  46.510  1.00  0.00           N  
ATOM   2833  CA  SER A 190      51.860  34.380  47.070  1.00  0.00           C  
ATOM   2834  C   SER A 190      50.590  34.620  47.830  1.00  0.00           C  
ATOM   2835  O   SER A 190      50.690  35.290  48.870  1.00  0.00           O  
ATOM   2836  CB  SER A 190      52.080  35.390  45.890  1.00  0.00           C  
ATOM   2837  OG  SER A 190      51.070  35.300  44.910  1.00  0.00           O  
ATOM   2838  HN  SER A 190      51.950  32.950  45.520  1.00  0.00           H  
ATOM   2839  HA  SER A 190      52.650  34.490  47.780  1.00  0.00           H  
ATOM   2840  HB1 SER A 190      53.120  35.160  45.580  1.00  0.00           H  
ATOM   2841  HB2 SER A 190      52.160  36.430  46.270  1.00  0.00           H  
ATOM   2842  HG1 SER A 190      51.370  34.670  44.250  1.00  0.00           H  
ATOM   2843  N   GLY A 191      49.420  34.000  47.450  1.00  0.00           N  
ATOM   2844  CA  GLY A 191      48.190  34.080  48.220  1.00  0.00           C  
ATOM   2845  C   GLY A 191      48.420  33.430  49.520  1.00  0.00           C  
ATOM   2846  O   GLY A 191      48.070  34.000  50.550  1.00  0.00           O  
ATOM   2847  HN  GLY A 191      49.360  33.560  46.550  1.00  0.00           H  
ATOM   2848  HA1 GLY A 191      48.140  35.130  48.430  1.00  0.00           H  
ATOM   2849  HA2 GLY A 191      47.290  33.760  47.710  1.00  0.00           H  
ATOM   2850  N   VAL A 192      48.960  32.150  49.580  1.00  0.00           N  
ATOM   2851  CA  VAL A 192      49.370  31.440  50.810  1.00  0.00           C  
ATOM   2852  C   VAL A 192      50.390  32.190  51.660  1.00  0.00           C  
ATOM   2853  O   VAL A 192      50.120  32.400  52.860  1.00  0.00           O  
ATOM   2854  CB  VAL A 192      49.850  30.020  50.480  1.00  0.00           C  
ATOM   2855  CG1 VAL A 192      50.590  29.380  51.630  1.00  0.00           C  
ATOM   2856  CG2 VAL A 192      48.550  29.240  50.070  1.00  0.00           C  
ATOM   2857  HN  VAL A 192      49.180  31.740  48.690  1.00  0.00           H  
ATOM   2858  HA  VAL A 192      48.480  31.400  51.420  1.00  0.00           H  
ATOM   2859  HB  VAL A 192      50.500  29.980  49.580  1.00  0.00           H  
ATOM   2860 HG11 VAL A 192      51.680  29.560  51.640  1.00  0.00           H  
ATOM   2861 HG12 VAL A 192      50.060  29.650  52.570  1.00  0.00           H  
ATOM   2862 HG13 VAL A 192      50.470  28.280  51.570  1.00  0.00           H  
ATOM   2863 HG21 VAL A 192      47.930  28.900  50.920  1.00  0.00           H  
ATOM   2864 HG22 VAL A 192      47.870  29.800  49.400  1.00  0.00           H  
ATOM   2865 HG23 VAL A 192      48.770  28.250  49.630  1.00  0.00           H  
ATOM   2866  N   LEU A 193      51.580  32.600  51.090  1.00  0.00           N  
ATOM   2867  CA  LEU A 193      52.610  33.240  51.810  1.00  0.00           C  
ATOM   2868  C   LEU A 193      52.130  34.480  52.390  1.00  0.00           C  
ATOM   2869  O   LEU A 193      52.570  34.780  53.500  1.00  0.00           O  
ATOM   2870  CB  LEU A 193      53.960  33.380  50.900  1.00  0.00           C  
ATOM   2871  CG  LEU A 193      55.070  34.220  51.520  1.00  0.00           C  
ATOM   2872  CD1 LEU A 193      55.770  33.530  52.760  1.00  0.00           C  
ATOM   2873  CD2 LEU A 193      56.160  34.500  50.460  1.00  0.00           C  
ATOM   2874  HN  LEU A 193      51.830  32.390  50.140  1.00  0.00           H  
ATOM   2875  HA  LEU A 193      52.730  32.540  52.610  1.00  0.00           H  
ATOM   2876  HB1 LEU A 193      53.630  33.880  49.960  1.00  0.00           H  
ATOM   2877  HB2 LEU A 193      54.390  32.370  50.740  1.00  0.00           H  
ATOM   2878  HG  LEU A 193      54.620  35.170  51.880  1.00  0.00           H  
ATOM   2879 HD11 LEU A 193      55.140  33.280  53.620  1.00  0.00           H  
ATOM   2880 HD12 LEU A 193      56.190  32.550  52.420  1.00  0.00           H  
ATOM   2881 HD13 LEU A 193      56.610  34.200  53.090  1.00  0.00           H  
ATOM   2882 HD21 LEU A 193      55.730  34.980  49.550  1.00  0.00           H  
ATOM   2883 HD22 LEU A 193      56.940  35.150  50.920  1.00  0.00           H  
ATOM   2884 HD23 LEU A 193      56.610  33.580  50.030  1.00  0.00           H  
ATOM   2885  N   THR A 194      51.240  35.250  51.740  1.00  0.00           N  
ATOM   2886  CA  THR A 194      50.740  36.560  52.280  1.00  0.00           C  
ATOM   2887  C   THR A 194      49.830  36.330  53.390  1.00  0.00           C  
ATOM   2888  O   THR A 194      50.010  36.870  54.480  1.00  0.00           O  
ATOM   2889  CB  THR A 194      50.070  37.400  51.120  1.00  0.00           C  
ATOM   2890  CG2 THR A 194      49.520  38.670  51.750  1.00  0.00           C  
ATOM   2891  OG1 THR A 194      51.060  37.680  50.150  1.00  0.00           O  
ATOM   2892  HN  THR A 194      50.830  34.840  50.930  1.00  0.00           H  
ATOM   2893  HA  THR A 194      51.660  36.990  52.640  1.00  0.00           H  
ATOM   2894  HB  THR A 194      49.220  36.840  50.660  1.00  0.00           H  
ATOM   2895  HG1 THR A 194      51.210  36.910  49.590  1.00  0.00           H  
ATOM   2896 HG21 THR A 194      50.270  39.180  52.380  1.00  0.00           H  
ATOM   2897 HG22 THR A 194      49.240  39.370  50.940  1.00  0.00           H  
ATOM   2898 HG23 THR A 194      48.570  38.480  52.290  1.00  0.00           H  
ATOM   2899  N   PHE A 195      48.870  35.340  53.310  1.00  0.00           N  
ATOM   2900  CA  PHE A 195      47.990  34.960  54.390  1.00  0.00           C  
ATOM   2901  C   PHE A 195      48.720  34.510  55.680  1.00  0.00           C  
ATOM   2902  O   PHE A 195      48.270  34.830  56.810  1.00  0.00           O  
ATOM   2903  CB  PHE A 195      47.030  33.900  53.900  1.00  0.00           C  
ATOM   2904  CG  PHE A 195      46.070  33.210  54.850  1.00  0.00           C  
ATOM   2905  CD1 PHE A 195      44.830  33.790  55.230  1.00  0.00           C  
ATOM   2906  CD2 PHE A 195      46.490  32.050  55.570  1.00  0.00           C  
ATOM   2907  CE1 PHE A 195      43.990  33.190  56.170  1.00  0.00           C  
ATOM   2908  CE2 PHE A 195      45.630  31.450  56.540  1.00  0.00           C  
ATOM   2909  CZ  PHE A 195      44.410  32.010  56.790  1.00  0.00           C  
ATOM   2910  HN  PHE A 195      48.660  34.780  52.500  1.00  0.00           H  
ATOM   2911  HA  PHE A 195      47.390  35.830  54.620  1.00  0.00           H  
ATOM   2912  HB1 PHE A 195      47.610  33.020  53.520  1.00  0.00           H  
ATOM   2913  HB2 PHE A 195      46.380  34.430  53.180  1.00  0.00           H  
ATOM   2914  HD1 PHE A 195      44.500  34.690  54.730  1.00  0.00           H  
ATOM   2915  HD2 PHE A 195      47.460  31.630  55.360  1.00  0.00           H  
ATOM   2916  HE1 PHE A 195      43.050  33.620  56.480  1.00  0.00           H  
ATOM   2917  HE2 PHE A 195      45.890  30.520  56.990  1.00  0.00           H  
ATOM   2918  HZ  PHE A 195      43.690  31.590  57.460  1.00  0.00           H  
ATOM   2919  N   MET A 196      49.820  33.720  55.560  1.00  0.00           N  
ATOM   2920  CA  MET A 196      50.710  33.230  56.590  1.00  0.00           C  
ATOM   2921  C   MET A 196      51.400  34.380  57.180  1.00  0.00           C  
ATOM   2922  O   MET A 196      51.420  34.670  58.380  1.00  0.00           O  
ATOM   2923  CB  MET A 196      51.760  32.160  56.170  1.00  0.00           C  
ATOM   2924  CG  MET A 196      51.210  30.770  55.680  1.00  0.00           C  
ATOM   2925  SD  MET A 196      50.110  29.930  56.920  1.00  0.00           S  
ATOM   2926  CE  MET A 196      49.550  28.560  55.800  1.00  0.00           C  
ATOM   2927  HN  MET A 196      50.100  33.390  54.670  1.00  0.00           H  
ATOM   2928  HA  MET A 196      50.010  32.810  57.300  1.00  0.00           H  
ATOM   2929  HB1 MET A 196      52.350  31.880  57.070  1.00  0.00           H  
ATOM   2930  HB2 MET A 196      52.560  32.540  55.500  1.00  0.00           H  
ATOM   2931  HG1 MET A 196      52.080  30.140  55.370  1.00  0.00           H  
ATOM   2932  HG2 MET A 196      50.650  30.990  54.750  1.00  0.00           H  
ATOM   2933  HE1 MET A 196      48.700  28.040  56.290  1.00  0.00           H  
ATOM   2934  HE2 MET A 196      49.100  29.020  54.900  1.00  0.00           H  
ATOM   2935  HE3 MET A 196      50.440  27.930  55.600  1.00  0.00           H  
ATOM   2936  N   THR A 197      52.290  35.160  56.360  1.00  0.00           N  
ATOM   2937  CA  THR A 197      53.360  36.020  56.820  1.00  0.00           C  
ATOM   2938  C   THR A 197      52.730  37.270  57.410  1.00  0.00           C  
ATOM   2939  O   THR A 197      53.050  37.720  58.510  1.00  0.00           O  
ATOM   2940  CB  THR A 197      54.270  36.490  55.730  1.00  0.00           C  
ATOM   2941  CG2 THR A 197      55.270  37.450  56.330  1.00  0.00           C  
ATOM   2942  OG1 THR A 197      54.930  35.300  55.210  1.00  0.00           O  
ATOM   2943  HN  THR A 197      52.390  34.980  55.390  1.00  0.00           H  
ATOM   2944  HA  THR A 197      53.840  35.460  57.600  1.00  0.00           H  
ATOM   2945  HB  THR A 197      53.750  36.960  54.860  1.00  0.00           H  
ATOM   2946  HG1 THR A 197      54.380  35.180  54.430  1.00  0.00           H  
ATOM   2947 HG21 THR A 197      54.730  38.430  56.320  1.00  0.00           H  
ATOM   2948 HG22 THR A 197      55.590  37.220  57.370  1.00  0.00           H  
ATOM   2949 HG23 THR A 197      56.120  37.560  55.620  1.00  0.00           H  
ATOM   2950  N   SER A 198      51.840  37.890  56.610  1.00  0.00           N  
ATOM   2951  CA  SER A 198      51.310  39.150  57.050  1.00  0.00           C  
ATOM   2952  C   SER A 198      50.050  39.110  57.910  1.00  0.00           C  
ATOM   2953  O   SER A 198      49.570  40.080  58.440  1.00  0.00           O  
ATOM   2954  CB  SER A 198      50.930  39.970  55.810  1.00  0.00           C  
ATOM   2955  OG  SER A 198      52.060  40.230  55.100  1.00  0.00           O  
ATOM   2956  HN  SER A 198      51.460  37.530  55.760  1.00  0.00           H  
ATOM   2957  HA  SER A 198      52.050  39.790  57.490  1.00  0.00           H  
ATOM   2958  HB1 SER A 198      50.620  40.990  56.150  1.00  0.00           H  
ATOM   2959  HB2 SER A 198      50.210  39.440  55.150  1.00  0.00           H  
ATOM   2960  HG1 SER A 198      52.430  41.050  55.470  1.00  0.00           H  
ATOM   2961  N   PHE A 199      49.400  37.910  58.110  1.00  0.00           N  
ATOM   2962  CA  PHE A 199      48.160  37.880  58.730  1.00  0.00           C  
ATOM   2963  C   PHE A 199      48.150  36.810  59.850  1.00  0.00           C  
ATOM   2964  O   PHE A 199      48.120  37.020  61.070  1.00  0.00           O  
ATOM   2965  CB  PHE A 199      46.910  37.750  57.740  1.00  0.00           C  
ATOM   2966  CG  PHE A 199      45.590  37.540  58.500  1.00  0.00           C  
ATOM   2967  CD1 PHE A 199      45.350  38.320  59.630  1.00  0.00           C  
ATOM   2968  CD2 PHE A 199      44.580  36.800  58.070  1.00  0.00           C  
ATOM   2969  CE1 PHE A 199      44.120  38.230  60.370  1.00  0.00           C  
ATOM   2970  CE2 PHE A 199      43.300  36.810  58.600  1.00  0.00           C  
ATOM   2971  CZ  PHE A 199      43.060  37.500  59.840  1.00  0.00           C  
ATOM   2972  HN  PHE A 199      49.820  37.130  57.650  1.00  0.00           H  
ATOM   2973  HA  PHE A 199      47.930  38.830  59.190  1.00  0.00           H  
ATOM   2974  HB1 PHE A 199      47.120  36.980  56.970  1.00  0.00           H  
ATOM   2975  HB2 PHE A 199      46.820  38.710  57.190  1.00  0.00           H  
ATOM   2976  HD1 PHE A 199      46.150  38.920  60.040  1.00  0.00           H  
ATOM   2977  HD2 PHE A 199      44.690  36.300  57.120  1.00  0.00           H  
ATOM   2978  HE1 PHE A 199      44.060  38.690  61.340  1.00  0.00           H  
ATOM   2979  HE2 PHE A 199      42.560  36.120  58.210  1.00  0.00           H  
ATOM   2980  HZ  PHE A 199      42.070  37.630  60.250  1.00  0.00           H  
ATOM   2981  N   TYR A 200      47.990  35.560  59.400  1.00  0.00           N  
ATOM   2982  CA  TYR A 200      47.660  34.400  60.280  1.00  0.00           C  
ATOM   2983  C   TYR A 200      48.710  34.120  61.300  1.00  0.00           C  
ATOM   2984  O   TYR A 200      48.350  33.990  62.460  1.00  0.00           O  
ATOM   2985  CB  TYR A 200      47.410  33.120  59.420  1.00  0.00           C  
ATOM   2986  CG  TYR A 200      46.790  31.950  60.180  1.00  0.00           C  
ATOM   2987  CD1 TYR A 200      47.710  30.850  60.530  1.00  0.00           C  
ATOM   2988  CD2 TYR A 200      45.470  31.840  60.690  1.00  0.00           C  
ATOM   2989  CE1 TYR A 200      47.270  29.780  61.310  1.00  0.00           C  
ATOM   2990  CE2 TYR A 200      45.030  30.730  61.450  1.00  0.00           C  
ATOM   2991  CZ  TYR A 200      45.970  29.760  61.870  1.00  0.00           C  
ATOM   2992  OH  TYR A 200      45.510  28.710  62.750  1.00  0.00           O  
ATOM   2993  HN  TYR A 200      48.000  35.300  58.440  1.00  0.00           H  
ATOM   2994  HA  TYR A 200      46.770  34.610  60.850  1.00  0.00           H  
ATOM   2995  HB1 TYR A 200      48.340  32.730  58.930  1.00  0.00           H  
ATOM   2996  HB2 TYR A 200      46.690  33.290  58.590  1.00  0.00           H  
ATOM   2997  HD1 TYR A 200      48.670  30.880  60.040  1.00  0.00           H  
ATOM   2998  HD2 TYR A 200      44.760  32.650  60.640  1.00  0.00           H  
ATOM   2999  HE1 TYR A 200      47.890  28.970  61.660  1.00  0.00           H  
ATOM   3000  HE2 TYR A 200      44.040  30.830  61.850  1.00  0.00           H  
ATOM   3001  HH  TYR A 200      44.900  29.150  63.340  1.00  0.00           H  
ATOM   3002  N   ILE A 201      49.990  34.040  60.930  1.00  0.00           N  
ATOM   3003  CA  ILE A 201      51.040  33.890  61.930  1.00  0.00           C  
ATOM   3004  C   ILE A 201      51.160  34.970  62.940  1.00  0.00           C  
ATOM   3005  O   ILE A 201      51.120  34.650  64.120  1.00  0.00           O  
ATOM   3006  CB  ILE A 201      52.420  33.470  61.310  1.00  0.00           C  
ATOM   3007  CG1 ILE A 201      52.300  32.120  60.570  1.00  0.00           C  
ATOM   3008  CG2 ILE A 201      53.480  33.330  62.330  1.00  0.00           C  
ATOM   3009  CD  ILE A 201      51.820  30.900  61.400  1.00  0.00           C  
ATOM   3010  HN  ILE A 201      50.190  34.310  59.990  1.00  0.00           H  
ATOM   3011  HA  ILE A 201      50.780  33.030  62.540  1.00  0.00           H  
ATOM   3012  HB  ILE A 201      52.790  34.260  60.620  1.00  0.00           H  
ATOM   3013 HG11 ILE A 201      53.340  31.870  60.230  1.00  0.00           H  
ATOM   3014 HG12 ILE A 201      51.790  32.150  59.590  1.00  0.00           H  
ATOM   3015 HG21 ILE A 201      54.400  32.970  61.830  1.00  0.00           H  
ATOM   3016 HG22 ILE A 201      53.740  34.300  62.810  1.00  0.00           H  
ATOM   3017 HG23 ILE A 201      53.130  32.680  63.150  1.00  0.00           H  
ATOM   3018  HD1 ILE A 201      52.190  30.900  62.460  1.00  0.00           H  
ATOM   3019  HD2 ILE A 201      50.710  31.030  61.380  1.00  0.00           H  
ATOM   3020  HD3 ILE A 201      52.280  29.990  60.980  1.00  0.00           H  
ATOM   3021  N   PRO A 202      51.230  36.260  62.630  1.00  0.00           N  
ATOM   3022  CA  PRO A 202      51.330  37.310  63.720  1.00  0.00           C  
ATOM   3023  C   PRO A 202      50.010  37.390  64.480  1.00  0.00           C  
ATOM   3024  O   PRO A 202      50.040  37.410  65.690  1.00  0.00           O  
ATOM   3025  CB  PRO A 202      51.760  38.630  62.970  1.00  0.00           C  
ATOM   3026  CG  PRO A 202      51.490  38.310  61.490  1.00  0.00           C  
ATOM   3027  CD  PRO A 202      51.770  36.830  61.390  1.00  0.00           C  
ATOM   3028  HA  PRO A 202      52.120  36.990  64.380  1.00  0.00           H  
ATOM   3029  HB1 PRO A 202      52.810  38.870  63.210  1.00  0.00           H  
ATOM   3030  HB2 PRO A 202      51.200  39.570  63.130  1.00  0.00           H  
ATOM   3031  HG1 PRO A 202      52.090  38.940  60.810  1.00  0.00           H  
ATOM   3032  HG2 PRO A 202      50.410  38.480  61.280  1.00  0.00           H  
ATOM   3033  HD1 PRO A 202      52.880  36.820  61.370  1.00  0.00           H  
ATOM   3034  HD2 PRO A 202      51.450  36.340  60.450  1.00  0.00           H  
ATOM   3035  N   GLY A 203      48.900  37.460  63.700  1.00  0.00           N  
ATOM   3036  CA  GLY A 203      47.570  37.790  64.240  1.00  0.00           C  
ATOM   3037  C   GLY A 203      47.040  36.720  65.060  1.00  0.00           C  
ATOM   3038  O   GLY A 203      46.470  37.020  66.060  1.00  0.00           O  
ATOM   3039  HN  GLY A 203      48.920  37.120  62.760  1.00  0.00           H  
ATOM   3040  HA1 GLY A 203      47.670  38.580  64.980  1.00  0.00           H  
ATOM   3041  HA2 GLY A 203      46.860  38.100  63.490  1.00  0.00           H  
ATOM   3042  N   SER A 204      47.260  35.440  64.670  1.00  0.00           N  
ATOM   3043  CA  SER A 204      46.990  34.350  65.580  1.00  0.00           C  
ATOM   3044  C   SER A 204      47.630  34.340  66.940  1.00  0.00           C  
ATOM   3045  O   SER A 204      46.990  34.040  67.950  1.00  0.00           O  
ATOM   3046  CB  SER A 204      47.260  32.940  65.070  1.00  0.00           C  
ATOM   3047  OG  SER A 204      46.460  32.720  63.830  1.00  0.00           O  
ATOM   3048  HN  SER A 204      47.760  35.200  63.840  1.00  0.00           H  
ATOM   3049  HA  SER A 204      45.910  34.420  65.700  1.00  0.00           H  
ATOM   3050  HB1 SER A 204      46.910  32.140  65.750  1.00  0.00           H  
ATOM   3051  HB2 SER A 204      48.300  32.700  64.750  1.00  0.00           H  
ATOM   3052  HG1 SER A 204      46.930  33.070  63.080  1.00  0.00           H  
ATOM   3053  N   ILE A 205      48.900  34.730  66.990  1.00  0.00           N  
ATOM   3054  CA  ILE A 205      49.600  34.930  68.240  1.00  0.00           C  
ATOM   3055  C   ILE A 205      48.840  36.000  69.080  1.00  0.00           C  
ATOM   3056  O   ILE A 205      48.370  35.680  70.210  1.00  0.00           O  
ATOM   3057  CB  ILE A 205      51.040  35.260  68.050  1.00  0.00           C  
ATOM   3058  CG1 ILE A 205      51.710  34.020  67.370  1.00  0.00           C  
ATOM   3059  CG2 ILE A 205      51.680  35.520  69.400  1.00  0.00           C  
ATOM   3060  CD  ILE A 205      53.040  34.280  66.650  1.00  0.00           C  
ATOM   3061  HN  ILE A 205      49.370  34.880  66.120  1.00  0.00           H  
ATOM   3062  HA  ILE A 205      49.500  34.080  68.900  1.00  0.00           H  
ATOM   3063  HB  ILE A 205      51.100  36.170  67.420  1.00  0.00           H  
ATOM   3064 HG11 ILE A 205      51.040  33.490  66.640  1.00  0.00           H  
ATOM   3065 HG12 ILE A 205      51.890  33.210  68.120  1.00  0.00           H  
ATOM   3066 HG21 ILE A 205      51.270  36.490  69.770  1.00  0.00           H  
ATOM   3067 HG22 ILE A 205      51.370  34.670  70.050  1.00  0.00           H  
ATOM   3068 HG23 ILE A 205      52.780  35.660  69.320  1.00  0.00           H  
ATOM   3069  HD1 ILE A 205      52.910  35.080  65.900  1.00  0.00           H  
ATOM   3070  HD2 ILE A 205      53.880  34.710  67.250  1.00  0.00           H  
ATOM   3071  HD3 ILE A 205      53.450  33.340  66.200  1.00  0.00           H  
ATOM   3072  N   MET A 206      48.800  37.220  68.510  1.00  0.00           N  
ATOM   3073  CA  MET A 206      48.210  38.420  69.040  1.00  0.00           C  
ATOM   3074  C   MET A 206      46.740  38.290  69.520  1.00  0.00           C  
ATOM   3075  O   MET A 206      46.330  38.620  70.630  1.00  0.00           O  
ATOM   3076  CB  MET A 206      48.390  39.580  68.030  1.00  0.00           C  
ATOM   3077  CG  MET A 206      47.350  40.720  68.080  1.00  0.00           C  
ATOM   3078  SD  MET A 206      47.660  41.920  66.640  1.00  0.00           S  
ATOM   3079  CE  MET A 206      46.060  42.870  66.680  1.00  0.00           C  
ATOM   3080  HN  MET A 206      49.480  37.370  67.790  1.00  0.00           H  
ATOM   3081  HA  MET A 206      48.820  38.700  69.890  1.00  0.00           H  
ATOM   3082  HB1 MET A 206      48.220  39.100  67.040  1.00  0.00           H  
ATOM   3083  HB2 MET A 206      49.430  39.970  67.980  1.00  0.00           H  
ATOM   3084  HG1 MET A 206      47.550  41.370  68.970  1.00  0.00           H  
ATOM   3085  HG2 MET A 206      46.290  40.410  68.080  1.00  0.00           H  
ATOM   3086  HE1 MET A 206      45.260  42.130  66.450  1.00  0.00           H  
ATOM   3087  HE2 MET A 206      45.890  43.420  67.630  1.00  0.00           H  
ATOM   3088  HE3 MET A 206      46.030  43.630  65.870  1.00  0.00           H  
ATOM   3089  N   LEU A 207      45.800  37.760  68.700  1.00  0.00           N  
ATOM   3090  CA  LEU A 207      44.410  37.470  69.100  1.00  0.00           C  
ATOM   3091  C   LEU A 207      44.280  36.480  70.220  1.00  0.00           C  
ATOM   3092  O   LEU A 207      43.460  36.650  71.100  1.00  0.00           O  
ATOM   3093  CB  LEU A 207      43.400  37.190  67.970  1.00  0.00           C  
ATOM   3094  CG  LEU A 207      42.920  38.400  67.080  1.00  0.00           C  
ATOM   3095  CD1 LEU A 207      42.440  37.890  65.700  1.00  0.00           C  
ATOM   3096  CD2 LEU A 207      41.730  39.140  67.720  1.00  0.00           C  
ATOM   3097  HN  LEU A 207      46.060  37.380  67.810  1.00  0.00           H  
ATOM   3098  HA  LEU A 207      44.020  38.360  69.550  1.00  0.00           H  
ATOM   3099  HB1 LEU A 207      42.490  36.650  68.290  1.00  0.00           H  
ATOM   3100  HB2 LEU A 207      43.950  36.560  67.240  1.00  0.00           H  
ATOM   3101  HG  LEU A 207      43.740  39.120  66.880  1.00  0.00           H  
ATOM   3102 HD11 LEU A 207      43.320  37.570  65.100  1.00  0.00           H  
ATOM   3103 HD12 LEU A 207      41.660  37.120  65.890  1.00  0.00           H  
ATOM   3104 HD13 LEU A 207      41.930  38.690  65.130  1.00  0.00           H  
ATOM   3105 HD21 LEU A 207      42.020  39.400  68.760  1.00  0.00           H  
ATOM   3106 HD22 LEU A 207      41.480  40.050  67.140  1.00  0.00           H  
ATOM   3107 HD23 LEU A 207      40.810  38.520  67.830  1.00  0.00           H  
ATOM   3108  N   CYS A 208      45.080  35.410  70.240  1.00  0.00           N  
ATOM   3109  CA  CYS A 208      45.230  34.530  71.410  1.00  0.00           C  
ATOM   3110  C   CYS A 208      45.830  35.210  72.620  1.00  0.00           C  
ATOM   3111  O   CYS A 208      45.370  35.040  73.730  1.00  0.00           O  
ATOM   3112  CB  CYS A 208      46.090  33.320  71.050  1.00  0.00           C  
ATOM   3113  SG  CYS A 208      45.550  32.250  69.720  1.00  0.00           S  
ATOM   3114  HN  CYS A 208      45.600  35.190  69.420  1.00  0.00           H  
ATOM   3115  HA  CYS A 208      44.220  34.240  71.690  1.00  0.00           H  
ATOM   3116  HB1 CYS A 208      46.180  32.920  72.080  1.00  0.00           H  
ATOM   3117  HB2 CYS A 208      47.090  33.690  70.720  1.00  0.00           H  
ATOM   3118  HG1 CYS A 208      45.490  33.220  68.820  1.00  0.00           H  
ATOM   3119  N   VAL A 209      46.930  36.000  72.470  1.00  0.00           N  
ATOM   3120  CA  VAL A 209      47.580  36.740  73.570  1.00  0.00           C  
ATOM   3121  C   VAL A 209      46.640  37.780  74.240  1.00  0.00           C  
ATOM   3122  O   VAL A 209      46.420  37.760  75.440  1.00  0.00           O  
ATOM   3123  CB  VAL A 209      48.880  37.400  73.050  1.00  0.00           C  
ATOM   3124  CG1 VAL A 209      49.440  38.500  74.080  1.00  0.00           C  
ATOM   3125  CG2 VAL A 209      49.950  36.330  73.020  1.00  0.00           C  
ATOM   3126  HN  VAL A 209      47.410  35.980  71.590  1.00  0.00           H  
ATOM   3127  HA  VAL A 209      47.820  36.100  74.400  1.00  0.00           H  
ATOM   3128  HB  VAL A 209      48.700  37.870  72.080  1.00  0.00           H  
ATOM   3129 HG11 VAL A 209      48.640  39.270  74.170  1.00  0.00           H  
ATOM   3130 HG12 VAL A 209      49.700  38.050  75.070  1.00  0.00           H  
ATOM   3131 HG13 VAL A 209      50.440  38.820  73.710  1.00  0.00           H  
ATOM   3132 HG21 VAL A 209      50.850  36.710  72.490  1.00  0.00           H  
ATOM   3133 HG22 VAL A 209      50.340  36.010  74.000  1.00  0.00           H  
ATOM   3134 HG23 VAL A 209      49.750  35.370  72.500  1.00  0.00           H  
ATOM   3135  N   TYR A 210      45.930  38.560  73.370  1.00  0.00           N  
ATOM   3136  CA  TYR A 210      44.920  39.440  73.730  1.00  0.00           C  
ATOM   3137  C   TYR A 210      43.700  38.710  74.390  1.00  0.00           C  
ATOM   3138  O   TYR A 210      43.060  39.300  75.310  1.00  0.00           O  
ATOM   3139  CB  TYR A 210      44.570  40.360  72.610  1.00  0.00           C  
ATOM   3140  CG  TYR A 210      45.510  41.530  72.440  1.00  0.00           C  
ATOM   3141  CD1 TYR A 210      45.950  41.910  71.180  1.00  0.00           C  
ATOM   3142  CD2 TYR A 210      45.710  42.380  73.550  1.00  0.00           C  
ATOM   3143  CE1 TYR A 210      46.700  43.090  71.080  1.00  0.00           C  
ATOM   3144  CE2 TYR A 210      46.470  43.560  73.460  1.00  0.00           C  
ATOM   3145  CZ  TYR A 210      46.950  43.940  72.190  1.00  0.00           C  
ATOM   3146  OH  TYR A 210      47.640  45.170  72.030  1.00  0.00           O  
ATOM   3147  HN  TYR A 210      46.270  38.480  72.430  1.00  0.00           H  
ATOM   3148  HA  TYR A 210      45.310  40.010  74.560  1.00  0.00           H  
ATOM   3149  HB1 TYR A 210      43.470  40.530  72.570  1.00  0.00           H  
ATOM   3150  HB2 TYR A 210      44.670  39.830  71.640  1.00  0.00           H  
ATOM   3151  HD1 TYR A 210      45.700  41.330  70.300  1.00  0.00           H  
ATOM   3152  HD2 TYR A 210      45.320  42.030  74.500  1.00  0.00           H  
ATOM   3153  HE1 TYR A 210      46.960  43.520  70.120  1.00  0.00           H  
ATOM   3154  HE2 TYR A 210      46.670  44.020  74.420  1.00  0.00           H  
ATOM   3155  HH  TYR A 210      47.210  45.510  71.250  1.00  0.00           H  
ATOM   3156  N   TYR A 211      43.350  37.490  74.000  1.00  0.00           N  
ATOM   3157  CA  TYR A 211      42.360  36.740  74.770  1.00  0.00           C  
ATOM   3158  C   TYR A 211      42.830  36.410  76.230  1.00  0.00           C  
ATOM   3159  O   TYR A 211      42.030  36.470  77.120  1.00  0.00           O  
ATOM   3160  CB  TYR A 211      41.990  35.520  73.920  1.00  0.00           C  
ATOM   3161  CG  TYR A 211      41.040  34.510  74.500  1.00  0.00           C  
ATOM   3162  CD1 TYR A 211      39.660  34.860  74.790  1.00  0.00           C  
ATOM   3163  CD2 TYR A 211      41.420  33.150  74.640  1.00  0.00           C  
ATOM   3164  CE1 TYR A 211      38.780  33.870  75.170  1.00  0.00           C  
ATOM   3165  CE2 TYR A 211      40.540  32.080  74.850  1.00  0.00           C  
ATOM   3166  CZ  TYR A 211      39.220  32.440  75.150  1.00  0.00           C  
ATOM   3167  OH  TYR A 211      38.370  31.440  75.760  1.00  0.00           O  
ATOM   3168  HN  TYR A 211      43.880  36.940  73.360  1.00  0.00           H  
ATOM   3169  HA  TYR A 211      41.500  37.400  74.840  1.00  0.00           H  
ATOM   3170  HB1 TYR A 211      42.870  35.060  73.410  1.00  0.00           H  
ATOM   3171  HB2 TYR A 211      41.510  36.010  73.050  1.00  0.00           H  
ATOM   3172  HD1 TYR A 211      39.380  35.890  74.700  1.00  0.00           H  
ATOM   3173  HD2 TYR A 211      42.390  32.840  74.300  1.00  0.00           H  
ATOM   3174  HE1 TYR A 211      37.720  33.960  75.340  1.00  0.00           H  
ATOM   3175  HE2 TYR A 211      40.900  31.070  74.940  1.00  0.00           H  
ATOM   3176  HH  TYR A 211      38.890  30.690  76.010  1.00  0.00           H  
ATOM   3177  N   ARG A 212      44.050  35.990  76.520  1.00  0.00           N  
ATOM   3178  CA  ARG A 212      44.590  35.800  77.900  1.00  0.00           C  
ATOM   3179  C   ARG A 212      44.450  37.050  78.750  1.00  0.00           C  
ATOM   3180  O   ARG A 212      43.960  36.990  79.830  1.00  0.00           O  
ATOM   3181  CB  ARG A 212      46.080  35.380  77.880  1.00  0.00           C  
ATOM   3182  CG  ARG A 212      46.440  34.070  77.010  1.00  0.00           C  
ATOM   3183  CD  ARG A 212      45.360  32.930  76.870  1.00  0.00           C  
ATOM   3184  NE  ARG A 212      44.870  32.330  78.180  1.00  0.00           N  
ATOM   3185  CZ  ARG A 212      43.910  31.390  78.280  1.00  0.00           C  
ATOM   3186  NH1 ARG A 212      43.540  30.630  77.250  1.00  0.00           N1+
ATOM   3187  NH2 ARG A 212      43.410  31.130  79.430  1.00  0.00           N  
ATOM   3188  HN  ARG A 212      44.720  36.110  75.790  1.00  0.00           H  
ATOM   3189  HA  ARG A 212      44.060  34.980  78.380  1.00  0.00           H  
ATOM   3190  HB1 ARG A 212      46.400  35.100  78.900  1.00  0.00           H  
ATOM   3191  HB2 ARG A 212      46.710  36.260  77.620  1.00  0.00           H  
ATOM   3192  HG1 ARG A 212      47.460  33.680  77.240  1.00  0.00           H  
ATOM   3193  HG2 ARG A 212      46.550  34.470  75.990  1.00  0.00           H  
ATOM   3194  HD1 ARG A 212      45.800  32.080  76.300  1.00  0.00           H  
ATOM   3195  HD2 ARG A 212      44.520  33.310  76.260  1.00  0.00           H  
ATOM   3196  HE  ARG A 212      45.170  32.710  79.050  1.00  0.00           H  
ATOM   3197 HH11 ARG A 212      44.100  30.560  76.420  1.00  0.00           H  
ATOM   3198 HH12 ARG A 212      42.750  30.050  77.420  1.00  0.00           H  
ATOM   3199 HH21 ARG A 212      43.690  31.650  80.240  1.00  0.00           H  
ATOM   3200 HH22 ARG A 212      42.700  30.440  79.470  1.00  0.00           H  
ATOM   3201  N   ILE A 213      44.840  38.220  78.160  1.00  0.00           N  
ATOM   3202  CA  ILE A 213      44.700  39.550  78.770  1.00  0.00           C  
ATOM   3203  C   ILE A 213      43.200  39.850  79.140  1.00  0.00           C  
ATOM   3204  O   ILE A 213      42.880  40.270  80.270  1.00  0.00           O  
ATOM   3205  CB  ILE A 213      45.310  40.670  77.910  1.00  0.00           C  
ATOM   3206  CG1 ILE A 213      46.820  40.500  77.740  1.00  0.00           C  
ATOM   3207  CG2 ILE A 213      45.110  42.010  78.650  1.00  0.00           C  
ATOM   3208  CD  ILE A 213      47.320  41.290  76.550  1.00  0.00           C  
ATOM   3209  HN  ILE A 213      45.360  38.100  77.320  1.00  0.00           H  
ATOM   3210  HA  ILE A 213      45.150  39.470  79.740  1.00  0.00           H  
ATOM   3211  HB  ILE A 213      44.810  40.560  76.930  1.00  0.00           H  
ATOM   3212 HG11 ILE A 213      47.100  39.430  77.580  1.00  0.00           H  
ATOM   3213 HG12 ILE A 213      47.410  40.850  78.600  1.00  0.00           H  
ATOM   3214 HG21 ILE A 213      44.070  42.330  78.860  1.00  0.00           H  
ATOM   3215 HG22 ILE A 213      45.560  41.930  79.670  1.00  0.00           H  
ATOM   3216 HG23 ILE A 213      45.480  42.810  77.980  1.00  0.00           H  
ATOM   3217  HD1 ILE A 213      48.410  41.460  76.460  1.00  0.00           H  
ATOM   3218  HD2 ILE A 213      46.920  40.850  75.610  1.00  0.00           H  
ATOM   3219  HD3 ILE A 213      46.860  42.300  76.470  1.00  0.00           H  
ATOM   3220  N   TYR A 214      42.260  39.600  78.190  1.00  0.00           N  
ATOM   3221  CA  TYR A 214      40.840  39.620  78.300  1.00  0.00           C  
ATOM   3222  C   TYR A 214      40.310  38.690  79.400  1.00  0.00           C  
ATOM   3223  O   TYR A 214      39.560  39.220  80.220  1.00  0.00           O  
ATOM   3224  CB  TYR A 214      40.230  39.350  76.830  1.00  0.00           C  
ATOM   3225  CG  TYR A 214      38.770  39.360  76.600  1.00  0.00           C  
ATOM   3226  CD1 TYR A 214      38.040  38.160  76.790  1.00  0.00           C  
ATOM   3227  CD2 TYR A 214      38.090  40.560  76.400  1.00  0.00           C  
ATOM   3228  CE1 TYR A 214      36.640  38.130  76.840  1.00  0.00           C  
ATOM   3229  CE2 TYR A 214      36.660  40.490  76.200  1.00  0.00           C  
ATOM   3230  CZ  TYR A 214      35.940  39.350  76.550  1.00  0.00           C  
ATOM   3231  OH  TYR A 214      34.530  39.230  76.510  1.00  0.00           O  
ATOM   3232  HN  TYR A 214      42.600  39.130  77.380  1.00  0.00           H  
ATOM   3233  HA  TYR A 214      40.560  40.630  78.570  1.00  0.00           H  
ATOM   3234  HB1 TYR A 214      40.690  38.420  76.460  1.00  0.00           H  
ATOM   3235  HB2 TYR A 214      40.690  40.070  76.130  1.00  0.00           H  
ATOM   3236  HD1 TYR A 214      38.520  37.210  77.000  1.00  0.00           H  
ATOM   3237  HD2 TYR A 214      38.630  41.480  76.260  1.00  0.00           H  
ATOM   3238  HE1 TYR A 214      35.990  37.300  77.060  1.00  0.00           H  
ATOM   3239  HE2 TYR A 214      36.090  41.400  76.050  1.00  0.00           H  
ATOM   3240  HH  TYR A 214      34.200  40.030  76.090  1.00  0.00           H  
ATOM   3241  N   LEU A 215      40.760  37.440  79.470  1.00  0.00           N  
ATOM   3242  CA  LEU A 215      40.370  36.530  80.540  1.00  0.00           C  
ATOM   3243  C   LEU A 215      40.870  36.980  81.950  1.00  0.00           C  
ATOM   3244  O   LEU A 215      40.240  36.820  82.980  1.00  0.00           O  
ATOM   3245  CB  LEU A 215      40.860  35.120  80.230  1.00  0.00           C  
ATOM   3246  CG  LEU A 215      40.270  34.500  79.020  1.00  0.00           C  
ATOM   3247  CD1 LEU A 215      40.870  33.100  78.810  1.00  0.00           C  
ATOM   3248  CD2 LEU A 215      38.750  34.330  79.200  1.00  0.00           C  
ATOM   3249  HN  LEU A 215      41.410  37.040  78.820  1.00  0.00           H  
ATOM   3250  HA  LEU A 215      39.290  36.560  80.620  1.00  0.00           H  
ATOM   3251  HB1 LEU A 215      40.690  34.500  81.140  1.00  0.00           H  
ATOM   3252  HB2 LEU A 215      41.970  35.210  80.260  1.00  0.00           H  
ATOM   3253  HG  LEU A 215      40.450  34.950  78.010  1.00  0.00           H  
ATOM   3254 HD11 LEU A 215      40.410  32.400  79.530  1.00  0.00           H  
ATOM   3255 HD12 LEU A 215      40.880  32.690  77.770  1.00  0.00           H  
ATOM   3256 HD13 LEU A 215      41.970  33.220  78.950  1.00  0.00           H  
ATOM   3257 HD21 LEU A 215      38.430  33.560  78.470  1.00  0.00           H  
ATOM   3258 HD22 LEU A 215      38.630  33.960  80.250  1.00  0.00           H  
ATOM   3259 HD23 LEU A 215      38.240  35.300  79.090  1.00  0.00           H  
ATOM   3260  N   ILE A 216      42.120  37.460  82.050  1.00  0.00           N  
ATOM   3261  CA  ILE A 216      42.720  38.020  83.260  1.00  0.00           C  
ATOM   3262  C   ILE A 216      42.010  39.300  83.710  1.00  0.00           C  
ATOM   3263  O   ILE A 216      41.720  39.490  84.890  1.00  0.00           O  
ATOM   3264  CB  ILE A 216      44.190  38.330  83.040  1.00  0.00           C  
ATOM   3265  CG1 ILE A 216      44.900  36.940  83.020  1.00  0.00           C  
ATOM   3266  CG2 ILE A 216      44.720  39.120  84.260  1.00  0.00           C  
ATOM   3267  CD  ILE A 216      46.410  37.090  82.830  1.00  0.00           C  
ATOM   3268  HN  ILE A 216      42.690  37.460  81.240  1.00  0.00           H  
ATOM   3269  HA  ILE A 216      42.570  37.280  84.030  1.00  0.00           H  
ATOM   3270  HB  ILE A 216      44.290  38.990  82.150  1.00  0.00           H  
ATOM   3271 HG11 ILE A 216      44.410  36.310  82.240  1.00  0.00           H  
ATOM   3272 HG12 ILE A 216      44.710  36.440  83.990  1.00  0.00           H  
ATOM   3273 HG21 ILE A 216      45.780  39.410  84.220  1.00  0.00           H  
ATOM   3274 HG22 ILE A 216      44.190  40.090  84.320  1.00  0.00           H  
ATOM   3275 HG23 ILE A 216      44.430  38.650  85.230  1.00  0.00           H  
ATOM   3276  HD1 ILE A 216      46.850  36.070  82.780  1.00  0.00           H  
ATOM   3277  HD2 ILE A 216      46.690  37.550  81.860  1.00  0.00           H  
ATOM   3278  HD3 ILE A 216      46.900  37.630  83.660  1.00  0.00           H  
ATOM   3279  N   ALA A 217      41.600  40.180  82.780  1.00  0.00           N  
ATOM   3280  CA  ALA A 217      40.760  41.380  82.910  1.00  0.00           C  
ATOM   3281  C   ALA A 217      39.360  41.250  83.360  1.00  0.00           C  
ATOM   3282  O   ALA A 217      38.860  42.010  84.200  1.00  0.00           O  
ATOM   3283  CB  ALA A 217      40.780  42.270  81.670  1.00  0.00           C  
ATOM   3284  HN  ALA A 217      42.070  40.160  81.890  1.00  0.00           H  
ATOM   3285  HA  ALA A 217      41.260  41.900  83.720  1.00  0.00           H  
ATOM   3286  HB1 ALA A 217      40.190  41.860  80.820  1.00  0.00           H  
ATOM   3287  HB2 ALA A 217      40.340  43.240  81.950  1.00  0.00           H  
ATOM   3288  HB3 ALA A 217      41.850  42.370  81.370  1.00  0.00           H  
ATOM   3289  N   LYS A 218      38.660  40.140  82.840  1.00  0.00           N  
ATOM   3290  CA  LYS A 218      37.390  39.610  83.410  1.00  0.00           C  
ATOM   3291  C   LYS A 218      37.520  39.140  84.850  1.00  0.00           C  
ATOM   3292  O   LYS A 218      36.710  39.510  85.710  1.00  0.00           O  
ATOM   3293  CB  LYS A 218      36.820  38.370  82.550  1.00  0.00           C  
ATOM   3294  CG  LYS A 218      36.270  38.670  81.140  1.00  0.00           C  
ATOM   3295  CD  LYS A 218      35.400  37.470  80.550  1.00  0.00           C  
ATOM   3296  CE  LYS A 218      34.150  37.080  81.420  1.00  0.00           C  
ATOM   3297  NZ  LYS A 218      33.430  35.980  80.750  1.00  0.00           N1+
ATOM   3298  HN  LYS A 218      39.010  39.570  82.100  1.00  0.00           H  
ATOM   3299  HA  LYS A 218      36.630  40.370  83.490  1.00  0.00           H  
ATOM   3300  HB1 LYS A 218      36.030  37.910  83.190  1.00  0.00           H  
ATOM   3301  HB2 LYS A 218      37.580  37.560  82.500  1.00  0.00           H  
ATOM   3302  HG1 LYS A 218      37.160  38.970  80.550  1.00  0.00           H  
ATOM   3303  HG2 LYS A 218      35.690  39.610  81.210  1.00  0.00           H  
ATOM   3304  HD1 LYS A 218      35.160  37.920  79.570  1.00  0.00           H  
ATOM   3305  HD2 LYS A 218      36.120  36.640  80.340  1.00  0.00           H  
ATOM   3306  HE1 LYS A 218      33.480  37.960  81.590  1.00  0.00           H  
ATOM   3307  HE2 LYS A 218      34.530  36.620  82.350  1.00  0.00           H  
ATOM   3308  HZ1 LYS A 218      32.520  35.920  81.240  1.00  0.00           H  
ATOM   3309  HZ2 LYS A 218      33.240  36.250  79.770  1.00  0.00           H  
ATOM   3310  HZ3 LYS A 218      33.870  35.040  80.750  1.00  0.00           H  
ATOM   3311  N   GLU A 219      38.560  38.290  85.100  1.00  0.00           N  
ATOM   3312  CA  GLU A 219      38.880  37.740  86.440  1.00  0.00           C  
ATOM   3313  C   GLU A 219      39.340  38.810  87.440  1.00  0.00           C  
ATOM   3314  O   GLU A 219      38.960  38.790  88.590  1.00  0.00           O  
ATOM   3315  CB  GLU A 219      39.910  36.580  86.320  1.00  0.00           C  
ATOM   3316  CG  GLU A 219      39.330  35.300  85.780  1.00  0.00           C  
ATOM   3317  CD  GLU A 219      38.420  34.670  86.850  1.00  0.00           C  
ATOM   3318  OE1 GLU A 219      37.180  34.880  86.750  1.00  0.00           O  
ATOM   3319  OE2 GLU A 219      38.920  33.910  87.750  1.00  0.00           O1-
ATOM   3320  HN  GLU A 219      39.160  37.960  84.380  1.00  0.00           H  
ATOM   3321  HA  GLU A 219      37.980  37.380  86.910  1.00  0.00           H  
ATOM   3322  HB1 GLU A 219      40.400  36.450  87.300  1.00  0.00           H  
ATOM   3323  HB2 GLU A 219      40.720  36.870  85.620  1.00  0.00           H  
ATOM   3324  HG1 GLU A 219      40.190  34.610  85.610  1.00  0.00           H  
ATOM   3325  HG2 GLU A 219      38.820  35.430  84.810  1.00  0.00           H  
ATOM   3326  N   GLN A 220      40.210  39.840  87.070  1.00  0.00           N  
ATOM   3327  CA  GLN A 220      40.600  40.890  87.970  1.00  0.00           C  
ATOM   3328  C   GLN A 220      39.430  41.800  88.400  1.00  0.00           C  
ATOM   3329  O   GLN A 220      39.240  42.140  89.550  1.00  0.00           O  
ATOM   3330  CB  GLN A 220      41.750  41.800  87.540  1.00  0.00           C  
ATOM   3331  CG  GLN A 220      43.270  41.180  87.450  1.00  0.00           C  
ATOM   3332  CD  GLN A 220      43.490  40.010  88.350  1.00  0.00           C  
ATOM   3333  NE2 GLN A 220      43.670  40.260  89.690  1.00  0.00           N  
ATOM   3334  OE1 GLN A 220      43.670  38.870  87.900  1.00  0.00           O  
ATOM   3335  HN  GLN A 220      40.740  39.810  86.220  1.00  0.00           H  
ATOM   3336  HA  GLN A 220      40.770  40.410  88.920  1.00  0.00           H  
ATOM   3337  HB1 GLN A 220      41.890  42.430  88.450  1.00  0.00           H  
ATOM   3338  HB2 GLN A 220      41.630  42.510  86.700  1.00  0.00           H  
ATOM   3339  HG1 GLN A 220      43.980  41.990  87.700  1.00  0.00           H  
ATOM   3340  HG2 GLN A 220      43.490  40.830  86.420  1.00  0.00           H  
ATOM   3341 HE21 GLN A 220      43.400  41.190  89.960  1.00  0.00           H  
ATOM   3342 HE22 GLN A 220      43.840  39.520  90.330  1.00  0.00           H  
ATOM   3343  N   ALA A 221      38.590  42.160  87.380  1.00  0.00           N  
ATOM   3344  CA  ALA A 221      37.360  42.930  87.550  1.00  0.00           C  
ATOM   3345  C   ALA A 221      36.380  42.290  88.540  1.00  0.00           C  
ATOM   3346  O   ALA A 221      35.730  42.890  89.410  1.00  0.00           O  
ATOM   3347  CB  ALA A 221      36.730  43.120  86.180  1.00  0.00           C  
ATOM   3348  HN  ALA A 221      38.890  41.880  86.470  1.00  0.00           H  
ATOM   3349  HA  ALA A 221      37.570  43.890  87.990  1.00  0.00           H  
ATOM   3350  HB1 ALA A 221      37.320  43.900  85.650  1.00  0.00           H  
ATOM   3351  HB2 ALA A 221      36.800  42.180  85.600  1.00  0.00           H  
ATOM   3352  HB3 ALA A 221      35.740  43.620  86.220  1.00  0.00           H  
ATOM   3353  N   ARG A 222      36.250  40.970  88.490  1.00  0.00           N  
ATOM   3354  CA  ARG A 222      35.450  40.210  89.440  1.00  0.00           C  
ATOM   3355  C   ARG A 222      35.820  40.300  90.900  1.00  0.00           C  
ATOM   3356  O   ARG A 222      35.070  40.560  91.870  1.00  0.00           O  
ATOM   3357  CB  ARG A 222      35.580  38.730  89.010  1.00  0.00           C  
ATOM   3358  CG  ARG A 222      34.740  37.730  89.850  1.00  0.00           C  
ATOM   3359  CD  ARG A 222      34.720  36.270  89.260  1.00  0.00           C  
ATOM   3360  NE  ARG A 222      36.140  35.900  89.300  1.00  0.00           N  
ATOM   3361  CZ  ARG A 222      36.650  35.410  90.410  1.00  0.00           C  
ATOM   3362  NH1 ARG A 222      36.050  35.280  91.600  1.00  0.00           N1+
ATOM   3363  NH2 ARG A 222      37.800  34.790  90.270  1.00  0.00           N  
ATOM   3364  HN  ARG A 222      36.910  40.450  87.960  1.00  0.00           H  
ATOM   3365  HA  ARG A 222      34.490  40.710  89.400  1.00  0.00           H  
ATOM   3366  HB1 ARG A 222      36.590  38.290  89.120  1.00  0.00           H  
ATOM   3367  HB2 ARG A 222      35.270  38.770  87.940  1.00  0.00           H  
ATOM   3368  HG1 ARG A 222      33.650  37.900  89.930  1.00  0.00           H  
ATOM   3369  HG2 ARG A 222      35.250  37.670  90.840  1.00  0.00           H  
ATOM   3370  HD1 ARG A 222      34.340  36.270  88.210  1.00  0.00           H  
ATOM   3371  HD2 ARG A 222      34.110  35.770  90.030  1.00  0.00           H  
ATOM   3372  HE  ARG A 222      36.630  35.600  88.480  1.00  0.00           H  
ATOM   3373 HH11 ARG A 222      35.050  35.340  91.680  1.00  0.00           H  
ATOM   3374 HH12 ARG A 222      36.570  34.770  92.280  1.00  0.00           H  
ATOM   3375 HH21 ARG A 222      38.020  34.540  89.320  1.00  0.00           H  
ATOM   3376 HH22 ARG A 222      37.900  34.110  90.990  1.00  0.00           H  
ATOM   3377  N   LEU A 223      37.130  40.090  91.090  1.00  0.00           N  
ATOM   3378  CA  LEU A 223      38.000  40.130  92.320  1.00  0.00           C  
ATOM   3379  C   LEU A 223      38.060  41.510  92.860  1.00  0.00           C  
ATOM   3380  O   LEU A 223      37.940  41.690  94.090  1.00  0.00           O  
ATOM   3381  CB  LEU A 223      39.360  39.430  92.030  1.00  0.00           C  
ATOM   3382  CG  LEU A 223      39.150  37.940  91.880  1.00  0.00           C  
ATOM   3383  CD1 LEU A 223      40.370  37.170  91.310  1.00  0.00           C  
ATOM   3384  CD2 LEU A 223      38.670  37.330  93.180  1.00  0.00           C  
ATOM   3385  HN  LEU A 223      37.670  39.830  90.300  1.00  0.00           H  
ATOM   3386  HA  LEU A 223      37.560  39.580  93.140  1.00  0.00           H  
ATOM   3387  HB1 LEU A 223      40.120  39.690  92.790  1.00  0.00           H  
ATOM   3388  HB2 LEU A 223      39.790  39.890  91.110  1.00  0.00           H  
ATOM   3389  HG  LEU A 223      38.300  37.810  91.170  1.00  0.00           H  
ATOM   3390 HD11 LEU A 223      40.750  37.660  90.390  1.00  0.00           H  
ATOM   3391 HD12 LEU A 223      41.190  37.180  92.050  1.00  0.00           H  
ATOM   3392 HD13 LEU A 223      40.030  36.140  91.030  1.00  0.00           H  
ATOM   3393 HD21 LEU A 223      38.640  36.220  93.080  1.00  0.00           H  
ATOM   3394 HD22 LEU A 223      39.460  37.460  93.950  1.00  0.00           H  
ATOM   3395 HD23 LEU A 223      37.610  37.590  93.400  1.00  0.00           H  
ATOM   3396  N   ILE A 224      38.280  42.510  92.070  1.00  0.00           N  
ATOM   3397  CA  ILE A 224      38.210  43.910  92.480  1.00  0.00           C  
ATOM   3398  C   ILE A 224      36.790  44.170  92.930  1.00  0.00           C  
ATOM   3399  O   ILE A 224      36.640  44.690  94.000  1.00  0.00           O  
ATOM   3400  CB  ILE A 224      38.580  44.830  91.340  1.00  0.00           C  
ATOM   3401  CG1 ILE A 224      40.100  44.730  91.150  1.00  0.00           C  
ATOM   3402  CG2 ILE A 224      38.100  46.290  91.490  1.00  0.00           C  
ATOM   3403  CD  ILE A 224      40.480  45.540  89.890  1.00  0.00           C  
ATOM   3404  HN  ILE A 224      38.480  42.300  91.110  1.00  0.00           H  
ATOM   3405  HA  ILE A 224      38.950  44.230  93.200  1.00  0.00           H  
ATOM   3406  HB  ILE A 224      38.130  44.410  90.410  1.00  0.00           H  
ATOM   3407 HG11 ILE A 224      40.410  43.660  91.040  1.00  0.00           H  
ATOM   3408 HG12 ILE A 224      40.460  45.220  92.070  1.00  0.00           H  
ATOM   3409 HG21 ILE A 224      38.870  46.610  92.230  1.00  0.00           H  
ATOM   3410 HG22 ILE A 224      38.250  46.930  90.590  1.00  0.00           H  
ATOM   3411 HG23 ILE A 224      37.050  46.370  91.850  1.00  0.00           H  
ATOM   3412  HD1 ILE A 224      40.280  46.630  90.070  1.00  0.00           H  
ATOM   3413  HD2 ILE A 224      41.540  45.400  89.600  1.00  0.00           H  
ATOM   3414  HD3 ILE A 224      39.820  45.350  89.020  1.00  0.00           H  
ATOM   3415  N   SER A 225      35.770  43.700  92.220  1.00  0.00           N  
ATOM   3416  CA  SER A 225      34.400  43.840  92.770  1.00  0.00           C  
ATOM   3417  C   SER A 225      34.180  43.230  94.130  1.00  0.00           C  
ATOM   3418  O   SER A 225      33.570  43.860  95.000  1.00  0.00           O  
ATOM   3419  CB  SER A 225      33.310  43.360  91.760  1.00  0.00           C  
ATOM   3420  OG  SER A 225      32.930  44.380  90.870  1.00  0.00           O  
ATOM   3421  HN  SER A 225      35.880  43.170  91.380  1.00  0.00           H  
ATOM   3422  HA  SER A 225      34.170  44.890  92.890  1.00  0.00           H  
ATOM   3423  HB1 SER A 225      32.350  43.290  92.310  1.00  0.00           H  
ATOM   3424  HB2 SER A 225      33.650  42.440  91.230  1.00  0.00           H  
ATOM   3425  HG1 SER A 225      32.620  45.120  91.390  1.00  0.00           H  
ATOM   3426  N   ASP A 226      34.630  41.960  94.320  1.00  0.00           N  
ATOM   3427  CA  ASP A 226      34.610  41.260  95.620  1.00  0.00           C  
ATOM   3428  C   ASP A 226      35.350  42.040  96.690  1.00  0.00           C  
ATOM   3429  O   ASP A 226      34.900  42.150  97.780  1.00  0.00           O  
ATOM   3430  CB  ASP A 226      35.390  39.880  95.320  1.00  0.00           C  
ATOM   3431  CG  ASP A 226      35.630  39.070  96.490  1.00  0.00           C  
ATOM   3432  OD1 ASP A 226      34.700  38.990  97.320  1.00  0.00           O  
ATOM   3433  OD2 ASP A 226      36.740  38.490  96.670  1.00  0.00           O1-
ATOM   3434  HN  ASP A 226      34.940  41.520  93.480  1.00  0.00           H  
ATOM   3435  HA  ASP A 226      33.600  41.060  95.940  1.00  0.00           H  
ATOM   3436  HB1 ASP A 226      36.310  40.200  94.790  1.00  0.00           H  
ATOM   3437  HB2 ASP A 226      34.750  39.380  94.560  1.00  0.00           H  
ATOM   3438  N   ALA A 227      36.590  42.560  96.410  1.00  0.00           N  
ATOM   3439  CA  ALA A 227      37.350  43.240  97.450  1.00  0.00           C  
ATOM   3440  C   ALA A 227      36.770  44.590  97.930  1.00  0.00           C  
ATOM   3441  O   ALA A 227      37.100  45.010  99.030  1.00  0.00           O  
ATOM   3442  CB  ALA A 227      38.750  43.450  96.870  1.00  0.00           C  
ATOM   3443  HN  ALA A 227      36.980  42.550  95.490  1.00  0.00           H  
ATOM   3444  HA  ALA A 227      37.320  42.600  98.330  1.00  0.00           H  
ATOM   3445  HB1 ALA A 227      38.720  44.180  96.030  1.00  0.00           H  
ATOM   3446  HB2 ALA A 227      39.480  43.880  97.590  1.00  0.00           H  
ATOM   3447  HB3 ALA A 227      39.200  42.530  96.440  1.00  0.00           H  
ATOM   3448  N   ASN A 228      36.030  45.280  97.070  1.00  0.00           N  
ATOM   3449  CA  ASN A 228      35.400  46.630  97.250  1.00  0.00           C  
ATOM   3450  C   ASN A 228      33.860  46.550  97.530  1.00  0.00           C  
ATOM   3451  O   ASN A 228      33.230  47.570  97.660  1.00  0.00           O  
ATOM   3452  CB  ASN A 228      35.610  47.410  95.900  1.00  0.00           C  
ATOM   3453  CG  ASN A 228      37.020  48.000  95.610  1.00  0.00           C  
ATOM   3454  ND2 ASN A 228      38.000  47.070  95.540  1.00  0.00           N  
ATOM   3455  OD1 ASN A 228      37.120  49.190  95.440  1.00  0.00           O  
ATOM   3456  HN  ASN A 228      35.910  44.740  96.250  1.00  0.00           H  
ATOM   3457  HA  ASN A 228      35.840  47.030  98.150  1.00  0.00           H  
ATOM   3458  HB1 ASN A 228      34.990  48.330  95.990  1.00  0.00           H  
ATOM   3459  HB2 ASN A 228      35.250  46.860  95.010  1.00  0.00           H  
ATOM   3460 HD21 ASN A 228      37.830  46.090  95.610  1.00  0.00           H  
ATOM   3461 HD22 ASN A 228      38.930  47.450  95.450  1.00  0.00           H  
ATOM   3462  N   GLN A 229      33.340  45.300  97.720  1.00  0.00           N  
ATOM   3463  CA  GLN A 229      31.910  45.040  97.770  1.00  0.00           C  
ATOM   3464  C   GLN A 229      31.150  45.880  98.820  1.00  0.00           C  
ATOM   3465  O   GLN A 229      31.780  46.110  99.850  1.00  0.00           O  
ATOM   3466  CB  GLN A 229      31.660  43.540  97.890  1.00  0.00           C  
ATOM   3467  CG  GLN A 229      32.180  42.910  99.200  1.00  0.00           C  
ATOM   3468  CD  GLN A 229      31.740  41.500  99.270  1.00  0.00           C  
ATOM   3469  NE2 GLN A 229      32.650  40.590  98.860  1.00  0.00           N  
ATOM   3470  OE1 GLN A 229      30.610  41.180  99.590  1.00  0.00           O  
ATOM   3471  HN  GLN A 229      33.950  44.540  97.560  1.00  0.00           H  
ATOM   3472  HA  GLN A 229      31.530  45.290  96.790  1.00  0.00           H  
ATOM   3473  HB1 GLN A 229      32.150  42.990  97.060  1.00  0.00           H  
ATOM   3474  HB2 GLN A 229      30.570  43.350  97.830  1.00  0.00           H  
ATOM   3475  HG1 GLN A 229      31.770  43.400 100.110  1.00  0.00           H  
ATOM   3476  HG2 GLN A 229      33.280  43.030  99.250  1.00  0.00           H  
ATOM   3477 HE21 GLN A 229      33.610  40.790  98.700  1.00  0.00           H  
ATOM   3478 HE22 GLN A 229      32.380  39.650  98.660  1.00  0.00           H  
ATOM   3479  N   LYS A 230      29.890  46.250  98.650  1.00  0.00           N  
ATOM   3480  CA  LYS A 230      29.030  46.160  97.490  1.00  0.00           C  
ATOM   3481  C   LYS A 230      29.460  47.110  96.410  1.00  0.00           C  
ATOM   3482  O   LYS A 230      29.060  46.960  95.290  1.00  0.00           O  
ATOM   3483  CB  LYS A 230      27.610  46.270  98.160  1.00  0.00           C  
ATOM   3484  CG  LYS A 230      27.340  45.220  99.230  1.00  0.00           C  
ATOM   3485  CD  LYS A 230      25.890  45.250  99.630  1.00  0.00           C  
ATOM   3486  CE  LYS A 230      25.420  43.950 100.380  1.00  0.00           C  
ATOM   3487  NZ  LYS A 230      24.070  43.720 100.640  1.00  0.00           N1+
ATOM   3488  HN  LYS A 230      29.490  46.670  99.470  1.00  0.00           H  
ATOM   3489  HA  LYS A 230      29.130  45.150  97.150  1.00  0.00           H  
ATOM   3490  HB1 LYS A 230      26.840  46.170  97.370  1.00  0.00           H  
ATOM   3491  HB2 LYS A 230      27.560  47.340  98.470  1.00  0.00           H  
ATOM   3492  HG1 LYS A 230      27.850  45.330 100.210  1.00  0.00           H  
ATOM   3493  HG2 LYS A 230      27.590  44.260  98.750  1.00  0.00           H  
ATOM   3494  HD1 LYS A 230      25.660  46.120 100.290  1.00  0.00           H  
ATOM   3495  HD2 LYS A 230      25.240  45.420  98.750  1.00  0.00           H  
ATOM   3496  HE1 LYS A 230      25.980  43.850 101.340  1.00  0.00           H  
ATOM   3497  HE2 LYS A 230      25.800  43.110  99.770  1.00  0.00           H  
ATOM   3498  HZ1 LYS A 230      23.790  43.340 101.560  1.00  0.00           H  
ATOM   3499  HZ2 LYS A 230      23.550  44.630 100.620  1.00  0.00           H  
ATOM   3500  HZ3 LYS A 230      23.670  43.090  99.920  1.00  0.00           H  
ATOM   3501  N   LEU A 231      30.300  48.110  96.620  1.00  0.00           N  
ATOM   3502  CA  LEU A 231      30.720  49.150  95.750  1.00  0.00           C  
ATOM   3503  C   LEU A 231      31.590  48.770  94.530  1.00  0.00           C  
ATOM   3504  O   LEU A 231      32.390  47.850  94.560  1.00  0.00           O  
ATOM   3505  CB  LEU A 231      31.370  50.260  96.600  1.00  0.00           C  
ATOM   3506  CG  LEU A 231      31.420  51.690  96.020  1.00  0.00           C  
ATOM   3507  CD1 LEU A 231      30.160  52.420  96.360  1.00  0.00           C  
ATOM   3508  CD2 LEU A 231      32.610  52.490  96.580  1.00  0.00           C  
ATOM   3509  HN  LEU A 231      30.810  48.020  97.470  1.00  0.00           H  
ATOM   3510  HA  LEU A 231      29.790  49.530  95.370  1.00  0.00           H  
ATOM   3511  HB1 LEU A 231      32.430  49.960  96.690  1.00  0.00           H  
ATOM   3512  HB2 LEU A 231      30.940  50.290  97.630  1.00  0.00           H  
ATOM   3513  HG  LEU A 231      31.610  51.660  94.930  1.00  0.00           H  
ATOM   3514 HD11 LEU A 231      30.050  52.590  97.450  1.00  0.00           H  
ATOM   3515 HD12 LEU A 231      30.070  53.350  95.750  1.00  0.00           H  
ATOM   3516 HD13 LEU A 231      29.300  51.820  95.980  1.00  0.00           H  
ATOM   3517 HD21 LEU A 231      32.680  53.530  96.200  1.00  0.00           H  
ATOM   3518 HD22 LEU A 231      32.620  52.580  97.690  1.00  0.00           H  
ATOM   3519 HD23 LEU A 231      33.550  52.020  96.220  1.00  0.00           H  
ATOM   3520  N   GLN A 232      31.550  49.490  93.400  1.00  0.00           N  
ATOM   3521  CA  GLN A 232      32.540  49.390  92.270  1.00  0.00           C  
ATOM   3522  C   GLN A 232      32.210  48.380  91.220  1.00  0.00           C  
ATOM   3523  O   GLN A 232      32.360  47.140  91.420  1.00  0.00           O  
ATOM   3524  CB  GLN A 232      34.090  49.330  92.650  1.00  0.00           C  
ATOM   3525  CG  GLN A 232      34.720  50.610  93.220  1.00  0.00           C  
ATOM   3526  CD  GLN A 232      34.240  51.860  92.460  1.00  0.00           C  
ATOM   3527  NE2 GLN A 232      33.670  52.920  93.170  1.00  0.00           N  
ATOM   3528  OE1 GLN A 232      34.250  52.000  91.210  1.00  0.00           O  
ATOM   3529  HN  GLN A 232      30.770  50.100  93.280  1.00  0.00           H  
ATOM   3530  HA  GLN A 232      32.320  50.300  91.720  1.00  0.00           H  
ATOM   3531  HB1 GLN A 232      34.630  49.340  91.670  1.00  0.00           H  
ATOM   3532  HB2 GLN A 232      34.440  48.540  93.340  1.00  0.00           H  
ATOM   3533  HG1 GLN A 232      35.810  50.450  93.340  1.00  0.00           H  
ATOM   3534  HG2 GLN A 232      34.420  50.710  94.290  1.00  0.00           H  
ATOM   3535 HE21 GLN A 232      33.340  52.830  94.110  1.00  0.00           H  
ATOM   3536 HE22 GLN A 232      33.810  53.840  92.800  1.00  0.00           H  
ATOM   3537  N   GLU A 246      31.730  48.810  90.030  1.00  0.00           N  
ATOM   3538  CA  GLU A 246      31.470  47.920  88.880  1.00  0.00           C  
ATOM   3539  C   GLU A 246      32.660  47.860  87.860  1.00  0.00           C  
ATOM   3540  O   GLU A 246      33.620  48.560  88.030  1.00  0.00           O  
ATOM   3541  CB  GLU A 246      30.140  48.360  88.220  1.00  0.00           C  
ATOM   3542  CG  GLU A 246      28.990  48.520  89.220  1.00  0.00           C  
ATOM   3543  CD  GLU A 246      27.690  49.030  88.600  1.00  0.00           C  
ATOM   3544  OE1 GLU A 246      26.690  49.210  89.330  1.00  0.00           O  
ATOM   3545  OE2 GLU A 246      27.620  49.170  87.390  1.00  0.00           O1-
ATOM   3546  HN  GLU A 246      31.560  49.770  89.850  1.00  0.00           H  
ATOM   3547  HA  GLU A 246      31.280  46.920  89.250  1.00  0.00           H  
ATOM   3548  HB1 GLU A 246      29.850  47.720  87.350  1.00  0.00           H  
ATOM   3549  HB2 GLU A 246      30.460  49.330  87.790  1.00  0.00           H  
ATOM   3550  HG1 GLU A 246      29.340  49.190  90.040  1.00  0.00           H  
ATOM   3551  HG2 GLU A 246      28.700  47.550  89.680  1.00  0.00           H  
ATOM   3552  N   ARG A 247      32.650  46.920  86.910  1.00  0.00           N  
ATOM   3553  CA  ARG A 247      33.850  46.820  86.050  1.00  0.00           C  
ATOM   3554  C   ARG A 247      34.200  47.830  84.960  1.00  0.00           C  
ATOM   3555  O   ARG A 247      33.300  48.440  84.390  1.00  0.00           O  
ATOM   3556  CB  ARG A 247      33.950  45.410  85.450  1.00  0.00           C  
ATOM   3557  CG  ARG A 247      32.700  44.920  84.750  1.00  0.00           C  
ATOM   3558  CD  ARG A 247      32.850  43.480  84.150  1.00  0.00           C  
ATOM   3559  NE  ARG A 247      32.860  42.550  85.320  1.00  0.00           N  
ATOM   3560  CZ  ARG A 247      33.300  41.260  85.340  1.00  0.00           C  
ATOM   3561  NH1 ARG A 247      33.620  40.570  84.290  1.00  0.00           N1+
ATOM   3562  NH2 ARG A 247      33.290  40.570  86.470  1.00  0.00           N  
ATOM   3563  HN  ARG A 247      31.880  46.320  86.740  1.00  0.00           H  
ATOM   3564  HA  ARG A 247      34.660  46.790  86.760  1.00  0.00           H  
ATOM   3565  HB1 ARG A 247      34.200  44.750  86.320  1.00  0.00           H  
ATOM   3566  HB2 ARG A 247      34.840  45.310  84.800  1.00  0.00           H  
ATOM   3567  HG1 ARG A 247      32.530  45.590  83.890  1.00  0.00           H  
ATOM   3568  HG2 ARG A 247      31.700  44.900  85.240  1.00  0.00           H  
ATOM   3569  HD1 ARG A 247      33.770  43.360  83.530  1.00  0.00           H  
ATOM   3570  HD2 ARG A 247      31.950  43.250  83.560  1.00  0.00           H  
ATOM   3571  HE  ARG A 247      32.470  42.910  86.160  1.00  0.00           H  
ATOM   3572 HH11 ARG A 247      33.340  40.990  83.430  1.00  0.00           H  
ATOM   3573 HH12 ARG A 247      33.740  39.590  84.420  1.00  0.00           H  
ATOM   3574 HH21 ARG A 247      32.700  40.940  87.200  1.00  0.00           H  
ATOM   3575 HH22 ARG A 247      33.300  39.600  86.260  1.00  0.00           H  
ATOM   3576  N   LYS A 248      35.460  48.070  84.650  1.00  0.00           N  
ATOM   3577  CA  LYS A 248      36.080  48.970  83.680  1.00  0.00           C  
ATOM   3578  C   LYS A 248      37.060  48.250  82.810  1.00  0.00           C  
ATOM   3579  O   LYS A 248      37.900  47.540  83.280  1.00  0.00           O  
ATOM   3580  CB  LYS A 248      36.660  50.290  84.310  1.00  0.00           C  
ATOM   3581  CG  LYS A 248      38.000  49.980  85.000  1.00  0.00           C  
ATOM   3582  CD  LYS A 248      38.660  50.970  85.950  1.00  0.00           C  
ATOM   3583  CE  LYS A 248      37.740  51.430  87.110  1.00  0.00           C  
ATOM   3584  NZ  LYS A 248      38.560  52.350  87.950  1.00  0.00           N1+
ATOM   3585  HN  LYS A 248      36.200  47.580  85.120  1.00  0.00           H  
ATOM   3586  HA  LYS A 248      35.300  49.240  82.980  1.00  0.00           H  
ATOM   3587  HB1 LYS A 248      35.930  50.780  84.980  1.00  0.00           H  
ATOM   3588  HB2 LYS A 248      36.860  51.060  83.530  1.00  0.00           H  
ATOM   3589  HG1 LYS A 248      38.810  49.910  84.260  1.00  0.00           H  
ATOM   3590  HG2 LYS A 248      37.880  49.020  85.530  1.00  0.00           H  
ATOM   3591  HD1 LYS A 248      39.480  50.360  86.350  1.00  0.00           H  
ATOM   3592  HD2 LYS A 248      39.060  51.850  85.400  1.00  0.00           H  
ATOM   3593  HE1 LYS A 248      37.320  50.580  87.700  1.00  0.00           H  
ATOM   3594  HE2 LYS A 248      36.880  52.030  86.720  1.00  0.00           H  
ATOM   3595  HZ1 LYS A 248      37.970  52.540  88.790  1.00  0.00           H  
ATOM   3596  HZ2 LYS A 248      39.420  51.880  88.270  1.00  0.00           H  
ATOM   3597  HZ3 LYS A 248      38.810  53.180  87.380  1.00  0.00           H  
ATOM   3598  N   ALA A 249      36.840  48.250  81.500  1.00  0.00           N  
ATOM   3599  CA  ALA A 249      37.990  48.180  80.610  1.00  0.00           C  
ATOM   3600  C   ALA A 249      38.100  46.880  79.880  1.00  0.00           C  
ATOM   3601  O   ALA A 249      39.020  46.750  79.070  1.00  0.00           O  
ATOM   3602  CB  ALA A 249      39.300  48.870  81.030  1.00  0.00           C  
ATOM   3603  HN  ALA A 249      36.060  48.750  81.150  1.00  0.00           H  
ATOM   3604  HA  ALA A 249      37.710  48.900  79.850  1.00  0.00           H  
ATOM   3605  HB1 ALA A 249      39.120  49.830  81.550  1.00  0.00           H  
ATOM   3606  HB2 ALA A 249      39.740  48.190  81.810  1.00  0.00           H  
ATOM   3607  HB3 ALA A 249      40.040  48.900  80.210  1.00  0.00           H  
ATOM   3608  N   VAL A 250      37.220  45.920  80.200  1.00  0.00           N  
ATOM   3609  CA  VAL A 250      37.080  44.680  79.490  1.00  0.00           C  
ATOM   3610  C   VAL A 250      36.430  44.970  78.090  1.00  0.00           C  
ATOM   3611  O   VAL A 250      36.780  44.390  77.090  1.00  0.00           O  
ATOM   3612  CB  VAL A 250      36.290  43.700  80.360  1.00  0.00           C  
ATOM   3613  CG1 VAL A 250      36.190  42.250  79.790  1.00  0.00           C  
ATOM   3614  CG2 VAL A 250      36.870  43.590  81.770  1.00  0.00           C  
ATOM   3615  HN  VAL A 250      36.520  45.960  80.900  1.00  0.00           H  
ATOM   3616  HA  VAL A 250      38.050  44.250  79.300  1.00  0.00           H  
ATOM   3617  HB  VAL A 250      35.210  44.000  80.340  1.00  0.00           H  
ATOM   3618 HG11 VAL A 250      37.150  41.730  79.920  1.00  0.00           H  
ATOM   3619 HG12 VAL A 250      35.420  41.670  80.330  1.00  0.00           H  
ATOM   3620 HG13 VAL A 250      35.930  42.270  78.700  1.00  0.00           H  
ATOM   3621 HG21 VAL A 250      37.970  43.500  81.720  1.00  0.00           H  
ATOM   3622 HG22 VAL A 250      36.720  44.510  82.390  1.00  0.00           H  
ATOM   3623 HG23 VAL A 250      36.350  42.750  82.280  1.00  0.00           H  
ATOM   3624  N   LYS A 251      35.460  45.890  78.050  1.00  0.00           N  
ATOM   3625  CA  LYS A 251      34.820  46.270  76.830  1.00  0.00           C  
ATOM   3626  C   LYS A 251      35.720  46.930  75.780  1.00  0.00           C  
ATOM   3627  O   LYS A 251      35.700  46.520  74.630  1.00  0.00           O  
ATOM   3628  CB  LYS A 251      33.690  47.290  77.150  1.00  0.00           C  
ATOM   3629  CG  LYS A 251      33.010  48.030  76.010  1.00  0.00           C  
ATOM   3630  CD  LYS A 251      32.010  49.130  76.370  1.00  0.00           C  
ATOM   3631  CE  LYS A 251      30.640  48.390  76.760  1.00  0.00           C  
ATOM   3632  NZ  LYS A 251      29.720  49.420  77.200  1.00  0.00           N1+
ATOM   3633  HN  LYS A 251      34.990  46.200  78.860  1.00  0.00           H  
ATOM   3634  HA  LYS A 251      34.320  45.440  76.350  1.00  0.00           H  
ATOM   3635  HB1 LYS A 251      34.120  48.060  77.830  1.00  0.00           H  
ATOM   3636  HB2 LYS A 251      32.890  46.730  77.690  1.00  0.00           H  
ATOM   3637  HG1 LYS A 251      32.770  47.280  75.230  1.00  0.00           H  
ATOM   3638  HG2 LYS A 251      33.830  48.610  75.520  1.00  0.00           H  
ATOM   3639  HD1 LYS A 251      32.540  49.610  77.230  1.00  0.00           H  
ATOM   3640  HD2 LYS A 251      31.880  49.850  75.540  1.00  0.00           H  
ATOM   3641  HE1 LYS A 251      30.790  47.630  77.550  1.00  0.00           H  
ATOM   3642  HE2 LYS A 251      30.270  47.950  75.810  1.00  0.00           H  
ATOM   3643  HZ1 LYS A 251      29.990  49.760  78.140  1.00  0.00           H  
ATOM   3644  HZ2 LYS A 251      29.740  50.260  76.570  1.00  0.00           H  
ATOM   3645  HZ3 LYS A 251      28.730  49.130  77.190  1.00  0.00           H  
ATOM   3646  N   THR A 252      36.670  47.770  76.180  1.00  0.00           N  
ATOM   3647  CA  THR A 252      37.600  48.470  75.150  1.00  0.00           C  
ATOM   3648  C   THR A 252      38.760  47.640  74.740  1.00  0.00           C  
ATOM   3649  O   THR A 252      39.270  47.950  73.660  1.00  0.00           O  
ATOM   3650  CB  THR A 252      38.150  49.770  75.740  1.00  0.00           C  
ATOM   3651  CG2 THR A 252      37.200  51.020  75.670  1.00  0.00           C  
ATOM   3652  OG1 THR A 252      38.510  49.700  77.120  1.00  0.00           O  
ATOM   3653  HN  THR A 252      36.970  47.950  77.110  1.00  0.00           H  
ATOM   3654  HA  THR A 252      37.090  48.800  74.270  1.00  0.00           H  
ATOM   3655  HB  THR A 252      39.020  50.160  75.160  1.00  0.00           H  
ATOM   3656  HG1 THR A 252      39.360  49.260  77.150  1.00  0.00           H  
ATOM   3657 HG21 THR A 252      36.730  51.000  74.660  1.00  0.00           H  
ATOM   3658 HG22 THR A 252      36.440  50.880  76.480  1.00  0.00           H  
ATOM   3659 HG23 THR A 252      37.820  51.920  75.830  1.00  0.00           H  
ATOM   3660  N   LEU A 253      39.010  46.590  75.460  1.00  0.00           N  
ATOM   3661  CA  LEU A 253      40.030  45.570  75.060  1.00  0.00           C  
ATOM   3662  C   LEU A 253      39.360  44.750  73.930  1.00  0.00           C  
ATOM   3663  O   LEU A 253      40.000  44.390  72.930  1.00  0.00           O  
ATOM   3664  CB  LEU A 253      40.470  44.710  76.260  1.00  0.00           C  
ATOM   3665  CG  LEU A 253      41.410  43.630  76.010  1.00  0.00           C  
ATOM   3666  CD1 LEU A 253      42.670  44.190  75.400  1.00  0.00           C  
ATOM   3667  CD2 LEU A 253      41.690  42.850  77.280  1.00  0.00           C  
ATOM   3668  HN  LEU A 253      38.810  46.550  76.430  1.00  0.00           H  
ATOM   3669  HA  LEU A 253      40.910  46.150  74.760  1.00  0.00           H  
ATOM   3670  HB1 LEU A 253      39.540  44.260  76.670  1.00  0.00           H  
ATOM   3671  HB2 LEU A 253      40.830  45.340  77.090  1.00  0.00           H  
ATOM   3672  HG  LEU A 253      40.940  42.890  75.320  1.00  0.00           H  
ATOM   3673 HD11 LEU A 253      43.400  43.350  75.360  1.00  0.00           H  
ATOM   3674 HD12 LEU A 253      42.660  44.750  74.440  1.00  0.00           H  
ATOM   3675 HD13 LEU A 253      43.180  44.800  76.160  1.00  0.00           H  
ATOM   3676 HD21 LEU A 253      42.180  43.560  78.000  1.00  0.00           H  
ATOM   3677 HD22 LEU A 253      40.740  42.720  77.840  1.00  0.00           H  
ATOM   3678 HD23 LEU A 253      42.400  42.010  77.100  1.00  0.00           H  
ATOM   3679  N   GLY A 254      38.040  44.500  74.020  1.00  0.00           N  
ATOM   3680  CA  GLY A 254      37.260  43.760  73.080  1.00  0.00           C  
ATOM   3681  C   GLY A 254      37.020  44.490  71.750  1.00  0.00           C  
ATOM   3682  O   GLY A 254      36.940  43.780  70.710  1.00  0.00           O  
ATOM   3683  HN  GLY A 254      37.540  44.900  74.780  1.00  0.00           H  
ATOM   3684  HA1 GLY A 254      37.810  42.850  72.840  1.00  0.00           H  
ATOM   3685  HA2 GLY A 254      36.370  43.500  73.630  1.00  0.00           H  
ATOM   3686  N   ILE A 255      36.970  45.870  71.820  1.00  0.00           N  
ATOM   3687  CA  ILE A 255      36.960  46.760  70.660  1.00  0.00           C  
ATOM   3688  C   ILE A 255      38.230  46.670  69.810  1.00  0.00           C  
ATOM   3689  O   ILE A 255      38.270  46.550  68.590  1.00  0.00           O  
ATOM   3690  CB  ILE A 255      36.670  48.260  71.030  1.00  0.00           C  
ATOM   3691  CG1 ILE A 255      35.250  48.350  71.660  1.00  0.00           C  
ATOM   3692  CG2 ILE A 255      36.690  49.110  69.760  1.00  0.00           C  
ATOM   3693  CD  ILE A 255      34.840  49.730  72.110  1.00  0.00           C  
ATOM   3694  HN  ILE A 255      36.870  46.330  72.700  1.00  0.00           H  
ATOM   3695  HA  ILE A 255      36.220  46.350  69.980  1.00  0.00           H  
ATOM   3696  HB  ILE A 255      37.450  48.580  71.770  1.00  0.00           H  
ATOM   3697 HG11 ILE A 255      35.220  47.640  72.520  1.00  0.00           H  
ATOM   3698 HG12 ILE A 255      34.560  48.080  70.830  1.00  0.00           H  
ATOM   3699 HG21 ILE A 255      35.770  48.970  69.150  1.00  0.00           H  
ATOM   3700 HG22 ILE A 255      36.750  50.210  69.900  1.00  0.00           H  
ATOM   3701 HG23 ILE A 255      37.610  49.050  69.130  1.00  0.00           H  
ATOM   3702  HD1 ILE A 255      35.480  50.220  72.880  1.00  0.00           H  
ATOM   3703  HD2 ILE A 255      34.790  50.400  71.220  1.00  0.00           H  
ATOM   3704  HD3 ILE A 255      33.820  49.680  72.540  1.00  0.00           H  
ATOM   3705  N   VAL A 256      39.360  46.590  70.500  1.00  0.00           N  
ATOM   3706  CA  VAL A 256      40.680  46.550  69.860  1.00  0.00           C  
ATOM   3707  C   VAL A 256      40.870  45.230  69.050  1.00  0.00           C  
ATOM   3708  O   VAL A 256      41.320  45.160  67.860  1.00  0.00           O  
ATOM   3709  CB  VAL A 256      41.770  46.780  70.930  1.00  0.00           C  
ATOM   3710  CG1 VAL A 256      43.050  46.430  70.310  1.00  0.00           C  
ATOM   3711  CG2 VAL A 256      41.700  48.250  71.440  1.00  0.00           C  
ATOM   3712  HN  VAL A 256      39.270  46.210  71.420  1.00  0.00           H  
ATOM   3713  HA  VAL A 256      40.690  47.400  69.190  1.00  0.00           H  
ATOM   3714  HB  VAL A 256      41.540  46.170  71.830  1.00  0.00           H  
ATOM   3715 HG11 VAL A 256      43.820  46.700  71.070  1.00  0.00           H  
ATOM   3716 HG12 VAL A 256      43.140  45.360  69.990  1.00  0.00           H  
ATOM   3717 HG13 VAL A 256      43.190  47.070  69.400  1.00  0.00           H  
ATOM   3718 HG21 VAL A 256      42.420  48.430  72.260  1.00  0.00           H  
ATOM   3719 HG22 VAL A 256      42.010  48.870  70.570  1.00  0.00           H  
ATOM   3720 HG23 VAL A 256      40.700  48.570  71.790  1.00  0.00           H  
ATOM   3721  N   MET A 257      40.440  44.090  69.700  1.00  0.00           N  
ATOM   3722  CA  MET A 257      40.360  42.790  69.000  1.00  0.00           C  
ATOM   3723  C   MET A 257      39.410  42.690  67.800  1.00  0.00           C  
ATOM   3724  O   MET A 257      39.800  42.190  66.690  1.00  0.00           O  
ATOM   3725  CB  MET A 257      39.960  41.710  69.970  1.00  0.00           C  
ATOM   3726  CG  MET A 257      41.040  41.160  70.860  1.00  0.00           C  
ATOM   3727  SD  MET A 257      40.890  39.500  71.660  1.00  0.00           S  
ATOM   3728  CE  MET A 257      40.280  39.960  73.250  1.00  0.00           C  
ATOM   3729  HN  MET A 257      40.100  44.150  70.630  1.00  0.00           H  
ATOM   3730  HA  MET A 257      41.370  42.540  68.680  1.00  0.00           H  
ATOM   3731  HB1 MET A 257      39.610  40.810  69.410  1.00  0.00           H  
ATOM   3732  HB2 MET A 257      39.210  42.120  70.670  1.00  0.00           H  
ATOM   3733  HG1 MET A 257      41.110  41.900  71.680  1.00  0.00           H  
ATOM   3734  HG2 MET A 257      42.000  41.110  70.290  1.00  0.00           H  
ATOM   3735  HE1 MET A 257      39.630  40.860  73.270  1.00  0.00           H  
ATOM   3736  HE2 MET A 257      39.600  39.130  73.480  1.00  0.00           H  
ATOM   3737  HE3 MET A 257      41.130  39.980  73.960  1.00  0.00           H  
ATOM   3738  N   GLY A 258      38.220  43.290  68.000  1.00  0.00           N  
ATOM   3739  CA  GLY A 258      37.140  43.320  67.040  1.00  0.00           C  
ATOM   3740  C   GLY A 258      37.440  44.160  65.850  1.00  0.00           C  
ATOM   3741  O   GLY A 258      37.130  43.710  64.720  1.00  0.00           O  
ATOM   3742  HN  GLY A 258      37.960  43.690  68.870  1.00  0.00           H  
ATOM   3743  HA1 GLY A 258      37.070  42.350  66.550  1.00  0.00           H  
ATOM   3744  HA2 GLY A 258      36.230  43.660  67.510  1.00  0.00           H  
ATOM   3745  N   VAL A 259      38.070  45.330  66.030  1.00  0.00           N  
ATOM   3746  CA  VAL A 259      38.510  46.260  65.040  1.00  0.00           C  
ATOM   3747  C   VAL A 259      39.490  45.800  63.980  1.00  0.00           C  
ATOM   3748  O   VAL A 259      39.310  45.880  62.800  1.00  0.00           O  
ATOM   3749  CB  VAL A 259      38.830  47.650  65.600  1.00  0.00           C  
ATOM   3750  CG1 VAL A 259      39.530  48.550  64.580  1.00  0.00           C  
ATOM   3751  CG2 VAL A 259      37.560  48.340  66.160  1.00  0.00           C  
ATOM   3752  HN  VAL A 259      38.260  45.610  66.970  1.00  0.00           H  
ATOM   3753  HA  VAL A 259      37.620  46.490  64.460  1.00  0.00           H  
ATOM   3754  HB  VAL A 259      39.600  47.440  66.390  1.00  0.00           H  
ATOM   3755 HG11 VAL A 259      40.580  48.190  64.490  1.00  0.00           H  
ATOM   3756 HG12 VAL A 259      38.960  48.440  63.640  1.00  0.00           H  
ATOM   3757 HG13 VAL A 259      39.360  49.560  65.010  1.00  0.00           H  
ATOM   3758 HG21 VAL A 259      37.010  47.630  66.820  1.00  0.00           H  
ATOM   3759 HG22 VAL A 259      37.830  49.260  66.710  1.00  0.00           H  
ATOM   3760 HG23 VAL A 259      36.870  48.550  65.320  1.00  0.00           H  
ATOM   3761  N   PHE A 260      40.560  45.140  64.460  1.00  0.00           N  
ATOM   3762  CA  PHE A 260      41.610  44.410  63.720  1.00  0.00           C  
ATOM   3763  C   PHE A 260      40.990  43.250  62.900  1.00  0.00           C  
ATOM   3764  O   PHE A 260      41.320  43.090  61.710  1.00  0.00           O  
ATOM   3765  CB  PHE A 260      42.790  43.980  64.590  1.00  0.00           C  
ATOM   3766  CG  PHE A 260      43.970  43.580  63.770  1.00  0.00           C  
ATOM   3767  CD1 PHE A 260      45.000  44.480  63.470  1.00  0.00           C  
ATOM   3768  CD2 PHE A 260      44.210  42.200  63.440  1.00  0.00           C  
ATOM   3769  CE1 PHE A 260      46.070  44.050  62.740  1.00  0.00           C  
ATOM   3770  CE2 PHE A 260      45.390  41.780  62.790  1.00  0.00           C  
ATOM   3771  CZ  PHE A 260      46.370  42.700  62.500  1.00  0.00           C  
ATOM   3772  HN  PHE A 260      40.670  45.020  65.440  1.00  0.00           H  
ATOM   3773  HA  PHE A 260      41.990  45.110  62.980  1.00  0.00           H  
ATOM   3774  HB1 PHE A 260      42.580  43.150  65.290  1.00  0.00           H  
ATOM   3775  HB2 PHE A 260      43.170  44.900  65.090  1.00  0.00           H  
ATOM   3776  HD1 PHE A 260      44.940  45.510  63.790  1.00  0.00           H  
ATOM   3777  HD2 PHE A 260      43.360  41.560  63.640  1.00  0.00           H  
ATOM   3778  HE1 PHE A 260      46.740  44.830  62.400  1.00  0.00           H  
ATOM   3779  HE2 PHE A 260      45.530  40.740  62.540  1.00  0.00           H  
ATOM   3780  HZ  PHE A 260      47.340  42.450  62.070  1.00  0.00           H  
ATOM   3781  N   LEU A 261      40.040  42.460  63.460  1.00  0.00           N  
ATOM   3782  CA  LEU A 261      39.360  41.400  62.780  1.00  0.00           C  
ATOM   3783  C   LEU A 261      38.410  41.810  61.640  1.00  0.00           C  
ATOM   3784  O   LEU A 261      38.430  41.220  60.560  1.00  0.00           O  
ATOM   3785  CB  LEU A 261      38.680  40.450  63.810  1.00  0.00           C  
ATOM   3786  CG  LEU A 261      38.200  39.020  63.310  1.00  0.00           C  
ATOM   3787  CD1 LEU A 261      39.330  38.020  63.040  1.00  0.00           C  
ATOM   3788  CD2 LEU A 261      37.180  38.390  64.280  1.00  0.00           C  
ATOM   3789  HN  LEU A 261      39.720  42.630  64.380  1.00  0.00           H  
ATOM   3790  HA  LEU A 261      40.110  40.750  62.330  1.00  0.00           H  
ATOM   3791  HB1 LEU A 261      37.770  40.990  64.130  1.00  0.00           H  
ATOM   3792  HB2 LEU A 261      39.280  40.410  64.750  1.00  0.00           H  
ATOM   3793  HG  LEU A 261      37.620  39.240  62.400  1.00  0.00           H  
ATOM   3794 HD11 LEU A 261      40.170  38.400  62.440  1.00  0.00           H  
ATOM   3795 HD12 LEU A 261      39.820  37.800  64.020  1.00  0.00           H  
ATOM   3796 HD13 LEU A 261      38.780  37.170  62.620  1.00  0.00           H  
ATOM   3797 HD21 LEU A 261      36.260  39.030  64.270  1.00  0.00           H  
ATOM   3798 HD22 LEU A 261      36.780  37.450  63.830  1.00  0.00           H  
ATOM   3799 HD23 LEU A 261      37.590  38.250  65.300  1.00  0.00           H  
ATOM   3800  N   ILE A 262      37.520  42.840  61.850  1.00  0.00           N  
ATOM   3801  CA  ILE A 262      36.720  43.550  60.870  1.00  0.00           C  
ATOM   3802  C   ILE A 262      37.520  44.270  59.770  1.00  0.00           C  
ATOM   3803  O   ILE A 262      37.250  44.140  58.560  1.00  0.00           O  
ATOM   3804  CB  ILE A 262      35.550  44.410  61.410  1.00  0.00           C  
ATOM   3805  CG1 ILE A 262      34.600  43.390  62.140  1.00  0.00           C  
ATOM   3806  CG2 ILE A 262      34.820  45.470  60.520  1.00  0.00           C  
ATOM   3807  CD  ILE A 262      33.700  44.070  63.260  1.00  0.00           C  
ATOM   3808  HN  ILE A 262      37.520  43.230  62.770  1.00  0.00           H  
ATOM   3809  HA  ILE A 262      36.190  42.770  60.340  1.00  0.00           H  
ATOM   3810  HB  ILE A 262      36.060  44.890  62.270  1.00  0.00           H  
ATOM   3811 HG11 ILE A 262      35.290  42.710  62.700  1.00  0.00           H  
ATOM   3812 HG12 ILE A 262      33.940  42.840  61.440  1.00  0.00           H  
ATOM   3813 HG21 ILE A 262      34.480  44.980  59.580  1.00  0.00           H  
ATOM   3814 HG22 ILE A 262      33.940  45.950  60.970  1.00  0.00           H  
ATOM   3815 HG23 ILE A 262      35.630  46.200  60.320  1.00  0.00           H  
ATOM   3816  HD1 ILE A 262      34.440  44.660  63.820  1.00  0.00           H  
ATOM   3817  HD2 ILE A 262      32.990  44.740  62.700  1.00  0.00           H  
ATOM   3818  HD3 ILE A 262      33.120  43.300  63.800  1.00  0.00           H  
ATOM   3819  N   CYS A 263      38.540  45.030  60.130  1.00  0.00           N  
ATOM   3820  CA  CYS A 263      39.300  45.820  59.220  1.00  0.00           C  
ATOM   3821  C   CYS A 263      40.280  45.080  58.330  1.00  0.00           C  
ATOM   3822  O   CYS A 263      40.410  45.330  57.140  1.00  0.00           O  
ATOM   3823  CB  CYS A 263      40.020  47.040  59.910  1.00  0.00           C  
ATOM   3824  SG  CYS A 263      38.890  48.430  60.410  1.00  0.00           S  
ATOM   3825  HN  CYS A 263      38.810  45.160  61.080  1.00  0.00           H  
ATOM   3826  HA  CYS A 263      38.600  46.180  58.490  1.00  0.00           H  
ATOM   3827  HB1 CYS A 263      40.790  47.420  59.190  1.00  0.00           H  
ATOM   3828  HB2 CYS A 263      40.550  46.520  60.740  1.00  0.00           H  
ATOM   3829  HG1 CYS A 263      38.840  48.010  61.670  1.00  0.00           H  
ATOM   3830  N   TRP A 264      41.140  44.110  58.800  1.00  0.00           N  
ATOM   3831  CA  TRP A 264      42.150  43.430  58.030  1.00  0.00           C  
ATOM   3832  C   TRP A 264      41.720  42.040  57.470  1.00  0.00           C  
ATOM   3833  O   TRP A 264      42.200  41.560  56.460  1.00  0.00           O  
ATOM   3834  CB  TRP A 264      43.480  43.290  58.830  1.00  0.00           C  
ATOM   3835  CG  TRP A 264      44.380  44.440  58.740  1.00  0.00           C  
ATOM   3836  CD1 TRP A 264      44.990  45.290  59.640  1.00  0.00           C  
ATOM   3837  CD2 TRP A 264      44.940  44.870  57.460  1.00  0.00           C  
ATOM   3838  CE2 TRP A 264      45.840  45.950  57.750  1.00  0.00           C  
ATOM   3839  CE3 TRP A 264      44.820  44.470  56.150  1.00  0.00           C  
ATOM   3840  NE1 TRP A 264      45.790  46.190  59.070  1.00  0.00           N  
ATOM   3841  CZ2 TRP A 264      46.460  46.670  56.720  1.00  0.00           C  
ATOM   3842  CZ3 TRP A 264      45.460  45.210  55.090  1.00  0.00           C  
ATOM   3843  CH2 TRP A 264      46.230  46.300  55.440  1.00  0.00           C  
ATOM   3844  HN  TRP A 264      41.190  43.960  59.780  1.00  0.00           H  
ATOM   3845  HA  TRP A 264      42.290  44.070  57.170  1.00  0.00           H  
ATOM   3846  HB1 TRP A 264      44.080  42.440  58.410  1.00  0.00           H  
ATOM   3847  HB2 TRP A 264      43.320  43.020  59.890  1.00  0.00           H  
ATOM   3848  HD1 TRP A 264      44.680  45.270  60.680  1.00  0.00           H  
ATOM   3849  HE1 TRP A 264      46.170  46.990  59.490  1.00  0.00           H  
ATOM   3850  HE3 TRP A 264      44.190  43.670  55.770  1.00  0.00           H  
ATOM   3851  HZ2 TRP A 264      47.130  47.480  56.950  1.00  0.00           H  
ATOM   3852  HZ3 TRP A 264      45.490  44.840  54.090  1.00  0.00           H  
ATOM   3853  HH2 TRP A 264      46.830  46.820  54.700  1.00  0.00           H  
ATOM   3854  N   CYS A 265      40.740  41.410  58.130  1.00  0.00           N  
ATOM   3855  CA  CYS A 265      40.380  40.040  57.690  1.00  0.00           C  
ATOM   3856  C   CYS A 265      39.790  39.940  56.240  1.00  0.00           C  
ATOM   3857  O   CYS A 265      40.210  38.930  55.660  1.00  0.00           O  
ATOM   3858  CB  CYS A 265      39.480  39.260  58.620  1.00  0.00           C  
ATOM   3859  SG  CYS A 265      39.420  37.470  58.420  1.00  0.00           S  
ATOM   3860  HN  CYS A 265      40.420  41.770  59.010  1.00  0.00           H  
ATOM   3861  HA  CYS A 265      41.310  39.520  57.780  1.00  0.00           H  
ATOM   3862  HB1 CYS A 265      38.450  39.660  58.550  1.00  0.00           H  
ATOM   3863  HB2 CYS A 265      39.870  39.410  59.650  1.00  0.00           H  
ATOM   3864  HG1 CYS A 265      38.310  37.620  57.700  1.00  0.00           H  
ATOM   3865  N   PRO A 266      39.010  40.860  55.700  1.00  0.00           N  
ATOM   3866  CA  PRO A 266      38.480  40.650  54.330  1.00  0.00           C  
ATOM   3867  C   PRO A 266      39.520  40.710  53.240  1.00  0.00           C  
ATOM   3868  O   PRO A 266      39.480  39.880  52.370  1.00  0.00           O  
ATOM   3869  CB  PRO A 266      37.430  41.710  54.160  1.00  0.00           C  
ATOM   3870  CG  PRO A 266      36.960  42.090  55.570  1.00  0.00           C  
ATOM   3871  CD  PRO A 266      38.290  41.910  56.400  1.00  0.00           C  
ATOM   3872  HA  PRO A 266      37.970  39.710  54.340  1.00  0.00           H  
ATOM   3873  HB1 PRO A 266      36.680  41.370  53.410  1.00  0.00           H  
ATOM   3874  HB2 PRO A 266      37.880  42.630  53.740  1.00  0.00           H  
ATOM   3875  HG1 PRO A 266      36.190  41.360  55.900  1.00  0.00           H  
ATOM   3876  HG2 PRO A 266      36.580  43.130  55.600  1.00  0.00           H  
ATOM   3877  HD1 PRO A 266      38.190  41.660  57.470  1.00  0.00           H  
ATOM   3878  HD2 PRO A 266      38.800  42.890  56.330  1.00  0.00           H  
ATOM   3879  N   PHE A 267      40.480  41.670  53.260  1.00  0.00           N  
ATOM   3880  CA  PHE A 267      41.620  41.620  52.350  1.00  0.00           C  
ATOM   3881  C   PHE A 267      42.430  40.260  52.430  1.00  0.00           C  
ATOM   3882  O   PHE A 267      42.640  39.680  51.370  1.00  0.00           O  
ATOM   3883  CB  PHE A 267      42.640  42.840  52.580  1.00  0.00           C  
ATOM   3884  CG  PHE A 267      43.890  42.680  51.740  1.00  0.00           C  
ATOM   3885  CD1 PHE A 267      43.800  42.560  50.350  1.00  0.00           C  
ATOM   3886  CD2 PHE A 267      45.150  42.650  52.420  1.00  0.00           C  
ATOM   3887  CE1 PHE A 267      44.930  42.340  49.560  1.00  0.00           C  
ATOM   3888  CE2 PHE A 267      46.280  42.470  51.540  1.00  0.00           C  
ATOM   3889  CZ  PHE A 267      46.180  42.230  50.190  1.00  0.00           C  
ATOM   3890  HN  PHE A 267      40.460  42.380  53.970  1.00  0.00           H  
ATOM   3891  HA  PHE A 267      41.300  41.610  51.320  1.00  0.00           H  
ATOM   3892  HB1 PHE A 267      42.910  42.910  53.660  1.00  0.00           H  
ATOM   3893  HB2 PHE A 267      42.110  43.770  52.320  1.00  0.00           H  
ATOM   3894  HD1 PHE A 267      42.840  42.710  49.880  1.00  0.00           H  
ATOM   3895  HD2 PHE A 267      45.240  42.740  53.480  1.00  0.00           H  
ATOM   3896  HE1 PHE A 267      44.820  42.280  48.490  1.00  0.00           H  
ATOM   3897  HE2 PHE A 267      47.220  42.470  52.040  1.00  0.00           H  
ATOM   3898  HZ  PHE A 267      47.090  42.210  49.610  1.00  0.00           H  
ATOM   3899  N   PHE A 268      42.730  39.720  53.580  1.00  0.00           N  
ATOM   3900  CA  PHE A 268      43.480  38.520  53.590  1.00  0.00           C  
ATOM   3901  C   PHE A 268      42.790  37.220  53.300  1.00  0.00           C  
ATOM   3902  O   PHE A 268      43.380  36.350  52.640  1.00  0.00           O  
ATOM   3903  CB  PHE A 268      44.210  38.440  54.950  1.00  0.00           C  
ATOM   3904  CG  PHE A 268      45.210  39.550  55.150  1.00  0.00           C  
ATOM   3905  CD1 PHE A 268      46.370  39.680  54.360  1.00  0.00           C  
ATOM   3906  CD2 PHE A 268      45.080  40.460  56.240  1.00  0.00           C  
ATOM   3907  CE1 PHE A 268      47.360  40.620  54.590  1.00  0.00           C  
ATOM   3908  CE2 PHE A 268      46.120  41.370  56.510  1.00  0.00           C  
ATOM   3909  CZ  PHE A 268      47.260  41.410  55.710  1.00  0.00           C  
ATOM   3910  HN  PHE A 268      42.510  40.180  54.450  1.00  0.00           H  
ATOM   3911  HA  PHE A 268      44.230  38.610  52.810  1.00  0.00           H  
ATOM   3912  HB1 PHE A 268      44.790  37.490  54.930  1.00  0.00           H  
ATOM   3913  HB2 PHE A 268      43.440  38.560  55.740  1.00  0.00           H  
ATOM   3914  HD1 PHE A 268      46.480  38.950  53.570  1.00  0.00           H  
ATOM   3915  HD2 PHE A 268      44.230  40.360  56.900  1.00  0.00           H  
ATOM   3916  HE1 PHE A 268      48.180  40.700  53.890  1.00  0.00           H  
ATOM   3917  HE2 PHE A 268      45.940  42.070  57.300  1.00  0.00           H  
ATOM   3918  HZ  PHE A 268      47.990  42.200  55.800  1.00  0.00           H  
ATOM   3919  N   ILE A 269      41.500  37.020  53.700  1.00  0.00           N  
ATOM   3920  CA  ILE A 269      40.700  35.840  53.250  1.00  0.00           C  
ATOM   3921  C   ILE A 269      40.490  35.840  51.710  1.00  0.00           C  
ATOM   3922  O   ILE A 269      40.810  34.820  51.020  1.00  0.00           O  
ATOM   3923  CB  ILE A 269      39.450  35.610  54.090  1.00  0.00           C  
ATOM   3924  CG1 ILE A 269      38.850  34.160  53.700  1.00  0.00           C  
ATOM   3925  CG2 ILE A 269      38.400  36.710  53.910  1.00  0.00           C  
ATOM   3926  CD  ILE A 269      39.530  32.960  54.330  1.00  0.00           C  
ATOM   3927  HN  ILE A 269      41.180  37.650  54.400  1.00  0.00           H  
ATOM   3928  HA  ILE A 269      41.350  34.980  53.410  1.00  0.00           H  
ATOM   3929  HB  ILE A 269      39.810  35.630  55.150  1.00  0.00           H  
ATOM   3930 HG11 ILE A 269      38.950  33.950  52.610  1.00  0.00           H  
ATOM   3931 HG12 ILE A 269      37.770  34.120  53.940  1.00  0.00           H  
ATOM   3932 HG21 ILE A 269      37.550  36.510  54.600  1.00  0.00           H  
ATOM   3933 HG22 ILE A 269      38.830  37.690  54.180  1.00  0.00           H  
ATOM   3934 HG23 ILE A 269      38.100  36.810  52.850  1.00  0.00           H  
ATOM   3935  HD1 ILE A 269      39.460  32.960  55.430  1.00  0.00           H  
ATOM   3936  HD2 ILE A 269      38.950  32.040  54.120  1.00  0.00           H  
ATOM   3937  HD3 ILE A 269      40.550  32.960  53.890  1.00  0.00           H  
ATOM   3938  N   CYS A 270      40.190  37.000  51.150  1.00  0.00           N  
ATOM   3939  CA  CYS A 270      40.150  37.130  49.690  1.00  0.00           C  
ATOM   3940  C   CYS A 270      41.460  36.860  48.970  1.00  0.00           C  
ATOM   3941  O   CYS A 270      41.470  36.370  47.850  1.00  0.00           O  
ATOM   3942  CB  CYS A 270      39.640  38.550  49.360  1.00  0.00           C  
ATOM   3943  SG  CYS A 270      37.830  38.870  49.750  1.00  0.00           S  
ATOM   3944  HN  CYS A 270      39.930  37.790  51.710  1.00  0.00           H  
ATOM   3945  HA  CYS A 270      39.430  36.490  49.190  1.00  0.00           H  
ATOM   3946  HB1 CYS A 270      39.790  38.720  48.270  1.00  0.00           H  
ATOM   3947  HB2 CYS A 270      40.420  39.170  49.870  1.00  0.00           H  
ATOM   3948  HG1 CYS A 270      37.970  39.280  51.000  1.00  0.00           H  
ATOM   3949  N   THR A 271      42.570  37.210  49.570  1.00  0.00           N  
ATOM   3950  CA  THR A 271      43.960  36.990  49.080  1.00  0.00           C  
ATOM   3951  C   THR A 271      44.300  35.500  48.790  1.00  0.00           C  
ATOM   3952  O   THR A 271      44.980  35.250  47.770  1.00  0.00           O  
ATOM   3953  CB  THR A 271      44.950  37.610  50.030  1.00  0.00           C  
ATOM   3954  CG2 THR A 271      46.450  37.260  49.790  1.00  0.00           C  
ATOM   3955  OG1 THR A 271      44.860  39.050  50.010  1.00  0.00           O  
ATOM   3956  HN  THR A 271      42.570  37.920  50.270  1.00  0.00           H  
ATOM   3957  HA  THR A 271      44.030  37.450  48.110  1.00  0.00           H  
ATOM   3958  HB  THR A 271      44.840  37.250  51.080  1.00  0.00           H  
ATOM   3959  HG1 THR A 271      44.210  39.250  50.700  1.00  0.00           H  
ATOM   3960 HG21 THR A 271      46.540  36.160  49.670  1.00  0.00           H  
ATOM   3961 HG22 THR A 271      46.840  37.730  48.860  1.00  0.00           H  
ATOM   3962 HG23 THR A 271      47.110  37.460  50.660  1.00  0.00           H  
ATOM   3963  N   VAL A 272      43.760  34.600  49.570  1.00  0.00           N  
ATOM   3964  CA  VAL A 272      44.100  33.170  49.610  1.00  0.00           C  
ATOM   3965  C   VAL A 272      42.970  32.340  48.950  1.00  0.00           C  
ATOM   3966  O   VAL A 272      43.240  31.440  48.240  1.00  0.00           O  
ATOM   3967  CB  VAL A 272      44.320  32.600  51.030  1.00  0.00           C  
ATOM   3968  CG1 VAL A 272      43.060  32.470  52.020  1.00  0.00           C  
ATOM   3969  CG2 VAL A 272      44.980  31.270  50.870  1.00  0.00           C  
ATOM   3970  HN  VAL A 272      43.190  35.010  50.290  1.00  0.00           H  
ATOM   3971  HA  VAL A 272      44.950  33.030  48.960  1.00  0.00           H  
ATOM   3972  HB  VAL A 272      45.020  33.320  51.500  1.00  0.00           H  
ATOM   3973 HG11 VAL A 272      43.240  31.970  52.990  1.00  0.00           H  
ATOM   3974 HG12 VAL A 272      42.790  33.500  52.320  1.00  0.00           H  
ATOM   3975 HG13 VAL A 272      42.240  31.860  51.580  1.00  0.00           H  
ATOM   3976 HG21 VAL A 272      45.560  30.980  51.770  1.00  0.00           H  
ATOM   3977 HG22 VAL A 272      44.250  30.470  50.600  1.00  0.00           H  
ATOM   3978 HG23 VAL A 272      45.790  31.330  50.120  1.00  0.00           H  
ATOM   3979  N   MET A 273      41.770  32.850  49.050  1.00  0.00           N  
ATOM   3980  CA  MET A 273      40.710  32.400  48.180  1.00  0.00           C  
ATOM   3981  C   MET A 273      40.960  32.620  46.710  1.00  0.00           C  
ATOM   3982  O   MET A 273      40.750  31.730  45.900  1.00  0.00           O  
ATOM   3983  CB  MET A 273      39.320  33.080  48.490  1.00  0.00           C  
ATOM   3984  CG  MET A 273      38.720  32.720  49.890  1.00  0.00           C  
ATOM   3985  SD  MET A 273      37.230  33.560  50.400  1.00  0.00           S  
ATOM   3986  CE  MET A 273      36.480  32.230  51.370  1.00  0.00           C  
ATOM   3987  HN  MET A 273      41.500  33.600  49.650  1.00  0.00           H  
ATOM   3988  HA  MET A 273      40.530  31.340  48.370  1.00  0.00           H  
ATOM   3989  HB1 MET A 273      38.600  32.800  47.700  1.00  0.00           H  
ATOM   3990  HB2 MET A 273      39.480  34.170  48.550  1.00  0.00           H  
ATOM   3991  HG1 MET A 273      39.530  32.900  50.640  1.00  0.00           H  
ATOM   3992  HG2 MET A 273      38.450  31.640  49.880  1.00  0.00           H  
ATOM   3993  HE1 MET A 273      37.110  32.090  52.270  1.00  0.00           H  
ATOM   3994  HE2 MET A 273      35.520  32.700  51.670  1.00  0.00           H  
ATOM   3995  HE3 MET A 273      36.460  31.280  50.800  1.00  0.00           H  
ATOM   3996  N   ASP A 274      41.400  33.790  46.220  1.00  0.00           N  
ATOM   3997  CA  ASP A 274      41.460  34.070  44.820  1.00  0.00           C  
ATOM   3998  C   ASP A 274      42.310  33.110  43.940  1.00  0.00           C  
ATOM   3999  O   ASP A 274      41.880  32.750  42.880  1.00  0.00           O  
ATOM   4000  CB  ASP A 274      41.930  35.520  44.590  1.00  0.00           C  
ATOM   4001  CG  ASP A 274      41.130  36.260  43.520  1.00  0.00           C  
ATOM   4002  OD1 ASP A 274      41.460  37.450  43.140  1.00  0.00           O  
ATOM   4003  OD2 ASP A 274      40.170  35.640  42.930  1.00  0.00           O1-
ATOM   4004  HN  ASP A 274      41.760  34.430  46.890  1.00  0.00           H  
ATOM   4005  HA  ASP A 274      40.400  33.970  44.630  1.00  0.00           H  
ATOM   4006  HB1 ASP A 274      43.020  35.630  44.410  1.00  0.00           H  
ATOM   4007  HB2 ASP A 274      41.760  36.170  45.480  1.00  0.00           H  
ATOM   4008  N   PRO A 275      43.500  32.580  44.260  1.00  0.00           N  
ATOM   4009  CA  PRO A 275      44.270  31.720  43.380  1.00  0.00           C  
ATOM   4010  C   PRO A 275      43.510  30.310  43.410  1.00  0.00           C  
ATOM   4011  O   PRO A 275      43.500  29.720  42.370  1.00  0.00           O  
ATOM   4012  CB  PRO A 275      45.700  31.770  43.940  1.00  0.00           C  
ATOM   4013  CG  PRO A 275      45.560  32.390  45.350  1.00  0.00           C  
ATOM   4014  CD  PRO A 275      44.320  33.210  45.260  1.00  0.00           C  
ATOM   4015  HA  PRO A 275      44.200  32.030  42.360  1.00  0.00           H  
ATOM   4016  HB1 PRO A 275      46.370  32.480  43.420  1.00  0.00           H  
ATOM   4017  HB2 PRO A 275      46.260  30.810  43.880  1.00  0.00           H  
ATOM   4018  HG1 PRO A 275      46.340  33.100  45.690  1.00  0.00           H  
ATOM   4019  HG2 PRO A 275      45.350  31.670  46.170  1.00  0.00           H  
ATOM   4020  HD1 PRO A 275      44.570  34.270  45.050  1.00  0.00           H  
ATOM   4021  HD2 PRO A 275      43.750  33.310  46.210  1.00  0.00           H  
ATOM   4022  N   PHE A 276      43.090  29.890  44.610  1.00  0.00           N  
ATOM   4023  CA  PHE A 276      42.600  28.460  44.800  1.00  0.00           C  
ATOM   4024  C   PHE A 276      41.170  28.170  44.340  1.00  0.00           C  
ATOM   4025  O   PHE A 276      40.840  27.020  44.050  1.00  0.00           O  
ATOM   4026  CB  PHE A 276      42.840  27.840  46.250  1.00  0.00           C  
ATOM   4027  CG  PHE A 276      44.340  27.820  46.490  1.00  0.00           C  
ATOM   4028  CD1 PHE A 276      45.020  28.930  46.920  1.00  0.00           C  
ATOM   4029  CD2 PHE A 276      45.040  26.610  46.230  1.00  0.00           C  
ATOM   4030  CE1 PHE A 276      46.400  28.910  47.010  1.00  0.00           C  
ATOM   4031  CE2 PHE A 276      46.380  26.540  46.470  1.00  0.00           C  
ATOM   4032  CZ  PHE A 276      47.060  27.750  46.880  1.00  0.00           C  
ATOM   4033  HN  PHE A 276      43.020  30.460  45.420  1.00  0.00           H  
ATOM   4034  HA  PHE A 276      43.200  27.840  44.140  1.00  0.00           H  
ATOM   4035  HB1 PHE A 276      42.470  26.800  46.270  1.00  0.00           H  
ATOM   4036  HB2 PHE A 276      42.410  28.510  47.030  1.00  0.00           H  
ATOM   4037  HD1 PHE A 276      44.530  29.890  47.050  1.00  0.00           H  
ATOM   4038  HD2 PHE A 276      44.530  25.740  45.820  1.00  0.00           H  
ATOM   4039  HE1 PHE A 276      46.810  29.820  47.420  1.00  0.00           H  
ATOM   4040  HE2 PHE A 276      46.980  25.670  46.250  1.00  0.00           H  
ATOM   4041  HZ  PHE A 276      48.080  27.660  47.210  1.00  0.00           H  
ATOM   4042  N   LEU A 277      40.370  29.280  44.290  1.00  0.00           N  
ATOM   4043  CA  LEU A 277      39.080  29.170  43.610  1.00  0.00           C  
ATOM   4044  C   LEU A 277      39.200  29.810  42.190  1.00  0.00           C  
ATOM   4045  O   LEU A 277      38.250  30.160  41.500  1.00  0.00           O  
ATOM   4046  CB  LEU A 277      38.050  29.740  44.520  1.00  0.00           C  
ATOM   4047  CG  LEU A 277      37.930  29.040  45.890  1.00  0.00           C  
ATOM   4048  CD1 LEU A 277      36.700  29.500  46.650  1.00  0.00           C  
ATOM   4049  CD2 LEU A 277      37.860  27.520  45.790  1.00  0.00           C  
ATOM   4050  HN  LEU A 277      40.690  30.180  44.570  1.00  0.00           H  
ATOM   4051  HA  LEU A 277      38.750  28.150  43.420  1.00  0.00           H  
ATOM   4052  HB1 LEU A 277      37.010  29.770  44.120  1.00  0.00           H  
ATOM   4053  HB2 LEU A 277      38.270  30.820  44.680  1.00  0.00           H  
ATOM   4054  HG  LEU A 277      38.910  29.280  46.350  1.00  0.00           H  
ATOM   4055 HD11 LEU A 277      37.050  30.320  47.320  1.00  0.00           H  
ATOM   4056 HD12 LEU A 277      35.870  29.770  45.940  1.00  0.00           H  
ATOM   4057 HD13 LEU A 277      36.420  28.690  47.350  1.00  0.00           H  
ATOM   4058 HD21 LEU A 277      37.890  27.110  46.820  1.00  0.00           H  
ATOM   4059 HD22 LEU A 277      36.970  27.120  45.270  1.00  0.00           H  
ATOM   4060 HD23 LEU A 277      38.780  27.100  45.330  1.00  0.00           H  
ATOM   4061  N   HISEA 278      40.450  29.980  41.700  1.00  0.00           N  
ATOM   4062  CA  HISEA 278      40.850  30.440  40.350  1.00  0.00           C  
ATOM   4063  C   HISEA 278      40.220  31.680  39.770  1.00  0.00           C  
ATOM   4064  O   HISEA 278      39.610  31.630  38.680  1.00  0.00           O  
ATOM   4065  CB  HISEA 278      40.790  29.430  39.210  1.00  0.00           C  
ATOM   4066  CG  HISEA 278      41.710  28.320  39.650  1.00  0.00           C  
ATOM   4067  CD2 HISEA 278      43.070  28.120  39.490  1.00  0.00           C  
ATOM   4068  ND1 HISEA 278      41.120  27.210  40.260  1.00  0.00           N  
ATOM   4069  CE1 HISEA 278      42.150  26.400  40.490  1.00  0.00           C  
ATOM   4070  NE2 HISEA 278      43.340  26.940  40.080  1.00  0.00           N  
ATOM   4071  HN  HISEA 278      41.240  29.690  42.210  1.00  0.00           H  
ATOM   4072  HA  HISEA 278      41.910  30.640  40.420  1.00  0.00           H  
ATOM   4073  HB1 HISEA 278      41.260  29.740  38.260  1.00  0.00           H  
ATOM   4074  HB2 HISEA 278      39.750  29.090  39.110  1.00  0.00           H  
ATOM   4075  HD2 HISEA 278      43.730  28.890  39.110  1.00  0.00           H  
ATOM   4076  HE1 HISEA 278      42.110  25.400  40.920  1.00  0.00           H  
ATOM   4077  HE2 HISEA 278      44.280  26.640  40.240  1.00  0.00           H  
ATOM   4078  N   TYR A 279      40.520  32.790  40.460  1.00  0.00           N  
ATOM   4079  CA  TYR A 279      40.270  34.150  39.910  1.00  0.00           C  
ATOM   4080  C   TYR A 279      38.770  34.560  39.990  1.00  0.00           C  
ATOM   4081  O   TYR A 279      38.040  34.560  38.990  1.00  0.00           O  
ATOM   4082  CB  TYR A 279      41.080  34.350  38.620  1.00  0.00           C  
ATOM   4083  CG  TYR A 279      42.520  34.120  38.780  1.00  0.00           C  
ATOM   4084  CD1 TYR A 279      43.220  35.010  39.620  1.00  0.00           C  
ATOM   4085  CD2 TYR A 279      43.150  32.990  38.340  1.00  0.00           C  
ATOM   4086  CE1 TYR A 279      44.510  34.630  40.100  1.00  0.00           C  
ATOM   4087  CE2 TYR A 279      44.420  32.700  38.800  1.00  0.00           C  
ATOM   4088  CZ  TYR A 279      45.110  33.510  39.750  1.00  0.00           C  
ATOM   4089  OH  TYR A 279      46.430  33.100  40.140  1.00  0.00           O  
ATOM   4090  HN  TYR A 279      41.080  32.760  41.290  1.00  0.00           H  
ATOM   4091  HA  TYR A 279      40.730  34.780  40.660  1.00  0.00           H  
ATOM   4092  HB1 TYR A 279      40.950  35.370  38.180  1.00  0.00           H  
ATOM   4093  HB2 TYR A 279      40.710  33.610  37.870  1.00  0.00           H  
ATOM   4094  HD1 TYR A 279      42.780  35.950  39.920  1.00  0.00           H  
ATOM   4095  HD2 TYR A 279      42.680  32.280  37.660  1.00  0.00           H  
ATOM   4096  HE1 TYR A 279      45.030  35.300  40.770  1.00  0.00           H  
ATOM   4097  HE2 TYR A 279      44.890  31.770  38.480  1.00  0.00           H  
ATOM   4098  HH  TYR A 279      46.700  33.650  40.870  1.00  0.00           H  
ATOM   4099  N   ILE A 280      38.330  35.130  41.170  1.00  0.00           N  
ATOM   4100  CA  ILE A 280      36.950  35.280  41.590  1.00  0.00           C  
ATOM   4101  C   ILE A 280      36.720  36.650  42.280  1.00  0.00           C  
ATOM   4102  O   ILE A 280      35.590  37.170  42.330  1.00  0.00           O  
ATOM   4103  CB  ILE A 280      36.510  34.200  42.590  1.00  0.00           C  
ATOM   4104  CG1 ILE A 280      37.640  33.890  43.640  1.00  0.00           C  
ATOM   4105  CG2 ILE A 280      36.190  32.900  41.820  1.00  0.00           C  
ATOM   4106  CD  ILE A 280      37.100  33.310  44.950  1.00  0.00           C  
ATOM   4107  HN  ILE A 280      39.050  35.200  41.850  1.00  0.00           H  
ATOM   4108  HA  ILE A 280      36.330  35.320  40.700  1.00  0.00           H  
ATOM   4109  HB  ILE A 280      35.580  34.560  43.060  1.00  0.00           H  
ATOM   4110 HG11 ILE A 280      38.220  34.810  43.860  1.00  0.00           H  
ATOM   4111 HG12 ILE A 280      38.350  33.180  43.140  1.00  0.00           H  
ATOM   4112 HG21 ILE A 280      35.660  32.150  42.430  1.00  0.00           H  
ATOM   4113 HG22 ILE A 280      35.610  33.130  40.900  1.00  0.00           H  
ATOM   4114 HG23 ILE A 280      37.100  32.330  41.570  1.00  0.00           H  
ATOM   4115  HD1 ILE A 280      36.660  34.090  45.620  1.00  0.00           H  
ATOM   4116  HD2 ILE A 280      36.290  32.570  44.800  1.00  0.00           H  
ATOM   4117  HD3 ILE A 280      37.930  32.850  45.530  1.00  0.00           H  
ATOM   4118  N   ILE A 281      37.810  37.340  42.750  1.00  0.00           N  
ATOM   4119  CA  ILE A 281      37.740  38.590  43.570  1.00  0.00           C  
ATOM   4120  C   ILE A 281      38.100  39.810  42.690  1.00  0.00           C  
ATOM   4121  O   ILE A 281      39.250  39.960  42.500  1.00  0.00           O  
ATOM   4122  CB  ILE A 281      38.470  38.700  44.930  1.00  0.00           C  
ATOM   4123  CG1 ILE A 281      38.400  37.440  45.760  1.00  0.00           C  
ATOM   4124  CG2 ILE A 281      37.860  39.910  45.750  1.00  0.00           C  
ATOM   4125  CD  ILE A 281      37.030  37.180  46.420  1.00  0.00           C  
ATOM   4126  HN  ILE A 281      38.690  36.850  42.740  1.00  0.00           H  
ATOM   4127  HA  ILE A 281      36.720  38.840  43.850  1.00  0.00           H  
ATOM   4128  HB  ILE A 281      39.520  38.950  44.650  1.00  0.00           H  
ATOM   4129 HG11 ILE A 281      39.180  37.570  46.540  1.00  0.00           H  
ATOM   4130 HG12 ILE A 281      38.550  36.480  45.220  1.00  0.00           H  
ATOM   4131 HG21 ILE A 281      38.360  40.180  46.710  1.00  0.00           H  
ATOM   4132 HG22 ILE A 281      38.000  40.890  45.230  1.00  0.00           H  
ATOM   4133 HG23 ILE A 281      36.770  39.770  45.890  1.00  0.00           H  
ATOM   4134  HD1 ILE A 281      36.290  37.120  45.590  1.00  0.00           H  
ATOM   4135  HD2 ILE A 281      37.080  36.270  47.040  1.00  0.00           H  
ATOM   4136  HD3 ILE A 281      36.740  38.050  47.050  1.00  0.00           H  
ATOM   4137  N   PRO A 282      37.210  40.690  42.090  1.00  0.00           N  
ATOM   4138  CA  PRO A 282      37.650  41.880  41.280  1.00  0.00           C  
ATOM   4139  C   PRO A 282      38.810  42.700  41.950  1.00  0.00           C  
ATOM   4140  O   PRO A 282      38.760  42.830  43.180  1.00  0.00           O  
ATOM   4141  CB  PRO A 282      36.330  42.760  41.110  1.00  0.00           C  
ATOM   4142  CG  PRO A 282      35.180  41.770  41.340  1.00  0.00           C  
ATOM   4143  CD  PRO A 282      35.770  40.680  42.310  1.00  0.00           C  
ATOM   4144  HA  PRO A 282      38.070  41.380  40.420  1.00  0.00           H  
ATOM   4145  HB1 PRO A 282      36.290  43.040  40.040  1.00  0.00           H  
ATOM   4146  HB2 PRO A 282      36.270  43.550  41.880  1.00  0.00           H  
ATOM   4147  HG1 PRO A 282      34.950  41.290  40.360  1.00  0.00           H  
ATOM   4148  HG2 PRO A 282      34.300  42.180  41.880  1.00  0.00           H  
ATOM   4149  HD1 PRO A 282      35.530  39.620  42.140  1.00  0.00           H  
ATOM   4150  HD2 PRO A 282      35.430  40.930  43.350  1.00  0.00           H  
ATOM   4151  N   PRO A 283      39.800  43.230  41.330  1.00  0.00           N  
ATOM   4152  CA  PRO A 283      40.980  43.820  42.040  1.00  0.00           C  
ATOM   4153  C   PRO A 283      40.540  45.170  42.630  1.00  0.00           C  
ATOM   4154  O   PRO A 283      40.990  45.630  43.700  1.00  0.00           O  
ATOM   4155  CB  PRO A 283      42.080  43.900  41.000  1.00  0.00           C  
ATOM   4156  CG  PRO A 283      41.350  43.820  39.690  1.00  0.00           C  
ATOM   4157  CD  PRO A 283      40.120  43.010  39.910  1.00  0.00           C  
ATOM   4158  HA  PRO A 283      41.320  43.210  42.850  1.00  0.00           H  
ATOM   4159  HB1 PRO A 283      42.810  43.060  40.980  1.00  0.00           H  
ATOM   4160  HB2 PRO A 283      42.660  44.840  41.150  1.00  0.00           H  
ATOM   4161  HG1 PRO A 283      41.950  43.620  38.760  1.00  0.00           H  
ATOM   4162  HG2 PRO A 283      40.940  44.850  39.610  1.00  0.00           H  
ATOM   4163  HD1 PRO A 283      40.360  41.920  39.920  1.00  0.00           H  
ATOM   4164  HD2 PRO A 283      39.220  43.240  39.300  1.00  0.00           H  
ATOM   4165  N   THR A 284      39.610  45.910  41.960  1.00  0.00           N  
ATOM   4166  CA  THR A 284      38.920  47.180  42.400  1.00  0.00           C  
ATOM   4167  C   THR A 284      38.140  46.970  43.720  1.00  0.00           C  
ATOM   4168  O   THR A 284      38.230  47.860  44.590  1.00  0.00           O  
ATOM   4169  CB  THR A 284      37.860  47.620  41.360  1.00  0.00           C  
ATOM   4170  CG2 THR A 284      38.670  48.280  40.220  1.00  0.00           C  
ATOM   4171  OG1 THR A 284      37.080  46.570  40.750  1.00  0.00           O  
ATOM   4172  HN  THR A 284      39.240  45.570  41.090  1.00  0.00           H  
ATOM   4173  HA  THR A 284      39.700  47.910  42.600  1.00  0.00           H  
ATOM   4174  HB  THR A 284      37.060  48.290  41.740  1.00  0.00           H  
ATOM   4175  HG1 THR A 284      36.570  47.030  40.090  1.00  0.00           H  
ATOM   4176 HG21 THR A 284      39.170  49.270  40.380  1.00  0.00           H  
ATOM   4177 HG22 THR A 284      39.460  47.560  39.930  1.00  0.00           H  
ATOM   4178 HG23 THR A 284      38.020  48.520  39.370  1.00  0.00           H  
ATOM   4179  N   LEU A 285      37.400  45.850  43.900  1.00  0.00           N  
ATOM   4180  CA  LEU A 285      36.870  45.430  45.150  1.00  0.00           C  
ATOM   4181  C   LEU A 285      37.910  45.160  46.170  1.00  0.00           C  
ATOM   4182  O   LEU A 285      37.810  45.520  47.350  1.00  0.00           O  
ATOM   4183  CB  LEU A 285      35.920  44.160  45.010  1.00  0.00           C  
ATOM   4184  CG  LEU A 285      35.160  43.820  46.300  1.00  0.00           C  
ATOM   4185  CD1 LEU A 285      34.050  44.890  46.610  1.00  0.00           C  
ATOM   4186  CD2 LEU A 285      34.630  42.400  46.260  1.00  0.00           C  
ATOM   4187  HN  LEU A 285      37.240  45.290  43.090  1.00  0.00           H  
ATOM   4188  HA  LEU A 285      36.350  46.270  45.580  1.00  0.00           H  
ATOM   4189  HB1 LEU A 285      36.560  43.280  44.770  1.00  0.00           H  
ATOM   4190  HB2 LEU A 285      35.230  44.330  44.160  1.00  0.00           H  
ATOM   4191  HG  LEU A 285      35.940  43.700  47.090  1.00  0.00           H  
ATOM   4192 HD11 LEU A 285      34.520  45.890  46.700  1.00  0.00           H  
ATOM   4193 HD12 LEU A 285      33.270  44.870  45.840  1.00  0.00           H  
ATOM   4194 HD13 LEU A 285      33.470  44.660  47.530  1.00  0.00           H  
ATOM   4195 HD21 LEU A 285      35.380  41.630  45.930  1.00  0.00           H  
ATOM   4196 HD22 LEU A 285      34.300  42.090  47.280  1.00  0.00           H  
ATOM   4197 HD23 LEU A 285      33.840  42.310  45.480  1.00  0.00           H  
ATOM   4198  N   ASN A 286      38.980  44.490  45.750  1.00  0.00           N  
ATOM   4199  CA  ASN A 286      39.980  44.000  46.700  1.00  0.00           C  
ATOM   4200  C   ASN A 286      40.840  45.220  47.180  1.00  0.00           C  
ATOM   4201  O   ASN A 286      41.250  45.230  48.320  1.00  0.00           O  
ATOM   4202  CB  ASN A 286      40.960  42.910  46.010  1.00  0.00           C  
ATOM   4203  CG  ASN A 286      41.290  41.840  47.020  1.00  0.00           C  
ATOM   4204  ND2 ASN A 286      41.790  40.680  46.460  1.00  0.00           N  
ATOM   4205  OD1 ASN A 286      41.010  41.870  48.200  1.00  0.00           O  
ATOM   4206  HN  ASN A 286      39.100  44.200  44.810  1.00  0.00           H  
ATOM   4207  HA  ASN A 286      39.400  43.730  47.570  1.00  0.00           H  
ATOM   4208  HB1 ASN A 286      41.900  43.370  45.640  1.00  0.00           H  
ATOM   4209  HB2 ASN A 286      40.350  42.510  45.160  1.00  0.00           H  
ATOM   4210 HD21 ASN A 286      41.830  40.440  45.480  1.00  0.00           H  
ATOM   4211 HD22 ASN A 286      42.070  39.970  47.100  1.00  0.00           H  
ATOM   4212  N   ASP A 287      41.030  46.260  46.380  1.00  0.00           N  
ATOM   4213  CA  ASP A 287      41.480  47.590  46.640  1.00  0.00           C  
ATOM   4214  C   ASP A 287      40.600  48.350  47.630  1.00  0.00           C  
ATOM   4215  O   ASP A 287      41.150  49.000  48.460  1.00  0.00           O  
ATOM   4216  CB  ASP A 287      41.540  48.310  45.240  1.00  0.00           C  
ATOM   4217  CG  ASP A 287      42.160  49.750  45.340  1.00  0.00           C  
ATOM   4218  OD1 ASP A 287      43.210  49.970  45.980  1.00  0.00           O  
ATOM   4219  OD2 ASP A 287      41.610  50.730  44.710  1.00  0.00           O1-
ATOM   4220  HN  ASP A 287      40.660  46.210  45.450  1.00  0.00           H  
ATOM   4221  HA  ASP A 287      42.530  47.560  46.940  1.00  0.00           H  
ATOM   4222  HB1 ASP A 287      40.460  48.340  44.950  1.00  0.00           H  
ATOM   4223  HB2 ASP A 287      42.210  47.860  44.470  1.00  0.00           H  
ATOM   4224  N   VAL A 288      39.260  48.280  47.600  1.00  0.00           N  
ATOM   4225  CA  VAL A 288      38.520  48.760  48.720  1.00  0.00           C  
ATOM   4226  C   VAL A 288      38.840  48.020  50.080  1.00  0.00           C  
ATOM   4227  O   VAL A 288      38.840  48.550  51.150  1.00  0.00           O  
ATOM   4228  CB  VAL A 288      36.990  48.740  48.450  1.00  0.00           C  
ATOM   4229  CG1 VAL A 288      36.190  49.280  49.580  1.00  0.00           C  
ATOM   4230  CG2 VAL A 288      36.610  49.530  47.100  1.00  0.00           C  
ATOM   4231  HN  VAL A 288      38.820  47.710  46.920  1.00  0.00           H  
ATOM   4232  HA  VAL A 288      38.650  49.810  48.940  1.00  0.00           H  
ATOM   4233  HB  VAL A 288      36.570  47.700  48.360  1.00  0.00           H  
ATOM   4234 HG11 VAL A 288      36.840  50.060  50.040  1.00  0.00           H  
ATOM   4235 HG12 VAL A 288      35.260  49.770  49.210  1.00  0.00           H  
ATOM   4236 HG13 VAL A 288      35.960  48.540  50.370  1.00  0.00           H  
ATOM   4237 HG21 VAL A 288      37.060  49.060  46.200  1.00  0.00           H  
ATOM   4238 HG22 VAL A 288      35.530  49.720  46.950  1.00  0.00           H  
ATOM   4239 HG23 VAL A 288      37.080  50.540  47.120  1.00  0.00           H  
ATOM   4240  N   LEU A 289      39.050  46.660  50.080  1.00  0.00           N  
ATOM   4241  CA  LEU A 289      39.280  45.900  51.320  1.00  0.00           C  
ATOM   4242  C   LEU A 289      40.620  46.250  51.910  1.00  0.00           C  
ATOM   4243  O   LEU A 289      40.800  46.250  53.140  1.00  0.00           O  
ATOM   4244  CB  LEU A 289      39.020  44.380  50.990  1.00  0.00           C  
ATOM   4245  CG  LEU A 289      37.700  44.040  50.340  1.00  0.00           C  
ATOM   4246  CD1 LEU A 289      37.530  42.490  50.130  1.00  0.00           C  
ATOM   4247  CD2 LEU A 289      36.520  44.740  51.010  1.00  0.00           C  
ATOM   4248  HN  LEU A 289      38.960  46.110  49.260  1.00  0.00           H  
ATOM   4249  HA  LEU A 289      38.560  46.230  52.050  1.00  0.00           H  
ATOM   4250  HB1 LEU A 289      39.210  43.780  51.910  1.00  0.00           H  
ATOM   4251  HB2 LEU A 289      39.810  44.170  50.240  1.00  0.00           H  
ATOM   4252  HG  LEU A 289      37.700  44.510  49.330  1.00  0.00           H  
ATOM   4253 HD11 LEU A 289      38.210  42.050  49.370  1.00  0.00           H  
ATOM   4254 HD12 LEU A 289      37.650  42.030  51.140  1.00  0.00           H  
ATOM   4255 HD13 LEU A 289      36.510  42.230  49.770  1.00  0.00           H  
ATOM   4256 HD21 LEU A 289      35.520  44.380  50.660  1.00  0.00           H  
ATOM   4257 HD22 LEU A 289      36.530  44.580  52.100  1.00  0.00           H  
ATOM   4258 HD23 LEU A 289      36.520  45.830  50.810  1.00  0.00           H  
ATOM   4259  N   ILE A 290      41.570  46.570  51.040  1.00  0.00           N  
ATOM   4260  CA  ILE A 290      42.860  47.200  51.430  1.00  0.00           C  
ATOM   4261  C   ILE A 290      42.650  48.600  52.070  1.00  0.00           C  
ATOM   4262  O   ILE A 290      43.180  48.970  53.090  1.00  0.00           O  
ATOM   4263  CB  ILE A 290      43.840  47.330  50.270  1.00  0.00           C  
ATOM   4264  CG1 ILE A 290      44.250  45.920  49.770  1.00  0.00           C  
ATOM   4265  CG2 ILE A 290      45.090  48.200  50.610  1.00  0.00           C  
ATOM   4266  CD  ILE A 290      44.920  45.880  48.370  1.00  0.00           C  
ATOM   4267  HN  ILE A 290      41.470  46.400  50.060  1.00  0.00           H  
ATOM   4268  HA  ILE A 290      43.320  46.650  52.230  1.00  0.00           H  
ATOM   4269  HB  ILE A 290      43.320  47.810  49.410  1.00  0.00           H  
ATOM   4270 HG11 ILE A 290      43.340  45.310  49.640  1.00  0.00           H  
ATOM   4271 HG12 ILE A 290      44.960  45.360  50.420  1.00  0.00           H  
ATOM   4272 HG21 ILE A 290      45.900  47.840  49.930  1.00  0.00           H  
ATOM   4273 HG22 ILE A 290      45.070  49.300  50.430  1.00  0.00           H  
ATOM   4274 HG23 ILE A 290      45.460  48.010  51.640  1.00  0.00           H  
ATOM   4275  HD1 ILE A 290      46.000  46.100  48.510  1.00  0.00           H  
ATOM   4276  HD2 ILE A 290      44.650  44.890  47.940  1.00  0.00           H  
ATOM   4277  HD3 ILE A 290      44.490  46.690  47.730  1.00  0.00           H  
ATOM   4278  N   TRP A 291      41.660  49.330  51.610  1.00  0.00           N  
ATOM   4279  CA  TRP A 291      41.220  50.510  52.320  1.00  0.00           C  
ATOM   4280  C   TRP A 291      40.610  50.300  53.730  1.00  0.00           C  
ATOM   4281  O   TRP A 291      40.790  51.140  54.670  1.00  0.00           O  
ATOM   4282  CB  TRP A 291      40.400  51.460  51.460  1.00  0.00           C  
ATOM   4283  CG  TRP A 291      41.190  52.300  50.410  1.00  0.00           C  
ATOM   4284  CD1 TRP A 291      41.210  52.030  49.110  1.00  0.00           C  
ATOM   4285  CD2 TRP A 291      41.960  53.490  50.650  1.00  0.00           C  
ATOM   4286  CE2 TRP A 291      42.480  53.900  49.430  1.00  0.00           C  
ATOM   4287  CE3 TRP A 291      42.350  54.160  51.820  1.00  0.00           C  
ATOM   4288  NE1 TRP A 291      42.000  53.010  48.490  1.00  0.00           N  
ATOM   4289  CZ2 TRP A 291      43.410  54.980  49.430  1.00  0.00           C  
ATOM   4290  CZ3 TRP A 291      43.140  55.280  51.750  1.00  0.00           C  
ATOM   4291  CH2 TRP A 291      43.730  55.660  50.570  1.00  0.00           C  
ATOM   4292  HN  TRP A 291      41.130  49.020  50.830  1.00  0.00           H  
ATOM   4293  HA  TRP A 291      42.030  51.210  52.450  1.00  0.00           H  
ATOM   4294  HB1 TRP A 291      39.750  52.130  52.070  1.00  0.00           H  
ATOM   4295  HB2 TRP A 291      39.660  50.800  50.980  1.00  0.00           H  
ATOM   4296  HD1 TRP A 291      40.670  51.220  48.640  1.00  0.00           H  
ATOM   4297  HE1 TRP A 291      42.060  53.030  47.510  1.00  0.00           H  
ATOM   4298  HE3 TRP A 291      42.070  53.760  52.780  1.00  0.00           H  
ATOM   4299  HZ2 TRP A 291      43.860  55.280  48.490  1.00  0.00           H  
ATOM   4300  HZ3 TRP A 291      43.360  55.770  52.690  1.00  0.00           H  
ATOM   4301  HH2 TRP A 291      44.380  56.510  50.500  1.00  0.00           H  
ATOM   4302  N   PHE A 292      39.880  49.260  53.900  1.00  0.00           N  
ATOM   4303  CA  PHE A 292      39.490  48.770  55.250  1.00  0.00           C  
ATOM   4304  C   PHE A 292      40.630  48.490  56.170  1.00  0.00           C  
ATOM   4305  O   PHE A 292      40.720  48.820  57.360  1.00  0.00           O  
ATOM   4306  CB  PHE A 292      38.470  47.640  55.240  1.00  0.00           C  
ATOM   4307  CG  PHE A 292      37.050  48.210  55.210  1.00  0.00           C  
ATOM   4308  CD1 PHE A 292      36.480  48.800  56.350  1.00  0.00           C  
ATOM   4309  CD2 PHE A 292      36.390  48.330  53.990  1.00  0.00           C  
ATOM   4310  CE1 PHE A 292      35.240  49.400  56.250  1.00  0.00           C  
ATOM   4311  CE2 PHE A 292      35.090  48.850  53.900  1.00  0.00           C  
ATOM   4312  CZ  PHE A 292      34.610  49.470  54.980  1.00  0.00           C  
ATOM   4313  HN  PHE A 292      39.380  48.820  53.170  1.00  0.00           H  
ATOM   4314  HA  PHE A 292      38.990  49.630  55.680  1.00  0.00           H  
ATOM   4315  HB1 PHE A 292      38.660  47.040  56.150  1.00  0.00           H  
ATOM   4316  HB2 PHE A 292      38.760  46.950  54.420  1.00  0.00           H  
ATOM   4317  HD1 PHE A 292      36.890  48.750  57.340  1.00  0.00           H  
ATOM   4318  HD2 PHE A 292      36.940  48.160  53.080  1.00  0.00           H  
ATOM   4319  HE1 PHE A 292      34.850  49.870  57.130  1.00  0.00           H  
ATOM   4320  HE2 PHE A 292      34.470  48.790  53.010  1.00  0.00           H  
ATOM   4321  HZ  PHE A 292      33.650  49.940  54.980  1.00  0.00           H  
ATOM   4322  N   GLY A 293      41.740  47.950  55.590  1.00  0.00           N  
ATOM   4323  CA  GLY A 293      43.010  47.770  56.300  1.00  0.00           C  
ATOM   4324  C   GLY A 293      43.790  49.000  56.550  1.00  0.00           C  
ATOM   4325  O   GLY A 293      44.600  49.120  57.450  1.00  0.00           O  
ATOM   4326  HN  GLY A 293      41.720  47.520  54.690  1.00  0.00           H  
ATOM   4327  HA1 GLY A 293      42.730  47.290  57.230  1.00  0.00           H  
ATOM   4328  HA2 GLY A 293      43.640  47.280  55.570  1.00  0.00           H  
ATOM   4329  N   TYR A 294      43.690  50.050  55.730  1.00  0.00           N  
ATOM   4330  CA  TYR A 294      44.380  51.380  55.970  1.00  0.00           C  
ATOM   4331  C   TYR A 294      43.590  52.260  56.960  1.00  0.00           C  
ATOM   4332  O   TYR A 294      44.160  53.100  57.610  1.00  0.00           O  
ATOM   4333  CB  TYR A 294      44.620  52.150  54.620  1.00  0.00           C  
ATOM   4334  CG  TYR A 294      45.580  51.520  53.560  1.00  0.00           C  
ATOM   4335  CD1 TYR A 294      46.520  50.530  53.890  1.00  0.00           C  
ATOM   4336  CD2 TYR A 294      45.480  52.060  52.300  1.00  0.00           C  
ATOM   4337  CE1 TYR A 294      47.360  49.970  52.840  1.00  0.00           C  
ATOM   4338  CE2 TYR A 294      46.190  51.490  51.220  1.00  0.00           C  
ATOM   4339  CZ  TYR A 294      47.140  50.490  51.540  1.00  0.00           C  
ATOM   4340  OH  TYR A 294      47.970  50.040  50.500  1.00  0.00           O  
ATOM   4341  HN  TYR A 294      43.270  49.910  54.830  1.00  0.00           H  
ATOM   4342  HA  TYR A 294      45.300  51.190  56.520  1.00  0.00           H  
ATOM   4343  HB1 TYR A 294      45.000  53.170  54.830  1.00  0.00           H  
ATOM   4344  HB2 TYR A 294      43.620  52.190  54.130  1.00  0.00           H  
ATOM   4345  HD1 TYR A 294      46.730  50.250  54.910  1.00  0.00           H  
ATOM   4346  HD2 TYR A 294      44.680  52.780  52.160  1.00  0.00           H  
ATOM   4347  HE1 TYR A 294      48.020  49.140  53.090  1.00  0.00           H  
ATOM   4348  HE2 TYR A 294      46.050  51.870  50.220  1.00  0.00           H  
ATOM   4349  HH  TYR A 294      48.810  49.730  50.860  1.00  0.00           H  
ATOM   4350  N   LEU A 295      42.340  51.830  57.130  1.00  0.00           N  
ATOM   4351  CA  LEU A 295      41.470  52.370  58.170  1.00  0.00           C  
ATOM   4352  C   LEU A 295      42.020  52.030  59.530  1.00  0.00           C  
ATOM   4353  O   LEU A 295      42.130  52.880  60.430  1.00  0.00           O  
ATOM   4354  CB  LEU A 295      39.960  51.940  57.960  1.00  0.00           C  
ATOM   4355  CG  LEU A 295      38.920  52.480  58.910  1.00  0.00           C  
ATOM   4356  CD1 LEU A 295      39.000  54.080  59.030  1.00  0.00           C  
ATOM   4357  CD2 LEU A 295      37.470  52.000  58.530  1.00  0.00           C  
ATOM   4358  HN  LEU A 295      42.000  51.330  56.350  1.00  0.00           H  
ATOM   4359  HA  LEU A 295      41.540  53.450  58.160  1.00  0.00           H  
ATOM   4360  HB1 LEU A 295      39.950  50.840  58.010  1.00  0.00           H  
ATOM   4361  HB2 LEU A 295      39.730  52.120  56.890  1.00  0.00           H  
ATOM   4362  HG  LEU A 295      39.160  52.250  59.970  1.00  0.00           H  
ATOM   4363 HD11 LEU A 295      38.700  54.400  60.050  1.00  0.00           H  
ATOM   4364 HD12 LEU A 295      39.970  54.590  58.810  1.00  0.00           H  
ATOM   4365 HD13 LEU A 295      38.180  54.570  58.460  1.00  0.00           H  
ATOM   4366 HD21 LEU A 295      37.400  50.910  58.720  1.00  0.00           H  
ATOM   4367 HD22 LEU A 295      36.690  52.540  59.100  1.00  0.00           H  
ATOM   4368 HD23 LEU A 295      37.300  52.080  57.440  1.00  0.00           H  
ATOM   4369  N   ASN A 296      42.590  50.810  59.700  1.00  0.00           N  
ATOM   4370  CA  ASN A 296      43.290  50.340  60.910  1.00  0.00           C  
ATOM   4371  C   ASN A 296      44.340  51.400  61.490  1.00  0.00           C  
ATOM   4372  O   ASN A 296      44.320  51.800  62.640  1.00  0.00           O  
ATOM   4373  CB  ASN A 296      43.860  48.890  60.850  1.00  0.00           C  
ATOM   4374  CG  ASN A 296      44.130  48.330  62.220  1.00  0.00           C  
ATOM   4375  ND2 ASN A 296      45.460  48.290  62.580  1.00  0.00           N  
ATOM   4376  OD1 ASN A 296      43.210  47.890  62.980  1.00  0.00           O  
ATOM   4377  HN  ASN A 296      42.450  50.120  58.980  1.00  0.00           H  
ATOM   4378  HA  ASN A 296      42.500  50.310  61.660  1.00  0.00           H  
ATOM   4379  HB1 ASN A 296      44.810  48.920  60.250  1.00  0.00           H  
ATOM   4380  HB2 ASN A 296      43.150  48.180  60.360  1.00  0.00           H  
ATOM   4381 HD21 ASN A 296      45.680  47.940  63.480  1.00  0.00           H  
ATOM   4382 HD22 ASN A 296      46.170  48.500  61.900  1.00  0.00           H  
ATOM   4383  N   SER A 297      45.210  51.950  60.660  1.00  0.00           N  
ATOM   4384  CA  SER A 297      46.240  52.970  61.000  1.00  0.00           C  
ATOM   4385  C   SER A 297      45.630  54.330  61.480  1.00  0.00           C  
ATOM   4386  O   SER A 297      46.350  54.990  62.280  1.00  0.00           O  
ATOM   4387  CB  SER A 297      47.110  53.170  59.720  1.00  0.00           C  
ATOM   4388  OG  SER A 297      47.670  51.980  59.260  1.00  0.00           O  
ATOM   4389  HN  SER A 297      45.130  51.530  59.770  1.00  0.00           H  
ATOM   4390  HA  SER A 297      46.840  52.600  61.820  1.00  0.00           H  
ATOM   4391  HB1 SER A 297      47.920  53.940  59.780  1.00  0.00           H  
ATOM   4392  HB2 SER A 297      46.440  53.500  58.900  1.00  0.00           H  
ATOM   4393  HG1 SER A 297      48.460  51.900  59.800  1.00  0.00           H  
ATOM   4394  N   THR A 298      44.370  54.730  61.100  1.00  0.00           N  
ATOM   4395  CA  THR A 298      43.640  55.800  61.820  1.00  0.00           C  
ATOM   4396  C   THR A 298      43.220  55.480  63.310  1.00  0.00           C  
ATOM   4397  O   THR A 298      43.140  56.330  64.100  1.00  0.00           O  
ATOM   4398  CB  THR A 298      42.440  56.340  61.150  1.00  0.00           C  
ATOM   4399  CG2 THR A 298      42.740  56.470  59.610  1.00  0.00           C  
ATOM   4400  OG1 THR A 298      41.270  55.500  61.190  1.00  0.00           O  
ATOM   4401  HN  THR A 298      43.790  54.270  60.430  1.00  0.00           H  
ATOM   4402  HA  THR A 298      44.290  56.660  61.810  1.00  0.00           H  
ATOM   4403  HB  THR A 298      42.230  57.380  61.490  1.00  0.00           H  
ATOM   4404  HG1 THR A 298      41.560  54.580  61.260  1.00  0.00           H  
ATOM   4405 HG21 THR A 298      43.770  56.880  59.480  1.00  0.00           H  
ATOM   4406 HG22 THR A 298      42.690  55.490  59.090  1.00  0.00           H  
ATOM   4407 HG23 THR A 298      41.990  57.120  59.120  1.00  0.00           H  
ATOM   4408  N   PHE A 299      43.030  54.180  63.650  1.00  0.00           N  
ATOM   4409  CA  PHE A 299      42.610  53.830  65.000  1.00  0.00           C  
ATOM   4410  C   PHE A 299      43.800  53.620  65.910  1.00  0.00           C  
ATOM   4411  O   PHE A 299      43.730  53.820  67.090  1.00  0.00           O  
ATOM   4412  CB  PHE A 299      41.660  52.520  64.910  1.00  0.00           C  
ATOM   4413  CG  PHE A 299      41.170  52.020  66.210  1.00  0.00           C  
ATOM   4414  CD1 PHE A 299      39.970  52.520  66.720  1.00  0.00           C  
ATOM   4415  CD2 PHE A 299      41.670  50.870  66.840  1.00  0.00           C  
ATOM   4416  CE1 PHE A 299      39.290  51.880  67.770  1.00  0.00           C  
ATOM   4417  CE2 PHE A 299      41.150  50.370  68.070  1.00  0.00           C  
ATOM   4418  CZ  PHE A 299      39.900  50.900  68.520  1.00  0.00           C  
ATOM   4419  HN  PHE A 299      43.140  53.440  63.000  1.00  0.00           H  
ATOM   4420  HA  PHE A 299      42.070  54.660  65.400  1.00  0.00           H  
ATOM   4421  HB1 PHE A 299      42.250  51.720  64.410  1.00  0.00           H  
ATOM   4422  HB2 PHE A 299      40.770  52.660  64.250  1.00  0.00           H  
ATOM   4423  HD1 PHE A 299      39.510  53.370  66.230  1.00  0.00           H  
ATOM   4424  HD2 PHE A 299      42.550  50.440  66.380  1.00  0.00           H  
ATOM   4425  HE1 PHE A 299      38.430  52.420  68.160  1.00  0.00           H  
ATOM   4426  HE2 PHE A 299      41.570  49.530  68.610  1.00  0.00           H  
ATOM   4427  HZ  PHE A 299      39.420  50.310  69.280  1.00  0.00           H  
ATOM   4428  N   ASN A 300      44.950  53.230  65.360  1.00  0.00           N  
ATOM   4429  CA  ASN A 300      46.150  52.800  66.130  1.00  0.00           C  
ATOM   4430  C   ASN A 300      46.800  53.790  67.120  1.00  0.00           C  
ATOM   4431  O   ASN A 300      46.960  53.460  68.350  1.00  0.00           O  
ATOM   4432  CB  ASN A 300      47.230  52.270  65.180  1.00  0.00           C  
ATOM   4433  CG  ASN A 300      46.950  50.900  64.540  1.00  0.00           C  
ATOM   4434  ND2 ASN A 300      47.630  50.730  63.390  1.00  0.00           N  
ATOM   4435  OD1 ASN A 300      46.170  50.030  64.980  1.00  0.00           O  
ATOM   4436  HN  ASN A 300      44.960  53.000  64.390  1.00  0.00           H  
ATOM   4437  HA  ASN A 300      45.870  51.980  66.790  1.00  0.00           H  
ATOM   4438  HB1 ASN A 300      48.210  52.130  65.680  1.00  0.00           H  
ATOM   4439  HB2 ASN A 300      47.450  53.020  64.400  1.00  0.00           H  
ATOM   4440 HD21 ASN A 300      48.420  51.320  63.230  1.00  0.00           H  
ATOM   4441 HD22 ASN A 300      47.510  49.950  62.770  1.00  0.00           H  
ATOM   4442  N   PRO A 301      47.000  55.070  66.790  1.00  0.00           N  
ATOM   4443  CA  PRO A 301      47.190  56.040  67.820  1.00  0.00           C  
ATOM   4444  C   PRO A 301      46.020  56.330  68.740  1.00  0.00           C  
ATOM   4445  O   PRO A 301      46.180  56.860  69.870  1.00  0.00           O  
ATOM   4446  CB  PRO A 301      47.600  57.280  67.000  1.00  0.00           C  
ATOM   4447  CG  PRO A 301      46.840  57.190  65.720  1.00  0.00           C  
ATOM   4448  CD  PRO A 301      47.090  55.670  65.490  1.00  0.00           C  
ATOM   4449  HA  PRO A 301      48.030  55.640  68.380  1.00  0.00           H  
ATOM   4450  HB1 PRO A 301      48.710  57.260  66.930  1.00  0.00           H  
ATOM   4451  HB2 PRO A 301      47.420  58.260  67.470  1.00  0.00           H  
ATOM   4452  HG1 PRO A 301      47.130  57.870  64.900  1.00  0.00           H  
ATOM   4453  HG2 PRO A 301      45.760  57.370  65.930  1.00  0.00           H  
ATOM   4454  HD1 PRO A 301      48.080  55.500  65.030  1.00  0.00           H  
ATOM   4455  HD2 PRO A 301      46.260  55.270  64.850  1.00  0.00           H  
ATOM   4456  N   MET A 302      44.780  56.000  68.450  1.00  0.00           N  
ATOM   4457  CA  MET A 302      43.650  56.220  69.390  1.00  0.00           C  
ATOM   4458  C   MET A 302      43.790  55.300  70.630  1.00  0.00           C  
ATOM   4459  O   MET A 302      43.620  55.680  71.760  1.00  0.00           O  
ATOM   4460  CB  MET A 302      42.300  55.970  68.660  1.00  0.00           C  
ATOM   4461  CG  MET A 302      42.130  56.910  67.420  1.00  0.00           C  
ATOM   4462  SD  MET A 302      42.290  58.710  67.740  1.00  0.00           S  
ATOM   4463  CE  MET A 302      43.540  59.240  66.710  1.00  0.00           C  
ATOM   4464  HN  MET A 302      44.740  55.580  67.550  1.00  0.00           H  
ATOM   4465  HA  MET A 302      43.570  57.250  69.720  1.00  0.00           H  
ATOM   4466  HB1 MET A 302      41.550  56.300  69.420  1.00  0.00           H  
ATOM   4467  HB2 MET A 302      42.110  54.910  68.390  1.00  0.00           H  
ATOM   4468  HG1 MET A 302      41.130  56.700  66.970  1.00  0.00           H  
ATOM   4469  HG2 MET A 302      42.850  56.530  66.670  1.00  0.00           H  
ATOM   4470  HE1 MET A 302      43.740  60.320  66.880  1.00  0.00           H  
ATOM   4471  HE2 MET A 302      44.500  58.690  66.740  1.00  0.00           H  
ATOM   4472  HE3 MET A 302      43.150  59.070  65.680  1.00  0.00           H  
ATOM   4473  N   VAL A 303      44.170  54.080  70.290  1.00  0.00           N  
ATOM   4474  CA  VAL A 303      44.170  53.100  71.350  1.00  0.00           C  
ATOM   4475  C   VAL A 303      45.520  52.890  71.970  1.00  0.00           C  
ATOM   4476  O   VAL A 303      45.580  52.460  73.120  1.00  0.00           O  
ATOM   4477  CB  VAL A 303      43.520  51.760  70.820  1.00  0.00           C  
ATOM   4478  CG1 VAL A 303      42.000  51.980  70.900  1.00  0.00           C  
ATOM   4479  CG2 VAL A 303      44.210  51.390  69.520  1.00  0.00           C  
ATOM   4480  HN  VAL A 303      44.250  53.810  69.330  1.00  0.00           H  
ATOM   4481  HA  VAL A 303      43.730  53.440  72.280  1.00  0.00           H  
ATOM   4482  HB  VAL A 303      43.820  50.960  71.530  1.00  0.00           H  
ATOM   4483 HG11 VAL A 303      41.690  52.600  70.030  1.00  0.00           H  
ATOM   4484 HG12 VAL A 303      41.580  50.960  70.720  1.00  0.00           H  
ATOM   4485 HG13 VAL A 303      41.640  52.480  71.830  1.00  0.00           H  
ATOM   4486 HG21 VAL A 303      43.900  52.160  68.780  1.00  0.00           H  
ATOM   4487 HG22 VAL A 303      45.310  51.370  69.590  1.00  0.00           H  
ATOM   4488 HG23 VAL A 303      43.930  50.410  69.090  1.00  0.00           H  
ATOM   4489  N   TYR A 304      46.650  53.240  71.230  1.00  0.00           N  
ATOM   4490  CA  TYR A 304      47.990  52.940  71.800  1.00  0.00           C  
ATOM   4491  C   TYR A 304      48.650  54.270  72.240  1.00  0.00           C  
ATOM   4492  O   TYR A 304      49.880  54.350  72.550  1.00  0.00           O  
ATOM   4493  CB  TYR A 304      48.890  52.090  70.900  1.00  0.00           C  
ATOM   4494  CG  TYR A 304      48.300  50.700  70.640  1.00  0.00           C  
ATOM   4495  CD1 TYR A 304      47.830  50.370  69.370  1.00  0.00           C  
ATOM   4496  CD2 TYR A 304      48.280  49.720  71.600  1.00  0.00           C  
ATOM   4497  CE1 TYR A 304      47.110  49.190  69.130  1.00  0.00           C  
ATOM   4498  CE2 TYR A 304      47.670  48.500  71.400  1.00  0.00           C  
ATOM   4499  CZ  TYR A 304      47.080  48.180  70.140  1.00  0.00           C  
ATOM   4500  OH  TYR A 304      46.460  46.920  70.070  1.00  0.00           O  
ATOM   4501  HN  TYR A 304      46.640  53.670  70.350  1.00  0.00           H  
ATOM   4502  HA  TYR A 304      47.960  52.330  72.680  1.00  0.00           H  
ATOM   4503  HB1 TYR A 304      49.880  52.010  71.360  1.00  0.00           H  
ATOM   4504  HB2 TYR A 304      49.070  52.570  69.920  1.00  0.00           H  
ATOM   4505  HD1 TYR A 304      47.970  51.110  68.590  1.00  0.00           H  
ATOM   4506  HD2 TYR A 304      48.810  49.860  72.540  1.00  0.00           H  
ATOM   4507  HE1 TYR A 304      46.720  49.060  68.120  1.00  0.00           H  
ATOM   4508  HE2 TYR A 304      47.620  47.850  72.260  1.00  0.00           H  
ATOM   4509  HH  TYR A 304      45.950  46.880  69.250  1.00  0.00           H  
ATOM   4510  N   ALA A 305      47.810  55.320  72.400  1.00  0.00           N  
ATOM   4511  CA  ALA A 305      48.350  56.590  72.920  1.00  0.00           C  
ATOM   4512  C   ALA A 305      47.200  57.350  73.480  1.00  0.00           C  
ATOM   4513  O   ALA A 305      47.230  57.570  74.650  1.00  0.00           O  
ATOM   4514  CB  ALA A 305      49.150  57.300  71.770  1.00  0.00           C  
ATOM   4515  HN  ALA A 305      46.850  55.270  72.140  1.00  0.00           H  
ATOM   4516  HA  ALA A 305      49.030  56.340  73.710  1.00  0.00           H  
ATOM   4517  HB1 ALA A 305      48.490  57.660  70.950  1.00  0.00           H  
ATOM   4518  HB2 ALA A 305      49.740  58.150  72.180  1.00  0.00           H  
ATOM   4519  HB3 ALA A 305      49.840  56.540  71.350  1.00  0.00           H  
ATOM   4520  N   PHE A 306      46.230  57.830  72.650  1.00  0.00           N  
ATOM   4521  CA  PHE A 306      45.260  58.840  73.100  1.00  0.00           C  
ATOM   4522  C   PHE A 306      44.400  58.450  74.180  1.00  0.00           C  
ATOM   4523  O   PHE A 306      43.740  59.260  74.800  1.00  0.00           O  
ATOM   4524  CB  PHE A 306      44.420  59.340  71.930  1.00  0.00           C  
ATOM   4525  CG  PHE A 306      45.060  60.320  70.970  1.00  0.00           C  
ATOM   4526  CD1 PHE A 306      44.370  61.520  70.570  1.00  0.00           C  
ATOM   4527  CD2 PHE A 306      46.340  60.150  70.470  1.00  0.00           C  
ATOM   4528  CE1 PHE A 306      44.940  62.360  69.630  1.00  0.00           C  
ATOM   4529  CE2 PHE A 306      47.020  61.130  69.650  1.00  0.00           C  
ATOM   4530  CZ  PHE A 306      46.250  62.140  69.090  1.00  0.00           C  
ATOM   4531  HN  PHE A 306      46.170  57.590  71.690  1.00  0.00           H  
ATOM   4532  HA  PHE A 306      45.880  59.640  73.480  1.00  0.00           H  
ATOM   4533  HB1 PHE A 306      43.490  59.800  72.350  1.00  0.00           H  
ATOM   4534  HB2 PHE A 306      43.920  58.560  71.300  1.00  0.00           H  
ATOM   4535  HD1 PHE A 306      43.390  61.750  70.940  1.00  0.00           H  
ATOM   4536  HD2 PHE A 306      46.920  59.260  70.610  1.00  0.00           H  
ATOM   4537  HE1 PHE A 306      44.340  63.170  69.250  1.00  0.00           H  
ATOM   4538  HE2 PHE A 306      48.000  60.920  69.240  1.00  0.00           H  
ATOM   4539  HZ  PHE A 306      46.630  62.870  68.390  1.00  0.00           H  
ATOM   4540  N   PHE A 307      44.340  57.170  74.540  1.00  0.00           N  
ATOM   4541  CA  PHE A 307      43.510  56.630  75.610  1.00  0.00           C  
ATOM   4542  C   PHE A 307      44.160  56.660  76.990  1.00  0.00           C  
ATOM   4543  O   PHE A 307      43.450  56.770  78.000  1.00  0.00           O  
ATOM   4544  CB  PHE A 307      43.090  55.180  75.220  1.00  0.00           C  
ATOM   4545  CG  PHE A 307      42.590  54.220  76.270  1.00  0.00           C  
ATOM   4546  CD1 PHE A 307      43.060  52.890  76.260  1.00  0.00           C  
ATOM   4547  CD2 PHE A 307      41.460  54.620  77.030  1.00  0.00           C  
ATOM   4548  CE1 PHE A 307      42.480  51.990  77.140  1.00  0.00           C  
ATOM   4549  CE2 PHE A 307      40.800  53.660  77.780  1.00  0.00           C  
ATOM   4550  CZ  PHE A 307      41.270  52.310  77.840  1.00  0.00           C  
ATOM   4551  HN  PHE A 307      44.810  56.450  74.050  1.00  0.00           H  
ATOM   4552  HA  PHE A 307      42.600  57.160  75.830  1.00  0.00           H  
ATOM   4553  HB1 PHE A 307      44.000  54.690  74.810  1.00  0.00           H  
ATOM   4554  HB2 PHE A 307      42.450  55.090  74.310  1.00  0.00           H  
ATOM   4555  HD1 PHE A 307      43.930  52.580  75.710  1.00  0.00           H  
ATOM   4556  HD2 PHE A 307      41.140  55.650  76.960  1.00  0.00           H  
ATOM   4557  HE1 PHE A 307      42.860  50.980  77.270  1.00  0.00           H  
ATOM   4558  HE2 PHE A 307      39.960  53.810  78.450  1.00  0.00           H  
ATOM   4559  HZ  PHE A 307      40.920  51.550  78.530  1.00  0.00           H  
ATOM   4560  N   TYR A 308      45.450  56.520  77.100  1.00  0.00           N  
ATOM   4561  CA  TYR A 308      46.200  56.610  78.330  1.00  0.00           C  
ATOM   4562  C   TYR A 308      46.230  57.900  79.070  1.00  0.00           C  
ATOM   4563  O   TYR A 308      46.660  58.830  78.390  1.00  0.00           O  
ATOM   4564  CB  TYR A 308      47.680  56.260  77.950  1.00  0.00           C  
ATOM   4565  CG  TYR A 308      47.850  54.880  77.370  1.00  0.00           C  
ATOM   4566  CD1 TYR A 308      48.780  54.700  76.320  1.00  0.00           C  
ATOM   4567  CD2 TYR A 308      46.980  53.780  77.680  1.00  0.00           C  
ATOM   4568  CE1 TYR A 308      48.860  53.460  75.670  1.00  0.00           C  
ATOM   4569  CE2 TYR A 308      47.000  52.550  76.930  1.00  0.00           C  
ATOM   4570  CZ  TYR A 308      48.000  52.380  75.990  1.00  0.00           C  
ATOM   4571  OH  TYR A 308      48.140  51.200  75.200  1.00  0.00           O  
ATOM   4572  HN  TYR A 308      45.940  56.530  76.220  1.00  0.00           H  
ATOM   4573  HA  TYR A 308      45.680  55.950  79.000  1.00  0.00           H  
ATOM   4574  HB1 TYR A 308      48.300  56.500  78.830  1.00  0.00           H  
ATOM   4575  HB2 TYR A 308      48.010  56.920  77.110  1.00  0.00           H  
ATOM   4576  HD1 TYR A 308      49.380  55.510  75.920  1.00  0.00           H  
ATOM   4577  HD2 TYR A 308      46.140  53.980  78.330  1.00  0.00           H  
ATOM   4578  HE1 TYR A 308      49.620  53.140  74.970  1.00  0.00           H  
ATOM   4579  HE2 TYR A 308      46.320  51.750  77.150  1.00  0.00           H  
ATOM   4580  HH  TYR A 308      47.450  50.580  75.440  1.00  0.00           H  
ATOM   4581  N   PRO A 309      45.990  58.010  80.380  1.00  0.00           N  
ATOM   4582  CA  PRO A 309      45.950  59.300  81.070  1.00  0.00           C  
ATOM   4583  C   PRO A 309      47.290  60.040  81.070  1.00  0.00           C  
ATOM   4584  O   PRO A 309      47.240  61.230  81.030  1.00  0.00           O  
ATOM   4585  CB  PRO A 309      45.430  58.910  82.390  1.00  0.00           C  
ATOM   4586  CG  PRO A 309      45.830  57.460  82.660  1.00  0.00           C  
ATOM   4587  CD  PRO A 309      45.720  56.900  81.260  1.00  0.00           C  
ATOM   4588  HA  PRO A 309      45.250  59.990  80.620  1.00  0.00           H  
ATOM   4589  HB1 PRO A 309      44.320  58.850  82.370  1.00  0.00           H  
ATOM   4590  HB2 PRO A 309      45.640  59.650  83.190  1.00  0.00           H  
ATOM   4591  HG1 PRO A 309      45.120  57.040  83.400  1.00  0.00           H  
ATOM   4592  HG2 PRO A 309      46.810  57.600  83.140  1.00  0.00           H  
ATOM   4593  HD1 PRO A 309      44.700  56.440  81.160  1.00  0.00           H  
ATOM   4594  HD2 PRO A 309      46.430  56.080  81.130  1.00  0.00           H  
ATOM   4595  N   TRP A 310      48.440  59.320  81.200  1.00  0.00           N  
ATOM   4596  CA  TRP A 310      49.790  59.850  81.090  1.00  0.00           C  
ATOM   4597  C   TRP A 310      50.180  60.420  79.730  1.00  0.00           C  
ATOM   4598  O   TRP A 310      50.760  61.510  79.650  1.00  0.00           O  
ATOM   4599  CB  TRP A 310      50.890  58.880  81.690  1.00  0.00           C  
ATOM   4600  CG  TRP A 310      50.720  57.490  81.330  1.00  0.00           C  
ATOM   4601  CD1 TRP A 310      50.140  56.470  82.100  1.00  0.00           C  
ATOM   4602  CD2 TRP A 310      51.220  56.880  80.140  1.00  0.00           C  
ATOM   4603  CE2 TRP A 310      50.770  55.540  80.130  1.00  0.00           C  
ATOM   4604  CE3 TRP A 310      51.880  57.410  79.080  1.00  0.00           C  
ATOM   4605  NE1 TRP A 310      50.100  55.270  81.320  1.00  0.00           N  
ATOM   4606  CZ2 TRP A 310      51.070  54.700  79.050  1.00  0.00           C  
ATOM   4607  CZ3 TRP A 310      52.040  56.650  77.960  1.00  0.00           C  
ATOM   4608  CH2 TRP A 310      51.690  55.300  77.950  1.00  0.00           C  
ATOM   4609  HN  TRP A 310      48.380  58.360  81.470  1.00  0.00           H  
ATOM   4610  HA  TRP A 310      49.750  60.720  81.720  1.00  0.00           H  
ATOM   4611  HB1 TRP A 310      50.930  58.940  82.800  1.00  0.00           H  
ATOM   4612  HB2 TRP A 310      51.910  59.060  81.290  1.00  0.00           H  
ATOM   4613  HD1 TRP A 310      49.640  56.610  83.040  1.00  0.00           H  
ATOM   4614  HE1 TRP A 310      49.770  54.370  81.500  1.00  0.00           H  
ATOM   4615  HE3 TRP A 310      52.130  58.460  79.160  1.00  0.00           H  
ATOM   4616  HZ2 TRP A 310      50.840  53.650  79.120  1.00  0.00           H  
ATOM   4617  HZ3 TRP A 310      52.630  57.020  77.130  1.00  0.00           H  
ATOM   4618  HH2 TRP A 310      51.850  54.670  77.080  1.00  0.00           H  
ATOM   4619  N   PHE A 311      49.780  59.780  78.600  1.00  0.00           N  
ATOM   4620  CA  PHE A 311      49.970  60.260  77.170  1.00  0.00           C  
ATOM   4621  C   PHE A 311      48.980  61.460  76.980  1.00  0.00           C  
ATOM   4622  O   PHE A 311      49.400  62.470  76.450  1.00  0.00           O  
ATOM   4623  CB  PHE A 311      49.710  59.040  76.190  1.00  0.00           C  
ATOM   4624  CG  PHE A 311      50.710  59.190  75.040  1.00  0.00           C  
ATOM   4625  CD1 PHE A 311      51.550  58.190  74.680  1.00  0.00           C  
ATOM   4626  CD2 PHE A 311      50.690  60.310  74.280  1.00  0.00           C  
ATOM   4627  CE1 PHE A 311      52.450  58.310  73.600  1.00  0.00           C  
ATOM   4628  CE2 PHE A 311      51.560  60.490  73.180  1.00  0.00           C  
ATOM   4629  CZ  PHE A 311      52.440  59.500  72.800  1.00  0.00           C  
ATOM   4630  HN  PHE A 311      49.220  58.970  78.710  1.00  0.00           H  
ATOM   4631  HA  PHE A 311      50.930  60.730  77.010  1.00  0.00           H  
ATOM   4632  HB1 PHE A 311      48.640  59.000  75.860  1.00  0.00           H  
ATOM   4633  HB2 PHE A 311      49.840  58.110  76.770  1.00  0.00           H  
ATOM   4634  HD1 PHE A 311      51.640  57.200  75.100  1.00  0.00           H  
ATOM   4635  HD2 PHE A 311      49.970  61.100  74.430  1.00  0.00           H  
ATOM   4636  HE1 PHE A 311      53.140  57.520  73.310  1.00  0.00           H  
ATOM   4637  HE2 PHE A 311      51.470  61.400  72.600  1.00  0.00           H  
ATOM   4638  HZ  PHE A 311      53.180  59.670  72.020  1.00  0.00           H  
ATOM   4639  N   ARG A 312      47.690  61.330  77.470  1.00  0.00           N  
ATOM   4640  CA  ARG A 312      46.710  62.420  77.490  1.00  0.00           C  
ATOM   4641  C   ARG A 312      47.160  63.690  78.150  1.00  0.00           C  
ATOM   4642  O   ARG A 312      47.180  64.800  77.570  1.00  0.00           O  
ATOM   4643  CB  ARG A 312      45.320  62.100  78.080  1.00  0.00           C  
ATOM   4644  CG  ARG A 312      44.410  61.200  77.120  1.00  0.00           C  
ATOM   4645  CD  ARG A 312      43.020  60.740  77.720  1.00  0.00           C  
ATOM   4646  NE  ARG A 312      42.370  61.880  78.390  1.00  0.00           N  
ATOM   4647  CZ  ARG A 312      41.060  61.830  78.730  1.00  0.00           C  
ATOM   4648  NH1 ARG A 312      40.340  60.750  78.660  1.00  0.00           N1+
ATOM   4649  NH2 ARG A 312      40.380  62.880  79.120  1.00  0.00           N  
ATOM   4650  HN  ARG A 312      47.350  60.420  77.720  1.00  0.00           H  
ATOM   4651  HA  ARG A 312      46.490  62.810  76.510  1.00  0.00           H  
ATOM   4652  HB1 ARG A 312      44.780  63.030  78.390  1.00  0.00           H  
ATOM   4653  HB2 ARG A 312      45.410  61.480  79.000  1.00  0.00           H  
ATOM   4654  HG1 ARG A 312      45.070  60.390  76.760  1.00  0.00           H  
ATOM   4655  HG2 ARG A 312      44.150  61.820  76.240  1.00  0.00           H  
ATOM   4656  HD1 ARG A 312      43.430  59.980  78.430  1.00  0.00           H  
ATOM   4657  HD2 ARG A 312      42.440  60.420  76.830  1.00  0.00           H  
ATOM   4658  HE  ARG A 312      42.830  62.750  78.550  1.00  0.00           H  
ATOM   4659 HH11 ARG A 312      40.750  59.850  78.830  1.00  0.00           H  
ATOM   4660 HH12 ARG A 312      39.430  60.780  79.100  1.00  0.00           H  
ATOM   4661 HH21 ARG A 312      40.940  63.570  79.580  1.00  0.00           H  
ATOM   4662 HH22 ARG A 312      39.410  62.830  79.330  1.00  0.00           H  
ATOM   4663  N   LYS A 313      47.700  63.610  79.350  1.00  0.00           N  
ATOM   4664  CA  LYS A 313      48.220  64.790  80.050  1.00  0.00           C  
ATOM   4665  C   LYS A 313      49.430  65.450  79.500  1.00  0.00           C  
ATOM   4666  O   LYS A 313      49.510  66.680  79.510  1.00  0.00           O  
ATOM   4667  CB  LYS A 313      48.290  64.410  81.510  1.00  0.00           C  
ATOM   4668  CG  LYS A 313      46.970  64.150  82.140  1.00  0.00           C  
ATOM   4669  CD  LYS A 313      47.050  63.660  83.620  1.00  0.00           C  
ATOM   4670  CE  LYS A 313      47.360  62.220  83.760  1.00  0.00           C  
ATOM   4671  NZ  LYS A 313      47.670  61.800  85.120  1.00  0.00           N1+
ATOM   4672  HN  LYS A 313      47.690  62.740  79.830  1.00  0.00           H  
ATOM   4673  HA  LYS A 313      47.470  65.560  80.130  1.00  0.00           H  
ATOM   4674  HB1 LYS A 313      48.640  65.300  82.080  1.00  0.00           H  
ATOM   4675  HB2 LYS A 313      49.020  63.570  81.630  1.00  0.00           H  
ATOM   4676  HG1 LYS A 313      46.350  63.420  81.570  1.00  0.00           H  
ATOM   4677  HG2 LYS A 313      46.370  65.080  82.110  1.00  0.00           H  
ATOM   4678  HD1 LYS A 313      47.850  64.270  84.110  1.00  0.00           H  
ATOM   4679  HD2 LYS A 313      46.070  63.990  84.000  1.00  0.00           H  
ATOM   4680  HE1 LYS A 313      48.180  61.780  83.160  1.00  0.00           H  
ATOM   4681  HE2 LYS A 313      46.450  61.630  83.510  1.00  0.00           H  
ATOM   4682  HZ1 LYS A 313      48.380  62.270  85.720  1.00  0.00           H  
ATOM   4683  HZ2 LYS A 313      46.710  61.750  85.530  1.00  0.00           H  
ATOM   4684  HZ3 LYS A 313      47.930  60.790  85.120  1.00  0.00           H  
ATOM   4685  N   ALA A 314      50.400  64.650  78.960  1.00  0.00           N  
ATOM   4686  CA  ALA A 314      51.570  65.170  78.180  1.00  0.00           C  
ATOM   4687  C   ALA A 314      51.100  65.790  76.770  1.00  0.00           C  
ATOM   4688  O   ALA A 314      51.750  66.730  76.240  1.00  0.00           O  
ATOM   4689  CB  ALA A 314      52.420  63.990  77.920  1.00  0.00           C  
ATOM   4690  HN  ALA A 314      50.320  63.650  79.040  1.00  0.00           H  
ATOM   4691  HA  ALA A 314      52.050  66.000  78.630  1.00  0.00           H  
ATOM   4692  HB1 ALA A 314      53.320  64.090  77.280  1.00  0.00           H  
ATOM   4693  HB2 ALA A 314      52.720  63.590  78.910  1.00  0.00           H  
ATOM   4694  HB3 ALA A 314      51.810  63.200  77.430  1.00  0.00           H  
ATOM   4695  N   LEU A 315      49.950  65.320  76.200  1.00  0.00           N  
ATOM   4696  CA  LEU A 315      49.430  65.860  74.970  1.00  0.00           C  
ATOM   4697  C   LEU A 315      48.640  67.100  75.360  1.00  0.00           C  
ATOM   4698  O   LEU A 315      48.560  68.040  74.540  1.00  0.00           O  
ATOM   4699  CB  LEU A 315      48.590  64.820  74.170  1.00  0.00           C  
ATOM   4700  CG  LEU A 315      47.860  65.200  72.850  1.00  0.00           C  
ATOM   4701  CD1 LEU A 315      48.880  65.660  71.820  1.00  0.00           C  
ATOM   4702  CD2 LEU A 315      47.010  64.090  72.200  1.00  0.00           C  
ATOM   4703  HN  LEU A 315      49.620  64.530  76.690  1.00  0.00           H  
ATOM   4704  HA  LEU A 315      50.200  66.170  74.280  1.00  0.00           H  
ATOM   4705  HB1 LEU A 315      47.750  64.570  74.860  1.00  0.00           H  
ATOM   4706  HB2 LEU A 315      49.350  64.020  74.070  1.00  0.00           H  
ATOM   4707  HG  LEU A 315      47.160  66.010  73.130  1.00  0.00           H  
ATOM   4708 HD11 LEU A 315      49.630  64.860  71.630  1.00  0.00           H  
ATOM   4709 HD12 LEU A 315      48.360  66.100  70.950  1.00  0.00           H  
ATOM   4710 HD13 LEU A 315      49.460  66.470  72.300  1.00  0.00           H  
ATOM   4711 HD21 LEU A 315      47.610  63.360  71.630  1.00  0.00           H  
ATOM   4712 HD22 LEU A 315      46.600  63.480  73.040  1.00  0.00           H  
ATOM   4713 HD23 LEU A 315      46.160  64.340  71.540  1.00  0.00           H  
ATOM   4714  N   LYS A 316      48.180  67.250  76.610  1.00  0.00           N  
ATOM   4715  CA  LYS A 316      47.700  68.590  77.020  1.00  0.00           C  
ATOM   4716  C   LYS A 316      48.870  69.570  77.310  1.00  0.00           C  
ATOM   4717  O   LYS A 316      48.850  70.660  76.860  1.00  0.00           O  
ATOM   4718  CB  LYS A 316      46.660  68.580  78.180  1.00  0.00           C  
ATOM   4719  CG  LYS A 316      46.570  69.880  79.090  1.00  0.00           C  
ATOM   4720  CD  LYS A 316      45.500  69.760  80.240  1.00  0.00           C  
ATOM   4721  CE  LYS A 316      45.570  68.440  81.020  1.00  0.00           C  
ATOM   4722  NZ  LYS A 316      44.500  68.360  82.050  1.00  0.00           N1+
ATOM   4723  HN  LYS A 316      48.120  66.450  77.190  1.00  0.00           H  
ATOM   4724  HA  LYS A 316      47.200  69.060  76.190  1.00  0.00           H  
ATOM   4725  HB1 LYS A 316      46.750  67.670  78.800  1.00  0.00           H  
ATOM   4726  HB2 LYS A 316      45.680  68.460  77.660  1.00  0.00           H  
ATOM   4727  HG1 LYS A 316      46.350  70.810  78.550  1.00  0.00           H  
ATOM   4728  HG2 LYS A 316      47.570  70.050  79.520  1.00  0.00           H  
ATOM   4729  HD1 LYS A 316      45.690  70.600  80.950  1.00  0.00           H  
ATOM   4730  HD2 LYS A 316      44.560  69.940  79.690  1.00  0.00           H  
ATOM   4731  HE1 LYS A 316      46.580  68.260  81.440  1.00  0.00           H  
ATOM   4732  HE2 LYS A 316      45.430  67.580  80.320  1.00  0.00           H  
ATOM   4733  HZ1 LYS A 316      44.610  69.120  82.750  1.00  0.00           H  
ATOM   4734  HZ2 LYS A 316      43.560  68.430  81.640  1.00  0.00           H  
ATOM   4735  HZ3 LYS A 316      44.500  67.440  82.540  1.00  0.00           H  
ATOM   4736  N   MET A 317      49.970  69.170  78.050  1.00  0.00           N  
ATOM   4737  CA  MET A 317      51.210  69.900  78.260  1.00  0.00           C  
ATOM   4738  C   MET A 317      51.930  70.270  76.930  1.00  0.00           C  
ATOM   4739  O   MET A 317      52.570  71.340  76.860  1.00  0.00           O  
ATOM   4740  CB  MET A 317      52.140  69.160  79.280  1.00  0.00           C  
ATOM   4741  CG  MET A 317      51.450  69.060  80.630  1.00  0.00           C  
ATOM   4742  SD  MET A 317      51.200  70.630  81.480  1.00  0.00           S  
ATOM   4743  CE  MET A 317      50.290  69.840  82.890  1.00  0.00           C  
ATOM   4744  HN  MET A 317      50.080  68.260  78.450  1.00  0.00           H  
ATOM   4745  HA  MET A 317      50.880  70.810  78.740  1.00  0.00           H  
ATOM   4746  HB1 MET A 317      53.030  69.820  79.330  1.00  0.00           H  
ATOM   4747  HB2 MET A 317      52.410  68.090  79.040  1.00  0.00           H  
ATOM   4748  HG1 MET A 317      52.030  68.540  81.420  1.00  0.00           H  
ATOM   4749  HG2 MET A 317      50.510  68.510  80.440  1.00  0.00           H  
ATOM   4750  HE1 MET A 317      50.920  69.830  83.810  1.00  0.00           H  
ATOM   4751  HE2 MET A 317      49.410  70.500  83.070  1.00  0.00           H  
ATOM   4752  HE3 MET A 317      49.840  68.860  82.610  1.00  0.00           H  
ATOM   4753  N   MET A 318      51.950  69.440  75.870  1.00  0.00           N  
ATOM   4754  CA  MET A 318      52.360  69.840  74.580  1.00  0.00           C  
ATOM   4755  C   MET A 318      51.450  70.980  74.020  1.00  0.00           C  
ATOM   4756  O   MET A 318      52.030  71.980  73.540  1.00  0.00           O  
ATOM   4757  CB  MET A 318      52.110  68.640  73.670  1.00  0.00           C  
ATOM   4758  CG  MET A 318      52.530  68.920  72.150  1.00  0.00           C  
ATOM   4759  SD  MET A 318      54.280  68.820  71.700  1.00  0.00           S  
ATOM   4760  CE  MET A 318      54.640  67.140  72.220  1.00  0.00           C  
ATOM   4761  HN  MET A 318      51.670  68.480  75.960  1.00  0.00           H  
ATOM   4762  HA  MET A 318      53.390  70.160  74.480  1.00  0.00           H  
ATOM   4763  HB1 MET A 318      51.070  68.240  73.740  1.00  0.00           H  
ATOM   4764  HB2 MET A 318      52.720  67.790  74.050  1.00  0.00           H  
ATOM   4765  HG1 MET A 318      52.000  69.800  71.730  1.00  0.00           H  
ATOM   4766  HG2 MET A 318      52.020  68.100  71.590  1.00  0.00           H  
ATOM   4767  HE1 MET A 318      55.590  66.670  71.860  1.00  0.00           H  
ATOM   4768  HE2 MET A 318      54.770  66.980  73.310  1.00  0.00           H  
ATOM   4769  HE3 MET A 318      53.730  66.540  72.020  1.00  0.00           H  
ATOM   4770  N   LEU A 319      50.090  70.970  74.020  1.00  0.00           N  
ATOM   4771  CA  LEU A 319      49.220  71.970  73.390  1.00  0.00           C  
ATOM   4772  C   LEU A 319      49.370  73.280  74.120  1.00  0.00           C  
ATOM   4773  O   LEU A 319      49.700  74.320  73.580  1.00  0.00           O  
ATOM   4774  CB  LEU A 319      47.790  71.450  73.300  1.00  0.00           C  
ATOM   4775  CG  LEU A 319      47.430  70.530  72.170  1.00  0.00           C  
ATOM   4776  CD1 LEU A 319      45.950  70.050  72.340  1.00  0.00           C  
ATOM   4777  CD2 LEU A 319      47.600  71.130  70.770  1.00  0.00           C  
ATOM   4778  HN  LEU A 319      49.640  70.150  74.370  1.00  0.00           H  
ATOM   4779  HA  LEU A 319      49.560  72.090  72.360  1.00  0.00           H  
ATOM   4780  HB1 LEU A 319      47.180  72.340  73.080  1.00  0.00           H  
ATOM   4781  HB2 LEU A 319      47.520  71.090  74.320  1.00  0.00           H  
ATOM   4782  HG  LEU A 319      48.110  69.660  72.310  1.00  0.00           H  
ATOM   4783 HD11 LEU A 319      45.850  69.510  73.300  1.00  0.00           H  
ATOM   4784 HD12 LEU A 319      45.310  70.960  72.420  1.00  0.00           H  
ATOM   4785 HD13 LEU A 319      45.570  69.470  71.470  1.00  0.00           H  
ATOM   4786 HD21 LEU A 319      47.320  72.190  70.590  1.00  0.00           H  
ATOM   4787 HD22 LEU A 319      48.700  71.070  70.570  1.00  0.00           H  
ATOM   4788 HD23 LEU A 319      46.980  70.570  70.040  1.00  0.00           H  
ATOM   4789  N   PHE A 320      49.180  73.200  75.470  1.00  0.00           N  
ATOM   4790  CA  PHE A 320      49.360  74.330  76.390  1.00  0.00           C  
ATOM   4791  C   PHE A 320      50.690  74.980  76.430  1.00  0.00           C  
ATOM   4792  O   PHE A 320      50.810  76.190  76.300  1.00  0.00           O  
ATOM   4793  CB  PHE A 320      48.830  73.790  77.830  1.00  0.00           C  
ATOM   4794  CG  PHE A 320      48.670  74.900  78.860  1.00  0.00           C  
ATOM   4795  CD1 PHE A 320      49.700  75.670  79.430  1.00  0.00           C  
ATOM   4796  CD2 PHE A 320      47.350  75.080  79.280  1.00  0.00           C  
ATOM   4797  CE1 PHE A 320      49.420  76.610  80.350  1.00  0.00           C  
ATOM   4798  CE2 PHE A 320      47.110  76.020  80.310  1.00  0.00           C  
ATOM   4799  CZ  PHE A 320      48.160  76.770  80.840  1.00  0.00           C  
ATOM   4800  HN  PHE A 320      49.020  72.330  75.930  1.00  0.00           H  
ATOM   4801  HA  PHE A 320      48.760  75.170  76.080  1.00  0.00           H  
ATOM   4802  HB1 PHE A 320      49.640  73.120  78.170  1.00  0.00           H  
ATOM   4803  HB2 PHE A 320      47.880  73.210  77.740  1.00  0.00           H  
ATOM   4804  HD1 PHE A 320      50.710  75.450  79.150  1.00  0.00           H  
ATOM   4805  HD2 PHE A 320      46.570  74.490  78.840  1.00  0.00           H  
ATOM   4806  HE1 PHE A 320      50.180  77.270  80.760  1.00  0.00           H  
ATOM   4807  HE2 PHE A 320      46.080  76.110  80.650  1.00  0.00           H  
ATOM   4808  HZ  PHE A 320      47.860  77.530  81.560  1.00  0.00           H  
ATOM   4809  N   GLY A 321      51.720  74.170  76.540  1.00  0.00           N  
ATOM   4810  CA  GLY A 321      53.140  74.530  76.650  1.00  0.00           C  
ATOM   4811  C   GLY A 321      53.860  74.990  75.390  1.00  0.00           C  
ATOM   4812  O   GLY A 321      54.760  75.830  75.450  1.00  0.00           O  
ATOM   4813  HN  GLY A 321      51.540  73.190  76.470  1.00  0.00           H  
ATOM   4814  HA1 GLY A 321      53.140  75.320  77.390  1.00  0.00           H  
ATOM   4815  HA2 GLY A 321      53.630  73.630  76.980  1.00  0.00           H  
ATOM   4816  N   LYS A 322      53.610  74.270  74.250  1.00  0.00           N  
ATOM   4817  CA  LYS A 322      54.300  74.620  73.040  1.00  0.00           C  
ATOM   4818  C   LYS A 322      53.430  75.320  71.960  1.00  0.00           C  
ATOM   4819  O   LYS A 322      53.870  76.360  71.390  1.00  0.00           O  
ATOM   4820  CB  LYS A 322      54.870  73.300  72.350  1.00  0.00           C  
ATOM   4821  CG  LYS A 322      55.770  72.390  73.230  1.00  0.00           C  
ATOM   4822  CD  LYS A 322      57.030  73.110  73.770  1.00  0.00           C  
ATOM   4823  CE  LYS A 322      58.200  73.350  72.760  1.00  0.00           C  
ATOM   4824  NZ  LYS A 322      59.330  73.990  73.410  1.00  0.00           N1+
ATOM   4825  HN  LYS A 322      52.940  73.530  74.170  1.00  0.00           H  
ATOM   4826  HA  LYS A 322      55.090  75.300  73.350  1.00  0.00           H  
ATOM   4827  HB1 LYS A 322      55.410  73.630  71.450  1.00  0.00           H  
ATOM   4828  HB2 LYS A 322      54.110  72.610  71.920  1.00  0.00           H  
ATOM   4829  HG1 LYS A 322      56.000  71.450  72.700  1.00  0.00           H  
ATOM   4830  HG2 LYS A 322      55.100  72.050  74.060  1.00  0.00           H  
ATOM   4831  HD1 LYS A 322      56.840  74.110  74.200  1.00  0.00           H  
ATOM   4832  HD2 LYS A 322      57.420  72.490  74.610  1.00  0.00           H  
ATOM   4833  HE1 LYS A 322      57.720  74.040  72.030  1.00  0.00           H  
ATOM   4834  HE2 LYS A 322      58.440  72.360  72.310  1.00  0.00           H  
ATOM   4835  HZ1 LYS A 322      60.010  73.240  73.690  1.00  0.00           H  
ATOM   4836  HZ2 LYS A 322      59.830  74.730  72.860  1.00  0.00           H  
ATOM   4837  HZ3 LYS A 322      59.020  74.580  74.200  1.00  0.00           H  
ATOM   4838  N   ILE A 323      52.230  74.760  71.700  1.00  0.00           N  
ATOM   4839  CA  ILE A 323      51.330  75.310  70.690  1.00  0.00           C  
ATOM   4840  C   ILE A 323      50.580  76.620  71.200  1.00  0.00           C  
ATOM   4841  O   ILE A 323      50.940  77.720  70.770  1.00  0.00           O  
ATOM   4842  CB  ILE A 323      50.290  74.270  70.290  1.00  0.00           C  
ATOM   4843  CG1 ILE A 323      50.920  72.920  69.990  1.00  0.00           C  
ATOM   4844  CG2 ILE A 323      49.390  74.890  69.220  1.00  0.00           C  
ATOM   4845  CD  ILE A 323      51.930  73.010  68.830  1.00  0.00           C  
ATOM   4846  NT  ILE A 323      49.640  76.560  72.200  1.00  0.00           N  
ATOM   4847  HN  ILE A 323      51.990  73.990  72.280  1.00  0.00           H  
ATOM   4848  HA  ILE A 323      51.890  75.560  69.790  1.00  0.00           H  
ATOM   4849  HB  ILE A 323      49.610  74.130  71.150  1.00  0.00           H  
ATOM   4850 HG11 ILE A 323      50.060  72.250  69.780  1.00  0.00           H  
ATOM   4851 HG12 ILE A 323      51.360  72.560  70.940  1.00  0.00           H  
ATOM   4852 HG21 ILE A 323      50.030  75.350  68.440  1.00  0.00           H  
ATOM   4853 HG22 ILE A 323      48.690  74.180  68.720  1.00  0.00           H  
ATOM   4854 HG23 ILE A 323      48.700  75.640  69.640  1.00  0.00           H  
ATOM   4855  HD1 ILE A 323      52.760  73.730  68.980  1.00  0.00           H  
ATOM   4856  HD2 ILE A 323      52.430  72.030  68.700  1.00  0.00           H  
ATOM   4857  HD3 ILE A 323      51.400  73.320  67.910  1.00  0.00           H  
ATOM   4858  HT1 ILE A 323      49.240  77.410  72.550  1.00  0.00           H  
ATOM   4859  HT2 ILE A 323      49.470  75.690  72.650  1.00  0.00           H  
TER   
ATOM   4860  N   UNK0B 324      48.010  46.660  50.210  1.00  0.00           N  
ATOM   4861  C1  UNK0B 324      51.500  41.830  51.740  1.00  0.00           C  
ATOM   4862  C2  UNK0B 324      51.310  41.110  50.580  1.00  0.00           C  
ATOM   4863  C3  UNK0B 324      50.520  41.590  49.530  1.00  0.00           C  
ATOM   4864  C4  UNK0B 324      49.980  42.940  49.640  1.00  0.00           C  
ATOM   4865  C5  UNK0B 324      50.210  43.720  50.790  1.00  0.00           C  
ATOM   4866  C6  UNK0B 324      50.920  43.070  51.880  1.00  0.00           C  
ATOM   4867  C7  UNK0B 324      49.890  45.160  50.870  1.00  0.00           C  
ATOM   4868  C8  UNK0B 324      48.330  45.380  50.890  1.00  0.00           C  
ATOM   4869  C9  UNK0B 324      47.810  45.450  52.340  1.00  0.00           C  
ATOM   4870  H1  UNK0B 324      52.120  41.330  52.460  1.00  0.00           H  
ATOM   4871  H2  UNK0B 324      51.770  40.120  50.550  1.00  0.00           H  
ATOM   4872  H3  UNK0B 324      50.360  40.970  48.660  1.00  0.00           H  
ATOM   4873  H4  UNK0B 324      49.420  43.300  48.790  1.00  0.00           H  
ATOM   4874  H5  UNK0B 324      51.130  43.670  52.750  1.00  0.00           H  
ATOM   4875  H6  UNK0B 324      50.400  45.600  49.980  1.00  0.00           H  
ATOM   4876  H7  UNK0B 324      50.190  45.700  51.790  1.00  0.00           H  
ATOM   4877  H8  UNK0B 324      47.770  44.550  50.380  1.00  0.00           H  
ATOM   4878  H9  UNK0B 324      48.320  46.340  52.780  1.00  0.00           H  
ATOM   4879  H10 UNK0B 324      46.750  45.820  52.400  1.00  0.00           H  
ATOM   4880  H11 UNK0B 324      48.050  44.510  52.870  1.00  0.00           H  
ATOM   4881  H12 UNK0B 324      48.230  46.570  49.190  1.00  0.00           H  
ATOM   4882  H13 UNK0B 324      46.980  46.850  50.270  1.00  0.00           H  
ATOM   4883  H14 UNK0B 324      48.560  47.430  50.620  1.00  0.00           H  
END
