# Supplementary material for: Molecular Mechanisms of Methamphetamine-Induced Addiction via TAAR1 Activation
Source: J Med Chem. 2024 Oct 2;67(20):18593–605. doi: 10.1021/acs.jmedchem.4c01961 (PMC11513891; doi:10.1021/acs.jmedchem.4c01961)
Supplement: Supplementary file 2 — jm4c01961_si_003.zip [file jm4c01961_si_003.zip › models/PDB of docking and MD/after-MD-R-MDA-120ns.pdb]

HELIX    1   1 ASN A   20  HIS A   50  1                                  31
HELIX    2   2 LYS A   52  LEU A   54  1                                   3
HELIX    3   3 PRO A   57  LEU A   75  1                                  19
HELIX    4   4 MET A   77  GLU A   86  1                                  10
HELIX    5   5 GLU A   93  CYS A  126  1                                  34
HELIX    6   6 PRO A  128  LYS A  134  1                                   7
HELIX    7   7 ILE A  137  PHE A  160  1                                  24
HELIX    8   8 GLU A  169  CYS A  178  1                                  10
HELIX    9   9 LYS A  188  GLN A  232  1                                  45
HELIX   10  10 MET A  237  ASN A  239  1                                   3
HELIX   11  11 LYS A  248  LEU A  261  1                                  14
HELIX   12  12 TRP A  264  THR A  271  1                                   8
HELIX   13  13 ASP A  274  LEU A  277  1                                   4
HELIX   14  14 PRO A  283  ALA A  305  1                                  23
HELIX   15  15 PRO A  309  LEU A  319  1                                  11
CRYST1   95.745   95.745  106.446  90.00  90.00  90.00 P 1           1
ATOM      1  N   LYS A  15      29.230  54.030  23.000  1.00  0.00           N
ATOM      2  CA  LYS A  15      29.010  54.940  24.110  1.00  0.00           C
ATOM      3  C   LYS A  15      29.100  54.180  25.440  1.00  0.00           C
ATOM      4  O   LYS A  15      29.260  52.950  25.520  1.00  0.00           O
ATOM      5  CB  LYS A  15      27.600  55.640  24.030  1.00  0.00           C
ATOM      6  CG  LYS A  15      27.070  55.880  22.610  1.00  0.00           C
ATOM      7  CD  LYS A  15      26.030  57.010  22.600  1.00  0.00           C
ATOM      8  CE  LYS A  15      25.300  57.160  21.320  1.00  0.00           C
ATOM      9  NZ  LYS A  15      26.120  57.850  20.410  1.00  0.00           N
ATOM     10  HA  LYS A  15      29.760  55.720  24.110  1.00  0.00           H
ATOM     11  HB1 LYS A  15      27.720  56.600  24.600  1.00  0.00           H
ATOM     12  HB2 LYS A  15      26.830  55.090  24.610  1.00  0.00           H
ATOM     13  HG1 LYS A  15      26.610  54.980  22.130  1.00  0.00           H
ATOM     14  HG2 LYS A  15      27.920  56.280  22.020  1.00  0.00           H
ATOM     15  HD1 LYS A  15      25.180  56.830  23.300  1.00  0.00           H
ATOM     16  HD2 LYS A  15      26.470  58.000  22.900  1.00  0.00           H
ATOM     17  HE1 LYS A  15      24.400  57.750  21.600  1.00  0.00           H
ATOM     18  HE2 LYS A  15      24.980  56.190  20.860  1.00  0.00           H
ATOM     19  HZ1 LYS A  15      26.280  58.810  20.770  1.00  0.00           H
ATOM     20  HZ2 LYS A  15      26.980  57.280  20.280  1.00  0.00           H
ATOM     21  HZ3 LYS A  15      25.600  57.960  19.520  1.00  0.00           H
ATOM     22  H1  LYS A  15      30.150  53.550  23.040  1.00  0.00           H
ATOM     23  H2  LYS A  15      28.440  53.340  23.000  1.00  0.00           H
ATOM     24  H3  LYS A  15      29.150  54.590  22.120  1.00  0.00           H
ATOM     25  N   ASN A  16      28.990  55.000  26.540  1.00  0.00           N
ATOM     26  CA  ASN A  16      29.060  54.520  27.870  1.00  0.00           C
ATOM     27  C   ASN A  16      27.800  54.910  28.460  1.00  0.00           C
ATOM     28  O   ASN A  16      27.360  56.030  28.420  1.00  0.00           O
ATOM     29  CB  ASN A  16      30.220  55.410  28.470  1.00  0.00           C
ATOM     30  CG  ASN A  16      30.560  55.100  29.930  1.00  0.00           C
ATOM     31  ND2 ASN A  16      31.020  56.180  30.650  1.00  0.00           N
ATOM     32  OD1 ASN A  16      30.380  53.950  30.430  1.00  0.00           O
ATOM     33  HN  ASN A  16      28.850  55.980  26.560  1.00  0.00           H
ATOM     34  HA  ASN A  16      29.300  53.470  27.980  1.00  0.00           H
ATOM     35  HB1 ASN A  16      30.110  56.490  28.270  1.00  0.00           H
ATOM     36  HB2 ASN A  16      31.210  55.190  28.020  1.00  0.00           H
ATOM     37 1HD2 ASN A  16      31.310  56.990  30.130  1.00  0.00           H
ATOM     38 2HD2 ASN A  16      30.990  56.160  31.640  1.00  0.00           H
ATOM     39  N   ASN A  17      27.180  53.940  29.140  1.00  0.00           N
ATOM     40  CA  ASN A  17      25.900  54.050  29.780  1.00  0.00           C
ATOM     41  C   ASN A  17      26.050  54.170  31.340  1.00  0.00           C
ATOM     42  O   ASN A  17      25.060  54.540  31.990  1.00  0.00           O
ATOM     43  CB  ASN A  17      24.990  52.770  29.480  1.00  0.00           C
ATOM     44  CG  ASN A  17      24.750  52.720  28.010  1.00  0.00           C
ATOM     45  ND2 ASN A  17      23.590  52.170  27.670  1.00  0.00           N
ATOM     46  OD1 ASN A  17      25.410  53.200  27.100  1.00  0.00           O
ATOM     47  HN  ASN A  17      27.480  53.000  29.060  1.00  0.00           H
ATOM     48  HA  ASN A  17      25.340  54.860  29.350  1.00  0.00           H
ATOM     49  HB1 ASN A  17      24.040  52.750  30.070  1.00  0.00           H
ATOM     50  HB2 ASN A  17      25.620  51.920  29.820  1.00  0.00           H
ATOM     51 1HD2 ASN A  17      22.990  51.920  28.440  1.00  0.00           H
ATOM     52 2HD2 ASN A  17      23.190  52.190  26.750  1.00  0.00           H
ATOM     53  N   TRP A  18      27.300  54.030  31.760  1.00  0.00           N
ATOM     54  CA  TRP A  18      27.670  54.160  33.140  1.00  0.00           C
ATOM     55  C   TRP A  18      28.040  55.570  33.350  1.00  0.00           C
ATOM     56  O   TRP A  18      28.710  56.190  32.500  1.00  0.00           O
ATOM     57  CB  TRP A  18      28.840  53.220  33.450  1.00  0.00           C
ATOM     58  CG  TRP A  18      29.390  53.100  34.840  1.00  0.00           C
ATOM     59  CD1 TRP A  18      30.260  53.970  35.400  1.00  0.00           C
ATOM     60  CD2 TRP A  18      28.860  52.210  35.840  1.00  0.00           C
ATOM     61  CE2 TRP A  18      29.570  52.490  37.030  1.00  0.00           C
ATOM     62  CE3 TRP A  18      27.880  51.200  35.820  1.00  0.00           C
ATOM     63  NE1 TRP A  18      30.400  53.510  36.770  1.00  0.00           N
ATOM     64  CZ2 TRP A  18      29.320  51.820  38.200  1.00  0.00           C
ATOM     65  CZ3 TRP A  18      27.720  50.460  37.010  1.00  0.00           C
ATOM     66  CH2 TRP A  18      28.390  50.780  38.170  1.00  0.00           C
ATOM     67  HN  TRP A  18      28.060  53.970  31.120  1.00  0.00           H
ATOM     68  HA  TRP A  18      26.830  54.010  33.790  1.00  0.00           H
ATOM     69  HB1 TRP A  18      29.680  53.480  32.770  1.00  0.00           H
ATOM     70  HB2 TRP A  18      28.560  52.170  33.220  1.00  0.00           H
ATOM     71  HD1 TRP A  18      30.610  54.920  35.010  1.00  0.00           H
ATOM     72  HE1 TRP A  18      31.270  53.650  37.220  1.00  0.00           H
ATOM     73  HE3 TRP A  18      27.180  51.160  34.990  1.00  0.00           H
ATOM     74  HZ2 TRP A  18      29.750  52.140  39.140  1.00  0.00           H
ATOM     75  HZ3 TRP A  18      26.880  49.770  36.990  1.00  0.00           H
ATOM     76  HH2 TRP A  18      28.150  50.260  39.080  1.00  0.00           H
ATOM     77  N   SER A  19      27.680  56.160  34.480  1.00  0.00           N
ATOM     78  CA  SER A  19      27.830  57.580  34.690  1.00  0.00           C
ATOM     79  C   SER A  19      29.210  58.150  34.810  1.00  0.00           C
ATOM     80  O   SER A  19      30.070  57.550  35.460  1.00  0.00           O
ATOM     81  CB  SER A  19      26.840  58.070  35.860  1.00  0.00           C
ATOM     82  OG  SER A  19      27.200  59.200  36.540  1.00  0.00           O
ATOM     83  HN  SER A  19      27.230  55.590  35.170  1.00  0.00           H
ATOM     84  HA  SER A  19      27.440  58.040  33.800  1.00  0.00           H
ATOM     85  HB1 SER A  19      26.790  57.240  36.590  1.00  0.00           H
ATOM     86  HB2 SER A  19      25.800  58.140  35.480  1.00  0.00           H
ATOM     87  HG1 SER A  19      26.660  59.890  36.140  1.00  0.00           H
ATOM     88  N   ASN A  20      29.440  59.430  34.310  1.00  0.00           N
ATOM     89  CA  ASN A  20      30.730  59.990  34.640  1.00  0.00           C
ATOM     90  C   ASN A  20      30.950  60.310  36.090  1.00  0.00           C
ATOM     91  O   ASN A  20      32.090  60.160  36.600  1.00  0.00           O
ATOM     92  CB  ASN A  20      31.000  61.230  33.800  1.00  0.00           C
ATOM     93  CG  ASN A  20      30.890  60.860  32.310  1.00  0.00           C
ATOM     94  ND2 ASN A  20      30.930  61.920  31.480  1.00  0.00           N
ATOM     95  OD1 ASN A  20      30.890  59.760  31.860  1.00  0.00           O
ATOM     96  HN  ASN A  20      28.770  59.860  33.710  1.00  0.00           H
ATOM     97  HA  ASN A  20      31.560  59.400  34.290  1.00  0.00           H
ATOM     98  HB1 ASN A  20      32.010  61.620  33.980  1.00  0.00           H
ATOM     99  HB2 ASN A  20      30.300  62.070  34.030  1.00  0.00           H
ATOM    100 1HD2 ASN A  20      30.970  62.870  31.810  1.00  0.00           H
ATOM    101 2HD2 ASN A  20      30.630  61.730  30.550  1.00  0.00           H
ATOM    102  N   ASP A  21      29.960  60.840  36.770  1.00  0.00           N
ATOM    103  CA  ASP A  21      30.070  61.150  38.190  1.00  0.00           C
ATOM    104  C   ASP A  21      30.270  59.960  39.120  1.00  0.00           C
ATOM    105  O   ASP A  21      31.140  60.030  40.000  1.00  0.00           O
ATOM    106  CB  ASP A  21      28.860  61.920  38.650  1.00  0.00           C
ATOM    107  CG  ASP A  21      28.790  63.340  38.100  1.00  0.00           C
ATOM    108  OD1 ASP A  21      29.510  63.790  37.210  1.00  0.00           O
ATOM    109  OD2 ASP A  21      27.780  64.050  38.540  1.00  0.00           O
ATOM    110  HN  ASP A  21      29.140  61.180  36.310  1.00  0.00           H
ATOM    111  HA  ASP A  21      30.920  61.810  38.280  1.00  0.00           H
ATOM    112  HB1 ASP A  21      28.880  62.210  39.730  1.00  0.00           H
ATOM    113  HB2 ASP A  21      27.910  61.380  38.510  1.00  0.00           H
ATOM    114  N   VAL A  22      29.610  58.850  38.830  1.00  0.00           N
ATOM    115  CA  VAL A  22      29.930  57.510  39.450  1.00  0.00           C
ATOM    116  C   VAL A  22      31.370  57.020  39.160  1.00  0.00           C
ATOM    117  O   VAL A  22      32.060  56.720  40.130  1.00  0.00           O
ATOM    118  CB  VAL A  22      28.940  56.400  39.020  1.00  0.00           C
ATOM    119  CG1 VAL A  22      29.210  55.130  39.870  1.00  0.00           C
ATOM    120  CG2 VAL A  22      27.500  56.820  39.280  1.00  0.00           C
ATOM    121  HN  VAL A  22      29.000  58.720  38.060  1.00  0.00           H
ATOM    122  HA  VAL A  22      29.870  57.620  40.520  1.00  0.00           H
ATOM    123  HB  VAL A  22      29.160  56.220  37.950  1.00  0.00           H
ATOM    124 1HG1 VAL A  22      29.170  55.430  40.940  1.00  0.00           H
ATOM    125 2HG1 VAL A  22      28.440  54.370  39.600  1.00  0.00           H
ATOM    126 3HG1 VAL A  22      30.140  54.570  39.650  1.00  0.00           H
ATOM    127 1HG2 VAL A  22      27.250  56.650  40.350  1.00  0.00           H
ATOM    128 2HG2 VAL A  22      27.440  57.870  38.920  1.00  0.00           H
ATOM    129 3HG2 VAL A  22      26.870  56.200  38.610  1.00  0.00           H
ATOM    130  N   ARG A  23      31.760  56.920  37.850  1.00  0.00           N
ATOM    131  CA  ARG A  23      33.180  56.680  37.470  1.00  0.00           C
ATOM    132  C   ARG A  23      34.270  57.580  38.110  1.00  0.00           C
ATOM    133  O   ARG A  23      35.130  57.060  38.780  1.00  0.00           O
ATOM    134  CB  ARG A  23      33.290  56.630  35.910  1.00  0.00           C
ATOM    135  CG  ARG A  23      34.670  56.480  35.250  1.00  0.00           C
ATOM    136  CD  ARG A  23      34.610  56.350  33.740  1.00  0.00           C
ATOM    137  NE  ARG A  23      34.450  57.760  33.330  1.00  0.00           N
ATOM    138  CZ  ARG A  23      34.120  58.260  32.150  1.00  0.00           C
ATOM    139  NH1 ARG A  23      33.650  57.520  31.160  1.00  0.00           N
ATOM    140  NH2 ARG A  23      33.930  59.550  32.050  1.00  0.00           N
ATOM    141  HN  ARG A  23      31.100  57.330  37.240  1.00  0.00           H
ATOM    142  HA  ARG A  23      33.480  55.680  37.760  1.00  0.00           H
ATOM    143  HB1 ARG A  23      32.930  57.590  35.500  1.00  0.00           H
ATOM    144  HB2 ARG A  23      32.730  55.750  35.520  1.00  0.00           H
ATOM    145  HG1 ARG A  23      35.110  55.580  35.750  1.00  0.00           H
ATOM    146  HG2 ARG A  23      35.360  57.290  35.570  1.00  0.00           H
ATOM    147  HD1 ARG A  23      33.750  55.720  33.390  1.00  0.00           H
ATOM    148  HD2 ARG A  23      35.550  55.960  33.310  1.00  0.00           H
ATOM    149  HE  ARG A  23      34.620  58.450  34.030  1.00  0.00           H
ATOM    150 1HH1 ARG A  23      33.800  56.550  31.010  1.00  0.00           H
ATOM    151 2HH1 ARG A  23      33.200  57.860  30.330  1.00  0.00           H
ATOM    152 1HH2 ARG A  23      34.380  60.040  32.800  1.00  0.00           H
ATOM    153 2HH2 ARG A  23      33.860  59.890  31.110  1.00  0.00           H
ATOM    154  N   ALA A  24      34.050  58.920  38.150  1.00  0.00           N
ATOM    155  CA  ALA A  24      34.860  59.880  39.030  1.00  0.00           C
ATOM    156  C   ALA A  24      34.780  59.690  40.550  1.00  0.00           C
ATOM    157  O   ALA A  24      35.780  59.890  41.240  1.00  0.00           O
ATOM    158  CB  ALA A  24      34.590  61.330  38.600  1.00  0.00           C
ATOM    159  HN  ALA A  24      33.280  59.300  37.640  1.00  0.00           H
ATOM    160  HA  ALA A  24      35.830  59.580  38.690  1.00  0.00           H
ATOM    161  HB1 ALA A  24      34.840  62.150  39.300  1.00  0.00           H
ATOM    162  HB2 ALA A  24      35.140  61.600  37.670  1.00  0.00           H
ATOM    163  HB3 ALA A  24      33.560  61.420  38.180  1.00  0.00           H
ATOM    164  N   SER A  25      33.640  59.270  41.060  1.00  0.00           N
ATOM    165  CA  SER A  25      33.590  58.950  42.500  1.00  0.00           C
ATOM    166  C   SER A  25      34.400  57.690  42.790  1.00  0.00           C
ATOM    167  O   SER A  25      35.100  57.700  43.780  1.00  0.00           O
ATOM    168  CB  SER A  25      32.140  58.730  43.000  1.00  0.00           C
ATOM    169  OG  SER A  25      31.460  59.990  42.990  1.00  0.00           O
ATOM    170  HN  SER A  25      32.840  59.030  40.510  1.00  0.00           H
ATOM    171  HA  SER A  25      34.110  59.700  43.070  1.00  0.00           H
ATOM    172  HB1 SER A  25      32.040  58.510  44.080  1.00  0.00           H
ATOM    173  HB2 SER A  25      31.540  57.970  42.440  1.00  0.00           H
ATOM    174  HG1 SER A  25      31.230  60.190  42.080  1.00  0.00           H
ATOM    175  N   LEU A  26      34.430  56.770  41.870  1.00  0.00           N
ATOM    176  CA  LEU A  26      35.290  55.580  42.000  1.00  0.00           C
ATOM    177  C   LEU A  26      36.760  55.850  41.820  1.00  0.00           C
ATOM    178  O   LEU A  26      37.600  55.340  42.560  1.00  0.00           O
ATOM    179  CB  LEU A  26      34.760  54.530  41.000  1.00  0.00           C
ATOM    180  CG  LEU A  26      33.330  53.930  41.490  1.00  0.00           C
ATOM    181  CD1 LEU A  26      32.760  52.970  40.370  1.00  0.00           C
ATOM    182  CD2 LEU A  26      33.350  53.160  42.740  1.00  0.00           C
ATOM    183  HN  LEU A  26      33.810  56.820  41.090  1.00  0.00           H
ATOM    184  HA  LEU A  26      35.210  55.150  42.980  1.00  0.00           H
ATOM    185  HB1 LEU A  26      35.510  53.730  40.800  1.00  0.00           H
ATOM    186  HB2 LEU A  26      34.630  55.040  40.020  1.00  0.00           H
ATOM    187  HG  LEU A  26      32.600  54.760  41.630  1.00  0.00           H
ATOM    188 1HD1 LEU A  26      32.250  53.530  39.560  1.00  0.00           H
ATOM    189 2HD1 LEU A  26      33.410  52.100  40.110  1.00  0.00           H
ATOM    190 3HD1 LEU A  26      31.760  52.600  40.690  1.00  0.00           H
ATOM    191 1HD2 LEU A  26      32.310  53.010  43.090  1.00  0.00           H
ATOM    192 2HD2 LEU A  26      33.970  52.240  42.650  1.00  0.00           H
ATOM    193 3HD2 LEU A  26      33.810  53.760  43.540  1.00  0.00           H
ATOM    194  N   TYR A  27      37.150  56.720  40.880  1.00  0.00           N
ATOM    195  CA  TYR A  27      38.540  57.140  40.700  1.00  0.00           C
ATOM    196  C   TYR A  27      39.030  58.000  41.890  1.00  0.00           C
ATOM    197  O   TYR A  27      40.080  57.710  42.460  1.00  0.00           O
ATOM    198  CB  TYR A  27      38.490  58.070  39.460  1.00  0.00           C
ATOM    199  CG  TYR A  27      38.350  57.170  38.150  1.00  0.00           C
ATOM    200  CD1 TYR A  27      38.220  57.810  36.850  1.00  0.00           C
ATOM    201  CD2 TYR A  27      38.310  55.800  38.130  1.00  0.00           C
ATOM    202  CE1 TYR A  27      37.940  57.050  35.690  1.00  0.00           C
ATOM    203  CE2 TYR A  27      38.220  55.030  36.970  1.00  0.00           C
ATOM    204  CZ  TYR A  27      37.950  55.610  35.750  1.00  0.00           C
ATOM    205  OH  TYR A  27      37.580  54.800  34.650  1.00  0.00           O
ATOM    206  HN  TYR A  27      36.500  57.220  40.300  1.00  0.00           H
ATOM    207  HA  TYR A  27      39.260  56.330  40.640  1.00  0.00           H
ATOM    208  HB1 TYR A  27      39.460  58.610  39.360  1.00  0.00           H
ATOM    209  HB2 TYR A  27      37.720  58.860  39.420  1.00  0.00           H
ATOM    210  HD1 TYR A  27      38.220  58.890  36.820  1.00  0.00           H
ATOM    211  HD2 TYR A  27      38.480  55.140  38.980  1.00  0.00           H
ATOM    212  HE1 TYR A  27      37.690  57.500  34.740  1.00  0.00           H
ATOM    213  HE2 TYR A  27      38.270  53.950  37.080  1.00  0.00           H
ATOM    214  HH  TYR A  27      37.710  53.870  34.860  1.00  0.00           H
ATOM    215  N   SER A  28      38.170  58.910  42.440  1.00  0.00           N
ATOM    216  CA  SER A  28      38.470  59.580  43.710  1.00  0.00           C
ATOM    217  C   SER A  28      38.650  58.640  44.880  1.00  0.00           C
ATOM    218  O   SER A  28      39.500  58.810  45.790  1.00  0.00           O
ATOM    219  CB  SER A  28      37.480  60.680  44.120  1.00  0.00           C
ATOM    220  OG  SER A  28      37.310  61.520  43.000  1.00  0.00           O
ATOM    221  HN  SER A  28      37.220  58.920  42.150  1.00  0.00           H
ATOM    222  HA  SER A  28      39.410  60.090  43.540  1.00  0.00           H
ATOM    223  HB1 SER A  28      37.760  61.330  44.980  1.00  0.00           H
ATOM    224  HB2 SER A  28      36.470  60.280  44.360  1.00  0.00           H
ATOM    225  HG1 SER A  28      36.620  61.170  42.420  1.00  0.00           H
ATOM    226  N   LEU A  29      37.900  57.510  44.910  1.00  0.00           N
ATOM    227  CA  LEU A  29      38.130  56.480  45.900  1.00  0.00           C
ATOM    228  C   LEU A  29      39.440  55.770  45.820  1.00  0.00           C
ATOM    229  O   LEU A  29      40.110  55.460  46.800  1.00  0.00           O
ATOM    230  CB  LEU A  29      37.010  55.490  45.890  1.00  0.00           C
ATOM    231  CG  LEU A  29      37.060  54.330  46.940  1.00  0.00           C
ATOM    232  CD1 LEU A  29      37.070  54.750  48.400  1.00  0.00           C
ATOM    233  CD2 LEU A  29      35.950  53.280  46.670  1.00  0.00           C
ATOM    234  HN  LEU A  29      37.170  57.390  44.230  1.00  0.00           H
ATOM    235  HA  LEU A  29      38.110  56.910  46.880  1.00  0.00           H
ATOM    236  HB1 LEU A  29      37.000  55.010  44.890  1.00  0.00           H
ATOM    237  HB2 LEU A  29      36.120  56.140  46.070  1.00  0.00           H
ATOM    238  HG  LEU A  29      38.040  53.840  46.770  1.00  0.00           H
ATOM    239 1HD1 LEU A  29      37.170  53.830  49.000  1.00  0.00           H
ATOM    240 2HD1 LEU A  29      37.960  55.400  48.500  1.00  0.00           H
ATOM    241 3HD1 LEU A  29      36.150  55.280  48.730  1.00  0.00           H
ATOM    242 1HD2 LEU A  29      34.980  53.660  47.050  1.00  0.00           H
ATOM    243 2HD2 LEU A  29      35.930  52.890  45.630  1.00  0.00           H
ATOM    244 3HD2 LEU A  29      36.220  52.410  47.300  1.00  0.00           H
ATOM    245  N   MET A  30      40.020  55.560  44.650  1.00  0.00           N
ATOM    246  CA  MET A  30      41.400  55.150  44.570  1.00  0.00           C
ATOM    247  C   MET A  30      42.410  56.110  45.100  1.00  0.00           C
ATOM    248  O   MET A  30      43.290  55.720  45.850  1.00  0.00           O
ATOM    249  CB  MET A  30      41.840  54.820  43.070  1.00  0.00           C
ATOM    250  CG  MET A  30      41.150  53.550  42.550  1.00  0.00           C
ATOM    251  SD  MET A  30      41.640  53.010  40.890  1.00  0.00           S
ATOM    252  CE  MET A  30      40.410  53.770  39.910  1.00  0.00           C
ATOM    253  HN  MET A  30      39.550  55.610  43.770  1.00  0.00           H
ATOM    254  HA  MET A  30      41.390  54.240  45.130  1.00  0.00           H
ATOM    255  HB1 MET A  30      42.950  54.730  43.070  1.00  0.00           H
ATOM    256  HB2 MET A  30      41.500  55.730  42.530  1.00  0.00           H
ATOM    257  HG1 MET A  30      40.060  53.590  42.750  1.00  0.00           H
ATOM    258  HG2 MET A  30      41.430  52.730  43.240  1.00  0.00           H
ATOM    259  HE1 MET A  30      40.550  53.480  38.850  1.00  0.00           H
ATOM    260  HE2 MET A  30      39.420  53.420  40.250  1.00  0.00           H
ATOM    261  HE3 MET A  30      40.430  54.870  39.990  1.00  0.00           H
ATOM    262  N   VAL A  31      42.260  57.420  44.810  1.00  0.00           N
ATOM    263  CA  VAL A  31      42.890  58.560  45.490  1.00  0.00           C
ATOM    264  C   VAL A  31      42.900  58.550  46.970  1.00  0.00           C
ATOM    265  O   VAL A  31      43.920  58.790  47.610  1.00  0.00           O
ATOM    266  CB  VAL A  31      42.510  59.890  44.910  1.00  0.00           C
ATOM    267  CG1 VAL A  31      43.310  61.020  45.510  1.00  0.00           C
ATOM    268  CG2 VAL A  31      42.770  59.790  43.380  1.00  0.00           C
ATOM    269  HN  VAL A  31      41.530  57.660  44.170  1.00  0.00           H
ATOM    270  HA  VAL A  31      43.910  58.560  45.140  1.00  0.00           H
ATOM    271  HB  VAL A  31      41.410  60.010  45.040  1.00  0.00           H
ATOM    272 1HG1 VAL A  31      43.070  61.820  44.770  1.00  0.00           H
ATOM    273 2HG1 VAL A  31      42.940  61.210  46.540  1.00  0.00           H
ATOM    274 3HG1 VAL A  31      44.400  60.860  45.560  1.00  0.00           H
ATOM    275 1HG2 VAL A  31      42.720  60.800  42.910  1.00  0.00           H
ATOM    276 2HG2 VAL A  31      43.800  59.400  43.250  1.00  0.00           H
ATOM    277 3HG2 VAL A  31      42.080  59.060  42.900  1.00  0.00           H
ATOM    278  N   LEU A  32      41.690  58.360  47.590  1.00  0.00           N
ATOM    279  CA  LEU A  32      41.510  58.130  49.070  1.00  0.00           C
ATOM    280  C   LEU A  32      42.240  56.930  49.700  1.00  0.00           C
ATOM    281  O   LEU A  32      42.910  57.080  50.710  1.00  0.00           O
ATOM    282  CB  LEU A  32      39.950  58.060  49.330  1.00  0.00           C
ATOM    283  CG  LEU A  32      39.620  58.070  50.880  1.00  0.00           C
ATOM    284  CD1 LEU A  32      40.170  59.290  51.560  1.00  0.00           C
ATOM    285  CD2 LEU A  32      38.060  57.960  51.190  1.00  0.00           C
ATOM    286  HN  LEU A  32      40.850  58.500  47.060  1.00  0.00           H
ATOM    287  HA  LEU A  32      41.990  59.010  49.460  1.00  0.00           H
ATOM    288  HB1 LEU A  32      39.630  57.130  48.820  1.00  0.00           H
ATOM    289  HB2 LEU A  32      39.440  58.980  48.940  1.00  0.00           H
ATOM    290  HG  LEU A  32      40.110  57.170  51.320  1.00  0.00           H
ATOM    291 1HD1 LEU A  32      41.280  59.220  51.560  1.00  0.00           H
ATOM    292 2HD1 LEU A  32      39.810  60.230  51.060  1.00  0.00           H
ATOM    293 3HD1 LEU A  32      39.850  59.280  52.620  1.00  0.00           H
ATOM    294 1HD2 LEU A  32      37.530  58.820  50.700  1.00  0.00           H
ATOM    295 2HD2 LEU A  32      37.590  57.010  50.870  1.00  0.00           H
ATOM    296 3HD2 LEU A  32      37.920  57.920  52.290  1.00  0.00           H
ATOM    297  N   ILE A  33      42.120  55.820  49.050  1.00  0.00           N
ATOM    298  CA  ILE A  33      42.960  54.660  49.400  1.00  0.00           C
ATOM    299  C   ILE A  33      44.540  54.950  49.470  1.00  0.00           C
ATOM    300  O   ILE A  33      45.190  54.710  50.490  1.00  0.00           O
ATOM    301  CB  ILE A  33      42.690  53.380  48.590  1.00  0.00           C
ATOM    302  CG1 ILE A  33      41.240  52.890  48.830  1.00  0.00           C
ATOM    303  CG2 ILE A  33      43.630  52.330  49.000  1.00  0.00           C
ATOM    304  CD  ILE A  33      40.770  51.810  47.880  1.00  0.00           C
ATOM    305  HN  ILE A  33      41.610  55.640  48.200  1.00  0.00           H
ATOM    306  HA  ILE A  33      42.620  54.450  50.410  1.00  0.00           H
ATOM    307  HB  ILE A  33      42.620  53.570  47.490  1.00  0.00           H
ATOM    308 1HG1 ILE A  33      40.510  53.710  48.680  1.00  0.00           H
ATOM    309 2HG1 ILE A  33      41.150  52.590  49.900  1.00  0.00           H
ATOM    310 1HG2 ILE A  33      44.600  52.440  48.470  1.00  0.00           H
ATOM    311 2HG2 ILE A  33      43.780  52.360  50.100  1.00  0.00           H
ATOM    312 3HG2 ILE A  33      43.150  51.350  48.780  1.00  0.00           H
ATOM    313  HD1 ILE A  33      40.840  52.210  46.840  1.00  0.00           H
ATOM    314  HD2 ILE A  33      41.360  50.870  47.840  1.00  0.00           H
ATOM    315  HD3 ILE A  33      39.720  51.520  48.100  1.00  0.00           H
ATOM    316  N   ILE A  34      45.000  55.640  48.370  1.00  0.00           N
ATOM    317  CA  ILE A  34      46.430  55.990  48.220  1.00  0.00           C
ATOM    318  C   ILE A  34      46.820  57.060  49.300  1.00  0.00           C
ATOM    319  O   ILE A  34      47.860  57.000  49.930  1.00  0.00           O
ATOM    320  CB  ILE A  34      46.730  56.450  46.840  1.00  0.00           C
ATOM    321  CG1 ILE A  34      46.430  55.460  45.750  1.00  0.00           C
ATOM    322  CG2 ILE A  34      48.130  57.020  46.620  1.00  0.00           C
ATOM    323  CD  ILE A  34      46.050  55.990  44.380  1.00  0.00           C
ATOM    324  HN  ILE A  34      44.380  55.830  47.610  1.00  0.00           H
ATOM    325  HA  ILE A  34      46.970  55.100  48.490  1.00  0.00           H
ATOM    326  HB  ILE A  34      46.000  57.280  46.680  1.00  0.00           H
ATOM    327 1HG1 ILE A  34      45.650  54.760  46.120  1.00  0.00           H
ATOM    328 2HG1 ILE A  34      47.360  54.880  45.580  1.00  0.00           H
ATOM    329 1HG2 ILE A  34      48.880  56.210  46.680  1.00  0.00           H
ATOM    330 2HG2 ILE A  34      48.140  57.530  45.640  1.00  0.00           H
ATOM    331 3HG2 ILE A  34      48.180  57.760  47.440  1.00  0.00           H
ATOM    332  HD1 ILE A  34      46.010  55.130  43.670  1.00  0.00           H
ATOM    333  HD2 ILE A  34      45.140  56.630  44.350  1.00  0.00           H
ATOM    334  HD3 ILE A  34      46.800  56.720  44.010  1.00  0.00           H
ATOM    335  N   LEU A  35      45.880  58.000  49.420  1.00  0.00           N
ATOM    336  CA  LEU A  35      45.970  59.070  50.430  1.00  0.00           C
ATOM    337  C   LEU A  35      46.120  58.560  51.870  1.00  0.00           C
ATOM    338  O   LEU A  35      47.040  58.970  52.640  1.00  0.00           O
ATOM    339  CB  LEU A  35      44.720  60.000  50.310  1.00  0.00           C
ATOM    340  CG  LEU A  35      44.560  61.060  51.430  1.00  0.00           C
ATOM    341  CD1 LEU A  35      45.730  61.970  51.450  1.00  0.00           C
ATOM    342  CD2 LEU A  35      43.340  61.830  51.080  1.00  0.00           C
ATOM    343  HN  LEU A  35      45.220  58.030  48.690  1.00  0.00           H
ATOM    344  HA  LEU A  35      46.890  59.610  50.210  1.00  0.00           H
ATOM    345  HB1 LEU A  35      43.840  59.340  50.390  1.00  0.00           H
ATOM    346  HB2 LEU A  35      44.720  60.430  49.280  1.00  0.00           H
ATOM    347  HG  LEU A  35      44.370  60.650  52.450  1.00  0.00           H
ATOM    348 1HD1 LEU A  35      46.660  61.390  51.650  1.00  0.00           H
ATOM    349 2HD1 LEU A  35      45.850  62.370  50.430  1.00  0.00           H
ATOM    350 3HD1 LEU A  35      45.750  62.800  52.180  1.00  0.00           H
ATOM    351 1HD2 LEU A  35      42.490  61.140  50.930  1.00  0.00           H
ATOM    352 2HD2 LEU A  35      43.090  62.660  51.780  1.00  0.00           H
ATOM    353 3HD2 LEU A  35      43.500  62.290  50.070  1.00  0.00           H
ATOM    354  N   THR A  36      45.190  57.660  52.250  1.00  0.00           N
ATOM    355  CA  THR A  36      45.110  57.000  53.560  1.00  0.00           C
ATOM    356  C   THR A  36      46.360  56.110  53.810  1.00  0.00           C
ATOM    357  O   THR A  36      46.960  56.100  54.830  1.00  0.00           O
ATOM    358  CB  THR A  36      43.910  56.130  53.740  1.00  0.00           C
ATOM    359  CG2 THR A  36      43.850  55.380  55.070  1.00  0.00           C
ATOM    360  OG1 THR A  36      42.800  57.030  53.770  1.00  0.00           O
ATOM    361  HN  THR A  36      44.500  57.340  51.620  1.00  0.00           H
ATOM    362  HA  THR A  36      45.080  57.790  54.310  1.00  0.00           H
ATOM    363  HB  THR A  36      43.780  55.380  52.930  1.00  0.00           H
ATOM    364  HG1 THR A  36      42.680  57.370  52.870  1.00  0.00           H
ATOM    365 1HG2 THR A  36      42.810  55.000  55.130  1.00  0.00           H
ATOM    366 2HG2 THR A  36      44.610  54.570  55.030  1.00  0.00           H
ATOM    367 3HG2 THR A  36      44.080  56.020  55.940  1.00  0.00           H
ATOM    368  N   THR A  37      46.780  55.350  52.780  1.00  0.00           N
ATOM    369  CA  THR A  37      48.070  54.540  52.740  1.00  0.00           C
ATOM    370  C   THR A  37      49.250  55.360  53.030  1.00  0.00           C
ATOM    371  O   THR A  37      50.050  55.090  53.930  1.00  0.00           O
ATOM    372  CB  THR A  37      48.340  53.590  51.510  1.00  0.00           C
ATOM    373  CG2 THR A  37      49.350  52.460  51.740  1.00  0.00           C
ATOM    374  OG1 THR A  37      47.150  52.920  51.230  1.00  0.00           O
ATOM    375  HN  THR A  37      46.240  55.240  51.950  1.00  0.00           H
ATOM    376  HA  THR A  37      48.040  53.810  53.540  1.00  0.00           H
ATOM    377  HB  THR A  37      48.660  54.150  50.610  1.00  0.00           H
ATOM    378  HG1 THR A  37      46.710  53.610  50.720  1.00  0.00           H
ATOM    379 1HG2 THR A  37      48.960  51.890  52.610  1.00  0.00           H
ATOM    380 2HG2 THR A  37      49.310  51.810  50.840  1.00  0.00           H
ATOM    381 3HG2 THR A  37      50.340  52.790  52.090  1.00  0.00           H
ATOM    382  N   LEU A  38      49.470  56.450  52.320  1.00  0.00           N
ATOM    383  CA  LEU A  38      50.640  57.290  52.650  1.00  0.00           C
ATOM    384  C   LEU A  38      50.490  58.000  53.990  1.00  0.00           C
ATOM    385  O   LEU A  38      51.330  57.780  54.880  1.00  0.00           O
ATOM    386  CB  LEU A  38      50.890  58.300  51.450  1.00  0.00           C
ATOM    387  CG  LEU A  38      51.410  57.490  50.170  1.00  0.00           C
ATOM    388  CD1 LEU A  38      51.030  58.230  48.870  1.00  0.00           C
ATOM    389  CD2 LEU A  38      52.900  57.100  50.170  1.00  0.00           C
ATOM    390  HN  LEU A  38      48.830  56.800  51.630  1.00  0.00           H
ATOM    391  HA  LEU A  38      51.480  56.630  52.730  1.00  0.00           H
ATOM    392  HB1 LEU A  38      51.560  59.140  51.740  1.00  0.00           H
ATOM    393  HB2 LEU A  38      49.890  58.760  51.230  1.00  0.00           H
ATOM    394  HG  LEU A  38      50.920  56.480  50.180  1.00  0.00           H
ATOM    395 1HD1 LEU A  38      51.230  57.540  48.020  1.00  0.00           H
ATOM    396 2HD1 LEU A  38      49.920  58.320  48.970  1.00  0.00           H
ATOM    397 3HD1 LEU A  38      51.390  59.260  48.690  1.00  0.00           H
ATOM    398 1HD2 LEU A  38      53.530  57.990  50.370  1.00  0.00           H
ATOM    399 2HD2 LEU A  38      53.050  56.410  51.030  1.00  0.00           H
ATOM    400 3HD2 LEU A  38      53.150  56.510  49.260  1.00  0.00           H
ATOM    401  N   VAL A  39      49.430  58.760  54.240  1.00  0.00           N
ATOM    402  CA  VAL A  39      49.270  59.550  55.480  1.00  0.00           C
ATOM    403  C   VAL A  39      49.270  58.760  56.760  1.00  0.00           C
ATOM    404  O   VAL A  39      50.060  59.100  57.670  1.00  0.00           O
ATOM    405  CB  VAL A  39      48.090  60.470  55.360  1.00  0.00           C
ATOM    406  CG1 VAL A  39      47.510  60.900  56.660  1.00  0.00           C
ATOM    407  CG2 VAL A  39      48.440  61.580  54.370  1.00  0.00           C
ATOM    408  HN  VAL A  39      48.720  58.830  53.550  1.00  0.00           H
ATOM    409  HA  VAL A  39      50.170  60.160  55.490  1.00  0.00           H
ATOM    410  HB  VAL A  39      47.290  59.860  54.890  1.00  0.00           H
ATOM    411 1HG1 VAL A  39      48.310  61.330  57.300  1.00  0.00           H
ATOM    412 2HG1 VAL A  39      46.700  61.660  56.550  1.00  0.00           H
ATOM    413 3HG1 VAL A  39      47.070  60.060  57.240  1.00  0.00           H
ATOM    414 1HG2 VAL A  39      48.630  61.190  53.350  1.00  0.00           H
ATOM    415 2HG2 VAL A  39      47.640  62.350  54.250  1.00  0.00           H
ATOM    416 3HG2 VAL A  39      49.390  62.050  54.690  1.00  0.00           H
ATOM    417  N   GLY A  40      48.550  57.620  56.830  1.00  0.00           N
ATOM    418  CA  GLY A  40      48.660  56.700  57.950  1.00  0.00           C
ATOM    419  C   GLY A  40      49.980  56.150  58.270  1.00  0.00           C
ATOM    420  O   GLY A  40      50.510  56.350  59.420  1.00  0.00           O
ATOM    421  HN  GLY A  40      48.080  57.410  55.980  1.00  0.00           H
ATOM    422  HA1 GLY A  40      48.240  57.220  58.800  1.00  0.00           H
ATOM    423  HA2 GLY A  40      48.040  55.820  57.860  1.00  0.00           H
ATOM    424  N   ASN A  41      50.720  55.660  57.280  1.00  0.00           N
ATOM    425  CA  ASN A  41      52.070  55.230  57.480  1.00  0.00           C
ATOM    426  C   ASN A  41      53.160  56.350  57.640  1.00  0.00           C
ATOM    427  O   ASN A  41      54.100  56.150  58.410  1.00  0.00           O
ATOM    428  CB  ASN A  41      52.550  54.250  56.380  1.00  0.00           C
ATOM    429  CG  ASN A  41      51.740  52.940  56.460  1.00  0.00           C
ATOM    430  ND2 ASN A  41      50.830  52.700  55.530  1.00  0.00           N
ATOM    431  OD1 ASN A  41      51.900  52.230  57.480  1.00  0.00           O
ATOM    432  HN  ASN A  41      50.380  55.590  56.350  1.00  0.00           H
ATOM    433  HA  ASN A  41      52.090  54.620  58.380  1.00  0.00           H
ATOM    434  HB1 ASN A  41      53.620  53.980  56.500  1.00  0.00           H
ATOM    435  HB2 ASN A  41      52.540  54.840  55.440  1.00  0.00           H
ATOM    436 1HD2 ASN A  41      50.550  53.440  54.920  1.00  0.00           H
ATOM    437 2HD2 ASN A  41      50.380  51.820  55.410  1.00  0.00           H
ATOM    438  N   LEU A  42      53.050  57.520  56.980  1.00  0.00           N
ATOM    439  CA  LEU A  42      53.980  58.590  57.230  1.00  0.00           C
ATOM    440  C   LEU A  42      54.090  59.080  58.650  1.00  0.00           C
ATOM    441  O   LEU A  42      55.120  59.330  59.280  1.00  0.00           O
ATOM    442  CB  LEU A  42      53.710  59.840  56.340  1.00  0.00           C
ATOM    443  CG  LEU A  42      54.710  61.030  56.400  1.00  0.00           C
ATOM    444  CD1 LEU A  42      56.100  60.620  56.030  1.00  0.00           C
ATOM    445  CD2 LEU A  42      54.270  62.210  55.450  1.00  0.00           C
ATOM    446  HN  LEU A  42      52.310  57.630  56.330  1.00  0.00           H
ATOM    447  HA  LEU A  42      54.940  58.180  56.960  1.00  0.00           H
ATOM    448  HB1 LEU A  42      52.710  60.230  56.620  1.00  0.00           H
ATOM    449  HB2 LEU A  42      53.560  59.520  55.280  1.00  0.00           H
ATOM    450  HG  LEU A  42      54.640  61.360  57.460  1.00  0.00           H
ATOM    451 1HD1 LEU A  42      56.110  60.180  55.010  1.00  0.00           H
ATOM    452 2HD1 LEU A  42      56.800  61.490  56.090  1.00  0.00           H
ATOM    453 3HD1 LEU A  42      56.400  59.810  56.710  1.00  0.00           H
ATOM    454 1HD2 LEU A  42      55.060  62.990  55.390  1.00  0.00           H
ATOM    455 2HD2 LEU A  42      53.860  61.810  54.500  1.00  0.00           H
ATOM    456 3HD2 LEU A  42      53.430  62.610  56.050  1.00  0.00           H
ATOM    457  N   ILE A  43      52.940  59.110  59.330  1.00  0.00           N
ATOM    458  CA  ILE A  43      52.710  59.450  60.720  1.00  0.00           C
ATOM    459  C   ILE A  43      53.350  58.440  61.660  1.00  0.00           C
ATOM    460  O   ILE A  43      54.100  58.750  62.580  1.00  0.00           O
ATOM    461  CB  ILE A  43      51.240  59.750  61.110  1.00  0.00           C
ATOM    462  CG1 ILE A  43      50.630  61.010  60.380  1.00  0.00           C
ATOM    463  CG2 ILE A  43      51.070  59.910  62.630  1.00  0.00           C
ATOM    464  CD  ILE A  43      49.140  60.920  60.140  1.00  0.00           C
ATOM    465  HN  ILE A  43      52.080  58.960  58.840  1.00  0.00           H
ATOM    466  HA  ILE A  43      53.180  60.430  60.790  1.00  0.00           H
ATOM    467  HB  ILE A  43      50.690  58.800  60.900  1.00  0.00           H
ATOM    468 1HG1 ILE A  43      51.050  61.020  59.350  1.00  0.00           H
ATOM    469 2HG1 ILE A  43      50.960  61.990  60.770  1.00  0.00           H
ATOM    470 1HG2 ILE A  43      49.990  59.760  62.850  1.00  0.00           H
ATOM    471 2HG2 ILE A  43      51.590  59.190  63.280  1.00  0.00           H
ATOM    472 3HG2 ILE A  43      51.400  60.920  62.960  1.00  0.00           H
ATOM    473  HD1 ILE A  43      48.520  61.170  61.040  1.00  0.00           H
ATOM    474  HD2 ILE A  43      48.810  61.670  59.390  1.00  0.00           H
ATOM    475  HD3 ILE A  43      48.840  59.940  59.740  1.00  0.00           H
ATOM    476  N   VAL A  44      53.060  57.160  61.430  1.00  0.00           N
ATOM    477  CA  VAL A  44      53.710  56.090  62.160  1.00  0.00           C
ATOM    478  C   VAL A  44      55.270  56.100  62.020  1.00  0.00           C
ATOM    479  O   VAL A  44      56.030  56.020  62.930  1.00  0.00           O
ATOM    480  CB  VAL A  44      53.170  54.730  61.790  1.00  0.00           C
ATOM    481  CG1 VAL A  44      53.990  53.410  62.250  1.00  0.00           C
ATOM    482  CG2 VAL A  44      51.730  54.610  62.350  1.00  0.00           C
ATOM    483  HN  VAL A  44      52.760  56.930  60.500  1.00  0.00           H
ATOM    484  HA  VAL A  44      53.560  56.250  63.210  1.00  0.00           H
ATOM    485  HB  VAL A  44      53.140  54.710  60.680  1.00  0.00           H
ATOM    486 1HG1 VAL A  44      53.960  53.220  63.350  1.00  0.00           H
ATOM    487 2HG1 VAL A  44      53.380  52.570  61.840  1.00  0.00           H
ATOM    488 3HG1 VAL A  44      55.020  53.340  61.850  1.00  0.00           H
ATOM    489 1HG2 VAL A  44      51.740  54.550  63.460  1.00  0.00           H
ATOM    490 2HG2 VAL A  44      51.090  55.500  62.130  1.00  0.00           H
ATOM    491 3HG2 VAL A  44      51.310  53.720  61.850  1.00  0.00           H
ATOM    492  N   ILE A  45      55.800  56.250  60.820  1.00  0.00           N
ATOM    493  CA  ILE A  45      57.290  56.440  60.600  1.00  0.00           C
ATOM    494  C   ILE A  45      57.910  57.630  61.280  1.00  0.00           C
ATOM    495  O   ILE A  45      58.850  57.460  62.030  1.00  0.00           O
ATOM    496  CB  ILE A  45      57.490  56.540  59.060  1.00  0.00           C
ATOM    497  CG1 ILE A  45      57.240  55.140  58.390  1.00  0.00           C
ATOM    498  CG2 ILE A  45      58.880  57.160  58.750  1.00  0.00           C
ATOM    499  CD  ILE A  45      57.200  55.220  56.870  1.00  0.00           C
ATOM    500  HN  ILE A  45      55.270  56.110  59.990  1.00  0.00           H
ATOM    501  HA  ILE A  45      57.690  55.570  61.080  1.00  0.00           H
ATOM    502  HB  ILE A  45      56.610  57.090  58.660  1.00  0.00           H
ATOM    503 1HG1 ILE A  45      56.270  54.680  58.690  1.00  0.00           H
ATOM    504 2HG1 ILE A  45      58.070  54.500  58.760  1.00  0.00           H
ATOM    505 1HG2 ILE A  45      58.920  58.260  58.780  1.00  0.00           H
ATOM    506 2HG2 ILE A  45      59.590  56.690  59.470  1.00  0.00           H
ATOM    507 3HG2 ILE A  45      59.250  56.970  57.710  1.00  0.00           H
ATOM    508  HD1 ILE A  45      56.840  56.190  56.450  1.00  0.00           H
ATOM    509  HD2 ILE A  45      58.230  55.090  56.510  1.00  0.00           H
ATOM    510  HD3 ILE A  45      56.700  54.410  56.310  1.00  0.00           H
ATOM    511  N   VAL A  46      57.300  58.810  61.060  1.00  0.00           N
ATOM    512  CA  VAL A  46      57.730  59.980  61.810  1.00  0.00           C
ATOM    513  C   VAL A  46      57.510  59.890  63.320  1.00  0.00           C
ATOM    514  O   VAL A  46      58.360  60.290  64.100  1.00  0.00           O
ATOM    515  CB  VAL A  46      57.110  61.230  61.260  1.00  0.00           C
ATOM    516  CG1 VAL A  46      57.350  62.560  61.980  1.00  0.00           C
ATOM    517  CG2 VAL A  46      57.680  61.350  59.920  1.00  0.00           C
ATOM    518  HN  VAL A  46      56.500  58.940  60.480  1.00  0.00           H
ATOM    519  HA  VAL A  46      58.800  60.120  61.820  1.00  0.00           H
ATOM    520  HB  VAL A  46      56.000  61.200  61.180  1.00  0.00           H
ATOM    521 1HG1 VAL A  46      56.780  63.400  61.520  1.00  0.00           H
ATOM    522 2HG1 VAL A  46      56.900  62.470  62.990  1.00  0.00           H
ATOM    523 3HG1 VAL A  46      58.410  62.870  62.110  1.00  0.00           H
ATOM    524 1HG2 VAL A  46      57.270  62.270  59.450  1.00  0.00           H
ATOM    525 2HG2 VAL A  46      58.800  61.340  59.940  1.00  0.00           H
ATOM    526 3HG2 VAL A  46      57.450  60.490  59.240  1.00  0.00           H
ATOM    527  N   SER A  47      56.420  59.220  63.830  1.00  0.00           N
ATOM    528  CA  SER A  47      56.230  59.060  65.290  1.00  0.00           C
ATOM    529  C   SER A  47      57.220  58.190  65.910  1.00  0.00           C
ATOM    530  O   SER A  47      57.880  58.630  66.820  1.00  0.00           O
ATOM    531  CB  SER A  47      54.860  58.420  65.720  1.00  0.00           C
ATOM    532  OG  SER A  47      53.840  59.370  65.460  1.00  0.00           O
ATOM    533  HN  SER A  47      55.620  59.050  63.250  1.00  0.00           H
ATOM    534  HA  SER A  47      56.280  60.010  65.810  1.00  0.00           H
ATOM    535  HB1 SER A  47      54.820  58.220  66.810  1.00  0.00           H
ATOM    536  HB2 SER A  47      54.590  57.550  65.090  1.00  0.00           H
ATOM    537  HG1 SER A  47      53.950  59.580  64.530  1.00  0.00           H
ATOM    538  N   ILE A  48      57.400  56.900  65.440  1.00  0.00           N
ATOM    539  CA  ILE A  48      58.320  55.900  65.960  1.00  0.00           C
ATOM    540  C   ILE A  48      59.670  56.400  65.830  1.00  0.00           C
ATOM    541  O   ILE A  48      60.500  56.200  66.710  1.00  0.00           O
ATOM    542  CB  ILE A  48      58.180  54.490  65.380  1.00  0.00           C
ATOM    543  CG1 ILE A  48      56.860  53.940  65.870  1.00  0.00           C
ATOM    544  CG2 ILE A  48      59.340  53.650  65.890  1.00  0.00           C
ATOM    545  CD  ILE A  48      56.420  52.650  65.170  1.00  0.00           C
ATOM    546  HN  ILE A  48      56.850  56.630  64.660  1.00  0.00           H
ATOM    547  HA  ILE A  48      58.150  55.810  67.030  1.00  0.00           H
ATOM    548  HB  ILE A  48      58.130  54.580  64.270  1.00  0.00           H
ATOM    549 1HG1 ILE A  48      56.080  54.690  65.600  1.00  0.00           H
ATOM    550 2HG1 ILE A  48      56.970  53.910  66.980  1.00  0.00           H
ATOM    551 1HG2 ILE A  48      60.360  54.020  65.660  1.00  0.00           H
ATOM    552 2HG2 ILE A  48      59.250  53.380  66.970  1.00  0.00           H
ATOM    553 3HG2 ILE A  48      59.280  52.730  65.260  1.00  0.00           H
ATOM    554  HD1 ILE A  48      57.170  51.840  65.100  1.00  0.00           H
ATOM    555  HD2 ILE A  48      55.600  52.150  65.730  1.00  0.00           H
ATOM    556  HD3 ILE A  48      56.100  52.920  64.130  1.00  0.00           H
ATOM    557  N   SER A  49      60.000  57.190  64.820  1.00  0.00           N
ATOM    558  CA  SER A  49      61.350  57.940  64.760  1.00  0.00           C
ATOM    559  C   SER A  49      61.450  59.010  65.820  1.00  0.00           C
ATOM    560  O   SER A  49      62.280  58.970  66.710  1.00  0.00           O
ATOM    561  CB  SER A  49      61.740  58.510  63.340  1.00  0.00           C
ATOM    562  OG  SER A  49      62.960  59.230  63.300  1.00  0.00           O
ATOM    563  HN  SER A  49      59.360  57.220  64.040  1.00  0.00           H
ATOM    564  HA  SER A  49      62.130  57.230  65.030  1.00  0.00           H
ATOM    565  HB1 SER A  49      60.940  59.140  62.910  1.00  0.00           H
ATOM    566  HB2 SER A  49      61.860  57.670  62.620  1.00  0.00           H
ATOM    567  HG1 SER A  49      63.620  58.540  63.240  1.00  0.00           H
ATOM    568  N   HIS A  50      60.550  60.020  65.790  1.00  0.00           N
ATOM    569  CA  HIS A  50      60.830  61.220  66.520  1.00  0.00           C
ATOM    570  C   HIS A  50      60.710  61.030  67.960  1.00  0.00           C
ATOM    571  O   HIS A  50      61.480  61.610  68.720  1.00  0.00           O
ATOM    572  CB  HIS A  50      60.000  62.460  66.020  1.00  0.00           C
ATOM    573  CG  HIS A  50      60.100  63.780  66.770  1.00  0.00           C
ATOM    574  CD2 HIS A  50      59.080  64.540  67.300  1.00  0.00           C
ATOM    575  ND1 HIS A  50      61.330  64.360  67.090  1.00  0.00           N
ATOM    576  CE1 HIS A  50      61.050  65.460  67.710  1.00  0.00           C
ATOM    577  NE2 HIS A  50      59.680  65.570  67.920  1.00  0.00           N
ATOM    578  HN  HIS A  50      59.750  59.970  65.200  1.00  0.00           H
ATOM    579  HA  HIS A  50      61.860  61.470  66.360  1.00  0.00           H
ATOM    580  HB1 HIS A  50      58.920  62.250  66.050  1.00  0.00           H
ATOM    581  HB2 HIS A  50      60.220  62.610  64.940  1.00  0.00           H
ATOM    582  HD2 HIS A  50      58.040  64.520  67.020  1.00  0.00           H
ATOM    583  HE1 HIS A  50      61.690  66.200  68.180  1.00  0.00           H
ATOM    584  HE2 HIS A  50      59.200  66.330  68.340  1.00  0.00           H
ATOM    585  N   PHE A  51      59.640  60.260  68.410  1.00  0.00           N
ATOM    586  CA  PHE A  51      59.190  60.120  69.760  1.00  0.00           C
ATOM    587  C   PHE A  51      59.790  59.010  70.630  1.00  0.00           C
ATOM    588  O   PHE A  51      59.600  57.830  70.480  1.00  0.00           O
ATOM    589  CB  PHE A  51      57.560  60.110  69.760  1.00  0.00           C
ATOM    590  CG  PHE A  51      56.960  60.030  71.240  1.00  0.00           C
ATOM    591  CD1 PHE A  51      56.330  58.920  71.750  1.00  0.00           C
ATOM    592  CD2 PHE A  51      57.170  61.100  72.140  1.00  0.00           C
ATOM    593  CE1 PHE A  51      55.810  58.870  73.050  1.00  0.00           C
ATOM    594  CE2 PHE A  51      56.750  61.000  73.460  1.00  0.00           C
ATOM    595  CZ  PHE A  51      56.070  59.930  73.930  1.00  0.00           C
ATOM    596  HN  PHE A  51      59.230  59.750  67.650  1.00  0.00           H
ATOM    597  HA  PHE A  51      59.450  61.060  70.210  1.00  0.00           H
ATOM    598  HB1 PHE A  51      57.240  59.170  69.270  1.00  0.00           H
ATOM    599  HB2 PHE A  51      57.120  60.980  69.250  1.00  0.00           H
ATOM    600  HD1 PHE A  51      56.220  58.030  71.150  1.00  0.00           H
ATOM    601  HD2 PHE A  51      57.770  61.950  71.870  1.00  0.00           H
ATOM    602  HE1 PHE A  51      55.140  58.120  73.410  1.00  0.00           H
ATOM    603  HE2 PHE A  51      57.090  61.770  74.130  1.00  0.00           H
ATOM    604  HZ  PHE A  51      55.660  59.840  74.930  1.00  0.00           H
ATOM    605  N   LYS A  52      60.550  59.460  71.620  1.00  0.00           N
ATOM    606  CA  LYS A  52      61.460  58.580  72.350  1.00  0.00           C
ATOM    607  C   LYS A  52      60.900  57.360  73.140  1.00  0.00           C
ATOM    608  O   LYS A  52      61.530  56.290  73.110  1.00  0.00           O
ATOM    609  CB  LYS A  52      62.220  59.460  73.390  1.00  0.00           C
ATOM    610  CG  LYS A  52      63.370  60.340  72.890  1.00  0.00           C
ATOM    611  CD  LYS A  52      64.410  59.560  72.100  1.00  0.00           C
ATOM    612  CE  LYS A  52      65.140  58.430  72.880  1.00  0.00           C
ATOM    613  NZ  LYS A  52      66.360  58.090  72.240  1.00  0.00           N
ATOM    614  HN  LYS A  52      60.620  60.440  71.740  1.00  0.00           H
ATOM    615  HA  LYS A  52      62.160  58.150  71.650  1.00  0.00           H
ATOM    616  HB1 LYS A  52      62.640  58.830  74.210  1.00  0.00           H
ATOM    617  HB2 LYS A  52      61.490  60.050  73.960  1.00  0.00           H
ATOM    618  HG1 LYS A  52      63.750  60.870  73.800  1.00  0.00           H
ATOM    619  HG2 LYS A  52      62.860  61.100  72.250  1.00  0.00           H
ATOM    620  HD1 LYS A  52      63.920  59.140  71.200  1.00  0.00           H
ATOM    621  HD2 LYS A  52      65.130  60.250  71.630  1.00  0.00           H
ATOM    622  HE1 LYS A  52      64.490  57.520  72.910  1.00  0.00           H
ATOM    623  HE2 LYS A  52      65.380  58.700  73.930  1.00  0.00           H
ATOM    624  HZ1 LYS A  52      66.350  58.420  71.260  1.00  0.00           H
ATOM    625  HZ2 LYS A  52      67.220  58.470  72.670  1.00  0.00           H
ATOM    626  HZ3 LYS A  52      66.460  57.050  72.170  1.00  0.00           H
ATOM    627  N   GLN A  53      59.720  57.500  73.730  1.00  0.00           N
ATOM    628  CA  GLN A  53      59.050  56.400  74.480  1.00  0.00           C
ATOM    629  C   GLN A  53      58.290  55.500  73.520  1.00  0.00           C
ATOM    630  O   GLN A  53      57.390  54.690  73.890  1.00  0.00           O
ATOM    631  CB  GLN A  53      58.100  57.000  75.560  1.00  0.00           C
ATOM    632  CG  GLN A  53      58.760  58.140  76.450  1.00  0.00           C
ATOM    633  CD  GLN A  53      59.970  57.580  77.180  1.00  0.00           C
ATOM    634  NE2 GLN A  53      61.180  58.160  77.110  1.00  0.00           N
ATOM    635  OE1 GLN A  53      59.830  56.580  77.930  1.00  0.00           O
ATOM    636  HN  GLN A  53      59.220  58.360  73.600  1.00  0.00           H
ATOM    637  HA  GLN A  53      59.790  55.750  74.920  1.00  0.00           H
ATOM    638  HB1 GLN A  53      57.700  56.230  76.240  1.00  0.00           H
ATOM    639  HB2 GLN A  53      57.230  57.460  75.040  1.00  0.00           H
ATOM    640  HG1 GLN A  53      58.060  58.530  77.220  1.00  0.00           H
ATOM    641  HG2 GLN A  53      59.120  58.950  75.790  1.00  0.00           H
ATOM    642 1HE2 GLN A  53      61.370  59.050  76.700  1.00  0.00           H
ATOM    643 2HE2 GLN A  53      61.870  57.750  77.700  1.00  0.00           H
ATOM    644  N   LEU A  54      58.610  55.520  72.200  1.00  0.00           N
ATOM    645  CA  LEU A  54      58.170  54.490  71.310  1.00  0.00           C
ATOM    646  C   LEU A  54      59.350  53.600  70.970  1.00  0.00           C
ATOM    647  O   LEU A  54      59.170  52.650  70.230  1.00  0.00           O
ATOM    648  CB  LEU A  54      57.710  55.060  69.930  1.00  0.00           C
ATOM    649  CG  LEU A  54      56.160  55.150  69.850  1.00  0.00           C
ATOM    650  CD1 LEU A  54      55.700  56.160  68.840  1.00  0.00           C
ATOM    651  CD2 LEU A  54      55.420  53.800  69.880  1.00  0.00           C
ATOM    652  HN  LEU A  54      59.160  56.240  71.780  1.00  0.00           H
ATOM    653  HA  LEU A  54      57.480  53.790  71.760  1.00  0.00           H
ATOM    654  HB1 LEU A  54      57.990  54.320  69.150  1.00  0.00           H
ATOM    655  HB2 LEU A  54      58.280  56.000  69.800  1.00  0.00           H
ATOM    656  HG  LEU A  54      55.860  55.610  70.810  1.00  0.00           H
ATOM    657 1HD1 LEU A  54      54.600  56.290  68.870  1.00  0.00           H
ATOM    658 2HD1 LEU A  54      56.160  57.150  69.070  1.00  0.00           H
ATOM    659 3HD1 LEU A  54      55.990  55.920  67.790  1.00  0.00           H
ATOM    660 1HD2 LEU A  54      55.900  53.200  69.060  1.00  0.00           H
ATOM    661 2HD2 LEU A  54      55.580  53.250  70.820  1.00  0.00           H
ATOM    662 3HD2 LEU A  54      54.330  53.940  69.720  1.00  0.00           H
ATOM    663  N   HIS A  55      60.520  53.920  71.500  1.00  0.00           N
ATOM    664  CA  HIS A  55      61.820  53.350  71.140  1.00  0.00           C
ATOM    665  C   HIS A  55      62.090  51.970  71.710  1.00  0.00           C
ATOM    666  O   HIS A  55      62.610  51.920  72.850  1.00  0.00           O
ATOM    667  CB  HIS A  55      63.110  54.280  71.210  1.00  0.00           C
ATOM    668  CG  HIS A  55      63.010  55.490  70.400  1.00  0.00           C
ATOM    669  CD2 HIS A  55      62.090  55.850  69.470  1.00  0.00           C
ATOM    670  ND1 HIS A  55      64.080  56.310  70.380  1.00  0.00           N
ATOM    671  CE1 HIS A  55      63.750  57.150  69.440  1.00  0.00           C
ATOM    672  NE2 HIS A  55      62.560  56.920  68.820  1.00  0.00           N
ATOM    673  HN  HIS A  55      60.460  54.660  72.160  1.00  0.00           H
ATOM    674  HA  HIS A  55      61.740  53.320  70.070  1.00  0.00           H
ATOM    675  HB1 HIS A  55      63.980  53.790  70.730  1.00  0.00           H
ATOM    676  HB2 HIS A  55      63.410  54.560  72.240  1.00  0.00           H
ATOM    677  HD2 HIS A  55      61.180  55.370  69.110  1.00  0.00           H
ATOM    678  HE1 HIS A  55      64.530  57.870  69.140  1.00  0.00           H
ATOM    679  HE2 HIS A  55      62.190  57.350  67.990  1.00  0.00           H
ATOM    680  N   THR A  56      61.690  50.830  71.110  1.00  0.00           N
ATOM    681  CA  THR A  56      61.910  49.490  71.800  1.00  0.00           C
ATOM    682  C   THR A  56      61.830  48.410  70.810  1.00  0.00           C
ATOM    683  O   THR A  56      60.980  48.600  69.930  1.00  0.00           O
ATOM    684  CB  THR A  56      60.880  49.320  72.930  1.00  0.00           C
ATOM    685  CG2 THR A  56      59.420  49.500  72.490  1.00  0.00           C
ATOM    686  OG1 THR A  56      60.850  48.030  73.520  1.00  0.00           O
ATOM    687  HN  THR A  56      61.030  50.830  70.360  1.00  0.00           H
ATOM    688  HA  THR A  56      62.870  49.590  72.280  1.00  0.00           H
ATOM    689  HB  THR A  56      61.090  50.040  73.740  1.00  0.00           H
ATOM    690  HG1 THR A  56      61.380  48.040  74.310  1.00  0.00           H
ATOM    691 1HG2 THR A  56      59.190  50.480  72.030  1.00  0.00           H
ATOM    692 2HG2 THR A  56      59.130  48.760  71.730  1.00  0.00           H
ATOM    693 3HG2 THR A  56      58.760  49.410  73.390  1.00  0.00           H
ATOM    694  N   PRO A  57      62.510  47.240  70.800  1.00  0.00           N
ATOM    695  CA  PRO A  57      62.560  46.200  69.720  1.00  0.00           C
ATOM    696  C   PRO A  57      61.230  45.910  69.030  1.00  0.00           C
ATOM    697  O   PRO A  57      61.180  46.020  67.820  1.00  0.00           O
ATOM    698  CB  PRO A  57      63.180  44.990  70.470  1.00  0.00           C
ATOM    699  CG  PRO A  57      64.230  45.660  71.320  1.00  0.00           C
ATOM    700  CD  PRO A  57      63.460  46.890  71.850  1.00  0.00           C
ATOM    701  HA  PRO A  57      63.250  46.580  68.980  1.00  0.00           H
ATOM    702  HB1 PRO A  57      63.500  44.190  69.750  1.00  0.00           H
ATOM    703  HB2 PRO A  57      62.550  44.410  71.180  1.00  0.00           H
ATOM    704  HG1 PRO A  57      64.940  46.120  70.600  1.00  0.00           H
ATOM    705  HG2 PRO A  57      64.720  45.010  72.080  1.00  0.00           H
ATOM    706  HD1 PRO A  57      64.150  47.730  72.050  1.00  0.00           H
ATOM    707  HD2 PRO A  57      62.810  46.690  72.740  1.00  0.00           H
ATOM    708  N   THR A  58      60.130  45.680  69.790  1.00  0.00           N
ATOM    709  CA  THR A  58      58.830  45.340  69.130  1.00  0.00           C
ATOM    710  C   THR A  58      58.310  46.420  68.240  1.00  0.00           C
ATOM    711  O   THR A  58      57.600  46.100  67.250  1.00  0.00           O
ATOM    712  CB  THR A  58      57.790  45.020  70.190  1.00  0.00           C
ATOM    713  CG2 THR A  58      57.770  46.140  71.320  1.00  0.00           C
ATOM    714  OG1 THR A  58      56.480  44.740  69.710  1.00  0.00           O
ATOM    715  HN  THR A  58      60.140  45.780  70.780  1.00  0.00           H
ATOM    716  HA  THR A  58      59.020  44.410  68.620  1.00  0.00           H
ATOM    717  HB  THR A  58      58.080  44.130  70.800  1.00  0.00           H
ATOM    718  HG1 THR A  58      56.530  43.830  69.420  1.00  0.00           H
ATOM    719 1HG2 THR A  58      58.700  46.150  71.930  1.00  0.00           H
ATOM    720 2HG2 THR A  58      57.670  47.070  70.720  1.00  0.00           H
ATOM    721 3HG2 THR A  58      56.860  45.900  71.910  1.00  0.00           H
ATOM    722  N   ASN A  59      58.680  47.690  68.360  1.00  0.00           N
ATOM    723  CA  ASN A  59      58.070  48.770  67.480  1.00  0.00           C
ATOM    724  C   ASN A  59      58.880  49.050  66.210  1.00  0.00           C
ATOM    725  O   ASN A  59      58.520  49.780  65.290  1.00  0.00           O
ATOM    726  CB  ASN A  59      57.840  50.110  68.280  1.00  0.00           C
ATOM    727  CG  ASN A  59      56.950  49.850  69.500  1.00  0.00           C
ATOM    728  ND2 ASN A  59      57.030  50.720  70.520  1.00  0.00           N
ATOM    729  OD1 ASN A  59      56.190  48.860  69.590  1.00  0.00           O
ATOM    730  HN  ASN A  59      59.240  47.990  69.120  1.00  0.00           H
ATOM    731  HA  ASN A  59      57.110  48.430  67.150  1.00  0.00           H
ATOM    732  HB1 ASN A  59      57.250  50.840  67.690  1.00  0.00           H
ATOM    733  HB2 ASN A  59      58.740  50.630  68.680  1.00  0.00           H
ATOM    734 1HD2 ASN A  59      57.730  51.430  70.530  1.00  0.00           H
ATOM    735 2HD2 ASN A  59      56.400  50.720  71.300  1.00  0.00           H
ATOM    736  N   TRP A  60      60.070  48.400  66.100  1.00  0.00           N
ATOM    737  CA  TRP A  60      60.810  48.430  64.880  1.00  0.00           C
ATOM    738  C   TRP A  60      60.140  47.740  63.730  1.00  0.00           C
ATOM    739  O   TRP A  60      60.060  48.220  62.610  1.00  0.00           O
ATOM    740  CB  TRP A  60      62.230  47.920  64.980  1.00  0.00           C
ATOM    741  CG  TRP A  60      63.060  48.590  66.030  1.00  0.00           C
ATOM    742  CD1 TRP A  60      63.870  47.860  66.860  1.00  0.00           C
ATOM    743  CD2 TRP A  60      63.030  49.960  66.560  1.00  0.00           C
ATOM    744  CE2 TRP A  60      63.880  49.980  67.700  1.00  0.00           C
ATOM    745  CE3 TRP A  60      62.290  51.090  66.250  1.00  0.00           C
ATOM    746  NE1 TRP A  60      64.380  48.670  67.830  1.00  0.00           N
ATOM    747  CZ2 TRP A  60      64.290  51.210  68.270  1.00  0.00           C
ATOM    748  CZ3 TRP A  60      62.680  52.340  66.880  1.00  0.00           C
ATOM    749  CH2 TRP A  60      63.700  52.390  67.810  1.00  0.00           C
ATOM    750  HN  TRP A  60      60.370  47.820  66.850  1.00  0.00           H
ATOM    751  HA  TRP A  60      60.820  49.470  64.600  1.00  0.00           H
ATOM    752  HB1 TRP A  60      62.780  48.030  64.030  1.00  0.00           H
ATOM    753  HB2 TRP A  60      62.220  46.820  65.110  1.00  0.00           H
ATOM    754  HD1 TRP A  60      64.140  46.830  66.670  1.00  0.00           H
ATOM    755  HE1 TRP A  60      64.950  48.410  68.570  1.00  0.00           H
ATOM    756  HE3 TRP A  60      61.630  51.110  65.400  1.00  0.00           H
ATOM    757  HZ2 TRP A  60      65.090  51.270  68.980  1.00  0.00           H
ATOM    758  HZ3 TRP A  60      62.250  53.210  66.410  1.00  0.00           H
ATOM    759  HH2 TRP A  60      63.990  53.360  68.200  1.00  0.00           H
ATOM    760  N   LEU A  61      59.520  46.610  64.060  1.00  0.00           N
ATOM    761  CA  LEU A  61      58.670  45.880  63.130  1.00  0.00           C
ATOM    762  C   LEU A  61      57.570  46.850  62.530  1.00  0.00           C
ATOM    763  O   LEU A  61      57.360  46.860  61.320  1.00  0.00           O
ATOM    764  CB  LEU A  61      58.010  44.700  63.830  1.00  0.00           C
ATOM    765  CG  LEU A  61      59.010  43.780  64.540  1.00  0.00           C
ATOM    766  CD1 LEU A  61      58.290  42.570  65.150  1.00  0.00           C
ATOM    767  CD2 LEU A  61      60.000  43.210  63.530  1.00  0.00           C
ATOM    768  HN  LEU A  61      59.620  46.310  65.010  1.00  0.00           H
ATOM    769  HA  LEU A  61      59.220  45.520  62.280  1.00  0.00           H
ATOM    770  HB1 LEU A  61      57.580  44.040  63.040  1.00  0.00           H
ATOM    771  HB2 LEU A  61      57.240  45.010  64.570  1.00  0.00           H
ATOM    772  HG  LEU A  61      59.500  44.360  65.350  1.00  0.00           H
ATOM    773 1HD1 LEU A  61      57.510  42.780  65.910  1.00  0.00           H
ATOM    774 2HD1 LEU A  61      57.770  41.950  64.380  1.00  0.00           H
ATOM    775 3HD1 LEU A  61      59.120  42.030  65.650  1.00  0.00           H
ATOM    776 1HD2 LEU A  61      60.450  43.930  62.830  1.00  0.00           H
ATOM    777 2HD2 LEU A  61      60.810  42.790  64.170  1.00  0.00           H
ATOM    778 3HD2 LEU A  61      59.710  42.240  63.060  1.00  0.00           H
ATOM    779  N   ILE A  62      56.890  47.570  63.370  1.00  0.00           N
ATOM    780  CA  ILE A  62      55.750  48.390  62.990  1.00  0.00           C
ATOM    781  C   ILE A  62      56.210  49.440  62.030  1.00  0.00           C
ATOM    782  O   ILE A  62      55.640  49.620  60.910  1.00  0.00           O
ATOM    783  CB  ILE A  62      55.120  48.930  64.280  1.00  0.00           C
ATOM    784  CG1 ILE A  62      54.710  47.810  65.310  1.00  0.00           C
ATOM    785  CG2 ILE A  62      53.930  49.830  63.900  1.00  0.00           C
ATOM    786  CD  ILE A  62      53.680  46.690  64.920  1.00  0.00           C
ATOM    787  HN  ILE A  62      57.140  47.590  64.330  1.00  0.00           H
ATOM    788  HA  ILE A  62      55.120  47.740  62.410  1.00  0.00           H
ATOM    789  HB  ILE A  62      55.800  49.610  64.840  1.00  0.00           H
ATOM    790 1HG1 ILE A  62      54.380  48.200  66.290  1.00  0.00           H
ATOM    791 2HG1 ILE A  62      55.650  47.270  65.550  1.00  0.00           H
ATOM    792 1HG2 ILE A  62      53.430  50.100  64.850  1.00  0.00           H
ATOM    793 2HG2 ILE A  62      54.330  50.760  63.430  1.00  0.00           H
ATOM    794 3HG2 ILE A  62      53.130  49.310  63.340  1.00  0.00           H
ATOM    795  HD1 ILE A  62      54.070  46.240  63.990  1.00  0.00           H
ATOM    796  HD2 ILE A  62      53.690  46.010  65.810  1.00  0.00           H
ATOM    797  HD3 ILE A  62      52.650  47.090  64.790  1.00  0.00           H
ATOM    798  N   HIS A  63      57.380  50.110  62.290  1.00  0.00           N
ATOM    799  CA  HIS A  63      58.010  51.080  61.410  1.00  0.00           C
ATOM    800  C   HIS A  63      58.530  50.650  60.070  1.00  0.00           C
ATOM    801  O   HIS A  63      58.490  51.240  58.970  1.00  0.00           O
ATOM    802  CB  HIS A  63      59.250  51.720  62.150  1.00  0.00           C
ATOM    803  CG  HIS A  63      59.910  53.010  61.610  1.00  0.00           C
ATOM    804  CD2 HIS A  63      60.450  53.330  60.430  1.00  0.00           C
ATOM    805  ND1 HIS A  63      59.990  54.100  62.430  1.00  0.00           N
ATOM    806  CE1 HIS A  63      60.470  55.100  61.750  1.00  0.00           C
ATOM    807  NE2 HIS A  63      60.750  54.700  60.510  1.00  0.00           N
ATOM    808  HN  HIS A  63      57.880  49.850  63.120  1.00  0.00           H
ATOM    809  HA  HIS A  63      57.330  51.910  61.360  1.00  0.00           H
ATOM    810  HB1 HIS A  63      60.010  50.980  62.480  1.00  0.00           H
ATOM    811  HB2 HIS A  63      58.780  52.000  63.120  1.00  0.00           H
ATOM    812  HD2 HIS A  63      60.750  52.620  59.670  1.00  0.00           H
ATOM    813  HE1 HIS A  63      60.470  56.160  62.000  1.00  0.00           H
ATOM    814  HE2 HIS A  63      61.140  55.220  59.750  1.00  0.00           H
ATOM    815  N   SER A  64      59.120  49.440  60.110  1.00  0.00           N
ATOM    816  CA  SER A  64      59.570  48.740  58.930  1.00  0.00           C
ATOM    817  C   SER A  64      58.430  48.300  58.000  1.00  0.00           C
ATOM    818  O   SER A  64      58.520  48.500  56.760  1.00  0.00           O
ATOM    819  CB  SER A  64      60.420  47.430  59.280  1.00  0.00           C
ATOM    820  OG  SER A  64      61.000  46.860  58.130  1.00  0.00           O
ATOM    821  HN  SER A  64      59.460  49.110  60.990  1.00  0.00           H
ATOM    822  HA  SER A  64      60.150  49.360  58.270  1.00  0.00           H
ATOM    823  HB1 SER A  64      59.760  46.720  59.810  1.00  0.00           H
ATOM    824  HB2 SER A  64      61.220  47.790  59.970  1.00  0.00           H
ATOM    825  HG1 SER A  64      60.320  46.190  58.000  1.00  0.00           H
ATOM    826  N   MET A  65      57.290  47.770  58.560  1.00  0.00           N
ATOM    827  CA  MET A  65      56.070  47.580  57.810  1.00  0.00           C
ATOM    828  C   MET A  65      55.480  48.810  57.160  1.00  0.00           C
ATOM    829  O   MET A  65      55.180  48.880  55.940  1.00  0.00           O
ATOM    830  CB  MET A  65      55.090  46.730  58.590  1.00  0.00           C
ATOM    831  CG  MET A  65      53.680  46.390  57.980  1.00  0.00           C
ATOM    832  SD  MET A  65      52.560  45.360  59.020  1.00  0.00           S
ATOM    833  CE  MET A  65      52.010  46.780  59.990  1.00  0.00           C
ATOM    834  HN  MET A  65      57.320  47.550  59.530  1.00  0.00           H
ATOM    835  HA  MET A  65      56.360  47.040  56.920  1.00  0.00           H
ATOM    836  HB1 MET A  65      54.870  47.120  59.600  1.00  0.00           H
ATOM    837  HB2 MET A  65      55.660  45.770  58.700  1.00  0.00           H
ATOM    838  HG1 MET A  65      53.810  45.840  57.020  1.00  0.00           H
ATOM    839  HG2 MET A  65      53.170  47.360  57.780  1.00  0.00           H
ATOM    840  HE1 MET A  65      51.520  46.370  60.900  1.00  0.00           H
ATOM    841  HE2 MET A  65      52.870  47.380  60.350  1.00  0.00           H
ATOM    842  HE3 MET A  65      51.280  47.450  59.470  1.00  0.00           H
ATOM    843  N   ALA A  66      55.350  49.970  57.950  1.00  0.00           N
ATOM    844  CA  ALA A  66      54.810  51.200  57.470  1.00  0.00           C
ATOM    845  C   ALA A  66      55.710  51.790  56.350  1.00  0.00           C
ATOM    846  O   ALA A  66      55.310  52.290  55.370  1.00  0.00           O
ATOM    847  CB  ALA A  66      54.650  52.150  58.680  1.00  0.00           C
ATOM    848  HN  ALA A  66      55.680  49.810  58.870  1.00  0.00           H
ATOM    849  HA  ALA A  66      53.840  50.940  57.070  1.00  0.00           H
ATOM    850  HB1 ALA A  66      54.060  51.530  59.390  1.00  0.00           H
ATOM    851  HB2 ALA A  66      55.650  52.370  59.130  1.00  0.00           H
ATOM    852  HB3 ALA A  66      54.200  53.130  58.430  1.00  0.00           H
ATOM    853  N   THR A  67      57.030  51.500  56.490  1.00  0.00           N
ATOM    854  CA  THR A  67      58.040  51.890  55.550  1.00  0.00           C
ATOM    855  C   THR A  67      57.890  51.180  54.220  1.00  0.00           C
ATOM    856  O   THR A  67      58.120  51.750  53.140  1.00  0.00           O
ATOM    857  CB  THR A  67      59.550  51.760  56.040  1.00  0.00           C
ATOM    858  CG2 THR A  67      60.470  52.290  55.000  1.00  0.00           C
ATOM    859  OG1 THR A  67      59.690  52.510  57.170  1.00  0.00           O
ATOM    860  HN  THR A  67      57.350  51.080  57.330  1.00  0.00           H
ATOM    861  HA  THR A  67      57.960  52.940  55.340  1.00  0.00           H
ATOM    862  HB  THR A  67      59.890  50.730  56.280  1.00  0.00           H
ATOM    863  HG1 THR A  67      59.110  52.110  57.820  1.00  0.00           H
ATOM    864 1HG2 THR A  67      61.570  52.270  55.200  1.00  0.00           H
ATOM    865 2HG2 THR A  67      60.470  51.720  54.050  1.00  0.00           H
ATOM    866 3HG2 THR A  67      60.180  53.310  54.650  1.00  0.00           H
ATOM    867  N   VAL A  68      57.680  49.850  54.340  1.00  0.00           N
ATOM    868  CA  VAL A  68      57.320  48.900  53.260  1.00  0.00           C
ATOM    869  C   VAL A  68      55.990  49.140  52.490  1.00  0.00           C
ATOM    870  O   VAL A  68      56.010  49.160  51.290  1.00  0.00           O
ATOM    871  CB  VAL A  68      57.230  47.520  53.810  1.00  0.00           C
ATOM    872  CG1 VAL A  68      56.630  46.310  53.010  1.00  0.00           C
ATOM    873  CG2 VAL A  68      58.690  47.190  54.140  1.00  0.00           C
ATOM    874  HN  VAL A  68      57.630  49.450  55.250  1.00  0.00           H
ATOM    875  HA  VAL A  68      58.090  48.870  52.520  1.00  0.00           H
ATOM    876  HB  VAL A  68      56.750  47.520  54.810  1.00  0.00           H
ATOM    877 1HG1 VAL A  68      55.550  46.370  52.760  1.00  0.00           H
ATOM    878 2HG1 VAL A  68      57.190  46.160  52.060  1.00  0.00           H
ATOM    879 3HG1 VAL A  68      56.640  45.390  53.630  1.00  0.00           H
ATOM    880 1HG2 VAL A  68      58.800  46.140  54.500  1.00  0.00           H
ATOM    881 2HG2 VAL A  68      59.260  47.070  53.190  1.00  0.00           H
ATOM    882 3HG2 VAL A  68      59.220  47.910  54.790  1.00  0.00           H
ATOM    883  N   ASP A  69      54.850  49.410  53.240  1.00  0.00           N
ATOM    884  CA  ASP A  69      53.580  49.830  52.680  1.00  0.00           C
ATOM    885  C   ASP A  69      53.750  51.210  52.150  1.00  0.00           C
ATOM    886  O   ASP A  69      53.150  51.540  51.110  1.00  0.00           O
ATOM    887  CB  ASP A  69      52.520  49.900  53.830  1.00  0.00           C
ATOM    888  CG  ASP A  69      51.960  48.560  54.300  1.00  0.00           C
ATOM    889  OD1 ASP A  69      52.360  47.520  53.770  1.00  0.00           O
ATOM    890  OD2 ASP A  69      51.130  48.580  55.200  1.00  0.00           O
ATOM    891  HN  ASP A  69      54.910  49.310  54.230  1.00  0.00           H
ATOM    892  HA  ASP A  69      53.290  49.090  51.940  1.00  0.00           H
ATOM    893  HB1 ASP A  69      51.640  50.470  53.460  1.00  0.00           H
ATOM    894  HB2 ASP A  69      53.100  50.430  54.620  1.00  0.00           H
ATOM    895  N   PHE A  70      54.590  52.070  52.800  1.00  0.00           N
ATOM    896  CA  PHE A  70      54.870  53.370  52.370  1.00  0.00           C
ATOM    897  C   PHE A  70      55.440  53.360  50.930  1.00  0.00           C
ATOM    898  O   PHE A  70      54.890  53.960  50.020  1.00  0.00           O
ATOM    899  CB  PHE A  70      55.540  54.290  53.460  1.00  0.00           C
ATOM    900  CG  PHE A  70      55.930  55.730  53.060  1.00  0.00           C
ATOM    901  CD1 PHE A  70      57.290  55.940  52.790  1.00  0.00           C
ATOM    902  CD2 PHE A  70      55.090  56.830  53.180  1.00  0.00           C
ATOM    903  CE1 PHE A  70      57.830  57.210  52.450  1.00  0.00           C
ATOM    904  CE2 PHE A  70      55.620  58.150  52.910  1.00  0.00           C
ATOM    905  CZ  PHE A  70      56.960  58.280  52.460  1.00  0.00           C
ATOM    906  HN  PHE A  70      54.930  51.820  53.700  1.00  0.00           H
ATOM    907  HA  PHE A  70      53.930  53.860  52.160  1.00  0.00           H
ATOM    908  HB1 PHE A  70      56.420  53.750  53.860  1.00  0.00           H
ATOM    909  HB2 PHE A  70      54.930  54.320  54.380  1.00  0.00           H
ATOM    910  HD1 PHE A  70      57.930  55.090  52.950  1.00  0.00           H
ATOM    911  HD2 PHE A  70      54.070  56.680  53.490  1.00  0.00           H
ATOM    912  HE1 PHE A  70      58.880  57.370  52.260  1.00  0.00           H
ATOM    913  HE2 PHE A  70      54.980  59.020  52.960  1.00  0.00           H
ATOM    914  HZ  PHE A  70      57.250  59.310  52.300  1.00  0.00           H
ATOM    915  N   LEU A  71      56.540  52.580  50.750  1.00  0.00           N
ATOM    916  CA  LEU A  71      57.110  52.400  49.430  1.00  0.00           C
ATOM    917  C   LEU A  71      56.100  51.840  48.460  1.00  0.00           C
ATOM    918  O   LEU A  71      56.040  52.260  47.320  1.00  0.00           O
ATOM    919  CB  LEU A  71      58.360  51.580  49.360  1.00  0.00           C
ATOM    920  CG  LEU A  71      59.620  52.140  50.060  1.00  0.00           C
ATOM    921  CD1 LEU A  71      60.830  51.140  49.960  1.00  0.00           C
ATOM    922  CD2 LEU A  71      60.030  53.520  49.630  1.00  0.00           C
ATOM    923  HN  LEU A  71      57.070  52.150  51.490  1.00  0.00           H
ATOM    924  HA  LEU A  71      57.380  53.400  49.120  1.00  0.00           H
ATOM    925  HB1 LEU A  71      58.670  51.430  48.300  1.00  0.00           H
ATOM    926  HB2 LEU A  71      58.180  50.580  49.840  1.00  0.00           H
ATOM    927  HG  LEU A  71      59.430  52.210  51.150  1.00  0.00           H
ATOM    928 1HD1 LEU A  71      61.620  51.630  50.580  1.00  0.00           H
ATOM    929 2HD1 LEU A  71      60.510  50.140  50.310  1.00  0.00           H
ATOM    930 3HD1 LEU A  71      61.250  50.980  48.940  1.00  0.00           H
ATOM    931 1HD2 LEU A  71      60.900  53.870  50.210  1.00  0.00           H
ATOM    932 2HD2 LEU A  71      60.360  53.340  48.570  1.00  0.00           H
ATOM    933 3HD2 LEU A  71      59.220  54.260  49.680  1.00  0.00           H
ATOM    934  N   LEU A  72      55.310  50.820  48.800  1.00  0.00           N
ATOM    935  CA  LEU A  72      54.290  50.300  47.860  1.00  0.00           C
ATOM    936  C   LEU A  72      53.300  51.340  47.400  1.00  0.00           C
ATOM    937  O   LEU A  72      52.850  51.480  46.260  1.00  0.00           O
ATOM    938  CB  LEU A  72      53.580  49.120  48.600  1.00  0.00           C
ATOM    939  CG  LEU A  72      52.650  48.140  47.790  1.00  0.00           C
ATOM    940  CD1 LEU A  72      53.340  47.520  46.600  1.00  0.00           C
ATOM    941  CD2 LEU A  72      52.090  47.000  48.730  1.00  0.00           C
ATOM    942  HN  LEU A  72      55.400  50.460  49.730  1.00  0.00           H
ATOM    943  HA  LEU A  72      54.870  50.160  46.960  1.00  0.00           H
ATOM    944  HB1 LEU A  72      52.930  49.590  49.380  1.00  0.00           H
ATOM    945  HB2 LEU A  72      54.350  48.550  49.180  1.00  0.00           H
ATOM    946  HG  LEU A  72      51.720  48.670  47.510  1.00  0.00           H
ATOM    947 1HD1 LEU A  72      54.440  47.460  46.760  1.00  0.00           H
ATOM    948 2HD1 LEU A  72      52.920  46.510  46.360  1.00  0.00           H
ATOM    949 3HD1 LEU A  72      53.290  48.230  45.750  1.00  0.00           H
ATOM    950 1HD2 LEU A  72      51.740  46.220  48.030  1.00  0.00           H
ATOM    951 2HD2 LEU A  72      52.960  46.510  49.200  1.00  0.00           H
ATOM    952 3HD2 LEU A  72      51.270  47.250  49.430  1.00  0.00           H
ATOM    953  N   GLY A  73      52.940  52.270  48.300  1.00  0.00           N
ATOM    954  CA  GLY A  73      52.230  53.570  48.110  1.00  0.00           C
ATOM    955  C   GLY A  73      52.870  54.550  47.200  1.00  0.00           C
ATOM    956  O   GLY A  73      52.180  55.330  46.570  1.00  0.00           O
ATOM    957  HN  GLY A  73      53.360  52.280  49.210  1.00  0.00           H
ATOM    958  HA1 GLY A  73      51.250  53.240  47.780  1.00  0.00           H
ATOM    959  HA2 GLY A  73      52.360  54.020  49.090  1.00  0.00           H
ATOM    960  N   CYS A  74      54.200  54.530  47.070  1.00  0.00           N
ATOM    961  CA  CYS A  74      54.900  55.570  46.350  1.00  0.00           C
ATOM    962  C   CYS A  74      55.280  55.090  44.940  1.00  0.00           C
ATOM    963  O   CYS A  74      55.250  55.840  43.970  1.00  0.00           O
ATOM    964  CB  CYS A  74      56.220  55.930  47.040  1.00  0.00           C
ATOM    965  SG  CYS A  74      56.010  56.640  48.580  1.00  0.00           S
ATOM    966  HN  CYS A  74      54.800  53.970  47.640  1.00  0.00           H
ATOM    967  HA  CYS A  74      54.240  56.430  46.300  1.00  0.00           H
ATOM    968  HB1 CYS A  74      56.900  56.610  46.490  1.00  0.00           H
ATOM    969  HB2 CYS A  74      56.880  55.040  47.170  1.00  0.00           H
ATOM    970  HG1 CYS A  74      55.350  55.650  49.130  1.00  0.00           H
ATOM    971  N   LEU A  75      55.770  53.830  44.830  1.00  0.00           N
ATOM    972  CA  LEU A  75      56.430  53.350  43.610  1.00  0.00           C
ATOM    973  C   LEU A  75      55.500  52.550  42.700  1.00  0.00           C
ATOM    974  O   LEU A  75      55.700  52.230  41.540  1.00  0.00           O
ATOM    975  CB  LEU A  75      57.700  52.510  43.820  1.00  0.00           C
ATOM    976  CG  LEU A  75      58.540  53.000  45.010  1.00  0.00           C
ATOM    977  CD1 LEU A  75      59.850  52.250  45.160  1.00  0.00           C
ATOM    978  CD2 LEU A  75      59.110  54.350  44.590  1.00  0.00           C
ATOM    979  HN  LEU A  75      55.800  53.230  45.630  1.00  0.00           H
ATOM    980  HA  LEU A  75      56.570  54.260  43.040  1.00  0.00           H
ATOM    981  HB1 LEU A  75      58.180  52.480  42.810  1.00  0.00           H
ATOM    982  HB2 LEU A  75      57.290  51.540  44.190  1.00  0.00           H
ATOM    983  HG  LEU A  75      57.920  53.110  45.920  1.00  0.00           H
ATOM    984 1HD1 LEU A  75      60.450  52.050  44.250  1.00  0.00           H
ATOM    985 2HD1 LEU A  75      60.580  52.680  45.880  1.00  0.00           H
ATOM    986 3HD1 LEU A  75      59.560  51.290  45.640  1.00  0.00           H
ATOM    987 1HD2 LEU A  75      58.300  55.060  44.310  1.00  0.00           H
ATOM    988 2HD2 LEU A  75      59.750  54.830  45.360  1.00  0.00           H
ATOM    989 3HD2 LEU A  75      59.740  54.250  43.690  1.00  0.00           H
ATOM    990  N   VAL A  76      54.290  52.180  43.210  1.00  0.00           N
ATOM    991  CA  VAL A  76      53.520  51.190  42.550  1.00  0.00           C
ATOM    992  C   VAL A  76      52.160  51.770  42.360  1.00  0.00           C
ATOM    993  O   VAL A  76      51.670  52.150  41.260  1.00  0.00           O
ATOM    994  CB  VAL A  76      53.640  49.840  43.220  1.00  0.00           C
ATOM    995  CG1 VAL A  76      52.560  48.830  42.730  1.00  0.00           C
ATOM    996  CG2 VAL A  76      55.130  49.350  42.960  1.00  0.00           C
ATOM    997  HN  VAL A  76      54.050  52.660  44.050  1.00  0.00           H
ATOM    998  HA  VAL A  76      53.800  51.090  41.510  1.00  0.00           H
ATOM    999  HB  VAL A  76      53.460  49.980  44.310  1.00  0.00           H
ATOM   1000 1HG1 VAL A  76      51.540  49.180  42.940  1.00  0.00           H
ATOM   1001 2HG1 VAL A  76      52.660  48.660  41.640  1.00  0.00           H
ATOM   1002 3HG1 VAL A  76      52.760  47.830  43.190  1.00  0.00           H
ATOM   1003 1HG2 VAL A  76      55.790  50.010  43.550  1.00  0.00           H
ATOM   1004 2HG2 VAL A  76      55.260  48.360  43.430  1.00  0.00           H
ATOM   1005 3HG2 VAL A  76      55.530  49.420  41.930  1.00  0.00           H
ATOM   1006  N   MET A  77      51.500  52.020  43.540  1.00  0.00           N
ATOM   1007  CA  MET A  77      50.120  52.560  43.590  1.00  0.00           C
ATOM   1008  C   MET A  77      49.550  53.670  42.660  1.00  0.00           C
ATOM   1009  O   MET A  77      48.450  53.490  42.160  1.00  0.00           O
ATOM   1010  CB  MET A  77      49.760  52.920  45.000  1.00  0.00           C
ATOM   1011  CG  MET A  77      49.460  51.800  45.980  1.00  0.00           C
ATOM   1012  SD  MET A  77      48.630  52.490  47.450  1.00  0.00           S
ATOM   1013  CE  MET A  77      48.340  50.980  48.340  1.00  0.00           C
ATOM   1014  HN  MET A  77      51.850  51.610  44.370  1.00  0.00           H
ATOM   1015  HA  MET A  77      49.540  51.720  43.230  1.00  0.00           H
ATOM   1016  HB1 MET A  77      48.790  53.460  45.010  1.00  0.00           H
ATOM   1017  HB2 MET A  77      50.620  53.460  45.470  1.00  0.00           H
ATOM   1018  HG1 MET A  77      50.450  51.330  46.220  1.00  0.00           H
ATOM   1019  HG2 MET A  77      48.760  51.090  45.490  1.00  0.00           H
ATOM   1020  HE1 MET A  77      49.280  50.500  48.700  1.00  0.00           H
ATOM   1021  HE2 MET A  77      47.680  51.240  49.200  1.00  0.00           H
ATOM   1022  HE3 MET A  77      47.940  50.260  47.600  1.00  0.00           H
ATOM   1023  N   PRO A  78      50.230  54.790  42.410  1.00  0.00           N
ATOM   1024  CA  PRO A  78      49.590  55.950  41.700  1.00  0.00           C
ATOM   1025  C   PRO A  78      49.450  55.510  40.200  1.00  0.00           C
ATOM   1026  O   PRO A  78      48.320  55.570  39.690  1.00  0.00           O
ATOM   1027  CB  PRO A  78      50.500  57.170  42.010  1.00  0.00           C
ATOM   1028  CG  PRO A  78      51.910  56.620  42.300  1.00  0.00           C
ATOM   1029  CD  PRO A  78      51.550  55.230  42.950  1.00  0.00           C
ATOM   1030  HA  PRO A  78      48.590  56.200  42.010  1.00  0.00           H
ATOM   1031  HB1 PRO A  78      50.140  57.580  42.980  1.00  0.00           H
ATOM   1032  HB2 PRO A  78      50.480  57.970  41.240  1.00  0.00           H
ATOM   1033  HG1 PRO A  78      52.600  57.170  42.980  1.00  0.00           H
ATOM   1034  HG2 PRO A  78      52.450  56.310  41.370  1.00  0.00           H
ATOM   1035  HD1 PRO A  78      51.510  55.210  44.060  1.00  0.00           H
ATOM   1036  HD2 PRO A  78      52.270  54.410  42.710  1.00  0.00           H
ATOM   1037  N   TYR A  79      50.480  55.010  39.500  1.00  0.00           N
ATOM   1038  CA  TYR A  79      50.490  54.390  38.230  1.00  0.00           C
ATOM   1039  C   TYR A  79      49.560  53.200  38.030  1.00  0.00           C
ATOM   1040  O   TYR A  79      48.880  53.150  37.020  1.00  0.00           O
ATOM   1041  CB  TYR A  79      51.900  53.980  37.760  1.00  0.00           C
ATOM   1042  CG  TYR A  79      52.790  55.180  37.710  1.00  0.00           C
ATOM   1043  CD1 TYR A  79      52.460  56.210  36.760  1.00  0.00           C
ATOM   1044  CD2 TYR A  79      54.020  55.240  38.400  1.00  0.00           C
ATOM   1045  CE1 TYR A  79      53.320  57.270  36.610  1.00  0.00           C
ATOM   1046  CE2 TYR A  79      54.850  56.340  38.240  1.00  0.00           C
ATOM   1047  CZ  TYR A  79      54.460  57.400  37.380  1.00  0.00           C
ATOM   1048  OH  TYR A  79      55.320  58.490  37.250  1.00  0.00           O
ATOM   1049  HN  TYR A  79      51.400  54.960  39.890  1.00  0.00           H
ATOM   1050  HA  TYR A  79      50.000  55.070  37.540  1.00  0.00           H
ATOM   1051  HB1 TYR A  79      51.800  53.580  36.730  1.00  0.00           H
ATOM   1052  HB2 TYR A  79      52.280  53.200  38.460  1.00  0.00           H
ATOM   1053  HD1 TYR A  79      51.560  56.040  36.190  1.00  0.00           H
ATOM   1054  HD2 TYR A  79      54.300  54.420  39.050  1.00  0.00           H
ATOM   1055  HE1 TYR A  79      53.180  58.060  35.870  1.00  0.00           H
ATOM   1056  HE2 TYR A  79      55.730  56.330  38.880  1.00  0.00           H
ATOM   1057  HH  TYR A  79      55.260  58.860  36.370  1.00  0.00           H
ATOM   1058  N   SER A  80      49.460  52.320  39.050  1.00  0.00           N
ATOM   1059  CA  SER A  80      48.450  51.280  39.100  1.00  0.00           C
ATOM   1060  C   SER A  80      47.060  51.870  39.110  1.00  0.00           C
ATOM   1061  O   SER A  80      46.230  51.360  38.390  1.00  0.00           O
ATOM   1062  CB  SER A  80      48.540  50.480  40.430  1.00  0.00           C
ATOM   1063  OG  SER A  80      49.850  49.720  40.320  1.00  0.00           O
ATOM   1064  HN  SER A  80      50.050  52.340  39.860  1.00  0.00           H
ATOM   1065  HA  SER A  80      48.690  50.640  38.270  1.00  0.00           H
ATOM   1066  HB1 SER A  80      47.790  49.680  40.610  1.00  0.00           H
ATOM   1067  HB2 SER A  80      48.720  51.150  41.290  1.00  0.00           H
ATOM   1068  HG1 SER A  80      49.790  48.850  40.720  1.00  0.00           H
ATOM   1069  N   MET A  81      46.840  53.020  39.810  1.00  0.00           N
ATOM   1070  CA  MET A  81      45.540  53.710  39.860  1.00  0.00           C
ATOM   1071  C   MET A  81      45.110  54.250  38.480  1.00  0.00           C
ATOM   1072  O   MET A  81      43.980  54.100  38.100  1.00  0.00           O
ATOM   1073  CB  MET A  81      45.540  54.800  40.960  1.00  0.00           C
ATOM   1074  CG  MET A  81      44.390  55.800  40.980  1.00  0.00           C
ATOM   1075  SD  MET A  81      44.520  57.210  39.790  1.00  0.00           S
ATOM   1076  CE  MET A  81      42.830  57.730  39.770  1.00  0.00           C
ATOM   1077  HN  MET A  81      47.590  53.370  40.360  1.00  0.00           H
ATOM   1078  HA  MET A  81      44.730  53.060  40.130  1.00  0.00           H
ATOM   1079  HB1 MET A  81      46.520  55.290  41.140  1.00  0.00           H
ATOM   1080  HB2 MET A  81      45.240  54.160  41.830  1.00  0.00           H
ATOM   1081  HG1 MET A  81      44.280  56.220  42.000  1.00  0.00           H
ATOM   1082  HG2 MET A  81      43.420  55.290  40.830  1.00  0.00           H
ATOM   1083  HE1 MET A  81      42.180  56.870  39.490  1.00  0.00           H
ATOM   1084  HE2 MET A  81      42.440  58.110  40.740  1.00  0.00           H
ATOM   1085  HE3 MET A  81      42.750  58.580  39.060  1.00  0.00           H
ATOM   1086  N   VAL A  82      46.090  54.890  37.740  1.00  0.00           N
ATOM   1087  CA  VAL A  82      45.890  55.380  36.350  1.00  0.00           C
ATOM   1088  C   VAL A  82      45.680  54.150  35.500  1.00  0.00           C
ATOM   1089  O   VAL A  82      44.830  54.090  34.620  1.00  0.00           O
ATOM   1090  CB  VAL A  82      47.080  56.200  35.860  1.00  0.00           C
ATOM   1091  CG1 VAL A  82      46.850  56.760  34.420  1.00  0.00           C
ATOM   1092  CG2 VAL A  82      47.160  57.440  36.790  1.00  0.00           C
ATOM   1093  HN  VAL A  82      46.930  55.150  38.190  1.00  0.00           H
ATOM   1094  HA  VAL A  82      45.010  56.000  36.290  1.00  0.00           H
ATOM   1095  HB  VAL A  82      48.040  55.670  35.710  1.00  0.00           H
ATOM   1096 1HG1 VAL A  82      47.550  57.580  34.160  1.00  0.00           H
ATOM   1097 2HG1 VAL A  82      46.940  55.930  33.690  1.00  0.00           H
ATOM   1098 3HG1 VAL A  82      45.870  57.270  34.290  1.00  0.00           H
ATOM   1099 1HG2 VAL A  82      47.870  58.220  36.450  1.00  0.00           H
ATOM   1100 2HG2 VAL A  82      46.150  57.890  36.890  1.00  0.00           H
ATOM   1101 3HG2 VAL A  82      47.410  57.080  37.810  1.00  0.00           H
ATOM   1102  N   ARG A  83      46.400  53.040  35.660  1.00  0.00           N
ATOM   1103  CA  ARG A  83      46.330  51.830  34.910  1.00  0.00           C
ATOM   1104  C   ARG A  83      44.910  51.150  34.920  1.00  0.00           C
ATOM   1105  O   ARG A  83      44.280  50.910  33.890  1.00  0.00           O
ATOM   1106  CB  ARG A  83      47.400  50.760  35.460  1.00  0.00           C
ATOM   1107  CG  ARG A  83      47.210  49.300  34.860  1.00  0.00           C
ATOM   1108  CD  ARG A  83      48.280  48.310  35.380  1.00  0.00           C
ATOM   1109  NE  ARG A  83      47.930  48.060  36.780  1.00  0.00           N
ATOM   1110  CZ  ARG A  83      48.470  47.140  37.630  1.00  0.00           C
ATOM   1111  NH1 ARG A  83      49.450  46.340  37.350  1.00  0.00           N
ATOM   1112  NH2 ARG A  83      47.900  47.150  38.820  1.00  0.00           N
ATOM   1113  HN  ARG A  83      47.130  53.070  36.350  1.00  0.00           H
ATOM   1114  HA  ARG A  83      46.450  52.150  33.880  1.00  0.00           H
ATOM   1115  HB1 ARG A  83      47.290  50.640  36.560  1.00  0.00           H
ATOM   1116  HB2 ARG A  83      48.390  51.210  35.290  1.00  0.00           H
ATOM   1117  HG1 ARG A  83      47.290  49.390  33.750  1.00  0.00           H
ATOM   1118  HG2 ARG A  83      46.180  48.930  35.070  1.00  0.00           H
ATOM   1119  HD1 ARG A  83      49.330  48.660  35.400  1.00  0.00           H
ATOM   1120  HD2 ARG A  83      48.220  47.390  34.770  1.00  0.00           H
ATOM   1121  HE  ARG A  83      46.970  48.290  36.970  1.00  0.00           H
ATOM   1122 1HH1 ARG A  83      49.860  46.350  36.440  1.00  0.00           H
ATOM   1123 2HH1 ARG A  83      49.640  45.590  37.990  1.00  0.00           H
ATOM   1124 1HH2 ARG A  83      47.120  47.650  39.200  1.00  0.00           H
ATOM   1125 2HH2 ARG A  83      48.550  46.900  39.540  1.00  0.00           H
ATOM   1126  N   SER A  84      44.260  51.050  36.120  1.00  0.00           N
ATOM   1127  CA  SER A  84      42.860  50.650  36.430  1.00  0.00           C
ATOM   1128  C   SER A  84      41.800  51.600  35.850  1.00  0.00           C
ATOM   1129  O   SER A  84      40.850  51.210  35.180  1.00  0.00           O
ATOM   1130  CB  SER A  84      42.660  50.610  38.000  1.00  0.00           C
ATOM   1131  OG  SER A  84      43.470  49.490  38.470  1.00  0.00           O
ATOM   1132  HN  SER A  84      44.670  51.340  36.980  1.00  0.00           H
ATOM   1133  HA  SER A  84      42.740  49.650  36.020  1.00  0.00           H
ATOM   1134  HB1 SER A  84      41.580  50.510  38.170  1.00  0.00           H
ATOM   1135  HB2 SER A  84      43.080  51.560  38.440  1.00  0.00           H
ATOM   1136  HG1 SER A  84      42.940  48.740  38.200  1.00  0.00           H
ATOM   1137  N   ALA A  85      42.010  52.850  35.920  1.00  0.00           N
ATOM   1138  CA  ALA A  85      41.180  53.790  35.110  1.00  0.00           C
ATOM   1139  C   ALA A  85      41.310  53.790  33.590  1.00  0.00           C
ATOM   1140  O   ALA A  85      40.270  53.760  32.870  1.00  0.00           O
ATOM   1141  CB  ALA A  85      41.560  55.180  35.580  1.00  0.00           C
ATOM   1142  HN  ALA A  85      42.770  53.250  36.420  1.00  0.00           H
ATOM   1143  HA  ALA A  85      40.150  53.620  35.370  1.00  0.00           H
ATOM   1144  HB1 ALA A  85      40.920  55.950  35.110  1.00  0.00           H
ATOM   1145  HB2 ALA A  85      41.430  55.120  36.680  1.00  0.00           H
ATOM   1146  HB3 ALA A  85      42.650  55.370  35.510  1.00  0.00           H
ATOM   1147  N   GLU A  86      42.490  53.810  32.980  1.00  0.00           N
ATOM   1148  CA  GLU A  86      42.680  53.820  31.570  1.00  0.00           C
ATOM   1149  C   GLU A  86      42.520  52.490  30.830  1.00  0.00           C
ATOM   1150  O   GLU A  86      42.350  52.470  29.600  1.00  0.00           O
ATOM   1151  CB  GLU A  86      44.070  54.490  31.240  1.00  0.00           C
ATOM   1152  CG  GLU A  86      44.070  55.960  31.730  1.00  0.00           C
ATOM   1153  CD  GLU A  86      43.700  56.900  30.570  1.00  0.00           C
ATOM   1154  OE1 GLU A  86      44.200  56.740  29.440  1.00  0.00           O
ATOM   1155  OE2 GLU A  86      42.870  57.750  30.830  1.00  0.00           O
ATOM   1156  HN  GLU A  86      43.250  53.580  33.590  1.00  0.00           H
ATOM   1157  HA  GLU A  86      41.850  54.420  31.230  1.00  0.00           H
ATOM   1158  HB1 GLU A  86      44.390  54.270  30.190  1.00  0.00           H
ATOM   1159  HB2 GLU A  86      44.760  53.970  31.950  1.00  0.00           H
ATOM   1160  HG1 GLU A  86      45.020  56.400  32.080  1.00  0.00           H
ATOM   1161  HG2 GLU A  86      43.400  56.130  32.610  1.00  0.00           H
ATOM   1162  N   HIS A  87      42.640  51.240  31.500  1.00  0.00           N
ATOM   1163  CA  HIS A  87      42.800  49.920  30.880  1.00  0.00           C
ATOM   1164  C   HIS A  87      43.950  49.770  29.920  1.00  0.00           C
ATOM   1165  O   HIS A  87      43.790  49.190  28.880  1.00  0.00           O
ATOM   1166  CB  HIS A  87      41.480  49.450  30.280  1.00  0.00           C
ATOM   1167  CG  HIS A  87      40.530  49.290  31.430  1.00  0.00           C
ATOM   1168  CD2 HIS A  87      39.990  50.100  32.350  1.00  0.00           C
ATOM   1169  ND1 HIS A  87      40.370  47.920  31.750  1.00  0.00           N
ATOM   1170  CE1 HIS A  87      39.680  47.960  32.900  1.00  0.00           C
ATOM   1171  NE2 HIS A  87      39.390  49.200  33.280  1.00  0.00           N
ATOM   1172  HN  HIS A  87      42.770  51.240  32.490  1.00  0.00           H
ATOM   1173  HA  HIS A  87      43.140  49.200  31.630  1.00  0.00           H
ATOM   1174  HB1 HIS A  87      41.590  48.540  29.680  1.00  0.00           H
ATOM   1175  HB2 HIS A  87      41.020  50.210  29.610  1.00  0.00           H
ATOM   1176  HD2 HIS A  87      39.840  51.150  32.540  1.00  0.00           H
ATOM   1177  HE1 HIS A  87      39.260  47.080  33.400  1.00  0.00           H
ATOM   1178  HE2 HIS A  87      38.860  49.490  34.080  1.00  0.00           H
ATOM   1179  N   CYS A  88      45.130  50.400  30.280  1.00  0.00           N
ATOM   1180  CA  CYS A  88      46.280  50.410  29.500  1.00  0.00           C
ATOM   1181  C   CYS A  88      47.500  50.800  30.290  1.00  0.00           C
ATOM   1182  O   CYS A  88      47.410  51.450  31.360  1.00  0.00           O
ATOM   1183  CB  CYS A  88      46.100  51.450  28.330  1.00  0.00           C
ATOM   1184  SG  CYS A  88      47.530  51.840  27.270  1.00  0.00           S
ATOM   1185  HN  CYS A  88      45.170  50.830  31.180  1.00  0.00           H
ATOM   1186  HA  CYS A  88      46.370  49.430  29.060  1.00  0.00           H
ATOM   1187  HB1 CYS A  88      45.660  52.380  28.750  1.00  0.00           H
ATOM   1188  HB2 CYS A  88      45.250  51.020  27.750  1.00  0.00           H
ATOM   1189  HG1 CYS A  88      48.280  52.330  28.240  1.00  0.00           H
ATOM   1190  N   TRP A  89      48.760  50.480  29.850  1.00  0.00           N
ATOM   1191  CA  TRP A  89      50.050  50.830  30.460  1.00  0.00           C
ATOM   1192  C   TRP A  89      50.810  51.700  29.480  1.00  0.00           C
ATOM   1193  O   TRP A  89      51.090  51.360  28.360  1.00  0.00           O
ATOM   1194  CB  TRP A  89      50.750  49.510  30.670  1.00  0.00           C
ATOM   1195  CG  TRP A  89      52.140  49.610  31.280  1.00  0.00           C
ATOM   1196  CD1 TRP A  89      53.370  49.410  30.740  1.00  0.00           C
ATOM   1197  CD2 TRP A  89      52.400  49.970  32.700  1.00  0.00           C
ATOM   1198  CE2 TRP A  89      53.780  49.950  32.870  1.00  0.00           C
ATOM   1199  CE3 TRP A  89      51.560  50.120  33.830  1.00  0.00           C
ATOM   1200  NE1 TRP A  89      54.290  49.580  31.700  1.00  0.00           N
ATOM   1201  CZ2 TRP A  89      54.330  50.230  34.070  1.00  0.00           C
ATOM   1202  CZ3 TRP A  89      52.170  50.580  35.060  1.00  0.00           C
ATOM   1203  CH2 TRP A  89      53.580  50.560  35.150  1.00  0.00           C
ATOM   1204  HN  TRP A  89      48.850  50.040  28.970  1.00  0.00           H
ATOM   1205  HA  TRP A  89      49.830  51.390  31.350  1.00  0.00           H
ATOM   1206  HB1 TRP A  89      50.870  49.000  29.690  1.00  0.00           H
ATOM   1207  HB2 TRP A  89      50.130  48.800  31.250  1.00  0.00           H
ATOM   1208  HD1 TRP A  89      53.480  49.220  29.680  1.00  0.00           H
ATOM   1209  HE1 TRP A  89      55.250  49.670  31.630  1.00  0.00           H
ATOM   1210  HE3 TRP A  89      50.530  50.340  33.640  1.00  0.00           H
ATOM   1211  HZ2 TRP A  89      55.400  50.190  34.230  1.00  0.00           H
ATOM   1212  HZ3 TRP A  89      51.610  50.870  35.930  1.00  0.00           H
ATOM   1213  HH2 TRP A  89      54.070  51.020  36.010  1.00  0.00           H
ATOM   1214  N   TYR A  90      51.110  52.930  29.940  1.00  0.00           N
ATOM   1215  CA  TYR A  90      51.670  53.820  28.970  1.00  0.00           C
ATOM   1216  C   TYR A  90      53.230  53.830  29.040  1.00  0.00           C
ATOM   1217  O   TYR A  90      53.910  54.560  28.290  1.00  0.00           O
ATOM   1218  CB  TYR A  90      51.140  55.190  29.230  1.00  0.00           C
ATOM   1219  CG  TYR A  90      49.700  55.290  28.900  1.00  0.00           C
ATOM   1220  CD1 TYR A  90      49.250  54.940  27.610  1.00  0.00           C
ATOM   1221  CD2 TYR A  90      48.670  55.690  29.840  1.00  0.00           C
ATOM   1222  CE1 TYR A  90      47.900  54.920  27.300  1.00  0.00           C
ATOM   1223  CE2 TYR A  90      47.370  55.750  29.530  1.00  0.00           C
ATOM   1224  CZ  TYR A  90      46.950  55.370  28.220  1.00  0.00           C
ATOM   1225  OH  TYR A  90      45.570  55.260  27.870  1.00  0.00           O
ATOM   1226  HN  TYR A  90      50.730  53.270  30.800  1.00  0.00           H
ATOM   1227  HA  TYR A  90      51.480  53.590  27.920  1.00  0.00           H
ATOM   1228  HB1 TYR A  90      51.670  55.950  28.620  1.00  0.00           H
ATOM   1229  HB2 TYR A  90      51.270  55.500  30.280  1.00  0.00           H
ATOM   1230  HD1 TYR A  90      49.920  54.670  26.810  1.00  0.00           H
ATOM   1231  HD2 TYR A  90      48.910  55.970  30.860  1.00  0.00           H
ATOM   1232  HE1 TYR A  90      47.590  54.540  26.350  1.00  0.00           H
ATOM   1233  HE2 TYR A  90      46.520  55.920  30.170  1.00  0.00           H
ATOM   1234  HH  TYR A  90      45.070  55.560  28.630  1.00  0.00           H
ATOM   1235  N   PHE A  91      53.690  53.080  30.020  1.00  0.00           N
ATOM   1236  CA  PHE A  91      54.910  53.340  30.590  1.00  0.00           C
ATOM   1237  C   PHE A  91      56.030  52.400  30.190  1.00  0.00           C
ATOM   1238  O   PHE A  91      57.110  52.610  30.710  1.00  0.00           O
ATOM   1239  CB  PHE A  91      54.670  53.370  32.100  1.00  0.00           C
ATOM   1240  CG  PHE A  91      53.590  54.360  32.580  1.00  0.00           C
ATOM   1241  CD1 PHE A  91      52.600  53.930  33.530  1.00  0.00           C
ATOM   1242  CD2 PHE A  91      53.590  55.710  32.180  1.00  0.00           C
ATOM   1243  CE1 PHE A  91      51.580  54.880  33.930  1.00  0.00           C
ATOM   1244  CE2 PHE A  91      52.580  56.520  32.580  1.00  0.00           C
ATOM   1245  CZ  PHE A  91      51.620  56.110  33.400  1.00  0.00           C
ATOM   1246  HN  PHE A  91      53.170  52.360  30.480  1.00  0.00           H
ATOM   1247  HA  PHE A  91      55.350  54.290  30.330  1.00  0.00           H
ATOM   1248  HB1 PHE A  91      55.610  53.500  32.670  1.00  0.00           H
ATOM   1249  HB2 PHE A  91      54.310  52.350  32.320  1.00  0.00           H
ATOM   1250  HD1 PHE A  91      52.580  52.990  34.060  1.00  0.00           H
ATOM   1251  HD2 PHE A  91      54.360  56.150  31.570  1.00  0.00           H
ATOM   1252  HE1 PHE A  91      50.840  54.500  34.620  1.00  0.00           H
ATOM   1253  HE2 PHE A  91      52.510  57.550  32.260  1.00  0.00           H
ATOM   1254  HZ  PHE A  91      50.760  56.750  33.550  1.00  0.00           H
ATOM   1255  N   GLY A  92      55.800  51.430  29.340  1.00  0.00           N
ATOM   1256  CA  GLY A  92      56.890  50.530  28.810  1.00  0.00           C
ATOM   1257  C   GLY A  92      57.390  49.380  29.660  1.00  0.00           C
ATOM   1258  O   GLY A  92      57.040  49.260  30.860  1.00  0.00           O
ATOM   1259  HN  GLY A  92      54.880  51.260  28.990  1.00  0.00           H
ATOM   1260  HA1 GLY A  92      56.510  50.160  27.860  1.00  0.00           H
ATOM   1261  HA2 GLY A  92      57.760  51.150  28.630  1.00  0.00           H
ATOM   1262  N   GLU A  93      58.120  48.470  28.990  1.00  0.00           N
ATOM   1263  CA  GLU A  93      58.550  47.160  29.550  1.00  0.00           C
ATOM   1264  C   GLU A  93      59.380  47.290  30.810  1.00  0.00           C
ATOM   1265  O   GLU A  93      59.160  46.570  31.770  1.00  0.00           O
ATOM   1266  CB  GLU A  93      59.390  46.270  28.570  1.00  0.00           C
ATOM   1267  CG  GLU A  93      59.900  44.860  28.960  1.00  0.00           C
ATOM   1268  CD  GLU A  93      60.180  43.970  27.770  1.00  0.00           C
ATOM   1269  OE1 GLU A  93      59.360  43.050  27.530  1.00  0.00           O
ATOM   1270  OE2 GLU A  93      61.140  44.170  26.980  1.00  0.00           O
ATOM   1271  HN  GLU A  93      58.270  48.580  28.010  1.00  0.00           H
ATOM   1272  HA  GLU A  93      57.690  46.570  29.840  1.00  0.00           H
ATOM   1273  HB1 GLU A  93      60.190  46.900  28.130  1.00  0.00           H
ATOM   1274  HB2 GLU A  93      58.710  46.180  27.680  1.00  0.00           H
ATOM   1275  HG1 GLU A  93      59.130  44.240  29.470  1.00  0.00           H
ATOM   1276  HG2 GLU A  93      60.820  44.790  29.580  1.00  0.00           H
ATOM   1277  N   VAL A  94      60.390  48.130  30.800  1.00  0.00           N
ATOM   1278  CA  VAL A  94      61.500  48.280  31.750  1.00  0.00           C
ATOM   1279  C   VAL A  94      60.970  48.660  33.120  1.00  0.00           C
ATOM   1280  O   VAL A  94      61.210  48.040  34.170  1.00  0.00           O
ATOM   1281  CB  VAL A  94      62.600  49.380  31.400  1.00  0.00           C
ATOM   1282  CG1 VAL A  94      63.690  49.300  32.480  1.00  0.00           C
ATOM   1283  CG2 VAL A  94      63.340  49.070  30.010  1.00  0.00           C
ATOM   1284  HN  VAL A  94      60.380  48.720  29.990  1.00  0.00           H
ATOM   1285  HA  VAL A  94      62.030  47.350  31.830  1.00  0.00           H
ATOM   1286  HB  VAL A  94      62.120  50.380  31.310  1.00  0.00           H
ATOM   1287 1HG1 VAL A  94      63.340  49.520  33.510  1.00  0.00           H
ATOM   1288 2HG1 VAL A  94      64.170  48.310  32.530  1.00  0.00           H
ATOM   1289 3HG1 VAL A  94      64.380  50.120  32.200  1.00  0.00           H
ATOM   1290 1HG2 VAL A  94      62.550  49.190  29.230  1.00  0.00           H
ATOM   1291 2HG2 VAL A  94      64.220  49.720  29.840  1.00  0.00           H
ATOM   1292 3HG2 VAL A  94      63.580  47.990  30.090  1.00  0.00           H
ATOM   1293  N   PHE A  95      60.120  49.710  33.190  1.00  0.00           N
ATOM   1294  CA  PHE A  95      59.330  49.990  34.330  1.00  0.00           C
ATOM   1295  C   PHE A  95      58.290  49.020  34.720  1.00  0.00           C
ATOM   1296  O   PHE A  95      57.990  48.810  35.890  1.00  0.00           O
ATOM   1297  CB  PHE A  95      58.740  51.380  34.230  1.00  0.00           C
ATOM   1298  CG  PHE A  95      58.190  51.910  35.580  1.00  0.00           C
ATOM   1299  CD1 PHE A  95      56.890  52.530  35.560  1.00  0.00           C
ATOM   1300  CD2 PHE A  95      58.780  51.700  36.870  1.00  0.00           C
ATOM   1301  CE1 PHE A  95      56.230  52.920  36.770  1.00  0.00           C
ATOM   1302  CE2 PHE A  95      58.090  52.050  38.060  1.00  0.00           C
ATOM   1303  CZ  PHE A  95      56.820  52.680  38.010  1.00  0.00           C
ATOM   1304  HN  PHE A  95      59.960  50.260  32.380  1.00  0.00           H
ATOM   1305  HA  PHE A  95      59.970  49.980  35.210  1.00  0.00           H
ATOM   1306  HB1 PHE A  95      58.030  51.420  33.380  1.00  0.00           H
ATOM   1307  HB2 PHE A  95      59.560  52.120  34.070  1.00  0.00           H
ATOM   1308  HD1 PHE A  95      56.470  52.770  34.590  1.00  0.00           H
ATOM   1309  HD2 PHE A  95      59.810  51.380  37.010  1.00  0.00           H
ATOM   1310  HE1 PHE A  95      55.400  53.610  36.800  1.00  0.00           H
ATOM   1311  HE2 PHE A  95      58.710  51.980  38.940  1.00  0.00           H
ATOM   1312  HZ  PHE A  95      56.270  53.010  38.880  1.00  0.00           H
ATOM   1313  N   CYS A  96      57.620  48.330  33.780  1.00  0.00           N
ATOM   1314  CA  CYS A  96      56.800  47.200  34.110  1.00  0.00           C
ATOM   1315  C   CYS A  96      57.550  46.080  34.810  1.00  0.00           C
ATOM   1316  O   CYS A  96      57.100  45.560  35.830  1.00  0.00           O
ATOM   1317  CB  CYS A  96      55.970  46.550  32.900  1.00  0.00           C
ATOM   1318  SG  CYS A  96      54.730  45.440  33.560  1.00  0.00           S
ATOM   1319  HN  CYS A  96      57.560  48.490  32.800  1.00  0.00           H
ATOM   1320  HA  CYS A  96      56.030  47.610  34.740  1.00  0.00           H
ATOM   1321  HB1 CYS A  96      56.650  45.950  32.250  1.00  0.00           H
ATOM   1322  HB2 CYS A  96      55.510  47.340  32.260  1.00  0.00           H
ATOM   1323  N   LYS A  97      58.830  45.760  34.350  1.00  0.00           N
ATOM   1324  CA  LYS A  97      59.730  44.890  35.070  1.00  0.00           C
ATOM   1325  C   LYS A  97      60.120  45.250  36.520  1.00  0.00           C
ATOM   1326  O   LYS A  97      60.040  44.380  37.430  1.00  0.00           O
ATOM   1327  CB  LYS A  97      61.020  44.720  34.250  1.00  0.00           C
ATOM   1328  CG  LYS A  97      60.880  43.940  32.930  1.00  0.00           C
ATOM   1329  CD  LYS A  97      60.520  42.480  33.210  1.00  0.00           C
ATOM   1330  CE  LYS A  97      60.550  41.420  32.130  1.00  0.00           C
ATOM   1331  NZ  LYS A  97      61.950  41.200  31.580  1.00  0.00           N
ATOM   1332  HN  LYS A  97      59.150  46.260  33.550  1.00  0.00           H
ATOM   1333  HA  LYS A  97      59.250  43.940  35.170  1.00  0.00           H
ATOM   1334  HB1 LYS A  97      61.760  44.180  34.860  1.00  0.00           H
ATOM   1335  HB2 LYS A  97      61.610  45.650  34.080  1.00  0.00           H
ATOM   1336  HG1 LYS A  97      61.840  44.000  32.390  1.00  0.00           H
ATOM   1337  HG2 LYS A  97      60.070  44.350  32.310  1.00  0.00           H
ATOM   1338  HD1 LYS A  97      61.250  42.080  33.950  1.00  0.00           H
ATOM   1339  HD2 LYS A  97      59.520  42.400  33.690  1.00  0.00           H
ATOM   1340  HE1 LYS A  97      59.790  41.670  31.350  1.00  0.00           H
ATOM   1341  HE2 LYS A  97      60.200  40.430  32.480  1.00  0.00           H
ATOM   1342  HZ1 LYS A  97      62.640  41.160  32.360  1.00  0.00           H
ATOM   1343  HZ2 LYS A  97      61.960  40.270  31.110  1.00  0.00           H
ATOM   1344  HZ3 LYS A  97      62.290  42.010  31.020  1.00  0.00           H
ATOM   1345  N   ILE A  98      60.560  46.490  36.770  1.00  0.00           N
ATOM   1346  CA  ILE A  98      60.770  47.070  38.110  1.00  0.00           C
ATOM   1347  C   ILE A  98      59.530  47.200  38.910  1.00  0.00           C
ATOM   1348  O   ILE A  98      59.590  46.730  40.030  1.00  0.00           O
ATOM   1349  CB  ILE A  98      61.520  48.390  37.960  1.00  0.00           C
ATOM   1350  CG1 ILE A  98      62.790  48.170  37.180  1.00  0.00           C
ATOM   1351  CG2 ILE A  98      61.660  49.130  39.310  1.00  0.00           C
ATOM   1352  CD  ILE A  98      63.170  49.460  36.440  1.00  0.00           C
ATOM   1353  HN  ILE A  98      60.730  47.090  35.980  1.00  0.00           H
ATOM   1354  HA  ILE A  98      61.430  46.360  38.570  1.00  0.00           H
ATOM   1355  HB  ILE A  98      60.940  49.060  37.300  1.00  0.00           H
ATOM   1356 1HG1 ILE A  98      62.630  47.490  36.340  1.00  0.00           H
ATOM   1357 2HG1 ILE A  98      63.600  47.790  37.850  1.00  0.00           H
ATOM   1358 1HG2 ILE A  98      61.870  48.460  40.170  1.00  0.00           H
ATOM   1359 2HG2 ILE A  98      62.500  49.860  39.200  1.00  0.00           H
ATOM   1360 3HG2 ILE A  98      60.740  49.710  39.470  1.00  0.00           H
ATOM   1361  HD1 ILE A  98      63.870  49.140  35.650  1.00  0.00           H
ATOM   1362  HD2 ILE A  98      62.330  50.030  35.990  1.00  0.00           H
ATOM   1363  HD3 ILE A  98      63.620  50.180  37.150  1.00  0.00           H
ATOM   1364  N   HIS A  99      58.360  47.680  38.380  1.00  0.00           N
ATOM   1365  CA  HIS A  99      57.150  47.810  39.060  1.00  0.00           C
ATOM   1366  C   HIS A  99      56.650  46.470  39.580  1.00  0.00           C
ATOM   1367  O   HIS A  99      56.260  46.310  40.770  1.00  0.00           O
ATOM   1368  CB  HIS A  99      55.990  48.510  38.270  1.00  0.00           C
ATOM   1369  CG  HIS A  99      54.550  48.560  38.750  1.00  0.00           C
ATOM   1370  CD2 HIS A  99      53.850  49.650  39.040  1.00  0.00           C
ATOM   1371  ND1 HIS A  99      53.700  47.520  38.620  1.00  0.00           N
ATOM   1372  CE1 HIS A  99      52.490  48.010  38.920  1.00  0.00           C
ATOM   1373  NE2 HIS A  99      52.510  49.320  39.180  1.00  0.00           N
ATOM   1374  HN  HIS A  99      58.280  47.880  37.410  1.00  0.00           H
ATOM   1375  HA  HIS A  99      57.390  48.450  39.890  1.00  0.00           H
ATOM   1376  HB1 HIS A  99      55.990  48.120  37.230  1.00  0.00           H
ATOM   1377  HB2 HIS A  99      56.180  49.610  38.220  1.00  0.00           H
ATOM   1378  HD2 HIS A  99      54.110  50.690  39.200  1.00  0.00           H
ATOM   1379  HE1 HIS A  99      51.490  47.580  38.880  1.00  0.00           H
ATOM   1380  HE2 HIS A  99      51.810  49.950  39.530  1.00  0.00           H
ATOM   1381  N   THR A 100      56.590  45.450  38.650  1.00  0.00           N
ATOM   1382  CA  THR A 100      56.070  44.110  38.970  1.00  0.00           C
ATOM   1383  C   THR A 100      56.890  43.490  40.110  1.00  0.00           C
ATOM   1384  O   THR A 100      56.270  43.030  41.070  1.00  0.00           O
ATOM   1385  CB  THR A 100      55.850  43.050  37.820  1.00  0.00           C
ATOM   1386  CG2 THR A 100      54.860  42.010  38.270  1.00  0.00           C
ATOM   1387  OG1 THR A 100      55.310  43.600  36.650  1.00  0.00           O
ATOM   1388  HN  THR A 100      56.870  45.640  37.710  1.00  0.00           H
ATOM   1389  HA  THR A 100      55.070  44.250  39.380  1.00  0.00           H
ATOM   1390  HB  THR A 100      56.810  42.560  37.580  1.00  0.00           H
ATOM   1391  HG1 THR A 100      55.950  44.230  36.310  1.00  0.00           H
ATOM   1392 1HG2 THR A 100      54.840  41.150  37.560  1.00  0.00           H
ATOM   1393 2HG2 THR A 100      55.130  41.620  39.270  1.00  0.00           H
ATOM   1394 3HG2 THR A 100      53.860  42.500  38.210  1.00  0.00           H
ATOM   1395  N   SER A 101      58.260  43.520  40.080  1.00  0.00           N
ATOM   1396  CA  SER A 101      59.090  43.160  41.220  1.00  0.00           C
ATOM   1397  C   SER A 101      58.830  43.960  42.560  1.00  0.00           C
ATOM   1398  O   SER A 101      58.870  43.450  43.700  1.00  0.00           O
ATOM   1399  CB  SER A 101      60.580  43.300  40.850  1.00  0.00           C
ATOM   1400  OG  SER A 101      60.920  42.730  39.650  1.00  0.00           O
ATOM   1401  HN  SER A 101      58.760  43.840  39.280  1.00  0.00           H
ATOM   1402  HA  SER A 101      58.820  42.130  41.430  1.00  0.00           H
ATOM   1403  HB1 SER A 101      61.080  42.820  41.710  1.00  0.00           H
ATOM   1404  HB2 SER A 101      60.830  44.390  40.740  1.00  0.00           H
ATOM   1405  HG1 SER A 101      60.770  43.290  38.880  1.00  0.00           H
ATOM   1406  N   THR A 102      58.670  45.340  42.410  1.00  0.00           N
ATOM   1407  CA  THR A 102      58.400  46.310  43.510  1.00  0.00           C
ATOM   1408  C   THR A 102      57.070  45.920  44.210  1.00  0.00           C
ATOM   1409  O   THR A 102      56.960  45.720  45.380  1.00  0.00           O
ATOM   1410  CB  THR A 102      58.310  47.760  43.100  1.00  0.00           C
ATOM   1411  CG2 THR A 102      58.420  48.730  44.300  1.00  0.00           C
ATOM   1412  OG1 THR A 102      59.310  48.200  42.240  1.00  0.00           O
ATOM   1413  HN  THR A 102      58.670  45.760  41.510  1.00  0.00           H
ATOM   1414  HA  THR A 102      59.150  46.210  44.280  1.00  0.00           H
ATOM   1415  HB  THR A 102      57.410  47.920  42.460  1.00  0.00           H
ATOM   1416  HG1 THR A 102      59.130  47.730  41.420  1.00  0.00           H
ATOM   1417 1HG2 THR A 102      58.550  49.800  44.000  1.00  0.00           H
ATOM   1418 2HG2 THR A 102      57.500  48.660  44.920  1.00  0.00           H
ATOM   1419 3HG2 THR A 102      59.250  48.230  44.850  1.00  0.00           H
ATOM   1420  N   ASP A 103      55.970  45.740  43.380  1.00  0.00           N
ATOM   1421  CA  ASP A 103      54.580  45.380  43.800  1.00  0.00           C
ATOM   1422  C   ASP A 103      54.540  43.990  44.620  1.00  0.00           C
ATOM   1423  O   ASP A 103      54.140  43.910  45.740  1.00  0.00           O
ATOM   1424  CB  ASP A 103      53.690  45.330  42.560  1.00  0.00           C
ATOM   1425  CG  ASP A 103      52.170  45.380  42.760  1.00  0.00           C
ATOM   1426  OD1 ASP A 103      51.660  45.700  43.850  1.00  0.00           O
ATOM   1427  OD2 ASP A 103      51.440  45.150  41.750  1.00  0.00           O
ATOM   1428  HN  ASP A 103      56.000  46.040  42.430  1.00  0.00           H
ATOM   1429  HA  ASP A 103      54.330  46.190  44.480  1.00  0.00           H
ATOM   1430  HB1 ASP A 103      54.030  44.580  41.810  1.00  0.00           H
ATOM   1431  HB2 ASP A 103      53.890  46.250  41.970  1.00  0.00           H
ATOM   1432  N   ILE A 104      55.030  42.910  43.940  1.00  0.00           N
ATOM   1433  CA  ILE A 104      55.310  41.610  44.540  1.00  0.00           C
ATOM   1434  C   ILE A 104      56.280  41.630  45.750  1.00  0.00           C
ATOM   1435  O   ILE A 104      55.950  41.010  46.710  1.00  0.00           O
ATOM   1436  CB  ILE A 104      55.930  40.640  43.470  1.00  0.00           C
ATOM   1437  CG1 ILE A 104      54.840  40.330  42.400  1.00  0.00           C
ATOM   1438  CG2 ILE A 104      56.580  39.410  44.110  1.00  0.00           C
ATOM   1439  CD  ILE A 104      55.540  39.620  41.230  1.00  0.00           C
ATOM   1440  HN  ILE A 104      55.240  42.960  42.970  1.00  0.00           H
ATOM   1441  HA  ILE A 104      54.380  41.110  44.790  1.00  0.00           H
ATOM   1442  HB  ILE A 104      56.780  41.170  42.980  1.00  0.00           H
ATOM   1443 1HG1 ILE A 104      54.220  41.180  42.030  1.00  0.00           H
ATOM   1444 2HG1 ILE A 104      54.090  39.620  42.820  1.00  0.00           H
ATOM   1445 1HG2 ILE A 104      57.060  38.860  43.270  1.00  0.00           H
ATOM   1446 2HG2 ILE A 104      57.420  39.580  44.810  1.00  0.00           H
ATOM   1447 3HG2 ILE A 104      55.830  38.740  44.590  1.00  0.00           H
ATOM   1448  HD1 ILE A 104      56.270  40.310  40.750  1.00  0.00           H
ATOM   1449  HD2 ILE A 104      56.020  38.690  41.580  1.00  0.00           H
ATOM   1450  HD3 ILE A 104      54.810  39.230  40.490  1.00  0.00           H
ATOM   1451  N   MET A 105      57.360  42.370  45.740  1.00  0.00           N
ATOM   1452  CA  MET A 105      58.350  42.280  46.860  1.00  0.00           C
ATOM   1453  C   MET A 105      57.840  43.010  48.060  1.00  0.00           C
ATOM   1454  O   MET A 105      57.980  42.430  49.130  1.00  0.00           O
ATOM   1455  CB  MET A 105      59.800  42.710  46.490  1.00  0.00           C
ATOM   1456  CG  MET A 105      60.220  44.170  46.650  1.00  0.00           C
ATOM   1457  SD  MET A 105      61.980  44.430  46.230  1.00  0.00           S
ATOM   1458  CE  MET A 105      61.510  45.900  45.330  1.00  0.00           C
ATOM   1459  HN  MET A 105      57.730  42.850  44.940  1.00  0.00           H
ATOM   1460  HA  MET A 105      58.380  41.240  47.140  1.00  0.00           H
ATOM   1461  HB1 MET A 105      60.030  42.370  45.460  1.00  0.00           H
ATOM   1462  HB2 MET A 105      60.450  42.310  47.310  1.00  0.00           H
ATOM   1463  HG1 MET A 105      60.170  44.490  47.710  1.00  0.00           H
ATOM   1464  HG2 MET A 105      59.600  44.840  46.030  1.00  0.00           H
ATOM   1465  HE1 MET A 105      60.810  45.500  44.570  1.00  0.00           H
ATOM   1466  HE2 MET A 105      60.940  46.680  45.880  1.00  0.00           H
ATOM   1467  HE3 MET A 105      62.330  46.360  44.730  1.00  0.00           H
ATOM   1468  N   LEU A 106      57.220  44.140  47.960  1.00  0.00           N
ATOM   1469  CA  LEU A 106      56.730  44.810  49.150  1.00  0.00           C
ATOM   1470  C   LEU A 106      55.460  44.290  49.740  1.00  0.00           C
ATOM   1471  O   LEU A 106      55.310  44.150  50.930  1.00  0.00           O
ATOM   1472  CB  LEU A 106      56.690  46.310  48.910  1.00  0.00           C
ATOM   1473  CG  LEU A 106      58.070  46.920  48.490  1.00  0.00           C
ATOM   1474  CD1 LEU A 106      57.830  48.380  48.270  1.00  0.00           C
ATOM   1475  CD2 LEU A 106      59.280  46.510  49.380  1.00  0.00           C
ATOM   1476  HN  LEU A 106      56.960  44.590  47.100  1.00  0.00           H
ATOM   1477  HA  LEU A 106      57.470  44.660  49.940  1.00  0.00           H
ATOM   1478  HB1 LEU A 106      56.300  46.760  49.850  1.00  0.00           H
ATOM   1479  HB2 LEU A 106      55.930  46.700  48.200  1.00  0.00           H
ATOM   1480  HG  LEU A 106      58.270  46.580  47.460  1.00  0.00           H
ATOM   1481 1HD1 LEU A 106      57.230  48.510  47.350  1.00  0.00           H
ATOM   1482 2HD1 LEU A 106      57.200  48.680  49.130  1.00  0.00           H
ATOM   1483 3HD1 LEU A 106      58.720  49.040  48.300  1.00  0.00           H
ATOM   1484 1HD2 LEU A 106      60.280  46.940  49.130  1.00  0.00           H
ATOM   1485 2HD2 LEU A 106      59.130  46.800  50.440  1.00  0.00           H
ATOM   1486 3HD2 LEU A 106      59.370  45.400  49.460  1.00  0.00           H
ATOM   1487  N   SER A 107      54.530  43.790  48.850  1.00  0.00           N
ATOM   1488  CA  SER A 107      53.330  43.000  49.300  1.00  0.00           C
ATOM   1489  C   SER A 107      53.680  41.740  50.170  1.00  0.00           C
ATOM   1490  O   SER A 107      53.180  41.600  51.300  1.00  0.00           O
ATOM   1491  CB  SER A 107      52.410  42.760  48.010  1.00  0.00           C
ATOM   1492  OG  SER A 107      51.970  43.970  47.500  1.00  0.00           O
ATOM   1493  HN  SER A 107      54.640  43.830  47.860  1.00  0.00           H
ATOM   1494  HA  SER A 107      52.830  43.730  49.920  1.00  0.00           H
ATOM   1495  HB1 SER A 107      51.540  42.100  48.240  1.00  0.00           H
ATOM   1496  HB2 SER A 107      52.870  42.100  47.240  1.00  0.00           H
ATOM   1497  HG1 SER A 107      52.710  44.320  47.010  1.00  0.00           H
ATOM   1498  N   SER A 108      54.630  40.840  49.660  1.00  0.00           N
ATOM   1499  CA  SER A 108      55.270  39.730  50.370  1.00  0.00           C
ATOM   1500  C   SER A 108      55.900  40.070  51.670  1.00  0.00           C
ATOM   1501  O   SER A 108      55.720  39.390  52.640  1.00  0.00           O
ATOM   1502  CB  SER A 108      56.340  38.930  49.560  1.00  0.00           C
ATOM   1503  OG  SER A 108      55.800  38.040  48.560  1.00  0.00           O
ATOM   1504  HN  SER A 108      54.960  40.880  48.720  1.00  0.00           H
ATOM   1505  HA  SER A 108      54.440  39.080  50.640  1.00  0.00           H
ATOM   1506  HB1 SER A 108      56.920  38.190  50.140  1.00  0.00           H
ATOM   1507  HB2 SER A 108      57.140  39.620  49.170  1.00  0.00           H
ATOM   1508  HG1 SER A 108      55.210  37.470  49.070  1.00  0.00           H
ATOM   1509  N   ALA A 109      56.700  41.130  51.700  1.00  0.00           N
ATOM   1510  CA  ALA A 109      57.260  41.720  52.880  1.00  0.00           C
ATOM   1511  C   ALA A 109      56.250  42.160  53.870  1.00  0.00           C
ATOM   1512  O   ALA A 109      56.360  41.960  55.090  1.00  0.00           O
ATOM   1513  CB  ALA A 109      58.200  42.880  52.510  1.00  0.00           C
ATOM   1514  HN  ALA A 109      56.900  41.600  50.840  1.00  0.00           H
ATOM   1515  HA  ALA A 109      57.860  40.980  53.380  1.00  0.00           H
ATOM   1516  HB1 ALA A 109      58.870  43.030  53.370  1.00  0.00           H
ATOM   1517  HB2 ALA A 109      58.740  42.650  51.560  1.00  0.00           H
ATOM   1518  HB3 ALA A 109      57.650  43.780  52.170  1.00  0.00           H
ATOM   1519  N   SER A 110      55.180  42.810  53.390  1.00  0.00           N
ATOM   1520  CA  SER A 110      54.030  43.280  54.190  1.00  0.00           C
ATOM   1521  C   SER A 110      53.330  42.070  54.800  1.00  0.00           C
ATOM   1522  O   SER A 110      52.910  42.030  55.970  1.00  0.00           O
ATOM   1523  CB  SER A 110      53.050  44.130  53.350  1.00  0.00           C
ATOM   1524  OG  SER A 110      52.230  44.880  54.260  1.00  0.00           O
ATOM   1525  HN  SER A 110      55.220  42.820  52.390  1.00  0.00           H
ATOM   1526  HA  SER A 110      54.330  43.910  55.010  1.00  0.00           H
ATOM   1527  HB1 SER A 110      52.360  43.590  52.650  1.00  0.00           H
ATOM   1528  HB2 SER A 110      53.780  44.760  52.820  1.00  0.00           H
ATOM   1529  HG1 SER A 110      52.250  45.780  53.930  1.00  0.00           H
ATOM   1530  N   ILE A 111      53.220  40.940  54.040  1.00  0.00           N
ATOM   1531  CA  ILE A 111      52.530  39.710  54.630  1.00  0.00           C
ATOM   1532  C   ILE A 111      53.460  39.240  55.650  1.00  0.00           C
ATOM   1533  O   ILE A 111      52.890  38.920  56.730  1.00  0.00           O
ATOM   1534  CB  ILE A 111      52.250  38.490  53.700  1.00  0.00           C
ATOM   1535  CG1 ILE A 111      51.530  38.920  52.340  1.00  0.00           C
ATOM   1536  CG2 ILE A 111      51.400  37.320  54.340  1.00  0.00           C
ATOM   1537  CD  ILE A 111      50.330  39.800  52.370  1.00  0.00           C
ATOM   1538  HN  ILE A 111      53.410  41.070  53.080  1.00  0.00           H
ATOM   1539  HA  ILE A 111      51.590  40.080  55.010  1.00  0.00           H
ATOM   1540  HB  ILE A 111      53.210  38.050  53.390  1.00  0.00           H
ATOM   1541 1HG1 ILE A 111      51.290  38.030  51.700  1.00  0.00           H
ATOM   1542 2HG1 ILE A 111      52.270  39.500  51.770  1.00  0.00           H
ATOM   1543 1HG2 ILE A 111      50.690  37.750  55.070  1.00  0.00           H
ATOM   1544 2HG2 ILE A 111      50.880  36.770  53.530  1.00  0.00           H
ATOM   1545 3HG2 ILE A 111      52.130  36.680  54.880  1.00  0.00           H
ATOM   1546  HD1 ILE A 111      49.980  40.390  51.490  1.00  0.00           H
ATOM   1547  HD2 ILE A 111      49.410  39.210  52.590  1.00  0.00           H
ATOM   1548  HD3 ILE A 111      50.420  40.520  53.220  1.00  0.00           H
ATOM   1549  N   PHE A 112      54.840  39.160  55.380  1.00  0.00           N
ATOM   1550  CA  PHE A 112      55.820  38.640  56.240  1.00  0.00           C
ATOM   1551  C   PHE A 112      55.910  39.440  57.550  1.00  0.00           C
ATOM   1552  O   PHE A 112      56.050  38.830  58.620  1.00  0.00           O
ATOM   1553  CB  PHE A 112      57.270  38.590  55.590  1.00  0.00           C
ATOM   1554  CG  PHE A 112      57.580  37.440  54.710  1.00  0.00           C
ATOM   1555  CD1 PHE A 112      58.930  37.190  54.520  1.00  0.00           C
ATOM   1556  CD2 PHE A 112      56.610  36.550  54.140  1.00  0.00           C
ATOM   1557  CE1 PHE A 112      59.280  35.960  53.900  1.00  0.00           C
ATOM   1558  CE2 PHE A 112      57.000  35.430  53.460  1.00  0.00           C
ATOM   1559  CZ  PHE A 112      58.370  35.130  53.370  1.00  0.00           C
ATOM   1560  HN  PHE A 112      55.110  39.380  54.450  1.00  0.00           H
ATOM   1561  HA  PHE A 112      55.400  37.710  56.600  1.00  0.00           H
ATOM   1562  HB1 PHE A 112      58.020  38.520  56.420  1.00  0.00           H
ATOM   1563  HB2 PHE A 112      57.350  39.480  54.950  1.00  0.00           H
ATOM   1564  HD1 PHE A 112      59.690  37.810  54.970  1.00  0.00           H
ATOM   1565  HD2 PHE A 112      55.550  36.680  54.290  1.00  0.00           H
ATOM   1566  HE1 PHE A 112      60.320  35.660  53.890  1.00  0.00           H
ATOM   1567  HE2 PHE A 112      56.370  34.770  52.880  1.00  0.00           H
ATOM   1568  HZ  PHE A 112      58.660  34.310  52.730  1.00  0.00           H
ATOM   1569  N   HIS A 113      55.770  40.830  57.510  1.00  0.00           N
ATOM   1570  CA  HIS A 113      55.630  41.620  58.690  1.00  0.00           C
ATOM   1571  C   HIS A 113      54.380  41.410  59.480  1.00  0.00           C
ATOM   1572  O   HIS A 113      54.370  41.360  60.700  1.00  0.00           O
ATOM   1573  CB  HIS A 113      55.710  43.110  58.450  1.00  0.00           C
ATOM   1574  CG  HIS A 113      57.090  43.650  58.080  1.00  0.00           C
ATOM   1575  CD2 HIS A 113      58.010  44.150  58.980  1.00  0.00           C
ATOM   1576  ND1 HIS A 113      57.490  43.990  56.830  1.00  0.00           N
ATOM   1577  CE1 HIS A 113      58.670  44.660  56.980  1.00  0.00           C
ATOM   1578  NE2 HIS A 113      59.040  44.740  58.220  1.00  0.00           N
ATOM   1579  HN  HIS A 113      55.820  41.350  56.670  1.00  0.00           H
ATOM   1580  HA  HIS A 113      56.400  41.280  59.360  1.00  0.00           H
ATOM   1581  HB1 HIS A 113      55.510  43.760  59.330  1.00  0.00           H
ATOM   1582  HB2 HIS A 113      54.960  43.520  57.740  1.00  0.00           H
ATOM   1583  HD1 HIS A 113      56.960  43.680  56.040  1.00  0.00           H
ATOM   1584  HD2 HIS A 113      58.030  44.090  60.060  1.00  0.00           H
ATOM   1585  HE1 HIS A 113      59.270  45.080  56.170  1.00  0.00           H
ATOM   1586  N   LEU A 114      53.210  41.160  58.790  1.00  0.00           N
ATOM   1587  CA  LEU A 114      52.050  40.610  59.530  1.00  0.00           C
ATOM   1588  C   LEU A 114      52.250  39.250  60.150  1.00  0.00           C
ATOM   1589  O   LEU A 114      51.880  38.980  61.250  1.00  0.00           O
ATOM   1590  CB  LEU A 114      50.840  40.530  58.580  1.00  0.00           C
ATOM   1591  CG  LEU A 114      50.460  41.840  57.870  1.00  0.00           C
ATOM   1592  CD1 LEU A 114      49.450  41.580  56.670  1.00  0.00           C
ATOM   1593  CD2 LEU A 114      49.670  42.720  58.880  1.00  0.00           C
ATOM   1594  HN  LEU A 114      53.070  41.440  57.850  1.00  0.00           H
ATOM   1595  HA  LEU A 114      51.750  41.220  60.370  1.00  0.00           H
ATOM   1596  HB1 LEU A 114      49.900  40.080  58.990  1.00  0.00           H
ATOM   1597  HB2 LEU A 114      50.940  39.710  57.830  1.00  0.00           H
ATOM   1598  HG  LEU A 114      51.320  42.460  57.570  1.00  0.00           H
ATOM   1599 1HD1 LEU A 114      49.920  40.920  55.910  1.00  0.00           H
ATOM   1600 2HD1 LEU A 114      48.510  41.180  57.100  1.00  0.00           H
ATOM   1601 3HD1 LEU A 114      49.110  42.500  56.150  1.00  0.00           H
ATOM   1602 1HD2 LEU A 114      48.650  42.360  59.090  1.00  0.00           H
ATOM   1603 2HD2 LEU A 114      50.230  42.980  59.800  1.00  0.00           H
ATOM   1604 3HD2 LEU A 114      49.570  43.680  58.340  1.00  0.00           H
ATOM   1605  N   SER A 115      52.840  38.220  59.460  1.00  0.00           N
ATOM   1606  CA  SER A 115      53.190  37.020  60.180  1.00  0.00           C
ATOM   1607  C   SER A 115      54.200  37.230  61.320  1.00  0.00           C
ATOM   1608  O   SER A 115      53.980  36.800  62.450  1.00  0.00           O
ATOM   1609  CB  SER A 115      53.700  36.070  59.080  1.00  0.00           C
ATOM   1610  OG  SER A 115      53.680  34.700  59.540  1.00  0.00           O
ATOM   1611  HN  SER A 115      53.170  38.470  58.550  1.00  0.00           H
ATOM   1612  HA  SER A 115      52.260  36.640  60.590  1.00  0.00           H
ATOM   1613  HB1 SER A 115      54.740  36.370  58.840  1.00  0.00           H
ATOM   1614  HB2 SER A 115      53.150  36.310  58.130  1.00  0.00           H
ATOM   1615  HG1 SER A 115      52.810  34.350  59.330  1.00  0.00           H
ATOM   1616  N   PHE A 116      55.250  38.070  61.170  1.00  0.00           N
ATOM   1617  CA  PHE A 116      56.230  38.450  62.300  1.00  0.00           C
ATOM   1618  C   PHE A 116      55.710  39.200  63.500  1.00  0.00           C
ATOM   1619  O   PHE A 116      56.180  39.010  64.590  1.00  0.00           O
ATOM   1620  CB  PHE A 116      57.530  39.130  61.750  1.00  0.00           C
ATOM   1621  CG  PHE A 116      58.490  38.130  60.990  1.00  0.00           C
ATOM   1622  CD1 PHE A 116      59.020  37.020  61.610  1.00  0.00           C
ATOM   1623  CD2 PHE A 116      58.940  38.440  59.700  1.00  0.00           C
ATOM   1624  CE1 PHE A 116      59.950  36.160  61.010  1.00  0.00           C
ATOM   1625  CE2 PHE A 116      59.950  37.720  59.140  1.00  0.00           C
ATOM   1626  CZ  PHE A 116      60.470  36.560  59.720  1.00  0.00           C
ATOM   1627  HN  PHE A 116      55.490  38.380  60.260  1.00  0.00           H
ATOM   1628  HA  PHE A 116      56.500  37.490  62.700  1.00  0.00           H
ATOM   1629  HB1 PHE A 116      58.060  39.530  62.640  1.00  0.00           H
ATOM   1630  HB2 PHE A 116      57.190  39.920  61.050  1.00  0.00           H
ATOM   1631  HD1 PHE A 116      58.620  36.730  62.570  1.00  0.00           H
ATOM   1632  HD2 PHE A 116      58.450  39.290  59.230  1.00  0.00           H
ATOM   1633  HE1 PHE A 116      60.230  35.230  61.480  1.00  0.00           H
ATOM   1634  HE2 PHE A 116      60.150  37.870  58.080  1.00  0.00           H
ATOM   1635  HZ  PHE A 116      61.270  35.930  59.370  1.00  0.00           H
ATOM   1636  N   ILE A 117      54.690  40.030  63.270  1.00  0.00           N
ATOM   1637  CA  ILE A 117      53.910  40.630  64.330  1.00  0.00           C
ATOM   1638  C   ILE A 117      53.250  39.620  65.250  1.00  0.00           C
ATOM   1639  O   ILE A 117      53.340  39.770  66.470  1.00  0.00           O
ATOM   1640  CB  ILE A 117      52.900  41.680  63.870  1.00  0.00           C
ATOM   1641  CG1 ILE A 117      53.600  42.980  63.380  1.00  0.00           C
ATOM   1642  CG2 ILE A 117      51.920  42.100  64.960  1.00  0.00           C
ATOM   1643  CD  ILE A 117      52.900  43.770  62.350  1.00  0.00           C
ATOM   1644  HN  ILE A 117      54.600  40.340  62.340  1.00  0.00           H
ATOM   1645  HA  ILE A 117      54.580  41.170  64.990  1.00  0.00           H
ATOM   1646  HB  ILE A 117      52.270  41.380  63.000  1.00  0.00           H
ATOM   1647 1HG1 ILE A 117      54.600  42.680  63.010  1.00  0.00           H
ATOM   1648 2HG1 ILE A 117      53.730  43.630  64.260  1.00  0.00           H
ATOM   1649 1HG2 ILE A 117      52.350  42.220  65.970  1.00  0.00           H
ATOM   1650 2HG2 ILE A 117      51.580  43.110  64.670  1.00  0.00           H
ATOM   1651 3HG2 ILE A 117      51.060  41.390  65.000  1.00  0.00           H
ATOM   1652  HD1 ILE A 117      52.230  43.170  61.710  1.00  0.00           H
ATOM   1653  HD2 ILE A 117      52.390  44.610  62.870  1.00  0.00           H
ATOM   1654  HD3 ILE A 117      53.630  44.310  61.700  1.00  0.00           H
ATOM   1655  N   SER A 118      52.660  38.610  64.690  1.00  0.00           N
ATOM   1656  CA  SER A 118      52.060  37.540  65.450  1.00  0.00           C
ATOM   1657  C   SER A 118      53.130  36.770  66.310  1.00  0.00           C
ATOM   1658  O   SER A 118      52.850  36.310  67.460  1.00  0.00           O
ATOM   1659  CB  SER A 118      51.170  36.600  64.520  1.00  0.00           C
ATOM   1660  OG  SER A 118      51.960  35.630  63.890  1.00  0.00           O
ATOM   1661  HN  SER A 118      52.500  38.620  63.700  1.00  0.00           H
ATOM   1662  HA  SER A 118      51.320  38.000  66.090  1.00  0.00           H
ATOM   1663  HB1 SER A 118      50.620  37.190  63.750  1.00  0.00           H
ATOM   1664  HB2 SER A 118      50.530  35.950  65.160  1.00  0.00           H
ATOM   1665  HG1 SER A 118      52.500  36.130  63.260  1.00  0.00           H
ATOM   1666  N   ILE A 119      54.340  36.570  65.680  1.00  0.00           N
ATOM   1667  CA  ILE A 119      55.410  35.990  66.470  1.00  0.00           C
ATOM   1668  C   ILE A 119      55.770  36.790  67.700  1.00  0.00           C
ATOM   1669  O   ILE A 119      55.950  36.230  68.760  1.00  0.00           O
ATOM   1670  CB  ILE A 119      56.670  35.690  65.650  1.00  0.00           C
ATOM   1671  CG1 ILE A 119      56.310  34.920  64.360  1.00  0.00           C
ATOM   1672  CG2 ILE A 119      57.610  34.820  66.570  1.00  0.00           C
ATOM   1673  CD  ILE A 119      55.440  33.620  64.560  1.00  0.00           C
ATOM   1674  HN  ILE A 119      54.370  36.900  64.740  1.00  0.00           H
ATOM   1675  HA  ILE A 119      55.030  35.040  66.810  1.00  0.00           H
ATOM   1676  HB  ILE A 119      57.100  36.630  65.260  1.00  0.00           H
ATOM   1677 1HG1 ILE A 119      57.240  34.530  63.870  1.00  0.00           H
ATOM   1678 2HG1 ILE A 119      55.750  35.580  63.680  1.00  0.00           H
ATOM   1679 1HG2 ILE A 119      56.930  34.130  67.120  1.00  0.00           H
ATOM   1680 2HG2 ILE A 119      58.410  34.370  65.930  1.00  0.00           H
ATOM   1681 3HG2 ILE A 119      58.170  35.520  67.230  1.00  0.00           H
ATOM   1682  HD1 ILE A 119      55.350  33.170  63.560  1.00  0.00           H
ATOM   1683  HD2 ILE A 119      55.780  32.860  65.290  1.00  0.00           H
ATOM   1684  HD3 ILE A 119      54.410  33.870  64.910  1.00  0.00           H
ATOM   1685  N   ASP A 120      55.980  38.090  67.550  1.00  0.00           N
ATOM   1686  CA  ASP A 120      56.320  39.080  68.600  1.00  0.00           C
ATOM   1687  C   ASP A 120      55.230  39.150  69.700  1.00  0.00           C
ATOM   1688  O   ASP A 120      55.490  39.070  70.900  1.00  0.00           O
ATOM   1689  CB  ASP A 120      56.670  40.460  67.940  1.00  0.00           C
ATOM   1690  CG  ASP A 120      56.700  41.660  68.780  1.00  0.00           C
ATOM   1691  OD1 ASP A 120      55.660  42.380  68.860  1.00  0.00           O
ATOM   1692  OD2 ASP A 120      57.700  41.970  69.490  1.00  0.00           O
ATOM   1693  HN  ASP A 120      55.870  38.470  66.640  1.00  0.00           H
ATOM   1694  HA  ASP A 120      57.250  38.750  69.020  1.00  0.00           H
ATOM   1695  HB1 ASP A 120      55.930  40.810  67.180  1.00  0.00           H
ATOM   1696  HB2 ASP A 120      57.640  40.460  67.400  1.00  0.00           H
ATOM   1697  N   ARG A 121      53.960  39.200  69.240  1.00  0.00           N
ATOM   1698  CA  ARG A 121      52.770  39.140  70.040  1.00  0.00           C
ATOM   1699  C   ARG A 121      52.590  37.890  70.890  1.00  0.00           C
ATOM   1700  O   ARG A 121      52.230  37.940  72.090  1.00  0.00           O
ATOM   1701  CB  ARG A 121      51.540  39.380  69.250  1.00  0.00           C
ATOM   1702  CG  ARG A 121      51.360  40.880  68.830  1.00  0.00           C
ATOM   1703  CD  ARG A 121      49.930  41.210  68.260  1.00  0.00           C
ATOM   1704  NE  ARG A 121      49.980  42.540  67.490  1.00  0.00           N
ATOM   1705  CZ  ARG A 121      48.970  43.370  67.530  1.00  0.00           C
ATOM   1706  NH1 ARG A 121      47.800  42.870  67.610  1.00  0.00           N
ATOM   1707  NH2 ARG A 121      49.020  44.710  67.350  1.00  0.00           N
ATOM   1708  HN  ARG A 121      53.820  39.300  68.250  1.00  0.00           H
ATOM   1709  HA  ARG A 121      52.770  39.940  70.770  1.00  0.00           H
ATOM   1710  HB1 ARG A 121      50.600  39.030  69.710  1.00  0.00           H
ATOM   1711  HB2 ARG A 121      51.630  38.750  68.340  1.00  0.00           H
ATOM   1712  HG1 ARG A 121      52.140  41.220  68.120  1.00  0.00           H
ATOM   1713  HG2 ARG A 121      51.580  41.560  69.690  1.00  0.00           H
ATOM   1714  HD1 ARG A 121      49.210  41.070  69.090  1.00  0.00           H
ATOM   1715  HD2 ARG A 121      49.750  40.410  67.510  1.00  0.00           H
ATOM   1716  HE  ARG A 121      50.860  42.940  67.230  1.00  0.00           H
ATOM   1717 1HH1 ARG A 121      47.630  41.890  67.660  1.00  0.00           H
ATOM   1718 2HH1 ARG A 121      47.110  43.550  67.380  1.00  0.00           H
ATOM   1719 1HH2 ARG A 121      49.950  45.050  67.470  1.00  0.00           H
ATOM   1720 2HH2 ARG A 121      48.160  45.190  67.530  1.00  0.00           H
ATOM   1721  N   TYR A 122      52.870  36.740  70.270  1.00  0.00           N
ATOM   1722  CA  TYR A 122      52.910  35.410  70.980  1.00  0.00           C
ATOM   1723  C   TYR A 122      53.840  35.480  72.100  1.00  0.00           C
ATOM   1724  O   TYR A 122      53.480  35.120  73.240  1.00  0.00           O
ATOM   1725  CB  TYR A 122      53.380  34.340  69.950  1.00  0.00           C
ATOM   1726  CG  TYR A 122      53.420  32.820  70.340  1.00  0.00           C
ATOM   1727  CD1 TYR A 122      52.270  32.060  70.560  1.00  0.00           C
ATOM   1728  CD2 TYR A 122      54.630  32.140  70.170  1.00  0.00           C
ATOM   1729  CE1 TYR A 122      52.450  30.730  70.950  1.00  0.00           C
ATOM   1730  CE2 TYR A 122      54.830  30.810  70.520  1.00  0.00           C
ATOM   1731  CZ  TYR A 122      53.720  30.120  70.930  1.00  0.00           C
ATOM   1732  OH  TYR A 122      53.800  28.750  71.240  1.00  0.00           O
ATOM   1733  HN  TYR A 122      53.200  36.620  69.340  1.00  0.00           H
ATOM   1734  HA  TYR A 122      51.940  35.270  71.440  1.00  0.00           H
ATOM   1735  HB1 TYR A 122      54.410  34.530  69.600  1.00  0.00           H
ATOM   1736  HB2 TYR A 122      52.720  34.390  69.060  1.00  0.00           H
ATOM   1737  HD1 TYR A 122      51.300  32.510  70.670  1.00  0.00           H
ATOM   1738  HD2 TYR A 122      55.480  32.700  69.800  1.00  0.00           H
ATOM   1739  HE1 TYR A 122      51.640  30.070  71.240  1.00  0.00           H
ATOM   1740  HE2 TYR A 122      55.830  30.390  70.470  1.00  0.00           H
ATOM   1741  HH  TYR A 122      54.750  28.600  71.170  1.00  0.00           H
ATOM   1742  N   TYR A 123      55.140  35.910  71.880  1.00  0.00           N
ATOM   1743  CA  TYR A 123      56.110  35.910  73.010  1.00  0.00           C
ATOM   1744  C   TYR A 123      55.760  36.880  74.140  1.00  0.00           C
ATOM   1745  O   TYR A 123      56.030  36.550  75.260  1.00  0.00           O
ATOM   1746  CB  TYR A 123      57.580  35.970  72.570  1.00  0.00           C
ATOM   1747  CG  TYR A 123      57.970  34.750  71.830  1.00  0.00           C
ATOM   1748  CD1 TYR A 123      57.940  33.570  72.610  1.00  0.00           C
ATOM   1749  CD2 TYR A 123      58.270  34.590  70.500  1.00  0.00           C
ATOM   1750  CE1 TYR A 123      58.270  32.350  72.010  1.00  0.00           C
ATOM   1751  CE2 TYR A 123      58.500  33.360  69.860  1.00  0.00           C
ATOM   1752  CZ  TYR A 123      58.510  32.220  70.640  1.00  0.00           C
ATOM   1753  OH  TYR A 123      59.020  31.070  70.190  1.00  0.00           O
ATOM   1754  HN  TYR A 123      55.450  36.370  71.050  1.00  0.00           H
ATOM   1755  HA  TYR A 123      56.010  34.960  73.520  1.00  0.00           H
ATOM   1756  HB1 TYR A 123      58.350  36.140  73.350  1.00  0.00           H
ATOM   1757  HB2 TYR A 123      57.680  36.840  71.900  1.00  0.00           H
ATOM   1758  HD1 TYR A 123      57.760  33.660  73.670  1.00  0.00           H
ATOM   1759  HD2 TYR A 123      58.320  35.480  69.900  1.00  0.00           H
ATOM   1760  HE1 TYR A 123      58.310  31.510  72.680  1.00  0.00           H
ATOM   1761  HE2 TYR A 123      58.810  33.220  68.830  1.00  0.00           H
ATOM   1762  HH  TYR A 123      58.880  30.320  70.760  1.00  0.00           H
ATOM   1763  N   ALA A 124      55.080  38.040  73.910  1.00  0.00           N
ATOM   1764  CA  ALA A 124      54.540  38.870  74.900  1.00  0.00           C
ATOM   1765  C   ALA A 124      53.460  38.250  75.660  1.00  0.00           C
ATOM   1766  O   ALA A 124      53.470  38.310  76.880  1.00  0.00           O
ATOM   1767  CB  ALA A 124      53.910  40.010  74.170  1.00  0.00           C
ATOM   1768  HN  ALA A 124      54.980  38.380  72.980  1.00  0.00           H
ATOM   1769  HA  ALA A 124      55.270  39.190  75.620  1.00  0.00           H
ATOM   1770  HB1 ALA A 124      53.260  39.640  73.350  1.00  0.00           H
ATOM   1771  HB2 ALA A 124      53.340  40.670  74.860  1.00  0.00           H
ATOM   1772  HB3 ALA A 124      54.650  40.670  73.660  1.00  0.00           H
ATOM   1773  N   VAL A 125      52.470  37.550  75.060  1.00  0.00           N
ATOM   1774  CA  VAL A 125      51.470  36.940  75.900  1.00  0.00           C
ATOM   1775  C   VAL A 125      51.960  35.590  76.550  1.00  0.00           C
ATOM   1776  O   VAL A 125      51.400  35.190  77.610  1.00  0.00           O
ATOM   1777  CB  VAL A 125      50.190  36.820  75.110  1.00  0.00           C
ATOM   1778  CG1 VAL A 125      50.190  35.640  74.180  1.00  0.00           C
ATOM   1779  CG2 VAL A 125      48.950  36.920  75.870  1.00  0.00           C
ATOM   1780  HN  VAL A 125      52.520  37.490  74.070  1.00  0.00           H
ATOM   1781  HA  VAL A 125      51.300  37.710  76.630  1.00  0.00           H
ATOM   1782  HB  VAL A 125      50.170  37.650  74.380  1.00  0.00           H
ATOM   1783 1HG1 VAL A 125      49.200  35.770  73.690  1.00  0.00           H
ATOM   1784 2HG1 VAL A 125      51.040  35.510  73.480  1.00  0.00           H
ATOM   1785 3HG1 VAL A 125      50.110  34.700  74.770  1.00  0.00           H
ATOM   1786 1HG2 VAL A 125      47.990  36.640  75.360  1.00  0.00           H
ATOM   1787 2HG2 VAL A 125      49.010  36.230  76.740  1.00  0.00           H
ATOM   1788 3HG2 VAL A 125      48.770  37.890  76.390  1.00  0.00           H
ATOM   1789  N   CYS A 126      52.960  34.920  76.020  1.00  0.00           N
ATOM   1790  CA  CYS A 126      53.560  33.680  76.610  1.00  0.00           C
ATOM   1791  C   CYS A 126      54.180  33.750  77.960  1.00  0.00           C
ATOM   1792  O   CYS A 126      53.940  32.890  78.780  1.00  0.00           O
ATOM   1793  CB  CYS A 126      54.630  33.100  75.650  1.00  0.00           C
ATOM   1794  SG  CYS A 126      53.800  32.280  74.240  1.00  0.00           S
ATOM   1795  HN  CYS A 126      53.410  35.090  75.150  1.00  0.00           H
ATOM   1796  HA  CYS A 126      52.770  32.940  76.720  1.00  0.00           H
ATOM   1797  HB1 CYS A 126      55.220  32.330  76.190  1.00  0.00           H
ATOM   1798  HB2 CYS A 126      55.350  33.910  75.400  1.00  0.00           H
ATOM   1799  HG1 CYS A 126      53.080  33.240  73.660  1.00  0.00           H
ATOM   1800  N   ASP A 127      54.950  34.860  78.180  1.00  0.00           N
ATOM   1801  CA  ASP A 127      55.380  35.370  79.440  1.00  0.00           C
ATOM   1802  C   ASP A 127      56.050  36.730  79.390  1.00  0.00           C
ATOM   1803  O   ASP A 127      57.200  36.800  78.900  1.00  0.00           O
ATOM   1804  CB  ASP A 127      56.390  34.330  79.910  1.00  0.00           C
ATOM   1805  CG  ASP A 127      57.030  34.660  81.220  1.00  0.00           C
ATOM   1806  OD1 ASP A 127      57.960  33.910  81.570  1.00  0.00           O
ATOM   1807  OD2 ASP A 127      56.670  35.580  82.000  1.00  0.00           O
ATOM   1808  HN  ASP A 127      55.010  35.500  77.400  1.00  0.00           H
ATOM   1809  HA  ASP A 127      54.550  35.430  80.130  1.00  0.00           H
ATOM   1810  HB1 ASP A 127      57.110  34.300  79.070  1.00  0.00           H
ATOM   1811  HB2 ASP A 127      55.900  33.340  79.970  1.00  0.00           H
ATOM   1812  N   PRO A 128      55.390  37.840  79.880  1.00  0.00           N
ATOM   1813  CA  PRO A 128      55.980  39.090  80.030  1.00  0.00           C
ATOM   1814  C   PRO A 128      57.370  39.210  80.610  1.00  0.00           C
ATOM   1815  O   PRO A 128      58.100  40.120  80.170  1.00  0.00           O
ATOM   1816  CB  PRO A 128      55.050  39.930  80.890  1.00  0.00           C
ATOM   1817  CG  PRO A 128      53.690  39.360  80.620  1.00  0.00           C
ATOM   1818  CD  PRO A 128      54.030  37.900  80.480  1.00  0.00           C
ATOM   1819  HA  PRO A 128      56.050  39.540  79.060  1.00  0.00           H
ATOM   1820  HB1 PRO A 128      54.910  40.970  80.540  1.00  0.00           H
ATOM   1821  HB2 PRO A 128      55.330  39.860  81.960  1.00  0.00           H
ATOM   1822  HG1 PRO A 128      53.240  39.730  79.670  1.00  0.00           H
ATOM   1823  HG2 PRO A 128      53.010  39.470  81.500  1.00  0.00           H
ATOM   1824  HD1 PRO A 128      53.290  37.390  79.850  1.00  0.00           H
ATOM   1825  HD2 PRO A 128      54.070  37.430  81.490  1.00  0.00           H
ATOM   1826  N   LEU A 129      57.790  38.420  81.610  1.00  0.00           N
ATOM   1827  CA  LEU A 129      59.140  38.600  82.200  1.00  0.00           C
ATOM   1828  C   LEU A 129      60.300  38.090  81.390  1.00  0.00           C
ATOM   1829  O   LEU A 129      61.520  38.330  81.540  1.00  0.00           O
ATOM   1830  CB  LEU A 129      59.100  38.170  83.700  1.00  0.00           C
ATOM   1831  CG  LEU A 129      58.650  39.260  84.690  1.00  0.00           C
ATOM   1832  CD1 LEU A 129      57.240  39.840  84.440  1.00  0.00           C
ATOM   1833  CD2 LEU A 129      58.680  38.640  86.160  1.00  0.00           C
ATOM   1834  HN  LEU A 129      57.150  37.780  82.030  1.00  0.00           H
ATOM   1835  HA  LEU A 129      59.380  39.640  82.210  1.00  0.00           H
ATOM   1836  HB1 LEU A 129      60.070  37.710  83.970  1.00  0.00           H
ATOM   1837  HB2 LEU A 129      58.350  37.340  83.700  1.00  0.00           H
ATOM   1838  HG  LEU A 129      59.430  40.050  84.620  1.00  0.00           H
ATOM   1839 1HD1 LEU A 129      56.510  39.000  84.400  1.00  0.00           H
ATOM   1840 2HD1 LEU A 129      57.020  40.460  85.330  1.00  0.00           H
ATOM   1841 3HD1 LEU A 129      57.110  40.310  83.440  1.00  0.00           H
ATOM   1842 1HD2 LEU A 129      58.600  39.410  86.970  1.00  0.00           H
ATOM   1843 2HD2 LEU A 129      57.830  38.000  86.460  1.00  0.00           H
ATOM   1844 3HD2 LEU A 129      59.670  38.130  86.150  1.00  0.00           H
ATOM   1845  N   ARG A 130      59.990  37.150  80.480  1.00  0.00           N
ATOM   1846  CA  ARG A 130      60.900  36.410  79.580  1.00  0.00           C
ATOM   1847  C   ARG A 130      61.070  37.120  78.260  1.00  0.00           C
ATOM   1848  O   ARG A 130      62.160  37.010  77.700  1.00  0.00           O
ATOM   1849  CB  ARG A 130      60.330  35.060  79.380  1.00  0.00           C
ATOM   1850  CG  ARG A 130      61.120  34.040  78.500  1.00  0.00           C
ATOM   1851  CD  ARG A 130      62.550  33.670  78.960  1.00  0.00           C
ATOM   1852  NE  ARG A 130      63.280  33.060  77.800  1.00  0.00           N
ATOM   1853  CZ  ARG A 130      64.550  33.270  77.460  1.00  0.00           C
ATOM   1854  NH1 ARG A 130      65.440  33.940  78.170  1.00  0.00           N
ATOM   1855  NH2 ARG A 130      64.860  32.840  76.260  1.00  0.00           N
ATOM   1856  HN  ARG A 130      59.080  36.750  80.460  1.00  0.00           H
ATOM   1857  HA  ARG A 130      61.840  36.280  80.080  1.00  0.00           H
ATOM   1858  HB1 ARG A 130      59.310  35.110  78.950  1.00  0.00           H
ATOM   1859  HB2 ARG A 130      60.240  34.480  80.330  1.00  0.00           H
ATOM   1860  HG1 ARG A 130      61.230  34.570  77.520  1.00  0.00           H
ATOM   1861  HG2 ARG A 130      60.510  33.140  78.320  1.00  0.00           H
ATOM   1862  HD1 ARG A 130      62.360  32.970  79.810  1.00  0.00           H
ATOM   1863  HD2 ARG A 130      63.120  34.540  79.360  1.00  0.00           H
ATOM   1864  HE  ARG A 130      62.830  32.300  77.310  1.00  0.00           H
ATOM   1865 1HH1 ARG A 130      65.180  34.490  78.960  1.00  0.00           H
ATOM   1866 2HH1 ARG A 130      66.270  34.080  77.630  1.00  0.00           H
ATOM   1867 1HH2 ARG A 130      64.300  32.030  76.050  1.00  0.00           H
ATOM   1868 2HH2 ARG A 130      65.830  32.900  76.080  1.00  0.00           H
ATOM   1869  N   TYR A 131      59.990  37.870  77.850  1.00  0.00           N
ATOM   1870  CA  TYR A 131      59.770  38.410  76.580  1.00  0.00           C
ATOM   1871  C   TYR A 131      60.880  39.170  76.000  1.00  0.00           C
ATOM   1872  O   TYR A 131      61.360  38.760  74.910  1.00  0.00           O
ATOM   1873  CB  TYR A 131      58.540  39.390  76.670  1.00  0.00           C
ATOM   1874  CG  TYR A 131      58.230  40.250  75.490  1.00  0.00           C
ATOM   1875  CD1 TYR A 131      58.150  39.650  74.190  1.00  0.00           C
ATOM   1876  CD2 TYR A 131      57.900  41.590  75.630  1.00  0.00           C
ATOM   1877  CE1 TYR A 131      57.770  40.440  73.100  1.00  0.00           C
ATOM   1878  CE2 TYR A 131      57.570  42.370  74.560  1.00  0.00           C
ATOM   1879  CZ  TYR A 131      57.420  41.780  73.290  1.00  0.00           C
ATOM   1880  OH  TYR A 131      57.040  42.600  72.200  1.00  0.00           O
ATOM   1881  HN  TYR A 131      59.230  37.840  78.490  1.00  0.00           H
ATOM   1882  HA  TYR A 131      59.690  37.580  75.900  1.00  0.00           H
ATOM   1883  HB1 TYR A 131      58.720  40.070  77.530  1.00  0.00           H
ATOM   1884  HB2 TYR A 131      57.590  38.860  76.870  1.00  0.00           H
ATOM   1885  HD1 TYR A 131      58.250  38.590  73.990  1.00  0.00           H
ATOM   1886  HD2 TYR A 131      57.980  42.010  76.620  1.00  0.00           H
ATOM   1887  HE1 TYR A 131      57.720  40.050  72.090  1.00  0.00           H
ATOM   1888  HE2 TYR A 131      57.270  43.390  74.700  1.00  0.00           H
ATOM   1889  HH  TYR A 131      57.190  42.250  71.330  1.00  0.00           H
ATOM   1890  N   LYS A 132      61.400  40.210  76.680  1.00  0.00           N
ATOM   1891  CA  LYS A 132      62.520  40.980  76.140  1.00  0.00           C
ATOM   1892  C   LYS A 132      63.770  40.260  75.920  1.00  0.00           C
ATOM   1893  O   LYS A 132      64.540  40.590  74.970  1.00  0.00           O
ATOM   1894  CB  LYS A 132      62.870  42.170  77.080  1.00  0.00           C
ATOM   1895  CG  LYS A 132      61.950  43.400  76.810  1.00  0.00           C
ATOM   1896  CD  LYS A 132      61.570  44.370  77.930  1.00  0.00           C
ATOM   1897  CE  LYS A 132      60.500  45.410  77.620  1.00  0.00           C
ATOM   1898  NZ  LYS A 132      60.250  46.230  78.840  1.00  0.00           N
ATOM   1899  HN  LYS A 132      61.030  40.320  77.600  1.00  0.00           H
ATOM   1900  HA  LYS A 132      62.190  41.380  75.190  1.00  0.00           H
ATOM   1901  HB1 LYS A 132      63.900  42.580  76.960  1.00  0.00           H
ATOM   1902  HB2 LYS A 132      62.830  41.730  78.100  1.00  0.00           H
ATOM   1903  HG1 LYS A 132      60.980  42.970  76.490  1.00  0.00           H
ATOM   1904  HG2 LYS A 132      62.400  43.930  75.940  1.00  0.00           H
ATOM   1905  HD1 LYS A 132      61.330  43.720  78.790  1.00  0.00           H
ATOM   1906  HD2 LYS A 132      62.480  44.950  78.220  1.00  0.00           H
ATOM   1907  HE1 LYS A 132      59.600  44.820  77.380  1.00  0.00           H
ATOM   1908  HE2 LYS A 132      60.790  46.130  76.820  1.00  0.00           H
ATOM   1909  HZ1 LYS A 132      60.990  46.960  78.920  1.00  0.00           H
ATOM   1910  HZ2 LYS A 132      59.360  46.760  78.780  1.00  0.00           H
ATOM   1911  HZ3 LYS A 132      60.200  45.790  79.790  1.00  0.00           H
ATOM   1912  N   ALA A 133      64.130  39.260  76.700  1.00  0.00           N
ATOM   1913  CA  ALA A 133      65.330  38.510  76.330  1.00  0.00           C
ATOM   1914  C   ALA A 133      65.150  37.500  75.170  1.00  0.00           C
ATOM   1915  O   ALA A 133      66.000  37.400  74.270  1.00  0.00           O
ATOM   1916  CB  ALA A 133      65.550  37.670  77.530  1.00  0.00           C
ATOM   1917  HN  ALA A 133      63.480  39.040  77.430  1.00  0.00           H
ATOM   1918  HA  ALA A 133      66.110  39.240  76.160  1.00  0.00           H
ATOM   1919  HB1 ALA A 133      65.480  38.280  78.460  1.00  0.00           H
ATOM   1920  HB2 ALA A 133      64.810  36.850  77.560  1.00  0.00           H
ATOM   1921  HB3 ALA A 133      66.590  37.260  77.560  1.00  0.00           H
ATOM   1922  N   LYS A 134      63.980  36.790  75.210  1.00  0.00           N
ATOM   1923  CA  LYS A 134      63.500  35.950  74.160  1.00  0.00           C
ATOM   1924  C   LYS A 134      63.320  36.600  72.800  1.00  0.00           C
ATOM   1925  O   LYS A 134      63.820  36.020  71.840  1.00  0.00           O
ATOM   1926  CB  LYS A 134      62.190  35.240  74.520  1.00  0.00           C
ATOM   1927  CG  LYS A 134      61.520  34.380  73.450  1.00  0.00           C
ATOM   1928  CD  LYS A 134      62.420  33.190  72.950  1.00  0.00           C
ATOM   1929  CE  LYS A 134      61.760  32.140  72.040  1.00  0.00           C
ATOM   1930  NZ  LYS A 134      62.660  31.000  71.790  1.00  0.00           N
ATOM   1931  HN  LYS A 134      63.370  36.970  75.980  1.00  0.00           H
ATOM   1932  HA  LYS A 134      64.100  35.070  73.970  1.00  0.00           H
ATOM   1933  HB1 LYS A 134      61.490  36.050  74.800  1.00  0.00           H
ATOM   1934  HB2 LYS A 134      62.320  34.610  75.440  1.00  0.00           H
ATOM   1935  HG1 LYS A 134      61.120  34.930  72.580  1.00  0.00           H
ATOM   1936  HG2 LYS A 134      60.590  33.910  73.850  1.00  0.00           H
ATOM   1937  HD1 LYS A 134      63.250  33.630  72.350  1.00  0.00           H
ATOM   1938  HD2 LYS A 134      62.920  32.750  73.820  1.00  0.00           H
ATOM   1939  HE1 LYS A 134      61.430  32.520  71.040  1.00  0.00           H
ATOM   1940  HE2 LYS A 134      60.810  31.780  72.470  1.00  0.00           H
ATOM   1941  HZ1 LYS A 134      62.140  30.210  71.350  1.00  0.00           H
ATOM   1942  HZ2 LYS A 134      63.540  31.250  71.280  1.00  0.00           H
ATOM   1943  HZ3 LYS A 134      63.020  30.610  72.690  1.00  0.00           H
ATOM   1944  N   MET A 135      62.780  37.860  72.790  1.00  0.00           N
ATOM   1945  CA  MET A 135      62.720  38.640  71.580  1.00  0.00           C
ATOM   1946  C   MET A 135      63.700  39.730  71.660  1.00  0.00           C
ATOM   1947  O   MET A 135      63.410  40.900  71.530  1.00  0.00           O
ATOM   1948  CB  MET A 135      61.290  39.330  71.370  1.00  0.00           C
ATOM   1949  CG  MET A 135      60.220  38.260  71.130  1.00  0.00           C
ATOM   1950  SD  MET A 135      60.590  36.930  69.960  1.00  0.00           S
ATOM   1951  CE  MET A 135      60.190  37.960  68.520  1.00  0.00           C
ATOM   1952  HN  MET A 135      62.160  38.020  73.550  1.00  0.00           H
ATOM   1953  HA  MET A 135      62.930  37.980  70.740  1.00  0.00           H
ATOM   1954  HB1 MET A 135      61.270  40.000  70.480  1.00  0.00           H
ATOM   1955  HB2 MET A 135      61.050  40.020  72.210  1.00  0.00           H
ATOM   1956  HG1 MET A 135      59.370  38.920  70.860  1.00  0.00           H
ATOM   1957  HG2 MET A 135      60.070  37.730  72.100  1.00  0.00           H
ATOM   1958  HE1 MET A 135      59.080  38.060  68.520  1.00  0.00           H
ATOM   1959  HE2 MET A 135      60.570  39.000  68.640  1.00  0.00           H
ATOM   1960  HE3 MET A 135      60.520  37.560  67.540  1.00  0.00           H
ATOM   1961  N   ASN A 136      65.000  39.390  71.950  1.00  0.00           N
ATOM   1962  CA  ASN A 136      66.080  40.360  71.940  1.00  0.00           C
ATOM   1963  C   ASN A 136      66.230  41.180  70.550  1.00  0.00           C
ATOM   1964  O   ASN A 136      65.730  40.770  69.480  1.00  0.00           O
ATOM   1965  CB  ASN A 136      67.570  39.800  72.340  1.00  0.00           C
ATOM   1966  CG  ASN A 136      67.890  38.640  71.470  1.00  0.00           C
ATOM   1967  ND2 ASN A 136      67.510  37.440  71.780  1.00  0.00           N
ATOM   1968  OD1 ASN A 136      68.450  38.870  70.430  1.00  0.00           O
ATOM   1969  HN  ASN A 136      65.240  38.440  72.130  1.00  0.00           H
ATOM   1970  HA  ASN A 136      65.820  41.070  72.690  1.00  0.00           H
ATOM   1971  HB1 ASN A 136      67.650  39.520  73.420  1.00  0.00           H
ATOM   1972  HB2 ASN A 136      68.280  40.650  72.220  1.00  0.00           H
ATOM   1973 1HD2 ASN A 136      66.960  37.210  72.580  1.00  0.00           H
ATOM   1974 2HD2 ASN A 136      67.780  36.720  71.130  1.00  0.00           H
ATOM   1975  N   ILE A 137      66.960  42.320  70.580  1.00  0.00           N
ATOM   1976  CA  ILE A 137      67.330  43.240  69.480  1.00  0.00           C
ATOM   1977  C   ILE A 137      67.770  42.510  68.290  1.00  0.00           C
ATOM   1978  O   ILE A 137      67.260  42.660  67.230  1.00  0.00           O
ATOM   1979  CB  ILE A 137      68.130  44.470  69.940  1.00  0.00           C
ATOM   1980  CG1 ILE A 137      68.310  45.320  68.630  1.00  0.00           C
ATOM   1981  CG2 ILE A 137      69.480  43.930  70.520  1.00  0.00           C
ATOM   1982  CD  ILE A 137      66.980  45.960  68.080  1.00  0.00           C
ATOM   1983  HN  ILE A 137      67.320  42.640  71.450  1.00  0.00           H
ATOM   1984  HA  ILE A 137      66.390  43.580  69.070  1.00  0.00           H
ATOM   1985  HB  ILE A 137      67.530  44.980  70.710  1.00  0.00           H
ATOM   1986 1HG1 ILE A 137      68.820  44.870  67.750  1.00  0.00           H
ATOM   1987 2HG1 ILE A 137      69.010  46.120  68.970  1.00  0.00           H
ATOM   1988 1HG2 ILE A 137      70.130  44.770  70.850  1.00  0.00           H
ATOM   1989 2HG2 ILE A 137      69.250  43.240  71.360  1.00  0.00           H
ATOM   1990 3HG2 ILE A 137      70.000  43.410  69.680  1.00  0.00           H
ATOM   1991  HD1 ILE A 137      66.380  45.150  67.610  1.00  0.00           H
ATOM   1992  HD2 ILE A 137      66.400  46.540  68.820  1.00  0.00           H
ATOM   1993  HD3 ILE A 137      67.420  46.650  67.320  1.00  0.00           H
ATOM   1994  N   LEU A 138      68.760  41.570  68.370  1.00  0.00           N
ATOM   1995  CA  LEU A 138      69.280  40.840  67.210  1.00  0.00           C
ATOM   1996  C   LEU A 138      68.350  39.840  66.510  1.00  0.00           C
ATOM   1997  O   LEU A 138      68.210  39.840  65.290  1.00  0.00           O
ATOM   1998  CB  LEU A 138      70.700  40.290  67.420  1.00  0.00           C
ATOM   1999  CG  LEU A 138      71.370  39.350  66.380  1.00  0.00           C
ATOM   2000  CD1 LEU A 138      71.650  40.040  65.060  1.00  0.00           C
ATOM   2001  CD2 LEU A 138      72.670  38.810  66.900  1.00  0.00           C
ATOM   2002  HN  LEU A 138      69.180  41.200  69.200  1.00  0.00           H
ATOM   2003  HA  LEU A 138      69.430  41.570  66.440  1.00  0.00           H
ATOM   2004  HB1 LEU A 138      70.650  39.720  68.370  1.00  0.00           H
ATOM   2005  HB2 LEU A 138      71.380  41.140  67.700  1.00  0.00           H
ATOM   2006  HG  LEU A 138      70.690  38.510  66.130  1.00  0.00           H
ATOM   2007 1HD1 LEU A 138      72.060  41.060  65.260  1.00  0.00           H
ATOM   2008 2HD1 LEU A 138      72.400  39.530  64.420  1.00  0.00           H
ATOM   2009 3HD1 LEU A 138      70.750  40.240  64.440  1.00  0.00           H
ATOM   2010 1HD2 LEU A 138      73.430  39.560  67.190  1.00  0.00           H
ATOM   2011 2HD2 LEU A 138      72.570  38.220  67.840  1.00  0.00           H
ATOM   2012 3HD2 LEU A 138      73.150  38.210  66.110  1.00  0.00           H
ATOM   2013  N   VAL A 139      67.590  39.080  67.290  1.00  0.00           N
ATOM   2014  CA  VAL A 139      66.430  38.240  66.860  1.00  0.00           C
ATOM   2015  C   VAL A 139      65.370  39.070  66.130  1.00  0.00           C
ATOM   2016  O   VAL A 139      65.010  38.850  65.000  1.00  0.00           O
ATOM   2017  CB  VAL A 139      65.760  37.410  68.040  1.00  0.00           C
ATOM   2018  CG1 VAL A 139      64.400  36.780  67.770  1.00  0.00           C
ATOM   2019  CG2 VAL A 139      66.750  36.320  68.320  1.00  0.00           C
ATOM   2020  HN  VAL A 139      67.770  39.120  68.270  1.00  0.00           H
ATOM   2021  HA  VAL A 139      66.750  37.580  66.060  1.00  0.00           H
ATOM   2022  HB  VAL A 139      65.580  38.140  68.860  1.00  0.00           H
ATOM   2023 1HG1 VAL A 139      63.570  37.530  67.720  1.00  0.00           H
ATOM   2024 2HG1 VAL A 139      64.430  36.110  66.890  1.00  0.00           H
ATOM   2025 3HG1 VAL A 139      63.990  36.040  68.490  1.00  0.00           H
ATOM   2026 1HG2 VAL A 139      66.670  35.490  67.580  1.00  0.00           H
ATOM   2027 2HG2 VAL A 139      67.820  36.650  68.350  1.00  0.00           H
ATOM   2028 3HG2 VAL A 139      66.600  35.910  69.340  1.00  0.00           H
ATOM   2029  N   ILE A 140      65.070  40.230  66.660  1.00  0.00           N
ATOM   2030  CA  ILE A 140      64.160  41.230  66.090  1.00  0.00           C
ATOM   2031  C   ILE A 140      64.780  41.860  64.790  1.00  0.00           C
ATOM   2032  O   ILE A 140      64.160  42.000  63.710  1.00  0.00           O
ATOM   2033  CB  ILE A 140      63.720  42.260  67.180  1.00  0.00           C
ATOM   2034  CG1 ILE A 140      62.870  41.490  68.200  1.00  0.00           C
ATOM   2035  CG2 ILE A 140      63.190  43.560  66.680  1.00  0.00           C
ATOM   2036  CD  ILE A 140      61.420  41.310  67.670  1.00  0.00           C
ATOM   2037  HN  ILE A 140      65.290  40.450  67.610  1.00  0.00           H
ATOM   2038  HA  ILE A 140      63.340  40.620  65.700  1.00  0.00           H
ATOM   2039  HB  ILE A 140      64.620  42.450  67.810  1.00  0.00           H
ATOM   2040 1HG1 ILE A 140      62.760  42.140  69.080  1.00  0.00           H
ATOM   2041 2HG1 ILE A 140      63.270  40.470  68.370  1.00  0.00           H
ATOM   2042 1HG2 ILE A 140      63.900  44.190  66.100  1.00  0.00           H
ATOM   2043 2HG2 ILE A 140      62.330  43.460  65.970  1.00  0.00           H
ATOM   2044 3HG2 ILE A 140      62.860  44.170  67.550  1.00  0.00           H
ATOM   2045  HD1 ILE A 140      61.310  40.630  66.790  1.00  0.00           H
ATOM   2046  HD2 ILE A 140      60.670  41.080  68.450  1.00  0.00           H
ATOM   2047  HD3 ILE A 140      61.090  42.330  67.410  1.00  0.00           H
ATOM   2048  N   CYS A 141      66.080  42.240  64.780  1.00  0.00           N
ATOM   2049  CA  CYS A 141      66.690  42.810  63.590  1.00  0.00           C
ATOM   2050  C   CYS A 141      66.790  41.850  62.460  1.00  0.00           C
ATOM   2051  O   CYS A 141      66.560  42.190  61.290  1.00  0.00           O
ATOM   2052  CB  CYS A 141      68.170  43.510  63.770  1.00  0.00           C
ATOM   2053  SG  CYS A 141      68.360  44.920  64.970  1.00  0.00           S
ATOM   2054  HN  CYS A 141      66.510  42.330  65.680  1.00  0.00           H
ATOM   2055  HA  CYS A 141      66.100  43.640  63.240  1.00  0.00           H
ATOM   2056  HB1 CYS A 141      68.340  43.850  62.730  1.00  0.00           H
ATOM   2057  HB2 CYS A 141      68.920  42.740  64.040  1.00  0.00           H
ATOM   2058  HG1 CYS A 141      67.700  44.210  65.890  1.00  0.00           H
ATOM   2059  N   VAL A 142      67.080  40.560  62.740  1.00  0.00           N
ATOM   2060  CA  VAL A 142      66.980  39.440  61.770  1.00  0.00           C
ATOM   2061  C   VAL A 142      65.620  39.350  61.090  1.00  0.00           C
ATOM   2062  O   VAL A 142      65.550  39.180  59.890  1.00  0.00           O
ATOM   2063  CB  VAL A 142      67.490  38.110  62.400  1.00  0.00           C
ATOM   2064  CG1 VAL A 142      66.830  36.820  61.690  1.00  0.00           C
ATOM   2065  CG2 VAL A 142      69.020  38.180  62.430  1.00  0.00           C
ATOM   2066  HN  VAL A 142      67.260  40.300  63.700  1.00  0.00           H
ATOM   2067  HA  VAL A 142      67.660  39.650  60.960  1.00  0.00           H
ATOM   2068  HB  VAL A 142      67.010  38.050  63.400  1.00  0.00           H
ATOM   2069 1HG1 VAL A 142      65.830  36.670  62.160  1.00  0.00           H
ATOM   2070 2HG1 VAL A 142      66.730  36.880  60.590  1.00  0.00           H
ATOM   2071 3HG1 VAL A 142      67.430  35.930  61.980  1.00  0.00           H
ATOM   2072 1HG2 VAL A 142      69.410  38.290  61.400  1.00  0.00           H
ATOM   2073 2HG2 VAL A 142      69.330  39.030  63.080  1.00  0.00           H
ATOM   2074 3HG2 VAL A 142      69.520  37.280  62.830  1.00  0.00           H
ATOM   2075  N   MET A 143      64.550  39.510  61.780  1.00  0.00           N
ATOM   2076  CA  MET A 143      63.170  39.430  61.260  1.00  0.00           C
ATOM   2077  C   MET A 143      62.960  40.530  60.230  1.00  0.00           C
ATOM   2078  O   MET A 143      62.260  40.410  59.220  1.00  0.00           O
ATOM   2079  CB  MET A 143      62.100  39.430  62.400  1.00  0.00           C
ATOM   2080  CG  MET A 143      62.020  38.200  63.310  1.00  0.00           C
ATOM   2081  SD  MET A 143      60.490  38.140  64.390  1.00  0.00           S
ATOM   2082  CE  MET A 143      60.420  36.400  65.050  1.00  0.00           C
ATOM   2083  HN  MET A 143      64.830  39.840  62.680  1.00  0.00           H
ATOM   2084  HA  MET A 143      63.150  38.560  60.620  1.00  0.00           H
ATOM   2085  HB1 MET A 143      61.070  39.470  61.960  1.00  0.00           H
ATOM   2086  HB2 MET A 143      62.150  40.350  63.010  1.00  0.00           H
ATOM   2087  HG1 MET A 143      62.980  38.200  63.880  1.00  0.00           H
ATOM   2088  HG2 MET A 143      62.150  37.260  62.740  1.00  0.00           H
ATOM   2089  HE1 MET A 143      60.400  35.610  64.280  1.00  0.00           H
ATOM   2090  HE2 MET A 143      61.390  36.260  65.600  1.00  0.00           H
ATOM   2091  HE3 MET A 143      59.740  36.250  65.910  1.00  0.00           H
ATOM   2092  N   ILE A 144      63.480  41.730  60.450  1.00  0.00           N
ATOM   2093  CA  ILE A 144      63.440  42.870  59.550  1.00  0.00           C
ATOM   2094  C   ILE A 144      64.350  42.620  58.400  1.00  0.00           C
ATOM   2095  O   ILE A 144      64.010  42.800  57.250  1.00  0.00           O
ATOM   2096  CB  ILE A 144      63.840  44.200  60.200  1.00  0.00           C
ATOM   2097  CG1 ILE A 144      62.830  44.500  61.370  1.00  0.00           C
ATOM   2098  CG2 ILE A 144      64.010  45.460  59.230  1.00  0.00           C
ATOM   2099  CD  ILE A 144      63.420  45.440  62.420  1.00  0.00           C
ATOM   2100  HN  ILE A 144      64.030  41.910  61.260  1.00  0.00           H
ATOM   2101  HA  ILE A 144      62.420  43.070  59.280  1.00  0.00           H
ATOM   2102  HB  ILE A 144      64.820  44.000  60.700  1.00  0.00           H
ATOM   2103 1HG1 ILE A 144      62.460  43.620  61.930  1.00  0.00           H
ATOM   2104 2HG1 ILE A 144      61.980  45.000  60.840  1.00  0.00           H
ATOM   2105 1HG2 ILE A 144      64.400  46.310  59.830  1.00  0.00           H
ATOM   2106 2HG2 ILE A 144      64.590  45.300  58.300  1.00  0.00           H
ATOM   2107 3HG2 ILE A 144      62.980  45.790  58.960  1.00  0.00           H
ATOM   2108  HD1 ILE A 144      64.030  44.770  63.070  1.00  0.00           H
ATOM   2109  HD2 ILE A 144      64.050  46.180  61.890  1.00  0.00           H
ATOM   2110  HD3 ILE A 144      62.560  45.910  62.940  1.00  0.00           H
ATOM   2111  N   PHE A 145      65.600  42.180  58.660  1.00  0.00           N
ATOM   2112  CA  PHE A 145      66.500  41.850  57.540  1.00  0.00           C
ATOM   2113  C   PHE A 145      65.950  40.750  56.610  1.00  0.00           C
ATOM   2114  O   PHE A 145      66.000  40.970  55.410  1.00  0.00           O
ATOM   2115  CB  PHE A 145      67.870  41.540  58.220  1.00  0.00           C
ATOM   2116  CG  PHE A 145      68.750  40.680  57.280  1.00  0.00           C
ATOM   2117  CD1 PHE A 145      69.340  41.150  56.100  1.00  0.00           C
ATOM   2118  CD2 PHE A 145      68.890  39.310  57.620  1.00  0.00           C
ATOM   2119  CE1 PHE A 145      70.000  40.260  55.250  1.00  0.00           C
ATOM   2120  CE2 PHE A 145      69.660  38.430  56.870  1.00  0.00           C
ATOM   2121  CZ  PHE A 145      70.200  38.900  55.680  1.00  0.00           C
ATOM   2122  HN  PHE A 145      66.010  42.180  59.560  1.00  0.00           H
ATOM   2123  HA  PHE A 145      66.580  42.740  56.940  1.00  0.00           H
ATOM   2124  HB1 PHE A 145      67.710  40.900  59.110  1.00  0.00           H
ATOM   2125  HB2 PHE A 145      68.480  42.400  58.550  1.00  0.00           H
ATOM   2126  HD1 PHE A 145      69.300  42.220  55.930  1.00  0.00           H
ATOM   2127  HD2 PHE A 145      68.380  38.790  58.400  1.00  0.00           H
ATOM   2128  HE1 PHE A 145      70.480  40.590  54.340  1.00  0.00           H
ATOM   2129  HE2 PHE A 145      69.780  37.390  57.130  1.00  0.00           H
ATOM   2130  HZ  PHE A 145      70.720  38.190  55.050  1.00  0.00           H
ATOM   2131  N   ILE A 146      65.310  39.690  57.120  1.00  0.00           N
ATOM   2132  CA  ILE A 146      64.610  38.760  56.230  1.00  0.00           C
ATOM   2133  C   ILE A 146      63.400  39.350  55.380  1.00  0.00           C
ATOM   2134  O   ILE A 146      63.160  39.250  54.180  1.00  0.00           O
ATOM   2135  CB  ILE A 146      64.180  37.540  57.100  1.00  0.00           C
ATOM   2136  CG1 ILE A 146      65.480  36.730  57.540  1.00  0.00           C
ATOM   2137  CG2 ILE A 146      63.320  36.600  56.220  1.00  0.00           C
ATOM   2138  CD  ILE A 146      66.300  35.950  56.560  1.00  0.00           C
ATOM   2139  HN  ILE A 146      65.360  39.590  58.110  1.00  0.00           H
ATOM   2140  HA  ILE A 146      65.300  38.350  55.510  1.00  0.00           H
ATOM   2141  HB  ILE A 146      63.630  37.830  58.030  1.00  0.00           H
ATOM   2142 1HG1 ILE A 146      65.010  36.030  58.280  1.00  0.00           H
ATOM   2143 2HG1 ILE A 146      66.190  37.420  58.020  1.00  0.00           H
ATOM   2144 1HG2 ILE A 146      63.270  35.590  56.700  1.00  0.00           H
ATOM   2145 2HG2 ILE A 146      62.240  36.870  56.120  1.00  0.00           H
ATOM   2146 3HG2 ILE A 146      63.820  36.500  55.230  1.00  0.00           H
ATOM   2147  HD1 ILE A 146      67.130  35.380  57.020  1.00  0.00           H
ATOM   2148  HD2 ILE A 146      65.620  35.210  56.090  1.00  0.00           H
ATOM   2149  HD3 ILE A 146      66.690  36.590  55.740  1.00  0.00           H
ATOM   2150  N   SER A 147      62.640  40.200  56.130  1.00  0.00           N
ATOM   2151  CA  SER A 147      61.430  40.880  55.570  1.00  0.00           C
ATOM   2152  C   SER A 147      61.710  41.730  54.380  1.00  0.00           C
ATOM   2153  O   SER A 147      61.010  41.670  53.390  1.00  0.00           O
ATOM   2154  CB  SER A 147      60.540  41.700  56.590  1.00  0.00           C
ATOM   2155  OG  SER A 147      60.210  40.860  57.680  1.00  0.00           O
ATOM   2156  HN  SER A 147      62.960  40.450  57.030  1.00  0.00           H
ATOM   2157  HA  SER A 147      60.800  40.080  55.200  1.00  0.00           H
ATOM   2158  HB1 SER A 147      59.620  42.060  56.080  1.00  0.00           H
ATOM   2159  HB2 SER A 147      61.020  42.600  57.030  1.00  0.00           H
ATOM   2160  HG1 SER A 147      60.930  40.720  58.290  1.00  0.00           H
ATOM   2161  N   TRP A 148      62.860  42.370  54.280  1.00  0.00           N
ATOM   2162  CA  TRP A 148      63.350  43.110  53.150  1.00  0.00           C
ATOM   2163  C   TRP A 148      64.130  42.220  52.220  1.00  0.00           C
ATOM   2164  O   TRP A 148      63.780  42.150  51.060  1.00  0.00           O
ATOM   2165  CB  TRP A 148      64.280  44.240  53.680  1.00  0.00           C
ATOM   2166  CG  TRP A 148      63.510  45.490  54.200  1.00  0.00           C
ATOM   2167  CD1 TRP A 148      62.910  45.450  55.470  1.00  0.00           C
ATOM   2168  CD2 TRP A 148      63.120  46.720  53.510  1.00  0.00           C
ATOM   2169  CE2 TRP A 148      62.340  47.430  54.470  1.00  0.00           C
ATOM   2170  CE3 TRP A 148      63.330  47.280  52.180  1.00  0.00           C
ATOM   2171  NE1 TRP A 148      62.200  46.610  55.610  1.00  0.00           N
ATOM   2172  CZ2 TRP A 148      61.760  48.660  54.220  1.00  0.00           C
ATOM   2173  CZ3 TRP A 148      62.520  48.370  51.880  1.00  0.00           C
ATOM   2174  CH2 TRP A 148      61.800  49.100  52.880  1.00  0.00           C
ATOM   2175  HN  TRP A 148      63.480  42.380  55.070  1.00  0.00           H
ATOM   2176  HA  TRP A 148      62.530  43.570  52.600  1.00  0.00           H
ATOM   2177  HB1 TRP A 148      65.010  44.540  52.890  1.00  0.00           H
ATOM   2178  HB2 TRP A 148      64.900  43.830  54.510  1.00  0.00           H
ATOM   2179  HD1 TRP A 148      63.110  44.640  56.150  1.00  0.00           H
ATOM   2180  HE1 TRP A 148      61.660  46.890  56.360  1.00  0.00           H
ATOM   2181  HE3 TRP A 148      63.960  46.810  51.460  1.00  0.00           H
ATOM   2182  HZ2 TRP A 148      61.110  49.050  54.980  1.00  0.00           H
ATOM   2183  HZ3 TRP A 148      62.530  48.830  50.900  1.00  0.00           H
ATOM   2184  HH2 TRP A 148      61.380  50.050  52.560  1.00  0.00           H
ATOM   2185  N   SER A 149      65.140  41.490  52.680  1.00  0.00           N
ATOM   2186  CA  SER A 149      66.020  40.750  51.720  1.00  0.00           C
ATOM   2187  C   SER A 149      65.290  39.640  50.960  1.00  0.00           C
ATOM   2188  O   SER A 149      65.490  39.570  49.780  1.00  0.00           O
ATOM   2189  CB  SER A 149      67.330  40.100  52.390  1.00  0.00           C
ATOM   2190  OG  SER A 149      67.120  39.420  53.590  1.00  0.00           O
ATOM   2191  HN  SER A 149      65.430  41.480  53.630  1.00  0.00           H
ATOM   2192  HA  SER A 149      66.280  41.450  50.950  1.00  0.00           H
ATOM   2193  HB1 SER A 149      67.990  40.980  52.630  1.00  0.00           H
ATOM   2194  HB2 SER A 149      67.910  39.500  51.650  1.00  0.00           H
ATOM   2195  HG1 SER A 149      66.730  40.020  54.240  1.00  0.00           H
ATOM   2196  N   VAL A 150      64.530  38.720  51.630  1.00  0.00           N
ATOM   2197  CA  VAL A 150      64.030  37.540  50.930  1.00  0.00           C
ATOM   2198  C   VAL A 150      62.930  37.800  49.850  1.00  0.00           C
ATOM   2199  O   VAL A 150      63.020  37.300  48.720  1.00  0.00           O
ATOM   2200  CB  VAL A 150      63.580  36.440  51.910  1.00  0.00           C
ATOM   2201  CG1 VAL A 150      62.830  35.360  51.120  1.00  0.00           C
ATOM   2202  CG2 VAL A 150      64.900  35.860  52.530  1.00  0.00           C
ATOM   2203  HN  VAL A 150      64.370  38.820  52.610  1.00  0.00           H
ATOM   2204  HA  VAL A 150      64.830  37.090  50.350  1.00  0.00           H
ATOM   2205  HB  VAL A 150      63.020  36.790  52.790  1.00  0.00           H
ATOM   2206 1HG1 VAL A 150      63.420  35.070  50.220  1.00  0.00           H
ATOM   2207 2HG1 VAL A 150      62.700  34.500  51.810  1.00  0.00           H
ATOM   2208 3HG1 VAL A 150      61.820  35.680  50.790  1.00  0.00           H
ATOM   2209 1HG2 VAL A 150      64.680  34.990  53.180  1.00  0.00           H
ATOM   2210 2HG2 VAL A 150      65.680  35.530  51.810  1.00  0.00           H
ATOM   2211 3HG2 VAL A 150      65.410  36.610  53.160  1.00  0.00           H
ATOM   2212  N   PRO A 151      61.920  38.590  50.140  1.00  0.00           N
ATOM   2213  CA  PRO A 151      61.090  39.140  49.110  1.00  0.00           C
ATOM   2214  C   PRO A 151      61.680  39.690  47.860  1.00  0.00           C
ATOM   2215  O   PRO A 151      61.150  39.400  46.780  1.00  0.00           O
ATOM   2216  CB  PRO A 151      60.150  40.120  49.890  1.00  0.00           C
ATOM   2217  CG  PRO A 151      59.990  39.340  51.220  1.00  0.00           C
ATOM   2218  CD  PRO A 151      61.430  38.920  51.550  1.00  0.00           C
ATOM   2219  HA  PRO A 151      60.610  38.230  48.760  1.00  0.00           H
ATOM   2220  HB1 PRO A 151      59.250  40.450  49.320  1.00  0.00           H
ATOM   2221  HB2 PRO A 151      60.750  41.020  50.140  1.00  0.00           H
ATOM   2222  HG1 PRO A 151      59.460  38.400  50.960  1.00  0.00           H
ATOM   2223  HG2 PRO A 151      59.450  39.980  51.960  1.00  0.00           H
ATOM   2224  HD1 PRO A 151      61.460  38.020  52.210  1.00  0.00           H
ATOM   2225  HD2 PRO A 151      62.040  39.740  52.000  1.00  0.00           H
ATOM   2226  N   ALA A 152      62.810  40.530  48.010  1.00  0.00           N
ATOM   2227  CA  ALA A 152      63.460  41.190  46.930  1.00  0.00           C
ATOM   2228  C   ALA A 152      64.030  40.210  46.020  1.00  0.00           C
ATOM   2229  O   ALA A 152      63.930  40.280  44.850  1.00  0.00           O
ATOM   2230  CB  ALA A 152      64.410  42.320  47.470  1.00  0.00           C
ATOM   2231  HN  ALA A 152      63.110  40.800  48.920  1.00  0.00           H
ATOM   2232  HA  ALA A 152      62.640  41.560  46.340  1.00  0.00           H
ATOM   2233  HB1 ALA A 152      64.030  42.990  48.260  1.00  0.00           H
ATOM   2234  HB2 ALA A 152      65.240  41.730  47.910  1.00  0.00           H
ATOM   2235  HB3 ALA A 152      64.820  42.910  46.610  1.00  0.00           H
ATOM   2236  N   VAL A 153      64.660  39.140  46.550  1.00  0.00           N
ATOM   2237  CA  VAL A 153      65.150  37.920  45.850  1.00  0.00           C
ATOM   2238  C   VAL A 153      64.100  37.130  45.110  1.00  0.00           C
ATOM   2239  O   VAL A 153      64.280  36.670  43.990  1.00  0.00           O
ATOM   2240  CB  VAL A 153      65.920  36.970  46.790  1.00  0.00           C
ATOM   2241  CG1 VAL A 153      66.540  35.770  45.990  1.00  0.00           C
ATOM   2242  CG2 VAL A 153      67.100  37.680  47.520  1.00  0.00           C
ATOM   2243  HN  VAL A 153      64.760  39.170  47.540  1.00  0.00           H
ATOM   2244  HA  VAL A 153      65.840  38.210  45.050  1.00  0.00           H
ATOM   2245  HB  VAL A 153      65.260  36.540  47.580  1.00  0.00           H
ATOM   2246 1HG1 VAL A 153      67.390  36.110  45.350  1.00  0.00           H
ATOM   2247 2HG1 VAL A 153      67.020  35.050  46.690  1.00  0.00           H
ATOM   2248 3HG1 VAL A 153      65.740  35.270  45.410  1.00  0.00           H
ATOM   2249 1HG2 VAL A 153      67.900  38.150  46.920  1.00  0.00           H
ATOM   2250 2HG2 VAL A 153      66.620  38.430  48.190  1.00  0.00           H
ATOM   2251 3HG2 VAL A 153      67.640  36.940  48.170  1.00  0.00           H
ATOM   2252  N   PHE A 154      62.900  36.880  45.730  1.00  0.00           N
ATOM   2253  CA  PHE A 154      61.770  36.190  45.160  1.00  0.00           C
ATOM   2254  C   PHE A 154      61.210  36.950  43.920  1.00  0.00           C
ATOM   2255  O   PHE A 154      61.020  36.480  42.820  1.00  0.00           O
ATOM   2256  CB  PHE A 154      60.700  36.000  46.240  1.00  0.00           C
ATOM   2257  CG  PHE A 154      59.420  35.270  45.720  1.00  0.00           C
ATOM   2258  CD1 PHE A 154      58.260  35.950  45.310  1.00  0.00           C
ATOM   2259  CD2 PHE A 154      59.610  33.880  45.720  1.00  0.00           C
ATOM   2260  CE1 PHE A 154      57.250  35.280  44.660  1.00  0.00           C
ATOM   2261  CE2 PHE A 154      58.450  33.200  45.170  1.00  0.00           C
ATOM   2262  CZ  PHE A 154      57.280  33.830  44.730  1.00  0.00           C
ATOM   2263  HN  PHE A 154      62.810  37.240  46.670  1.00  0.00           H
ATOM   2264  HA  PHE A 154      62.070  35.190  44.900  1.00  0.00           H
ATOM   2265  HB1 PHE A 154      60.340  37.010  46.560  1.00  0.00           H
ATOM   2266  HB2 PHE A 154      61.120  35.440  47.100  1.00  0.00           H
ATOM   2267  HD1 PHE A 154      58.360  37.020  45.370  1.00  0.00           H
ATOM   2268  HD2 PHE A 154      60.480  33.400  46.140  1.00  0.00           H
ATOM   2269  HE1 PHE A 154      56.360  35.780  44.320  1.00  0.00           H
ATOM   2270  HE2 PHE A 154      58.510  32.120  45.060  1.00  0.00           H
ATOM   2271  HZ  PHE A 154      56.480  33.180  44.400  1.00  0.00           H
ATOM   2272  N   ALA A 155      61.150  38.290  44.070  1.00  0.00           N
ATOM   2273  CA  ALA A 155      60.790  39.170  42.920  1.00  0.00           C
ATOM   2274  C   ALA A 155      61.730  39.140  41.790  1.00  0.00           C
ATOM   2275  O   ALA A 155      61.410  38.960  40.630  1.00  0.00           O
ATOM   2276  CB  ALA A 155      60.540  40.610  43.430  1.00  0.00           C
ATOM   2277  HN  ALA A 155      61.260  38.640  44.990  1.00  0.00           H
ATOM   2278  HA  ALA A 155      59.820  38.820  42.560  1.00  0.00           H
ATOM   2279  HB1 ALA A 155      59.810  40.540  44.280  1.00  0.00           H
ATOM   2280  HB2 ALA A 155      61.450  41.080  43.880  1.00  0.00           H
ATOM   2281  HB3 ALA A 155      60.130  41.290  42.660  1.00  0.00           H
ATOM   2282  N   PHE A 156      63.080  39.150  42.180  1.00  0.00           N
ATOM   2283  CA  PHE A 156      64.240  39.010  41.290  1.00  0.00           C
ATOM   2284  C   PHE A 156      64.260  37.770  40.440  1.00  0.00           C
ATOM   2285  O   PHE A 156      64.530  37.880  39.200  1.00  0.00           O
ATOM   2286  CB  PHE A 156      65.560  39.210  42.100  1.00  0.00           C
ATOM   2287  CG  PHE A 156      66.760  38.870  41.420  1.00  0.00           C
ATOM   2288  CD1 PHE A 156      67.460  39.770  40.600  1.00  0.00           C
ATOM   2289  CD2 PHE A 156      67.260  37.580  41.570  1.00  0.00           C
ATOM   2290  CE1 PHE A 156      68.690  39.400  39.990  1.00  0.00           C
ATOM   2291  CE2 PHE A 156      68.570  37.270  41.140  1.00  0.00           C
ATOM   2292  CZ  PHE A 156      69.310  38.170  40.300  1.00  0.00           C
ATOM   2293  HN  PHE A 156      63.280  39.140  43.160  1.00  0.00           H
ATOM   2294  HA  PHE A 156      64.130  39.840  40.620  1.00  0.00           H
ATOM   2295  HB1 PHE A 156      65.460  38.550  42.970  1.00  0.00           H
ATOM   2296  HB2 PHE A 156      65.590  40.280  42.440  1.00  0.00           H
ATOM   2297  HD1 PHE A 156      66.970  40.700  40.390  1.00  0.00           H
ATOM   2298  HD2 PHE A 156      66.710  36.820  42.080  1.00  0.00           H
ATOM   2299  HE1 PHE A 156      69.230  40.150  39.420  1.00  0.00           H
ATOM   2300  HE2 PHE A 156      69.020  36.330  41.420  1.00  0.00           H
ATOM   2301  HZ  PHE A 156      70.250  37.920  39.840  1.00  0.00           H
ATOM   2302  N   GLY A 157      64.000  36.600  41.020  1.00  0.00           N
ATOM   2303  CA  GLY A 157      63.690  35.300  40.380  1.00  0.00           C
ATOM   2304  C   GLY A 157      62.530  35.360  39.400  1.00  0.00           C
ATOM   2305  O   GLY A 157      62.590  34.830  38.310  1.00  0.00           O
ATOM   2306  HN  GLY A 157      63.960  36.640  42.020  1.00  0.00           H
ATOM   2307  HA1 GLY A 157      64.620  35.030  39.880  1.00  0.00           H
ATOM   2308  HA2 GLY A 157      63.350  34.630  41.160  1.00  0.00           H
ATOM   2309  N   MET A 158      61.480  35.960  39.880  1.00  0.00           N
ATOM   2310  CA  MET A 158      60.290  35.980  39.050  1.00  0.00           C
ATOM   2311  C   MET A 158      60.310  36.790  37.790  1.00  0.00           C
ATOM   2312  O   MET A 158      59.850  36.310  36.750  1.00  0.00           O
ATOM   2313  CB  MET A 158      58.980  36.390  39.810  1.00  0.00           C
ATOM   2314  CG  MET A 158      58.540  35.270  40.770  1.00  0.00           C
ATOM   2315  SD  MET A 158      57.860  33.720  39.950  1.00  0.00           S
ATOM   2316  CE  MET A 158      57.050  33.090  41.400  1.00  0.00           C
ATOM   2317  HN  MET A 158      61.480  36.370  40.790  1.00  0.00           H
ATOM   2318  HA  MET A 158      60.150  34.970  38.690  1.00  0.00           H
ATOM   2319  HB1 MET A 158      58.180  36.610  39.080  1.00  0.00           H
ATOM   2320  HB2 MET A 158      59.220  37.340  40.330  1.00  0.00           H
ATOM   2321  HG1 MET A 158      57.820  35.740  41.460  1.00  0.00           H
ATOM   2322  HG2 MET A 158      59.420  34.800  41.260  1.00  0.00           H
ATOM   2323  HE1 MET A 158      56.450  32.180  41.170  1.00  0.00           H
ATOM   2324  HE2 MET A 158      57.770  32.790  42.190  1.00  0.00           H
ATOM   2325  HE3 MET A 158      56.400  33.830  41.910  1.00  0.00           H
ATOM   2326  N   ILE A 159      60.840  38.010  37.830  1.00  0.00           N
ATOM   2327  CA  ILE A 159      60.530  39.010  36.800  1.00  0.00           C
ATOM   2328  C   ILE A 159      61.690  39.500  35.970  1.00  0.00           C
ATOM   2329  O   ILE A 159      61.610  39.660  34.770  1.00  0.00           O
ATOM   2330  CB  ILE A 159      60.010  40.300  37.540  1.00  0.00           C
ATOM   2331  CG1 ILE A 159      58.820  39.930  38.460  1.00  0.00           C
ATOM   2332  CG2 ILE A 159      59.590  41.470  36.600  1.00  0.00           C
ATOM   2333  CD  ILE A 159      57.580  39.410  37.720  1.00  0.00           C
ATOM   2334  HN  ILE A 159      61.120  38.300  38.740  1.00  0.00           H
ATOM   2335  HA  ILE A 159      59.790  38.710  36.080  1.00  0.00           H
ATOM   2336  HB  ILE A 159      60.850  40.660  38.170  1.00  0.00           H
ATOM   2337 1HG1 ILE A 159      58.460  40.860  38.960  1.00  0.00           H
ATOM   2338 2HG1 ILE A 159      59.150  39.160  39.180  1.00  0.00           H
ATOM   2339 1HG2 ILE A 159      59.070  42.280  37.170  1.00  0.00           H
ATOM   2340 2HG2 ILE A 159      60.520  41.930  36.170  1.00  0.00           H
ATOM   2341 3HG2 ILE A 159      58.860  41.130  35.840  1.00  0.00           H
ATOM   2342  HD1 ILE A 159      57.100  40.360  37.410  1.00  0.00           H
ATOM   2343  HD2 ILE A 159      57.660  38.610  36.940  1.00  0.00           H
ATOM   2344  HD3 ILE A 159      56.820  38.910  38.370  1.00  0.00           H
ATOM   2345  N   PHE A 160      62.970  39.560  36.580  1.00  0.00           N
ATOM   2346  CA  PHE A 160      64.160  39.970  35.880  1.00  0.00           C
ATOM   2347  C   PHE A 160      64.770  38.710  35.390  1.00  0.00           C
ATOM   2348  O   PHE A 160      65.170  38.560  34.240  1.00  0.00           O
ATOM   2349  CB  PHE A 160      65.190  40.660  36.820  1.00  0.00           C
ATOM   2350  CG  PHE A 160      64.740  42.050  37.130  1.00  0.00           C
ATOM   2351  CD1 PHE A 160      64.130  42.480  38.320  1.00  0.00           C
ATOM   2352  CD2 PHE A 160      64.830  42.970  36.060  1.00  0.00           C
ATOM   2353  CE1 PHE A 160      63.680  43.800  38.470  1.00  0.00           C
ATOM   2354  CE2 PHE A 160      64.390  44.260  36.210  1.00  0.00           C
ATOM   2355  CZ  PHE A 160      63.770  44.680  37.390  1.00  0.00           C
ATOM   2356  HN  PHE A 160      63.010  39.150  37.490  1.00  0.00           H
ATOM   2357  HA  PHE A 160      63.830  40.590  35.060  1.00  0.00           H
ATOM   2358  HB1 PHE A 160      66.200  40.600  36.360  1.00  0.00           H
ATOM   2359  HB2 PHE A 160      65.340  40.080  37.750  1.00  0.00           H
ATOM   2360  HD1 PHE A 160      64.140  41.810  39.170  1.00  0.00           H
ATOM   2361  HD2 PHE A 160      65.360  42.740  35.150  1.00  0.00           H
ATOM   2362  HE1 PHE A 160      63.150  44.090  39.370  1.00  0.00           H
ATOM   2363  HE2 PHE A 160      64.590  44.930  35.380  1.00  0.00           H
ATOM   2364  HZ  PHE A 160      63.450  45.700  37.490  1.00  0.00           H
ATOM   2365  N   LEU A 161      64.600  37.570  36.180  1.00  0.00           N
ATOM   2366  CA  LEU A 161      64.980  36.300  35.600  1.00  0.00           C
ATOM   2367  C   LEU A 161      63.770  35.500  35.010  1.00  0.00           C
ATOM   2368  O   LEU A 161      63.850  34.380  34.540  1.00  0.00           O
ATOM   2369  CB  LEU A 161      65.690  35.470  36.710  1.00  0.00           C
ATOM   2370  CG  LEU A 161      66.910  36.130  37.430  1.00  0.00           C
ATOM   2371  CD1 LEU A 161      67.670  35.280  38.490  1.00  0.00           C
ATOM   2372  CD2 LEU A 161      67.890  36.460  36.380  1.00  0.00           C
ATOM   2373  HN  LEU A 161      64.490  37.450  37.160  1.00  0.00           H
ATOM   2374  HA  LEU A 161      65.630  36.400  34.740  1.00  0.00           H
ATOM   2375  HB1 LEU A 161      66.140  34.490  36.410  1.00  0.00           H
ATOM   2376  HB2 LEU A 161      64.930  35.280  37.510  1.00  0.00           H
ATOM   2377  HG  LEU A 161      66.550  37.090  37.860  1.00  0.00           H
ATOM   2378 1HD1 LEU A 161      67.160  35.190  39.470  1.00  0.00           H
ATOM   2379 2HD1 LEU A 161      67.810  34.290  37.990  1.00  0.00           H
ATOM   2380 3HD1 LEU A 161      68.670  35.750  38.630  1.00  0.00           H
ATOM   2381 1HD2 LEU A 161      68.760  36.950  36.860  1.00  0.00           H
ATOM   2382 2HD2 LEU A 161      68.350  35.530  35.970  1.00  0.00           H
ATOM   2383 3HD2 LEU A 161      67.500  37.060  35.530  1.00  0.00           H
ATOM   2384  N   GLU A 162      62.630  36.220  34.950  1.00  0.00           N
ATOM   2385  CA  GLU A 162      61.430  35.780  34.210  1.00  0.00           C
ATOM   2386  C   GLU A 162      60.990  34.320  34.330  1.00  0.00           C
ATOM   2387  O   GLU A 162      60.580  33.710  33.380  1.00  0.00           O
ATOM   2388  CB  GLU A 162      61.460  36.280  32.710  1.00  0.00           C
ATOM   2389  CG  GLU A 162      62.080  37.680  32.470  1.00  0.00           C
ATOM   2390  CD  GLU A 162      62.770  37.790  31.170  1.00  0.00           C
ATOM   2391  OE1 GLU A 162      62.340  38.730  30.510  1.00  0.00           O
ATOM   2392  OE2 GLU A 162      63.670  36.990  30.820  1.00  0.00           O
ATOM   2393  HN  GLU A 162      62.610  37.200  35.150  1.00  0.00           H
ATOM   2394  HA  GLU A 162      60.670  36.430  34.590  1.00  0.00           H
ATOM   2395  HB1 GLU A 162      60.480  36.050  32.240  1.00  0.00           H
ATOM   2396  HB2 GLU A 162      62.150  35.620  32.170  1.00  0.00           H
ATOM   2397  HG1 GLU A 162      62.860  37.990  33.200  1.00  0.00           H
ATOM   2398  HG2 GLU A 162      61.290  38.450  32.610  1.00  0.00           H
ATOM   2399  N   LEU A 163      60.910  33.820  35.560  1.00  0.00           N
ATOM   2400  CA  LEU A 163      60.470  32.460  35.910  1.00  0.00           C
ATOM   2401  C   LEU A 163      58.980  32.440  35.920  1.00  0.00           C
ATOM   2402  O   LEU A 163      58.410  31.340  35.810  1.00  0.00           O
ATOM   2403  CB  LEU A 163      61.140  31.900  37.160  1.00  0.00           C
ATOM   2404  CG  LEU A 163      62.630  31.510  36.990  1.00  0.00           C
ATOM   2405  CD1 LEU A 163      63.240  31.120  38.320  1.00  0.00           C
ATOM   2406  CD2 LEU A 163      63.020  30.460  35.890  1.00  0.00           C
ATOM   2407  HN  LEU A 163      61.300  34.380  36.300  1.00  0.00           H
ATOM   2408  HA  LEU A 163      60.750  31.790  35.120  1.00  0.00           H
ATOM   2409  HB1 LEU A 163      60.650  30.950  37.440  1.00  0.00           H
ATOM   2410  HB2 LEU A 163      61.010  32.670  37.950  1.00  0.00           H
ATOM   2411  HG  LEU A 163      63.060  32.460  36.600  1.00  0.00           H
ATOM   2412 1HD1 LEU A 163      63.000  31.810  39.160  1.00  0.00           H
ATOM   2413 2HD1 LEU A 163      62.760  30.140  38.540  1.00  0.00           H
ATOM   2414 3HD1 LEU A 163      64.350  31.070  38.230  1.00  0.00           H
ATOM   2415 1HD2 LEU A 163      62.600  30.840  34.930  1.00  0.00           H
ATOM   2416 2HD2 LEU A 163      64.120  30.410  35.720  1.00  0.00           H
ATOM   2417 3HD2 LEU A 163      62.660  29.420  36.020  1.00  0.00           H
ATOM   2418  N   ASN A 164      58.180  33.590  35.940  1.00  0.00           N
ATOM   2419  CA  ASN A 164      56.780  33.570  36.120  1.00  0.00           C
ATOM   2420  C   ASN A 164      56.010  32.970  34.950  1.00  0.00           C
ATOM   2421  O   ASN A 164      55.070  32.170  35.070  1.00  0.00           O
ATOM   2422  CB  ASN A 164      56.200  35.030  36.350  1.00  0.00           C
ATOM   2423  CG  ASN A 164      56.490  36.020  35.310  1.00  0.00           C
ATOM   2424  ND2 ASN A 164      55.480  36.940  35.120  1.00  0.00           N
ATOM   2425  OD1 ASN A 164      57.490  36.080  34.550  1.00  0.00           O
ATOM   2426  HN  ASN A 164      58.720  34.420  36.080  1.00  0.00           H
ATOM   2427  HA  ASN A 164      56.550  33.010  37.020  1.00  0.00           H
ATOM   2428  HB1 ASN A 164      56.550  35.370  37.360  1.00  0.00           H
ATOM   2429  HB2 ASN A 164      55.110  34.910  36.460  1.00  0.00           H
ATOM   2430 1HD2 ASN A 164      54.620  36.690  35.580  1.00  0.00           H
ATOM   2431 2HD2 ASN A 164      55.720  37.640  34.460  1.00  0.00           H
ATOM   2432  N   PHE A 165      56.350  33.370  33.690  1.00  0.00           N
ATOM   2433  CA  PHE A 165      55.560  32.890  32.570  1.00  0.00           C
ATOM   2434  C   PHE A 165      56.180  31.690  31.850  1.00  0.00           C
ATOM   2435  O   PHE A 165      55.730  31.370  30.730  1.00  0.00           O
ATOM   2436  CB  PHE A 165      55.210  34.000  31.580  1.00  0.00           C
ATOM   2437  CG  PHE A 165      56.370  34.790  31.110  1.00  0.00           C
ATOM   2438  CD1 PHE A 165      56.600  36.000  31.630  1.00  0.00           C
ATOM   2439  CD2 PHE A 165      57.320  34.230  30.180  1.00  0.00           C
ATOM   2440  CE1 PHE A 165      57.780  36.730  31.240  1.00  0.00           C
ATOM   2441  CE2 PHE A 165      58.440  34.960  29.780  1.00  0.00           C
ATOM   2442  CZ  PHE A 165      58.720  36.200  30.320  1.00  0.00           C
ATOM   2443  HN  PHE A 165      57.050  34.030  33.470  1.00  0.00           H
ATOM   2444  HA  PHE A 165      54.560  32.540  32.820  1.00  0.00           H
ATOM   2445  HB1 PHE A 165      54.550  34.730  32.120  1.00  0.00           H
ATOM   2446  HB2 PHE A 165      54.720  33.640  30.650  1.00  0.00           H
ATOM   2447  HD1 PHE A 165      55.880  36.490  32.260  1.00  0.00           H
ATOM   2448  HD2 PHE A 165      57.120  33.250  29.760  1.00  0.00           H
ATOM   2449  HE1 PHE A 165      57.860  37.770  31.500  1.00  0.00           H
ATOM   2450  HE2 PHE A 165      59.030  34.670  28.930  1.00  0.00           H
ATOM   2451  HZ  PHE A 165      59.570  36.790  30.010  1.00  0.00           H
ATOM   2452  N   LYS A 166      57.100  31.000  32.590  1.00  0.00           N
ATOM   2453  CA  LYS A 166      57.710  29.800  32.020  1.00  0.00           C
ATOM   2454  C   LYS A 166      56.770  28.680  31.650  1.00  0.00           C
ATOM   2455  O   LYS A 166      55.970  28.130  32.400  1.00  0.00           O
ATOM   2456  CB  LYS A 166      58.930  29.330  32.840  1.00  0.00           C
ATOM   2457  CG  LYS A 166      60.150  30.270  32.750  1.00  0.00           C
ATOM   2458  CD  LYS A 166      61.000  30.010  31.510  1.00  0.00           C
ATOM   2459  CE  LYS A 166      62.280  30.910  31.460  1.00  0.00           C
ATOM   2460  NZ  LYS A 166      62.040  32.390  31.470  1.00  0.00           N
ATOM   2461  HN  LYS A 166      57.430  31.250  33.500  1.00  0.00           H
ATOM   2462  HA  LYS A 166      58.150  30.150  31.100  1.00  0.00           H
ATOM   2463  HB1 LYS A 166      59.190  28.310  32.470  1.00  0.00           H
ATOM   2464  HB2 LYS A 166      58.600  29.230  33.890  1.00  0.00           H
ATOM   2465  HG1 LYS A 166      60.840  30.080  33.600  1.00  0.00           H
ATOM   2466  HG2 LYS A 166      59.790  31.320  32.720  1.00  0.00           H
ATOM   2467  HD1 LYS A 166      61.370  28.970  31.370  1.00  0.00           H
ATOM   2468  HD2 LYS A 166      60.410  30.260  30.590  1.00  0.00           H
ATOM   2469  HE1 LYS A 166      62.990  30.720  30.630  1.00  0.00           H
ATOM   2470  HE2 LYS A 166      62.870  30.650  32.360  1.00  0.00           H
ATOM   2471  HZ1 LYS A 166      61.510  32.660  32.310  1.00  0.00           H
ATOM   2472  HZ2 LYS A 166      62.910  32.930  31.260  1.00  0.00           H
ATOM   2473  HZ3 LYS A 166      61.390  32.440  30.660  1.00  0.00           H
ATOM   2474  N   GLY A 167      56.950  28.230  30.360  1.00  0.00           N
ATOM   2475  CA  GLY A 167      55.970  27.310  29.650  1.00  0.00           C
ATOM   2476  C   GLY A 167      54.600  27.860  29.360  1.00  0.00           C
ATOM   2477  O   GLY A 167      53.610  27.180  29.190  1.00  0.00           O
ATOM   2478  HN  GLY A 167      57.740  28.450  29.810  1.00  0.00           H
ATOM   2479  HA1 GLY A 167      56.380  27.150  28.670  1.00  0.00           H
ATOM   2480  HA2 GLY A 167      55.880  26.420  30.260  1.00  0.00           H
ATOM   2481  N   ALA A 168      54.490  29.190  29.330  1.00  0.00           N
ATOM   2482  CA  ALA A 168      53.290  29.810  28.900  1.00  0.00           C
ATOM   2483  C   ALA A 168      53.590  31.160  28.240  1.00  0.00           C
ATOM   2484  O   ALA A 168      52.870  32.130  28.380  1.00  0.00           O
ATOM   2485  CB  ALA A 168      52.320  30.130  30.100  1.00  0.00           C
ATOM   2486  HN  ALA A 168      55.260  29.710  29.700  1.00  0.00           H
ATOM   2487  HA  ALA A 168      52.910  29.250  28.060  1.00  0.00           H
ATOM   2488  HB1 ALA A 168      51.430  30.630  29.650  1.00  0.00           H
ATOM   2489  HB2 ALA A 168      52.070  29.130  30.530  1.00  0.00           H
ATOM   2490  HB3 ALA A 168      52.860  30.740  30.850  1.00  0.00           H
ATOM   2491  N   GLU A 169      54.770  31.250  27.590  1.00  0.00           N
ATOM   2492  CA  GLU A 169      55.230  32.380  26.880  1.00  0.00           C
ATOM   2493  C   GLU A 169      54.320  33.000  25.850  1.00  0.00           C
ATOM   2494  O   GLU A 169      54.330  34.200  25.610  1.00  0.00           O
ATOM   2495  CB  GLU A 169      56.580  31.900  26.170  1.00  0.00           C
ATOM   2496  CG  GLU A 169      57.700  31.530  27.140  1.00  0.00           C
ATOM   2497  CD  GLU A 169      58.970  31.140  26.430  1.00  0.00           C
ATOM   2498  OE1 GLU A 169      59.120  29.980  26.080  1.00  0.00           O
ATOM   2499  OE2 GLU A 169      59.780  32.050  26.230  1.00  0.00           O
ATOM   2500  HN  GLU A 169      55.410  30.480  27.580  1.00  0.00           H
ATOM   2501  HA  GLU A 169      55.370  33.200  27.570  1.00  0.00           H
ATOM   2502  HB1 GLU A 169      56.950  32.680  25.480  1.00  0.00           H
ATOM   2503  HB2 GLU A 169      56.420  31.060  25.460  1.00  0.00           H
ATOM   2504  HG1 GLU A 169      57.360  30.640  27.700  1.00  0.00           H
ATOM   2505  HG2 GLU A 169      57.870  32.480  27.710  1.00  0.00           H
ATOM   2506  N   GLU A 170      53.490  32.180  25.110  1.00  0.00           N
ATOM   2507  CA  GLU A 170      52.660  32.720  24.100  1.00  0.00           C
ATOM   2508  C   GLU A 170      51.320  33.210  24.670  1.00  0.00           C
ATOM   2509  O   GLU A 170      50.830  34.220  24.220  1.00  0.00           O
ATOM   2510  CB  GLU A 170      52.350  31.560  23.040  1.00  0.00           C
ATOM   2511  CG  GLU A 170      53.710  30.880  22.500  1.00  0.00           C
ATOM   2512  CD  GLU A 170      53.710  29.520  21.850  1.00  0.00           C
ATOM   2513  OE1 GLU A 170      54.300  28.520  22.400  1.00  0.00           O
ATOM   2514  OE2 GLU A 170      53.030  29.410  20.790  1.00  0.00           O
ATOM   2515  HN  GLU A 170      53.420  31.190  25.200  1.00  0.00           H
ATOM   2516  HA  GLU A 170      53.130  33.430  23.430  1.00  0.00           H
ATOM   2517  HB1 GLU A 170      51.640  31.750  22.220  1.00  0.00           H
ATOM   2518  HB2 GLU A 170      51.780  30.800  23.610  1.00  0.00           H
ATOM   2519  HG1 GLU A 170      54.390  30.800  23.380  1.00  0.00           H
ATOM   2520  HG2 GLU A 170      54.210  31.550  21.770  1.00  0.00           H
ATOM   2521  N   ILE A 171      50.720  32.510  25.620  1.00  0.00           N
ATOM   2522  CA  ILE A 171      49.560  33.010  26.310  1.00  0.00           C
ATOM   2523  C   ILE A 171      49.810  34.120  27.320  1.00  0.00           C
ATOM   2524  O   ILE A 171      48.950  34.970  27.590  1.00  0.00           O
ATOM   2525  CB  ILE A 171      48.690  31.900  26.950  1.00  0.00           C
ATOM   2526  CG1 ILE A 171      49.390  31.180  28.110  1.00  0.00           C
ATOM   2527  CG2 ILE A 171      48.220  30.880  25.920  1.00  0.00           C
ATOM   2528  CD  ILE A 171      48.420  30.460  29.020  1.00  0.00           C
ATOM   2529  HN  ILE A 171      51.080  31.640  25.920  1.00  0.00           H
ATOM   2530  HA  ILE A 171      48.890  33.470  25.600  1.00  0.00           H
ATOM   2531  HB  ILE A 171      47.800  32.440  27.370  1.00  0.00           H
ATOM   2532 1HG1 ILE A 171      49.860  31.980  28.740  1.00  0.00           H
ATOM   2533 2HG1 ILE A 171      50.130  30.410  27.790  1.00  0.00           H
ATOM   2534 1HG2 ILE A 171      49.020  30.140  25.680  1.00  0.00           H
ATOM   2535 2HG2 ILE A 171      47.330  30.350  26.330  1.00  0.00           H
ATOM   2536 3HG2 ILE A 171      47.830  31.480  25.080  1.00  0.00           H
ATOM   2537  HD1 ILE A 171      49.020  30.090  29.880  1.00  0.00           H
ATOM   2538  HD2 ILE A 171      47.670  31.140  29.460  1.00  0.00           H
ATOM   2539  HD3 ILE A 171      47.860  29.670  28.470  1.00  0.00           H
ATOM   2540  N   TYR A 172      51.020  34.280  27.950  1.00  0.00           N
ATOM   2541  CA  TYR A 172      51.540  35.490  28.520  1.00  0.00           C
ATOM   2542  C   TYR A 172      51.340  36.730  27.620  1.00  0.00           C
ATOM   2543  O   TYR A 172      50.810  37.760  27.990  1.00  0.00           O
ATOM   2544  CB  TYR A 172      53.060  35.310  28.840  1.00  0.00           C
ATOM   2545  CG  TYR A 172      53.810  36.520  29.320  1.00  0.00           C
ATOM   2546  CD1 TYR A 172      53.640  37.070  30.590  1.00  0.00           C
ATOM   2547  CD2 TYR A 172      54.730  37.140  28.450  1.00  0.00           C
ATOM   2548  CE1 TYR A 172      54.150  38.320  30.890  1.00  0.00           C
ATOM   2549  CE2 TYR A 172      55.340  38.380  28.850  1.00  0.00           C
ATOM   2550  CZ  TYR A 172      55.050  39.000  30.080  1.00  0.00           C
ATOM   2551  OH  TYR A 172      55.900  40.060  30.520  1.00  0.00           O
ATOM   2552  HN  TYR A 172      51.690  33.560  27.820  1.00  0.00           H
ATOM   2553  HA  TYR A 172      51.010  35.650  29.450  1.00  0.00           H
ATOM   2554  HB1 TYR A 172      53.620  34.810  28.010  1.00  0.00           H
ATOM   2555  HB2 TYR A 172      53.100  34.620  29.710  1.00  0.00           H
ATOM   2556  HD1 TYR A 172      52.930  36.680  31.300  1.00  0.00           H
ATOM   2557  HD2 TYR A 172      54.740  36.840  27.410  1.00  0.00           H
ATOM   2558  HE1 TYR A 172      53.950  38.700  31.880  1.00  0.00           H
ATOM   2559  HE2 TYR A 172      56.100  38.760  28.180  1.00  0.00           H
ATOM   2560  HH  TYR A 172      56.450  40.370  29.790  1.00  0.00           H
ATOM   2561  N   TYR A 173      51.740  36.630  26.420  1.00  0.00           N
ATOM   2562  CA  TYR A 173      51.900  37.740  25.460  1.00  0.00           C
ATOM   2563  C   TYR A 173      50.550  38.230  25.000  1.00  0.00           C
ATOM   2564  O   TYR A 173      50.270  39.420  24.790  1.00  0.00           O
ATOM   2565  CB  TYR A 173      52.980  37.440  24.430  1.00  0.00           C
ATOM   2566  CG  TYR A 173      53.330  38.590  23.430  1.00  0.00           C
ATOM   2567  CD1 TYR A 173      54.250  39.580  23.800  1.00  0.00           C
ATOM   2568  CD2 TYR A 173      52.740  38.610  22.210  1.00  0.00           C
ATOM   2569  CE1 TYR A 173      54.680  40.520  22.850  1.00  0.00           C
ATOM   2570  CE2 TYR A 173      53.170  39.480  21.230  1.00  0.00           C
ATOM   2571  CZ  TYR A 173      54.120  40.480  21.540  1.00  0.00           C
ATOM   2572  OH  TYR A 173      54.350  41.510  20.580  1.00  0.00           O
ATOM   2573  HN  TYR A 173      52.260  35.840  26.090  1.00  0.00           H
ATOM   2574  HA  TYR A 173      52.310  38.500  26.100  1.00  0.00           H
ATOM   2575  HB1 TYR A 173      52.580  36.540  23.900  1.00  0.00           H
ATOM   2576  HB2 TYR A 173      53.900  37.240  25.020  1.00  0.00           H
ATOM   2577  HD1 TYR A 173      54.790  39.630  24.730  1.00  0.00           H
ATOM   2578  HD2 TYR A 173      51.880  37.990  22.060  1.00  0.00           H
ATOM   2579  HE1 TYR A 173      55.350  41.280  23.230  1.00  0.00           H
ATOM   2580  HE2 TYR A 173      52.760  39.480  20.230  1.00  0.00           H
ATOM   2581  HH  TYR A 173      53.790  41.210  19.860  1.00  0.00           H
ATOM   2582  N   LYS A 174      49.640  37.280  24.780  1.00  0.00           N
ATOM   2583  CA  LYS A 174      48.240  37.420  24.500  1.00  0.00           C
ATOM   2584  C   LYS A 174      47.410  38.150  25.530  1.00  0.00           C
ATOM   2585  O   LYS A 174      46.660  39.110  25.260  1.00  0.00           O
ATOM   2586  CB  LYS A 174      47.600  36.050  24.220  1.00  0.00           C
ATOM   2587  CG  LYS A 174      48.080  35.330  22.940  1.00  0.00           C
ATOM   2588  CD  LYS A 174      47.730  33.800  22.910  1.00  0.00           C
ATOM   2589  CE  LYS A 174      48.290  33.070  21.670  1.00  0.00           C
ATOM   2590  NZ  LYS A 174      47.640  31.790  21.410  1.00  0.00           N
ATOM   2591  HN  LYS A 174      50.000  36.350  24.800  1.00  0.00           H
ATOM   2592  HA  LYS A 174      48.250  38.020  23.590  1.00  0.00           H
ATOM   2593  HB1 LYS A 174      46.490  36.050  24.150  1.00  0.00           H
ATOM   2594  HB2 LYS A 174      47.890  35.470  25.120  1.00  0.00           H
ATOM   2595  HG1 LYS A 174      49.170  35.420  22.760  1.00  0.00           H
ATOM   2596  HG2 LYS A 174      47.460  35.730  22.110  1.00  0.00           H
ATOM   2597  HD1 LYS A 174      48.250  33.310  23.760  1.00  0.00           H
ATOM   2598  HD2 LYS A 174      46.630  33.630  22.980  1.00  0.00           H
ATOM   2599  HE1 LYS A 174      49.370  32.890  21.850  1.00  0.00           H
ATOM   2600  HE2 LYS A 174      48.150  33.750  20.810  1.00  0.00           H
ATOM   2601  HZ1 LYS A 174      46.610  31.910  21.340  1.00  0.00           H
ATOM   2602  HZ2 LYS A 174      47.810  31.540  20.430  1.00  0.00           H
ATOM   2603  HZ3 LYS A 174      47.910  31.000  22.030  1.00  0.00           H
ATOM   2604  N   HIS A 175      47.560  37.780  26.810  1.00  0.00           N
ATOM   2605  CA  HIS A 175      46.950  38.330  27.990  1.00  0.00           C
ATOM   2606  C   HIS A 175      47.390  39.770  28.190  1.00  0.00           C
ATOM   2607  O   HIS A 175      46.690  40.570  28.710  1.00  0.00           O
ATOM   2608  CB  HIS A 175      47.370  37.510  29.250  1.00  0.00           C
ATOM   2609  CG  HIS A 175      47.090  38.250  30.530  1.00  0.00           C
ATOM   2610  CD2 HIS A 175      48.010  38.810  31.410  1.00  0.00           C
ATOM   2611  ND1 HIS A 175      45.820  38.130  31.100  1.00  0.00           N
ATOM   2612  CE1 HIS A 175      46.070  38.550  32.350  1.00  0.00           C
ATOM   2613  NE2 HIS A 175      47.330  38.990  32.560  1.00  0.00           N
ATOM   2614  HN  HIS A 175      48.100  36.980  27.060  1.00  0.00           H
ATOM   2615  HA  HIS A 175      45.890  38.200  27.960  1.00  0.00           H
ATOM   2616  HB1 HIS A 175      48.480  37.450  29.270  1.00  0.00           H
ATOM   2617  HB2 HIS A 175      46.840  36.540  29.210  1.00  0.00           H
ATOM   2618  HD2 HIS A 175      49.070  38.900  31.190  1.00  0.00           H
ATOM   2619  HE1 HIS A 175      45.310  38.610  33.140  1.00  0.00           H
ATOM   2620  HE2 HIS A 175      47.680  39.250  33.450  1.00  0.00           H
ATOM   2621  N   VAL A 176      48.690  39.940  28.030  1.00  0.00           N
ATOM   2622  CA  VAL A 176      49.350  41.210  28.130  1.00  0.00           C
ATOM   2623  C   VAL A 176      48.830  42.120  27.070  1.00  0.00           C
ATOM   2624  O   VAL A 176      48.510  43.240  27.440  1.00  0.00           O
ATOM   2625  CB  VAL A 176      50.820  41.070  28.250  1.00  0.00           C
ATOM   2626  CG1 VAL A 176      51.600  42.360  27.990  1.00  0.00           C
ATOM   2627  CG2 VAL A 176      51.200  40.610  29.740  1.00  0.00           C
ATOM   2628  HN  VAL A 176      49.370  39.280  27.720  1.00  0.00           H
ATOM   2629  HA  VAL A 176      48.970  41.690  29.020  1.00  0.00           H
ATOM   2630  HB  VAL A 176      51.170  40.280  27.560  1.00  0.00           H
ATOM   2631 1HG1 VAL A 176      51.390  42.810  27.000  1.00  0.00           H
ATOM   2632 2HG1 VAL A 176      51.240  43.090  28.760  1.00  0.00           H
ATOM   2633 3HG1 VAL A 176      52.670  42.100  28.110  1.00  0.00           H
ATOM   2634 1HG2 VAL A 176      52.190  40.140  29.940  1.00  0.00           H
ATOM   2635 2HG2 VAL A 176      51.080  41.450  30.440  1.00  0.00           H
ATOM   2636 3HG2 VAL A 176      50.520  39.830  30.140  1.00  0.00           H
ATOM   2637  N   HIS A 177      48.640  41.670  25.830  1.00  0.00           N
ATOM   2638  CA  HIS A 177      47.930  42.520  24.880  1.00  0.00           C
ATOM   2639  C   HIS A 177      46.470  42.810  25.160  1.00  0.00           C
ATOM   2640  O   HIS A 177      45.980  43.990  25.080  1.00  0.00           O
ATOM   2641  CB  HIS A 177      48.200  41.980  23.450  1.00  0.00           C
ATOM   2642  CG  HIS A 177      49.530  42.160  22.810  1.00  0.00           C
ATOM   2643  CD2 HIS A 177      50.390  41.310  22.190  1.00  0.00           C
ATOM   2644  ND1 HIS A 177      49.970  43.450  22.810  1.00  0.00           N
ATOM   2645  CE1 HIS A 177      51.190  43.360  22.280  1.00  0.00           C
ATOM   2646  NE2 HIS A 177      51.520  42.050  21.910  1.00  0.00           N
ATOM   2647  HN  HIS A 177      49.090  40.890  25.410  1.00  0.00           H
ATOM   2648  HA  HIS A 177      48.520  43.420  24.810  1.00  0.00           H
ATOM   2649  HB1 HIS A 177      47.450  42.440  22.770  1.00  0.00           H
ATOM   2650  HB2 HIS A 177      48.000  40.900  23.370  1.00  0.00           H
ATOM   2651  HD2 HIS A 177      50.340  40.310  21.790  1.00  0.00           H
ATOM   2652  HE1 HIS A 177      51.970  44.120  22.280  1.00  0.00           H
ATOM   2653  HE2 HIS A 177      52.350  41.680  21.480  1.00  0.00           H
ATOM   2654  N   CYS A 178      45.670  41.800  25.700  1.00  0.00           N
ATOM   2655  CA  CYS A 178      44.270  41.940  26.140  1.00  0.00           C
ATOM   2656  C   CYS A 178      44.080  43.060  27.130  1.00  0.00           C
ATOM   2657  O   CYS A 178      43.020  43.720  27.060  1.00  0.00           O
ATOM   2658  CB  CYS A 178      43.780  40.620  26.980  1.00  0.00           C
ATOM   2659  SG  CYS A 178      43.640  39.110  25.990  1.00  0.00           S
ATOM   2660  HN  CYS A 178      46.060  40.890  25.860  1.00  0.00           H
ATOM   2661  HA  CYS A 178      43.680  42.180  25.270  1.00  0.00           H
ATOM   2662  HB1 CYS A 178      42.810  40.890  27.430  1.00  0.00           H
ATOM   2663  HB2 CYS A 178      44.510  40.410  27.790  1.00  0.00           H
ATOM   2664  HG1 CYS A 178      44.810  39.070  25.380  1.00  0.00           H
ATOM   2665  N   ARG A 179      45.040  43.210  28.100  1.00  0.00           N
ATOM   2666  CA  ARG A 179      44.840  44.210  29.190  1.00  0.00           C
ATOM   2667  C   ARG A 179      45.620  45.420  28.830  1.00  0.00           C
ATOM   2668  O   ARG A 179      45.840  46.270  29.690  1.00  0.00           O
ATOM   2669  CB  ARG A 179      45.320  43.670  30.560  1.00  0.00           C
ATOM   2670  CG  ARG A 179      44.680  42.300  30.960  1.00  0.00           C
ATOM   2671  CD  ARG A 179      43.120  42.340  31.060  1.00  0.00           C
ATOM   2672  NE  ARG A 179      42.630  43.460  31.900  1.00  0.00           N
ATOM   2673  CZ  ARG A 179      42.880  43.500  33.210  1.00  0.00           C
ATOM   2674  NH1 ARG A 179      43.050  42.460  34.040  1.00  0.00           N
ATOM   2675  NH2 ARG A 179      43.070  44.720  33.720  1.00  0.00           N
ATOM   2676  HN  ARG A 179      45.860  42.660  28.150  1.00  0.00           H
ATOM   2677  HA  ARG A 179      43.790  44.450  29.320  1.00  0.00           H
ATOM   2678  HB1 ARG A 179      45.310  44.490  31.320  1.00  0.00           H
ATOM   2679  HB2 ARG A 179      46.370  43.350  30.560  1.00  0.00           H
ATOM   2680  HG1 ARG A 179      45.020  42.040  31.990  1.00  0.00           H
ATOM   2681  HG2 ARG A 179      44.960  41.450  30.290  1.00  0.00           H
ATOM   2682  HD1 ARG A 179      42.890  41.350  31.480  1.00  0.00           H
ATOM   2683  HD2 ARG A 179      42.640  42.390  30.050  1.00  0.00           H
ATOM   2684  HE  ARG A 179      42.620  44.410  31.580  1.00  0.00           H
ATOM   2685 1HH1 ARG A 179      42.830  41.550  33.710  1.00  0.00           H
ATOM   2686 2HH1 ARG A 179      43.150  42.590  35.030  1.00  0.00           H
ATOM   2687 1HH2 ARG A 179      42.990  45.550  33.170  1.00  0.00           H
ATOM   2688 2HH2 ARG A 179      43.340  44.940  34.650  1.00  0.00           H
ATOM   2689  N   GLY A 180      46.170  45.470  27.590  1.00  0.00           N
ATOM   2690  CA  GLY A 180      46.910  46.720  27.160  1.00  0.00           C
ATOM   2691  C   GLY A 180      48.250  46.960  27.740  1.00  0.00           C
ATOM   2692  O   GLY A 180      48.720  48.100  27.810  1.00  0.00           O
ATOM   2693  HN  GLY A 180      45.970  44.780  26.910  1.00  0.00           H
ATOM   2694  HA1 GLY A 180      47.030  46.460  26.120  1.00  0.00           H
ATOM   2695  HA2 GLY A 180      46.320  47.620  27.230  1.00  0.00           H
ATOM   2696  N   GLY A 181      48.900  45.910  28.330  1.00  0.00           N
ATOM   2697  CA  GLY A 181      50.220  46.040  28.940  1.00  0.00           C
ATOM   2698  C   GLY A 181      50.230  45.920  30.450  1.00  0.00           C
ATOM   2699  O   GLY A 181      49.420  46.610  31.090  1.00  0.00           O
ATOM   2700  HN  GLY A 181      48.490  45.010  28.210  1.00  0.00           H
ATOM   2701  HA1 GLY A 181      50.710  45.130  28.610  1.00  0.00           H
ATOM   2702  HA2 GLY A 181      50.720  46.950  28.640  1.00  0.00           H
ATOM   2703  N   CYS A 182      51.250  45.300  31.080  1.00  0.00           N
ATOM   2704  CA  CYS A 182      51.620  45.350  32.450  1.00  0.00           C
ATOM   2705  C   CYS A 182      50.560  44.900  33.490  1.00  0.00           C
ATOM   2706  O   CYS A 182      49.980  45.720  34.220  1.00  0.00           O
ATOM   2707  CB  CYS A 182      52.250  46.750  32.910  1.00  0.00           C
ATOM   2708  SG  CYS A 182      53.280  46.670  34.390  1.00  0.00           S
ATOM   2709  HN  CYS A 182      51.850  44.660  30.620  1.00  0.00           H
ATOM   2710  HA  CYS A 182      52.390  44.640  32.670  1.00  0.00           H
ATOM   2711  HB1 CYS A 182      51.460  47.500  33.150  1.00  0.00           H
ATOM   2712  HB2 CYS A 182      52.810  46.990  31.970  1.00  0.00           H
ATOM   2713  N   SER A 183      50.400  43.540  33.580  1.00  0.00           N
ATOM   2714  CA  SER A 183      49.460  42.820  34.480  1.00  0.00           C
ATOM   2715  C   SER A 183      50.050  41.580  35.050  1.00  0.00           C
ATOM   2716  O   SER A 183      50.660  40.810  34.280  1.00  0.00           O
ATOM   2717  CB  SER A 183      48.200  42.510  33.630  1.00  0.00           C
ATOM   2718  OG  SER A 183      47.140  42.010  34.390  1.00  0.00           O
ATOM   2719  HN  SER A 183      50.940  42.960  32.980  1.00  0.00           H
ATOM   2720  HA  SER A 183      49.200  43.420  35.340  1.00  0.00           H
ATOM   2721  HB1 SER A 183      48.550  41.690  32.970  1.00  0.00           H
ATOM   2722  HB2 SER A 183      47.860  43.360  32.980  1.00  0.00           H
ATOM   2723  HG1 SER A 183      46.660  42.720  34.830  1.00  0.00           H
ATOM   2724  N   VAL A 184      49.970  41.350  36.370  1.00  0.00           N
ATOM   2725  CA  VAL A 184      50.600  40.170  36.940  1.00  0.00           C
ATOM   2726  C   VAL A 184      50.110  38.800  36.380  1.00  0.00           C
ATOM   2727  O   VAL A 184      48.940  38.510  36.450  1.00  0.00           O
ATOM   2728  CB  VAL A 184      50.560  40.230  38.490  1.00  0.00           C
ATOM   2729  CG1 VAL A 184      51.480  39.130  39.050  1.00  0.00           C
ATOM   2730  CG2 VAL A 184      51.010  41.660  39.030  1.00  0.00           C
ATOM   2731  HN  VAL A 184      49.620  42.040  36.990  1.00  0.00           H
ATOM   2732  HA  VAL A 184      51.670  40.280  36.790  1.00  0.00           H
ATOM   2733  HB  VAL A 184      49.510  40.020  38.800  1.00  0.00           H
ATOM   2734 1HG1 VAL A 184      51.170  38.090  38.830  1.00  0.00           H
ATOM   2735 2HG1 VAL A 184      52.530  39.300  38.740  1.00  0.00           H
ATOM   2736 3HG1 VAL A 184      51.520  39.200  40.160  1.00  0.00           H
ATOM   2737 1HG2 VAL A 184      51.100  41.690  40.140  1.00  0.00           H
ATOM   2738 2HG2 VAL A 184      51.900  41.950  38.440  1.00  0.00           H
ATOM   2739 3HG2 VAL A 184      50.160  42.350  38.840  1.00  0.00           H
ATOM   2740  N   PHE A 185      51.030  38.070  35.790  1.00  0.00           N
ATOM   2741  CA  PHE A 185      50.800  36.900  34.980  1.00  0.00           C
ATOM   2742  C   PHE A 185      51.620  35.800  35.600  1.00  0.00           C
ATOM   2743  O   PHE A 185      52.880  35.720  35.480  1.00  0.00           O
ATOM   2744  CB  PHE A 185      51.040  37.170  33.440  1.00  0.00           C
ATOM   2745  CG  PHE A 185      50.510  35.940  32.620  1.00  0.00           C
ATOM   2746  CD1 PHE A 185      51.390  34.890  32.380  1.00  0.00           C
ATOM   2747  CD2 PHE A 185      49.210  35.920  32.120  1.00  0.00           C
ATOM   2748  CE1 PHE A 185      50.840  33.700  31.830  1.00  0.00           C
ATOM   2749  CE2 PHE A 185      48.670  34.780  31.560  1.00  0.00           C
ATOM   2750  CZ  PHE A 185      49.510  33.630  31.460  1.00  0.00           C
ATOM   2751  HN  PHE A 185      52.000  38.350  35.800  1.00  0.00           H
ATOM   2752  HA  PHE A 185      49.800  36.500  35.090  1.00  0.00           H
ATOM   2753  HB1 PHE A 185      52.120  37.390  33.410  1.00  0.00           H
ATOM   2754  HB2 PHE A 185      50.500  38.030  33.010  1.00  0.00           H
ATOM   2755  HD1 PHE A 185      52.420  34.870  32.680  1.00  0.00           H
ATOM   2756  HD2 PHE A 185      48.580  36.780  32.340  1.00  0.00           H
ATOM   2757  HE1 PHE A 185      51.510  32.910  31.530  1.00  0.00           H
ATOM   2758  HE2 PHE A 185      47.650  34.720  31.240  1.00  0.00           H
ATOM   2759  HZ  PHE A 185      49.170  32.840  30.810  1.00  0.00           H
ATOM   2760  N   PHE A 186      50.930  34.850  36.280  1.00  0.00           N
ATOM   2761  CA  PHE A 186      51.560  33.650  36.850  1.00  0.00           C
ATOM   2762  C   PHE A 186      51.350  32.500  35.880  1.00  0.00           C
ATOM   2763  O   PHE A 186      50.340  32.340  35.270  1.00  0.00           O
ATOM   2764  CB  PHE A 186      51.060  33.150  38.180  1.00  0.00           C
ATOM   2765  CG  PHE A 186      51.550  34.140  39.150  1.00  0.00           C
ATOM   2766  CD1 PHE A 186      52.810  34.110  39.710  1.00  0.00           C
ATOM   2767  CD2 PHE A 186      50.630  35.150  39.600  1.00  0.00           C
ATOM   2768  CE1 PHE A 186      53.200  35.090  40.640  1.00  0.00           C
ATOM   2769  CE2 PHE A 186      51.010  36.030  40.620  1.00  0.00           C
ATOM   2770  CZ  PHE A 186      52.280  36.000  41.110  1.00  0.00           C
ATOM   2771  HN  PHE A 186      49.940  34.890  36.390  1.00  0.00           H
ATOM   2772  HA  PHE A 186      52.640  33.740  36.900  1.00  0.00           H
ATOM   2773  HB1 PHE A 186      51.560  32.230  38.560  1.00  0.00           H
ATOM   2774  HB2 PHE A 186      49.970  32.970  38.250  1.00  0.00           H
ATOM   2775  HD1 PHE A 186      53.570  33.430  39.370  1.00  0.00           H
ATOM   2776  HD2 PHE A 186      49.620  35.110  39.230  1.00  0.00           H
ATOM   2777  HE1 PHE A 186      54.210  35.090  41.020  1.00  0.00           H
ATOM   2778  HE2 PHE A 186      50.290  36.760  40.980  1.00  0.00           H
ATOM   2779  HZ  PHE A 186      52.370  36.730  41.890  1.00  0.00           H
ATOM   2780  N   SER A 187      52.340  31.580  35.780  1.00  0.00           N
ATOM   2781  CA  SER A 187      52.090  30.170  35.490  1.00  0.00           C
ATOM   2782  C   SER A 187      51.350  29.490  36.690  1.00  0.00           C
ATOM   2783  O   SER A 187      51.350  29.910  37.820  1.00  0.00           O
ATOM   2784  CB  SER A 187      53.370  29.520  35.110  1.00  0.00           C
ATOM   2785  OG  SER A 187      54.170  29.230  36.280  1.00  0.00           O
ATOM   2786  HN  SER A 187      53.180  31.780  36.290  1.00  0.00           H
ATOM   2787  HA  SER A 187      51.370  30.060  34.690  1.00  0.00           H
ATOM   2788  HB1 SER A 187      53.880  30.180  34.360  1.00  0.00           H
ATOM   2789  HB2 SER A 187      53.080  28.530  34.720  1.00  0.00           H
ATOM   2790  HG1 SER A 187      55.010  28.820  36.000  1.00  0.00           H
ATOM   2791  N   LYS A 188      50.820  28.320  36.370  1.00  0.00           N
ATOM   2792  CA  LYS A 188      50.300  27.450  37.400  1.00  0.00           C
ATOM   2793  C   LYS A 188      51.300  27.090  38.560  1.00  0.00           C
ATOM   2794  O   LYS A 188      50.980  27.240  39.740  1.00  0.00           O
ATOM   2795  CB  LYS A 188      49.690  26.180  36.810  1.00  0.00           C
ATOM   2796  CG  LYS A 188      48.500  26.450  35.950  1.00  0.00           C
ATOM   2797  CD  LYS A 188      47.790  25.180  35.390  1.00  0.00           C
ATOM   2798  CE  LYS A 188      48.590  24.560  34.230  1.00  0.00           C
ATOM   2799  NZ  LYS A 188      48.020  23.190  33.990  1.00  0.00           N
ATOM   2800  HN  LYS A 188      50.790  27.980  35.430  1.00  0.00           H
ATOM   2801  HA  LYS A 188      49.500  28.020  37.850  1.00  0.00           H
ATOM   2802  HB1 LYS A 188      49.380  25.510  37.650  1.00  0.00           H
ATOM   2803  HB2 LYS A 188      50.490  25.700  36.200  1.00  0.00           H
ATOM   2804  HG1 LYS A 188      48.720  27.140  35.100  1.00  0.00           H
ATOM   2805  HG2 LYS A 188      47.630  26.860  36.520  1.00  0.00           H
ATOM   2806  HD1 LYS A 188      47.580  24.380  36.130  1.00  0.00           H
ATOM   2807  HD2 LYS A 188      46.810  25.490  34.960  1.00  0.00           H
ATOM   2808  HE1 LYS A 188      49.670  24.420  34.440  1.00  0.00           H
ATOM   2809  HE2 LYS A 188      48.330  25.100  33.300  1.00  0.00           H
ATOM   2810  HZ1 LYS A 188      48.190  22.790  33.040  1.00  0.00           H
ATOM   2811  HZ2 LYS A 188      48.310  22.460  34.670  1.00  0.00           H
ATOM   2812  HZ3 LYS A 188      46.990  23.300  34.110  1.00  0.00           H
ATOM   2813  N   ILE A 189      52.450  26.570  38.240  1.00  0.00           N
ATOM   2814  CA  ILE A 189      53.520  26.290  39.190  1.00  0.00           C
ATOM   2815  C   ILE A 189      54.170  27.580  39.840  1.00  0.00           C
ATOM   2816  O   ILE A 189      54.520  27.540  40.980  1.00  0.00           O
ATOM   2817  CB  ILE A 189      54.580  25.350  38.640  1.00  0.00           C
ATOM   2818  CG1 ILE A 189      55.190  24.430  39.680  1.00  0.00           C
ATOM   2819  CG2 ILE A 189      55.570  26.120  37.740  1.00  0.00           C
ATOM   2820  CD  ILE A 189      56.200  23.450  39.100  1.00  0.00           C
ATOM   2821  HN  ILE A 189      52.680  26.350  37.310  1.00  0.00           H
ATOM   2822  HA  ILE A 189      53.020  25.760  40.000  1.00  0.00           H
ATOM   2823  HB  ILE A 189      54.000  24.660  38.000  1.00  0.00           H
ATOM   2824 1HG1 ILE A 189      54.360  23.980  40.270  1.00  0.00           H
ATOM   2825 2HG1 ILE A 189      55.730  25.150  40.340  1.00  0.00           H
ATOM   2826 1HG2 ILE A 189      55.170  27.060  37.290  1.00  0.00           H
ATOM   2827 2HG2 ILE A 189      56.410  26.520  38.350  1.00  0.00           H
ATOM   2828 3HG2 ILE A 189      55.960  25.520  36.890  1.00  0.00           H
ATOM   2829  HD1 ILE A 189      56.820  23.830  38.260  1.00  0.00           H
ATOM   2830  HD2 ILE A 189      56.840  23.020  39.890  1.00  0.00           H
ATOM   2831  HD3 ILE A 189      55.560  22.680  38.610  1.00  0.00           H
ATOM   2832  N   SER A 190      54.250  28.730  39.140  1.00  0.00           N
ATOM   2833  CA  SER A 190      54.760  29.940  39.790  1.00  0.00           C
ATOM   2834  C   SER A 190      53.780  30.650  40.590  1.00  0.00           C
ATOM   2835  O   SER A 190      54.090  31.190  41.690  1.00  0.00           O
ATOM   2836  CB  SER A 190      55.390  30.970  38.810  1.00  0.00           C
ATOM   2837  OG  SER A 190      54.450  31.510  37.900  1.00  0.00           O
ATOM   2838  HN  SER A 190      54.040  28.890  38.180  1.00  0.00           H
ATOM   2839  HA  SER A 190      55.480  29.590  40.510  1.00  0.00           H
ATOM   2840  HB1 SER A 190      56.190  30.590  38.140  1.00  0.00           H
ATOM   2841  HB2 SER A 190      55.960  31.710  39.430  1.00  0.00           H
ATOM   2842  HG1 SER A 190      54.330  30.790  37.290  1.00  0.00           H
ATOM   2843  N   GLY A 191      52.480  30.540  40.240  1.00  0.00           N
ATOM   2844  CA  GLY A 191      51.310  31.070  40.950  1.00  0.00           C
ATOM   2845  C   GLY A 191      50.700  30.210  42.100  1.00  0.00           C
ATOM   2846  O   GLY A 191      50.220  30.790  43.050  1.00  0.00           O
ATOM   2847  HN  GLY A 191      52.410  30.050  39.380  1.00  0.00           H
ATOM   2848  HA1 GLY A 191      51.410  32.050  41.400  1.00  0.00           H
ATOM   2849  HA2 GLY A 191      50.490  31.070  40.240  1.00  0.00           H
ATOM   2850  N   VAL A 192      50.960  28.870  42.090  1.00  0.00           N
ATOM   2851  CA  VAL A 192      50.870  28.020  43.260  1.00  0.00           C
ATOM   2852  C   VAL A 192      51.960  28.340  44.260  1.00  0.00           C
ATOM   2853  O   VAL A 192      51.680  28.510  45.420  1.00  0.00           O
ATOM   2854  CB  VAL A 192      50.730  26.550  43.000  1.00  0.00           C
ATOM   2855  CG1 VAL A 192      50.750  25.570  44.160  1.00  0.00           C
ATOM   2856  CG2 VAL A 192      49.330  26.350  42.360  1.00  0.00           C
ATOM   2857  HN  VAL A 192      51.200  28.500  41.190  1.00  0.00           H
ATOM   2858  HA  VAL A 192      50.050  28.340  43.890  1.00  0.00           H
ATOM   2859  HB  VAL A 192      51.480  26.270  42.210  1.00  0.00           H
ATOM   2860 1HG1 VAL A 192      50.040  25.930  44.930  1.00  0.00           H
ATOM   2861 2HG1 VAL A 192      50.390  24.570  43.850  1.00  0.00           H
ATOM   2862 3HG1 VAL A 192      51.710  25.510  44.730  1.00  0.00           H
ATOM   2863 1HG2 VAL A 192      49.170  25.280  42.100  1.00  0.00           H
ATOM   2864 2HG2 VAL A 192      48.650  26.700  43.170  1.00  0.00           H
ATOM   2865 3HG2 VAL A 192      49.130  27.040  41.500  1.00  0.00           H
ATOM   2866  N   LEU A 193      53.260  28.470  43.850  1.00  0.00           N
ATOM   2867  CA  LEU A 193      54.460  28.730  44.710  1.00  0.00           C
ATOM   2868  C   LEU A 193      54.310  30.090  45.400  1.00  0.00           C
ATOM   2869  O   LEU A 193      54.490  30.180  46.610  1.00  0.00           O
ATOM   2870  CB  LEU A 193      55.750  28.720  43.890  1.00  0.00           C
ATOM   2871  CG  LEU A 193      57.190  29.000  44.460  1.00  0.00           C
ATOM   2872  CD1 LEU A 193      57.620  27.960  45.450  1.00  0.00           C
ATOM   2873  CD2 LEU A 193      58.140  29.210  43.290  1.00  0.00           C
ATOM   2874  HN  LEU A 193      53.350  28.620  42.870  1.00  0.00           H
ATOM   2875  HA  LEU A 193      54.570  27.920  45.420  1.00  0.00           H
ATOM   2876  HB1 LEU A 193      55.540  29.480  43.130  1.00  0.00           H
ATOM   2877  HB2 LEU A 193      55.700  27.770  43.320  1.00  0.00           H
ATOM   2878  HG  LEU A 193      57.170  29.990  44.970  1.00  0.00           H
ATOM   2879 1HD1 LEU A 193      58.600  28.170  45.910  1.00  0.00           H
ATOM   2880 2HD1 LEU A 193      56.900  27.880  46.290  1.00  0.00           H
ATOM   2881 3HD1 LEU A 193      57.630  26.980  44.930  1.00  0.00           H
ATOM   2882 1HD2 LEU A 193      57.690  29.870  42.520  1.00  0.00           H
ATOM   2883 2HD2 LEU A 193      59.170  29.540  43.530  1.00  0.00           H
ATOM   2884 3HD2 LEU A 193      58.290  28.300  42.690  1.00  0.00           H
ATOM   2885  N   THR A 194      53.870  31.080  44.620  1.00  0.00           N
ATOM   2886  CA  THR A 194      53.510  32.380  45.100  1.00  0.00           C
ATOM   2887  C   THR A 194      52.420  32.420  46.160  1.00  0.00           C
ATOM   2888  O   THR A 194      52.680  32.930  47.270  1.00  0.00           O
ATOM   2889  CB  THR A 194      53.060  33.290  44.020  1.00  0.00           C
ATOM   2890  CG2 THR A 194      52.860  34.700  44.440  1.00  0.00           C
ATOM   2891  OG1 THR A 194      54.110  33.310  43.070  1.00  0.00           O
ATOM   2892  HN  THR A 194      53.510  30.900  43.710  1.00  0.00           H
ATOM   2893  HA  THR A 194      54.420  32.780  45.520  1.00  0.00           H
ATOM   2894  HB  THR A 194      52.130  33.000  43.480  1.00  0.00           H
ATOM   2895  HG1 THR A 194      54.110  32.460  42.610  1.00  0.00           H
ATOM   2896 1HG2 THR A 194      51.920  35.060  43.980  1.00  0.00           H
ATOM   2897 2HG2 THR A 194      52.730  34.800  45.550  1.00  0.00           H
ATOM   2898 3HG2 THR A 194      53.750  35.260  44.080  1.00  0.00           H
ATOM   2899  N   PHE A 195      51.260  31.800  45.960  1.00  0.00           N
ATOM   2900  CA  PHE A 195      50.290  31.490  47.000  1.00  0.00           C
ATOM   2901  C   PHE A 195      50.890  30.710  48.180  1.00  0.00           C
ATOM   2902  O   PHE A 195      50.650  31.010  49.290  1.00  0.00           O
ATOM   2903  CB  PHE A 195      49.110  30.800  46.250  1.00  0.00           C
ATOM   2904  CG  PHE A 195      48.120  30.180  47.200  1.00  0.00           C
ATOM   2905  CD1 PHE A 195      46.890  30.820  47.470  1.00  0.00           C
ATOM   2906  CD2 PHE A 195      48.310  28.990  47.810  1.00  0.00           C
ATOM   2907  CE1 PHE A 195      45.940  30.310  48.330  1.00  0.00           C
ATOM   2908  CE2 PHE A 195      47.290  28.390  48.610  1.00  0.00           C
ATOM   2909  CZ  PHE A 195      46.120  29.030  48.820  1.00  0.00           C
ATOM   2910  HN  PHE A 195      50.980  31.420  45.070  1.00  0.00           H
ATOM   2911  HA  PHE A 195      50.040  32.480  47.370  1.00  0.00           H
ATOM   2912  HB1 PHE A 195      49.410  29.860  45.740  1.00  0.00           H
ATOM   2913  HB2 PHE A 195      48.630  31.410  45.450  1.00  0.00           H
ATOM   2914  HD1 PHE A 195      46.720  31.750  46.930  1.00  0.00           H
ATOM   2915  HD2 PHE A 195      49.100  28.280  47.610  1.00  0.00           H
ATOM   2916  HE1 PHE A 195      44.970  30.790  48.400  1.00  0.00           H
ATOM   2917  HE2 PHE A 195      47.420  27.380  48.970  1.00  0.00           H
ATOM   2918  HZ  PHE A 195      45.350  28.440  49.320  1.00  0.00           H
ATOM   2919  N   MET A 196      51.610  29.610  47.910  1.00  0.00           N
ATOM   2920  CA  MET A 196      52.200  28.790  48.940  1.00  0.00           C
ATOM   2921  C   MET A 196      53.190  29.450  49.850  1.00  0.00           C
ATOM   2922  O   MET A 196      53.050  29.390  51.050  1.00  0.00           O
ATOM   2923  CB  MET A 196      52.780  27.460  48.310  1.00  0.00           C
ATOM   2924  CG  MET A 196      53.500  26.410  49.210  1.00  0.00           C
ATOM   2925  SD  MET A 196      52.590  25.760  50.580  1.00  0.00           S
ATOM   2926  CE  MET A 196      53.750  24.420  50.970  1.00  0.00           C
ATOM   2927  HN  MET A 196      51.770  29.400  46.950  1.00  0.00           H
ATOM   2928  HA  MET A 196      51.450  28.350  49.580  1.00  0.00           H
ATOM   2929  HB1 MET A 196      53.510  27.830  47.550  1.00  0.00           H
ATOM   2930  HB2 MET A 196      51.940  27.040  47.700  1.00  0.00           H
ATOM   2931  HG1 MET A 196      54.520  26.770  49.430  1.00  0.00           H
ATOM   2932  HG2 MET A 196      53.660  25.570  48.490  1.00  0.00           H
ATOM   2933  HE1 MET A 196      53.420  23.470  50.510  1.00  0.00           H
ATOM   2934  HE2 MET A 196      54.840  24.600  50.860  1.00  0.00           H
ATOM   2935  HE3 MET A 196      53.660  24.240  52.060  1.00  0.00           H
ATOM   2936  N   THR A 197      54.160  30.160  49.260  1.00  0.00           N
ATOM   2937  CA  THR A 197      55.250  30.710  50.090  1.00  0.00           C
ATOM   2938  C   THR A 197      54.870  32.130  50.660  1.00  0.00           C
ATOM   2939  O   THR A 197      55.210  32.460  51.750  1.00  0.00           O
ATOM   2940  CB  THR A 197      56.590  30.830  49.320  1.00  0.00           C
ATOM   2941  CG2 THR A 197      57.050  29.460  49.000  1.00  0.00           C
ATOM   2942  OG1 THR A 197      56.470  31.460  48.080  1.00  0.00           O
ATOM   2943  HN  THR A 197      54.180  30.230  48.270  1.00  0.00           H
ATOM   2944  HA  THR A 197      55.380  30.080  50.960  1.00  0.00           H
ATOM   2945  HB  THR A 197      57.420  31.360  49.840  1.00  0.00           H
ATOM   2946  HG1 THR A 197      55.700  31.090  47.620  1.00  0.00           H
ATOM   2947 1HG2 THR A 197      56.450  28.880  48.260  1.00  0.00           H
ATOM   2948 2HG2 THR A 197      58.120  29.540  48.720  1.00  0.00           H
ATOM   2949 3HG2 THR A 197      57.140  28.940  49.980  1.00  0.00           H
ATOM   2950  N   SER A 198      54.070  32.930  49.960  1.00  0.00           N
ATOM   2951  CA  SER A 198      53.790  34.220  50.460  1.00  0.00           C
ATOM   2952  C   SER A 198      52.420  34.330  51.140  1.00  0.00           C
ATOM   2953  O   SER A 198      52.110  35.390  51.640  1.00  0.00           O
ATOM   2954  CB  SER A 198      53.750  35.240  49.340  1.00  0.00           C
ATOM   2955  OG  SER A 198      53.630  36.610  49.800  1.00  0.00           O
ATOM   2956  HN  SER A 198      53.540  32.630  49.170  1.00  0.00           H
ATOM   2957  HA  SER A 198      54.550  34.560  51.150  1.00  0.00           H
ATOM   2958  HB1 SER A 198      52.880  34.970  48.700  1.00  0.00           H
ATOM   2959  HB2 SER A 198      54.670  35.190  48.710  1.00  0.00           H
ATOM   2960  HG1 SER A 198      52.930  36.550  50.460  1.00  0.00           H
ATOM   2961  N   PHE A 199      51.670  33.230  51.190  1.00  0.00           N
ATOM   2962  CA  PHE A 199      50.280  33.420  51.720  1.00  0.00           C
ATOM   2963  C   PHE A 199      49.900  32.260  52.630  1.00  0.00           C
ATOM   2964  O   PHE A 199      49.670  32.470  53.860  1.00  0.00           O
ATOM   2965  CB  PHE A 199      49.290  33.760  50.570  1.00  0.00           C
ATOM   2966  CG  PHE A 199      47.820  33.860  50.960  1.00  0.00           C
ATOM   2967  CD1 PHE A 199      47.330  35.130  51.550  1.00  0.00           C
ATOM   2968  CD2 PHE A 199      46.960  32.800  50.830  1.00  0.00           C
ATOM   2969  CE1 PHE A 199      45.930  35.190  51.860  1.00  0.00           C
ATOM   2970  CE2 PHE A 199      45.690  32.820  51.330  1.00  0.00           C
ATOM   2971  CZ  PHE A 199      45.170  33.990  51.810  1.00  0.00           C
ATOM   2972  HN  PHE A 199      51.890  32.390  50.700  1.00  0.00           H
ATOM   2973  HA  PHE A 199      50.320  34.160  52.510  1.00  0.00           H
ATOM   2974  HB1 PHE A 199      49.380  33.050  49.710  1.00  0.00           H
ATOM   2975  HB2 PHE A 199      49.560  34.710  50.060  1.00  0.00           H
ATOM   2976  HD1 PHE A 199      47.950  36.020  51.630  1.00  0.00           H
ATOM   2977  HD2 PHE A 199      47.350  31.880  50.410  1.00  0.00           H
ATOM   2978  HE1 PHE A 199      45.580  36.100  52.320  1.00  0.00           H
ATOM   2979  HE2 PHE A 199      45.130  31.900  51.250  1.00  0.00           H
ATOM   2980  HZ  PHE A 199      44.160  33.920  52.190  1.00  0.00           H
ATOM   2981  N   TYR A 200      49.860  31.100  52.050  1.00  0.00           N
ATOM   2982  CA  TYR A 200      49.530  29.820  52.800  1.00  0.00           C
ATOM   2983  C   TYR A 200      50.470  29.620  54.000  1.00  0.00           C
ATOM   2984  O   TYR A 200      50.050  29.430  55.130  1.00  0.00           O
ATOM   2985  CB  TYR A 200      49.370  28.620  51.810  1.00  0.00           C
ATOM   2986  CG  TYR A 200      48.850  27.460  52.690  1.00  0.00           C
ATOM   2987  CD1 TYR A 200      47.480  27.180  52.750  1.00  0.00           C
ATOM   2988  CD2 TYR A 200      49.750  26.620  53.360  1.00  0.00           C
ATOM   2989  CE1 TYR A 200      46.950  26.100  53.560  1.00  0.00           C
ATOM   2990  CE2 TYR A 200      49.240  25.530  54.050  1.00  0.00           C
ATOM   2991  CZ  TYR A 200      47.850  25.270  54.240  1.00  0.00           C
ATOM   2992  OH  TYR A 200      47.350  24.290  55.120  1.00  0.00           O
ATOM   2993  HN  TYR A 200      49.970  30.980  51.070  1.00  0.00           H
ATOM   2994  HA  TYR A 200      48.600  29.970  53.320  1.00  0.00           H
ATOM   2995  HB1 TYR A 200      50.360  28.400  51.340  1.00  0.00           H
ATOM   2996  HB2 TYR A 200      48.610  28.980  51.090  1.00  0.00           H
ATOM   2997  HD1 TYR A 200      46.700  27.720  52.240  1.00  0.00           H
ATOM   2998  HD2 TYR A 200      50.830  26.750  53.310  1.00  0.00           H
ATOM   2999  HE1 TYR A 200      45.890  25.940  53.570  1.00  0.00           H
ATOM   3000  HE2 TYR A 200      49.850  24.800  54.560  1.00  0.00           H
ATOM   3001  HH  TYR A 200      48.100  23.850  55.510  1.00  0.00           H
ATOM   3002  N   ILE A 201      51.800  29.590  53.760  1.00  0.00           N
ATOM   3003  CA  ILE A 201      52.800  29.450  54.810  1.00  0.00           C
ATOM   3004  C   ILE A 201      52.770  30.570  55.860  1.00  0.00           C
ATOM   3005  O   ILE A 201      52.590  30.170  56.990  1.00  0.00           O
ATOM   3006  CB  ILE A 201      54.160  28.950  54.490  1.00  0.00           C
ATOM   3007  CG1 ILE A 201      54.110  27.480  53.800  1.00  0.00           C
ATOM   3008  CG2 ILE A 201      55.130  29.060  55.680  1.00  0.00           C
ATOM   3009  CD  ILE A 201      53.420  26.430  54.630  1.00  0.00           C
ATOM   3010  HN  ILE A 201      52.230  29.630  52.860  1.00  0.00           H
ATOM   3011  HA  ILE A 201      52.340  28.700  55.430  1.00  0.00           H
ATOM   3012  HB  ILE A 201      54.640  29.560  53.700  1.00  0.00           H
ATOM   3013 1HG1 ILE A 201      55.170  27.200  53.660  1.00  0.00           H
ATOM   3014 2HG1 ILE A 201      53.520  27.720  52.890  1.00  0.00           H
ATOM   3015 1HG2 ILE A 201      54.690  28.460  56.500  1.00  0.00           H
ATOM   3016 2HG2 ILE A 201      56.150  28.700  55.390  1.00  0.00           H
ATOM   3017 3HG2 ILE A 201      55.170  30.120  55.980  1.00  0.00           H
ATOM   3018  HD1 ILE A 201      54.060  26.280  55.530  1.00  0.00           H
ATOM   3019  HD2 ILE A 201      52.370  26.650  54.930  1.00  0.00           H
ATOM   3020  HD3 ILE A 201      53.500  25.430  54.160  1.00  0.00           H
ATOM   3021  N   PRO A 202      52.820  31.850  55.600  1.00  0.00           N
ATOM   3022  CA  PRO A 202      52.640  32.930  56.610  1.00  0.00           C
ATOM   3023  C   PRO A 202      51.310  32.850  57.230  1.00  0.00           C
ATOM   3024  O   PRO A 202      51.250  33.080  58.450  1.00  0.00           O
ATOM   3025  CB  PRO A 202      52.970  34.190  55.790  1.00  0.00           C
ATOM   3026  CG  PRO A 202      54.000  33.720  54.710  1.00  0.00           C
ATOM   3027  CD  PRO A 202      53.450  32.410  54.400  1.00  0.00           C
ATOM   3028  HA  PRO A 202      53.430  32.850  57.340  1.00  0.00           H
ATOM   3029  HB1 PRO A 202      53.430  34.980  56.410  1.00  0.00           H
ATOM   3030  HB2 PRO A 202      52.000  34.590  55.410  1.00  0.00           H
ATOM   3031  HG1 PRO A 202      55.010  33.600  55.160  1.00  0.00           H
ATOM   3032  HG2 PRO A 202      53.840  34.400  53.850  1.00  0.00           H
ATOM   3033  HD1 PRO A 202      54.230  31.790  53.890  1.00  0.00           H
ATOM   3034  HD2 PRO A 202      52.570  32.440  53.720  1.00  0.00           H
ATOM   3035  N   GLY A 203      50.200  32.540  56.580  1.00  0.00           N
ATOM   3036  CA  GLY A 203      48.850  32.530  57.180  1.00  0.00           C
ATOM   3037  C   GLY A 203      48.550  31.310  57.950  1.00  0.00           C
ATOM   3038  O   GLY A 203      47.800  31.450  58.900  1.00  0.00           O
ATOM   3039  HN  GLY A 203      50.250  32.320  55.610  1.00  0.00           H
ATOM   3040  HA1 GLY A 203      48.770  33.440  57.770  1.00  0.00           H
ATOM   3041  HA2 GLY A 203      48.280  32.590  56.270  1.00  0.00           H
ATOM   3042  N   SER A 204      49.100  30.100  57.600  1.00  0.00           N
ATOM   3043  CA  SER A 204      49.160  28.890  58.490  1.00  0.00           C
ATOM   3044  C   SER A 204      49.780  29.040  59.850  1.00  0.00           C
ATOM   3045  O   SER A 204      49.340  28.510  60.930  1.00  0.00           O
ATOM   3046  CB  SER A 204      49.800  27.670  57.790  1.00  0.00           C
ATOM   3047  OG  SER A 204      49.070  27.300  56.690  1.00  0.00           O
ATOM   3048  HN  SER A 204      49.710  30.060  56.810  1.00  0.00           H
ATOM   3049  HA  SER A 204      48.130  28.640  58.670  1.00  0.00           H
ATOM   3050  HB1 SER A 204      49.700  26.770  58.440  1.00  0.00           H
ATOM   3051  HB2 SER A 204      50.850  27.880  57.530  1.00  0.00           H
ATOM   3052  HG1 SER A 204      49.350  27.890  55.980  1.00  0.00           H
ATOM   3053  N   ILE A 205      50.890  29.810  59.980  1.00  0.00           N
ATOM   3054  CA  ILE A 205      51.520  30.340  61.090  1.00  0.00           C
ATOM   3055  C   ILE A 205      50.640  31.390  61.880  1.00  0.00           C
ATOM   3056  O   ILE A 205      50.440  31.240  63.080  1.00  0.00           O
ATOM   3057  CB  ILE A 205      52.870  30.870  60.680  1.00  0.00           C
ATOM   3058  CG1 ILE A 205      53.970  29.840  60.290  1.00  0.00           C
ATOM   3059  CG2 ILE A 205      53.480  31.850  61.730  1.00  0.00           C
ATOM   3060  CD  ILE A 205      54.570  29.110  61.460  1.00  0.00           C
ATOM   3061  HN  ILE A 205      51.300  30.210  59.170  1.00  0.00           H
ATOM   3062  HA  ILE A 205      51.630  29.470  61.720  1.00  0.00           H
ATOM   3063  HB  ILE A 205      52.580  31.470  59.770  1.00  0.00           H
ATOM   3064 1HG1 ILE A 205      54.870  30.300  59.820  1.00  0.00           H
ATOM   3065 2HG1 ILE A 205      53.500  29.190  59.530  1.00  0.00           H
ATOM   3066 1HG2 ILE A 205      53.110  32.900  61.840  1.00  0.00           H
ATOM   3067 2HG2 ILE A 205      53.260  31.330  62.680  1.00  0.00           H
ATOM   3068 3HG2 ILE A 205      54.570  32.010  61.590  1.00  0.00           H
ATOM   3069  HD1 ILE A 205      55.450  28.480  61.210  1.00  0.00           H
ATOM   3070  HD2 ILE A 205      54.830  29.700  62.370  1.00  0.00           H
ATOM   3071  HD3 ILE A 205      53.900  28.340  61.910  1.00  0.00           H
ATOM   3072  N   MET A 206      50.090  32.350  61.230  1.00  0.00           N
ATOM   3073  CA  MET A 206      49.090  33.300  61.830  1.00  0.00           C
ATOM   3074  C   MET A 206      47.800  32.610  62.330  1.00  0.00           C
ATOM   3075  O   MET A 206      47.340  32.880  63.480  1.00  0.00           O
ATOM   3076  CB  MET A 206      48.710  34.390  60.880  1.00  0.00           C
ATOM   3077  CG  MET A 206      49.870  35.390  60.420  1.00  0.00           C
ATOM   3078  SD  MET A 206      49.610  36.330  58.880  1.00  0.00           S
ATOM   3079  CE  MET A 206      47.980  37.000  59.140  1.00  0.00           C
ATOM   3080  HN  MET A 206      50.420  32.500  60.300  1.00  0.00           H
ATOM   3081  HA  MET A 206      49.670  33.700  62.640  1.00  0.00           H
ATOM   3082  HB1 MET A 206      47.880  34.960  61.340  1.00  0.00           H
ATOM   3083  HB2 MET A 206      48.270  33.950  59.960  1.00  0.00           H
ATOM   3084  HG1 MET A 206      50.720  34.700  60.240  1.00  0.00           H
ATOM   3085  HG2 MET A 206      50.090  36.010  61.310  1.00  0.00           H
ATOM   3086  HE1 MET A 206      48.040  37.820  59.890  1.00  0.00           H
ATOM   3087  HE2 MET A 206      47.520  37.430  58.230  1.00  0.00           H
ATOM   3088  HE3 MET A 206      47.240  36.250  59.500  1.00  0.00           H
ATOM   3089  N   LEU A 207      47.210  31.650  61.660  1.00  0.00           N
ATOM   3090  CA  LEU A 207      46.070  30.960  62.280  1.00  0.00           C
ATOM   3091  C   LEU A 207      46.480  30.040  63.410  1.00  0.00           C
ATOM   3092  O   LEU A 207      45.760  29.910  64.360  1.00  0.00           O
ATOM   3093  CB  LEU A 207      45.370  30.230  61.100  1.00  0.00           C
ATOM   3094  CG  LEU A 207      44.150  29.380  61.540  1.00  0.00           C
ATOM   3095  CD1 LEU A 207      43.190  30.270  62.410  1.00  0.00           C
ATOM   3096  CD2 LEU A 207      43.470  28.800  60.340  1.00  0.00           C
ATOM   3097  HN  LEU A 207      47.570  31.390  60.770  1.00  0.00           H
ATOM   3098  HA  LEU A 207      45.350  31.650  62.700  1.00  0.00           H
ATOM   3099  HB1 LEU A 207      46.040  29.460  60.670  1.00  0.00           H
ATOM   3100  HB2 LEU A 207      44.990  31.060  60.470  1.00  0.00           H
ATOM   3101  HG  LEU A 207      44.480  28.490  62.100  1.00  0.00           H
ATOM   3102 1HD1 LEU A 207      43.600  30.560  63.410  1.00  0.00           H
ATOM   3103 2HD1 LEU A 207      42.750  31.050  61.750  1.00  0.00           H
ATOM   3104 3HD1 LEU A 207      42.420  29.560  62.770  1.00  0.00           H
ATOM   3105 1HD2 LEU A 207      42.990  29.450  59.580  1.00  0.00           H
ATOM   3106 2HD2 LEU A 207      44.180  28.110  59.820  1.00  0.00           H
ATOM   3107 3HD2 LEU A 207      42.650  28.120  60.650  1.00  0.00           H
ATOM   3108  N   CYS A 208      47.570  29.300  63.260  1.00  0.00           N
ATOM   3109  CA  CYS A 208      48.030  28.470  64.360  1.00  0.00           C
ATOM   3110  C   CYS A 208      48.450  29.250  65.530  1.00  0.00           C
ATOM   3111  O   CYS A 208      48.040  29.020  66.660  1.00  0.00           O
ATOM   3112  CB  CYS A 208      49.250  27.600  63.860  1.00  0.00           C
ATOM   3113  SG  CYS A 208      50.010  26.610  65.230  1.00  0.00           S
ATOM   3114  HN  CYS A 208      48.150  29.260  62.460  1.00  0.00           H
ATOM   3115  HA  CYS A 208      47.290  27.750  64.640  1.00  0.00           H
ATOM   3116  HB1 CYS A 208      49.950  28.370  63.470  1.00  0.00           H
ATOM   3117  HB2 CYS A 208      48.830  26.920  63.090  1.00  0.00           H
ATOM   3118  HG1 CYS A 208      48.970  25.850  65.550  1.00  0.00           H
ATOM   3119  N   VAL A 209      49.260  30.310  65.360  1.00  0.00           N
ATOM   3120  CA  VAL A 209      49.760  31.240  66.350  1.00  0.00           C
ATOM   3121  C   VAL A 209      48.600  31.950  67.030  1.00  0.00           C
ATOM   3122  O   VAL A 209      48.520  32.010  68.270  1.00  0.00           O
ATOM   3123  CB  VAL A 209      50.720  32.250  65.840  1.00  0.00           C
ATOM   3124  CG1 VAL A 209      50.950  33.460  66.740  1.00  0.00           C
ATOM   3125  CG2 VAL A 209      52.080  31.540  65.600  1.00  0.00           C
ATOM   3126  HN  VAL A 209      49.670  30.420  64.460  1.00  0.00           H
ATOM   3127  HA  VAL A 209      50.380  30.800  67.120  1.00  0.00           H
ATOM   3128  HB  VAL A 209      50.270  32.650  64.900  1.00  0.00           H
ATOM   3129 1HG1 VAL A 209      51.190  33.050  67.750  1.00  0.00           H
ATOM   3130 2HG1 VAL A 209      51.780  34.050  66.300  1.00  0.00           H
ATOM   3131 3HG1 VAL A 209      50.120  34.200  66.810  1.00  0.00           H
ATOM   3132 1HG2 VAL A 209      52.570  31.230  66.550  1.00  0.00           H
ATOM   3133 2HG2 VAL A 209      51.980  30.750  64.830  1.00  0.00           H
ATOM   3134 3HG2 VAL A 209      52.640  32.340  65.060  1.00  0.00           H
ATOM   3135  N   TYR A 210      47.600  32.490  66.290  1.00  0.00           N
ATOM   3136  CA  TYR A 210      46.470  33.130  67.040  1.00  0.00           C
ATOM   3137  C   TYR A 210      45.540  32.220  67.700  1.00  0.00           C
ATOM   3138  O   TYR A 210      45.040  32.470  68.750  1.00  0.00           O
ATOM   3139  CB  TYR A 210      45.820  34.270  66.140  1.00  0.00           C
ATOM   3140  CG  TYR A 210      46.660  35.440  65.920  1.00  0.00           C
ATOM   3141  CD1 TYR A 210      47.100  36.140  67.060  1.00  0.00           C
ATOM   3142  CD2 TYR A 210      46.880  35.990  64.630  1.00  0.00           C
ATOM   3143  CE1 TYR A 210      47.970  37.220  66.930  1.00  0.00           C
ATOM   3144  CE2 TYR A 210      47.630  37.190  64.500  1.00  0.00           C
ATOM   3145  CZ  TYR A 210      48.200  37.770  65.650  1.00  0.00           C
ATOM   3146  OH  TYR A 210      48.990  38.980  65.480  1.00  0.00           O
ATOM   3147  HN  TYR A 210      47.740  32.450  65.310  1.00  0.00           H
ATOM   3148  HA  TYR A 210      46.850  33.630  67.920  1.00  0.00           H
ATOM   3149  HB1 TYR A 210      44.750  34.550  66.260  1.00  0.00           H
ATOM   3150  HB2 TYR A 210      45.710  33.770  65.150  1.00  0.00           H
ATOM   3151  HD1 TYR A 210      46.750  35.830  68.030  1.00  0.00           H
ATOM   3152  HD2 TYR A 210      46.530  35.510  63.710  1.00  0.00           H
ATOM   3153  HE1 TYR A 210      48.380  37.760  67.780  1.00  0.00           H
ATOM   3154  HE2 TYR A 210      47.820  37.610  63.530  1.00  0.00           H
ATOM   3155  HH  TYR A 210      49.050  39.200  64.550  1.00  0.00           H
ATOM   3156  N   TYR A 211      45.430  30.970  67.200  1.00  0.00           N
ATOM   3157  CA  TYR A 211      44.700  29.980  67.850  1.00  0.00           C
ATOM   3158  C   TYR A 211      45.350  29.510  69.260  1.00  0.00           C
ATOM   3159  O   TYR A 211      44.600  29.400  70.220  1.00  0.00           O
ATOM   3160  CB  TYR A 211      44.300  28.800  66.920  1.00  0.00           C
ATOM   3161  CG  TYR A 211      43.550  27.750  67.730  1.00  0.00           C
ATOM   3162  CD1 TYR A 211      42.220  28.060  68.140  1.00  0.00           C
ATOM   3163  CD2 TYR A 211      44.180  26.620  68.210  1.00  0.00           C
ATOM   3164  CE1 TYR A 211      41.580  27.250  69.090  1.00  0.00           C
ATOM   3165  CE2 TYR A 211      43.570  25.810  69.210  1.00  0.00           C
ATOM   3166  CZ  TYR A 211      42.230  26.140  69.600  1.00  0.00           C
ATOM   3167  OH  TYR A 211      41.570  25.280  70.480  1.00  0.00           O
ATOM   3168  HN  TYR A 211      45.780  30.680  66.320  1.00  0.00           H
ATOM   3169  HA  TYR A 211      43.740  30.390  68.140  1.00  0.00           H
ATOM   3170  HB1 TYR A 211      45.180  28.290  66.460  1.00  0.00           H
ATOM   3171  HB2 TYR A 211      43.740  29.200  66.050  1.00  0.00           H
ATOM   3172  HD1 TYR A 211      41.700  28.950  67.840  1.00  0.00           H
ATOM   3173  HD2 TYR A 211      45.220  26.470  67.970  1.00  0.00           H
ATOM   3174  HE1 TYR A 211      40.600  27.550  69.420  1.00  0.00           H
ATOM   3175  HE2 TYR A 211      44.040  24.910  69.610  1.00  0.00           H
ATOM   3176  HH  TYR A 211      42.270  24.740  70.840  1.00  0.00           H
ATOM   3177  N   ARG A 212      46.690  29.340  69.350  1.00  0.00           N
ATOM   3178  CA  ARG A 212      47.500  29.300  70.570  1.00  0.00           C
ATOM   3179  C   ARG A 212      47.390  30.490  71.520  1.00  0.00           C
ATOM   3180  O   ARG A 212      47.250  30.380  72.730  1.00  0.00           O
ATOM   3181  CB  ARG A 212      48.980  28.930  70.230  1.00  0.00           C
ATOM   3182  CG  ARG A 212      49.200  27.480  69.750  1.00  0.00           C
ATOM   3183  CD  ARG A 212      50.610  26.940  69.880  1.00  0.00           C
ATOM   3184  NE  ARG A 212      51.100  26.940  71.310  1.00  0.00           N
ATOM   3185  CZ  ARG A 212      51.900  25.970  71.810  1.00  0.00           C
ATOM   3186  NH1 ARG A 212      52.580  25.090  71.160  1.00  0.00           N
ATOM   3187  NH2 ARG A 212      52.100  26.070  73.130  1.00  0.00           N
ATOM   3188  HN  ARG A 212      47.190  29.250  68.490  1.00  0.00           H
ATOM   3189  HA  ARG A 212      47.060  28.560  71.220  1.00  0.00           H
ATOM   3190  HB1 ARG A 212      49.430  28.960  71.250  1.00  0.00           H
ATOM   3191  HB2 ARG A 212      49.450  29.630  69.500  1.00  0.00           H
ATOM   3192  HG1 ARG A 212      48.880  27.470  68.690  1.00  0.00           H
ATOM   3193  HG2 ARG A 212      48.490  26.900  70.360  1.00  0.00           H
ATOM   3194  HD1 ARG A 212      51.430  27.350  69.270  1.00  0.00           H
ATOM   3195  HD2 ARG A 212      50.470  25.890  69.550  1.00  0.00           H
ATOM   3196  HE  ARG A 212      50.860  27.730  71.870  1.00  0.00           H
ATOM   3197 1HH1 ARG A 212      52.420  25.020  70.180  1.00  0.00           H
ATOM   3198 2HH1 ARG A 212      52.880  24.290  71.680  1.00  0.00           H
ATOM   3199 1HH2 ARG A 212      52.130  26.980  73.540  1.00  0.00           H
ATOM   3200 2HH2 ARG A 212      52.880  25.500  73.420  1.00  0.00           H
ATOM   3201  N   ILE A 213      47.350  31.730  70.920  1.00  0.00           N
ATOM   3202  CA  ILE A 213      47.170  33.010  71.620  1.00  0.00           C
ATOM   3203  C   ILE A 213      45.790  33.070  72.230  1.00  0.00           C
ATOM   3204  O   ILE A 213      45.720  33.400  73.390  1.00  0.00           O
ATOM   3205  CB  ILE A 213      47.470  34.220  70.860  1.00  0.00           C
ATOM   3206  CG1 ILE A 213      49.030  34.230  70.700  1.00  0.00           C
ATOM   3207  CG2 ILE A 213      46.960  35.540  71.600  1.00  0.00           C
ATOM   3208  CD  ILE A 213      49.540  35.340  69.810  1.00  0.00           C
ATOM   3209  HN  ILE A 213      47.380  31.720  69.920  1.00  0.00           H
ATOM   3210  HA  ILE A 213      47.910  32.960  72.410  1.00  0.00           H
ATOM   3211  HB  ILE A 213      47.010  34.110  69.850  1.00  0.00           H
ATOM   3212 1HG1 ILE A 213      49.200  33.270  70.170  1.00  0.00           H
ATOM   3213 2HG1 ILE A 213      49.560  34.250  71.680  1.00  0.00           H
ATOM   3214 1HG2 ILE A 213      45.870  35.520  71.770  1.00  0.00           H
ATOM   3215 2HG2 ILE A 213      47.520  35.650  72.550  1.00  0.00           H
ATOM   3216 3HG2 ILE A 213      47.220  36.370  70.900  1.00  0.00           H
ATOM   3217  HD1 ILE A 213      50.600  35.080  69.600  1.00  0.00           H
ATOM   3218  HD2 ILE A 213      48.920  35.370  68.880  1.00  0.00           H
ATOM   3219  HD3 ILE A 213      49.440  36.330  70.310  1.00  0.00           H
ATOM   3220  N   TYR A 214      44.710  32.730  71.520  1.00  0.00           N
ATOM   3221  CA  TYR A 214      43.380  32.520  72.050  1.00  0.00           C
ATOM   3222  C   TYR A 214      43.400  31.540  73.240  1.00  0.00           C
ATOM   3223  O   TYR A 214      43.000  31.900  74.360  1.00  0.00           O
ATOM   3224  CB  TYR A 214      42.390  32.080  70.920  1.00  0.00           C
ATOM   3225  CG  TYR A 214      40.930  32.100  71.340  1.00  0.00           C
ATOM   3226  CD1 TYR A 214      40.160  30.920  71.350  1.00  0.00           C
ATOM   3227  CD2 TYR A 214      40.340  33.370  71.750  1.00  0.00           C
ATOM   3228  CE1 TYR A 214      38.890  30.960  71.870  1.00  0.00           C
ATOM   3229  CE2 TYR A 214      39.060  33.390  72.200  1.00  0.00           C
ATOM   3230  CZ  TYR A 214      38.290  32.180  72.350  1.00  0.00           C
ATOM   3231  OH  TYR A 214      36.920  32.110  72.670  1.00  0.00           O
ATOM   3232  HN  TYR A 214      44.720  32.660  70.520  1.00  0.00           H
ATOM   3233  HA  TYR A 214      43.050  33.470  72.440  1.00  0.00           H
ATOM   3234  HB1 TYR A 214      42.630  31.040  70.610  1.00  0.00           H
ATOM   3235  HB2 TYR A 214      42.520  32.710  70.010  1.00  0.00           H
ATOM   3236  HD1 TYR A 214      40.530  29.980  70.970  1.00  0.00           H
ATOM   3237  HD2 TYR A 214      40.820  34.330  71.620  1.00  0.00           H
ATOM   3238  HE1 TYR A 214      38.470  29.970  71.910  1.00  0.00           H
ATOM   3239  HE2 TYR A 214      38.520  34.280  72.520  1.00  0.00           H
ATOM   3240  HH  TYR A 214      36.570  31.430  72.100  1.00  0.00           H
ATOM   3241  N   LEU A 215      43.990  30.320  73.110  1.00  0.00           N
ATOM   3242  CA  LEU A 215      44.090  29.540  74.340  1.00  0.00           C
ATOM   3243  C   LEU A 215      44.810  30.200  75.550  1.00  0.00           C
ATOM   3244  O   LEU A 215      44.310  30.150  76.630  1.00  0.00           O
ATOM   3245  CB  LEU A 215      44.780  28.160  74.060  1.00  0.00           C
ATOM   3246  CG  LEU A 215      44.120  27.220  73.020  1.00  0.00           C
ATOM   3247  CD1 LEU A 215      45.110  26.080  72.670  1.00  0.00           C
ATOM   3248  CD2 LEU A 215      42.870  26.670  73.590  1.00  0.00           C
ATOM   3249  HN  LEU A 215      44.330  29.850  72.300  1.00  0.00           H
ATOM   3250  HA  LEU A 215      43.130  29.390  74.790  1.00  0.00           H
ATOM   3251  HB1 LEU A 215      45.010  27.680  75.040  1.00  0.00           H
ATOM   3252  HB2 LEU A 215      45.780  28.460  73.660  1.00  0.00           H
ATOM   3253  HG  LEU A 215      43.840  27.770  72.100  1.00  0.00           H
ATOM   3254 1HD1 LEU A 215      45.810  26.460  71.900  1.00  0.00           H
ATOM   3255 2HD1 LEU A 215      45.670  25.730  73.560  1.00  0.00           H
ATOM   3256 3HD1 LEU A 215      44.570  25.180  72.320  1.00  0.00           H
ATOM   3257 1HD2 LEU A 215      42.120  27.420  73.910  1.00  0.00           H
ATOM   3258 2HD2 LEU A 215      42.430  25.910  72.920  1.00  0.00           H
ATOM   3259 3HD2 LEU A 215      43.040  26.080  74.510  1.00  0.00           H
ATOM   3260  N   ILE A 216      46.030  30.890  75.400  1.00  0.00           N
ATOM   3261  CA  ILE A 216      46.670  31.580  76.450  1.00  0.00           C
ATOM   3262  C   ILE A 216      45.850  32.720  76.990  1.00  0.00           C
ATOM   3263  O   ILE A 216      45.800  32.940  78.210  1.00  0.00           O
ATOM   3264  CB  ILE A 216      48.000  32.110  75.950  1.00  0.00           C
ATOM   3265  CG1 ILE A 216      48.990  31.020  75.350  1.00  0.00           C
ATOM   3266  CG2 ILE A 216      48.830  32.790  77.090  1.00  0.00           C
ATOM   3267  CD  ILE A 216      49.900  31.720  74.330  1.00  0.00           C
ATOM   3268  HN  ILE A 216      46.460  30.910  74.500  1.00  0.00           H
ATOM   3269  HA  ILE A 216      46.860  31.000  77.350  1.00  0.00           H
ATOM   3270  HB  ILE A 216      47.810  32.820  75.120  1.00  0.00           H
ATOM   3271 1HG1 ILE A 216      48.590  30.040  75.050  1.00  0.00           H
ATOM   3272 2HG1 ILE A 216      49.630  30.570  76.160  1.00  0.00           H
ATOM   3273 1HG2 ILE A 216      48.920  32.070  77.920  1.00  0.00           H
ATOM   3274 2HG2 ILE A 216      49.810  33.200  76.770  1.00  0.00           H
ATOM   3275 3HG2 ILE A 216      48.270  33.640  77.550  1.00  0.00           H
ATOM   3276  HD1 ILE A 216      50.600  30.980  73.900  1.00  0.00           H
ATOM   3277  HD2 ILE A 216      49.390  32.260  73.500  1.00  0.00           H
ATOM   3278  HD3 ILE A 216      50.680  32.360  74.800  1.00  0.00           H
ATOM   3279  N   ALA A 217      45.060  33.490  76.170  1.00  0.00           N
ATOM   3280  CA  ALA A 217      44.140  34.420  76.730  1.00  0.00           C
ATOM   3281  C   ALA A 217      42.980  33.840  77.450  1.00  0.00           C
ATOM   3282  O   ALA A 217      42.470  34.380  78.410  1.00  0.00           O
ATOM   3283  CB  ALA A 217      43.570  35.290  75.630  1.00  0.00           C
ATOM   3284  HN  ALA A 217      45.080  33.580  75.180  1.00  0.00           H
ATOM   3285  HA  ALA A 217      44.720  35.110  77.320  1.00  0.00           H
ATOM   3286  HB1 ALA A 217      42.910  34.750  74.890  1.00  0.00           H
ATOM   3287  HB2 ALA A 217      43.020  36.100  76.140  1.00  0.00           H
ATOM   3288  HB3 ALA A 217      44.310  35.910  75.080  1.00  0.00           H
ATOM   3289  N   LYS A 218      42.450  32.620  76.950  1.00  0.00           N
ATOM   3290  CA  LYS A 218      41.330  31.900  77.550  1.00  0.00           C
ATOM   3291  C   LYS A 218      41.830  31.460  78.890  1.00  0.00           C
ATOM   3292  O   LYS A 218      41.040  31.500  79.870  1.00  0.00           O
ATOM   3293  CB  LYS A 218      40.790  30.740  76.730  1.00  0.00           C
ATOM   3294  CG  LYS A 218      39.740  31.050  75.660  1.00  0.00           C
ATOM   3295  CD  LYS A 218      39.400  29.850  74.800  1.00  0.00           C
ATOM   3296  CE  LYS A 218      39.240  28.450  75.520  1.00  0.00           C
ATOM   3297  NZ  LYS A 218      38.660  27.380  74.610  1.00  0.00           N
ATOM   3298  HN  LYS A 218      42.890  32.190  76.160  1.00  0.00           H
ATOM   3299  HA  LYS A 218      40.490  32.500  77.860  1.00  0.00           H
ATOM   3300  HB1 LYS A 218      40.290  30.050  77.460  1.00  0.00           H
ATOM   3301  HB2 LYS A 218      41.610  30.130  76.330  1.00  0.00           H
ATOM   3302  HG1 LYS A 218      40.060  31.950  75.100  1.00  0.00           H
ATOM   3303  HG2 LYS A 218      38.770  31.310  76.130  1.00  0.00           H
ATOM   3304  HD1 LYS A 218      38.410  29.990  74.310  1.00  0.00           H
ATOM   3305  HD2 LYS A 218      40.200  29.670  74.070  1.00  0.00           H
ATOM   3306  HE1 LYS A 218      38.490  28.680  76.320  1.00  0.00           H
ATOM   3307  HE2 LYS A 218      40.190  28.140  76.020  1.00  0.00           H
ATOM   3308  HZ1 LYS A 218      38.320  26.610  75.210  1.00  0.00           H
ATOM   3309  HZ2 LYS A 218      37.910  27.680  73.940  1.00  0.00           H
ATOM   3310  HZ3 LYS A 218      39.360  27.030  73.920  1.00  0.00           H
ATOM   3311  N   GLU A 219      43.030  30.900  79.010  1.00  0.00           N
ATOM   3312  CA  GLU A 219      43.640  30.460  80.250  1.00  0.00           C
ATOM   3313  C   GLU A 219      43.780  31.610  81.220  1.00  0.00           C
ATOM   3314  O   GLU A 219      43.350  31.430  82.410  1.00  0.00           O
ATOM   3315  CB  GLU A 219      45.020  29.720  80.090  1.00  0.00           C
ATOM   3316  CG  GLU A 219      44.870  28.310  79.330  1.00  0.00           C
ATOM   3317  CD  GLU A 219      46.190  27.580  79.220  1.00  0.00           C
ATOM   3318  OE1 GLU A 219      47.170  27.970  79.880  1.00  0.00           O
ATOM   3319  OE2 GLU A 219      46.240  26.480  78.610  1.00  0.00           O
ATOM   3320  HN  GLU A 219      43.630  30.690  78.240  1.00  0.00           H
ATOM   3321  HA  GLU A 219      42.970  29.790  80.770  1.00  0.00           H
ATOM   3322  HB1 GLU A 219      45.430  29.370  81.060  1.00  0.00           H
ATOM   3323  HB2 GLU A 219      45.820  30.350  79.660  1.00  0.00           H
ATOM   3324  HG1 GLU A 219      44.490  28.440  78.290  1.00  0.00           H
ATOM   3325  HG2 GLU A 219      44.120  27.620  79.780  1.00  0.00           H
ATOM   3326  N   GLN A 220      44.340  32.800  80.810  1.00  0.00           N
ATOM   3327  CA  GLN A 220      44.420  33.910  81.790  1.00  0.00           C
ATOM   3328  C   GLN A 220      43.110  34.380  82.430  1.00  0.00           C
ATOM   3329  O   GLN A 220      43.030  34.610  83.630  1.00  0.00           O
ATOM   3330  CB  GLN A 220      45.110  35.140  81.180  1.00  0.00           C
ATOM   3331  CG  GLN A 220      46.560  34.920  80.580  1.00  0.00           C
ATOM   3332  CD  GLN A 220      47.300  33.720  81.260  1.00  0.00           C
ATOM   3333  NE2 GLN A 220      47.260  32.490  80.620  1.00  0.00           N
ATOM   3334  OE1 GLN A 220      47.920  33.990  82.310  1.00  0.00           O
ATOM   3335  HN  GLN A 220      44.580  32.960  79.870  1.00  0.00           H
ATOM   3336  HA  GLN A 220      44.920  33.540  82.670  1.00  0.00           H
ATOM   3337  HB1 GLN A 220      45.210  35.830  82.050  1.00  0.00           H
ATOM   3338  HB2 GLN A 220      44.520  35.730  80.450  1.00  0.00           H
ATOM   3339  HG1 GLN A 220      47.240  35.790  80.720  1.00  0.00           H
ATOM   3340  HG2 GLN A 220      46.500  34.680  79.500  1.00  0.00           H
ATOM   3341 1HE2 GLN A 220      46.800  32.420  79.730  1.00  0.00           H
ATOM   3342 2HE2 GLN A 220      47.880  31.760  80.900  1.00  0.00           H
ATOM   3343  N   ALA A 221      42.050  34.380  81.600  1.00  0.00           N
ATOM   3344  CA  ALA A 221      40.720  34.650  81.910  1.00  0.00           C
ATOM   3345  C   ALA A 221      40.140  33.680  82.990  1.00  0.00           C
ATOM   3346  O   ALA A 221      39.580  34.030  84.020  1.00  0.00           O
ATOM   3347  CB  ALA A 221      39.870  34.640  80.640  1.00  0.00           C
ATOM   3348  HN  ALA A 221      42.320  34.300  80.640  1.00  0.00           H
ATOM   3349  HA  ALA A 221      40.500  35.570  82.450  1.00  0.00           H
ATOM   3350  HB1 ALA A 221      39.970  33.760  79.980  1.00  0.00           H
ATOM   3351  HB2 ALA A 221      38.790  34.830  80.890  1.00  0.00           H
ATOM   3352  HB3 ALA A 221      40.300  35.410  79.950  1.00  0.00           H
ATOM   3353  N   ARG A 222      40.400  32.330  82.750  1.00  0.00           N
ATOM   3354  CA  ARG A 222      40.210  31.220  83.690  1.00  0.00           C
ATOM   3355  C   ARG A 222      40.920  31.370  85.020  1.00  0.00           C
ATOM   3356  O   ARG A 222      40.340  31.350  86.100  1.00  0.00           O
ATOM   3357  CB  ARG A 222      40.430  29.860  83.060  1.00  0.00           C
ATOM   3358  CG  ARG A 222      39.290  29.490  82.120  1.00  0.00           C
ATOM   3359  CD  ARG A 222      37.770  29.670  82.540  1.00  0.00           C
ATOM   3360  NE  ARG A 222      37.550  28.800  83.770  1.00  0.00           N
ATOM   3361  CZ  ARG A 222      36.340  28.470  84.210  1.00  0.00           C
ATOM   3362  NH1 ARG A 222      35.300  29.190  83.820  1.00  0.00           N
ATOM   3363  NH2 ARG A 222      36.210  27.490  85.070  1.00  0.00           N
ATOM   3364  HN  ARG A 222      40.870  32.160  81.890  1.00  0.00           H
ATOM   3365  HA  ARG A 222      39.160  31.350  83.950  1.00  0.00           H
ATOM   3366  HB1 ARG A 222      40.530  29.130  83.900  1.00  0.00           H
ATOM   3367  HB2 ARG A 222      41.420  29.810  82.550  1.00  0.00           H
ATOM   3368  HG1 ARG A 222      39.450  28.450  81.740  1.00  0.00           H
ATOM   3369  HG2 ARG A 222      39.300  30.260  81.320  1.00  0.00           H
ATOM   3370  HD1 ARG A 222      37.160  29.240  81.720  1.00  0.00           H
ATOM   3371  HD2 ARG A 222      37.460  30.690  82.820  1.00  0.00           H
ATOM   3372  HE  ARG A 222      38.290  28.190  84.040  1.00  0.00           H
ATOM   3373 1HH1 ARG A 222      35.480  29.970  83.230  1.00  0.00           H
ATOM   3374 2HH1 ARG A 222      34.440  29.080  84.340  1.00  0.00           H
ATOM   3375 1HH2 ARG A 222      36.970  26.970  85.430  1.00  0.00           H
ATOM   3376 2HH2 ARG A 222      35.280  27.350  85.410  1.00  0.00           H
ATOM   3377  N   LEU A 223      42.200  31.680  85.050  1.00  0.00           N
ATOM   3378  CA  LEU A 223      43.010  31.970  86.190  1.00  0.00           C
ATOM   3379  C   LEU A 223      42.470  33.170  86.940  1.00  0.00           C
ATOM   3380  O   LEU A 223      42.430  33.230  88.130  1.00  0.00           O
ATOM   3381  CB  LEU A 223      44.490  32.140  85.790  1.00  0.00           C
ATOM   3382  CG  LEU A 223      45.400  32.940  86.780  1.00  0.00           C
ATOM   3383  CD1 LEU A 223      45.470  32.150  88.140  1.00  0.00           C
ATOM   3384  CD2 LEU A 223      46.770  33.360  86.200  1.00  0.00           C
ATOM   3385  HN  LEU A 223      42.760  31.730  84.230  1.00  0.00           H
ATOM   3386  HA  LEU A 223      42.930  31.150  86.900  1.00  0.00           H
ATOM   3387  HB1 LEU A 223      44.640  32.460  84.740  1.00  0.00           H
ATOM   3388  HB2 LEU A 223      45.120  31.240  85.700  1.00  0.00           H
ATOM   3389  HG  LEU A 223      44.960  33.950  86.910  1.00  0.00           H
ATOM   3390 1HD1 LEU A 223      44.540  32.110  88.760  1.00  0.00           H
ATOM   3391 2HD1 LEU A 223      45.810  31.100  88.050  1.00  0.00           H
ATOM   3392 3HD1 LEU A 223      46.250  32.600  88.800  1.00  0.00           H
ATOM   3393 1HD2 LEU A 223      46.610  34.150  85.430  1.00  0.00           H
ATOM   3394 2HD2 LEU A 223      47.400  33.740  87.030  1.00  0.00           H
ATOM   3395 3HD2 LEU A 223      47.320  32.520  85.740  1.00  0.00           H
ATOM   3396  N   ILE A 224      42.010  34.230  86.230  1.00  0.00           N
ATOM   3397  CA  ILE A 224      41.250  35.360  86.730  1.00  0.00           C
ATOM   3398  C   ILE A 224      39.990  34.880  87.440  1.00  0.00           C
ATOM   3399  O   ILE A 224      39.680  35.340  88.610  1.00  0.00           O
ATOM   3400  CB  ILE A 224      41.020  36.520  85.730  1.00  0.00           C
ATOM   3401  CG1 ILE A 224      42.270  37.470  85.460  1.00  0.00           C
ATOM   3402  CG2 ILE A 224      39.800  37.390  86.100  1.00  0.00           C
ATOM   3403  CD  ILE A 224      41.950  38.930  85.150  1.00  0.00           C
ATOM   3404  HN  ILE A 224      42.180  34.150  85.250  1.00  0.00           H
ATOM   3405  HA  ILE A 224      41.790  35.760  87.570  1.00  0.00           H
ATOM   3406  HB  ILE A 224      40.690  36.130  84.730  1.00  0.00           H
ATOM   3407 1HG1 ILE A 224      42.980  37.030  84.720  1.00  0.00           H
ATOM   3408 2HG1 ILE A 224      42.770  37.500  86.460  1.00  0.00           H
ATOM   3409 1HG2 ILE A 224      39.500  38.140  85.340  1.00  0.00           H
ATOM   3410 2HG2 ILE A 224      38.880  36.800  86.250  1.00  0.00           H
ATOM   3411 3HG2 ILE A 224      40.050  37.940  87.040  1.00  0.00           H
ATOM   3412  HD1 ILE A 224      41.380  39.510  85.910  1.00  0.00           H
ATOM   3413  HD2 ILE A 224      42.830  39.530  84.850  1.00  0.00           H
ATOM   3414  HD3 ILE A 224      41.260  39.040  84.280  1.00  0.00           H
ATOM   3415  N   SER A 225      39.230  33.920  86.820  1.00  0.00           N
ATOM   3416  CA  SER A 225      38.010  33.480  87.480  1.00  0.00           C
ATOM   3417  C   SER A 225      38.230  32.820  88.850  1.00  0.00           C
ATOM   3418  O   SER A 225      37.540  33.080  89.860  1.00  0.00           O
ATOM   3419  CB  SER A 225      37.160  32.520  86.630  1.00  0.00           C
ATOM   3420  OG  SER A 225      35.860  32.120  87.220  1.00  0.00           O
ATOM   3421  HN  SER A 225      39.500  33.530  85.940  1.00  0.00           H
ATOM   3422  HA  SER A 225      37.380  34.350  87.600  1.00  0.00           H
ATOM   3423  HB1 SER A 225      37.690  31.580  86.390  1.00  0.00           H
ATOM   3424  HB2 SER A 225      36.790  32.950  85.670  1.00  0.00           H
ATOM   3425  HG1 SER A 225      35.290  31.770  86.540  1.00  0.00           H
ATOM   3426  N   ASP A 226      39.300  32.030  88.970  1.00  0.00           N
ATOM   3427  CA  ASP A 226      39.820  31.450  90.210  1.00  0.00           C
ATOM   3428  C   ASP A 226      40.290  32.450  91.270  1.00  0.00           C
ATOM   3429  O   ASP A 226      39.970  32.200  92.460  1.00  0.00           O
ATOM   3430  CB  ASP A 226      40.950  30.390  90.010  1.00  0.00           C
ATOM   3431  CG  ASP A 226      40.450  29.170  89.310  1.00  0.00           C
ATOM   3432  OD1 ASP A 226      39.240  29.110  88.900  1.00  0.00           O
ATOM   3433  OD2 ASP A 226      41.200  28.150  89.150  1.00  0.00           O
ATOM   3434  HN  ASP A 226      39.920  32.060  88.190  1.00  0.00           H
ATOM   3435  HA  ASP A 226      39.010  30.990  90.760  1.00  0.00           H
ATOM   3436  HB1 ASP A 226      41.460  30.040  90.940  1.00  0.00           H
ATOM   3437  HB2 ASP A 226      41.690  30.760  89.280  1.00  0.00           H
ATOM   3438  N   ALA A 227      41.010  33.560  90.880  1.00  0.00           N
ATOM   3439  CA  ALA A 227      41.330  34.650  91.840  1.00  0.00           C
ATOM   3440  C   ALA A 227      40.120  35.240  92.480  1.00  0.00           C
ATOM   3441  O   ALA A 227      40.100  35.510  93.680  1.00  0.00           O
ATOM   3442  CB  ALA A 227      42.110  35.750  91.110  1.00  0.00           C
ATOM   3443  HN  ALA A 227      41.500  33.690  90.020  1.00  0.00           H
ATOM   3444  HA  ALA A 227      41.870  34.140  92.630  1.00  0.00           H
ATOM   3445  HB1 ALA A 227      43.160  35.420  91.070  1.00  0.00           H
ATOM   3446  HB2 ALA A 227      41.850  35.960  90.040  1.00  0.00           H
ATOM   3447  HB3 ALA A 227      42.130  36.640  91.770  1.00  0.00           H
ATOM   3448  N   ASN A 228      39.040  35.410  91.740  1.00  0.00           N
ATOM   3449  CA  ASN A 228      37.670  35.800  92.150  1.00  0.00           C
ATOM   3450  C   ASN A 228      37.030  34.900  93.100  1.00  0.00           C
ATOM   3451  O   ASN A 228      36.470  35.340  94.050  1.00  0.00           O
ATOM   3452  CB  ASN A 228      36.780  36.240  90.960  1.00  0.00           C
ATOM   3453  CG  ASN A 228      37.010  37.670  90.500  1.00  0.00           C
ATOM   3454  ND2 ASN A 228      36.380  38.110  89.350  1.00  0.00           N
ATOM   3455  OD1 ASN A 228      37.750  38.410  91.140  1.00  0.00           O
ATOM   3456  HN  ASN A 228      39.180  35.430  90.760  1.00  0.00           H
ATOM   3457  HA  ASN A 228      37.830  36.600  92.860  1.00  0.00           H
ATOM   3458  HB1 ASN A 228      35.750  36.210  91.380  1.00  0.00           H
ATOM   3459  HB2 ASN A 228      36.950  35.550  90.110  1.00  0.00           H
ATOM   3460 1HD2 ASN A 228      35.910  37.450  88.790  1.00  0.00           H
ATOM   3461 2HD2 ASN A 228      36.400  39.080  89.120  1.00  0.00           H
ATOM   3462  N   GLN A 229      37.070  33.600  92.880  1.00  0.00           N
ATOM   3463  CA  GLN A 229      36.710  32.620  93.940  1.00  0.00           C
ATOM   3464  C   GLN A 229      37.430  32.670  95.250  1.00  0.00           C
ATOM   3465  O   GLN A 229      36.770  32.540  96.280  1.00  0.00           O
ATOM   3466  CB  GLN A 229      36.920  31.170  93.210  1.00  0.00           C
ATOM   3467  CG  GLN A 229      36.160  30.850  91.900  1.00  0.00           C
ATOM   3468  CD  GLN A 229      34.810  31.470  91.760  1.00  0.00           C
ATOM   3469  NE2 GLN A 229      34.670  32.500  90.890  1.00  0.00           N
ATOM   3470  OE1 GLN A 229      33.870  31.150  92.490  1.00  0.00           O
ATOM   3471  HN  GLN A 229      37.330  33.210  92.000  1.00  0.00           H
ATOM   3472  HA  GLN A 229      35.660  32.640  94.160  1.00  0.00           H
ATOM   3473  HB1 GLN A 229      36.540  30.390  93.910  1.00  0.00           H
ATOM   3474  HB2 GLN A 229      38.020  31.010  93.160  1.00  0.00           H
ATOM   3475  HG1 GLN A 229      35.910  29.770  91.820  1.00  0.00           H
ATOM   3476  HG2 GLN A 229      36.760  31.010  90.990  1.00  0.00           H
ATOM   3477 1HE2 GLN A 229      35.520  32.880  90.500  1.00  0.00           H
ATOM   3478 2HE2 GLN A 229      33.860  33.090  90.900  1.00  0.00           H
ATOM   3479  N   LYS A 230      38.710  32.980  95.260  1.00  0.00           N
ATOM   3480  CA  LYS A 230      39.320  33.230  96.520  1.00  0.00           C
ATOM   3481  C   LYS A 230      38.990  34.580  97.210  1.00  0.00           C
ATOM   3482  O   LYS A 230      38.770  34.650  98.380  1.00  0.00           O
ATOM   3483  CB  LYS A 230      40.830  33.060  96.410  1.00  0.00           C
ATOM   3484  CG  LYS A 230      41.350  31.640  96.470  1.00  0.00           C
ATOM   3485  CD  LYS A 230      42.830  31.370  96.080  1.00  0.00           C
ATOM   3486  CE  LYS A 230      43.180  31.590  94.590  1.00  0.00           C
ATOM   3487  NZ  LYS A 230      44.530  31.110  94.250  1.00  0.00           N
ATOM   3488  HN  LYS A 230      39.270  33.030  94.440  1.00  0.00           H
ATOM   3489  HA  LYS A 230      38.970  32.570  97.310  1.00  0.00           H
ATOM   3490  HB1 LYS A 230      41.310  33.650  97.220  1.00  0.00           H
ATOM   3491  HB2 LYS A 230      41.210  33.460  95.450  1.00  0.00           H
ATOM   3492  HG1 LYS A 230      40.720  30.950  95.850  1.00  0.00           H
ATOM   3493  HG2 LYS A 230      41.270  31.340  97.530  1.00  0.00           H
ATOM   3494  HD1 LYS A 230      43.580  31.940  96.680  1.00  0.00           H
ATOM   3495  HD2 LYS A 230      43.040  30.320  96.350  1.00  0.00           H
ATOM   3496  HE1 LYS A 230      43.180  32.690  94.390  1.00  0.00           H
ATOM   3497  HE2 LYS A 230      42.470  30.970  94.010  1.00  0.00           H
ATOM   3498  HZ1 LYS A 230      44.500  30.100  94.500  1.00  0.00           H
ATOM   3499  HZ2 LYS A 230      44.900  31.290  93.290  1.00  0.00           H
ATOM   3500  HZ3 LYS A 230      45.270  31.470  94.900  1.00  0.00           H
ATOM   3501  N   LEU A 231      38.760  35.640  96.430  1.00  0.00           N
ATOM   3502  CA  LEU A 231      38.330  37.000  96.780  1.00  0.00           C
ATOM   3503  C   LEU A 231      36.930  36.890  97.400  1.00  0.00           C
ATOM   3504  O   LEU A 231      36.610  37.520  98.440  1.00  0.00           O
ATOM   3505  CB  LEU A 231      38.230  37.880  95.540  1.00  0.00           C
ATOM   3506  CG  LEU A 231      37.670  39.300  95.800  1.00  0.00           C
ATOM   3507  CD1 LEU A 231      38.240  40.220  96.950  1.00  0.00           C
ATOM   3508  CD2 LEU A 231      37.900  40.170  94.550  1.00  0.00           C
ATOM   3509  HN  LEU A 231      38.880  35.560  95.450  1.00  0.00           H
ATOM   3510  HA  LEU A 231      38.950  37.370  97.580  1.00  0.00           H
ATOM   3511  HB1 LEU A 231      37.550  37.410  94.800  1.00  0.00           H
ATOM   3512  HB2 LEU A 231      39.250  38.040  95.150  1.00  0.00           H
ATOM   3513  HG  LEU A 231      36.590  39.120  96.000  1.00  0.00           H
ATOM   3514 1HD1 LEU A 231      38.160  39.580  97.870  1.00  0.00           H
ATOM   3515 2HD1 LEU A 231      39.290  40.490  96.690  1.00  0.00           H
ATOM   3516 3HD1 LEU A 231      37.610  41.130  97.070  1.00  0.00           H
ATOM   3517 1HD2 LEU A 231      37.100  40.940  94.410  1.00  0.00           H
ATOM   3518 2HD2 LEU A 231      38.820  40.770  94.690  1.00  0.00           H
ATOM   3519 3HD2 LEU A 231      37.880  39.610  93.590  1.00  0.00           H
ATOM   3520  N   GLN A 232      36.010  36.090  96.870  1.00  0.00           N
ATOM   3521  CA  GLN A 232      34.640  35.900  97.320  1.00  0.00           C
ATOM   3522  C   GLN A 232      34.600  35.330  98.760  1.00  0.00           C
ATOM   3523  O   GLN A 232      33.750  35.760  99.580  1.00  0.00           O
ATOM   3524  CB  GLN A 232      33.970  34.890  96.400  1.00  0.00           C
ATOM   3525  CG  GLN A 232      32.410  34.930  96.620  1.00  0.00           C
ATOM   3526  CD  GLN A 232      31.670  36.250  96.690  1.00  0.00           C
ATOM   3527  NE2 GLN A 232      31.510  36.910  97.820  1.00  0.00           N
ATOM   3528  OE1 GLN A 232      31.160  36.680  95.670  1.00  0.00           O
ATOM   3529  HN  GLN A 232      36.260  35.670  96.000  1.00  0.00           H
ATOM   3530  HA  GLN A 232      34.140  36.850  97.350  1.00  0.00           H
ATOM   3531  HB1 GLN A 232      34.280  33.850  96.620  1.00  0.00           H
ATOM   3532  HB2 GLN A 232      34.210  35.060  95.340  1.00  0.00           H
ATOM   3533  HG1 GLN A 232      32.140  34.360  97.530  1.00  0.00           H
ATOM   3534  HG2 GLN A 232      32.060  34.310  95.760  1.00  0.00           H
ATOM   3535 1HE2 GLN A 232      31.820  36.690  98.750  1.00  0.00           H
ATOM   3536 2HE2 GLN A 232      31.100  37.820  97.710  1.00  0.00           H
ATOM   3537  N   ILE A 233      35.520  34.400  99.120  1.00  0.00           N
ATOM   3538  CA  ILE A 233      35.610  33.880 100.490  1.00  0.00           C
ATOM   3539  C   ILE A 233      35.980  34.870 101.550  1.00  0.00           C
ATOM   3540  O   ILE A 233      37.120  35.430 101.570  1.00  0.00           O
ATOM   3541  CB  ILE A 233      36.480  32.620 100.550  1.00  0.00           C
ATOM   3542  CG1 ILE A 233      36.030  31.580  99.560  1.00  0.00           C
ATOM   3543  CG2 ILE A 233      36.570  32.010 102.010  1.00  0.00           C
ATOM   3544  CD  ILE A 233      37.000  30.470  99.210  1.00  0.00           C
ATOM   3545  HN  ILE A 233      36.290  34.080  98.590  1.00  0.00           H
ATOM   3546  HA  ILE A 233      34.580  33.620 100.640  1.00  0.00           H
ATOM   3547  HB  ILE A 233      37.530  32.900 100.330  1.00  0.00           H
ATOM   3548 1HG1 ILE A 233      35.870  32.110  98.600  1.00  0.00           H
ATOM   3549 2HG1 ILE A 233      35.070  31.200  99.970  1.00  0.00           H
ATOM   3550 1HG2 ILE A 233      35.560  31.880 102.450  1.00  0.00           H
ATOM   3551 2HG2 ILE A 233      37.170  31.080 102.050  1.00  0.00           H
ATOM   3552 3HG2 ILE A 233      37.080  32.680 102.720  1.00  0.00           H
ATOM   3553  HD1 ILE A 233      36.430  29.870  98.480  1.00  0.00           H
ATOM   3554  HD2 ILE A 233      38.000  30.750  98.830  1.00  0.00           H
ATOM   3555  HD3 ILE A 233      37.190  29.830 100.110  1.00  0.00           H
ATOM   3556  N   GLY A 234      35.040  35.220 102.390  1.00  0.00           N
ATOM   3557  CA  GLY A 234      35.190  36.290 103.410  1.00  0.00           C
ATOM   3558  C   GLY A 234      34.510  37.540 102.980  1.00  0.00           C
ATOM   3559  O   GLY A 234      34.350  38.380 103.860  1.00  0.00           O
ATOM   3560  HN  GLY A 234      34.160  34.770 102.470  1.00  0.00           H
ATOM   3561  HA1 GLY A 234      34.800  36.110 104.400  1.00  0.00           H
ATOM   3562  HA2 GLY A 234      36.220  36.540 103.550  1.00  0.00           H
ATOM   3563  N   LEU A 235      34.230  37.670 101.720  1.00  0.00           N
ATOM   3564  CA  LEU A 235      33.640  38.870 101.130  1.00  0.00           C
ATOM   3565  C   LEU A 235      32.130  38.860 101.210  1.00  0.00           C
ATOM   3566  O   LEU A 235      31.510  37.960 100.720  1.00  0.00           O
ATOM   3567  CB  LEU A 235      34.050  39.110  99.620  1.00  0.00           C
ATOM   3568  CG  LEU A 235      33.190  40.030  98.710  1.00  0.00           C
ATOM   3569  CD1 LEU A 235      33.290  41.480  99.100  1.00  0.00           C
ATOM   3570  CD2 LEU A 235      33.650  39.950  97.300  1.00  0.00           C
ATOM   3571  HN  LEU A 235      34.490  36.940 101.090  1.00  0.00           H
ATOM   3572  HA  LEU A 235      33.860  39.710 101.760  1.00  0.00           H
ATOM   3573  HB1 LEU A 235      34.080  38.170  99.020  1.00  0.00           H
ATOM   3574  HB2 LEU A 235      35.150  39.260  99.640  1.00  0.00           H
ATOM   3575  HG  LEU A 235      32.140  39.690  98.810  1.00  0.00           H
ATOM   3576 1HD1 LEU A 235      34.370  41.650  99.300  1.00  0.00           H
ATOM   3577 2HD1 LEU A 235      32.940  42.140  98.280  1.00  0.00           H
ATOM   3578 3HD1 LEU A 235      32.730  41.690 100.040  1.00  0.00           H
ATOM   3579 1HD2 LEU A 235      33.030  40.470  96.540  1.00  0.00           H
ATOM   3580 2HD2 LEU A 235      34.650  40.410  97.160  1.00  0.00           H
ATOM   3581 3HD2 LEU A 235      33.650  38.910  96.900  1.00  0.00           H
ATOM   3582  N   GLU A 236      31.440  39.830 101.900  1.00  0.00           N
ATOM   3583  CA  GLU A 236      30.000  39.750 102.160  1.00  0.00           C
ATOM   3584  C   GLU A 236      29.160  39.750 100.850  1.00  0.00           C
ATOM   3585  O   GLU A 236      29.320  40.600  99.950  1.00  0.00           O
ATOM   3586  CB  GLU A 236      29.550  40.870 103.130  1.00  0.00           C
ATOM   3587  CG  GLU A 236      29.900  40.720 104.700  1.00  0.00           C
ATOM   3588  CD  GLU A 236      29.210  41.660 105.540  1.00  0.00           C
ATOM   3589  OE1 GLU A 236      29.960  42.420 106.300  1.00  0.00           O
ATOM   3590  OE2 GLU A 236      27.950  41.690 105.530  1.00  0.00           O
ATOM   3591  HN  GLU A 236      31.840  40.640 102.310  1.00  0.00           H
ATOM   3592  HA  GLU A 236      29.900  38.750 102.560  1.00  0.00           H
ATOM   3593  HB1 GLU A 236      28.460  41.050 103.040  1.00  0.00           H
ATOM   3594  HB2 GLU A 236      30.110  41.770 102.770  1.00  0.00           H
ATOM   3595  HG1 GLU A 236      30.990  40.600 104.860  1.00  0.00           H
ATOM   3596  HG2 GLU A 236      29.550  39.690 104.920  1.00  0.00           H
ATOM   3597  N   MET A 237      28.190  38.800 100.880  1.00  0.00           N
ATOM   3598  CA  MET A 237      27.590  38.340  99.690  1.00  0.00           C
ATOM   3599  C   MET A 237      26.960  39.380  98.730  1.00  0.00           C
ATOM   3600  O   MET A 237      26.950  39.270  97.520  1.00  0.00           O
ATOM   3601  CB  MET A 237      26.520  37.160  99.870  1.00  0.00           C
ATOM   3602  CG  MET A 237      27.080  35.880 100.530  1.00  0.00           C
ATOM   3603  SD  MET A 237      28.550  35.220  99.790  1.00  0.00           S
ATOM   3604  CE  MET A 237      28.160  34.900  98.010  1.00  0.00           C
ATOM   3605  HN  MET A 237      27.980  38.270 101.690  1.00  0.00           H
ATOM   3606  HA  MET A 237      28.380  37.940  99.080  1.00  0.00           H
ATOM   3607  HB1 MET A 237      26.080  36.770  98.940  1.00  0.00           H
ATOM   3608  HB2 MET A 237      25.710  37.450 100.590  1.00  0.00           H
ATOM   3609  HG1 MET A 237      26.300  35.080 100.480  1.00  0.00           H
ATOM   3610  HG2 MET A 237      27.210  35.950 101.630  1.00  0.00           H
ATOM   3611  HE1 MET A 237      27.950  35.800  97.400  1.00  0.00           H
ATOM   3612  HE2 MET A 237      29.100  34.550  97.520  1.00  0.00           H
ATOM   3613  HE3 MET A 237      27.270  34.270  97.800  1.00  0.00           H
ATOM   3614  N   LYS A 238      26.450  40.440  99.320  1.00  0.00           N
ATOM   3615  CA  LYS A 238      25.890  41.560  98.620  1.00  0.00           C
ATOM   3616  C   LYS A 238      26.920  42.170  97.600  1.00  0.00           C
ATOM   3617  O   LYS A 238      26.420  42.710  96.600  1.00  0.00           O
ATOM   3618  CB  LYS A 238      25.320  42.640  99.580  1.00  0.00           C
ATOM   3619  CG  LYS A 238      26.470  43.260 100.460  1.00  0.00           C
ATOM   3620  CD  LYS A 238      25.980  44.490 101.260  1.00  0.00           C
ATOM   3621  CE  LYS A 238      27.120  45.270 101.870  1.00  0.00           C
ATOM   3622  NZ  LYS A 238      26.550  46.360 102.680  1.00  0.00           N
ATOM   3623  HN  LYS A 238      26.410  40.530 100.310  1.00  0.00           H
ATOM   3624  HA  LYS A 238      25.130  41.110  98.010  1.00  0.00           H
ATOM   3625  HB1 LYS A 238      24.520  42.200 100.210  1.00  0.00           H
ATOM   3626  HB2 LYS A 238      24.920  43.440  98.910  1.00  0.00           H
ATOM   3627  HG1 LYS A 238      27.240  43.590  99.730  1.00  0.00           H
ATOM   3628  HG2 LYS A 238      26.920  42.460 101.080  1.00  0.00           H
ATOM   3629  HD1 LYS A 238      25.410  45.210 100.620  1.00  0.00           H
ATOM   3630  HD2 LYS A 238      25.160  44.100 101.910  1.00  0.00           H
ATOM   3631  HE1 LYS A 238      27.680  45.660 101.000  1.00  0.00           H
ATOM   3632  HE2 LYS A 238      27.770  44.600 102.480  1.00  0.00           H
ATOM   3633  HZ1 LYS A 238      25.860  46.900 102.120  1.00  0.00           H
ATOM   3634  HZ2 LYS A 238      26.160  45.950 103.550  1.00  0.00           H
ATOM   3635  HZ3 LYS A 238      27.350  46.950 102.970  1.00  0.00           H
ATOM   3636  N   ASN A 239      28.270  42.190  97.890  1.00  0.00           N
ATOM   3637  CA  ASN A 239      29.340  42.810  97.100  1.00  0.00           C
ATOM   3638  C   ASN A 239      29.890  41.760  96.220  1.00  0.00           C
ATOM   3639  O   ASN A 239      30.950  41.890  95.540  1.00  0.00           O
ATOM   3640  CB  ASN A 239      30.420  43.370  98.030  1.00  0.00           C
ATOM   3641  CG  ASN A 239      29.900  44.470  98.900  1.00  0.00           C
ATOM   3642  ND2 ASN A 239      30.830  45.010  99.650  1.00  0.00           N
ATOM   3643  OD1 ASN A 239      28.820  45.030  98.770  1.00  0.00           O
ATOM   3644  HN  ASN A 239      28.550  41.740  98.730  1.00  0.00           H
ATOM   3645  HA  ASN A 239      29.110  43.730  96.570  1.00  0.00           H
ATOM   3646  HB1 ASN A 239      31.260  43.860  97.470  1.00  0.00           H
ATOM   3647  HB2 ASN A 239      30.840  42.490  98.570  1.00  0.00           H
ATOM   3648 1HD2 ASN A 239      31.750  44.650  99.770  1.00  0.00           H
ATOM   3649 2HD2 ASN A 239      30.580  45.910 100.030  1.00  0.00           H
ATOM   3650  N   GLY A 240      29.220  40.600  96.160  1.00  0.00           N
ATOM   3651  CA  GLY A 240      29.810  39.430  95.490  1.00  0.00           C
ATOM   3652  C   GLY A 240      30.210  39.600  94.050  1.00  0.00           C
ATOM   3653  O   GLY A 240      29.850  40.550  93.290  1.00  0.00           O
ATOM   3654  HN  GLY A 240      28.420  40.470  96.740  1.00  0.00           H
ATOM   3655  HA1 GLY A 240      30.730  39.200  95.990  1.00  0.00           H
ATOM   3656  HA2 GLY A 240      29.100  38.630  95.430  1.00  0.00           H
ATOM   3657  N   ILE A 241      30.960  38.650  93.510  1.00  0.00           N
ATOM   3658  CA  ILE A 241      31.540  38.620  92.120  1.00  0.00           C
ATOM   3659  C   ILE A 241      30.340  38.690  91.140  1.00  0.00           C
ATOM   3660  O   ILE A 241      29.250  38.100  91.430  1.00  0.00           O
ATOM   3661  CB  ILE A 241      32.390  37.440  91.810  1.00  0.00           C
ATOM   3662  CG1 ILE A 241      33.420  37.100  92.940  1.00  0.00           C
ATOM   3663  CG2 ILE A 241      33.140  37.640  90.490  1.00  0.00           C
ATOM   3664  CD  ILE A 241      34.490  38.080  93.330  1.00  0.00           C
ATOM   3665  HN  ILE A 241      31.210  37.920  94.150  1.00  0.00           H
ATOM   3666  HA  ILE A 241      32.180  39.490  91.970  1.00  0.00           H
ATOM   3667  HB  ILE A 241      31.740  36.540  91.760  1.00  0.00           H
ATOM   3668 1HG1 ILE A 241      33.930  36.130  92.690  1.00  0.00           H
ATOM   3669 2HG1 ILE A 241      32.760  36.860  93.800  1.00  0.00           H
ATOM   3670 1HG2 ILE A 241      33.870  36.800  90.530  1.00  0.00           H
ATOM   3671 2HG2 ILE A 241      32.560  37.730  89.550  1.00  0.00           H
ATOM   3672 3HG2 ILE A 241      33.770  38.560  90.520  1.00  0.00           H
ATOM   3673  HD1 ILE A 241      35.180  37.610  94.050  1.00  0.00           H
ATOM   3674  HD2 ILE A 241      35.080  38.320  92.410  1.00  0.00           H
ATOM   3675  HD3 ILE A 241      33.930  38.930  93.770  1.00  0.00           H
ATOM   3676  N   SER A 242      30.370  39.410  90.010  1.00  0.00           N
ATOM   3677  CA  SER A 242      29.350  39.330  88.930  1.00  0.00           C
ATOM   3678  C   SER A 242      30.040  38.780  87.660  1.00  0.00           C
ATOM   3679  O   SER A 242      31.230  38.770  87.500  1.00  0.00           O
ATOM   3680  CB  SER A 242      28.580  40.650  88.550  1.00  0.00           C
ATOM   3681  OG  SER A 242      28.180  41.380  89.680  1.00  0.00           O
ATOM   3682  HN  SER A 242      31.150  40.030  89.910  1.00  0.00           H
ATOM   3683  HA  SER A 242      28.700  38.510  89.220  1.00  0.00           H
ATOM   3684  HB1 SER A 242      27.720  40.490  87.870  1.00  0.00           H
ATOM   3685  HB2 SER A 242      29.310  41.300  88.030  1.00  0.00           H
ATOM   3686  HG1 SER A 242      28.960  41.700  90.120  1.00  0.00           H
ATOM   3687  N   GLN A 243      29.170  38.360  86.650  1.00  0.00           N
ATOM   3688  CA  GLN A 243      29.620  37.950  85.330  1.00  0.00           C
ATOM   3689  C   GLN A 243      30.340  38.980  84.470  1.00  0.00           C
ATOM   3690  O   GLN A 243      29.960  40.170  84.370  1.00  0.00           O
ATOM   3691  CB  GLN A 243      28.420  37.300  84.530  1.00  0.00           C
ATOM   3692  CG  GLN A 243      27.880  36.070  85.250  1.00  0.00           C
ATOM   3693  CD  GLN A 243      28.750  34.780  84.940  1.00  0.00           C
ATOM   3694  NE2 GLN A 243      28.420  34.030  83.960  1.00  0.00           N
ATOM   3695  OE1 GLN A 243      29.800  34.560  85.580  1.00  0.00           O
ATOM   3696  HN  GLN A 243      28.180  38.480  86.740  1.00  0.00           H
ATOM   3697  HA  GLN A 243      30.370  37.210  85.580  1.00  0.00           H
ATOM   3698  HB1 GLN A 243      28.700  36.970  83.500  1.00  0.00           H
ATOM   3699  HB2 GLN A 243      27.530  37.960  84.500  1.00  0.00           H
ATOM   3700  HG1 GLN A 243      26.870  35.910  84.820  1.00  0.00           H
ATOM   3701  HG2 GLN A 243      27.940  36.180  86.350  1.00  0.00           H
ATOM   3702 1HE2 GLN A 243      27.660  34.230  83.350  1.00  0.00           H
ATOM   3703 2HE2 GLN A 243      29.070  33.330  83.680  1.00  0.00           H
ATOM   3704  N   SER A 244      31.430  38.500  83.760  1.00  0.00           N
ATOM   3705  CA  SER A 244      32.250  39.330  82.900  1.00  0.00           C
ATOM   3706  C   SER A 244      31.430  39.790  81.660  1.00  0.00           C
ATOM   3707  O   SER A 244      30.770  39.090  80.920  1.00  0.00           O
ATOM   3708  CB  SER A 244      33.660  38.660  82.680  1.00  0.00           C
ATOM   3709  OG  SER A 244      34.400  39.280  81.610  1.00  0.00           O
ATOM   3710  HN  SER A 244      31.750  37.560  83.840  1.00  0.00           H
ATOM   3711  HA  SER A 244      32.480  40.240  83.450  1.00  0.00           H
ATOM   3712  HB1 SER A 244      33.390  37.610  82.410  1.00  0.00           H
ATOM   3713  HB2 SER A 244      34.260  38.670  83.600  1.00  0.00           H
ATOM   3714  HG1 SER A 244      35.280  39.240  81.980  1.00  0.00           H
ATOM   3715  N   LYS A 245      31.550  41.160  81.400  1.00  0.00           N
ATOM   3716  CA  LYS A 245      30.970  41.740  80.200  1.00  0.00           C
ATOM   3717  C   LYS A 245      32.020  42.190  79.160  1.00  0.00           C
ATOM   3718  O   LYS A 245      31.830  42.660  78.020  1.00  0.00           O
ATOM   3719  CB  LYS A 245      30.050  42.860  80.590  1.00  0.00           C
ATOM   3720  CG  LYS A 245      28.930  42.490  81.540  1.00  0.00           C
ATOM   3721  CD  LYS A 245      27.920  43.580  81.780  1.00  0.00           C
ATOM   3722  CE  LYS A 245      26.840  43.090  82.770  1.00  0.00           C
ATOM   3723  NZ  LYS A 245      25.770  44.080  82.840  1.00  0.00           N
ATOM   3724  HN  LYS A 245      32.200  41.770  81.880  1.00  0.00           H
ATOM   3725  HA  LYS A 245      30.370  41.010  79.690  1.00  0.00           H
ATOM   3726  HB1 LYS A 245      29.620  43.270  79.650  1.00  0.00           H
ATOM   3727  HB2 LYS A 245      30.650  43.560  81.200  1.00  0.00           H
ATOM   3728  HG1 LYS A 245      29.300  42.170  82.540  1.00  0.00           H
ATOM   3729  HG2 LYS A 245      28.450  41.560  81.160  1.00  0.00           H
ATOM   3730  HD1 LYS A 245      28.560  44.430  82.110  1.00  0.00           H
ATOM   3731  HD2 LYS A 245      27.450  43.900  80.830  1.00  0.00           H
ATOM   3732  HE1 LYS A 245      27.320  42.960  83.770  1.00  0.00           H
ATOM   3733  HE2 LYS A 245      26.350  42.100  82.620  1.00  0.00           H
ATOM   3734  HZ1 LYS A 245      26.060  45.080  82.940  1.00  0.00           H
ATOM   3735  HZ2 LYS A 245      25.220  43.940  81.970  1.00  0.00           H
ATOM   3736  HZ3 LYS A 245      25.190  43.940  83.700  1.00  0.00           H
ATOM   3737  N   GLU A 246      33.250  41.810  79.470  1.00  0.00           N
ATOM   3738  CA  GLU A 246      34.450  42.110  78.720  1.00  0.00           C
ATOM   3739  C   GLU A 246      34.720  41.050  77.630  1.00  0.00           C
ATOM   3740  O   GLU A 246      34.410  39.840  77.790  1.00  0.00           O
ATOM   3741  CB  GLU A 246      35.630  42.040  79.710  1.00  0.00           C
ATOM   3742  CG  GLU A 246      35.870  43.140  80.710  1.00  0.00           C
ATOM   3743  CD  GLU A 246      36.910  42.650  81.730  1.00  0.00           C
ATOM   3744  OE1 GLU A 246      38.120  42.600  81.430  1.00  0.00           O
ATOM   3745  OE2 GLU A 246      36.520  42.340  82.900  1.00  0.00           O
ATOM   3746  HN  GLU A 246      33.410  41.440  80.390  1.00  0.00           H
ATOM   3747  HA  GLU A 246      34.380  43.020  78.140  1.00  0.00           H
ATOM   3748  HB1 GLU A 246      36.560  41.970  79.130  1.00  0.00           H
ATOM   3749  HB2 GLU A 246      35.480  41.110  80.300  1.00  0.00           H
ATOM   3750  HG1 GLU A 246      34.910  43.300  81.260  1.00  0.00           H
ATOM   3751  HG2 GLU A 246      36.140  44.080  80.190  1.00  0.00           H
ATOM   3752  N   ARG A 247      35.200  41.480  76.500  1.00  0.00           N
ATOM   3753  CA  ARG A 247      35.480  40.620  75.360  1.00  0.00           C
ATOM   3754  C   ARG A 247      36.860  41.030  74.800  1.00  0.00           C
ATOM   3755  O   ARG A 247      37.270  40.600  73.650  1.00  0.00           O
ATOM   3756  CB  ARG A 247      34.330  40.670  74.280  1.00  0.00           C
ATOM   3757  CG  ARG A 247      32.990  40.010  74.710  1.00  0.00           C
ATOM   3758  CD  ARG A 247      31.940  39.850  73.620  1.00  0.00           C
ATOM   3759  NE  ARG A 247      32.010  38.500  73.060  1.00  0.00           N
ATOM   3760  CZ  ARG A 247      31.040  37.940  72.230  1.00  0.00           C
ATOM   3761  NH1 ARG A 247      30.030  38.530  71.700  1.00  0.00           N
ATOM   3762  NH2 ARG A 247      31.170  36.680  71.930  1.00  0.00           N
ATOM   3763  HN  ARG A 247      35.370  42.460  76.450  1.00  0.00           H
ATOM   3764  HA  ARG A 247      35.580  39.610  75.690  1.00  0.00           H
ATOM   3765  HB1 ARG A 247      34.530  40.060  73.370  1.00  0.00           H
ATOM   3766  HB2 ARG A 247      34.120  41.730  74.020  1.00  0.00           H
ATOM   3767  HG1 ARG A 247      32.570  40.780  75.390  1.00  0.00           H
ATOM   3768  HG2 ARG A 247      33.210  39.070  75.250  1.00  0.00           H
ATOM   3769  HD1 ARG A 247      32.180  40.570  72.800  1.00  0.00           H
ATOM   3770  HD2 ARG A 247      30.920  40.010  74.030  1.00  0.00           H
ATOM   3771  HE  ARG A 247      32.680  37.840  73.410  1.00  0.00           H
ATOM   3772 1HH1 ARG A 247      30.170  39.510  71.580  1.00  0.00           H
ATOM   3773 2HH1 ARG A 247      29.230  38.180  71.200  1.00  0.00           H
ATOM   3774 1HH2 ARG A 247      31.490  36.110  72.690  1.00  0.00           H
ATOM   3775 2HH2 ARG A 247      30.570  36.370  71.200  1.00  0.00           H
ATOM   3776  N   LYS A 248      37.600  41.930  75.510  1.00  0.00           N
ATOM   3777  CA  LYS A 248      38.810  42.610  75.030  1.00  0.00           C
ATOM   3778  C   LYS A 248      39.780  41.920  74.090  1.00  0.00           C
ATOM   3779  O   LYS A 248      40.020  42.370  73.000  1.00  0.00           O
ATOM   3780  CB  LYS A 248      39.610  43.030  76.300  1.00  0.00           C
ATOM   3781  CG  LYS A 248      39.050  44.150  77.190  1.00  0.00           C
ATOM   3782  CD  LYS A 248      39.180  44.020  78.710  1.00  0.00           C
ATOM   3783  CE  LYS A 248      38.700  45.230  79.520  1.00  0.00           C
ATOM   3784  NZ  LYS A 248      39.110  45.050  80.930  1.00  0.00           N
ATOM   3785  HN  LYS A 248      37.480  41.980  76.490  1.00  0.00           H
ATOM   3786  HA  LYS A 248      38.570  43.520  74.490  1.00  0.00           H
ATOM   3787  HB1 LYS A 248      40.660  43.270  76.050  1.00  0.00           H
ATOM   3788  HB2 LYS A 248      39.680  42.180  77.020  1.00  0.00           H
ATOM   3789  HG1 LYS A 248      37.950  44.250  77.060  1.00  0.00           H
ATOM   3790  HG2 LYS A 248      39.500  45.110  76.880  1.00  0.00           H
ATOM   3791  HD1 LYS A 248      38.500  43.190  79.010  1.00  0.00           H
ATOM   3792  HD2 LYS A 248      40.230  43.710  78.880  1.00  0.00           H
ATOM   3793  HE1 LYS A 248      37.630  45.530  79.480  1.00  0.00           H
ATOM   3794  HE2 LYS A 248      39.360  46.070  79.210  1.00  0.00           H
ATOM   3795  HZ1 LYS A 248      38.710  45.820  81.510  1.00  0.00           H
ATOM   3796  HZ2 LYS A 248      38.800  44.140  81.300  1.00  0.00           H
ATOM   3797  HZ3 LYS A 248      40.150  45.060  80.890  1.00  0.00           H
ATOM   3798  N   ALA A 249      40.290  40.830  74.530  1.00  0.00           N
ATOM   3799  CA  ALA A 249      41.180  39.960  73.760  1.00  0.00           C
ATOM   3800  C   ALA A 249      40.510  39.460  72.460  1.00  0.00           C
ATOM   3801  O   ALA A 249      41.130  39.480  71.440  1.00  0.00           O
ATOM   3802  CB  ALA A 249      41.710  38.740  74.600  1.00  0.00           C
ATOM   3803  HN  ALA A 249      40.100  40.460  75.440  1.00  0.00           H
ATOM   3804  HA  ALA A 249      42.070  40.490  73.420  1.00  0.00           H
ATOM   3805  HB1 ALA A 249      40.750  38.340  74.990  1.00  0.00           H
ATOM   3806  HB2 ALA A 249      42.310  37.930  74.140  1.00  0.00           H
ATOM   3807  HB3 ALA A 249      42.290  39.140  75.470  1.00  0.00           H
ATOM   3808  N   VAL A 250      39.250  38.920  72.410  1.00  0.00           N
ATOM   3809  CA  VAL A 250      38.480  38.680  71.210  1.00  0.00           C
ATOM   3810  C   VAL A 250      38.150  39.960  70.390  1.00  0.00           C
ATOM   3811  O   VAL A 250      38.250  39.910  69.170  1.00  0.00           O
ATOM   3812  CB  VAL A 250      37.100  38.250  71.650  1.00  0.00           C
ATOM   3813  CG1 VAL A 250      36.220  37.920  70.470  1.00  0.00           C
ATOM   3814  CG2 VAL A 250      37.290  36.820  72.410  1.00  0.00           C
ATOM   3815  HN  VAL A 250      38.660  39.000  73.210  1.00  0.00           H
ATOM   3816  HA  VAL A 250      38.970  37.940  70.590  1.00  0.00           H
ATOM   3817  HB  VAL A 250      36.580  38.820  72.450  1.00  0.00           H
ATOM   3818 1HG1 VAL A 250      35.370  37.260  70.780  1.00  0.00           H
ATOM   3819 2HG1 VAL A 250      35.800  38.880  70.100  1.00  0.00           H
ATOM   3820 3HG1 VAL A 250      36.880  37.500  69.690  1.00  0.00           H
ATOM   3821 1HG2 VAL A 250      36.310  36.400  72.700  1.00  0.00           H
ATOM   3822 2HG2 VAL A 250      37.910  36.240  71.690  1.00  0.00           H
ATOM   3823 3HG2 VAL A 250      37.870  36.860  73.360  1.00  0.00           H
ATOM   3824  N   LYS A 251      37.770  41.150  70.950  1.00  0.00           N
ATOM   3825  CA  LYS A 251      37.520  42.350  70.140  1.00  0.00           C
ATOM   3826  C   LYS A 251      38.900  42.770  69.390  1.00  0.00           C
ATOM   3827  O   LYS A 251      39.000  43.030  68.190  1.00  0.00           O
ATOM   3828  CB  LYS A 251      36.950  43.550  70.920  1.00  0.00           C
ATOM   3829  CG  LYS A 251      35.630  43.270  71.540  1.00  0.00           C
ATOM   3830  CD  LYS A 251      34.590  42.560  70.710  1.00  0.00           C
ATOM   3831  CE  LYS A 251      34.110  43.450  69.590  1.00  0.00           C
ATOM   3832  NZ  LYS A 251      33.000  44.370  69.940  1.00  0.00           N
ATOM   3833  HN  LYS A 251      37.590  41.220  71.920  1.00  0.00           H
ATOM   3834  HA  LYS A 251      36.790  42.160  69.360  1.00  0.00           H
ATOM   3835  HB1 LYS A 251      36.800  44.460  70.280  1.00  0.00           H
ATOM   3836  HB2 LYS A 251      37.600  43.970  71.720  1.00  0.00           H
ATOM   3837  HG1 LYS A 251      35.260  44.240  71.920  1.00  0.00           H
ATOM   3838  HG2 LYS A 251      35.760  42.620  72.440  1.00  0.00           H
ATOM   3839  HD1 LYS A 251      34.960  41.640  70.220  1.00  0.00           H
ATOM   3840  HD2 LYS A 251      33.780  42.170  71.380  1.00  0.00           H
ATOM   3841  HE1 LYS A 251      33.690  42.760  68.810  1.00  0.00           H
ATOM   3842  HE2 LYS A 251      34.910  44.080  69.170  1.00  0.00           H
ATOM   3843  HZ1 LYS A 251      33.310  45.100  70.610  1.00  0.00           H
ATOM   3844  HZ2 LYS A 251      32.440  44.900  69.250  1.00  0.00           H
ATOM   3845  HZ3 LYS A 251      32.360  43.860  70.590  1.00  0.00           H
ATOM   3846  N   THR A 252      40.000  42.650  70.140  1.00  0.00           N
ATOM   3847  CA  THR A 252      41.370  42.760  69.530  1.00  0.00           C
ATOM   3848  C   THR A 252      41.750  41.710  68.560  1.00  0.00           C
ATOM   3849  O   THR A 252      42.250  41.950  67.530  1.00  0.00           O
ATOM   3850  CB  THR A 252      42.490  42.950  70.510  1.00  0.00           C
ATOM   3851  CG2 THR A 252      43.880  43.140  69.910  1.00  0.00           C
ATOM   3852  OG1 THR A 252      42.420  44.170  71.230  1.00  0.00           O
ATOM   3853  HN  THR A 252      39.990  42.250  71.050  1.00  0.00           H
ATOM   3854  HA  THR A 252      41.310  43.670  68.960  1.00  0.00           H
ATOM   3855  HB  THR A 252      42.420  42.080  71.180  1.00  0.00           H
ATOM   3856  HG1 THR A 252      41.600  44.090  71.720  1.00  0.00           H
ATOM   3857 1HG2 THR A 252      44.600  43.450  70.710  1.00  0.00           H
ATOM   3858 2HG2 THR A 252      44.230  42.150  69.570  1.00  0.00           H
ATOM   3859 3HG2 THR A 252      43.970  43.850  69.060  1.00  0.00           H
ATOM   3860  N   LEU A 253      41.580  40.480  68.940  1.00  0.00           N
ATOM   3861  CA  LEU A 253      42.050  39.420  68.070  1.00  0.00           C
ATOM   3862  C   LEU A 253      41.260  39.380  66.750  1.00  0.00           C
ATOM   3863  O   LEU A 253      41.860  39.290  65.680  1.00  0.00           O
ATOM   3864  CB  LEU A 253      42.010  38.050  68.800  1.00  0.00           C
ATOM   3865  CG  LEU A 253      42.610  36.850  68.130  1.00  0.00           C
ATOM   3866  CD1 LEU A 253      44.100  37.130  67.770  1.00  0.00           C
ATOM   3867  CD2 LEU A 253      42.410  35.600  69.000  1.00  0.00           C
ATOM   3868  HN  LEU A 253      41.110  40.210  69.770  1.00  0.00           H
ATOM   3869  HA  LEU A 253      43.100  39.570  67.840  1.00  0.00           H
ATOM   3870  HB1 LEU A 253      40.980  37.780  69.110  1.00  0.00           H
ATOM   3871  HB2 LEU A 253      42.540  38.220  69.760  1.00  0.00           H
ATOM   3872  HG  LEU A 253      42.130  36.750  67.140  1.00  0.00           H
ATOM   3873 1HD1 LEU A 253      44.270  37.720  66.840  1.00  0.00           H
ATOM   3874 2HD1 LEU A 253      44.650  37.710  68.520  1.00  0.00           H
ATOM   3875 3HD1 LEU A 253      44.730  36.220  67.610  1.00  0.00           H
ATOM   3876 1HD2 LEU A 253      42.910  35.710  69.980  1.00  0.00           H
ATOM   3877 2HD2 LEU A 253      41.340  35.430  69.200  1.00  0.00           H
ATOM   3878 3HD2 LEU A 253      42.900  34.710  68.560  1.00  0.00           H
ATOM   3879  N   GLY A 254      39.910  39.640  66.800  1.00  0.00           N
ATOM   3880  CA  GLY A 254      39.000  39.790  65.590  1.00  0.00           C
ATOM   3881  C   GLY A 254      39.350  40.860  64.630  1.00  0.00           C
ATOM   3882  O   GLY A 254      39.010  40.850  63.450  1.00  0.00           O
ATOM   3883  HN  GLY A 254      39.470  39.770  67.700  1.00  0.00           H
ATOM   3884  HA1 GLY A 254      39.020  38.830  65.100  1.00  0.00           H
ATOM   3885  HA2 GLY A 254      38.010  40.090  65.900  1.00  0.00           H
ATOM   3886  N   ILE A 255      39.990  41.940  65.080  1.00  0.00           N
ATOM   3887  CA  ILE A 255      40.200  43.120  64.260  1.00  0.00           C
ATOM   3888  C   ILE A 255      41.550  42.840  63.580  1.00  0.00           C
ATOM   3889  O   ILE A 255      41.740  43.270  62.430  1.00  0.00           O
ATOM   3890  CB  ILE A 255      40.160  44.460  65.100  1.00  0.00           C
ATOM   3891  CG1 ILE A 255      39.730  45.670  64.230  1.00  0.00           C
ATOM   3892  CG2 ILE A 255      41.480  44.920  65.810  1.00  0.00           C
ATOM   3893  CD  ILE A 255      38.920  46.730  64.970  1.00  0.00           C
ATOM   3894  HN  ILE A 255      40.240  41.980  66.050  1.00  0.00           H
ATOM   3895  HA  ILE A 255      39.450  43.130  63.480  1.00  0.00           H
ATOM   3896  HB  ILE A 255      39.350  44.280  65.850  1.00  0.00           H
ATOM   3897 1HG1 ILE A 255      39.110  45.210  63.440  1.00  0.00           H
ATOM   3898 2HG1 ILE A 255      40.630  46.040  63.700  1.00  0.00           H
ATOM   3899 1HG2 ILE A 255      41.790  44.260  66.650  1.00  0.00           H
ATOM   3900 2HG2 ILE A 255      42.310  44.920  65.080  1.00  0.00           H
ATOM   3901 3HG2 ILE A 255      41.470  45.900  66.320  1.00  0.00           H
ATOM   3902  HD1 ILE A 255      39.620  47.340  65.580  1.00  0.00           H
ATOM   3903  HD2 ILE A 255      38.530  47.390  64.170  1.00  0.00           H
ATOM   3904  HD3 ILE A 255      38.200  46.170  65.580  1.00  0.00           H
ATOM   3905  N   VAL A 256      42.460  42.120  64.250  1.00  0.00           N
ATOM   3906  CA  VAL A 256      43.840  41.690  63.740  1.00  0.00           C
ATOM   3907  C   VAL A 256      43.740  40.580  62.780  1.00  0.00           C
ATOM   3908  O   VAL A 256      44.420  40.640  61.740  1.00  0.00           O
ATOM   3909  CB  VAL A 256      44.630  41.340  64.980  1.00  0.00           C
ATOM   3910  CG1 VAL A 256      45.810  40.390  64.790  1.00  0.00           C
ATOM   3911  CG2 VAL A 256      45.070  42.600  65.740  1.00  0.00           C
ATOM   3912  HN  VAL A 256      42.300  41.870  65.210  1.00  0.00           H
ATOM   3913  HA  VAL A 256      44.320  42.570  63.320  1.00  0.00           H
ATOM   3914  HB  VAL A 256      43.920  40.850  65.680  1.00  0.00           H
ATOM   3915 1HG1 VAL A 256      45.500  39.320  64.770  1.00  0.00           H
ATOM   3916 2HG1 VAL A 256      46.410  40.630  63.890  1.00  0.00           H
ATOM   3917 3HG1 VAL A 256      46.520  40.500  65.630  1.00  0.00           H
ATOM   3918 1HG2 VAL A 256      44.250  43.320  65.970  1.00  0.00           H
ATOM   3919 2HG2 VAL A 256      45.500  42.320  66.710  1.00  0.00           H
ATOM   3920 3HG2 VAL A 256      45.750  43.140  65.050  1.00  0.00           H
ATOM   3921  N   MET A 257      42.820  39.660  62.960  1.00  0.00           N
ATOM   3922  CA  MET A 257      42.260  38.880  61.890  1.00  0.00           C
ATOM   3923  C   MET A 257      41.560  39.740  60.840  1.00  0.00           C
ATOM   3924  O   MET A 257      41.900  39.530  59.660  1.00  0.00           O
ATOM   3925  CB  MET A 257      41.380  37.740  62.480  1.00  0.00           C
ATOM   3926  CG  MET A 257      42.300  36.650  63.120  1.00  0.00           C
ATOM   3927  SD  MET A 257      42.800  35.310  61.960  1.00  0.00           S
ATOM   3928  CE  MET A 257      43.410  34.110  63.260  1.00  0.00           C
ATOM   3929  HN  MET A 257      42.500  39.620  63.910  1.00  0.00           H
ATOM   3930  HA  MET A 257      43.030  38.390  61.320  1.00  0.00           H
ATOM   3931  HB1 MET A 257      40.800  37.300  61.640  1.00  0.00           H
ATOM   3932  HB2 MET A 257      40.670  38.120  63.250  1.00  0.00           H
ATOM   3933  HG1 MET A 257      41.720  36.110  63.900  1.00  0.00           H
ATOM   3934  HG2 MET A 257      43.120  37.070  63.750  1.00  0.00           H
ATOM   3935  HE1 MET A 257      42.940  34.330  64.260  1.00  0.00           H
ATOM   3936  HE2 MET A 257      43.260  33.050  62.980  1.00  0.00           H
ATOM   3937  HE3 MET A 257      44.500  34.190  63.420  1.00  0.00           H
ATOM   3938  N   GLY A 258      40.530  40.560  61.140  1.00  0.00           N
ATOM   3939  CA  GLY A 258      39.580  41.230  60.230  1.00  0.00           C
ATOM   3940  C   GLY A 258      40.190  41.920  59.070  1.00  0.00           C
ATOM   3941  O   GLY A 258      39.830  41.740  57.930  1.00  0.00           O
ATOM   3942  HN  GLY A 258      40.330  40.550  62.120  1.00  0.00           H
ATOM   3943  HA1 GLY A 258      38.910  40.430  59.930  1.00  0.00           H
ATOM   3944  HA2 GLY A 258      39.120  41.980  60.860  1.00  0.00           H
ATOM   3945  N   VAL A 259      41.380  42.540  59.350  1.00  0.00           N
ATOM   3946  CA  VAL A 259      42.240  43.270  58.380  1.00  0.00           C
ATOM   3947  C   VAL A 259      42.680  42.360  57.200  1.00  0.00           C
ATOM   3948  O   VAL A 259      42.740  42.790  56.030  1.00  0.00           O
ATOM   3949  CB  VAL A 259      43.420  43.770  59.260  1.00  0.00           C
ATOM   3950  CG1 VAL A 259      44.720  44.080  58.460  1.00  0.00           C
ATOM   3951  CG2 VAL A 259      43.000  45.070  59.990  1.00  0.00           C
ATOM   3952  HN  VAL A 259      41.450  42.580  60.340  1.00  0.00           H
ATOM   3953  HA  VAL A 259      41.720  44.120  57.940  1.00  0.00           H
ATOM   3954  HB  VAL A 259      43.660  43.020  60.030  1.00  0.00           H
ATOM   3955 1HG1 VAL A 259      44.720  44.920  57.740  1.00  0.00           H
ATOM   3956 2HG1 VAL A 259      45.640  44.270  59.060  1.00  0.00           H
ATOM   3957 3HG1 VAL A 259      45.050  43.180  57.900  1.00  0.00           H
ATOM   3958 1HG2 VAL A 259      43.860  45.440  60.580  1.00  0.00           H
ATOM   3959 2HG2 VAL A 259      42.570  45.820  59.300  1.00  0.00           H
ATOM   3960 3HG2 VAL A 259      42.250  44.790  60.760  1.00  0.00           H
ATOM   3961  N   PHE A 260      43.150  41.120  57.490  1.00  0.00           N
ATOM   3962  CA  PHE A 260      43.680  40.130  56.550  1.00  0.00           C
ATOM   3963  C   PHE A 260      42.600  39.430  55.720  1.00  0.00           C
ATOM   3964  O   PHE A 260      42.760  39.130  54.560  1.00  0.00           O
ATOM   3965  CB  PHE A 260      44.700  39.100  57.240  1.00  0.00           C
ATOM   3966  CG  PHE A 260      45.500  38.140  56.360  1.00  0.00           C
ATOM   3967  CD1 PHE A 260      46.600  38.690  55.670  1.00  0.00           C
ATOM   3968  CD2 PHE A 260      45.350  36.710  56.410  1.00  0.00           C
ATOM   3969  CE1 PHE A 260      47.420  37.890  54.860  1.00  0.00           C
ATOM   3970  CE2 PHE A 260      46.230  35.950  55.650  1.00  0.00           C
ATOM   3971  CZ  PHE A 260      47.270  36.470  54.950  1.00  0.00           C
ATOM   3972  HN  PHE A 260      43.170  40.810  58.440  1.00  0.00           H
ATOM   3973  HA  PHE A 260      44.200  40.670  55.770  1.00  0.00           H
ATOM   3974  HB1 PHE A 260      44.120  38.540  58.020  1.00  0.00           H
ATOM   3975  HB2 PHE A 260      45.490  39.600  57.840  1.00  0.00           H
ATOM   3976  HD1 PHE A 260      46.700  39.770  55.760  1.00  0.00           H
ATOM   3977  HD2 PHE A 260      44.580  36.260  57.020  1.00  0.00           H
ATOM   3978  HE1 PHE A 260      48.200  38.280  54.220  1.00  0.00           H
ATOM   3979  HE2 PHE A 260      46.040  34.890  55.560  1.00  0.00           H
ATOM   3980  HZ  PHE A 260      47.910  35.820  54.380  1.00  0.00           H
ATOM   3981  N   LEU A 261      41.390  39.280  56.320  1.00  0.00           N
ATOM   3982  CA  LEU A 261      40.270  38.500  55.740  1.00  0.00           C
ATOM   3983  C   LEU A 261      39.430  39.200  54.560  1.00  0.00           C
ATOM   3984  O   LEU A 261      38.760  38.570  53.750  1.00  0.00           O
ATOM   3985  CB  LEU A 261      39.200  38.100  56.850  1.00  0.00           C
ATOM   3986  CG  LEU A 261      39.820  37.470  58.140  1.00  0.00           C
ATOM   3987  CD1 LEU A 261      38.880  36.780  59.090  1.00  0.00           C
ATOM   3988  CD2 LEU A 261      41.040  36.530  58.010  1.00  0.00           C
ATOM   3989  HN  LEU A 261      41.240  39.710  57.210  1.00  0.00           H
ATOM   3990  HA  LEU A 261      40.710  37.630  55.260  1.00  0.00           H
ATOM   3991  HB1 LEU A 261      38.420  37.460  56.380  1.00  0.00           H
ATOM   3992  HB2 LEU A 261      38.700  39.030  57.170  1.00  0.00           H
ATOM   3993  HG  LEU A 261      40.160  38.390  58.670  1.00  0.00           H
ATOM   3994 1HD1 LEU A 261      38.040  37.430  59.390  1.00  0.00           H
ATOM   3995 2HD1 LEU A 261      38.420  35.850  58.680  1.00  0.00           H
ATOM   3996 3HD1 LEU A 261      39.500  36.520  59.970  1.00  0.00           H
ATOM   3997 1HD2 LEU A 261      40.940  35.740  58.800  1.00  0.00           H
ATOM   3998 2HD2 LEU A 261      40.970  36.090  57.000  1.00  0.00           H
ATOM   3999 3HD2 LEU A 261      42.030  37.040  58.020  1.00  0.00           H
ATOM   4000  N   ILE A 262      39.510  40.530  54.500  1.00  0.00           N
ATOM   4001  CA  ILE A 262      38.660  41.260  53.530  1.00  0.00           C
ATOM   4002  C   ILE A 262      39.540  41.800  52.390  1.00  0.00           C
ATOM   4003  O   ILE A 262      38.980  42.270  51.340  1.00  0.00           O
ATOM   4004  CB  ILE A 262      37.840  42.380  54.290  1.00  0.00           C
ATOM   4005  CG1 ILE A 262      38.670  43.420  55.030  1.00  0.00           C
ATOM   4006  CG2 ILE A 262      36.700  41.770  55.200  1.00  0.00           C
ATOM   4007  CD  ILE A 262      37.880  44.650  55.450  1.00  0.00           C
ATOM   4008  HN  ILE A 262      39.800  41.040  55.310  1.00  0.00           H
ATOM   4009  HA  ILE A 262      37.920  40.660  53.060  1.00  0.00           H
ATOM   4010  HB  ILE A 262      37.380  42.860  53.400  1.00  0.00           H
ATOM   4011 1HG1 ILE A 262      39.520  43.670  54.360  1.00  0.00           H
ATOM   4012 2HG1 ILE A 262      39.080  42.940  55.940  1.00  0.00           H
ATOM   4013 1HG2 ILE A 262      36.160  41.070  54.530  1.00  0.00           H
ATOM   4014 2HG2 ILE A 262      37.120  41.440  56.180  1.00  0.00           H
ATOM   4015 3HG2 ILE A 262      35.910  42.540  55.320  1.00  0.00           H
ATOM   4016  HD1 ILE A 262      37.050  44.490  56.180  1.00  0.00           H
ATOM   4017  HD2 ILE A 262      38.550  45.380  55.950  1.00  0.00           H
ATOM   4018  HD3 ILE A 262      37.310  45.060  54.590  1.00  0.00           H
ATOM   4019  N   CYS A 263      40.830  41.820  52.590  1.00  0.00           N
ATOM   4020  CA  CYS A 263      41.940  42.330  51.780  1.00  0.00           C
ATOM   4021  C   CYS A 263      42.790  41.320  51.050  1.00  0.00           C
ATOM   4022  O   CYS A 263      42.480  40.890  49.960  1.00  0.00           O
ATOM   4023  CB  CYS A 263      42.800  43.380  52.590  1.00  0.00           C
ATOM   4024  SG  CYS A 263      41.770  44.680  53.360  1.00  0.00           S
ATOM   4025  HN  CYS A 263      41.090  41.220  53.340  1.00  0.00           H
ATOM   4026  HA  CYS A 263      41.490  42.960  51.020  1.00  0.00           H
ATOM   4027  HB1 CYS A 263      43.420  43.830  51.780  1.00  0.00           H
ATOM   4028  HB2 CYS A 263      43.410  42.940  53.410  1.00  0.00           H
ATOM   4029  HG1 CYS A 263      41.270  45.020  52.170  1.00  0.00           H
ATOM   4030  N   TRP A 264      43.890  40.920  51.620  1.00  0.00           N
ATOM   4031  CA  TRP A 264      44.710  39.900  51.060  1.00  0.00           C
ATOM   4032  C   TRP A 264      44.100  38.540  50.860  1.00  0.00           C
ATOM   4033  O   TRP A 264      44.360  37.940  49.840  1.00  0.00           O
ATOM   4034  CB  TRP A 264      46.040  39.750  51.930  1.00  0.00           C
ATOM   4035  CG  TRP A 264      46.900  40.940  51.710  1.00  0.00           C
ATOM   4036  CD1 TRP A 264      47.640  41.530  52.730  1.00  0.00           C
ATOM   4037  CD2 TRP A 264      47.390  41.510  50.510  1.00  0.00           C
ATOM   4038  CE2 TRP A 264      48.410  42.440  50.870  1.00  0.00           C
ATOM   4039  CE3 TRP A 264      47.080  41.300  49.140  1.00  0.00           C
ATOM   4040  NE1 TRP A 264      48.530  42.490  52.170  1.00  0.00           N
ATOM   4041  CZ2 TRP A 264      49.040  43.240  49.920  1.00  0.00           C
ATOM   4042  CZ3 TRP A 264      47.720  42.130  48.260  1.00  0.00           C
ATOM   4043  CH2 TRP A 264      48.590  43.120  48.610  1.00  0.00           C
ATOM   4044  HN  TRP A 264      44.280  41.260  52.470  1.00  0.00           H
ATOM   4045  HA  TRP A 264      44.990  40.180  50.050  1.00  0.00           H
ATOM   4046  HB1 TRP A 264      46.620  38.850  51.630  1.00  0.00           H
ATOM   4047  HB2 TRP A 264      45.820  39.670  53.020  1.00  0.00           H
ATOM   4048  HD1 TRP A 264      47.610  41.260  53.780  1.00  0.00           H
ATOM   4049  HE1 TRP A 264      49.030  43.150  52.690  1.00  0.00           H
ATOM   4050  HE3 TRP A 264      46.340  40.690  48.670  1.00  0.00           H
ATOM   4051  HZ2 TRP A 264      49.770  43.980  50.220  1.00  0.00           H
ATOM   4052  HZ3 TRP A 264      47.460  42.040  47.220  1.00  0.00           H
ATOM   4053  HH2 TRP A 264      49.140  43.670  47.860  1.00  0.00           H
ATOM   4054  N   CYS A 265      43.210  38.030  51.740  1.00  0.00           N
ATOM   4055  CA  CYS A 265      42.540  36.740  51.570  1.00  0.00           C
ATOM   4056  C   CYS A 265      41.700  36.510  50.380  1.00  0.00           C
ATOM   4057  O   CYS A 265      42.020  35.500  49.710  1.00  0.00           O
ATOM   4058  CB  CYS A 265      41.790  36.400  52.930  1.00  0.00           C
ATOM   4059  SG  CYS A 265      42.860  35.930  54.230  1.00  0.00           S
ATOM   4060  HN  CYS A 265      43.110  38.540  52.590  1.00  0.00           H
ATOM   4061  HA  CYS A 265      43.370  36.050  51.490  1.00  0.00           H
ATOM   4062  HB1 CYS A 265      41.160  35.520  52.710  1.00  0.00           H
ATOM   4063  HB2 CYS A 265      41.100  37.240  53.160  1.00  0.00           H
ATOM   4064  HG1 CYS A 265      43.040  37.220  54.450  1.00  0.00           H
ATOM   4065  N   PRO A 266      40.670  37.340  49.930  1.00  0.00           N
ATOM   4066  CA  PRO A 266      39.820  37.130  48.760  1.00  0.00           C
ATOM   4067  C   PRO A 266      40.820  37.300  47.550  1.00  0.00           C
ATOM   4068  O   PRO A 266      40.730  36.550  46.610  1.00  0.00           O
ATOM   4069  CB  PRO A 266      38.720  38.230  48.880  1.00  0.00           C
ATOM   4070  CG  PRO A 266      39.340  39.280  49.790  1.00  0.00           C
ATOM   4071  CD  PRO A 266      40.120  38.410  50.780  1.00  0.00           C
ATOM   4072  HA  PRO A 266      39.480  36.110  48.750  1.00  0.00           H
ATOM   4073  HB1 PRO A 266      37.890  37.770  49.470  1.00  0.00           H
ATOM   4074  HB2 PRO A 266      38.380  38.590  47.890  1.00  0.00           H
ATOM   4075  HG1 PRO A 266      38.630  40.010  50.240  1.00  0.00           H
ATOM   4076  HG2 PRO A 266      40.070  39.790  49.120  1.00  0.00           H
ATOM   4077  HD1 PRO A 266      39.450  38.070  51.590  1.00  0.00           H
ATOM   4078  HD2 PRO A 266      40.920  39.000  51.270  1.00  0.00           H
ATOM   4079  N   PHE A 267      41.690  38.300  47.630  1.00  0.00           N
ATOM   4080  CA  PHE A 267      42.590  38.680  46.550  1.00  0.00           C
ATOM   4081  C   PHE A 267      43.510  37.480  46.180  1.00  0.00           C
ATOM   4082  O   PHE A 267      43.620  37.060  45.000  1.00  0.00           O
ATOM   4083  CB  PHE A 267      43.540  39.900  47.030  1.00  0.00           C
ATOM   4084  CG  PHE A 267      44.610  40.220  46.010  1.00  0.00           C
ATOM   4085  CD1 PHE A 267      44.390  40.660  44.720  1.00  0.00           C
ATOM   4086  CD2 PHE A 267      45.900  39.640  46.270  1.00  0.00           C
ATOM   4087  CE1 PHE A 267      45.420  40.720  43.780  1.00  0.00           C
ATOM   4088  CE2 PHE A 267      46.970  39.710  45.320  1.00  0.00           C
ATOM   4089  CZ  PHE A 267      46.720  40.220  44.060  1.00  0.00           C
ATOM   4090  HN  PHE A 267      41.690  38.820  48.480  1.00  0.00           H
ATOM   4091  HA  PHE A 267      42.070  38.830  45.610  1.00  0.00           H
ATOM   4092  HB1 PHE A 267      44.050  39.710  47.990  1.00  0.00           H
ATOM   4093  HB2 PHE A 267      42.970  40.830  47.240  1.00  0.00           H
ATOM   4094  HD1 PHE A 267      43.440  41.050  44.360  1.00  0.00           H
ATOM   4095  HD2 PHE A 267      46.070  39.230  47.270  1.00  0.00           H
ATOM   4096  HE1 PHE A 267      45.100  40.890  42.760  1.00  0.00           H
ATOM   4097  HE2 PHE A 267      47.970  39.360  45.530  1.00  0.00           H
ATOM   4098  HZ  PHE A 267      47.450  40.010  43.290  1.00  0.00           H
ATOM   4099  N   PHE A 268      44.270  36.890  47.190  1.00  0.00           N
ATOM   4100  CA  PHE A 268      45.130  35.700  46.970  1.00  0.00           C
ATOM   4101  C   PHE A 268      44.430  34.470  46.500  1.00  0.00           C
ATOM   4102  O   PHE A 268      44.950  33.790  45.580  1.00  0.00           O
ATOM   4103  CB  PHE A 268      45.990  35.290  48.180  1.00  0.00           C
ATOM   4104  CG  PHE A 268      47.250  36.150  48.180  1.00  0.00           C
ATOM   4105  CD1 PHE A 268      47.400  37.190  49.160  1.00  0.00           C
ATOM   4106  CD2 PHE A 268      48.200  35.900  47.180  1.00  0.00           C
ATOM   4107  CE1 PHE A 268      48.590  37.970  49.080  1.00  0.00           C
ATOM   4108  CE2 PHE A 268      49.390  36.610  47.190  1.00  0.00           C
ATOM   4109  CZ  PHE A 268      49.580  37.680  48.140  1.00  0.00           C
ATOM   4110  HN  PHE A 268      44.180  37.300  48.080  1.00  0.00           H
ATOM   4111  HA  PHE A 268      45.840  35.880  46.170  1.00  0.00           H
ATOM   4112  HB1 PHE A 268      46.490  34.310  48.110  1.00  0.00           H
ATOM   4113  HB2 PHE A 268      45.340  35.500  49.060  1.00  0.00           H
ATOM   4114  HD1 PHE A 268      46.660  37.370  49.920  1.00  0.00           H
ATOM   4115  HD2 PHE A 268      47.980  35.050  46.550  1.00  0.00           H
ATOM   4116  HE1 PHE A 268      48.860  38.640  49.870  1.00  0.00           H
ATOM   4117  HE2 PHE A 268      50.100  36.410  46.390  1.00  0.00           H
ATOM   4118  HZ  PHE A 268      50.500  38.240  48.260  1.00  0.00           H
ATOM   4119  N   ILE A 269      43.240  34.190  47.030  1.00  0.00           N
ATOM   4120  CA  ILE A 269      42.380  33.010  46.710  1.00  0.00           C
ATOM   4121  C   ILE A 269      41.870  33.040  45.290  1.00  0.00           C
ATOM   4122  O   ILE A 269      41.900  32.080  44.550  1.00  0.00           O
ATOM   4123  CB  ILE A 269      41.520  32.660  47.840  1.00  0.00           C
ATOM   4124  CG1 ILE A 269      42.330  31.920  48.880  1.00  0.00           C
ATOM   4125  CG2 ILE A 269      40.270  31.890  47.390  1.00  0.00           C
ATOM   4126  CD  ILE A 269      41.720  32.020  50.240  1.00  0.00           C
ATOM   4127  HN  ILE A 269      42.810  34.770  47.720  1.00  0.00           H
ATOM   4128  HA  ILE A 269      42.990  32.130  46.610  1.00  0.00           H
ATOM   4129  HB  ILE A 269      41.140  33.590  48.300  1.00  0.00           H
ATOM   4130 1HG1 ILE A 269      43.330  32.410  48.930  1.00  0.00           H
ATOM   4131 2HG1 ILE A 269      42.630  30.860  48.730  1.00  0.00           H
ATOM   4132 1HG2 ILE A 269      40.460  30.840  47.100  1.00  0.00           H
ATOM   4133 2HG2 ILE A 269      39.560  31.750  48.230  1.00  0.00           H
ATOM   4134 3HG2 ILE A 269      39.730  32.470  46.600  1.00  0.00           H
ATOM   4135  HD1 ILE A 269      41.720  33.100  50.530  1.00  0.00           H
ATOM   4136  HD2 ILE A 269      40.680  31.670  50.070  1.00  0.00           H
ATOM   4137  HD3 ILE A 269      42.250  31.420  51.010  1.00  0.00           H
ATOM   4138  N   CYS A 270      41.520  34.270  44.780  1.00  0.00           N
ATOM   4139  CA  CYS A 270      41.180  34.410  43.390  1.00  0.00           C
ATOM   4140  C   CYS A 270      42.430  34.430  42.610  1.00  0.00           C
ATOM   4141  O   CYS A 270      42.430  33.980  41.470  1.00  0.00           O
ATOM   4142  CB  CYS A 270      40.410  35.700  43.200  1.00  0.00           C
ATOM   4143  SG  CYS A 270      38.980  35.720  44.300  1.00  0.00           S
ATOM   4144  HN  CYS A 270      41.670  35.080  45.320  1.00  0.00           H
ATOM   4145  HA  CYS A 270      40.590  33.560  43.120  1.00  0.00           H
ATOM   4146  HB1 CYS A 270      39.950  35.840  42.210  1.00  0.00           H
ATOM   4147  HB2 CYS A 270      41.090  36.560  43.390  1.00  0.00           H
ATOM   4148  HG1 CYS A 270      39.570  36.370  45.290  1.00  0.00           H
ATOM   4149  N   THR A 271      43.580  35.020  43.090  1.00  0.00           N
ATOM   4150  CA  THR A 271      44.850  35.020  42.240  1.00  0.00           C
ATOM   4151  C   THR A 271      45.390  33.650  41.870  1.00  0.00           C
ATOM   4152  O   THR A 271      45.970  33.480  40.770  1.00  0.00           O
ATOM   4153  CB  THR A 271      45.880  35.830  42.970  1.00  0.00           C
ATOM   4154  CG2 THR A 271      47.320  35.750  42.500  1.00  0.00           C
ATOM   4155  OG1 THR A 271      45.620  37.220  42.850  1.00  0.00           O
ATOM   4156  HN  THR A 271      43.590  35.420  44.000  1.00  0.00           H
ATOM   4157  HA  THR A 271      44.690  35.470  41.280  1.00  0.00           H
ATOM   4158  HB  THR A 271      45.900  35.560  44.040  1.00  0.00           H
ATOM   4159  HG1 THR A 271      45.030  37.400  43.590  1.00  0.00           H
ATOM   4160 1HG2 THR A 271      47.940  34.870  42.790  1.00  0.00           H
ATOM   4161 2HG2 THR A 271      47.340  35.900  41.400  1.00  0.00           H
ATOM   4162 3HG2 THR A 271      47.950  36.500  43.040  1.00  0.00           H
ATOM   4163  N   VAL A 272      45.210  32.640  42.710  1.00  0.00           N
ATOM   4164  CA  VAL A 272      45.620  31.260  42.420  1.00  0.00           C
ATOM   4165  C   VAL A 272      44.610  30.560  41.480  1.00  0.00           C
ATOM   4166  O   VAL A 272      44.880  29.520  40.860  1.00  0.00           O
ATOM   4167  CB  VAL A 272      45.850  30.460  43.650  1.00  0.00           C
ATOM   4168  CG1 VAL A 272      44.580  29.720  44.110  1.00  0.00           C
ATOM   4169  CG2 VAL A 272      46.950  29.530  43.460  1.00  0.00           C
ATOM   4170  HN  VAL A 272      44.760  32.660  43.600  1.00  0.00           H
ATOM   4171  HA  VAL A 272      46.520  31.380  41.830  1.00  0.00           H
ATOM   4172  HB  VAL A 272      46.140  31.170  44.440  1.00  0.00           H
ATOM   4173 1HG1 VAL A 272      44.280  28.730  43.710  1.00  0.00           H
ATOM   4174 2HG1 VAL A 272      44.670  29.420  45.180  1.00  0.00           H
ATOM   4175 3HG1 VAL A 272      43.700  30.410  44.070  1.00  0.00           H
ATOM   4176 1HG2 VAL A 272      47.850  30.040  43.070  1.00  0.00           H
ATOM   4177 2HG2 VAL A 272      47.330  28.980  44.360  1.00  0.00           H
ATOM   4178 3HG2 VAL A 272      46.710  28.790  42.660  1.00  0.00           H
ATOM   4179  N   MET A 273      43.330  31.180  41.270  1.00  0.00           N
ATOM   4180  CA  MET A 273      42.370  30.740  40.270  1.00  0.00           C
ATOM   4181  C   MET A 273      42.880  31.030  38.870  1.00  0.00           C
ATOM   4182  O   MET A 273      42.780  30.160  37.980  1.00  0.00           O
ATOM   4183  CB  MET A 273      40.900  31.210  40.460  1.00  0.00           C
ATOM   4184  CG  MET A 273      40.310  30.620  41.730  1.00  0.00           C
ATOM   4185  SD  MET A 273      40.290  28.850  41.910  1.00  0.00           S
ATOM   4186  CE  MET A 273      39.300  28.260  40.500  1.00  0.00           C
ATOM   4187  HN  MET A 273      43.180  32.100  41.620  1.00  0.00           H
ATOM   4188  HA  MET A 273      42.300  29.670  40.400  1.00  0.00           H
ATOM   4189  HB1 MET A 273      40.200  30.920  39.650  1.00  0.00           H
ATOM   4190  HB2 MET A 273      40.890  32.310  40.380  1.00  0.00           H
ATOM   4191  HG1 MET A 273      39.290  31.050  41.780  1.00  0.00           H
ATOM   4192  HG2 MET A 273      40.860  31.070  42.590  1.00  0.00           H
ATOM   4193  HE1 MET A 273      39.010  27.210  40.660  1.00  0.00           H
ATOM   4194  HE2 MET A 273      38.360  28.850  40.630  1.00  0.00           H
ATOM   4195  HE3 MET A 273      39.720  28.450  39.490  1.00  0.00           H
ATOM   4196  N   ASP A 274      43.380  32.250  38.650  1.00  0.00           N
ATOM   4197  CA  ASP A 274      43.650  32.780  37.340  1.00  0.00           C
ATOM   4198  C   ASP A 274      44.560  31.980  36.440  1.00  0.00           C
ATOM   4199  O   ASP A 274      44.060  31.820  35.320  1.00  0.00           O
ATOM   4200  CB  ASP A 274      44.070  34.240  37.460  1.00  0.00           C
ATOM   4201  CG  ASP A 274      42.950  35.250  37.710  1.00  0.00           C
ATOM   4202  OD1 ASP A 274      41.750  34.860  37.740  1.00  0.00           O
ATOM   4203  OD2 ASP A 274      43.190  36.540  37.860  1.00  0.00           O
ATOM   4204  HN  ASP A 274      43.510  32.850  39.440  1.00  0.00           H
ATOM   4205  HA  ASP A 274      42.710  32.790  36.800  1.00  0.00           H
ATOM   4206  HB1 ASP A 274      44.760  34.540  36.640  1.00  0.00           H
ATOM   4207  HB2 ASP A 274      44.830  34.250  38.260  1.00  0.00           H
ATOM   4208  N   PRO A 275      45.720  31.460  36.690  1.00  0.00           N
ATOM   4209  CA  PRO A 275      46.470  30.660  35.790  1.00  0.00           C
ATOM   4210  C   PRO A 275      45.840  29.290  35.550  1.00  0.00           C
ATOM   4211  O   PRO A 275      46.100  28.620  34.570  1.00  0.00           O
ATOM   4212  CB  PRO A 275      47.780  30.490  36.530  1.00  0.00           C
ATOM   4213  CG  PRO A 275      47.560  30.720  37.950  1.00  0.00           C
ATOM   4214  CD  PRO A 275      46.430  31.770  37.890  1.00  0.00           C
ATOM   4215  HA  PRO A 275      46.580  31.150  34.840  1.00  0.00           H
ATOM   4216  HB1 PRO A 275      48.540  31.190  36.140  1.00  0.00           H
ATOM   4217  HB2 PRO A 275      48.180  29.470  36.410  1.00  0.00           H
ATOM   4218  HG1 PRO A 275      48.430  31.060  38.550  1.00  0.00           H
ATOM   4219  HG2 PRO A 275      47.180  29.780  38.410  1.00  0.00           H
ATOM   4220  HD1 PRO A 275      46.930  32.750  37.850  1.00  0.00           H
ATOM   4221  HD2 PRO A 275      45.790  31.640  38.780  1.00  0.00           H
ATOM   4222  N   PHE A 276      45.040  28.810  36.520  1.00  0.00           N
ATOM   4223  CA  PHE A 276      44.290  27.550  36.410  1.00  0.00           C
ATOM   4224  C   PHE A 276      42.970  27.710  35.630  1.00  0.00           C
ATOM   4225  O   PHE A 276      42.500  26.780  35.050  1.00  0.00           O
ATOM   4226  CB  PHE A 276      43.910  27.020  37.790  1.00  0.00           C
ATOM   4227  CG  PHE A 276      44.900  26.050  38.250  1.00  0.00           C
ATOM   4228  CD1 PHE A 276      44.550  24.730  38.000  1.00  0.00           C
ATOM   4229  CD2 PHE A 276      46.120  26.260  38.920  1.00  0.00           C
ATOM   4230  CE1 PHE A 276      45.360  23.610  38.360  1.00  0.00           C
ATOM   4231  CE2 PHE A 276      46.990  25.230  39.200  1.00  0.00           C
ATOM   4232  CZ  PHE A 276      46.560  23.890  39.000  1.00  0.00           C
ATOM   4233  HN  PHE A 276      44.870  29.390  37.320  1.00  0.00           H
ATOM   4234  HA  PHE A 276      44.910  26.840  35.860  1.00  0.00           H
ATOM   4235  HB1 PHE A 276      42.850  26.710  37.810  1.00  0.00           H
ATOM   4236  HB2 PHE A 276      43.870  27.870  38.510  1.00  0.00           H
ATOM   4237  HD1 PHE A 276      43.630  24.490  37.490  1.00  0.00           H
ATOM   4238  HD2 PHE A 276      46.470  27.250  39.160  1.00  0.00           H
ATOM   4239  HE1 PHE A 276      45.030  22.620  38.070  1.00  0.00           H
ATOM   4240  HE2 PHE A 276      47.820  25.300  39.900  1.00  0.00           H
ATOM   4241  HZ  PHE A 276      47.250  23.100  39.240  1.00  0.00           H
ATOM   4242  N   LEU A 277      42.410  28.920  35.600  1.00  0.00           N
ATOM   4243  CA  LEU A 277      41.190  29.180  34.860  1.00  0.00           C
ATOM   4244  C   LEU A 277      41.520  29.860  33.500  1.00  0.00           C
ATOM   4245  O   LEU A 277      40.690  30.120  32.630  1.00  0.00           O
ATOM   4246  CB  LEU A 277      40.140  30.070  35.630  1.00  0.00           C
ATOM   4247  CG  LEU A 277      39.430  29.480  36.860  1.00  0.00           C
ATOM   4248  CD1 LEU A 277      38.350  30.480  37.380  1.00  0.00           C
ATOM   4249  CD2 LEU A 277      38.950  28.070  36.530  1.00  0.00           C
ATOM   4250  HN  LEU A 277      42.850  29.490  36.280  1.00  0.00           H
ATOM   4251  HA  LEU A 277      40.660  28.280  34.570  1.00  0.00           H
ATOM   4252  HB1 LEU A 277      39.360  30.270  34.880  1.00  0.00           H
ATOM   4253  HB2 LEU A 277      40.700  31.010  35.810  1.00  0.00           H
ATOM   4254  HG  LEU A 277      40.210  29.380  37.650  1.00  0.00           H
ATOM   4255 1HD1 LEU A 277      38.850  31.450  37.590  1.00  0.00           H
ATOM   4256 2HD1 LEU A 277      37.540  30.610  36.630  1.00  0.00           H
ATOM   4257 3HD1 LEU A 277      37.960  30.040  38.320  1.00  0.00           H
ATOM   4258 1HD2 LEU A 277      38.570  27.560  37.440  1.00  0.00           H
ATOM   4259 2HD2 LEU A 277      38.070  28.070  35.840  1.00  0.00           H
ATOM   4260 3HD2 LEU A 277      39.680  27.360  36.090  1.00  0.00           H
ATOM   4261  N   HIS A 278      42.850  30.040  33.360  1.00  0.00           N
ATOM   4262  CA  HIS A 278      43.300  30.620  32.120  1.00  0.00           C
ATOM   4263  C   HIS A 278      43.050  32.110  31.830  1.00  0.00           C
ATOM   4264  O   HIS A 278      42.850  32.600  30.710  1.00  0.00           O
ATOM   4265  CB  HIS A 278      43.120  29.760  30.810  1.00  0.00           C
ATOM   4266  CG  HIS A 278      43.910  28.450  31.000  1.00  0.00           C
ATOM   4267  CD2 HIS A 278      43.470  27.390  31.620  1.00  0.00           C
ATOM   4268  ND1 HIS A 278      44.920  28.040  30.060  1.00  0.00           N
ATOM   4269  CE1 HIS A 278      45.070  26.740  30.300  1.00  0.00           C
ATOM   4270  NE2 HIS A 278      44.280  26.340  31.310  1.00  0.00           N
ATOM   4271  HN  HIS A 278      43.510  29.790  34.060  1.00  0.00           H
ATOM   4272  HA  HIS A 278      44.380  30.600  32.190  1.00  0.00           H
ATOM   4273  HB1 HIS A 278      43.590  30.270  29.950  1.00  0.00           H
ATOM   4274  HB2 HIS A 278      42.070  29.450  30.610  1.00  0.00           H
ATOM   4275  HD2 HIS A 278      42.670  27.180  32.320  1.00  0.00           H
ATOM   4276  HE1 HIS A 278      45.650  26.000  29.750  1.00  0.00           H
ATOM   4277  HE2 HIS A 278      44.060  25.410  31.600  1.00  0.00           H
ATOM   4278  N   TYR A 279      43.170  32.960  32.910  1.00  0.00           N
ATOM   4279  CA  TYR A 279      43.160  34.360  32.750  1.00  0.00           C
ATOM   4280  C   TYR A 279      41.920  34.930  32.080  1.00  0.00           C
ATOM   4281  O   TYR A 279      41.960  35.810  31.250  1.00  0.00           O
ATOM   4282  CB  TYR A 279      44.490  35.000  32.370  1.00  0.00           C
ATOM   4283  CG  TYR A 279      45.530  34.900  33.520  1.00  0.00           C
ATOM   4284  CD1 TYR A 279      45.620  35.980  34.320  1.00  0.00           C
ATOM   4285  CD2 TYR A 279      46.400  33.880  33.620  1.00  0.00           C
ATOM   4286  CE1 TYR A 279      46.560  36.090  35.400  1.00  0.00           C
ATOM   4287  CE2 TYR A 279      47.350  33.870  34.690  1.00  0.00           C
ATOM   4288  CZ  TYR A 279      47.410  34.900  35.590  1.00  0.00           C
ATOM   4289  OH  TYR A 279      48.270  34.700  36.730  1.00  0.00           O
ATOM   4290  HN  TYR A 279      43.560  32.650  33.770  1.00  0.00           H
ATOM   4291  HA  TYR A 279      42.900  34.750  33.730  1.00  0.00           H
ATOM   4292  HB1 TYR A 279      44.270  36.070  32.170  1.00  0.00           H
ATOM   4293  HB2 TYR A 279      44.960  34.570  31.460  1.00  0.00           H
ATOM   4294  HD1 TYR A 279      45.120  36.890  34.040  1.00  0.00           H
ATOM   4295  HD2 TYR A 279      46.290  33.040  32.950  1.00  0.00           H
ATOM   4296  HE1 TYR A 279      46.640  37.040  35.900  1.00  0.00           H
ATOM   4297  HE2 TYR A 279      48.080  33.070  34.750  1.00  0.00           H
ATOM   4298  HH  TYR A 279      48.150  35.320  37.450  1.00  0.00           H
ATOM   4299  N   ILE A 280      40.720  34.420  32.530  1.00  0.00           N
ATOM   4300  CA  ILE A 280      39.390  34.750  31.930  1.00  0.00           C
ATOM   4301  C   ILE A 280      38.630  35.780  32.710  1.00  0.00           C
ATOM   4302  O   ILE A 280      37.530  36.150  32.360  1.00  0.00           O
ATOM   4303  CB  ILE A 280      38.550  33.430  31.770  1.00  0.00           C
ATOM   4304  CG1 ILE A 280      38.160  32.870  33.130  1.00  0.00           C
ATOM   4305  CG2 ILE A 280      39.370  32.530  30.770  1.00  0.00           C
ATOM   4306  CD  ILE A 280      37.250  31.660  32.850  1.00  0.00           C
ATOM   4307  HN  ILE A 280      40.710  33.860  33.360  1.00  0.00           H
ATOM   4308  HA  ILE A 280      39.570  35.240  30.980  1.00  0.00           H
ATOM   4309  HB  ILE A 280      37.620  33.660  31.220  1.00  0.00           H
ATOM   4310 1HG1 ILE A 280      37.590  33.630  33.690  1.00  0.00           H
ATOM   4311 2HG1 ILE A 280      39.060  32.640  33.750  1.00  0.00           H
ATOM   4312 1HG2 ILE A 280      38.750  31.680  30.400  1.00  0.00           H
ATOM   4313 2HG2 ILE A 280      39.640  33.130  29.880  1.00  0.00           H
ATOM   4314 3HG2 ILE A 280      40.360  32.240  31.190  1.00  0.00           H
ATOM   4315  HD1 ILE A 280      36.870  31.210  33.790  1.00  0.00           H
ATOM   4316  HD2 ILE A 280      36.410  31.990  32.210  1.00  0.00           H
ATOM   4317  HD3 ILE A 280      37.930  30.950  32.350  1.00  0.00           H
ATOM   4318  N   ILE A 281      39.180  36.220  33.860  1.00  0.00           N
ATOM   4319  CA  ILE A 281      38.450  37.020  34.790  1.00  0.00           C
ATOM   4320  C   ILE A 281      38.110  38.410  34.150  1.00  0.00           C
ATOM   4321  O   ILE A 281      38.990  38.940  33.470  1.00  0.00           O
ATOM   4322  CB  ILE A 281      39.080  37.110  36.230  1.00  0.00           C
ATOM   4323  CG1 ILE A 281      38.310  38.030  37.160  1.00  0.00           C
ATOM   4324  CG2 ILE A 281      40.500  37.540  36.100  1.00  0.00           C
ATOM   4325  CD  ILE A 281      38.820  37.870  38.590  1.00  0.00           C
ATOM   4326  HN  ILE A 281      40.070  35.900  34.160  1.00  0.00           H
ATOM   4327  HA  ILE A 281      37.510  36.490  34.910  1.00  0.00           H
ATOM   4328  HB  ILE A 281      39.300  36.110  36.640  1.00  0.00           H
ATOM   4329 1HG1 ILE A 281      37.240  37.770  37.100  1.00  0.00           H
ATOM   4330 2HG1 ILE A 281      38.410  39.130  36.990  1.00  0.00           H
ATOM   4331 1HG2 ILE A 281      40.970  37.550  37.110  1.00  0.00           H
ATOM   4332 2HG2 ILE A 281      41.210  36.900  35.530  1.00  0.00           H
ATOM   4333 3HG2 ILE A 281      40.630  38.580  35.760  1.00  0.00           H
ATOM   4334  HD1 ILE A 281      38.830  36.790  38.860  1.00  0.00           H
ATOM   4335  HD2 ILE A 281      39.840  38.270  38.760  1.00  0.00           H
ATOM   4336  HD3 ILE A 281      38.160  38.290  39.380  1.00  0.00           H
ATOM   4337  N   PRO A 282      36.970  39.000  34.280  1.00  0.00           N
ATOM   4338  CA  PRO A 282      36.710  40.260  33.690  1.00  0.00           C
ATOM   4339  C   PRO A 282      37.560  41.490  34.060  1.00  0.00           C
ATOM   4340  O   PRO A 282      37.950  41.430  35.220  1.00  0.00           O
ATOM   4341  CB  PRO A 282      35.270  40.510  34.180  1.00  0.00           C
ATOM   4342  CG  PRO A 282      34.600  39.150  34.350  1.00  0.00           C
ATOM   4343  CD  PRO A 282      35.760  38.280  34.750  1.00  0.00           C
ATOM   4344  HA  PRO A 282      36.730  40.180  32.620  1.00  0.00           H
ATOM   4345  HB1 PRO A 282      34.680  41.150  33.470  1.00  0.00           H
ATOM   4346  HB2 PRO A 282      35.310  41.020  35.170  1.00  0.00           H
ATOM   4347  HG1 PRO A 282      34.100  38.800  33.420  1.00  0.00           H
ATOM   4348  HG2 PRO A 282      33.810  39.280  35.120  1.00  0.00           H
ATOM   4349  HD1 PRO A 282      35.620  37.380  34.110  1.00  0.00           H
ATOM   4350  HD2 PRO A 282      35.720  38.090  35.840  1.00  0.00           H
ATOM   4351  N   PRO A 283      37.840  42.590  33.290  1.00  0.00           N
ATOM   4352  CA  PRO A 283      38.920  43.560  33.590  1.00  0.00           C
ATOM   4353  C   PRO A 283      38.660  44.370  34.830  1.00  0.00           C
ATOM   4354  O   PRO A 283      39.490  44.530  35.720  1.00  0.00           O
ATOM   4355  CB  PRO A 283      38.930  44.440  32.310  1.00  0.00           C
ATOM   4356  CG  PRO A 283      38.450  43.430  31.180  1.00  0.00           C
ATOM   4357  CD  PRO A 283      37.350  42.660  31.870  1.00  0.00           C
ATOM   4358  HA  PRO A 283      39.830  43.030  33.760  1.00  0.00           H
ATOM   4359  HB1 PRO A 283      39.960  44.820  32.160  1.00  0.00           H
ATOM   4360  HB2 PRO A 283      38.250  45.300  32.390  1.00  0.00           H
ATOM   4361  HG1 PRO A 283      39.330  42.790  30.960  1.00  0.00           H
ATOM   4362  HG2 PRO A 283      38.170  43.960  30.240  1.00  0.00           H
ATOM   4363  HD1 PRO A 283      37.060  41.700  31.400  1.00  0.00           H
ATOM   4364  HD2 PRO A 283      36.480  43.340  31.780  1.00  0.00           H
ATOM   4365  N   THR A 284      37.420  44.880  34.990  1.00  0.00           N
ATOM   4366  CA  THR A 284      36.910  45.600  36.170  1.00  0.00           C
ATOM   4367  C   THR A 284      36.750  44.740  37.410  1.00  0.00           C
ATOM   4368  O   THR A 284      37.200  45.160  38.480  1.00  0.00           O
ATOM   4369  CB  THR A 284      35.650  46.460  36.100  1.00  0.00           C
ATOM   4370  CG2 THR A 284      35.750  47.560  37.130  1.00  0.00           C
ATOM   4371  OG1 THR A 284      35.690  47.030  34.820  1.00  0.00           O
ATOM   4372  HN  THR A 284      36.810  45.050  34.200  1.00  0.00           H
ATOM   4373  HA  THR A 284      37.650  46.320  36.530  1.00  0.00           H
ATOM   4374  HB  THR A 284      34.720  45.870  36.220  1.00  0.00           H
ATOM   4375  HG1 THR A 284      35.270  46.400  34.230  1.00  0.00           H
ATOM   4376 1HG2 THR A 284      34.970  48.320  36.940  1.00  0.00           H
ATOM   4377 2HG2 THR A 284      35.630  47.190  38.170  1.00  0.00           H
ATOM   4378 3HG2 THR A 284      36.690  48.100  36.900  1.00  0.00           H
ATOM   4379  N   LEU A 285      36.190  43.480  37.360  1.00  0.00           N
ATOM   4380  CA  LEU A 285      36.270  42.580  38.500  1.00  0.00           C
ATOM   4381  C   LEU A 285      37.650  42.250  38.920  1.00  0.00           C
ATOM   4382  O   LEU A 285      37.970  42.170  40.150  1.00  0.00           O
ATOM   4383  CB  LEU A 285      35.420  41.370  38.180  1.00  0.00           C
ATOM   4384  CG  LEU A 285      34.530  40.780  39.340  1.00  0.00           C
ATOM   4385  CD1 LEU A 285      33.520  39.800  38.820  1.00  0.00           C
ATOM   4386  CD2 LEU A 285      35.390  40.230  40.510  1.00  0.00           C
ATOM   4387  HN  LEU A 285      36.030  43.160  36.430  1.00  0.00           H
ATOM   4388  HA  LEU A 285      35.940  43.180  39.330  1.00  0.00           H
ATOM   4389  HB1 LEU A 285      35.870  40.550  37.590  1.00  0.00           H
ATOM   4390  HB2 LEU A 285      34.590  41.650  37.490  1.00  0.00           H
ATOM   4391  HG  LEU A 285      33.880  41.500  39.880  1.00  0.00           H
ATOM   4392 1HD1 LEU A 285      33.050  39.290  39.680  1.00  0.00           H
ATOM   4393 2HD1 LEU A 285      32.790  40.290  38.120  1.00  0.00           H
ATOM   4394 3HD1 LEU A 285      34.000  38.970  38.270  1.00  0.00           H
ATOM   4395 1HD2 LEU A 285      34.740  39.680  41.230  1.00  0.00           H
ATOM   4396 2HD2 LEU A 285      36.210  39.560  40.220  1.00  0.00           H
ATOM   4397 3HD2 LEU A 285      35.860  41.010  41.140  1.00  0.00           H
ATOM   4398  N   ASN A 286      38.600  42.050  38.030  1.00  0.00           N
ATOM   4399  CA  ASN A 286      39.980  41.880  38.500  1.00  0.00           C
ATOM   4400  C   ASN A 286      40.540  43.080  39.240  1.00  0.00           C
ATOM   4401  O   ASN A 286      41.230  42.930  40.270  1.00  0.00           O
ATOM   4402  CB  ASN A 286      40.820  41.300  37.350  1.00  0.00           C
ATOM   4403  CG  ASN A 286      42.300  41.140  37.610  1.00  0.00           C
ATOM   4404  ND2 ASN A 286      42.640  40.230  38.560  1.00  0.00           N
ATOM   4405  OD1 ASN A 286      43.150  41.720  36.960  1.00  0.00           O
ATOM   4406  HN  ASN A 286      38.390  41.960  37.060  1.00  0.00           H
ATOM   4407  HA  ASN A 286      40.040  41.070  39.220  1.00  0.00           H
ATOM   4408  HB1 ASN A 286      40.740  41.900  36.410  1.00  0.00           H
ATOM   4409  HB2 ASN A 286      40.510  40.280  37.020  1.00  0.00           H
ATOM   4410 1HD2 ASN A 286      41.930  39.560  38.790  1.00  0.00           H
ATOM   4411 2HD2 ASN A 286      43.620  40.240  38.740  1.00  0.00           H
ATOM   4412  N   ASP A 287      40.300  44.330  38.750  1.00  0.00           N
ATOM   4413  CA  ASP A 287      40.780  45.560  39.330  1.00  0.00           C
ATOM   4414  C   ASP A 287      40.310  45.760  40.670  1.00  0.00           C
ATOM   4415  O   ASP A 287      41.020  46.090  41.570  1.00  0.00           O
ATOM   4416  CB  ASP A 287      40.310  46.650  38.250  1.00  0.00           C
ATOM   4417  CG  ASP A 287      41.290  47.050  37.110  1.00  0.00           C
ATOM   4418  OD1 ASP A 287      42.450  47.260  37.500  1.00  0.00           O
ATOM   4419  OD2 ASP A 287      40.890  47.220  35.930  1.00  0.00           O
ATOM   4420  HN  ASP A 287      39.810  44.490  37.910  1.00  0.00           H
ATOM   4421  HA  ASP A 287      41.860  45.540  39.460  1.00  0.00           H
ATOM   4422  HB1 ASP A 287      40.140  47.590  38.810  1.00  0.00           H
ATOM   4423  HB2 ASP A 287      39.260  46.560  37.900  1.00  0.00           H
ATOM   4424  N   VAL A 288      39.010  45.400  40.990  1.00  0.00           N
ATOM   4425  CA  VAL A 288      38.330  45.420  42.250  1.00  0.00           C
ATOM   4426  C   VAL A 288      39.140  44.620  43.300  1.00  0.00           C
ATOM   4427  O   VAL A 288      39.370  45.120  44.380  1.00  0.00           O
ATOM   4428  CB  VAL A 288      36.850  45.060  42.160  1.00  0.00           C
ATOM   4429  CG1 VAL A 288      36.300  44.480  43.480  1.00  0.00           C
ATOM   4430  CG2 VAL A 288      36.010  46.250  41.800  1.00  0.00           C
ATOM   4431  HN  VAL A 288      38.580  45.000  40.190  1.00  0.00           H
ATOM   4432  HA  VAL A 288      38.220  46.410  42.690  1.00  0.00           H
ATOM   4433  HB  VAL A 288      36.810  44.280  41.370  1.00  0.00           H
ATOM   4434 1HG1 VAL A 288      36.620  45.160  44.290  1.00  0.00           H
ATOM   4435 2HG1 VAL A 288      35.190  44.540  43.430  1.00  0.00           H
ATOM   4436 3HG1 VAL A 288      36.600  43.430  43.680  1.00  0.00           H
ATOM   4437 1HG2 VAL A 288      34.940  46.000  41.640  1.00  0.00           H
ATOM   4438 2HG2 VAL A 288      36.030  46.930  42.690  1.00  0.00           H
ATOM   4439 3HG2 VAL A 288      36.410  46.870  40.970  1.00  0.00           H
ATOM   4440  N   LEU A 289      39.610  43.340  42.910  1.00  0.00           N
ATOM   4441  CA  LEU A 289      40.380  42.490  43.770  1.00  0.00           C
ATOM   4442  C   LEU A 289      41.740  43.160  44.090  1.00  0.00           C
ATOM   4443  O   LEU A 289      42.220  43.040  45.240  1.00  0.00           O
ATOM   4444  CB  LEU A 289      40.560  41.010  43.260  1.00  0.00           C
ATOM   4445  CG  LEU A 289      39.200  40.290  43.070  1.00  0.00           C
ATOM   4446  CD1 LEU A 289      39.460  39.070  42.280  1.00  0.00           C
ATOM   4447  CD2 LEU A 289      38.530  40.020  44.480  1.00  0.00           C
ATOM   4448  HN  LEU A 289      39.300  42.910  42.060  1.00  0.00           H
ATOM   4449  HA  LEU A 289      39.840  42.500  44.710  1.00  0.00           H
ATOM   4450  HB1 LEU A 289      41.150  40.340  43.930  1.00  0.00           H
ATOM   4451  HB2 LEU A 289      41.140  40.920  42.310  1.00  0.00           H
ATOM   4452  HG  LEU A 289      38.600  41.010  42.480  1.00  0.00           H
ATOM   4453 1HD1 LEU A 289      38.490  38.550  42.180  1.00  0.00           H
ATOM   4454 2HD1 LEU A 289      39.920  39.320  41.300  1.00  0.00           H
ATOM   4455 3HD1 LEU A 289      40.170  38.410  42.820  1.00  0.00           H
ATOM   4456 1HD2 LEU A 289      37.580  39.500  44.250  1.00  0.00           H
ATOM   4457 2HD2 LEU A 289      39.110  39.470  45.260  1.00  0.00           H
ATOM   4458 3HD2 LEU A 289      38.300  41.040  44.870  1.00  0.00           H
ATOM   4459  N   ILE A 290      42.380  43.760  43.090  1.00  0.00           N
ATOM   4460  CA  ILE A 290      43.680  44.420  43.250  1.00  0.00           C
ATOM   4461  C   ILE A 290      43.690  45.520  44.330  1.00  0.00           C
ATOM   4462  O   ILE A 290      44.650  45.640  45.110  1.00  0.00           O
ATOM   4463  CB  ILE A 290      44.300  44.910  41.870  1.00  0.00           C
ATOM   4464  CG1 ILE A 290      44.490  43.710  40.970  1.00  0.00           C
ATOM   4465  CG2 ILE A 290      45.580  45.650  42.150  1.00  0.00           C
ATOM   4466  CD  ILE A 290      44.690  44.130  39.530  1.00  0.00           C
ATOM   4467  HN  ILE A 290      42.010  43.630  42.170  1.00  0.00           H
ATOM   4468  HA  ILE A 290      44.320  43.620  43.580  1.00  0.00           H
ATOM   4469  HB  ILE A 290      43.570  45.590  41.360  1.00  0.00           H
ATOM   4470 1HG1 ILE A 290      43.630  43.020  41.090  1.00  0.00           H
ATOM   4471 2HG1 ILE A 290      45.290  43.020  41.320  1.00  0.00           H
ATOM   4472 1HG2 ILE A 290      46.140  45.100  42.940  1.00  0.00           H
ATOM   4473 2HG2 ILE A 290      46.220  45.800  41.260  1.00  0.00           H
ATOM   4474 3HG2 ILE A 290      45.500  46.670  42.600  1.00  0.00           H
ATOM   4475  HD1 ILE A 290      45.380  44.980  39.340  1.00  0.00           H
ATOM   4476  HD2 ILE A 290      44.960  43.280  38.860  1.00  0.00           H
ATOM   4477  HD3 ILE A 290      43.710  44.430  39.110  1.00  0.00           H
ATOM   4478  N   TRP A 291      42.560  46.270  44.320  1.00  0.00           N
ATOM   4479  CA  TRP A 291      42.440  47.350  45.260  1.00  0.00           C
ATOM   4480  C   TRP A 291      41.840  46.940  46.610  1.00  0.00           C
ATOM   4481  O   TRP A 291      42.090  47.540  47.640  1.00  0.00           O
ATOM   4482  CB  TRP A 291      41.580  48.420  44.630  1.00  0.00           C
ATOM   4483  CG  TRP A 291      42.200  49.170  43.440  1.00  0.00           C
ATOM   4484  CD1 TRP A 291      41.870  49.170  42.090  1.00  0.00           C
ATOM   4485  CD2 TRP A 291      43.310  50.040  43.610  1.00  0.00           C
ATOM   4486  CE2 TRP A 291      43.720  50.420  42.320  1.00  0.00           C
ATOM   4487  CE3 TRP A 291      43.920  50.620  44.740  1.00  0.00           C
ATOM   4488  NE1 TRP A 291      42.860  49.830  41.440  1.00  0.00           N
ATOM   4489  CZ2 TRP A 291      44.800  51.230  42.110  1.00  0.00           C
ATOM   4490  CZ3 TRP A 291      45.090  51.440  44.460  1.00  0.00           C
ATOM   4491  CH2 TRP A 291      45.520  51.750  43.180  1.00  0.00           C
ATOM   4492  HN  TRP A 291      41.840  46.110  43.650  1.00  0.00           H
ATOM   4493  HA  TRP A 291      43.420  47.680  45.580  1.00  0.00           H
ATOM   4494  HB1 TRP A 291      41.250  49.070  45.470  1.00  0.00           H
ATOM   4495  HB2 TRP A 291      40.630  47.990  44.240  1.00  0.00           H
ATOM   4496  HD1 TRP A 291      41.070  48.580  41.670  1.00  0.00           H
ATOM   4497  HE1 TRP A 291      42.960  49.950  40.470  1.00  0.00           H
ATOM   4498  HE3 TRP A 291      43.500  50.520  45.730  1.00  0.00           H
ATOM   4499  HZ2 TRP A 291      45.050  51.340  41.060  1.00  0.00           H
ATOM   4500  HZ3 TRP A 291      45.640  51.830  45.310  1.00  0.00           H
ATOM   4501  HH2 TRP A 291      46.440  52.310  43.060  1.00  0.00           H
ATOM   4502  N   PHE A 292      41.100  45.820  46.640  1.00  0.00           N
ATOM   4503  CA  PHE A 292      40.680  45.230  47.880  1.00  0.00           C
ATOM   4504  C   PHE A 292      41.930  44.780  48.630  1.00  0.00           C
ATOM   4505  O   PHE A 292      42.100  44.910  49.820  1.00  0.00           O
ATOM   4506  CB  PHE A 292      39.710  44.020  47.810  1.00  0.00           C
ATOM   4507  CG  PHE A 292      38.290  44.460  47.940  1.00  0.00           C
ATOM   4508  CD1 PHE A 292      37.270  44.230  46.960  1.00  0.00           C
ATOM   4509  CD2 PHE A 292      37.900  45.070  49.130  1.00  0.00           C
ATOM   4510  CE1 PHE A 292      35.960  44.700  47.180  1.00  0.00           C
ATOM   4511  CE2 PHE A 292      36.580  45.530  49.290  1.00  0.00           C
ATOM   4512  CZ  PHE A 292      35.580  45.420  48.330  1.00  0.00           C
ATOM   4513  HN  PHE A 292      40.750  45.420  45.800  1.00  0.00           H
ATOM   4514  HA  PHE A 292      40.470  45.980  48.630  1.00  0.00           H
ATOM   4515  HB1 PHE A 292      39.810  43.410  48.730  1.00  0.00           H
ATOM   4516  HB2 PHE A 292      39.820  43.280  46.980  1.00  0.00           H
ATOM   4517  HD1 PHE A 292      37.500  43.630  46.090  1.00  0.00           H
ATOM   4518  HD2 PHE A 292      38.650  45.190  49.890  1.00  0.00           H
ATOM   4519  HE1 PHE A 292      35.200  44.590  46.430  1.00  0.00           H
ATOM   4520  HE2 PHE A 292      36.340  45.970  50.260  1.00  0.00           H
ATOM   4521  HZ  PHE A 292      34.540  45.680  48.460  1.00  0.00           H
ATOM   4522  N   GLY A 293      42.920  44.220  47.900  1.00  0.00           N
ATOM   4523  CA  GLY A 293      44.280  43.870  48.500  1.00  0.00           C
ATOM   4524  C   GLY A 293      45.130  45.070  48.970  1.00  0.00           C
ATOM   4525  O   GLY A 293      45.910  44.990  49.940  1.00  0.00           O
ATOM   4526  HN  GLY A 293      42.730  44.030  46.950  1.00  0.00           H
ATOM   4527  HA1 GLY A 293      44.120  43.160  49.310  1.00  0.00           H
ATOM   4528  HA2 GLY A 293      44.770  43.320  47.710  1.00  0.00           H
ATOM   4529  N   TYR A 294      44.940  46.240  48.270  1.00  0.00           N
ATOM   4530  CA  TYR A 294      45.540  47.450  48.650  1.00  0.00           C
ATOM   4531  C   TYR A 294      44.950  48.070  49.890  1.00  0.00           C
ATOM   4532  O   TYR A 294      45.580  48.950  50.530  1.00  0.00           O
ATOM   4533  CB  TYR A 294      45.630  48.360  47.460  1.00  0.00           C
ATOM   4534  CG  TYR A 294      46.800  47.980  46.590  1.00  0.00           C
ATOM   4535  CD1 TYR A 294      48.090  47.620  46.970  1.00  0.00           C
ATOM   4536  CD2 TYR A 294      46.510  48.080  45.250  1.00  0.00           C
ATOM   4537  CE1 TYR A 294      49.130  47.440  46.000  1.00  0.00           C
ATOM   4538  CE2 TYR A 294      47.500  47.970  44.240  1.00  0.00           C
ATOM   4539  CZ  TYR A 294      48.710  47.510  44.670  1.00  0.00           C
ATOM   4540  OH  TYR A 294      49.570  47.000  43.640  1.00  0.00           O
ATOM   4541  HN  TYR A 294      44.350  46.180  47.460  1.00  0.00           H
ATOM   4542  HA  TYR A 294      46.550  47.260  48.980  1.00  0.00           H
ATOM   4543  HB1 TYR A 294      45.840  49.430  47.670  1.00  0.00           H
ATOM   4544  HB2 TYR A 294      44.660  48.310  46.930  1.00  0.00           H
ATOM   4545  HD1 TYR A 294      48.320  47.550  48.030  1.00  0.00           H
ATOM   4546  HD2 TYR A 294      45.500  48.320  44.980  1.00  0.00           H
ATOM   4547  HE1 TYR A 294      50.110  47.170  46.350  1.00  0.00           H
ATOM   4548  HE2 TYR A 294      47.240  47.880  43.190  1.00  0.00           H
ATOM   4549  HH  TYR A 294      50.330  46.600  44.060  1.00  0.00           H
ATOM   4550  N   LEU A 295      43.720  47.710  50.310  1.00  0.00           N
ATOM   4551  CA  LEU A 295      43.220  48.180  51.630  1.00  0.00           C
ATOM   4552  C   LEU A 295      43.960  47.620  52.870  1.00  0.00           C
ATOM   4553  O   LEU A 295      44.010  48.260  53.940  1.00  0.00           O
ATOM   4554  CB  LEU A 295      41.690  47.920  51.730  1.00  0.00           C
ATOM   4555  CG  LEU A 295      40.830  48.890  50.970  1.00  0.00           C
ATOM   4556  CD1 LEU A 295      39.360  48.380  50.850  1.00  0.00           C
ATOM   4557  CD2 LEU A 295      40.770  50.230  51.690  1.00  0.00           C
ATOM   4558  HN  LEU A 295      43.200  46.950  49.930  1.00  0.00           H
ATOM   4559  HA  LEU A 295      43.350  49.240  51.720  1.00  0.00           H
ATOM   4560  HB1 LEU A 295      41.320  47.900  52.780  1.00  0.00           H
ATOM   4561  HB2 LEU A 295      41.450  46.920  51.300  1.00  0.00           H
ATOM   4562  HG  LEU A 295      41.220  48.920  49.940  1.00  0.00           H
ATOM   4563 1HD1 LEU A 295      38.780  48.560  51.780  1.00  0.00           H
ATOM   4564 2HD1 LEU A 295      38.860  48.920  50.020  1.00  0.00           H
ATOM   4565 3HD1 LEU A 295      39.360  47.290  50.670  1.00  0.00           H
ATOM   4566 1HD2 LEU A 295      40.090  50.960  51.170  1.00  0.00           H
ATOM   4567 2HD2 LEU A 295      40.190  50.060  52.630  1.00  0.00           H
ATOM   4568 3HD2 LEU A 295      41.740  50.650  52.020  1.00  0.00           H
ATOM   4569  N   ASN A 296      44.630  46.430  52.780  1.00  0.00           N
ATOM   4570  CA  ASN A 296      45.380  45.890  53.890  1.00  0.00           C
ATOM   4571  C   ASN A 296      46.470  46.750  54.390  1.00  0.00           C
ATOM   4572  O   ASN A 296      46.620  47.020  55.590  1.00  0.00           O
ATOM   4573  CB  ASN A 296      45.950  44.490  53.460  1.00  0.00           C
ATOM   4574  CG  ASN A 296      45.890  43.490  54.600  1.00  0.00           C
ATOM   4575  ND2 ASN A 296      46.370  43.920  55.770  1.00  0.00           N
ATOM   4576  OD1 ASN A 296      45.420  42.340  54.460  1.00  0.00           O
ATOM   4577  HN  ASN A 296      44.770  45.990  51.900  1.00  0.00           H
ATOM   4578  HA  ASN A 296      44.600  45.810  54.640  1.00  0.00           H
ATOM   4579  HB1 ASN A 296      47.000  44.600  53.120  1.00  0.00           H
ATOM   4580  HB2 ASN A 296      45.460  43.960  52.620  1.00  0.00           H
ATOM   4581 1HD2 ASN A 296      46.810  44.820  55.890  1.00  0.00           H
ATOM   4582 2HD2 ASN A 296      46.150  43.430  56.610  1.00  0.00           H
ATOM   4583  N   SER A 297      47.280  47.350  53.440  1.00  0.00           N
ATOM   4584  CA  SER A 297      48.310  48.330  53.760  1.00  0.00           C
ATOM   4585  C   SER A 297      47.640  49.730  54.100  1.00  0.00           C
ATOM   4586  O   SER A 297      48.300  50.500  54.800  1.00  0.00           O
ATOM   4587  CB  SER A 297      49.330  48.500  52.540  1.00  0.00           C
ATOM   4588  OG  SER A 297      49.980  47.250  52.300  1.00  0.00           O
ATOM   4589  HN  SER A 297      47.020  47.190  52.490  1.00  0.00           H
ATOM   4590  HA  SER A 297      48.880  48.010  54.630  1.00  0.00           H
ATOM   4591  HB1 SER A 297      50.090  49.270  52.790  1.00  0.00           H
ATOM   4592  HB2 SER A 297      48.650  48.850  51.730  1.00  0.00           H
ATOM   4593  HG1 SER A 297      50.860  47.260  52.690  1.00  0.00           H
ATOM   4594  N   THR A 298      46.410  50.090  53.730  1.00  0.00           N
ATOM   4595  CA  THR A 298      45.650  51.220  54.350  1.00  0.00           C
ATOM   4596  C   THR A 298      45.270  50.960  55.800  1.00  0.00           C
ATOM   4597  O   THR A 298      45.280  51.910  56.670  1.00  0.00           O
ATOM   4598  CB  THR A 298      44.490  51.520  53.430  1.00  0.00           C
ATOM   4599  CG2 THR A 298      43.130  51.820  54.180  1.00  0.00           C
ATOM   4600  OG1 THR A 298      44.800  52.660  52.630  1.00  0.00           O
ATOM   4601  HN  THR A 298      45.850  49.550  53.100  1.00  0.00           H
ATOM   4602  HA  THR A 298      46.320  52.070  54.470  1.00  0.00           H
ATOM   4603  HB  THR A 298      44.330  50.760  52.640  1.00  0.00           H
ATOM   4604  HG1 THR A 298      45.560  52.470  52.070  1.00  0.00           H
ATOM   4605 1HG2 THR A 298      42.290  52.120  53.510  1.00  0.00           H
ATOM   4606 2HG2 THR A 298      42.820  50.850  54.620  1.00  0.00           H
ATOM   4607 3HG2 THR A 298      43.080  52.500  55.060  1.00  0.00           H
ATOM   4608  N   PHE A 299      44.910  49.680  56.070  1.00  0.00           N
ATOM   4609  CA  PHE A 299      44.410  49.310  57.390  1.00  0.00           C
ATOM   4610  C   PHE A 299      45.500  48.980  58.380  1.00  0.00           C
ATOM   4611  O   PHE A 299      45.320  49.160  59.580  1.00  0.00           O
ATOM   4612  CB  PHE A 299      43.400  48.150  57.230  1.00  0.00           C
ATOM   4613  CG  PHE A 299      42.090  48.580  56.680  1.00  0.00           C
ATOM   4614  CD1 PHE A 299      41.460  49.720  57.130  1.00  0.00           C
ATOM   4615  CD2 PHE A 299      41.310  47.710  55.840  1.00  0.00           C
ATOM   4616  CE1 PHE A 299      40.230  50.030  56.610  1.00  0.00           C
ATOM   4617  CE2 PHE A 299      39.990  48.000  55.420  1.00  0.00           C
ATOM   4618  CZ  PHE A 299      39.480  49.250  55.770  1.00  0.00           C
ATOM   4619  HN  PHE A 299      44.980  48.940  55.410  1.00  0.00           H
ATOM   4620  HA  PHE A 299      43.990  50.200  57.820  1.00  0.00           H
ATOM   4621  HB1 PHE A 299      43.210  47.730  58.230  1.00  0.00           H
ATOM   4622  HB2 PHE A 299      43.790  47.320  56.600  1.00  0.00           H
ATOM   4623  HD1 PHE A 299      41.940  50.360  57.860  1.00  0.00           H
ATOM   4624  HD2 PHE A 299      41.750  46.770  55.520  1.00  0.00           H
ATOM   4625  HE1 PHE A 299      39.770  51.000  56.780  1.00  0.00           H
ATOM   4626  HE2 PHE A 299      39.450  47.330  54.780  1.00  0.00           H
ATOM   4627  HZ  PHE A 299      38.470  49.500  55.490  1.00  0.00           H
ATOM   4628  N   ASN A 300      46.720  48.700  57.860  1.00  0.00           N
ATOM   4629  CA  ASN A 300      47.870  48.410  58.710  1.00  0.00           C
ATOM   4630  C   ASN A 300      48.280  49.450  59.760  1.00  0.00           C
ATOM   4631  O   ASN A 300      48.550  49.000  60.880  1.00  0.00           O
ATOM   4632  CB  ASN A 300      49.080  48.120  57.780  1.00  0.00           C
ATOM   4633  CG  ASN A 300      49.210  46.640  57.460  1.00  0.00           C
ATOM   4634  ND2 ASN A 300      50.200  46.290  56.630  1.00  0.00           N
ATOM   4635  OD1 ASN A 300      48.490  45.810  58.020  1.00  0.00           O
ATOM   4636  HN  ASN A 300      46.900  48.590  56.880  1.00  0.00           H
ATOM   4637  HA  ASN A 300      47.620  47.590  59.360  1.00  0.00           H
ATOM   4638  HB1 ASN A 300      50.020  48.340  58.310  1.00  0.00           H
ATOM   4639  HB2 ASN A 300      48.940  48.660  56.830  1.00  0.00           H
ATOM   4640 1HD2 ASN A 300      50.600  47.050  56.120  1.00  0.00           H
ATOM   4641 2HD2 ASN A 300      50.500  45.340  56.650  1.00  0.00           H
ATOM   4642  N   PRO A 301      48.300  50.780  59.550  1.00  0.00           N
ATOM   4643  CA  PRO A 301      48.680  51.780  60.560  1.00  0.00           C
ATOM   4644  C   PRO A 301      47.470  51.940  61.480  1.00  0.00           C
ATOM   4645  O   PRO A 301      47.740  52.160  62.620  1.00  0.00           O
ATOM   4646  CB  PRO A 301      49.100  53.090  59.810  1.00  0.00           C
ATOM   4647  CG  PRO A 301      48.450  52.900  58.420  1.00  0.00           C
ATOM   4648  CD  PRO A 301      48.510  51.310  58.190  1.00  0.00           C
ATOM   4649  HA  PRO A 301      49.460  51.270  61.100  1.00  0.00           H
ATOM   4650  HB1 PRO A 301      50.190  53.190  59.710  1.00  0.00           H
ATOM   4651  HB2 PRO A 301      48.750  54.000  60.350  1.00  0.00           H
ATOM   4652  HG1 PRO A 301      48.930  53.510  57.630  1.00  0.00           H
ATOM   4653  HG2 PRO A 301      47.390  53.210  58.500  1.00  0.00           H
ATOM   4654  HD1 PRO A 301      49.560  51.080  57.900  1.00  0.00           H
ATOM   4655  HD2 PRO A 301      47.920  50.900  57.350  1.00  0.00           H
ATOM   4656  N   MET A 302      46.230  51.780  60.980  1.00  0.00           N
ATOM   4657  CA  MET A 302      44.980  52.010  61.710  1.00  0.00           C
ATOM   4658  C   MET A 302      44.840  50.960  62.870  1.00  0.00           C
ATOM   4659  O   MET A 302      44.550  51.370  64.020  1.00  0.00           O
ATOM   4660  CB  MET A 302      43.720  51.870  60.800  1.00  0.00           C
ATOM   4661  CG  MET A 302      43.590  52.930  59.580  1.00  0.00           C
ATOM   4662  SD  MET A 302      41.860  53.400  59.190  1.00  0.00           S
ATOM   4663  CE  MET A 302      42.440  54.180  57.680  1.00  0.00           C
ATOM   4664  HN  MET A 302      46.090  51.370  60.080  1.00  0.00           H
ATOM   4665  HA  MET A 302      45.000  53.000  62.140  1.00  0.00           H
ATOM   4666  HB1 MET A 302      42.830  51.980  61.480  1.00  0.00           H
ATOM   4667  HB2 MET A 302      43.660  50.820  60.460  1.00  0.00           H
ATOM   4668  HG1 MET A 302      44.060  52.370  58.740  1.00  0.00           H
ATOM   4669  HG2 MET A 302      44.190  53.810  59.880  1.00  0.00           H
ATOM   4670  HE1 MET A 302      43.070  55.050  57.960  1.00  0.00           H
ATOM   4671  HE2 MET A 302      43.050  53.520  57.030  1.00  0.00           H
ATOM   4672  HE3 MET A 302      41.570  54.570  57.120  1.00  0.00           H
ATOM   4673  N   VAL A 303      45.250  49.660  62.600  1.00  0.00           N
ATOM   4674  CA  VAL A 303      45.150  48.530  63.470  1.00  0.00           C
ATOM   4675  C   VAL A 303      46.380  48.120  64.260  1.00  0.00           C
ATOM   4676  O   VAL A 303      46.250  47.610  65.390  1.00  0.00           O
ATOM   4677  CB  VAL A 303      44.550  47.310  62.730  1.00  0.00           C
ATOM   4678  CG1 VAL A 303      44.770  45.960  63.340  1.00  0.00           C
ATOM   4679  CG2 VAL A 303      43.050  47.560  62.440  1.00  0.00           C
ATOM   4680  HN  VAL A 303      45.430  49.440  61.640  1.00  0.00           H
ATOM   4681  HA  VAL A 303      44.420  48.760  64.220  1.00  0.00           H
ATOM   4682  HB  VAL A 303      45.040  47.290  61.730  1.00  0.00           H
ATOM   4683 1HG1 VAL A 303      44.140  45.840  64.240  1.00  0.00           H
ATOM   4684 2HG1 VAL A 303      44.650  45.120  62.620  1.00  0.00           H
ATOM   4685 3HG1 VAL A 303      45.830  45.730  63.550  1.00  0.00           H
ATOM   4686 1HG2 VAL A 303      42.640  47.740  63.460  1.00  0.00           H
ATOM   4687 2HG2 VAL A 303      42.940  48.490  61.840  1.00  0.00           H
ATOM   4688 3HG2 VAL A 303      42.510  46.680  62.030  1.00  0.00           H
ATOM   4689  N   TYR A 304      47.620  48.230  63.650  1.00  0.00           N
ATOM   4690  CA  TYR A 304      48.890  47.740  64.200  1.00  0.00           C
ATOM   4691  C   TYR A 304      49.540  48.860  65.010  1.00  0.00           C
ATOM   4692  O   TYR A 304      50.270  48.650  65.970  1.00  0.00           O
ATOM   4693  CB  TYR A 304      49.860  47.050  63.200  1.00  0.00           C
ATOM   4694  CG  TYR A 304      49.230  45.700  62.940  1.00  0.00           C
ATOM   4695  CD1 TYR A 304      48.360  45.540  61.830  1.00  0.00           C
ATOM   4696  CD2 TYR A 304      49.530  44.540  63.760  1.00  0.00           C
ATOM   4697  CE1 TYR A 304      47.780  44.310  61.560  1.00  0.00           C
ATOM   4698  CE2 TYR A 304      48.860  43.290  63.400  1.00  0.00           C
ATOM   4699  CZ  TYR A 304      48.110  43.160  62.250  1.00  0.00           C
ATOM   4700  OH  TYR A 304      47.510  41.890  61.920  1.00  0.00           O
ATOM   4701  HN  TYR A 304      47.610  48.550  62.710  1.00  0.00           H
ATOM   4702  HA  TYR A 304      48.670  47.070  65.020  1.00  0.00           H
ATOM   4703  HB1 TYR A 304      50.860  46.850  63.660  1.00  0.00           H
ATOM   4704  HB2 TYR A 304      49.980  47.590  62.240  1.00  0.00           H
ATOM   4705  HD1 TYR A 304      48.140  46.450  61.300  1.00  0.00           H
ATOM   4706  HD2 TYR A 304      50.180  44.690  64.610  1.00  0.00           H
ATOM   4707  HE1 TYR A 304      47.080  44.230  60.740  1.00  0.00           H
ATOM   4708  HE2 TYR A 304      49.100  42.420  64.000  1.00  0.00           H
ATOM   4709  HH  TYR A 304      46.700  42.090  61.470  1.00  0.00           H
ATOM   4710  N   ALA A 305      49.300  50.090  64.670  1.00  0.00           N
ATOM   4711  CA  ALA A 305      49.860  51.250  65.290  1.00  0.00           C
ATOM   4712  C   ALA A 305      48.910  52.080  66.080  1.00  0.00           C
ATOM   4713  O   ALA A 305      48.940  52.220  67.320  1.00  0.00           O
ATOM   4714  CB  ALA A 305      50.670  52.050  64.290  1.00  0.00           C
ATOM   4715  HN  ALA A 305      48.630  50.150  63.940  1.00  0.00           H
ATOM   4716  HA  ALA A 305      50.580  50.920  66.030  1.00  0.00           H
ATOM   4717  HB1 ALA A 305      51.200  51.350  63.610  1.00  0.00           H
ATOM   4718  HB2 ALA A 305      50.020  52.640  63.620  1.00  0.00           H
ATOM   4719  HB3 ALA A 305      51.360  52.710  64.860  1.00  0.00           H
ATOM   4720  N   PHE A 306      47.820  52.680  65.460  1.00  0.00           N
ATOM   4721  CA  PHE A 306      47.100  53.790  66.010  1.00  0.00           C
ATOM   4722  C   PHE A 306      45.950  53.330  66.880  1.00  0.00           C
ATOM   4723  O   PHE A 306      45.100  54.070  67.500  1.00  0.00           O
ATOM   4724  CB  PHE A 306      46.320  54.600  64.940  1.00  0.00           C
ATOM   4725  CG  PHE A 306      47.140  55.190  63.830  1.00  0.00           C
ATOM   4726  CD1 PHE A 306      46.660  55.240  62.470  1.00  0.00           C
ATOM   4727  CD2 PHE A 306      48.280  55.900  64.090  1.00  0.00           C
ATOM   4728  CE1 PHE A 306      47.210  56.190  61.520  1.00  0.00           C
ATOM   4729  CE2 PHE A 306      48.950  56.730  63.120  1.00  0.00           C
ATOM   4730  CZ  PHE A 306      48.320  56.960  61.890  1.00  0.00           C
ATOM   4731  HN  PHE A 306      47.740  52.770  64.470  1.00  0.00           H
ATOM   4732  HA  PHE A 306      47.710  54.460  66.590  1.00  0.00           H
ATOM   4733  HB1 PHE A 306      45.780  55.460  65.400  1.00  0.00           H
ATOM   4734  HB2 PHE A 306      45.610  53.940  64.400  1.00  0.00           H
ATOM   4735  HD1 PHE A 306      45.720  54.750  62.230  1.00  0.00           H
ATOM   4736  HD2 PHE A 306      48.680  55.760  65.090  1.00  0.00           H
ATOM   4737  HE1 PHE A 306      46.710  56.150  60.560  1.00  0.00           H
ATOM   4738  HE2 PHE A 306      49.890  57.180  63.400  1.00  0.00           H
ATOM   4739  HZ  PHE A 306      48.740  57.490  61.060  1.00  0.00           H
ATOM   4740  N   PHE A 307      45.800  51.980  67.100  1.00  0.00           N
ATOM   4741  CA  PHE A 307      44.880  51.180  67.890  1.00  0.00           C
ATOM   4742  C   PHE A 307      45.160  51.450  69.370  1.00  0.00           C
ATOM   4743  O   PHE A 307      44.280  51.440  70.220  1.00  0.00           O
ATOM   4744  CB  PHE A 307      45.140  49.680  67.410  1.00  0.00           C
ATOM   4745  CG  PHE A 307      44.210  48.670  68.060  1.00  0.00           C
ATOM   4746  CD1 PHE A 307      42.810  48.610  67.790  1.00  0.00           C
ATOM   4747  CD2 PHE A 307      44.720  47.710  69.010  1.00  0.00           C
ATOM   4748  CE1 PHE A 307      42.040  47.580  68.300  1.00  0.00           C
ATOM   4749  CE2 PHE A 307      43.860  46.660  69.500  1.00  0.00           C
ATOM   4750  CZ  PHE A 307      42.550  46.530  68.990  1.00  0.00           C
ATOM   4751  HN  PHE A 307      46.450  51.410  66.590  1.00  0.00           H
ATOM   4752  HA  PHE A 307      43.880  51.540  67.760  1.00  0.00           H
ATOM   4753  HB1 PHE A 307      46.150  49.400  67.760  1.00  0.00           H
ATOM   4754  HB2 PHE A 307      45.180  49.510  66.310  1.00  0.00           H
ATOM   4755  HD1 PHE A 307      42.440  49.360  67.100  1.00  0.00           H
ATOM   4756  HD2 PHE A 307      45.740  47.650  69.360  1.00  0.00           H
ATOM   4757  HE1 PHE A 307      41.010  47.740  68.000  1.00  0.00           H
ATOM   4758  HE2 PHE A 307      44.350  46.010  70.210  1.00  0.00           H
ATOM   4759  HZ  PHE A 307      41.930  45.860  69.570  1.00  0.00           H
ATOM   4760  N   TYR A 308      46.480  51.660  69.760  1.00  0.00           N
ATOM   4761  CA  TYR A 308      46.880  51.700  71.150  1.00  0.00           C
ATOM   4762  C   TYR A 308      46.970  53.070  71.840  1.00  0.00           C
ATOM   4763  O   TYR A 308      47.250  54.040  71.170  1.00  0.00           O
ATOM   4764  CB  TYR A 308      48.330  51.180  71.200  1.00  0.00           C
ATOM   4765  CG  TYR A 308      48.260  49.640  70.800  1.00  0.00           C
ATOM   4766  CD1 TYR A 308      48.820  49.160  69.630  1.00  0.00           C
ATOM   4767  CD2 TYR A 308      47.660  48.820  71.770  1.00  0.00           C
ATOM   4768  CE1 TYR A 308      48.680  47.770  69.410  1.00  0.00           C
ATOM   4769  CE2 TYR A 308      47.720  47.380  71.590  1.00  0.00           C
ATOM   4770  CZ  TYR A 308      48.180  46.860  70.360  1.00  0.00           C
ATOM   4771  OH  TYR A 308      48.090  45.510  69.960  1.00  0.00           O
ATOM   4772  HN  TYR A 308      47.130  51.780  69.030  1.00  0.00           H
ATOM   4773  HA  TYR A 308      46.140  51.110  71.670  1.00  0.00           H
ATOM   4774  HB1 TYR A 308      48.620  51.140  72.270  1.00  0.00           H
ATOM   4775  HB2 TYR A 308      48.960  51.760  70.500  1.00  0.00           H
ATOM   4776  HD1 TYR A 308      49.290  49.730  68.850  1.00  0.00           H
ATOM   4777  HD2 TYR A 308      47.430  49.200  72.750  1.00  0.00           H
ATOM   4778  HE1 TYR A 308      49.010  47.490  68.420  1.00  0.00           H
ATOM   4779  HE2 TYR A 308      47.380  46.720  72.370  1.00  0.00           H
ATOM   4780  HH  TYR A 308      47.680  44.980  70.650  1.00  0.00           H
ATOM   4781  N   PRO A 309      46.630  53.200  73.160  1.00  0.00           N
ATOM   4782  CA  PRO A 309      46.590  54.430  73.920  1.00  0.00           C
ATOM   4783  C   PRO A 309      47.980  55.060  74.040  1.00  0.00           C
ATOM   4784  O   PRO A 309      48.060  56.320  74.010  1.00  0.00           O
ATOM   4785  CB  PRO A 309      45.980  53.980  75.290  1.00  0.00           C
ATOM   4786  CG  PRO A 309      46.480  52.540  75.490  1.00  0.00           C
ATOM   4787  CD  PRO A 309      46.290  52.060  74.060  1.00  0.00           C
ATOM   4788  HA  PRO A 309      45.870  55.070  73.430  1.00  0.00           H
ATOM   4789  HB1 PRO A 309      44.900  53.980  75.110  1.00  0.00           H
ATOM   4790  HB2 PRO A 309      46.200  54.680  76.130  1.00  0.00           H
ATOM   4791  HG1 PRO A 309      45.920  51.850  76.140  1.00  0.00           H
ATOM   4792  HG2 PRO A 309      47.530  52.680  75.830  1.00  0.00           H
ATOM   4793  HD1 PRO A 309      45.230  51.730  73.970  1.00  0.00           H
ATOM   4794  HD2 PRO A 309      47.010  51.240  73.830  1.00  0.00           H
ATOM   4795  N   TRP A 310      49.130  54.280  74.170  1.00  0.00           N
ATOM   4796  CA  TRP A 310      50.450  54.850  74.240  1.00  0.00           C
ATOM   4797  C   TRP A 310      50.880  55.630  72.960  1.00  0.00           C
ATOM   4798  O   TRP A 310      51.620  56.620  73.000  1.00  0.00           O
ATOM   4799  CB  TRP A 310      51.500  53.780  74.620  1.00  0.00           C
ATOM   4800  CG  TRP A 310      51.390  52.340  74.130  1.00  0.00           C
ATOM   4801  CD1 TRP A 310      50.720  51.340  74.780  1.00  0.00           C
ATOM   4802  CD2 TRP A 310      51.840  51.780  72.890  1.00  0.00           C
ATOM   4803  CE2 TRP A 310      51.480  50.460  72.870  1.00  0.00           C
ATOM   4804  CE3 TRP A 310      52.510  52.330  71.780  1.00  0.00           C
ATOM   4805  NE1 TRP A 310      50.810  50.220  74.060  1.00  0.00           N
ATOM   4806  CZ2 TRP A 310      51.740  49.680  71.760  1.00  0.00           C
ATOM   4807  CZ3 TRP A 310      52.750  51.560  70.600  1.00  0.00           C
ATOM   4808  CH2 TRP A 310      52.460  50.200  70.690  1.00  0.00           C
ATOM   4809  HN  TRP A 310      49.020  53.290  74.240  1.00  0.00           H
ATOM   4810  HA  TRP A 310      50.430  55.580  75.030  1.00  0.00           H
ATOM   4811  HB1 TRP A 310      51.500  53.890  75.730  1.00  0.00           H
ATOM   4812  HB2 TRP A 310      52.580  54.050  74.450  1.00  0.00           H
ATOM   4813  HD1 TRP A 310      50.130  51.480  75.680  1.00  0.00           H
ATOM   4814  HE1 TRP A 310      50.470  49.320  74.210  1.00  0.00           H
ATOM   4815  HE3 TRP A 310      52.930  53.330  71.770  1.00  0.00           H
ATOM   4816  HZ2 TRP A 310      51.510  48.640  71.870  1.00  0.00           H
ATOM   4817  HZ3 TRP A 310      53.390  51.980  69.840  1.00  0.00           H
ATOM   4818  HH2 TRP A 310      52.820  49.490  69.970  1.00  0.00           H
ATOM   4819  N   PHE A 311      50.550  55.020  71.810  1.00  0.00           N
ATOM   4820  CA  PHE A 311      50.700  55.610  70.480  1.00  0.00           C
ATOM   4821  C   PHE A 311      49.770  56.830  70.380  1.00  0.00           C
ATOM   4822  O   PHE A 311      50.170  57.840  69.820  1.00  0.00           O
ATOM   4823  CB  PHE A 311      50.490  54.490  69.280  1.00  0.00           C
ATOM   4824  CG  PHE A 311      51.410  54.750  68.060  1.00  0.00           C
ATOM   4825  CD1 PHE A 311      52.310  53.720  67.720  1.00  0.00           C
ATOM   4826  CD2 PHE A 311      51.510  55.990  67.350  1.00  0.00           C
ATOM   4827  CE1 PHE A 311      53.250  53.950  66.670  1.00  0.00           C
ATOM   4828  CE2 PHE A 311      52.330  56.130  66.250  1.00  0.00           C
ATOM   4829  CZ  PHE A 311      53.230  55.140  65.980  1.00  0.00           C
ATOM   4830  HN  PHE A 311      50.080  54.130  71.810  1.00  0.00           H
ATOM   4831  HA  PHE A 311      51.720  55.930  70.440  1.00  0.00           H
ATOM   4832  HB1 PHE A 311      49.440  54.450  68.920  1.00  0.00           H
ATOM   4833  HB2 PHE A 311      50.680  53.530  69.810  1.00  0.00           H
ATOM   4834  HD1 PHE A 311      52.220  52.750  68.170  1.00  0.00           H
ATOM   4835  HD2 PHE A 311      50.700  56.670  67.560  1.00  0.00           H
ATOM   4836  HE1 PHE A 311      54.000  53.250  66.310  1.00  0.00           H
ATOM   4837  HE2 PHE A 311      52.300  56.980  65.590  1.00  0.00           H
ATOM   4838  HZ  PHE A 311      53.970  55.320  65.220  1.00  0.00           H
ATOM   4839  N   ARG A 312      48.550  56.780  70.860  1.00  0.00           N
ATOM   4840  CA  ARG A 312      47.770  58.010  70.870  1.00  0.00           C
ATOM   4841  C   ARG A 312      48.320  59.160  71.610  1.00  0.00           C
ATOM   4842  O   ARG A 312      48.430  60.330  71.260  1.00  0.00           O
ATOM   4843  CB  ARG A 312      46.290  57.690  71.380  1.00  0.00           C
ATOM   4844  CG  ARG A 312      45.510  56.790  70.410  1.00  0.00           C
ATOM   4845  CD  ARG A 312      43.990  56.610  70.780  1.00  0.00           C
ATOM   4846  NE  ARG A 312      43.470  55.380  69.930  1.00  0.00           N
ATOM   4847  CZ  ARG A 312      42.430  54.620  70.290  1.00  0.00           C
ATOM   4848  NH1 ARG A 312      41.980  54.570  71.530  1.00  0.00           N
ATOM   4849  NH2 ARG A 312      41.730  53.980  69.360  1.00  0.00           N
ATOM   4850  HN  ARG A 312      48.010  55.980  71.130  1.00  0.00           H
ATOM   4851  HA  ARG A 312      47.710  58.330  69.850  1.00  0.00           H
ATOM   4852  HB1 ARG A 312      45.760  58.670  71.360  1.00  0.00           H
ATOM   4853  HB2 ARG A 312      46.220  57.330  72.420  1.00  0.00           H
ATOM   4854  HG1 ARG A 312      45.950  55.770  70.430  1.00  0.00           H
ATOM   4855  HG2 ARG A 312      45.600  57.190  69.380  1.00  0.00           H
ATOM   4856  HD1 ARG A 312      43.360  57.490  70.560  1.00  0.00           H
ATOM   4857  HD2 ARG A 312      44.020  56.260  71.840  1.00  0.00           H
ATOM   4858  HE  ARG A 312      43.820  55.220  69.010  1.00  0.00           H
ATOM   4859 1HH1 ARG A 312      42.410  55.110  72.250  1.00  0.00           H
ATOM   4860 2HH1 ARG A 312      41.150  54.080  71.780  1.00  0.00           H
ATOM   4861 1HH2 ARG A 312      41.950  54.240  68.410  1.00  0.00           H
ATOM   4862 2HH2 ARG A 312      40.780  53.830  69.580  1.00  0.00           H
ATOM   4863  N   LYS A 313      48.790  58.870  72.830  1.00  0.00           N
ATOM   4864  CA  LYS A 313      49.660  59.710  73.610  1.00  0.00           C
ATOM   4865  C   LYS A 313      50.910  60.210  72.800  1.00  0.00           C
ATOM   4866  O   LYS A 313      51.280  61.380  72.920  1.00  0.00           O
ATOM   4867  CB  LYS A 313      50.110  58.980  74.870  1.00  0.00           C
ATOM   4868  CG  LYS A 313      51.120  59.740  75.760  1.00  0.00           C
ATOM   4869  CD  LYS A 313      50.450  61.020  76.240  1.00  0.00           C
ATOM   4870  CE  LYS A 313      51.430  61.970  77.020  1.00  0.00           C
ATOM   4871  NZ  LYS A 313      52.150  61.330  78.120  1.00  0.00           N
ATOM   4872  HN  LYS A 313      48.650  57.960  73.220  1.00  0.00           H
ATOM   4873  HA  LYS A 313      49.100  60.580  73.900  1.00  0.00           H
ATOM   4874  HB1 LYS A 313      50.540  58.010  74.540  1.00  0.00           H
ATOM   4875  HB2 LYS A 313      49.290  58.710  75.570  1.00  0.00           H
ATOM   4876  HG1 LYS A 313      52.050  60.030  75.220  1.00  0.00           H
ATOM   4877  HG2 LYS A 313      51.360  59.050  76.590  1.00  0.00           H
ATOM   4878  HD1 LYS A 313      50.090  61.560  75.350  1.00  0.00           H
ATOM   4879  HD2 LYS A 313      49.600  60.890  76.940  1.00  0.00           H
ATOM   4880  HE1 LYS A 313      50.780  62.790  77.390  1.00  0.00           H
ATOM   4881  HE2 LYS A 313      52.190  62.310  76.280  1.00  0.00           H
ATOM   4882  HZ1 LYS A 313      51.550  61.170  78.960  1.00  0.00           H
ATOM   4883  HZ2 LYS A 313      52.550  60.430  77.780  1.00  0.00           H
ATOM   4884  HZ3 LYS A 313      53.030  61.870  78.270  1.00  0.00           H
ATOM   4885  N   ALA A 314      51.620  59.370  71.960  1.00  0.00           N
ATOM   4886  CA  ALA A 314      52.770  59.720  71.130  1.00  0.00           C
ATOM   4887  C   ALA A 314      52.400  60.810  70.050  1.00  0.00           C
ATOM   4888  O   ALA A 314      53.070  61.810  69.780  1.00  0.00           O
ATOM   4889  CB  ALA A 314      53.360  58.500  70.590  1.00  0.00           C
ATOM   4890  HN  ALA A 314      51.460  58.400  71.790  1.00  0.00           H
ATOM   4891  HA  ALA A 314      53.540  60.180  71.740  1.00  0.00           H
ATOM   4892  HB1 ALA A 314      54.270  58.890  70.080  1.00  0.00           H
ATOM   4893  HB2 ALA A 314      53.690  57.720  71.300  1.00  0.00           H
ATOM   4894  HB3 ALA A 314      52.600  58.020  69.940  1.00  0.00           H
ATOM   4895  N   LEU A 315      51.240  60.590  69.400  1.00  0.00           N
ATOM   4896  CA  LEU A 315      50.600  61.530  68.490  1.00  0.00           C
ATOM   4897  C   LEU A 315      50.200  62.930  69.060  1.00  0.00           C
ATOM   4898  O   LEU A 315      50.220  63.920  68.330  1.00  0.00           O
ATOM   4899  CB  LEU A 315      49.350  60.780  67.920  1.00  0.00           C
ATOM   4900  CG  LEU A 315      49.550  59.550  67.050  1.00  0.00           C
ATOM   4901  CD1 LEU A 315      48.140  58.990  66.560  1.00  0.00           C
ATOM   4902  CD2 LEU A 315      50.620  59.750  65.900  1.00  0.00           C
ATOM   4903  HN  LEU A 315      50.780  59.710  69.540  1.00  0.00           H
ATOM   4904  HA  LEU A 315      51.230  61.780  67.660  1.00  0.00           H
ATOM   4905  HB1 LEU A 315      48.960  61.550  67.220  1.00  0.00           H
ATOM   4906  HB2 LEU A 315      48.550  60.600  68.660  1.00  0.00           H
ATOM   4907  HG  LEU A 315      50.000  58.740  67.670  1.00  0.00           H
ATOM   4908 1HD1 LEU A 315      48.360  58.050  66.000  1.00  0.00           H
ATOM   4909 2HD1 LEU A 315      47.520  59.030  67.480  1.00  0.00           H
ATOM   4910 3HD1 LEU A 315      47.660  59.780  65.940  1.00  0.00           H
ATOM   4911 1HD2 LEU A 315      50.780  58.770  65.410  1.00  0.00           H
ATOM   4912 2HD2 LEU A 315      50.170  60.430  65.140  1.00  0.00           H
ATOM   4913 3HD2 LEU A 315      51.530  60.210  66.350  1.00  0.00           H
ATOM   4914  N   LYS A 316      49.740  62.920  70.300  1.00  0.00           N
ATOM   4915  CA  LYS A 316      49.430  64.130  71.060  1.00  0.00           C
ATOM   4916  C   LYS A 316      50.650  64.940  71.400  1.00  0.00           C
ATOM   4917  O   LYS A 316      50.760  66.170  71.150  1.00  0.00           O
ATOM   4918  CB  LYS A 316      48.630  63.880  72.470  1.00  0.00           C
ATOM   4919  CG  LYS A 316      47.180  63.560  72.120  1.00  0.00           C
ATOM   4920  CD  LYS A 316      46.130  63.510  73.230  1.00  0.00           C
ATOM   4921  CE  LYS A 316      46.120  62.510  74.390  1.00  0.00           C
ATOM   4922  NZ  LYS A 316      44.750  62.140  74.740  1.00  0.00           N
ATOM   4923  HN  LYS A 316      49.710  62.060  70.800  1.00  0.00           H
ATOM   4924  HA  LYS A 316      48.790  64.750  70.460  1.00  0.00           H
ATOM   4925  HB1 LYS A 316      48.720  64.790  73.070  1.00  0.00           H
ATOM   4926  HB2 LYS A 316      49.140  63.160  73.150  1.00  0.00           H
ATOM   4927  HG1 LYS A 316      47.230  62.580  71.610  1.00  0.00           H
ATOM   4928  HG2 LYS A 316      46.810  64.210  71.290  1.00  0.00           H
ATOM   4929  HD1 LYS A 316      46.120  64.530  73.660  1.00  0.00           H
ATOM   4930  HD2 LYS A 316      45.080  63.570  72.840  1.00  0.00           H
ATOM   4931  HE1 LYS A 316      46.690  62.950  75.240  1.00  0.00           H
ATOM   4932  HE2 LYS A 316      46.640  61.590  74.060  1.00  0.00           H
ATOM   4933  HZ1 LYS A 316      44.850  61.610  75.620  1.00  0.00           H
ATOM   4934  HZ2 LYS A 316      44.130  62.960  74.910  1.00  0.00           H
ATOM   4935  HZ3 LYS A 316      44.300  61.530  74.020  1.00  0.00           H
ATOM   4936  N   MET A 317      51.590  64.190  71.830  1.00  0.00           N
ATOM   4937  CA  MET A 317      52.910  64.730  72.000  1.00  0.00           C
ATOM   4938  C   MET A 317      53.600  65.310  70.820  1.00  0.00           C
ATOM   4939  O   MET A 317      54.230  66.370  70.970  1.00  0.00           O
ATOM   4940  CB  MET A 317      53.820  63.690  72.750  1.00  0.00           C
ATOM   4941  CG  MET A 317      53.310  63.360  74.110  1.00  0.00           C
ATOM   4942  SD  MET A 317      53.450  64.750  75.300  1.00  0.00           S
ATOM   4943  CE  MET A 317      55.140  64.890  75.490  1.00  0.00           C
ATOM   4944  HN  MET A 317      51.390  63.280  72.190  1.00  0.00           H
ATOM   4945  HA  MET A 317      52.850  65.610  72.640  1.00  0.00           H
ATOM   4946  HB1 MET A 317      54.840  64.090  72.900  1.00  0.00           H
ATOM   4947  HB2 MET A 317      53.790  62.740  72.190  1.00  0.00           H
ATOM   4948  HG1 MET A 317      53.810  62.450  74.510  1.00  0.00           H
ATOM   4949  HG2 MET A 317      52.240  63.070  74.010  1.00  0.00           H
ATOM   4950  HE1 MET A 317      55.360  65.600  76.300  1.00  0.00           H
ATOM   4951  HE2 MET A 317      55.660  63.920  75.640  1.00  0.00           H
ATOM   4952  HE3 MET A 317      55.560  65.270  74.530  1.00  0.00           H
ATOM   4953  N   MET A 318      53.520  64.780  69.630  1.00  0.00           N
ATOM   4954  CA  MET A 318      53.880  65.490  68.420  1.00  0.00           C
ATOM   4955  C   MET A 318      53.080  66.640  68.140  1.00  0.00           C
ATOM   4956  O   MET A 318      53.620  67.750  67.890  1.00  0.00           O
ATOM   4957  CB  MET A 318      53.860  64.570  67.210  1.00  0.00           C
ATOM   4958  CG  MET A 318      54.970  63.500  67.500  1.00  0.00           C
ATOM   4959  SD  MET A 318      55.910  62.840  66.190  1.00  0.00           S
ATOM   4960  CE  MET A 318      54.570  62.460  65.000  1.00  0.00           C
ATOM   4961  HN  MET A 318      53.100  63.880  69.590  1.00  0.00           H
ATOM   4962  HA  MET A 318      54.910  65.810  68.490  1.00  0.00           H
ATOM   4963  HB1 MET A 318      54.150  65.230  66.360  1.00  0.00           H
ATOM   4964  HB2 MET A 318      52.850  64.110  67.160  1.00  0.00           H
ATOM   4965  HG1 MET A 318      54.490  62.610  67.980  1.00  0.00           H
ATOM   4966  HG2 MET A 318      55.680  63.950  68.230  1.00  0.00           H
ATOM   4967  HE1 MET A 318      54.000  63.390  64.760  1.00  0.00           H
ATOM   4968  HE2 MET A 318      55.040  61.960  64.120  1.00  0.00           H
ATOM   4969  HE3 MET A 318      53.940  61.700  65.510  1.00  0.00           H
ATOM   4970  N   LEU A 319      51.710  66.520  68.210  1.00  0.00           N
ATOM   4971  CA  LEU A 319      50.750  67.500  67.840  1.00  0.00           C
ATOM   4972  C   LEU A 319      50.820  68.890  68.500  1.00  0.00           C
ATOM   4973  O   LEU A 319      50.760  69.960  67.880  1.00  0.00           O
ATOM   4974  CB  LEU A 319      49.360  66.930  67.890  1.00  0.00           C
ATOM   4975  CG  LEU A 319      48.200  67.880  67.380  1.00  0.00           C
ATOM   4976  CD1 LEU A 319      48.320  68.220  65.920  1.00  0.00           C
ATOM   4977  CD2 LEU A 319      46.890  67.300  67.690  1.00  0.00           C
ATOM   4978  HN  LEU A 319      51.360  65.680  68.610  1.00  0.00           H
ATOM   4979  HA  LEU A 319      50.920  67.690  66.780  1.00  0.00           H
ATOM   4980  HB1 LEU A 319      49.160  66.560  68.910  1.00  0.00           H
ATOM   4981  HB2 LEU A 319      49.400  66.130  67.110  1.00  0.00           H
ATOM   4982  HG  LEU A 319      48.270  68.820  67.980  1.00  0.00           H
ATOM   4983 1HD1 LEU A 319      49.270  68.740  65.640  1.00  0.00           H
ATOM   4984 2HD1 LEU A 319      48.350  67.340  65.250  1.00  0.00           H
ATOM   4985 3HD1 LEU A 319      47.460  68.890  65.730  1.00  0.00           H
ATOM   4986 1HD2 LEU A 319      46.760  66.300  67.230  1.00  0.00           H
ATOM   4987 2HD2 LEU A 319      46.860  67.100  68.780  1.00  0.00           H
ATOM   4988 3HD2 LEU A 319      46.020  67.890  67.310  1.00  0.00           H
ATOM   4989  N   PHE A 320      50.970  68.890  69.840  1.00  0.00           N
ATOM   4990  CA  PHE A 320      51.050  70.120  70.650  1.00  0.00           C
ATOM   4991  C   PHE A 320      52.500  70.470  71.070  1.00  0.00           C
ATOM   4992  O   PHE A 320      52.670  71.360  71.950  1.00  0.00           O
ATOM   4993  CB  PHE A 320      50.200  70.080  71.960  1.00  0.00           C
ATOM   4994  CG  PHE A 320      48.730  69.700  71.590  1.00  0.00           C
ATOM   4995  CD1 PHE A 320      48.270  68.460  71.970  1.00  0.00           C
ATOM   4996  CD2 PHE A 320      47.860  70.620  70.990  1.00  0.00           C
ATOM   4997  CE1 PHE A 320      47.040  67.990  71.580  1.00  0.00           C
ATOM   4998  CE2 PHE A 320      46.630  70.080  70.520  1.00  0.00           C
ATOM   4999  CZ  PHE A 320      46.180  68.730  70.770  1.00  0.00           C
ATOM   5000  HN  PHE A 320      50.760  68.050  70.330  1.00  0.00           H
ATOM   5001  HA  PHE A 320      50.780  70.940  70.000  1.00  0.00           H
ATOM   5002  HB1 PHE A 320      50.140  71.020  72.550  1.00  0.00           H
ATOM   5003  HB2 PHE A 320      50.590  69.260  72.600  1.00  0.00           H
ATOM   5004  HD1 PHE A 320      48.890  67.760  72.500  1.00  0.00           H
ATOM   5005  HD2 PHE A 320      48.160  71.620  70.700  1.00  0.00           H
ATOM   5006  HE1 PHE A 320      46.610  67.100  72.030  1.00  0.00           H
ATOM   5007  HE2 PHE A 320      45.940  70.720  69.980  1.00  0.00           H
ATOM   5008  HZ  PHE A 320      45.210  68.450  70.400  1.00  0.00           H
ATOM   5009  N   GLY A 321      53.570  69.830  70.490  1.00  0.00           N
ATOM   5010  CA  GLY A 321      55.000  70.160  70.690  1.00  0.00           C
ATOM   5011  C   GLY A 321      55.720  70.930  69.570  1.00  0.00           C
ATOM   5012  O   GLY A 321      55.300  72.000  69.110  1.00  0.00           O
ATOM   5013  HN  GLY A 321      53.390  69.160  69.760  1.00  0.00           H
ATOM   5014  HA1 GLY A 321      55.040  70.740  71.600  1.00  0.00           H
ATOM   5015  HA2 GLY A 321      55.490  69.220  70.870  1.00  0.00           H
ATOM   5016  N   LYS A 322      56.900  70.420  69.090  1.00  0.00           N
ATOM   5017  CA  LYS A 322      57.690  71.020  68.020  1.00  0.00           C
ATOM   5018  C   LYS A 322      56.940  71.130  66.630  1.00  0.00           C
ATOM   5019  O   LYS A 322      57.040  72.060  65.860  1.00  0.00           O
ATOM   5020  CB  LYS A 322      59.130  70.390  67.840  1.00  0.00           C
ATOM   5021  CG  LYS A 322      60.080  70.700  68.960  1.00  0.00           C
ATOM   5022  CD  LYS A 322      61.420  70.130  68.710  1.00  0.00           C
ATOM   5023  CE  LYS A 322      62.470  70.390  69.860  1.00  0.00           C
ATOM   5024  NZ  LYS A 322      63.710  69.840  69.410  1.00  0.00           N
ATOM   5025  HN  LYS A 322      57.260  69.520  69.340  1.00  0.00           H
ATOM   5026  HA  LYS A 322      57.850  72.040  68.350  1.00  0.00           H
ATOM   5027  HB1 LYS A 322      59.540  70.840  66.900  1.00  0.00           H
ATOM   5028  HB2 LYS A 322      59.130  69.280  67.680  1.00  0.00           H
ATOM   5029  HG1 LYS A 322      59.610  70.370  69.900  1.00  0.00           H
ATOM   5030  HG2 LYS A 322      60.140  71.810  69.040  1.00  0.00           H
ATOM   5031  HD1 LYS A 322      61.320  69.070  68.420  1.00  0.00           H
ATOM   5032  HD2 LYS A 322      61.760  70.580  67.760  1.00  0.00           H
ATOM   5033  HE1 LYS A 322      62.100  69.890  70.790  1.00  0.00           H
ATOM   5034  HE2 LYS A 322      62.700  71.470  69.980  1.00  0.00           H
ATOM   5035  HZ1 LYS A 322      64.200  70.300  68.620  1.00  0.00           H
ATOM   5036  HZ2 LYS A 322      64.340  69.850  70.240  1.00  0.00           H
ATOM   5037  HZ3 LYS A 322      63.560  68.830  69.250  1.00  0.00           H
ATOM   5038  N   ILE A 323      56.250  70.010  66.230  1.00  0.00           N
ATOM   5039  CA  ILE A 323      55.590  69.780  64.960  1.00  0.00           C
ATOM   5040  C   ILE A 323      54.170  70.330  64.930  1.00  0.00           C
ATOM   5041  O   ILE A 323      53.740  71.100  64.070  1.00  0.00           O
ATOM   5042  CB  ILE A 323      55.640  68.360  64.400  1.00  0.00           C
ATOM   5043  CG1 ILE A 323      57.100  67.810  64.330  1.00  0.00           C
ATOM   5044  CG2 ILE A 323      55.070  68.290  63.010  1.00  0.00           C
ATOM   5045  CD  ILE A 323      57.180  66.410  63.690  1.00  0.00           C
ATOM   5046  NT  ILE A 323      53.440  69.990  66.000  1.00  0.00           N
ATOM   5047  HN  ILE A 323      56.430  69.330  66.930  1.00  0.00           H
[truncated: 17,154 more chars]
