# Supplementary material for: Molecular Mechanisms of Methamphetamine-Induced Addiction via TAAR1 Activation
Source: J Med Chem. 2024 Oct 2;67(20):18593–605. doi: 10.1021/acs.jmedchem.4c01961 (PMC11513891; doi:10.1021/acs.jmedchem.4c01961)
Supplement: Supplementary file 2 — jm4c01961_si_003.zip [file jm4c01961_si_003.zip › models/PDB of docking and MD/after-MD-R-METH-120ns.pdb]

CRYST1   95.998   95.998  106.233  90.00  90.00  90.00 P 1           1
ATOM      1  N   LYS A  15      38.210  58.070  23.160  1.00  0.00           N  
ATOM      2  CA  LYS A  15      37.100  58.830  23.780  1.00  0.00           C  
ATOM      3  C   LYS A  15      36.890  58.420  25.180  1.00  0.00           C  
ATOM      4  O   LYS A  15      37.190  57.370  25.660  1.00  0.00           O  
ATOM      5  CB  LYS A  15      35.710  58.810  22.950  1.00  0.00           C  
ATOM      6  CG  LYS A  15      34.400  59.070  23.750  1.00  0.00           C  
ATOM      7  CD  LYS A  15      33.170  59.080  22.820  1.00  0.00           C  
ATOM      8  CE  LYS A  15      31.840  59.280  23.610  1.00  0.00           C  
ATOM      9  NZ  LYS A  15      30.760  59.260  22.610  1.00  0.00           N1+
ATOM     10  HA  LYS A  15      37.340  59.880  23.800  1.00  0.00           H  
ATOM     11  HB1 LYS A  15      35.440  57.790  22.590  1.00  0.00           H  
ATOM     12  HB2 LYS A  15      35.780  59.550  22.120  1.00  0.00           H  
ATOM     13  HG1 LYS A  15      34.480  60.110  24.150  1.00  0.00           H  
ATOM     14  HG2 LYS A  15      34.220  58.330  24.570  1.00  0.00           H  
ATOM     15  HD1 LYS A  15      33.340  59.940  22.150  1.00  0.00           H  
ATOM     16  HD2 LYS A  15      33.050  58.170  22.200  1.00  0.00           H  
ATOM     17  HE1 LYS A  15      31.790  60.310  24.040  1.00  0.00           H  
ATOM     18  HE2 LYS A  15      31.720  58.480  24.360  1.00  0.00           H  
ATOM     19  HZ1 LYS A  15      30.920  58.380  22.080  1.00  0.00           H  
ATOM     20  HZ2 LYS A  15      29.940  59.120  23.240  1.00  0.00           H  
ATOM     21  HZ3 LYS A  15      30.730  60.070  21.960  1.00  0.00           H  
ATOM     22  H1  LYS A  15      38.560  58.600  22.320  1.00  0.00           H  
ATOM     23  H2  LYS A  15      39.040  58.220  23.770  1.00  0.00           H  
ATOM     24  H3  LYS A  15      38.040  57.090  22.880  1.00  0.00           H  
ATOM     25  N   ASN A  16      36.490  59.320  26.050  1.00  0.00           N  
ATOM     26  CA  ASN A  16      36.370  59.050  27.500  1.00  0.00           C  
ATOM     27  C   ASN A  16      35.240  58.100  27.940  1.00  0.00           C  
ATOM     28  O   ASN A  16      34.240  57.940  27.220  1.00  0.00           O  
ATOM     29  CB  ASN A  16      36.270  60.340  28.330  1.00  0.00           C  
ATOM     30  CG  ASN A  16      37.350  61.350  27.930  1.00  0.00           C  
ATOM     31  ND2 ASN A  16      38.540  60.780  27.770  1.00  0.00           N  
ATOM     32  OD1 ASN A  16      37.120  62.510  27.900  1.00  0.00           O  
ATOM     33  HN  ASN A  16      36.320  60.280  25.820  1.00  0.00           H  
ATOM     34  HA  ASN A  16      37.290  58.580  27.850  1.00  0.00           H  
ATOM     35  HB1 ASN A  16      36.210  60.250  29.440  1.00  0.00           H  
ATOM     36  HB2 ASN A  16      35.330  60.860  28.030  1.00  0.00           H  
ATOM     37 HD21 ASN A  16      38.590  59.780  27.840  1.00  0.00           H  
ATOM     38 HD22 ASN A  16      39.300  61.360  28.050  1.00  0.00           H  
ATOM     39  N   ASN A  17      35.380  57.370  28.940  1.00  0.00           N  
ATOM     40  CA  ASN A  17      34.390  56.390  29.310  1.00  0.00           C  
ATOM     41  C   ASN A  17      33.210  57.040  30.050  1.00  0.00           C  
ATOM     42  O   ASN A  17      33.480  58.010  30.860  1.00  0.00           O  
ATOM     43  CB  ASN A  17      34.970  55.380  30.370  1.00  0.00           C  
ATOM     44  CG  ASN A  17      35.940  54.440  29.710  1.00  0.00           C  
ATOM     45  ND2 ASN A  17      36.480  53.560  30.530  1.00  0.00           N  
ATOM     46  OD1 ASN A  17      36.250  54.530  28.520  1.00  0.00           O  
ATOM     47  HN  ASN A  17      36.250  57.430  29.440  1.00  0.00           H  
ATOM     48  HA  ASN A  17      34.030  55.830  28.450  1.00  0.00           H  
ATOM     49  HB1 ASN A  17      34.140  54.690  30.660  1.00  0.00           H  
ATOM     50  HB2 ASN A  17      35.290  55.920  31.290  1.00  0.00           H  
ATOM     51 HD21 ASN A  17      36.490  53.690  31.530  1.00  0.00           H  
ATOM     52 HD22 ASN A  17      36.940  52.830  30.030  1.00  0.00           H  
ATOM     53  N   TRP A  18      31.940  56.500  29.940  1.00  0.00           N  
ATOM     54  CA  TRP A  18      30.670  56.750  30.550  1.00  0.00           C  
ATOM     55  C   TRP A  18      30.220  58.120  30.260  1.00  0.00           C  
ATOM     56  O   TRP A  18      30.790  58.910  29.480  1.00  0.00           O  
ATOM     57  CB  TRP A  18      30.600  56.440  32.100  1.00  0.00           C  
ATOM     58  CG  TRP A  18      31.140  55.050  32.340  1.00  0.00           C  
ATOM     59  CD1 TRP A  18      30.500  53.900  31.860  1.00  0.00           C  
ATOM     60  CD2 TRP A  18      32.420  54.620  32.880  1.00  0.00           C  
ATOM     61  CE2 TRP A  18      32.430  53.220  32.870  1.00  0.00           C  
ATOM     62  CE3 TRP A  18      33.550  55.280  33.350  1.00  0.00           C  
ATOM     63  NE1 TRP A  18      31.280  52.760  32.250  1.00  0.00           N  
ATOM     64  CZ2 TRP A  18      33.520  52.510  33.410  1.00  0.00           C  
ATOM     65  CZ3 TRP A  18      34.690  54.610  33.760  1.00  0.00           C  
ATOM     66  CH2 TRP A  18      34.680  53.230  33.820  1.00  0.00           C  
ATOM     67  HN  TRP A  18      31.810  55.720  29.350  1.00  0.00           H  
ATOM     68  HA  TRP A  18      29.990  56.120  29.990  1.00  0.00           H  
ATOM     69  HB1 TRP A  18      29.550  56.440  32.420  1.00  0.00           H  
ATOM     70  HB2 TRP A  18      31.040  57.150  32.820  1.00  0.00           H  
ATOM     71  HD1 TRP A  18      29.520  53.960  31.400  1.00  0.00           H  
ATOM     72  HE1 TRP A  18      31.210  51.820  32.010  1.00  0.00           H  
ATOM     73  HE3 TRP A  18      33.610  56.360  33.370  1.00  0.00           H  
ATOM     74  HZ2 TRP A  18      33.560  51.430  33.540  1.00  0.00           H  
ATOM     75  HZ3 TRP A  18      35.580  55.140  34.070  1.00  0.00           H  
ATOM     76  HH2 TRP A  18      35.540  52.800  34.310  1.00  0.00           H  
ATOM     77  N   SER A  19      29.110  58.450  30.880  1.00  0.00           N  
ATOM     78  CA  SER A  19      28.660  59.800  31.150  1.00  0.00           C  
ATOM     79  C   SER A  19      29.690  60.560  31.970  1.00  0.00           C  
ATOM     80  O   SER A  19      30.210  59.990  32.890  1.00  0.00           O  
ATOM     81  CB  SER A  19      27.360  59.760  31.970  1.00  0.00           C  
ATOM     82  OG  SER A  19      26.720  61.010  32.180  1.00  0.00           O  
ATOM     83  HN  SER A  19      28.510  57.760  31.270  1.00  0.00           H  
ATOM     84  HA  SER A  19      28.460  60.330  30.240  1.00  0.00           H  
ATOM     85  HB1 SER A  19      27.410  59.190  32.930  1.00  0.00           H  
ATOM     86  HB2 SER A  19      26.610  59.270  31.320  1.00  0.00           H  
ATOM     87  HG1 SER A  19      26.920  61.270  33.080  1.00  0.00           H  
ATOM     88  N   ASN A  20      29.950  61.920  31.710  1.00  0.00           N  
ATOM     89  CA  ASN A  20      30.960  62.690  32.360  1.00  0.00           C  
ATOM     90  C   ASN A  20      30.850  62.850  33.920  1.00  0.00           C  
ATOM     91  O   ASN A  20      31.790  62.650  34.720  1.00  0.00           O  
ATOM     92  CB  ASN A  20      30.990  64.060  31.650  1.00  0.00           C  
ATOM     93  CG  ASN A  20      32.200  64.900  31.940  1.00  0.00           C  
ATOM     94  ND2 ASN A  20      32.150  66.230  31.820  1.00  0.00           N  
ATOM     95  OD1 ASN A  20      33.310  64.400  32.310  1.00  0.00           O  
ATOM     96  HN  ASN A  20      29.490  62.450  31.000  1.00  0.00           H  
ATOM     97  HA  ASN A  20      31.850  62.090  32.250  1.00  0.00           H  
ATOM     98  HB1 ASN A  20      30.060  64.610  31.900  1.00  0.00           H  
ATOM     99  HB2 ASN A  20      31.020  63.910  30.550  1.00  0.00           H  
ATOM    100 HD21 ASN A  20      31.220  66.570  31.670  1.00  0.00           H  
ATOM    101 HD22 ASN A  20      32.950  66.720  32.180  1.00  0.00           H  
ATOM    102  N   ASP A  21      29.590  63.000  34.410  1.00  0.00           N  
ATOM    103  CA  ASP A  21      29.190  63.020  35.800  1.00  0.00           C  
ATOM    104  C   ASP A  21      29.470  61.700  36.630  1.00  0.00           C  
ATOM    105  O   ASP A  21      30.000  61.810  37.710  1.00  0.00           O  
ATOM    106  CB  ASP A  21      27.770  63.510  35.990  1.00  0.00           C  
ATOM    107  CG  ASP A  21      26.740  62.920  35.120  1.00  0.00           C  
ATOM    108  OD1 ASP A  21      26.880  61.850  34.540  1.00  0.00           O  
ATOM    109  OD2 ASP A  21      25.670  63.620  35.070  1.00  0.00           O1-
ATOM    110  HN  ASP A  21      28.790  63.030  33.830  1.00  0.00           H  
ATOM    111  HA  ASP A  21      29.950  63.700  36.170  1.00  0.00           H  
ATOM    112  HB1 ASP A  21      27.770  64.590  35.700  1.00  0.00           H  
ATOM    113  HB2 ASP A  21      27.410  63.350  37.030  1.00  0.00           H  
ATOM    114  N   VAL A  22      29.140  60.540  36.100  1.00  0.00           N  
ATOM    115  CA  VAL A  22      29.550  59.210  36.520  1.00  0.00           C  
ATOM    116  C   VAL A  22      31.110  59.040  36.650  1.00  0.00           C  
ATOM    117  O   VAL A  22      31.520  58.540  37.630  1.00  0.00           O  
ATOM    118  CB  VAL A  22      28.810  58.100  35.750  1.00  0.00           C  
ATOM    119  CG1 VAL A  22      29.610  56.730  35.550  1.00  0.00           C  
ATOM    120  CG2 VAL A  22      27.500  57.820  36.430  1.00  0.00           C  
ATOM    121  HN  VAL A  22      28.550  60.520  35.290  1.00  0.00           H  
ATOM    122  HA  VAL A  22      29.170  59.100  37.530  1.00  0.00           H  
ATOM    123  HB  VAL A  22      28.700  58.490  34.720  1.00  0.00           H  
ATOM    124 HG11 VAL A  22      30.590  56.900  35.080  1.00  0.00           H  
ATOM    125 HG12 VAL A  22      29.740  56.370  36.600  1.00  0.00           H  
ATOM    126 HG13 VAL A  22      29.090  55.930  35.000  1.00  0.00           H  
ATOM    127 HG21 VAL A  22      27.150  56.810  36.110  1.00  0.00           H  
ATOM    128 HG22 VAL A  22      27.390  57.730  37.540  1.00  0.00           H  
ATOM    129 HG23 VAL A  22      26.820  58.630  36.080  1.00  0.00           H  
ATOM    130  N   ARG A  23      31.870  59.540  35.640  1.00  0.00           N  
ATOM    131  CA  ARG A  23      33.300  59.480  35.650  1.00  0.00           C  
ATOM    132  C   ARG A  23      33.920  60.500  36.640  1.00  0.00           C  
ATOM    133  O   ARG A  23      34.850  60.200  37.330  1.00  0.00           O  
ATOM    134  CB  ARG A  23      33.850  59.590  34.180  1.00  0.00           C  
ATOM    135  CG  ARG A  23      35.360  59.540  33.990  1.00  0.00           C  
ATOM    136  CD  ARG A  23      35.770  59.530  32.440  1.00  0.00           C  
ATOM    137  NE  ARG A  23      37.270  59.700  32.320  1.00  0.00           N  
ATOM    138  CZ  ARG A  23      37.770  60.860  31.960  1.00  0.00           C  
ATOM    139  NH1 ARG A  23      37.090  61.970  31.990  1.00  0.00           N1+
ATOM    140  NH2 ARG A  23      39.080  60.890  31.780  1.00  0.00           N  
ATOM    141  HN  ARG A  23      31.400  59.950  34.880  1.00  0.00           H  
ATOM    142  HA  ARG A  23      33.680  58.510  35.910  1.00  0.00           H  
ATOM    143  HB1 ARG A  23      33.420  60.550  33.810  1.00  0.00           H  
ATOM    144  HB2 ARG A  23      33.380  58.800  33.560  1.00  0.00           H  
ATOM    145  HG1 ARG A  23      35.810  58.660  34.510  1.00  0.00           H  
ATOM    146  HG2 ARG A  23      35.910  60.400  34.420  1.00  0.00           H  
ATOM    147  HD1 ARG A  23      35.180  60.390  32.060  1.00  0.00           H  
ATOM    148  HD2 ARG A  23      35.500  58.610  31.870  1.00  0.00           H  
ATOM    149  HE  ARG A  23      38.030  59.050  32.340  1.00  0.00           H  
ATOM    150 HH11 ARG A  23      36.250  62.030  32.540  1.00  0.00           H  
ATOM    151 HH12 ARG A  23      37.580  62.830  32.110  1.00  0.00           H  
ATOM    152 HH21 ARG A  23      39.660  60.080  31.700  1.00  0.00           H  
ATOM    153 HH22 ARG A  23      39.430  61.800  31.540  1.00  0.00           H  
ATOM    154  N   ALA A  24      33.370  61.740  36.730  1.00  0.00           N  
ATOM    155  CA  ALA A  24      33.700  62.710  37.750  1.00  0.00           C  
ATOM    156  C   ALA A  24      33.470  62.090  39.100  1.00  0.00           C  
ATOM    157  O   ALA A  24      34.370  62.260  39.940  1.00  0.00           O  
ATOM    158  CB  ALA A  24      32.920  64.050  37.600  1.00  0.00           C  
ATOM    159  HN  ALA A  24      32.650  62.060  36.110  1.00  0.00           H  
ATOM    160  HA  ALA A  24      34.750  62.880  37.540  1.00  0.00           H  
ATOM    161  HB1 ALA A  24      32.760  64.660  38.530  1.00  0.00           H  
ATOM    162  HB2 ALA A  24      33.430  64.740  36.880  1.00  0.00           H  
ATOM    163  HB3 ALA A  24      31.890  63.850  37.250  1.00  0.00           H  
ATOM    164  N   SER A  25      32.400  61.290  39.280  1.00  0.00           N  
ATOM    165  CA  SER A  25      32.050  60.580  40.510  1.00  0.00           C  
ATOM    166  C   SER A  25      33.100  59.560  40.900  1.00  0.00           C  
ATOM    167  O   SER A  25      33.480  59.380  42.020  1.00  0.00           O  
ATOM    168  CB  SER A  25      30.610  60.050  40.470  1.00  0.00           C  
ATOM    169  OG  SER A  25      29.620  61.040  40.400  1.00  0.00           O  
ATOM    170  HN  SER A  25      31.700  61.250  38.570  1.00  0.00           H  
ATOM    171  HA  SER A  25      32.130  61.320  41.290  1.00  0.00           H  
ATOM    172  HB1 SER A  25      30.380  59.420  41.370  1.00  0.00           H  
ATOM    173  HB2 SER A  25      30.370  59.520  39.530  1.00  0.00           H  
ATOM    174  HG1 SER A  25      29.650  61.420  39.510  1.00  0.00           H  
ATOM    175  N   LEU A  26      33.490  58.770  39.880  1.00  0.00           N  
ATOM    176  CA  LEU A  26      34.500  57.750  39.870  1.00  0.00           C  
ATOM    177  C   LEU A  26      35.840  58.290  40.230  1.00  0.00           C  
ATOM    178  O   LEU A  26      36.390  57.930  41.300  1.00  0.00           O  
ATOM    179  CB  LEU A  26      34.610  57.070  38.470  1.00  0.00           C  
ATOM    180  CG  LEU A  26      33.530  55.990  38.200  1.00  0.00           C  
ATOM    181  CD1 LEU A  26      33.660  55.360  36.780  1.00  0.00           C  
ATOM    182  CD2 LEU A  26      33.690  54.940  39.350  1.00  0.00           C  
ATOM    183  HN  LEU A  26      33.060  58.970  39.000  1.00  0.00           H  
ATOM    184  HA  LEU A  26      34.300  57.010  40.650  1.00  0.00           H  
ATOM    185  HB1 LEU A  26      35.620  56.610  38.370  1.00  0.00           H  
ATOM    186  HB2 LEU A  26      34.620  57.880  37.700  1.00  0.00           H  
ATOM    187  HG  LEU A  26      32.570  56.540  38.110  1.00  0.00           H  
ATOM    188 HD11 LEU A  26      34.460  54.600  36.890  1.00  0.00           H  
ATOM    189 HD12 LEU A  26      32.730  54.790  36.510  1.00  0.00           H  
ATOM    190 HD13 LEU A  26      33.920  56.120  36.020  1.00  0.00           H  
ATOM    191 HD21 LEU A  26      34.640  54.360  39.280  1.00  0.00           H  
ATOM    192 HD22 LEU A  26      33.530  55.360  40.360  1.00  0.00           H  
ATOM    193 HD23 LEU A  26      32.980  54.080  39.400  1.00  0.00           H  
ATOM    194  N   TYR A  27      36.390  59.220  39.450  1.00  0.00           N  
ATOM    195  CA  TYR A  27      37.560  60.080  39.750  1.00  0.00           C  
ATOM    196  C   TYR A  27      37.580  60.660  41.120  1.00  0.00           C  
ATOM    197  O   TYR A  27      38.540  60.480  41.920  1.00  0.00           O  
ATOM    198  CB  TYR A  27      37.780  61.240  38.640  1.00  0.00           C  
ATOM    199  CG  TYR A  27      38.770  60.710  37.620  1.00  0.00           C  
ATOM    200  CD1 TYR A  27      38.240  60.230  36.490  1.00  0.00           C  
ATOM    201  CD2 TYR A  27      40.130  60.880  37.860  1.00  0.00           C  
ATOM    202  CE1 TYR A  27      39.140  59.960  35.420  1.00  0.00           C  
ATOM    203  CE2 TYR A  27      41.080  60.530  36.850  1.00  0.00           C  
ATOM    204  CZ  TYR A  27      40.550  60.030  35.560  1.00  0.00           C  
ATOM    205  OH  TYR A  27      41.450  59.790  34.430  1.00  0.00           O  
ATOM    206  HN  TYR A  27      35.870  59.440  38.630  1.00  0.00           H  
ATOM    207  HA  TYR A  27      38.380  59.370  39.740  1.00  0.00           H  
ATOM    208  HB1 TYR A  27      38.210  62.190  39.050  1.00  0.00           H  
ATOM    209  HB2 TYR A  27      36.800  61.320  38.150  1.00  0.00           H  
ATOM    210  HD1 TYR A  27      37.190  60.130  36.250  1.00  0.00           H  
ATOM    211  HD2 TYR A  27      40.420  61.180  38.860  1.00  0.00           H  
ATOM    212  HE1 TYR A  27      38.800  59.560  34.480  1.00  0.00           H  
ATOM    213  HE2 TYR A  27      42.090  60.780  37.100  1.00  0.00           H  
ATOM    214  HH  TYR A  27      40.930  59.310  33.770  1.00  0.00           H  
ATOM    215  N   SER A  28      36.500  61.330  41.570  1.00  0.00           N  
ATOM    216  CA  SER A  28      36.280  61.930  42.920  1.00  0.00           C  
ATOM    217  C   SER A  28      36.490  60.920  43.990  1.00  0.00           C  
ATOM    218  O   SER A  28      37.230  61.130  44.910  1.00  0.00           O  
ATOM    219  CB  SER A  28      34.890  62.480  43.120  1.00  0.00           C  
ATOM    220  OG  SER A  28      34.760  63.680  42.400  1.00  0.00           O  
ATOM    221  HN  SER A  28      35.840  61.490  40.830  1.00  0.00           H  
ATOM    222  HA  SER A  28      37.050  62.670  42.990  1.00  0.00           H  
ATOM    223  HB1 SER A  28      34.640  62.750  44.170  1.00  0.00           H  
ATOM    224  HB2 SER A  28      34.120  61.790  42.740  1.00  0.00           H  
ATOM    225  HG1 SER A  28      34.660  63.410  41.490  1.00  0.00           H  
ATOM    226  N   LEU A  29      35.800  59.800  43.890  1.00  0.00           N  
ATOM    227  CA  LEU A  29      35.920  58.600  44.800  1.00  0.00           C  
ATOM    228  C   LEU A  29      37.370  58.100  44.890  1.00  0.00           C  
ATOM    229  O   LEU A  29      37.940  58.120  45.950  1.00  0.00           O  
ATOM    230  CB  LEU A  29      34.820  57.500  44.390  1.00  0.00           C  
ATOM    231  CG  LEU A  29      34.900  56.170  45.110  1.00  0.00           C  
ATOM    232  CD1 LEU A  29      34.800  56.430  46.650  1.00  0.00           C  
ATOM    233  CD2 LEU A  29      33.810  55.180  44.700  1.00  0.00           C  
ATOM    234  HN  LEU A  29      35.150  59.720  43.140  1.00  0.00           H  
ATOM    235  HA  LEU A  29      35.650  58.950  45.790  1.00  0.00           H  
ATOM    236  HB1 LEU A  29      34.960  57.240  43.320  1.00  0.00           H  
ATOM    237  HB2 LEU A  29      33.800  57.890  44.660  1.00  0.00           H  
ATOM    238  HG  LEU A  29      35.870  55.640  44.930  1.00  0.00           H  
ATOM    239 HD11 LEU A  29      33.930  57.030  46.970  1.00  0.00           H  
ATOM    240 HD12 LEU A  29      34.750  55.420  47.110  1.00  0.00           H  
ATOM    241 HD13 LEU A  29      35.720  56.950  46.980  1.00  0.00           H  
ATOM    242 HD21 LEU A  29      32.860  55.580  45.120  1.00  0.00           H  
ATOM    243 HD22 LEU A  29      33.540  54.950  43.640  1.00  0.00           H  
ATOM    244 HD23 LEU A  29      33.950  54.210  45.220  1.00  0.00           H  
ATOM    245  N   MET A  30      38.080  57.800  43.770  1.00  0.00           N  
ATOM    246  CA  MET A  30      39.510  57.430  43.780  1.00  0.00           C  
ATOM    247  C   MET A  30      40.480  58.470  44.350  1.00  0.00           C  
ATOM    248  O   MET A  30      41.290  58.090  45.150  1.00  0.00           O  
ATOM    249  CB  MET A  30      39.820  56.940  42.310  1.00  0.00           C  
ATOM    250  CG  MET A  30      39.250  55.520  41.990  1.00  0.00           C  
ATOM    251  SD  MET A  30      39.580  54.880  40.390  1.00  0.00           S  
ATOM    252  CE  MET A  30      38.350  55.980  39.560  1.00  0.00           C  
ATOM    253  HN  MET A  30      37.570  57.690  42.930  1.00  0.00           H  
ATOM    254  HA  MET A  30      39.490  56.600  44.480  1.00  0.00           H  
ATOM    255  HB1 MET A  30      40.910  56.750  42.280  1.00  0.00           H  
ATOM    256  HB2 MET A  30      39.390  57.690  41.620  1.00  0.00           H  
ATOM    257  HG1 MET A  30      38.170  55.480  42.230  1.00  0.00           H  
ATOM    258  HG2 MET A  30      39.800  54.890  42.720  1.00  0.00           H  
ATOM    259  HE1 MET A  30      38.550  57.040  39.800  1.00  0.00           H  
ATOM    260  HE2 MET A  30      38.320  55.770  38.460  1.00  0.00           H  
ATOM    261  HE3 MET A  30      37.350  55.790  40.010  1.00  0.00           H  
ATOM    262  N   VAL A  31      40.400  59.780  43.910  1.00  0.00           N  
ATOM    263  CA  VAL A  31      41.110  60.930  44.530  1.00  0.00           C  
ATOM    264  C   VAL A  31      41.010  61.050  46.040  1.00  0.00           C  
ATOM    265  O   VAL A  31      42.050  61.110  46.720  1.00  0.00           O  
ATOM    266  CB  VAL A  31      40.790  62.340  43.930  1.00  0.00           C  
ATOM    267  CG1 VAL A  31      41.540  63.490  44.680  1.00  0.00           C  
ATOM    268  CG2 VAL A  31      41.180  62.530  42.490  1.00  0.00           C  
ATOM    269  HN  VAL A  31      39.810  59.900  43.110  1.00  0.00           H  
ATOM    270  HA  VAL A  31      42.160  60.770  44.280  1.00  0.00           H  
ATOM    271  HB  VAL A  31      39.710  62.520  44.090  1.00  0.00           H  
ATOM    272 HG11 VAL A  31      41.480  63.500  45.780  1.00  0.00           H  
ATOM    273 HG12 VAL A  31      42.640  63.480  44.470  1.00  0.00           H  
ATOM    274 HG13 VAL A  31      41.070  64.450  44.370  1.00  0.00           H  
ATOM    275 HG21 VAL A  31      41.170  63.590  42.150  1.00  0.00           H  
ATOM    276 HG22 VAL A  31      42.230  62.190  42.400  1.00  0.00           H  
ATOM    277 HG23 VAL A  31      40.660  61.810  41.810  1.00  0.00           H  
ATOM    278  N   LEU A  32      39.800  60.910  46.550  1.00  0.00           N  
ATOM    279  CA  LEU A  32      39.490  60.800  47.980  1.00  0.00           C  
ATOM    280  C   LEU A  32      40.190  59.690  48.630  1.00  0.00           C  
ATOM    281  O   LEU A  32      40.790  59.890  49.640  1.00  0.00           O  
ATOM    282  CB  LEU A  32      37.970  60.610  48.210  1.00  0.00           C  
ATOM    283  CG  LEU A  32      37.400  60.340  49.640  1.00  0.00           C  
ATOM    284  CD1 LEU A  32      38.010  61.420  50.550  1.00  0.00           C  
ATOM    285  CD2 LEU A  32      35.810  60.390  49.740  1.00  0.00           C  
ATOM    286  HN  LEU A  32      39.080  60.730  45.880  1.00  0.00           H  
ATOM    287  HA  LEU A  32      39.830  61.720  48.410  1.00  0.00           H  
ATOM    288  HB1 LEU A  32      37.570  59.780  47.600  1.00  0.00           H  
ATOM    289  HB2 LEU A  32      37.470  61.500  47.770  1.00  0.00           H  
ATOM    290  HG  LEU A  32      37.830  59.400  50.000  1.00  0.00           H  
ATOM    291 HD11 LEU A  32      37.630  61.240  51.580  1.00  0.00           H  
ATOM    292 HD12 LEU A  32      39.120  61.470  50.530  1.00  0.00           H  
ATOM    293 HD13 LEU A  32      37.710  62.390  50.130  1.00  0.00           H  
ATOM    294 HD21 LEU A  32      35.390  61.340  49.360  1.00  0.00           H  
ATOM    295 HD22 LEU A  32      35.440  59.580  49.090  1.00  0.00           H  
ATOM    296 HD23 LEU A  32      35.460  60.150  50.770  1.00  0.00           H  
ATOM    297  N   ILE A  33      40.170  58.480  48.000  1.00  0.00           N  
ATOM    298  CA  ILE A  33      40.890  57.350  48.660  1.00  0.00           C  
ATOM    299  C   ILE A  33      42.450  57.620  48.830  1.00  0.00           C  
ATOM    300  O   ILE A  33      43.070  57.420  49.910  1.00  0.00           O  
ATOM    301  CB  ILE A  33      40.590  56.120  47.870  1.00  0.00           C  
ATOM    302  CG1 ILE A  33      39.110  55.710  48.040  1.00  0.00           C  
ATOM    303  CG2 ILE A  33      41.510  55.010  48.320  1.00  0.00           C  
ATOM    304  CD  ILE A  33      38.640  54.320  47.400  1.00  0.00           C  
ATOM    305  HN  ILE A  33      39.620  58.280  47.200  1.00  0.00           H  
ATOM    306  HA  ILE A  33      40.450  57.190  49.630  1.00  0.00           H  
ATOM    307  HB  ILE A  33      40.850  56.330  46.800  1.00  0.00           H  
ATOM    308 HG11 ILE A  33      38.350  56.470  47.720  1.00  0.00           H  
ATOM    309 HG12 ILE A  33      38.970  55.630  49.140  1.00  0.00           H  
ATOM    310 HG21 ILE A  33      41.390  55.030  49.420  1.00  0.00           H  
ATOM    311 HG22 ILE A  33      41.190  54.010  47.960  1.00  0.00           H  
ATOM    312 HG23 ILE A  33      42.550  55.280  48.020  1.00  0.00           H  
ATOM    313  HD1 ILE A  33      39.330  53.510  47.700  1.00  0.00           H  
ATOM    314  HD2 ILE A  33      37.650  54.030  47.810  1.00  0.00           H  
ATOM    315  HD3 ILE A  33      38.720  54.420  46.300  1.00  0.00           H  
ATOM    316  N   ILE A  34      43.090  58.090  47.750  1.00  0.00           N  
ATOM    317  CA  ILE A  34      44.440  58.550  47.720  1.00  0.00           C  
ATOM    318  C   ILE A  34      44.760  59.680  48.750  1.00  0.00           C  
ATOM    319  O   ILE A  34      45.780  59.660  49.440  1.00  0.00           O  
ATOM    320  CB  ILE A  34      44.900  59.090  46.350  1.00  0.00           C  
ATOM    321  CG1 ILE A  34      44.780  58.070  45.220  1.00  0.00           C  
ATOM    322  CG2 ILE A  34      46.420  59.610  46.310  1.00  0.00           C  
ATOM    323  CD  ILE A  34      44.830  58.580  43.750  1.00  0.00           C  
ATOM    324  HN  ILE A  34      42.600  57.980  46.870  1.00  0.00           H  
ATOM    325  HA  ILE A  34      45.060  57.690  47.900  1.00  0.00           H  
ATOM    326  HB  ILE A  34      44.200  59.900  46.090  1.00  0.00           H  
ATOM    327 HG11 ILE A  34      43.810  57.550  45.330  1.00  0.00           H  
ATOM    328 HG12 ILE A  34      45.640  57.390  45.340  1.00  0.00           H  
ATOM    329 HG21 ILE A  34      47.170  58.820  46.540  1.00  0.00           H  
ATOM    330 HG22 ILE A  34      46.610  60.100  45.340  1.00  0.00           H  
ATOM    331 HG23 ILE A  34      46.570  60.410  47.090  1.00  0.00           H  
ATOM    332  HD1 ILE A  34      43.910  59.140  43.480  1.00  0.00           H  
ATOM    333  HD2 ILE A  34      45.700  59.260  43.660  1.00  0.00           H  
ATOM    334  HD3 ILE A  34      44.990  57.860  42.920  1.00  0.00           H  
ATOM    335  N   LEU A  35      43.860  60.650  48.820  1.00  0.00           N  
ATOM    336  CA  LEU A  35      44.010  61.830  49.640  1.00  0.00           C  
ATOM    337  C   LEU A  35      43.950  61.410  51.070  1.00  0.00           C  
ATOM    338  O   LEU A  35      44.720  61.950  51.850  1.00  0.00           O  
ATOM    339  CB  LEU A  35      42.870  62.800  49.300  1.00  0.00           C  
ATOM    340  CG  LEU A  35      42.520  64.100  50.150  1.00  0.00           C  
ATOM    341  CD1 LEU A  35      41.600  65.050  49.250  1.00  0.00           C  
ATOM    342  CD2 LEU A  35      41.710  63.780  51.450  1.00  0.00           C  
ATOM    343  HN  LEU A  35      43.140  60.650  48.130  1.00  0.00           H  
ATOM    344  HA  LEU A  35      44.930  62.360  49.490  1.00  0.00           H  
ATOM    345  HB1 LEU A  35      41.900  62.250  49.350  1.00  0.00           H  
ATOM    346  HB2 LEU A  35      42.910  63.050  48.220  1.00  0.00           H  
ATOM    347  HG  LEU A  35      43.480  64.650  50.270  1.00  0.00           H  
ATOM    348 HD11 LEU A  35      40.580  64.620  49.240  1.00  0.00           H  
ATOM    349 HD12 LEU A  35      41.440  66.020  49.780  1.00  0.00           H  
ATOM    350 HD13 LEU A  35      42.020  65.250  48.230  1.00  0.00           H  
ATOM    351 HD21 LEU A  35      41.090  64.610  51.820  1.00  0.00           H  
ATOM    352 HD22 LEU A  35      41.010  62.950  51.220  1.00  0.00           H  
ATOM    353 HD23 LEU A  35      42.470  63.430  52.200  1.00  0.00           H  
ATOM    354  N   THR A  36      42.950  60.550  51.460  1.00  0.00           N  
ATOM    355  CA  THR A  36      42.830  59.990  52.740  1.00  0.00           C  
ATOM    356  C   THR A  36      44.040  59.220  53.220  1.00  0.00           C  
ATOM    357  O   THR A  36      44.490  59.450  54.380  1.00  0.00           O  
ATOM    358  CB  THR A  36      41.560  59.030  52.830  1.00  0.00           C  
ATOM    359  CG2 THR A  36      41.320  58.860  54.260  1.00  0.00           C  
ATOM    360  OG1 THR A  36      40.460  59.670  52.190  1.00  0.00           O  
ATOM    361  HN  THR A  36      42.340  60.170  50.760  1.00  0.00           H  
ATOM    362  HA  THR A  36      42.690  60.830  53.410  1.00  0.00           H  
ATOM    363  HB  THR A  36      41.730  58.050  52.340  1.00  0.00           H  
ATOM    364  HG1 THR A  36      40.620  59.660  51.260  1.00  0.00           H  
ATOM    365 HG21 THR A  36      42.020  58.160  54.770  1.00  0.00           H  
ATOM    366 HG22 THR A  36      41.330  59.830  54.810  1.00  0.00           H  
ATOM    367 HG23 THR A  36      40.330  58.390  54.430  1.00  0.00           H  
ATOM    368  N   THR A  37      44.560  58.310  52.340  1.00  0.00           N  
ATOM    369  CA  THR A  37      45.720  57.500  52.720  1.00  0.00           C  
ATOM    370  C   THR A  37      46.940  58.440  52.930  1.00  0.00           C  
ATOM    371  O   THR A  37      47.710  58.290  53.890  1.00  0.00           O  
ATOM    372  CB  THR A  37      46.030  56.470  51.680  1.00  0.00           C  
ATOM    373  CG2 THR A  37      47.080  55.550  52.220  1.00  0.00           C  
ATOM    374  OG1 THR A  37      44.860  55.660  51.370  1.00  0.00           O  
ATOM    375  HN  THR A  37      44.220  58.250  51.400  1.00  0.00           H  
ATOM    376  HA  THR A  37      45.370  57.080  53.660  1.00  0.00           H  
ATOM    377  HB  THR A  37      46.390  56.960  50.750  1.00  0.00           H  
ATOM    378  HG1 THR A  37      44.130  56.240  51.160  1.00  0.00           H  
ATOM    379 HG21 THR A  37      47.260  54.750  51.470  1.00  0.00           H  
ATOM    380 HG22 THR A  37      48.040  56.090  52.330  1.00  0.00           H  
ATOM    381 HG23 THR A  37      46.840  55.020  53.170  1.00  0.00           H  
ATOM    382  N   LEU A  38      47.190  59.480  52.010  1.00  0.00           N  
ATOM    383  CA  LEU A  38      48.370  60.360  52.180  1.00  0.00           C  
ATOM    384  C   LEU A  38      48.350  61.290  53.380  1.00  0.00           C  
ATOM    385  O   LEU A  38      49.330  61.530  54.090  1.00  0.00           O  
ATOM    386  CB  LEU A  38      48.680  61.220  50.950  1.00  0.00           C  
ATOM    387  CG  LEU A  38      49.090  60.290  49.780  1.00  0.00           C  
ATOM    388  CD1 LEU A  38      48.980  61.040  48.440  1.00  0.00           C  
ATOM    389  CD2 LEU A  38      50.490  59.790  50.050  1.00  0.00           C  
ATOM    390  HN  LEU A  38      46.640  59.620  51.180  1.00  0.00           H  
ATOM    391  HA  LEU A  38      49.260  59.740  52.300  1.00  0.00           H  
ATOM    392  HB1 LEU A  38      49.500  61.940  51.140  1.00  0.00           H  
ATOM    393  HB2 LEU A  38      47.730  61.730  50.640  1.00  0.00           H  
ATOM    394  HG  LEU A  38      48.320  59.480  49.840  1.00  0.00           H  
ATOM    395 HD11 LEU A  38      49.120  60.230  47.690  1.00  0.00           H  
ATOM    396 HD12 LEU A  38      48.010  61.570  48.320  1.00  0.00           H  
ATOM    397 HD13 LEU A  38      49.800  61.770  48.300  1.00  0.00           H  
ATOM    398 HD21 LEU A  38      50.480  59.020  50.830  1.00  0.00           H  
ATOM    399 HD22 LEU A  38      50.860  59.290  49.130  1.00  0.00           H  
ATOM    400 HD23 LEU A  38      51.260  60.570  50.270  1.00  0.00           H  
ATOM    401  N   VAL A  39      47.110  61.890  53.620  1.00  0.00           N  
ATOM    402  CA  VAL A  39      46.850  62.770  54.830  1.00  0.00           C  
ATOM    403  C   VAL A  39      46.810  61.970  56.090  1.00  0.00           C  
ATOM    404  O   VAL A  39      47.330  62.430  57.100  1.00  0.00           O  
ATOM    405  CB  VAL A  39      45.610  63.620  54.730  1.00  0.00           C  
ATOM    406  CG1 VAL A  39      45.390  64.450  56.000  1.00  0.00           C  
ATOM    407  CG2 VAL A  39      45.800  64.520  53.510  1.00  0.00           C  
ATOM    408  HN  VAL A  39      46.320  61.780  53.020  1.00  0.00           H  
ATOM    409  HA  VAL A  39      47.710  63.410  54.960  1.00  0.00           H  
ATOM    410  HB  VAL A  39      44.700  63.020  54.490  1.00  0.00           H  
ATOM    411 HG11 VAL A  39      46.380  64.800  56.360  1.00  0.00           H  
ATOM    412 HG12 VAL A  39      44.850  65.400  55.780  1.00  0.00           H  
ATOM    413 HG13 VAL A  39      44.840  63.900  56.780  1.00  0.00           H  
ATOM    414 HG21 VAL A  39      46.260  64.030  52.640  1.00  0.00           H  
ATOM    415 HG22 VAL A  39      44.860  64.930  53.080  1.00  0.00           H  
ATOM    416 HG23 VAL A  39      46.490  65.340  53.800  1.00  0.00           H  
ATOM    417  N   GLY A  40      46.210  60.770  56.100  1.00  0.00           N  
ATOM    418  CA  GLY A  40      46.100  59.950  57.370  1.00  0.00           C  
ATOM    419  C   GLY A  40      47.470  59.490  57.820  1.00  0.00           C  
ATOM    420  O   GLY A  40      47.800  59.500  58.960  1.00  0.00           O  
ATOM    421  HN  GLY A  40      45.820  60.380  55.270  1.00  0.00           H  
ATOM    422  HA1 GLY A  40      45.680  60.510  58.190  1.00  0.00           H  
ATOM    423  HA2 GLY A  40      45.540  59.060  57.120  1.00  0.00           H  
ATOM    424  N   ASN A  41      48.300  59.020  56.880  1.00  0.00           N  
ATOM    425  CA  ASN A  41      49.650  58.600  57.160  1.00  0.00           C  
ATOM    426  C   ASN A  41      50.650  59.730  57.580  1.00  0.00           C  
ATOM    427  O   ASN A  41      51.430  59.530  58.510  1.00  0.00           O  
ATOM    428  CB  ASN A  41      50.170  57.540  56.140  1.00  0.00           C  
ATOM    429  CG  ASN A  41      49.480  56.240  56.440  1.00  0.00           C  
ATOM    430  ND2 ASN A  41      48.530  55.770  55.680  1.00  0.00           N  
ATOM    431  OD1 ASN A  41      49.750  55.630  57.510  1.00  0.00           O  
ATOM    432  HN  ASN A  41      47.960  58.950  55.950  1.00  0.00           H  
ATOM    433  HA  ASN A  41      49.580  58.060  58.100  1.00  0.00           H  
ATOM    434  HB1 ASN A  41      51.240  57.400  56.410  1.00  0.00           H  
ATOM    435  HB2 ASN A  41      50.050  57.810  55.080  1.00  0.00           H  
ATOM    436 HD21 ASN A  41      48.110  56.330  54.950  1.00  0.00           H  
ATOM    437 HD22 ASN A  41      48.090  54.890  55.870  1.00  0.00           H  
ATOM    438  N   LEU A  42      50.570  60.920  56.960  1.00  0.00           N  
ATOM    439  CA  LEU A  42      51.370  62.050  57.210  1.00  0.00           C  
ATOM    440  C   LEU A  42      51.190  62.610  58.560  1.00  0.00           C  
ATOM    441  O   LEU A  42      52.190  63.010  59.110  1.00  0.00           O  
ATOM    442  CB  LEU A  42      51.110  63.150  56.140  1.00  0.00           C  
ATOM    443  CG  LEU A  42      52.080  64.400  56.060  1.00  0.00           C  
ATOM    444  CD1 LEU A  42      53.570  63.960  56.240  1.00  0.00           C  
ATOM    445  CD2 LEU A  42      51.940  65.110  54.790  1.00  0.00           C  
ATOM    446  HN  LEU A  42      50.060  60.980  56.120  1.00  0.00           H  
ATOM    447  HA  LEU A  42      52.410  61.770  57.120  1.00  0.00           H  
ATOM    448  HB1 LEU A  42      50.030  63.410  56.010  1.00  0.00           H  
ATOM    449  HB2 LEU A  42      51.380  62.690  55.160  1.00  0.00           H  
ATOM    450  HG  LEU A  42      51.860  65.080  56.910  1.00  0.00           H  
ATOM    451 HD11 LEU A  42      53.770  63.750  57.310  1.00  0.00           H  
ATOM    452 HD12 LEU A  42      53.820  63.200  55.470  1.00  0.00           H  
ATOM    453 HD13 LEU A  42      54.130  64.880  55.930  1.00  0.00           H  
ATOM    454 HD21 LEU A  42      50.850  65.310  54.720  1.00  0.00           H  
ATOM    455 HD22 LEU A  42      52.520  66.060  54.840  1.00  0.00           H  
ATOM    456 HD23 LEU A  42      52.370  64.540  53.930  1.00  0.00           H  
ATOM    457  N   ILE A  43      49.990  62.760  59.170  1.00  0.00           N  
ATOM    458  CA  ILE A  43      49.870  63.040  60.550  1.00  0.00           C  
ATOM    459  C   ILE A  43      50.420  61.880  61.430  1.00  0.00           C  
ATOM    460  O   ILE A  43      50.990  62.160  62.460  1.00  0.00           O  
ATOM    461  CB  ILE A  43      48.440  63.590  60.920  1.00  0.00           C  
ATOM    462  CG1 ILE A  43      47.910  64.620  59.920  1.00  0.00           C  
ATOM    463  CG2 ILE A  43      48.470  64.110  62.390  1.00  0.00           C  
ATOM    464  CD  ILE A  43      46.400  64.970  60.070  1.00  0.00           C  
ATOM    465  HN  ILE A  43      49.180  62.650  58.620  1.00  0.00           H  
ATOM    466  HA  ILE A  43      50.540  63.820  60.870  1.00  0.00           H  
ATOM    467  HB  ILE A  43      47.770  62.700  60.940  1.00  0.00           H  
ATOM    468 HG11 ILE A  43      48.020  64.150  58.930  1.00  0.00           H  
ATOM    469 HG12 ILE A  43      48.520  65.540  59.920  1.00  0.00           H  
ATOM    470 HG21 ILE A  43      47.550  64.680  62.660  1.00  0.00           H  
ATOM    471 HG22 ILE A  43      48.600  63.320  63.150  1.00  0.00           H  
ATOM    472 HG23 ILE A  43      49.280  64.860  62.510  1.00  0.00           H  
ATOM    473  HD1 ILE A  43      46.250  65.340  61.100  1.00  0.00           H  
ATOM    474  HD2 ILE A  43      46.050  65.690  59.300  1.00  0.00           H  
ATOM    475  HD3 ILE A  43      45.800  64.050  60.070  1.00  0.00           H  
ATOM    476  N   VAL A  44      50.220  60.600  61.110  1.00  0.00           N  
ATOM    477  CA  VAL A  44      50.740  59.550  61.900  1.00  0.00           C  
ATOM    478  C   VAL A  44      52.270  59.410  61.950  1.00  0.00           C  
ATOM    479  O   VAL A  44      52.850  59.240  63.030  1.00  0.00           O  
ATOM    480  CB  VAL A  44      50.180  58.240  61.360  1.00  0.00           C  
ATOM    481  CG1 VAL A  44      50.890  57.050  62.050  1.00  0.00           C  
ATOM    482  CG2 VAL A  44      48.720  58.170  61.800  1.00  0.00           C  
ATOM    483  HN  VAL A  44      49.790  60.360  60.240  1.00  0.00           H  
ATOM    484  HA  VAL A  44      50.470  59.640  62.940  1.00  0.00           H  
ATOM    485  HB  VAL A  44      50.320  58.170  60.260  1.00  0.00           H  
ATOM    486 HG11 VAL A  44      51.950  56.860  61.780  1.00  0.00           H  
ATOM    487 HG12 VAL A  44      50.870  57.210  63.150  1.00  0.00           H  
ATOM    488 HG13 VAL A  44      50.460  56.070  61.740  1.00  0.00           H  
ATOM    489 HG21 VAL A  44      48.510  57.090  61.610  1.00  0.00           H  
ATOM    490 HG22 VAL A  44      48.570  58.230  62.900  1.00  0.00           H  
ATOM    491 HG23 VAL A  44      48.020  58.840  61.270  1.00  0.00           H  
ATOM    492  N   ILE A  45      52.920  59.570  60.810  1.00  0.00           N  
ATOM    493  CA  ILE A  45      54.430  59.590  60.570  1.00  0.00           C  
ATOM    494  C   ILE A  45      55.000  60.720  61.370  1.00  0.00           C  
ATOM    495  O   ILE A  45      55.910  60.710  62.260  1.00  0.00           O  
ATOM    496  CB  ILE A  45      54.980  59.770  59.140  1.00  0.00           C  
ATOM    497  CG1 ILE A  45      54.500  58.620  58.250  1.00  0.00           C  
ATOM    498  CG2 ILE A  45      56.510  59.940  59.120  1.00  0.00           C  
ATOM    499  CD  ILE A  45      54.440  58.910  56.710  1.00  0.00           C  
ATOM    500  HN  ILE A  45      52.400  59.490  59.960  1.00  0.00           H  
ATOM    501  HA  ILE A  45      54.800  58.720  61.080  1.00  0.00           H  
ATOM    502  HB  ILE A  45      54.540  60.660  58.640  1.00  0.00           H  
ATOM    503 HG11 ILE A  45      53.460  58.320  58.510  1.00  0.00           H  
ATOM    504 HG12 ILE A  45      55.160  57.760  58.500  1.00  0.00           H  
ATOM    505 HG21 ILE A  45      57.060  59.250  59.800  1.00  0.00           H  
ATOM    506 HG22 ILE A  45      56.880  59.670  58.110  1.00  0.00           H  
ATOM    507 HG23 ILE A  45      56.750  61.010  59.180  1.00  0.00           H  
ATOM    508  HD1 ILE A  45      55.430  59.090  56.220  1.00  0.00           H  
ATOM    509  HD2 ILE A  45      54.050  57.970  56.280  1.00  0.00           H  
ATOM    510  HD3 ILE A  45      53.770  59.750  56.430  1.00  0.00           H  
ATOM    511  N   VAL A  46      54.450  61.960  61.210  1.00  0.00           N  
ATOM    512  CA  VAL A  46      54.860  63.140  61.940  1.00  0.00           C  
ATOM    513  C   VAL A  46      54.610  62.950  63.460  1.00  0.00           C  
ATOM    514  O   VAL A  46      55.470  63.330  64.290  1.00  0.00           O  
ATOM    515  CB  VAL A  46      54.310  64.330  61.280  1.00  0.00           C  
ATOM    516  CG1 VAL A  46      54.660  65.560  62.170  1.00  0.00           C  
ATOM    517  CG2 VAL A  46      54.980  64.440  59.970  1.00  0.00           C  
ATOM    518  HN  VAL A  46      53.750  62.080  60.510  1.00  0.00           H  
ATOM    519  HA  VAL A  46      55.920  63.300  61.810  1.00  0.00           H  
ATOM    520  HB  VAL A  46      53.210  64.280  61.120  1.00  0.00           H  
ATOM    521 HG11 VAL A  46      54.140  65.600  63.150  1.00  0.00           H  
ATOM    522 HG12 VAL A  46      55.750  65.640  62.400  1.00  0.00           H  
ATOM    523 HG13 VAL A  46      54.510  66.520  61.610  1.00  0.00           H  
ATOM    524 HG21 VAL A  46      54.620  65.300  59.370  1.00  0.00           H  
ATOM    525 HG22 VAL A  46      56.090  64.430  59.980  1.00  0.00           H  
ATOM    526 HG23 VAL A  46      54.660  63.610  59.300  1.00  0.00           H  
ATOM    527  N   SER A  47      53.440  62.440  63.890  1.00  0.00           N  
ATOM    528  CA  SER A  47      53.200  62.170  65.270  1.00  0.00           C  
ATOM    529  C   SER A  47      54.130  61.190  65.890  1.00  0.00           C  
ATOM    530  O   SER A  47      54.620  61.350  67.010  1.00  0.00           O  
ATOM    531  CB  SER A  47      51.760  61.590  65.600  1.00  0.00           C  
ATOM    532  OG  SER A  47      50.590  62.470  65.330  1.00  0.00           O  
ATOM    533  HN  SER A  47      52.770  62.190  63.180  1.00  0.00           H  
ATOM    534  HA  SER A  47      53.430  63.070  65.800  1.00  0.00           H  
ATOM    535  HB1 SER A  47      51.750  61.430  66.700  1.00  0.00           H  
ATOM    536  HB2 SER A  47      51.590  60.620  65.090  1.00  0.00           H  
ATOM    537  HG1 SER A  47      50.530  62.550  64.380  1.00  0.00           H  
ATOM    538  N   ILE A  48      54.460  60.040  65.230  1.00  0.00           N  
ATOM    539  CA  ILE A  48      55.490  59.160  65.770  1.00  0.00           C  
ATOM    540  C   ILE A  48      56.880  59.760  65.780  1.00  0.00           C  
ATOM    541  O   ILE A  48      57.520  59.580  66.770  1.00  0.00           O  
ATOM    542  CB  ILE A  48      55.540  57.830  65.020  1.00  0.00           C  
ATOM    543  CG1 ILE A  48      54.180  57.090  65.040  1.00  0.00           C  
ATOM    544  CG2 ILE A  48      56.500  56.850  65.710  1.00  0.00           C  
ATOM    545  CD  ILE A  48      54.030  56.160  63.920  1.00  0.00           C  
ATOM    546  HN  ILE A  48      54.030  59.810  64.350  1.00  0.00           H  
ATOM    547  HA  ILE A  48      55.240  58.930  66.800  1.00  0.00           H  
ATOM    548  HB  ILE A  48      55.850  58.020  63.970  1.00  0.00           H  
ATOM    549 HG11 ILE A  48      53.320  57.800  65.040  1.00  0.00           H  
ATOM    550 HG12 ILE A  48      53.980  56.570  66.000  1.00  0.00           H  
ATOM    551 HG21 ILE A  48      57.540  57.240  65.680  1.00  0.00           H  
ATOM    552 HG22 ILE A  48      56.060  56.630  66.700  1.00  0.00           H  
ATOM    553 HG23 ILE A  48      56.460  55.850  65.230  1.00  0.00           H  
ATOM    554  HD1 ILE A  48      54.670  55.260  63.810  1.00  0.00           H  
ATOM    555  HD2 ILE A  48      53.000  55.760  63.880  1.00  0.00           H  
ATOM    556  HD3 ILE A  48      54.280  56.720  62.990  1.00  0.00           H  
ATOM    557  N   SER A  49      57.470  60.470  64.790  1.00  0.00           N  
ATOM    558  CA  SER A  49      58.650  61.270  65.000  1.00  0.00           C  
ATOM    559  C   SER A  49      58.530  62.360  66.090  1.00  0.00           C  
ATOM    560  O   SER A  49      59.460  62.470  66.910  1.00  0.00           O  
ATOM    561  CB  SER A  49      59.180  61.950  63.690  1.00  0.00           C  
ATOM    562  OG  SER A  49      58.180  62.770  63.110  1.00  0.00           O  
ATOM    563  HN  SER A  49      57.070  60.640  63.890  1.00  0.00           H  
ATOM    564  HA  SER A  49      59.440  60.590  65.300  1.00  0.00           H  
ATOM    565  HB1 SER A  49      59.390  61.160  62.940  1.00  0.00           H  
ATOM    566  HB2 SER A  49      60.080  62.590  63.800  1.00  0.00           H  
ATOM    567  HG1 SER A  49      57.460  62.190  62.850  1.00  0.00           H  
ATOM    568  N   HIS A  50      57.470  63.110  66.260  1.00  0.00           N  
ATOM    569  CA  HIS A  50      57.470  64.380  67.050  1.00  0.00           C  
ATOM    570  C   HIS A  50      57.050  64.220  68.470  1.00  0.00           C  
ATOM    571  O   HIS A  50      57.140  65.220  69.200  1.00  0.00           O  
ATOM    572  CB  HIS A  50      56.670  65.480  66.360  1.00  0.00           C  
ATOM    573  CG  HIS A  50      56.700  66.870  66.980  1.00  0.00           C  
ATOM    574  CD2 HIS A  50      55.650  67.490  67.620  1.00  0.00           C  
ATOM    575  ND1 HIS A  50      57.700  67.800  66.690  1.00  0.00           N  
ATOM    576  CE1 HIS A  50      57.300  68.910  67.150  1.00  0.00           C  
ATOM    577  NE2 HIS A  50      56.090  68.810  67.780  1.00  0.00           N  
ATOM    578  HN  HIS A  50      56.690  63.050  65.640  1.00  0.00           H  
ATOM    579  HA  HIS A  50      58.440  64.830  67.150  1.00  0.00           H  
ATOM    580  HB1 HIS A  50      55.590  65.200  66.260  1.00  0.00           H  
ATOM    581  HB2 HIS A  50      56.980  65.650  65.310  1.00  0.00           H  
ATOM    582  HD2 HIS A  50      54.730  67.060  67.990  1.00  0.00           H  
ATOM    583  HE1 HIS A  50      57.790  69.880  67.100  1.00  0.00           H  
ATOM    584  HE2 HIS A  50      55.510  69.560  68.120  1.00  0.00           H  
ATOM    585  N   PHE A  51      56.640  62.990  68.870  1.00  0.00           N  
ATOM    586  CA  PHE A  51      56.200  62.680  70.240  1.00  0.00           C  
ATOM    587  C   PHE A  51      56.950  61.650  71.010  1.00  0.00           C  
ATOM    588  O   PHE A  51      57.040  60.490  70.670  1.00  0.00           O  
ATOM    589  CB  PHE A  51      54.740  62.230  70.340  1.00  0.00           C  
ATOM    590  CG  PHE A  51      53.830  63.480  70.090  1.00  0.00           C  
ATOM    591  CD1 PHE A  51      53.490  64.340  71.150  1.00  0.00           C  
ATOM    592  CD2 PHE A  51      53.290  63.760  68.820  1.00  0.00           C  
ATOM    593  CE1 PHE A  51      52.710  65.480  70.970  1.00  0.00           C  
ATOM    594  CE2 PHE A  51      52.440  64.930  68.640  1.00  0.00           C  
ATOM    595  CZ  PHE A  51      52.200  65.770  69.720  1.00  0.00           C  
ATOM    596  HN  PHE A  51      56.600  62.270  68.180  1.00  0.00           H  
ATOM    597  HA  PHE A  51      56.310  63.580  70.830  1.00  0.00           H  
ATOM    598  HB1 PHE A  51      54.450  61.890  71.360  1.00  0.00           H  
ATOM    599  HB2 PHE A  51      54.450  61.490  69.570  1.00  0.00           H  
ATOM    600  HD1 PHE A  51      53.700  64.050  72.180  1.00  0.00           H  
ATOM    601  HD2 PHE A  51      53.420  63.110  67.980  1.00  0.00           H  
ATOM    602  HE1 PHE A  51      52.530  66.170  71.800  1.00  0.00           H  
ATOM    603  HE2 PHE A  51      52.000  65.130  67.670  1.00  0.00           H  
ATOM    604  HZ  PHE A  51      51.690  66.680  69.450  1.00  0.00           H  
ATOM    605  N   LYS A  52      57.570  61.900  72.200  1.00  0.00           N  
ATOM    606  CA  LYS A  52      58.360  60.990  73.010  1.00  0.00           C  
ATOM    607  C   LYS A  52      57.670  59.780  73.620  1.00  0.00           C  
ATOM    608  O   LYS A  52      58.120  58.660  73.670  1.00  0.00           O  
ATOM    609  CB  LYS A  52      59.140  61.730  74.140  1.00  0.00           C  
ATOM    610  CG  LYS A  52      60.300  62.660  73.630  1.00  0.00           C  
ATOM    611  CD  LYS A  52      61.250  61.920  72.630  1.00  0.00           C  
ATOM    612  CE  LYS A  52      62.050  60.720  73.190  1.00  0.00           C  
ATOM    613  NZ  LYS A  52      63.140  60.210  72.290  1.00  0.00           N1+
ATOM    614  HN  LYS A  52      57.480  62.780  72.670  1.00  0.00           H  
ATOM    615  HA  LYS A  52      59.170  60.590  72.420  1.00  0.00           H  
ATOM    616  HB1 LYS A  52      59.650  60.950  74.740  1.00  0.00           H  
ATOM    617  HB2 LYS A  52      58.480  62.290  74.840  1.00  0.00           H  
ATOM    618  HG1 LYS A  52      60.770  63.120  74.530  1.00  0.00           H  
ATOM    619  HG2 LYS A  52      59.970  63.530  73.040  1.00  0.00           H  
ATOM    620  HD1 LYS A  52      60.710  61.640  71.700  1.00  0.00           H  
ATOM    621  HD2 LYS A  52      62.020  62.690  72.460  1.00  0.00           H  
ATOM    622  HE1 LYS A  52      61.310  59.900  73.330  1.00  0.00           H  
ATOM    623  HE2 LYS A  52      62.520  60.950  74.160  1.00  0.00           H  
ATOM    624  HZ1 LYS A  52      63.820  60.970  72.130  1.00  0.00           H  
ATOM    625  HZ2 LYS A  52      63.610  59.330  72.570  1.00  0.00           H  
ATOM    626  HZ3 LYS A  52      62.630  59.980  71.410  1.00  0.00           H  
ATOM    627  N   GLN A  53      56.480  60.000  74.200  1.00  0.00           N  
ATOM    628  CA  GLN A  53      55.670  58.910  74.710  1.00  0.00           C  
ATOM    629  C   GLN A  53      55.170  57.950  73.550  1.00  0.00           C  
ATOM    630  O   GLN A  53      54.870  56.750  73.780  1.00  0.00           O  
ATOM    631  CB  GLN A  53      54.520  59.380  75.680  1.00  0.00           C  
ATOM    632  CG  GLN A  53      54.820  60.000  77.070  1.00  0.00           C  
ATOM    633  CD  GLN A  53      55.310  58.980  78.090  1.00  0.00           C  
ATOM    634  NE2 GLN A  53      56.670  59.050  78.290  1.00  0.00           N  
ATOM    635  OE1 GLN A  53      54.650  58.120  78.670  1.00  0.00           O  
ATOM    636  HN  GLN A  53      56.240  60.930  74.450  1.00  0.00           H  
ATOM    637  HA  GLN A  53      56.290  58.330  75.370  1.00  0.00           H  
ATOM    638  HB1 GLN A  53      53.760  58.570  75.740  1.00  0.00           H  
ATOM    639  HB2 GLN A  53      54.050  60.250  75.190  1.00  0.00           H  
ATOM    640  HG1 GLN A  53      53.920  60.530  77.440  1.00  0.00           H  
ATOM    641  HG2 GLN A  53      55.580  60.800  76.910  1.00  0.00           H  
ATOM    642 HE21 GLN A  53      57.230  59.560  77.650  1.00  0.00           H  
ATOM    643 HE22 GLN A  53      57.060  58.430  78.970  1.00  0.00           H  
ATOM    644  N   LEU A  54      55.130  58.450  72.280  1.00  0.00           N  
ATOM    645  CA  LEU A  54      54.820  57.620  71.200  1.00  0.00           C  
ATOM    646  C   LEU A  54      56.050  56.890  70.690  1.00  0.00           C  
ATOM    647  O   LEU A  54      55.890  56.010  69.880  1.00  0.00           O  
ATOM    648  CB  LEU A  54      54.160  58.510  70.090  1.00  0.00           C  
ATOM    649  CG  LEU A  54      52.700  58.960  70.450  1.00  0.00           C  
ATOM    650  CD1 LEU A  54      52.010  59.860  69.370  1.00  0.00           C  
ATOM    651  CD2 LEU A  54      51.740  57.820  70.860  1.00  0.00           C  
ATOM    652  HN  LEU A  54      55.210  59.420  72.060  1.00  0.00           H  
ATOM    653  HA  LEU A  54      54.110  56.890  71.560  1.00  0.00           H  
ATOM    654  HB1 LEU A  54      54.110  57.850  69.190  1.00  0.00           H  
ATOM    655  HB2 LEU A  54      54.800  59.390  69.870  1.00  0.00           H  
ATOM    656  HG  LEU A  54      52.740  59.700  71.270  1.00  0.00           H  
ATOM    657 HD11 LEU A  54      51.080  60.310  69.790  1.00  0.00           H  
ATOM    658 HD12 LEU A  54      52.630  60.690  68.980  1.00  0.00           H  
ATOM    659 HD13 LEU A  54      51.780  59.150  68.540  1.00  0.00           H  
ATOM    660 HD21 LEU A  54      52.060  57.170  71.710  1.00  0.00           H  
ATOM    661 HD22 LEU A  54      50.710  58.190  71.070  1.00  0.00           H  
ATOM    662 HD23 LEU A  54      51.680  57.120  70.000  1.00  0.00           H  
ATOM    663  N   HIS A  55      57.270  57.300  71.120  1.00  0.00           N  
ATOM    664  CA  HIS A  55      58.500  56.490  70.700  1.00  0.00           C  
ATOM    665  C   HIS A  55      58.470  55.230  71.510  1.00  0.00           C  
ATOM    666  O   HIS A  55      58.690  55.210  72.700  1.00  0.00           O  
ATOM    667  CB  HIS A  55      59.790  57.280  71.040  1.00  0.00           C  
ATOM    668  CG  HIS A  55      59.930  58.530  70.340  1.00  0.00           C  
ATOM    669  CD2 HIS A  55      59.120  59.120  69.390  1.00  0.00           C  
ATOM    670  ND1 HIS A  55      61.080  59.260  70.460  1.00  0.00           N  
ATOM    671  CE1 HIS A  55      60.980  60.240  69.580  1.00  0.00           C  
ATOM    672  NE2 HIS A  55      59.850  60.180  68.900  1.00  0.00           N  
ATOM    673  HN  HIS A  55      57.370  58.010  71.800  1.00  0.00           H  
ATOM    674  HA  HIS A  55      58.470  56.310  69.630  1.00  0.00           H  
ATOM    675  HB1 HIS A  55      60.650  56.580  70.970  1.00  0.00           H  
ATOM    676  HB2 HIS A  55      59.660  57.570  72.110  1.00  0.00           H  
ATOM    677  HD2 HIS A  55      58.210  58.750  68.940  1.00  0.00           H  
ATOM    678  HE1 HIS A  55      61.750  60.940  69.260  1.00  0.00           H  
ATOM    679  HE2 HIS A  55      59.620  60.780  68.140  1.00  0.00           H  
ATOM    680  N   THR A  56      58.110  54.020  70.890  1.00  0.00           N  
ATOM    681  CA  THR A  56      58.300  52.770  71.570  1.00  0.00           C  
ATOM    682  C   THR A  56      58.420  51.710  70.460  1.00  0.00           C  
ATOM    683  O   THR A  56      57.820  51.970  69.390  1.00  0.00           O  
ATOM    684  CB  THR A  56      57.060  52.530  72.580  1.00  0.00           C  
ATOM    685  CG2 THR A  56      55.740  52.970  71.830  1.00  0.00           C  
ATOM    686  OG1 THR A  56      56.980  51.200  73.070  1.00  0.00           O  
ATOM    687  HN  THR A  56      57.960  53.990  69.900  1.00  0.00           H  
ATOM    688  HA  THR A  56      59.250  52.850  72.070  1.00  0.00           H  
ATOM    689  HB  THR A  56      57.320  53.240  73.390  1.00  0.00           H  
ATOM    690  HG1 THR A  56      56.370  51.240  73.810  1.00  0.00           H  
ATOM    691 HG21 THR A  56      55.640  54.070  71.880  1.00  0.00           H  
ATOM    692 HG22 THR A  56      55.610  52.550  70.820  1.00  0.00           H  
ATOM    693 HG23 THR A  56      54.790  52.720  72.360  1.00  0.00           H  
ATOM    694  N   PRO A  57      59.130  50.600  70.540  1.00  0.00           N  
ATOM    695  CA  PRO A  57      59.420  49.650  69.430  1.00  0.00           C  
ATOM    696  C   PRO A  57      58.170  49.170  68.630  1.00  0.00           C  
ATOM    697  O   PRO A  57      58.180  48.990  67.450  1.00  0.00           O  
ATOM    698  CB  PRO A  57      60.230  48.480  70.100  1.00  0.00           C  
ATOM    699  CG  PRO A  57      60.980  49.300  71.160  1.00  0.00           C  
ATOM    700  CD  PRO A  57      59.900  50.220  71.740  1.00  0.00           C  
ATOM    701  HA  PRO A  57      59.960  50.210  68.670  1.00  0.00           H  
ATOM    702  HB1 PRO A  57      60.760  47.820  69.370  1.00  0.00           H  
ATOM    703  HB2 PRO A  57      59.480  47.810  70.580  1.00  0.00           H  
ATOM    704  HG1 PRO A  57      61.870  49.830  70.800  1.00  0.00           H  
ATOM    705  HG2 PRO A  57      61.370  48.610  71.940  1.00  0.00           H  
ATOM    706  HD1 PRO A  57      60.250  51.080  72.360  1.00  0.00           H  
ATOM    707  HD2 PRO A  57      59.200  49.650  72.380  1.00  0.00           H  
ATOM    708  N   THR A  58      56.990  49.160  69.310  1.00  0.00           N  
ATOM    709  CA  THR A  58      55.720  48.870  68.660  1.00  0.00           C  
ATOM    710  C   THR A  58      55.220  49.930  67.670  1.00  0.00           C  
ATOM    711  O   THR A  58      54.500  49.550  66.720  1.00  0.00           O  
ATOM    712  CB  THR A  58      54.580  48.660  69.710  1.00  0.00           C  
ATOM    713  CG2 THR A  58      54.220  49.970  70.480  1.00  0.00           C  
ATOM    714  OG1 THR A  58      53.360  48.160  69.260  1.00  0.00           O  
ATOM    715  HN  THR A  58      57.010  49.190  70.310  1.00  0.00           H  
ATOM    716  HA  THR A  58      55.910  48.010  68.040  1.00  0.00           H  
ATOM    717  HB  THR A  58      54.930  47.850  70.380  1.00  0.00           H  
ATOM    718  HG1 THR A  58      53.450  47.240  69.010  1.00  0.00           H  
ATOM    719 HG21 THR A  58      55.120  50.610  70.610  1.00  0.00           H  
ATOM    720 HG22 THR A  58      53.500  50.550  69.860  1.00  0.00           H  
ATOM    721 HG23 THR A  58      53.710  49.770  71.450  1.00  0.00           H  
ATOM    722  N   ASN A  59      55.420  51.180  67.950  1.00  0.00           N  
ATOM    723  CA  ASN A  59      55.100  52.290  67.090  1.00  0.00           C  
ATOM    724  C   ASN A  59      56.210  52.540  66.040  1.00  0.00           C  
ATOM    725  O   ASN A  59      56.100  53.270  65.100  1.00  0.00           O  
ATOM    726  CB  ASN A  59      54.860  53.610  67.900  1.00  0.00           C  
ATOM    727  CG  ASN A  59      53.580  53.530  68.730  1.00  0.00           C  
ATOM    728  ND2 ASN A  59      53.470  54.410  69.720  1.00  0.00           N  
ATOM    729  OD1 ASN A  59      52.730  52.660  68.590  1.00  0.00           O  
ATOM    730  HN  ASN A  59      55.860  51.510  68.780  1.00  0.00           H  
ATOM    731  HA  ASN A  59      54.300  51.880  66.490  1.00  0.00           H  
ATOM    732  HB1 ASN A  59      54.620  54.420  67.180  1.00  0.00           H  
ATOM    733  HB2 ASN A  59      55.700  53.840  68.590  1.00  0.00           H  
ATOM    734 HD21 ASN A  59      54.250  55.050  69.720  1.00  0.00           H  
ATOM    735 HD22 ASN A  59      52.750  54.220  70.370  1.00  0.00           H  
ATOM    736  N   TRP A  60      57.400  52.010  66.330  1.00  0.00           N  
ATOM    737  CA  TRP A  60      58.510  52.100  65.490  1.00  0.00           C  
ATOM    738  C   TRP A  60      58.390  51.170  64.350  1.00  0.00           C  
ATOM    739  O   TRP A  60      58.770  51.490  63.240  1.00  0.00           O  
ATOM    740  CB  TRP A  60      59.920  51.940  66.130  1.00  0.00           C  
ATOM    741  CG  TRP A  60      60.220  53.270  66.810  1.00  0.00           C  
ATOM    742  CD1 TRP A  60      60.390  53.470  68.160  1.00  0.00           C  
ATOM    743  CD2 TRP A  60      60.280  54.620  66.180  1.00  0.00           C  
ATOM    744  CE2 TRP A  60      60.380  55.570  67.190  1.00  0.00           C  
ATOM    745  CE3 TRP A  60      60.260  55.090  64.870  1.00  0.00           C  
ATOM    746  NE1 TRP A  60      60.560  54.840  68.400  1.00  0.00           N  
ATOM    747  CZ2 TRP A  60      60.300  56.940  66.930  1.00  0.00           C  
ATOM    748  CZ3 TRP A  60      60.400  56.490  64.550  1.00  0.00           C  
ATOM    749  CH2 TRP A  60      60.470  57.350  65.620  1.00  0.00           C  
ATOM    750  HN  TRP A  60      57.600  51.760  67.270  1.00  0.00           H  
ATOM    751  HA  TRP A  60      58.530  53.070  65.000  1.00  0.00           H  
ATOM    752  HB1 TRP A  60      60.640  51.870  65.290  1.00  0.00           H  
ATOM    753  HB2 TRP A  60      60.040  51.060  66.810  1.00  0.00           H  
ATOM    754  HD1 TRP A  60      60.520  52.670  68.870  1.00  0.00           H  
ATOM    755  HE1 TRP A  60      60.910  55.110  69.270  1.00  0.00           H  
ATOM    756  HE3 TRP A  60      59.950  54.400  64.100  1.00  0.00           H  
ATOM    757  HZ2 TRP A  60      60.110  57.670  67.700  1.00  0.00           H  
ATOM    758  HZ3 TRP A  60      60.390  56.870  63.540  1.00  0.00           H  
ATOM    759  HH2 TRP A  60      60.520  58.410  65.410  1.00  0.00           H  
ATOM    760  N   LEU A  61      57.610  50.070  64.640  1.00  0.00           N  
ATOM    761  CA  LEU A  61      57.150  49.220  63.580  1.00  0.00           C  
ATOM    762  C   LEU A  61      56.120  49.890  62.720  1.00  0.00           C  
ATOM    763  O   LEU A  61      56.180  49.800  61.460  1.00  0.00           O  
ATOM    764  CB  LEU A  61      56.520  47.930  64.230  1.00  0.00           C  
ATOM    765  CG  LEU A  61      56.090  46.730  63.350  1.00  0.00           C  
ATOM    766  CD1 LEU A  61      57.180  46.310  62.350  1.00  0.00           C  
ATOM    767  CD2 LEU A  61      55.690  45.640  64.390  1.00  0.00           C  
ATOM    768  HN  LEU A  61      57.300  49.870  65.570  1.00  0.00           H  
ATOM    769  HA  LEU A  61      58.010  48.960  62.970  1.00  0.00           H  
ATOM    770  HB1 LEU A  61      55.830  48.250  65.040  1.00  0.00           H  
ATOM    771  HB2 LEU A  61      57.390  47.590  64.830  1.00  0.00           H  
ATOM    772  HG  LEU A  61      55.250  47.150  62.760  1.00  0.00           H  
ATOM    773 HD11 LEU A  61      58.100  45.980  62.860  1.00  0.00           H  
ATOM    774 HD12 LEU A  61      56.720  45.450  61.820  1.00  0.00           H  
ATOM    775 HD13 LEU A  61      57.350  47.010  61.500  1.00  0.00           H  
ATOM    776 HD21 LEU A  61      55.250  44.700  63.980  1.00  0.00           H  
ATOM    777 HD22 LEU A  61      56.520  45.430  65.090  1.00  0.00           H  
ATOM    778 HD23 LEU A  61      54.870  46.090  65.000  1.00  0.00           H  
ATOM    779  N   ILE A  62      55.140  50.560  63.300  1.00  0.00           N  
ATOM    780  CA  ILE A  62      54.050  51.290  62.640  1.00  0.00           C  
ATOM    781  C   ILE A  62      54.600  52.460  61.880  1.00  0.00           C  
ATOM    782  O   ILE A  62      54.140  52.820  60.820  1.00  0.00           O  
ATOM    783  CB  ILE A  62      52.840  51.660  63.580  1.00  0.00           C  
ATOM    784  CG1 ILE A  62      51.940  50.450  63.900  1.00  0.00           C  
ATOM    785  CG2 ILE A  62      52.000  52.860  62.940  1.00  0.00           C  
ATOM    786  CD  ILE A  62      50.860  50.740  65.000  1.00  0.00           C  
ATOM    787  HN  ILE A  62      55.060  50.510  64.300  1.00  0.00           H  
ATOM    788  HA  ILE A  62      53.680  50.610  61.890  1.00  0.00           H  
ATOM    789  HB  ILE A  62      53.380  51.960  64.510  1.00  0.00           H  
ATOM    790 HG11 ILE A  62      52.530  49.660  64.410  1.00  0.00           H  
ATOM    791 HG12 ILE A  62      51.410  50.070  63.000  1.00  0.00           H  
ATOM    792 HG21 ILE A  62      51.460  52.410  62.070  1.00  0.00           H  
ATOM    793 HG22 ILE A  62      51.290  53.180  63.720  1.00  0.00           H  
ATOM    794 HG23 ILE A  62      52.580  53.770  62.650  1.00  0.00           H  
ATOM    795  HD1 ILE A  62      50.160  49.880  64.870  1.00  0.00           H  
ATOM    796  HD2 ILE A  62      51.190  50.960  66.040  1.00  0.00           H  
ATOM    797  HD3 ILE A  62      50.330  51.670  64.720  1.00  0.00           H  
ATOM    798  N   HIS A  63      55.660  53.170  62.380  1.00  0.00           N  
ATOM    799  CA  HIS A  63      56.390  54.030  61.390  1.00  0.00           C  
ATOM    800  C   HIS A  63      56.880  53.430  60.050  1.00  0.00           C  
ATOM    801  O   HIS A  63      56.780  54.030  59.000  1.00  0.00           O  
ATOM    802  CB  HIS A  63      57.610  54.800  62.130  1.00  0.00           C  
ATOM    803  CG  HIS A  63      58.470  55.610  61.170  1.00  0.00           C  
ATOM    804  CD2 HIS A  63      59.770  55.590  60.890  1.00  0.00           C  
ATOM    805  ND1 HIS A  63      57.910  56.680  60.610  1.00  0.00           N  
ATOM    806  CE1 HIS A  63      58.840  57.210  59.840  1.00  0.00           C  
ATOM    807  NE2 HIS A  63      60.030  56.640  60.020  1.00  0.00           N  
ATOM    808  HN  HIS A  63      55.990  53.110  63.310  1.00  0.00           H  
ATOM    809  HA  HIS A  63      55.750  54.840  61.080  1.00  0.00           H  
ATOM    810  HB1 HIS A  63      58.250  54.030  62.600  1.00  0.00           H  
ATOM    811  HB2 HIS A  63      57.210  55.450  62.930  1.00  0.00           H  
ATOM    812  HD2 HIS A  63      60.440  54.850  61.300  1.00  0.00           H  
ATOM    813  HE1 HIS A  63      58.790  58.090  59.200  1.00  0.00           H  
ATOM    814  HE2 HIS A  63      60.920  56.940  59.710  1.00  0.00           H  
ATOM    815  N   SER A  64      57.360  52.120  60.100  1.00  0.00           N  
ATOM    816  CA  SER A  64      57.630  51.430  58.830  1.00  0.00           C  
ATOM    817  C   SER A  64      56.270  51.100  58.110  1.00  0.00           C  
ATOM    818  O   SER A  64      56.150  51.300  56.880  1.00  0.00           O  
ATOM    819  CB  SER A  64      58.450  50.160  59.060  1.00  0.00           C  
ATOM    820  OG  SER A  64      58.690  49.470  57.850  1.00  0.00           O  
ATOM    821  HN  SER A  64      57.490  51.550  60.910  1.00  0.00           H  
ATOM    822  HA  SER A  64      58.250  52.020  58.180  1.00  0.00           H  
ATOM    823  HB1 SER A  64      57.940  49.510  59.800  1.00  0.00           H  
ATOM    824  HB2 SER A  64      59.440  50.410  59.490  1.00  0.00           H  
ATOM    825  HG1 SER A  64      58.030  48.780  57.800  1.00  0.00           H  
ATOM    826  N   MET A  65      55.220  50.690  58.840  1.00  0.00           N  
ATOM    827  CA  MET A  65      53.950  50.390  58.180  1.00  0.00           C  
ATOM    828  C   MET A  65      53.270  51.570  57.500  1.00  0.00           C  
ATOM    829  O   MET A  65      52.840  51.530  56.370  1.00  0.00           O  
ATOM    830  CB  MET A  65      52.960  49.810  59.180  1.00  0.00           C  
ATOM    831  CG  MET A  65      51.540  49.430  58.590  1.00  0.00           C  
ATOM    832  SD  MET A  65      50.210  49.310  59.830  1.00  0.00           S  
ATOM    833  CE  MET A  65      50.080  51.110  59.790  1.00  0.00           C  
ATOM    834  HN  MET A  65      55.440  50.520  59.790  1.00  0.00           H  
ATOM    835  HA  MET A  65      54.210  49.700  57.390  1.00  0.00           H  
ATOM    836  HB1 MET A  65      52.830  50.580  59.980  1.00  0.00           H  
ATOM    837  HB2 MET A  65      53.320  48.880  59.660  1.00  0.00           H  
ATOM    838  HG1 MET A  65      51.770  48.490  58.030  1.00  0.00           H  
ATOM    839  HG2 MET A  65      51.230  50.150  57.800  1.00  0.00           H  
ATOM    840  HE1 MET A  65      49.400  51.600  60.530  1.00  0.00           H  
ATOM    841  HE2 MET A  65      51.010  51.690  59.920  1.00  0.00           H  
ATOM    842  HE3 MET A  65      49.690  51.420  58.800  1.00  0.00           H  
ATOM    843  N   ALA A  66      53.210  52.740  58.260  1.00  0.00           N  
ATOM    844  CA  ALA A  66      52.710  53.970  57.830  1.00  0.00           C  
ATOM    845  C   ALA A  66      53.370  54.530  56.630  1.00  0.00           C  
ATOM    846  O   ALA A  66      52.760  55.170  55.820  1.00  0.00           O  
ATOM    847  CB  ALA A  66      52.900  54.960  58.980  1.00  0.00           C  
ATOM    848  HN  ALA A  66      53.560  52.810  59.180  1.00  0.00           H  
ATOM    849  HA  ALA A  66      51.680  53.850  57.520  1.00  0.00           H  
ATOM    850  HB1 ALA A  66      53.960  55.180  59.240  1.00  0.00           H  
ATOM    851  HB2 ALA A  66      52.350  55.900  58.780  1.00  0.00           H  
ATOM    852  HB3 ALA A  66      52.310  54.500  59.810  1.00  0.00           H  
ATOM    853  N   THR A  67      54.680  54.430  56.590  1.00  0.00           N  
ATOM    854  CA  THR A  67      55.530  54.760  55.470  1.00  0.00           C  
ATOM    855  C   THR A  67      55.250  53.990  54.240  1.00  0.00           C  
ATOM    856  O   THR A  67      55.250  54.570  53.140  1.00  0.00           O  
ATOM    857  CB  THR A  67      57.000  54.640  55.790  1.00  0.00           C  
ATOM    858  CG2 THR A  67      57.900  54.900  54.530  1.00  0.00           C  
ATOM    859  OG1 THR A  67      57.480  55.560  56.740  1.00  0.00           O  
ATOM    860  HN  THR A  67      55.070  53.760  57.210  1.00  0.00           H  
ATOM    861  HA  THR A  67      55.410  55.810  55.250  1.00  0.00           H  
ATOM    862  HB  THR A  67      57.130  53.650  56.260  1.00  0.00           H  
ATOM    863  HG1 THR A  67      57.090  55.150  57.520  1.00  0.00           H  
ATOM    864 HG21 THR A  67      57.710  54.170  53.720  1.00  0.00           H  
ATOM    865 HG22 THR A  67      57.690  55.910  54.130  1.00  0.00           H  
ATOM    866 HG23 THR A  67      58.950  54.840  54.890  1.00  0.00           H  
ATOM    867  N   VAL A  68      55.090  52.670  54.320  1.00  0.00           N  
ATOM    868  CA  VAL A  68      54.700  51.750  53.200  1.00  0.00           C  
ATOM    869  C   VAL A  68      53.310  52.060  52.650  1.00  0.00           C  
ATOM    870  O   VAL A  68      53.200  52.180  51.420  1.00  0.00           O  
ATOM    871  CB  VAL A  68      54.860  50.340  53.780  1.00  0.00           C  
ATOM    872  CG1 VAL A  68      54.130  49.220  52.880  1.00  0.00           C  
ATOM    873  CG2 VAL A  68      56.340  49.960  53.800  1.00  0.00           C  
ATOM    874  HN  VAL A  68      55.190  52.200  55.190  1.00  0.00           H  
ATOM    875  HA  VAL A  68      55.420  51.870  52.400  1.00  0.00           H  
ATOM    876  HB  VAL A  68      54.420  50.300  54.800  1.00  0.00           H  
ATOM    877 HG11 VAL A  68      54.270  49.490  51.820  1.00  0.00           H  
ATOM    878 HG12 VAL A  68      54.610  48.250  53.110  1.00  0.00           H  
ATOM    879 HG13 VAL A  68      53.040  49.280  53.100  1.00  0.00           H  
ATOM    880 HG21 VAL A  68      56.760  50.170  52.800  1.00  0.00           H  
ATOM    881 HG22 VAL A  68      56.980  50.520  54.510  1.00  0.00           H  
ATOM    882 HG23 VAL A  68      56.480  48.860  53.970  1.00  0.00           H  
ATOM    883  N   ASP A  69      52.240  52.290  53.460  1.00  0.00           N  
ATOM    884  CA  ASP A  69      50.960  52.700  53.040  1.00  0.00           C  
ATOM    885  C   ASP A  69      51.040  54.110  52.440  1.00  0.00           C  
ATOM    886  O   ASP A  69      50.370  54.370  51.430  1.00  0.00           O  
ATOM    887  CB  ASP A  69      50.010  52.670  54.270  1.00  0.00           C  
ATOM    888  CG  ASP A  69      49.670  51.240  54.690  1.00  0.00           C  
ATOM    889  OD1 ASP A  69      49.640  50.370  53.750  1.00  0.00           O  
ATOM    890  OD2 ASP A  69      49.240  51.030  55.880  1.00  0.00           O1-
ATOM    891  HN  ASP A  69      52.290  52.010  54.420  1.00  0.00           H  
ATOM    892  HA  ASP A  69      50.650  52.140  52.170  1.00  0.00           H  
ATOM    893  HB1 ASP A  69      48.980  53.090  54.250  1.00  0.00           H  
ATOM    894  HB2 ASP A  69      50.620  53.100  55.090  1.00  0.00           H  
ATOM    895  N   PHE A  70      51.810  54.990  53.070  1.00  0.00           N  
ATOM    896  CA  PHE A  70      52.110  56.260  52.470  1.00  0.00           C  
ATOM    897  C   PHE A  70      52.690  56.220  51.030  1.00  0.00           C  
ATOM    898  O   PHE A  70      52.130  56.830  50.110  1.00  0.00           O  
ATOM    899  CB  PHE A  70      53.100  57.180  53.360  1.00  0.00           C  
ATOM    900  CG  PHE A  70      53.190  58.630  52.930  1.00  0.00           C  
ATOM    901  CD1 PHE A  70      54.240  58.950  52.100  1.00  0.00           C  
ATOM    902  CD2 PHE A  70      52.280  59.640  53.360  1.00  0.00           C  
ATOM    903  CE1 PHE A  70      54.350  60.350  51.680  1.00  0.00           C  
ATOM    904  CE2 PHE A  70      52.280  60.860  52.690  1.00  0.00           C  
ATOM    905  CZ  PHE A  70      53.360  61.250  51.860  1.00  0.00           C  
ATOM    906  HN  PHE A  70      52.250  54.680  53.900  1.00  0.00           H  
ATOM    907  HA  PHE A  70      51.210  56.850  52.450  1.00  0.00           H  
ATOM    908  HB1 PHE A  70      54.050  56.610  53.340  1.00  0.00           H  
ATOM    909  HB2 PHE A  70      52.610  57.210  54.360  1.00  0.00           H  
ATOM    910  HD1 PHE A  70      55.030  58.240  51.920  1.00  0.00           H  
ATOM    911  HD2 PHE A  70      51.580  59.450  54.170  1.00  0.00           H  
ATOM    912  HE1 PHE A  70      55.170  60.600  51.010  1.00  0.00           H  
ATOM    913  HE2 PHE A  70      51.480  61.590  52.780  1.00  0.00           H  
ATOM    914  HZ  PHE A  70      53.370  62.230  51.400  1.00  0.00           H  
ATOM    915  N   LEU A  71      53.750  55.380  50.740  1.00  0.00           N  
ATOM    916  CA  LEU A  71      54.400  55.310  49.450  1.00  0.00           C  
ATOM    917  C   LEU A  71      53.520  54.540  48.420  1.00  0.00           C  
ATOM    918  O   LEU A  71      53.550  54.840  47.220  1.00  0.00           O  
ATOM    919  CB  LEU A  71      55.680  54.530  49.630  1.00  0.00           C  
ATOM    920  CG  LEU A  71      56.850  55.210  50.350  1.00  0.00           C  
ATOM    921  CD1 LEU A  71      57.920  54.160  50.800  1.00  0.00           C  
ATOM    922  CD2 LEU A  71      57.480  56.340  49.520  1.00  0.00           C  
ATOM    923  HN  LEU A  71      54.080  54.720  51.420  1.00  0.00           H  
ATOM    924  HA  LEU A  71      54.600  56.310  49.090  1.00  0.00           H  
ATOM    925  HB1 LEU A  71      56.150  54.120  48.710  1.00  0.00           H  
ATOM    926  HB2 LEU A  71      55.490  53.600  50.200  1.00  0.00           H  
ATOM    927  HG  LEU A  71      56.450  55.720  51.260  1.00  0.00           H  
ATOM    928 HD11 LEU A  71      57.430  53.290  51.280  1.00  0.00           H  
ATOM    929 HD12 LEU A  71      58.360  53.760  49.860  1.00  0.00           H  
ATOM    930 HD13 LEU A  71      58.650  54.640  51.490  1.00  0.00           H  
ATOM    931 HD21 LEU A  71      57.860  55.870  48.580  1.00  0.00           H  
ATOM    932 HD22 LEU A  71      56.720  57.140  49.410  1.00  0.00           H  
ATOM    933 HD23 LEU A  71      58.310  56.800  50.090  1.00  0.00           H  
ATOM    934  N   LEU A  72      52.670  53.620  48.900  1.00  0.00           N  
ATOM    935  CA  LEU A  72      51.590  53.040  48.100  1.00  0.00           C  
ATOM    936  C   LEU A  72      50.580  54.070  47.570  1.00  0.00           C  
ATOM    937  O   LEU A  72      50.230  54.000  46.350  1.00  0.00           O  
ATOM    938  CB  LEU A  72      50.770  52.010  49.010  1.00  0.00           C  
ATOM    939  CG  LEU A  72      49.970  50.960  48.240  1.00  0.00           C  
ATOM    940  CD1 LEU A  72      50.820  49.830  47.630  1.00  0.00           C  
ATOM    941  CD2 LEU A  72      49.050  50.190  49.160  1.00  0.00           C  
ATOM    942  HN  LEU A  72      52.690  53.280  49.840  1.00  0.00           H  
ATOM    943  HA  LEU A  72      52.080  52.450  47.330  1.00  0.00           H  
ATOM    944  HB1 LEU A  72      49.960  52.430  49.650  1.00  0.00           H  
ATOM    945  HB2 LEU A  72      51.510  51.400  49.580  1.00  0.00           H  
ATOM    946  HG  LEU A  72      49.440  51.600  47.510  1.00  0.00           H  
ATOM    947 HD11 LEU A  72      51.530  49.400  48.350  1.00  0.00           H  
ATOM    948 HD12 LEU A  72      50.120  49.050  47.260  1.00  0.00           H  
ATOM    949 HD13 LEU A  72      51.340  50.210  46.720  1.00  0.00           H  
ATOM    950 HD21 LEU A  72      48.340  50.910  49.620  1.00  0.00           H  
ATOM    951 HD22 LEU A  72      48.460  49.460  48.570  1.00  0.00           H  
ATOM    952 HD23 LEU A  72      49.690  49.660  49.900  1.00  0.00           H  
ATOM    953  N   GLY A  73      50.220  55.120  48.400  1.00  0.00           N  
ATOM    954  CA  GLY A  73      49.390  56.300  48.100  1.00  0.00           C  
ATOM    955  C   GLY A  73      50.080  57.230  47.090  1.00  0.00           C  
ATOM    956  O   GLY A  73      49.460  57.880  46.240  1.00  0.00           O  
ATOM    957  HN  GLY A  73      50.380  55.020  49.370  1.00  0.00           H  
ATOM    958  HA1 GLY A  73      48.430  56.030  47.670  1.00  0.00           H  
ATOM    959  HA2 GLY A  73      49.310  56.930  48.970  1.00  0.00           H  
ATOM    960  N   CYS A  74      51.460  57.160  47.130  1.00  0.00           N  
ATOM    961  CA  CYS A  74      52.240  58.070  46.240  1.00  0.00           C  
ATOM    962  C   CYS A  74      52.480  57.550  44.770  1.00  0.00           C  
ATOM    963  O   CYS A  74      52.030  58.110  43.800  1.00  0.00           O  
ATOM    964  CB  CYS A  74      53.610  58.340  46.970  1.00  0.00           C  
ATOM    965  SG  CYS A  74      53.480  59.430  48.400  1.00  0.00           S  
ATOM    966  HN  CYS A  74      51.940  56.540  47.760  1.00  0.00           H  
ATOM    967  HA  CYS A  74      51.700  59.000  46.090  1.00  0.00           H  
ATOM    968  HB1 CYS A  74      54.210  58.770  46.160  1.00  0.00           H  
ATOM    969  HB2 CYS A  74      54.110  57.420  47.350  1.00  0.00           H  
ATOM    970  HG1 CYS A  74      52.820  58.560  49.150  1.00  0.00           H  
ATOM    971  N   LEU A  75      53.270  56.430  44.770  1.00  0.00           N  
ATOM    972  CA  LEU A  75      53.910  55.900  43.590  1.00  0.00           C  
ATOM    973  C   LEU A  75      53.040  55.110  42.700  1.00  0.00           C  
ATOM    974  O   LEU A  75      53.350  55.040  41.530  1.00  0.00           O  
ATOM    975  CB  LEU A  75      54.930  54.820  44.100  1.00  0.00           C  
ATOM    976  CG  LEU A  75      56.030  55.540  44.870  1.00  0.00           C  
ATOM    977  CD1 LEU A  75      56.960  54.460  45.490  1.00  0.00           C  
ATOM    978  CD2 LEU A  75      56.840  56.540  44.060  1.00  0.00           C  
ATOM    979  HN  LEU A  75      53.550  56.040  45.650  1.00  0.00           H  
ATOM    980  HA  LEU A  75      54.410  56.660  43.020  1.00  0.00           H  
ATOM    981  HB1 LEU A  75      55.310  54.320  43.190  1.00  0.00           H  
ATOM    982  HB2 LEU A  75      54.500  54.070  44.800  1.00  0.00           H  
ATOM    983  HG  LEU A  75      55.660  56.090  45.760  1.00  0.00           H  
ATOM    984 HD11 LEU A  75      57.870  54.940  45.880  1.00  0.00           H  
ATOM    985 HD12 LEU A  75      56.520  53.880  46.330  1.00  0.00           H  
ATOM    986 HD13 LEU A  75      57.270  53.680  44.760  1.00  0.00           H  
ATOM    987 HD21 LEU A  75      57.560  57.030  44.750  1.00  0.00           H  
ATOM    988 HD22 LEU A  75      57.280  56.160  43.110  1.00  0.00           H  
ATOM    989 HD23 LEU A  75      56.190  57.380  43.730  1.00  0.00           H  
ATOM    990  N   VAL A  76      51.950  54.450  43.120  1.00  0.00           N  
ATOM    991  CA  VAL A  76      51.220  53.540  42.250  1.00  0.00           C  
ATOM    992  C   VAL A  76      49.740  53.760  42.260  1.00  0.00           C  
ATOM    993  O   VAL A  76      49.030  53.350  41.320  1.00  0.00           O  
ATOM    994  CB  VAL A  76      51.420  52.080  42.710  1.00  0.00           C  
ATOM    995  CG1 VAL A  76      52.920  51.640  42.590  1.00  0.00           C  
ATOM    996  CG2 VAL A  76      50.710  51.600  44.030  1.00  0.00           C  
ATOM    997  HN  VAL A  76      51.610  54.430  44.070  1.00  0.00           H  
ATOM    998  HA  VAL A  76      51.560  53.480  41.230  1.00  0.00           H  
ATOM    999  HB  VAL A  76      50.990  51.370  41.970  1.00  0.00           H  
ATOM   1000 HG11 VAL A  76      53.240  51.960  43.610  1.00  0.00           H  
ATOM   1001 HG12 VAL A  76      53.020  50.550  42.410  1.00  0.00           H  
ATOM   1002 HG13 VAL A  76      53.430  52.270  41.840  1.00  0.00           H  
ATOM   1003 HG21 VAL A  76      49.610  51.710  44.060  1.00  0.00           H  
ATOM   1004 HG22 VAL A  76      50.870  50.500  44.060  1.00  0.00           H  
ATOM   1005 HG23 VAL A  76      51.180  52.140  44.880  1.00  0.00           H  
ATOM   1006  N   MET A  77      49.100  54.350  43.220  1.00  0.00           N  
ATOM   1007  CA  MET A  77      47.750  54.720  43.140  1.00  0.00           C  
ATOM   1008  C   MET A  77      47.130  55.700  42.040  1.00  0.00           C  
ATOM   1009  O   MET A  77      46.040  55.490  41.510  1.00  0.00           O  
ATOM   1010  CB  MET A  77      47.150  55.220  44.440  1.00  0.00           C  
ATOM   1011  CG  MET A  77      46.930  54.000  45.380  1.00  0.00           C  
ATOM   1012  SD  MET A  77      46.040  54.590  46.800  1.00  0.00           S  
ATOM   1013  CE  MET A  77      46.930  53.430  47.990  1.00  0.00           C  
ATOM   1014  HN  MET A  77      49.620  54.610  44.020  1.00  0.00           H  
ATOM   1015  HA  MET A  77      47.220  53.800  42.920  1.00  0.00           H  
ATOM   1016  HB1 MET A  77      46.140  55.650  44.300  1.00  0.00           H  
ATOM   1017  HB2 MET A  77      47.840  55.930  44.940  1.00  0.00           H  
ATOM   1018  HG1 MET A  77      47.940  53.740  45.760  1.00  0.00           H  
ATOM   1019  HG2 MET A  77      46.490  53.090  44.920  1.00  0.00           H  
ATOM   1020  HE1 MET A  77      47.600  52.790  47.370  1.00  0.00           H  
ATOM   1021  HE2 MET A  77      47.620  54.030  48.630  1.00  0.00           H  
ATOM   1022  HE3 MET A  77      46.240  52.880  48.670  1.00  0.00           H  
ATOM   1023  N   PRO A  78      47.720  56.810  41.590  1.00  0.00           N  
ATOM   1024  CA  PRO A  78      47.000  57.720  40.690  1.00  0.00           C  
ATOM   1025  C   PRO A  78      47.010  57.140  39.280  1.00  0.00           C  
ATOM   1026  O   PRO A  78      46.050  57.210  38.560  1.00  0.00           O  
ATOM   1027  CB  PRO A  78      47.670  59.070  40.800  1.00  0.00           C  
ATOM   1028  CG  PRO A  78      49.060  58.760  41.380  1.00  0.00           C  
ATOM   1029  CD  PRO A  78      48.810  57.530  42.200  1.00  0.00           C  
ATOM   1030  HA  PRO A  78      45.950  57.850  40.930  1.00  0.00           H  
ATOM   1031  HB1 PRO A  78      47.040  59.680  41.490  1.00  0.00           H  
ATOM   1032  HB2 PRO A  78      47.900  59.680  39.890  1.00  0.00           H  
ATOM   1033  HG1 PRO A  78      49.440  59.620  41.980  1.00  0.00           H  
ATOM   1034  HG2 PRO A  78      49.850  58.610  40.610  1.00  0.00           H  
ATOM   1035  HD1 PRO A  78      48.600  57.750  43.270  1.00  0.00           H  
ATOM   1036  HD2 PRO A  78      49.780  57.010  42.040  1.00  0.00           H  
ATOM   1037  N   TYR A  79      48.060  56.570  38.850  1.00  0.00           N  
ATOM   1038  CA  TYR A  79      48.250  55.840  37.670  1.00  0.00           C  
ATOM   1039  C   TYR A  79      47.350  54.550  37.600  1.00  0.00           C  
ATOM   1040  O   TYR A  79      46.590  54.470  36.620  1.00  0.00           O  
ATOM   1041  CB  TYR A  79      49.680  55.250  37.650  1.00  0.00           C  
ATOM   1042  CG  TYR A  79      50.580  56.460  37.950  1.00  0.00           C  
ATOM   1043  CD1 TYR A  79      51.150  56.650  39.230  1.00  0.00           C  
ATOM   1044  CD2 TYR A  79      50.880  57.320  36.870  1.00  0.00           C  
ATOM   1045  CE1 TYR A  79      51.920  57.790  39.400  1.00  0.00           C  
ATOM   1046  CE2 TYR A  79      51.570  58.530  37.130  1.00  0.00           C  
ATOM   1047  CZ  TYR A  79      52.070  58.790  38.420  1.00  0.00           C  
ATOM   1048  OH  TYR A  79      52.730  60.030  38.660  1.00  0.00           O  
ATOM   1049  HN  TYR A  79      48.930  56.630  39.350  1.00  0.00           H  
ATOM   1050  HA  TYR A  79      47.990  56.490  36.840  1.00  0.00           H  
ATOM   1051  HB1 TYR A  79      49.920  54.890  36.630  1.00  0.00           H  
ATOM   1052  HB2 TYR A  79      49.840  54.550  38.500  1.00  0.00           H  
ATOM   1053  HD1 TYR A  79      51.040  55.900  39.990  1.00  0.00           H  
ATOM   1054  HD2 TYR A  79      50.590  57.050  35.860  1.00  0.00           H  
ATOM   1055  HE1 TYR A  79      52.340  58.010  40.370  1.00  0.00           H  
ATOM   1056  HE2 TYR A  79      51.660  59.190  36.270  1.00  0.00           H  
ATOM   1057  HH  TYR A  79      52.690  60.590  37.870  1.00  0.00           H  
ATOM   1058  N   SER A  80      47.100  53.770  38.710  1.00  0.00           N  
ATOM   1059  CA  SER A  80      46.000  52.840  38.890  1.00  0.00           C  
ATOM   1060  C   SER A  80      44.590  53.380  38.690  1.00  0.00           C  
ATOM   1061  O   SER A  80      43.760  52.780  38.020  1.00  0.00           O  
ATOM   1062  CB  SER A  80      46.050  52.080  40.210  1.00  0.00           C  
ATOM   1063  OG  SER A  80      47.160  51.230  40.170  1.00  0.00           O  
ATOM   1064  HN  SER A  80      47.710  53.790  39.490  1.00  0.00           H  
ATOM   1065  HA  SER A  80      46.050  52.090  38.110  1.00  0.00           H  
ATOM   1066  HB1 SER A  80      45.080  51.520  40.370  1.00  0.00           H  
ATOM   1067  HB2 SER A  80      46.130  52.750  41.090  1.00  0.00           H  
ATOM   1068  HG1 SER A  80      47.700  51.380  40.950  1.00  0.00           H  
ATOM   1069  N   MET A  81      44.330  54.590  39.260  1.00  0.00           N  
ATOM   1070  CA  MET A  81      43.030  55.270  39.060  1.00  0.00           C  
ATOM   1071  C   MET A  81      42.850  55.600  37.550  1.00  0.00           C  
ATOM   1072  O   MET A  81      41.810  55.360  36.970  1.00  0.00           O  
ATOM   1073  CB  MET A  81      42.790  56.540  39.920  1.00  0.00           C  
ATOM   1074  CG  MET A  81      42.130  57.740  39.220  1.00  0.00           C  
ATOM   1075  SD  MET A  81      41.730  59.040  40.450  1.00  0.00           S  
ATOM   1076  CE  MET A  81      43.370  59.820  40.210  1.00  0.00           C  
ATOM   1077  HN  MET A  81      45.000  54.910  39.920  1.00  0.00           H  
ATOM   1078  HA  MET A  81      42.220  54.570  39.210  1.00  0.00           H  
ATOM   1079  HB1 MET A  81      43.720  56.840  40.450  1.00  0.00           H  
ATOM   1080  HB2 MET A  81      42.130  56.080  40.690  1.00  0.00           H  
ATOM   1081  HG1 MET A  81      41.200  57.230  38.870  1.00  0.00           H  
ATOM   1082  HG2 MET A  81      42.730  58.190  38.390  1.00  0.00           H  
ATOM   1083  HE1 MET A  81      44.240  59.160  40.460  1.00  0.00           H  
ATOM   1084  HE2 MET A  81      43.530  60.170  39.170  1.00  0.00           H  
ATOM   1085  HE3 MET A  81      43.430  60.690  40.890  1.00  0.00           H  
ATOM   1086  N   VAL A  82      43.920  56.070  36.840  1.00  0.00           N  
ATOM   1087  CA  VAL A  82      43.940  56.260  35.410  1.00  0.00           C  
ATOM   1088  C   VAL A  82      43.690  55.020  34.640  1.00  0.00           C  
ATOM   1089  O   VAL A  82      42.890  54.990  33.720  1.00  0.00           O  
ATOM   1090  CB  VAL A  82      45.190  57.060  35.000  1.00  0.00           C  
ATOM   1091  CG1 VAL A  82      45.210  57.140  33.490  1.00  0.00           C  
ATOM   1092  CG2 VAL A  82      45.250  58.520  35.500  1.00  0.00           C  
ATOM   1093  HN  VAL A  82      44.660  56.390  37.420  1.00  0.00           H  
ATOM   1094  HA  VAL A  82      43.110  56.870  35.120  1.00  0.00           H  
ATOM   1095  HB  VAL A  82      46.160  56.550  35.150  1.00  0.00           H  
ATOM   1096 HG11 VAL A  82      45.240  56.140  33.000  1.00  0.00           H  
ATOM   1097 HG12 VAL A  82      44.310  57.710  33.150  1.00  0.00           H  
ATOM   1098 HG13 VAL A  82      46.050  57.770  33.160  1.00  0.00           H  
ATOM   1099 HG21 VAL A  82      44.250  59.000  35.360  1.00  0.00           H  
ATOM   1100 HG22 VAL A  82      45.380  58.530  36.600  1.00  0.00           H  
ATOM   1101 HG23 VAL A  82      46.090  59.080  35.040  1.00  0.00           H  
ATOM   1102  N   ARG A  83      44.320  53.900  35.050  1.00  0.00           N  
ATOM   1103  CA  ARG A  83      44.240  52.680  34.320  1.00  0.00           C  
ATOM   1104  C   ARG A  83      42.810  52.050  34.450  1.00  0.00           C  
ATOM   1105  O   ARG A  83      42.250  51.520  33.450  1.00  0.00           O  
ATOM   1106  CB  ARG A  83      45.250  51.650  34.890  1.00  0.00           C  
ATOM   1107  CG  ARG A  83      45.480  50.290  34.150  1.00  0.00           C  
ATOM   1108  CD  ARG A  83      46.530  49.390  34.730  1.00  0.00           C  
ATOM   1109  NE  ARG A  83      45.900  48.940  35.970  1.00  0.00           N  
ATOM   1110  CZ  ARG A  83      46.580  48.570  37.060  1.00  0.00           C  
ATOM   1111  NH1 ARG A  83      47.850  48.250  37.100  1.00  0.00           N1+
ATOM   1112  NH2 ARG A  83      45.960  48.650  38.230  1.00  0.00           N  
ATOM   1113  HN  ARG A  83      45.090  53.950  35.690  1.00  0.00           H  
ATOM   1114  HA  ARG A  83      44.450  52.840  33.270  1.00  0.00           H  
ATOM   1115  HB1 ARG A  83      44.970  51.600  35.960  1.00  0.00           H  
ATOM   1116  HB2 ARG A  83      46.220  52.150  34.770  1.00  0.00           H  
ATOM   1117  HG1 ARG A  83      45.760  50.540  33.090  1.00  0.00           H  
ATOM   1118  HG2 ARG A  83      44.490  49.800  34.130  1.00  0.00           H  
ATOM   1119  HD1 ARG A  83      47.480  49.970  34.790  1.00  0.00           H  
ATOM   1120  HD2 ARG A  83      46.710  48.490  34.120  1.00  0.00           H  
ATOM   1121  HE  ARG A  83      45.040  49.380  36.190  1.00  0.00           H  
ATOM   1122 HH11 ARG A  83      48.390  48.280  36.260  1.00  0.00           H  
ATOM   1123 HH12 ARG A  83      48.260  48.070  38.000  1.00  0.00           H  
ATOM   1124 HH21 ARG A  83      45.010  48.970  38.290  1.00  0.00           H  
ATOM   1125 HH22 ARG A  83      46.530  48.590  39.040  1.00  0.00           H  
ATOM   1126  N   SER A  84      42.180  52.170  35.640  1.00  0.00           N  
ATOM   1127  CA  SER A  84      40.750  51.870  35.790  1.00  0.00           C  
ATOM   1128  C   SER A  84      39.730  52.900  35.220  1.00  0.00           C  
ATOM   1129  O   SER A  84      38.700  52.540  34.630  1.00  0.00           O  
ATOM   1130  CB  SER A  84      40.410  51.780  37.300  1.00  0.00           C  
ATOM   1131  OG  SER A  84      41.100  50.770  37.920  1.00  0.00           O  
ATOM   1132  HN  SER A  84      42.700  52.590  36.380  1.00  0.00           H  
ATOM   1133  HA  SER A  84      40.540  50.950  35.270  1.00  0.00           H  
ATOM   1134  HB1 SER A  84      39.320  51.560  37.410  1.00  0.00           H  
ATOM   1135  HB2 SER A  84      40.790  52.680  37.830  1.00  0.00           H  
ATOM   1136  HG1 SER A  84      40.710  49.900  37.810  1.00  0.00           H  
ATOM   1137  N   ALA A  85      40.010  54.160  35.360  1.00  0.00           N  
ATOM   1138  CA  ALA A  85      39.120  55.100  34.640  1.00  0.00           C  
ATOM   1139  C   ALA A  85      39.200  55.130  33.060  1.00  0.00           C  
ATOM   1140  O   ALA A  85      38.240  55.560  32.390  1.00  0.00           O  
ATOM   1141  CB  ALA A  85      39.350  56.550  35.130  1.00  0.00           C  
ATOM   1142  HN  ALA A  85      40.890  54.520  35.640  1.00  0.00           H  
ATOM   1143  HA  ALA A  85      38.120  54.730  34.830  1.00  0.00           H  
ATOM   1144  HB1 ALA A  85      39.150  56.520  36.220  1.00  0.00           H  
ATOM   1145  HB2 ALA A  85      40.410  56.820  34.940  1.00  0.00           H  
ATOM   1146  HB3 ALA A  85      38.640  57.290  34.720  1.00  0.00           H  
ATOM   1147  N   GLU A  86      40.410  54.880  32.420  1.00  0.00           N  
ATOM   1148  CA  GLU A  86      40.610  55.150  31.030  1.00  0.00           C  
ATOM   1149  C   GLU A  86      40.680  53.800  30.350  1.00  0.00           C  
ATOM   1150  O   GLU A  86      40.630  53.700  29.160  1.00  0.00           O  
ATOM   1151  CB  GLU A  86      41.920  55.940  30.790  1.00  0.00           C  
ATOM   1152  CG  GLU A  86      41.970  57.380  31.470  1.00  0.00           C  
ATOM   1153  CD  GLU A  86      40.690  58.080  31.400  1.00  0.00           C  
ATOM   1154  OE1 GLU A  86      40.160  58.530  32.420  1.00  0.00           O  
ATOM   1155  OE2 GLU A  86      40.130  58.380  30.260  1.00  0.00           O1-
ATOM   1156  HN  GLU A  86      41.180  54.910  33.050  1.00  0.00           H  
ATOM   1157  HA  GLU A  86      39.780  55.560  30.500  1.00  0.00           H  
ATOM   1158  HB1 GLU A  86      42.080  56.080  29.700  1.00  0.00           H  
ATOM   1159  HB2 GLU A  86      42.830  55.340  31.050  1.00  0.00           H  
ATOM   1160  HG1 GLU A  86      42.830  58.060  31.240  1.00  0.00           H  
ATOM   1161  HG2 GLU A  86      42.230  57.350  32.540  1.00  0.00           H  
ATOM   1162  N   HIS A  87      40.770  52.710  31.180  1.00  0.00           N  
ATOM   1163  CA  HIS A  87      41.130  51.420  30.680  1.00  0.00           C  
ATOM   1164  C   HIS A  87      42.340  51.310  29.760  1.00  0.00           C  
ATOM   1165  O   HIS A  87      42.200  50.790  28.660  1.00  0.00           O  
ATOM   1166  CB  HIS A  87      39.940  50.690  30.050  1.00  0.00           C  
ATOM   1167  CG  HIS A  87      38.760  50.570  30.850  1.00  0.00           C  
ATOM   1168  CD2 HIS A  87      38.610  50.880  32.160  1.00  0.00           C  
ATOM   1169  ND1 HIS A  87      37.450  50.270  30.340  1.00  0.00           N  
ATOM   1170  CE1 HIS A  87      36.690  50.320  31.380  1.00  0.00           C  
ATOM   1171  NE2 HIS A  87      37.290  50.680  32.480  1.00  0.00           N  
ATOM   1172  HN  HIS A  87      40.550  52.790  32.140  1.00  0.00           H  
ATOM   1173  HA  HIS A  87      41.370  50.730  31.480  1.00  0.00           H  
ATOM   1174  HB1 HIS A  87      40.240  49.660  29.780  1.00  0.00           H  
ATOM   1175  HB2 HIS A  87      39.550  51.170  29.130  1.00  0.00           H  
ATOM   1176  HD2 HIS A  87      39.410  51.310  32.740  1.00  0.00           H  
ATOM   1177  HE1 HIS A  87      35.600  50.170  31.400  1.00  0.00           H  
ATOM   1178  HE2 HIS A  87      36.890  50.580  33.390  1.00  0.00           H  
ATOM   1179  N   CYS A  88      43.490  51.880  30.130  1.00  0.00           N  
ATOM   1180  CA  CYS A  88      44.500  52.230  29.190  1.00  0.00           C  
ATOM   1181  C   CYS A  88      45.740  52.480  29.940  1.00  0.00           C  
ATOM   1182  O   CYS A  88      45.710  52.860  31.080  1.00  0.00           O  
ATOM   1183  CB  CYS A  88      44.020  53.520  28.450  1.00  0.00           C  
ATOM   1184  SG  CYS A  88      44.720  53.720  26.800  1.00  0.00           S  
ATOM   1185  HN  CYS A  88      43.750  52.160  31.060  1.00  0.00           H  
ATOM   1186  HA  CYS A  88      44.690  51.380  28.550  1.00  0.00           H  
ATOM   1187  HB1 CYS A  88      44.260  54.420  29.060  1.00  0.00           H  
ATOM   1188  HB2 CYS A  88      42.940  53.710  28.310  1.00  0.00           H  
ATOM   1189  HG1 CYS A  88      43.470  53.640  26.350  1.00  0.00           H  
ATOM   1190  N   TRP A  89      46.920  52.300  29.370  1.00  0.00           N  
ATOM   1191  CA  TRP A  89      48.180  52.570  29.990  1.00  0.00           C  
ATOM   1192  C   TRP A  89      48.850  53.490  29.040  1.00  0.00           C  
ATOM   1193  O   TRP A  89      48.890  53.170  27.820  1.00  0.00           O  
ATOM   1194  CB  TRP A  89      48.850  51.260  30.280  1.00  0.00           C  
ATOM   1195  CG  TRP A  89      50.110  51.360  31.090  1.00  0.00           C  
ATOM   1196  CD1 TRP A  89      51.430  51.260  30.630  1.00  0.00           C  
ATOM   1197  CD2 TRP A  89      50.070  51.620  32.500  1.00  0.00           C  
ATOM   1198  CE2 TRP A  89      51.380  51.460  32.950  1.00  0.00           C  
ATOM   1199  CE3 TRP A  89      49.080  52.060  33.360  1.00  0.00           C  
ATOM   1200  NE1 TRP A  89      52.160  51.310  31.800  1.00  0.00           N  
ATOM   1201  CZ2 TRP A  89      51.760  51.680  34.210  1.00  0.00           C  
ATOM   1202  CZ3 TRP A  89      49.390  52.190  34.740  1.00  0.00           C  
ATOM   1203  CH2 TRP A  89      50.730  52.060  35.120  1.00  0.00           C  
ATOM   1204  HN  TRP A  89      46.830  51.920  28.450  1.00  0.00           H  
ATOM   1205  HA  TRP A  89      48.000  53.050  30.950  1.00  0.00           H  
ATOM   1206  HB1 TRP A  89      49.090  50.820  29.280  1.00  0.00           H  
ATOM   1207  HB2 TRP A  89      48.140  50.620  30.840  1.00  0.00           H  
ATOM   1208  HD1 TRP A  89      51.790  50.880  29.700  1.00  0.00           H  
ATOM   1209  HE1 TRP A  89      53.120  51.190  31.700  1.00  0.00           H  
ATOM   1210  HE3 TRP A  89      48.070  52.220  33.020  1.00  0.00           H  
ATOM   1211  HZ2 TRP A  89      52.770  51.410  34.490  1.00  0.00           H  
ATOM   1212  HZ3 TRP A  89      48.620  52.380  35.480  1.00  0.00           H  
ATOM   1213  HH2 TRP A  89      50.980  52.170  36.160  1.00  0.00           H  
ATOM   1214  N   TYR A  90      49.410  54.600  29.580  1.00  0.00           N  
ATOM   1215  CA  TYR A  90      50.000  55.610  28.800  1.00  0.00           C  
ATOM   1216  C   TYR A  90      51.490  55.670  28.890  1.00  0.00           C  
ATOM   1217  O   TYR A  90      52.150  56.560  28.360  1.00  0.00           O  
ATOM   1218  CB  TYR A  90      49.550  57.000  29.340  1.00  0.00           C  
ATOM   1219  CG  TYR A  90      48.070  57.030  28.960  1.00  0.00           C  
ATOM   1220  CD1 TYR A  90      47.110  57.110  29.970  1.00  0.00           C  
ATOM   1221  CD2 TYR A  90      47.730  56.930  27.630  1.00  0.00           C  
ATOM   1222  CE1 TYR A  90      45.770  57.270  29.590  1.00  0.00           C  
ATOM   1223  CE2 TYR A  90      46.350  57.010  27.260  1.00  0.00           C  
ATOM   1224  CZ  TYR A  90      45.380  57.280  28.200  1.00  0.00           C  
ATOM   1225  OH  TYR A  90      44.010  57.410  27.960  1.00  0.00           O  
ATOM   1226  HN  TYR A  90      49.460  54.590  30.570  1.00  0.00           H  
ATOM   1227  HA  TYR A  90      49.750  55.600  27.750  1.00  0.00           H  
ATOM   1228  HB1 TYR A  90      50.060  57.810  28.760  1.00  0.00           H  
ATOM   1229  HB2 TYR A  90      49.680  57.120  30.430  1.00  0.00           H  
ATOM   1230  HD1 TYR A  90      47.330  57.170  31.020  1.00  0.00           H  
ATOM   1231  HD2 TYR A  90      48.450  56.950  26.830  1.00  0.00           H  
ATOM   1232  HE1 TYR A  90      45.040  57.470  30.360  1.00  0.00           H  
ATOM   1233  HE2 TYR A  90      46.040  56.930  26.230  1.00  0.00           H  
ATOM   1234  HH  TYR A  90      43.640  58.000  28.600  1.00  0.00           H  
ATOM   1235  N   PHE A  91      52.000  54.700  29.630  1.00  0.00           N  
ATOM   1236  CA  PHE A  91      53.250  54.800  30.260  1.00  0.00           C  
ATOM   1237  C   PHE A  91      54.270  53.720  29.830  1.00  0.00           C  
ATOM   1238  O   PHE A  91      55.390  53.810  30.300  1.00  0.00           O  
ATOM   1239  CB  PHE A  91      53.130  54.830  31.780  1.00  0.00           C  
ATOM   1240  CG  PHE A  91      52.080  55.720  32.280  1.00  0.00           C  
ATOM   1241  CD1 PHE A  91      50.930  55.240  33.000  1.00  0.00           C  
ATOM   1242  CD2 PHE A  91      52.100  57.050  31.950  1.00  0.00           C  
ATOM   1243  CE1 PHE A  91      49.870  56.070  33.300  1.00  0.00           C  
ATOM   1244  CE2 PHE A  91      51.080  57.970  32.290  1.00  0.00           C  
ATOM   1245  CZ  PHE A  91      49.950  57.420  32.970  1.00  0.00           C  
ATOM   1246  HN  PHE A  91      51.400  53.940  29.870  1.00  0.00           H  
ATOM   1247  HA  PHE A  91      53.770  55.660  29.850  1.00  0.00           H  
ATOM   1248  HB1 PHE A  91      54.040  55.240  32.280  1.00  0.00           H  
ATOM   1249  HB2 PHE A  91      52.950  53.780  32.090  1.00  0.00           H  
ATOM   1250  HD1 PHE A  91      51.000  54.160  33.080  1.00  0.00           H  
ATOM   1251  HD2 PHE A  91      52.920  57.510  31.420  1.00  0.00           H  
ATOM   1252  HE1 PHE A  91      48.950  55.810  33.790  1.00  0.00           H  
ATOM   1253  HE2 PHE A  91      51.130  59.040  32.210  1.00  0.00           H  
ATOM   1254  HZ  PHE A  91      49.230  58.160  33.290  1.00  0.00           H  
ATOM   1255  N   GLY A  92      53.990  52.810  28.840  1.00  0.00           N  
ATOM   1256  CA  GLY A  92      54.970  51.790  28.420  1.00  0.00           C  
ATOM   1257  C   GLY A  92      55.340  50.690  29.350  1.00  0.00           C  
ATOM   1258  O   GLY A  92      54.940  50.700  30.530  1.00  0.00           O  
ATOM   1259  HN  GLY A  92      53.130  52.730  28.370  1.00  0.00           H  
ATOM   1260  HA1 GLY A  92      54.600  51.370  27.500  1.00  0.00           H  
ATOM   1261  HA2 GLY A  92      55.860  52.370  28.210  1.00  0.00           H  
ATOM   1262  N   GLU A  93      55.980  49.660  28.780  1.00  0.00           N  
ATOM   1263  CA  GLU A  93      56.040  48.410  29.490  1.00  0.00           C  
ATOM   1264  C   GLU A  93      57.160  48.350  30.460  1.00  0.00           C  
ATOM   1265  O   GLU A  93      57.110  47.600  31.440  1.00  0.00           O  
ATOM   1266  CB  GLU A  93      56.150  47.230  28.530  1.00  0.00           C  
ATOM   1267  CG  GLU A  93      57.430  47.010  27.630  1.00  0.00           C  
ATOM   1268  CD  GLU A  93      57.260  47.610  26.250  1.00  0.00           C  
ATOM   1269  OE1 GLU A  93      57.040  46.950  25.180  1.00  0.00           O  
ATOM   1270  OE2 GLU A  93      57.450  48.870  26.240  1.00  0.00           O1-
ATOM   1271  HN  GLU A  93      56.260  49.650  27.820  1.00  0.00           H  
ATOM   1272  HA  GLU A  93      55.130  48.190  30.020  1.00  0.00           H  
ATOM   1273  HB1 GLU A  93      55.270  47.110  27.870  1.00  0.00           H  
ATOM   1274  HB2 GLU A  93      56.130  46.330  29.190  1.00  0.00           H  
ATOM   1275  HG1 GLU A  93      57.570  45.910  27.550  1.00  0.00           H  
ATOM   1276  HG2 GLU A  93      58.340  47.390  28.140  1.00  0.00           H  
ATOM   1277  N   VAL A  94      58.220  49.250  30.460  1.00  0.00           N  
ATOM   1278  CA  VAL A  94      59.240  49.410  31.510  1.00  0.00           C  
ATOM   1279  C   VAL A  94      58.710  50.050  32.780  1.00  0.00           C  
ATOM   1280  O   VAL A  94      58.800  49.460  33.830  1.00  0.00           O  
ATOM   1281  CB  VAL A  94      60.480  50.210  30.970  1.00  0.00           C  
ATOM   1282  CG1 VAL A  94      61.430  50.590  32.110  1.00  0.00           C  
ATOM   1283  CG2 VAL A  94      61.180  49.280  29.990  1.00  0.00           C  
ATOM   1284  HN  VAL A  94      58.260  50.020  29.820  1.00  0.00           H  
ATOM   1285  HA  VAL A  94      59.410  48.360  31.680  1.00  0.00           H  
ATOM   1286  HB  VAL A  94      60.130  51.040  30.320  1.00  0.00           H  
ATOM   1287 HG11 VAL A  94      61.040  51.370  32.800  1.00  0.00           H  
ATOM   1288 HG12 VAL A  94      61.560  49.660  32.710  1.00  0.00           H  
ATOM   1289 HG13 VAL A  94      62.370  50.970  31.670  1.00  0.00           H  
ATOM   1290 HG21 VAL A  94      62.100  49.800  29.640  1.00  0.00           H  
ATOM   1291 HG22 VAL A  94      61.520  48.310  30.420  1.00  0.00           H  
ATOM   1292 HG23 VAL A  94      60.590  48.930  29.110  1.00  0.00           H  
ATOM   1293  N   PHE A  95      57.920  51.170  32.690  1.00  0.00           N  
ATOM   1294  CA  PHE A  95      57.150  51.720  33.770  1.00  0.00           C  
ATOM   1295  C   PHE A  95      56.110  50.650  34.300  1.00  0.00           C  
ATOM   1296  O   PHE A  95      55.870  50.550  35.490  1.00  0.00           O  
ATOM   1297  CB  PHE A  95      56.610  53.100  33.390  1.00  0.00           C  
ATOM   1298  CG  PHE A  95      55.870  53.650  34.550  1.00  0.00           C  
ATOM   1299  CD1 PHE A  95      56.630  54.430  35.440  1.00  0.00           C  
ATOM   1300  CD2 PHE A  95      54.500  53.730  34.600  1.00  0.00           C  
ATOM   1301  CE1 PHE A  95      55.980  55.120  36.510  1.00  0.00           C  
ATOM   1302  CE2 PHE A  95      53.820  54.450  35.550  1.00  0.00           C  
ATOM   1303  CZ  PHE A  95      54.520  55.300  36.460  1.00  0.00           C  
ATOM   1304  HN  PHE A  95      57.840  51.570  31.790  1.00  0.00           H  
ATOM   1305  HA  PHE A  95      57.920  51.820  34.530  1.00  0.00           H  
ATOM   1306  HB1 PHE A  95      55.860  53.030  32.560  1.00  0.00           H  
ATOM   1307  HB2 PHE A  95      57.320  53.880  33.040  1.00  0.00           H  
ATOM   1308  HD1 PHE A  95      57.690  54.460  35.290  1.00  0.00           H  
ATOM   1309  HD2 PHE A  95      54.000  52.990  33.970  1.00  0.00           H  
ATOM   1310  HE1 PHE A  95      56.460  55.750  37.230  1.00  0.00           H  
ATOM   1311  HE2 PHE A  95      52.750  54.270  35.540  1.00  0.00           H  
ATOM   1312  HZ  PHE A  95      53.950  55.910  37.150  1.00  0.00           H  
ATOM   1313  N   CYS A  96      55.370  49.880  33.410  1.00  0.00           N  
ATOM   1314  CA  CYS A  96      54.480  48.810  33.860  1.00  0.00           C  
ATOM   1315  C   CYS A  96      55.210  47.850  34.780  1.00  0.00           C  
ATOM   1316  O   CYS A  96      54.700  47.470  35.870  1.00  0.00           O  
ATOM   1317  CB  CYS A  96      54.000  48.010  32.600  1.00  0.00           C  
ATOM   1318  SG  CYS A  96      52.530  46.990  32.760  1.00  0.00           S  
ATOM   1319  HN  CYS A  96      55.580  49.910  32.430  1.00  0.00           H  
ATOM   1320  HA  CYS A  96      53.670  49.150  34.470  1.00  0.00           H  
ATOM   1321  HB1 CYS A  96      54.860  47.400  32.290  1.00  0.00           H  
ATOM   1322  HB2 CYS A  96      53.790  48.830  31.880  1.00  0.00           H  
ATOM   1323  N   LYS A  97      56.400  47.310  34.340  1.00  0.00           N  
ATOM   1324  CA  LYS A  97      57.110  46.400  35.130  1.00  0.00           C  
ATOM   1325  C   LYS A  97      57.580  47.010  36.420  1.00  0.00           C  
ATOM   1326  O   LYS A  97      57.490  46.280  37.420  1.00  0.00           O  
ATOM   1327  CB  LYS A  97      58.330  45.800  34.380  1.00  0.00           C  
ATOM   1328  CG  LYS A  97      58.000  44.900  33.270  1.00  0.00           C  
ATOM   1329  CD  LYS A  97      59.250  44.440  32.660  1.00  0.00           C  
ATOM   1330  CE  LYS A  97      59.060  43.520  31.430  1.00  0.00           C  
ATOM   1331  NZ  LYS A  97      60.360  43.310  30.740  1.00  0.00           N1+
ATOM   1332  HN  LYS A  97      56.710  47.390  33.400  1.00  0.00           H  
ATOM   1333  HA  LYS A  97      56.500  45.550  35.390  1.00  0.00           H  
ATOM   1334  HB1 LYS A  97      59.030  45.310  35.090  1.00  0.00           H  
ATOM   1335  HB2 LYS A  97      58.960  46.650  34.060  1.00  0.00           H  
ATOM   1336  HG1 LYS A  97      57.360  45.410  32.520  1.00  0.00           H  
ATOM   1337  HG2 LYS A  97      57.330  44.020  33.440  1.00  0.00           H  
ATOM   1338  HD1 LYS A  97      59.890  45.310  32.430  1.00  0.00           H  
ATOM   1339  HD2 LYS A  97      59.810  43.920  33.460  1.00  0.00           H  
ATOM   1340  HE1 LYS A  97      58.450  43.880  30.590  1.00  0.00           H  
ATOM   1341  HE2 LYS A  97      58.760  42.510  31.790  1.00  0.00           H  
ATOM   1342  HZ1 LYS A  97      60.290  42.540  30.050  1.00  0.00           H  
ATOM   1343  HZ2 LYS A  97      60.700  44.160  30.230  1.00  0.00           H  
ATOM   1344  HZ3 LYS A  97      61.090  43.100  31.450  1.00  0.00           H  
ATOM   1345  N   ILE A  98      58.040  48.260  36.410  1.00  0.00           N  
ATOM   1346  CA  ILE A  98      58.350  49.030  37.630  1.00  0.00           C  
ATOM   1347  C   ILE A  98      57.120  49.210  38.590  1.00  0.00           C  
ATOM   1348  O   ILE A  98      57.070  48.800  39.760  1.00  0.00           O  
ATOM   1349  CB  ILE A  98      59.130  50.320  37.350  1.00  0.00           C  
ATOM   1350  CG1 ILE A  98      60.480  50.000  36.710  1.00  0.00           C  
ATOM   1351  CG2 ILE A  98      59.120  51.250  38.570  1.00  0.00           C  
ATOM   1352  CD  ILE A  98      61.100  51.010  35.820  1.00  0.00           C  
ATOM   1353  HN  ILE A  98      58.020  48.710  35.510  1.00  0.00           H  
ATOM   1354  HA  ILE A  98      59.060  48.410  38.150  1.00  0.00           H  
ATOM   1355  HB  ILE A  98      58.420  50.750  36.610  1.00  0.00           H  
ATOM   1356 HG11 ILE A  98      60.310  49.140  36.030  1.00  0.00           H  
ATOM   1357 HG12 ILE A  98      61.180  49.780  37.540  1.00  0.00           H  
ATOM   1358 HG21 ILE A  98      58.150  51.760  38.750  1.00  0.00           H  
ATOM   1359 HG22 ILE A  98      59.440  50.820  39.540  1.00  0.00           H  
ATOM   1360 HG23 ILE A  98      59.850  52.070  38.360  1.00  0.00           H  
ATOM   1361  HD1 ILE A  98      61.980  50.500  35.370  1.00  0.00           H  
ATOM   1362  HD2 ILE A  98      60.340  51.260  35.040  1.00  0.00           H  
ATOM   1363  HD3 ILE A  98      61.290  51.880  36.480  1.00  0.00           H  
ATOM   1364  N   HIS A  99      56.030  49.640  38.010  1.00  0.00           N  
ATOM   1365  CA  HIS A  99      54.760  49.870  38.620  1.00  0.00           C  
ATOM   1366  C   HIS A  99      54.060  48.620  39.230  1.00  0.00           C  
ATOM   1367  O   HIS A  99      53.720  48.550  40.420  1.00  0.00           O  
ATOM   1368  CB  HIS A  99      53.740  50.610  37.720  1.00  0.00           C  
ATOM   1369  CG  HIS A  99      52.490  50.900  38.440  1.00  0.00           C  
ATOM   1370  CD2 HIS A  99      52.130  52.040  39.100  1.00  0.00           C  
ATOM   1371  ND1 HIS A  99      51.410  50.110  38.100  1.00  0.00           N  
ATOM   1372  CE1 HIS A  99      50.350  50.750  38.680  1.00  0.00           C  
ATOM   1373  NE2 HIS A  99      50.720  51.870  39.270  1.00  0.00           N  
ATOM   1374  HN  HIS A  99      56.050  49.880  37.040  1.00  0.00           H  
ATOM   1375  HA  HIS A  99      54.870  50.570  39.450  1.00  0.00           H  
ATOM   1376  HB1 HIS A  99      53.560  49.970  36.830  1.00  0.00           H  
ATOM   1377  HB2 HIS A  99      54.150  51.530  37.270  1.00  0.00           H  
ATOM   1378  HD2 HIS A  99      52.660  52.900  39.500  1.00  0.00           H  
ATOM   1379  HE1 HIS A  99      49.290  50.550  38.490  1.00  0.00           H  
ATOM   1380  HE2 HIS A  99      50.120  52.550  39.690  1.00  0.00           H  
ATOM   1381  N   THR A 100      53.970  47.530  38.460  1.00  0.00           N  
ATOM   1382  CA  THR A 100      53.400  46.280  38.970  1.00  0.00           C  
ATOM   1383  C   THR A 100      54.170  45.670  40.070  1.00  0.00           C  
ATOM   1384  O   THR A 100      53.700  45.150  41.120  1.00  0.00           O  
ATOM   1385  CB  THR A 100      53.230  45.230  37.820  1.00  0.00           C  
ATOM   1386  CG2 THR A 100      52.620  43.860  38.210  1.00  0.00           C  
ATOM   1387  OG1 THR A 100      52.390  45.790  36.770  1.00  0.00           O  
ATOM   1388  HN  THR A 100      54.310  47.610  37.530  1.00  0.00           H  
ATOM   1389  HA  THR A 100      52.360  46.400  39.270  1.00  0.00           H  
ATOM   1390  HB  THR A 100      54.240  45.110  37.350  1.00  0.00           H  
ATOM   1391  HG1 THR A 100      52.710  45.390  35.960  1.00  0.00           H  
ATOM   1392 HG21 THR A 100      52.410  43.250  37.300  1.00  0.00           H  
ATOM   1393 HG22 THR A 100      53.290  43.290  38.910  1.00  0.00           H  
ATOM   1394 HG23 THR A 100      51.650  43.990  38.730  1.00  0.00           H  
ATOM   1395  N   SER A 101      55.480  45.590  39.880  1.00  0.00           N  
ATOM   1396  CA  SER A 101      56.400  45.030  40.860  1.00  0.00           C  
ATOM   1397  C   SER A 101      56.330  45.920  42.120  1.00  0.00           C  
ATOM   1398  O   SER A 101      56.290  45.450  43.260  1.00  0.00           O  
ATOM   1399  CB  SER A 101      57.950  44.760  40.490  1.00  0.00           C  
ATOM   1400  OG  SER A 101      58.570  45.900  39.920  1.00  0.00           O  
ATOM   1401  HN  SER A 101      55.870  45.990  39.050  1.00  0.00           H  
ATOM   1402  HA  SER A 101      56.060  44.040  41.140  1.00  0.00           H  
ATOM   1403  HB1 SER A 101      57.930  43.800  39.940  1.00  0.00           H  
ATOM   1404  HB2 SER A 101      58.500  44.550  41.430  1.00  0.00           H  
ATOM   1405  HG1 SER A 101      58.460  45.850  38.960  1.00  0.00           H  
ATOM   1406  N   THR A 102      56.300  47.250  41.930  1.00  0.00           N  
ATOM   1407  CA  THR A 102      56.280  48.160  43.130  1.00  0.00           C  
ATOM   1408  C   THR A 102      54.930  48.000  43.880  1.00  0.00           C  
ATOM   1409  O   THR A 102      54.900  47.770  45.080  1.00  0.00           O  
ATOM   1410  CB  THR A 102      56.300  49.710  42.850  1.00  0.00           C  
ATOM   1411  CG2 THR A 102      56.360  50.590  44.100  1.00  0.00           C  
ATOM   1412  OG1 THR A 102      57.430  50.080  42.110  1.00  0.00           O  
ATOM   1413  HN  THR A 102      56.420  47.570  41.000  1.00  0.00           H  
ATOM   1414  HA  THR A 102      56.990  47.910  43.900  1.00  0.00           H  
ATOM   1415  HB  THR A 102      55.480  50.120  42.220  1.00  0.00           H  
ATOM   1416  HG1 THR A 102      57.360  49.650  41.250  1.00  0.00           H  
ATOM   1417 HG21 THR A 102      57.190  50.270  44.760  1.00  0.00           H  
ATOM   1418 HG22 THR A 102      56.540  51.670  43.970  1.00  0.00           H  
ATOM   1419 HG23 THR A 102      55.370  50.550  44.610  1.00  0.00           H  
ATOM   1420  N   ASP A 103      53.830  47.890  43.050  1.00  0.00           N  
ATOM   1421  CA  ASP A 103      52.530  47.660  43.610  1.00  0.00           C  
ATOM   1422  C   ASP A 103      52.400  46.300  44.330  1.00  0.00           C  
ATOM   1423  O   ASP A 103      51.850  46.220  45.420  1.00  0.00           O  
ATOM   1424  CB  ASP A 103      51.610  47.880  42.450  1.00  0.00           C  
ATOM   1425  CG  ASP A 103      50.150  47.880  42.780  1.00  0.00           C  
ATOM   1426  OD1 ASP A 103      49.770  48.340  43.870  1.00  0.00           O  
ATOM   1427  OD2 ASP A 103      49.280  47.670  41.830  1.00  0.00           O1-
ATOM   1428  HN  ASP A 103      53.890  48.080  42.080  1.00  0.00           H  
ATOM   1429  HA  ASP A 103      52.510  48.480  44.320  1.00  0.00           H  
ATOM   1430  HB1 ASP A 103      51.830  47.080  41.710  1.00  0.00           H  
ATOM   1431  HB2 ASP A 103      51.690  48.880  41.950  1.00  0.00           H  
ATOM   1432  N   ILE A 104      53.010  45.210  43.860  1.00  0.00           N  
ATOM   1433  CA  ILE A 104      53.120  43.890  44.530  1.00  0.00           C  
ATOM   1434  C   ILE A 104      54.030  44.150  45.810  1.00  0.00           C  
ATOM   1435  O   ILE A 104      53.700  43.610  46.860  1.00  0.00           O  
ATOM   1436  CB  ILE A 104      53.710  42.770  43.700  1.00  0.00           C  
ATOM   1437  CG1 ILE A 104      52.820  42.500  42.500  1.00  0.00           C  
ATOM   1438  CG2 ILE A 104      54.030  41.500  44.520  1.00  0.00           C  
ATOM   1439  CD  ILE A 104      53.540  41.760  41.310  1.00  0.00           C  
ATOM   1440  HN  ILE A 104      53.430  45.300  42.960  1.00  0.00           H  
ATOM   1441  HA  ILE A 104      52.180  43.590  44.980  1.00  0.00           H  
ATOM   1442  HB  ILE A 104      54.700  43.140  43.350  1.00  0.00           H  
ATOM   1443 HG11 ILE A 104      52.410  43.470  42.170  1.00  0.00           H  
ATOM   1444 HG12 ILE A 104      51.960  41.890  42.870  1.00  0.00           H  
ATOM   1445 HG21 ILE A 104      54.740  41.720  45.330  1.00  0.00           H  
ATOM   1446 HG22 ILE A 104      53.020  41.320  44.960  1.00  0.00           H  
ATOM   1447 HG23 ILE A 104      54.510  40.690  43.920  1.00  0.00           H  
ATOM   1448  HD1 ILE A 104      53.790  40.730  41.650  1.00  0.00           H  
ATOM   1449  HD2 ILE A 104      52.700  41.540  40.600  1.00  0.00           H  
ATOM   1450  HD3 ILE A 104      54.380  42.290  40.800  1.00  0.00           H  
ATOM   1451  N   MET A 105      55.150  44.930  45.710  1.00  0.00           N  
ATOM   1452  CA  MET A 105      56.080  45.130  46.810  1.00  0.00           C  
ATOM   1453  C   MET A 105      55.530  45.840  48.050  1.00  0.00           C  
ATOM   1454  O   MET A 105      55.710  45.340  49.160  1.00  0.00           O  
ATOM   1455  CB  MET A 105      57.460  45.820  46.380  1.00  0.00           C  
ATOM   1456  CG  MET A 105      58.330  46.420  47.540  1.00  0.00           C  
ATOM   1457  SD  MET A 105      59.960  47.090  46.970  1.00  0.00           S  
ATOM   1458  CE  MET A 105      59.150  48.760  46.520  1.00  0.00           C  
ATOM   1459  HN  MET A 105      55.300  45.370  44.830  1.00  0.00           H  
ATOM   1460  HA  MET A 105      56.230  44.140  47.210  1.00  0.00           H  
ATOM   1461  HB1 MET A 105      57.160  46.580  45.620  1.00  0.00           H  
ATOM   1462  HB2 MET A 105      57.970  45.090  45.720  1.00  0.00           H  
ATOM   1463  HG1 MET A 105      58.590  45.680  48.320  1.00  0.00           H  
ATOM   1464  HG2 MET A 105      57.760  47.230  48.030  1.00  0.00           H  
ATOM   1465  HE1 MET A 105      58.220  48.640  45.920  1.00  0.00           H  
ATOM   1466  HE2 MET A 105      59.030  49.460  47.360  1.00  0.00           H  
ATOM   1467  HE3 MET A 105      59.810  49.280  45.800  1.00  0.00           H  
ATOM   1468  N   LEU A 106      54.890  46.950  47.820  1.00  0.00           N  
ATOM   1469  CA  LEU A 106      54.280  47.720  48.920  1.00  0.00           C  
ATOM   1470  C   LEU A 106      52.990  47.020  49.380  1.00  0.00           C  
ATOM   1471  O   LEU A 106      52.800  46.910  50.600  1.00  0.00           O  
ATOM   1472  CB  LEU A 106      54.130  49.230  48.520  1.00  0.00           C  
ATOM   1473  CG  LEU A 106      55.440  50.010  48.210  1.00  0.00           C  
ATOM   1474  CD1 LEU A 106      55.080  51.370  47.550  1.00  0.00           C  
ATOM   1475  CD2 LEU A 106      56.230  50.220  49.520  1.00  0.00           C  
ATOM   1476  HN  LEU A 106      54.920  47.250  46.870  1.00  0.00           H  
ATOM   1477  HA  LEU A 106      54.880  47.750  49.810  1.00  0.00           H  
ATOM   1478  HB1 LEU A 106      53.640  49.750  49.380  1.00  0.00           H  
ATOM   1479  HB2 LEU A 106      53.440  49.310  47.650  1.00  0.00           H  
ATOM   1480  HG  LEU A 106      56.110  49.450  47.540  1.00  0.00           H  
ATOM   1481 HD11 LEU A 106      54.730  51.140  46.510  1.00  0.00           H  
ATOM   1482 HD12 LEU A 106      54.290  51.920  48.100  1.00  0.00           H  
ATOM   1483 HD13 LEU A 106      55.990  52.010  47.510  1.00  0.00           H  
ATOM   1484 HD21 LEU A 106      57.260  50.630  49.530  1.00  0.00           H  
ATOM   1485 HD22 LEU A 106      55.610  50.840  50.190  1.00  0.00           H  
ATOM   1486 HD23 LEU A 106      56.440  49.250  50.050  1.00  0.00           H  
ATOM   1487  N   SER A 107      52.180  46.430  48.500  1.00  0.00           N  
ATOM   1488  CA  SER A 107      51.000  45.740  48.990  1.00  0.00           C  
ATOM   1489  C   SER A 107      51.290  44.500  49.880  1.00  0.00           C  
ATOM   1490  O   SER A 107      50.740  44.280  50.970  1.00  0.00           O  
ATOM   1491  CB  SER A 107      49.980  45.310  47.870  1.00  0.00           C  
ATOM   1492  OG  SER A 107      49.280  46.380  47.250  1.00  0.00           O  
ATOM   1493  HN  SER A 107      52.330  46.460  47.520  1.00  0.00           H  
ATOM   1494  HA  SER A 107      50.620  46.420  49.740  1.00  0.00           H  
ATOM   1495  HB1 SER A 107      49.200  44.770  48.460  1.00  0.00           H  
ATOM   1496  HB2 SER A 107      50.480  44.620  47.150  1.00  0.00           H  
ATOM   1497  HG1 SER A 107      49.860  46.740  46.570  1.00  0.00           H  
ATOM   1498  N   SER A 108      52.250  43.690  49.370  1.00  0.00           N  
ATOM   1499  CA  SER A 108      52.690  42.470  50.010  1.00  0.00           C  
ATOM   1500  C   SER A 108      53.360  42.830  51.350  1.00  0.00           C  
ATOM   1501  O   SER A 108      53.200  42.200  52.410  1.00  0.00           O  
ATOM   1502  CB  SER A 108      53.640  41.680  49.110  1.00  0.00           C  
ATOM   1503  OG  SER A 108      53.760  40.320  49.570  1.00  0.00           O  
ATOM   1504  HN  SER A 108      52.550  43.970  48.460  1.00  0.00           H  
ATOM   1505  HA  SER A 108      51.880  41.830  50.300  1.00  0.00           H  
ATOM   1506  HB1 SER A 108      54.580  42.150  48.750  1.00  0.00           H  
ATOM   1507  HB2 SER A 108      53.060  41.430  48.180  1.00  0.00           H  
ATOM   1508  HG1 SER A 108      52.840  40.080  49.650  1.00  0.00           H  
ATOM   1509  N   ALA A 109      54.160  43.900  51.340  1.00  0.00           N  
ATOM   1510  CA  ALA A 109      54.830  44.530  52.510  1.00  0.00           C  
ATOM   1511  C   ALA A 109      53.830  44.980  53.600  1.00  0.00           C  
ATOM   1512  O   ALA A 109      54.050  44.680  54.720  1.00  0.00           O  
ATOM   1513  CB  ALA A 109      55.810  45.680  52.310  1.00  0.00           C  
ATOM   1514  HN  ALA A 109      54.460  44.270  50.460  1.00  0.00           H  
ATOM   1515  HA  ALA A 109      55.390  43.750  53.010  1.00  0.00           H  
ATOM   1516  HB1 ALA A 109      56.630  45.390  51.610  1.00  0.00           H  
ATOM   1517  HB2 ALA A 109      55.150  46.430  51.800  1.00  0.00           H  
ATOM   1518  HB3 ALA A 109      56.270  46.180  53.180  1.00  0.00           H  
ATOM   1519  N   SER A 110      52.790  45.600  53.280  1.00  0.00           N  
ATOM   1520  CA  SER A 110      51.730  46.050  54.110  1.00  0.00           C  
ATOM   1521  C   SER A 110      50.880  44.850  54.740  1.00  0.00           C  
ATOM   1522  O   SER A 110      50.550  44.820  55.910  1.00  0.00           O  
ATOM   1523  CB  SER A 110      50.810  47.180  53.450  1.00  0.00           C  
ATOM   1524  OG  SER A 110      49.680  47.630  54.200  1.00  0.00           O  
ATOM   1525  HN  SER A 110      52.620  45.850  52.330  1.00  0.00           H  
ATOM   1526  HA  SER A 110      52.130  46.560  54.960  1.00  0.00           H  
ATOM   1527  HB1 SER A 110      50.430  46.670  52.530  1.00  0.00           H  
ATOM   1528  HB2 SER A 110      51.490  47.970  53.060  1.00  0.00           H  
ATOM   1529  HG1 SER A 110      49.670  48.590  54.280  1.00  0.00           H  
ATOM   1530  N   ILE A 111      50.790  43.720  53.970  1.00  0.00           N  
ATOM   1531  CA  ILE A 111      50.260  42.480  54.550  1.00  0.00           C  
ATOM   1532  C   ILE A 111      51.270  41.840  55.500  1.00  0.00           C  
ATOM   1533  O   ILE A 111      50.990  41.350  56.600  1.00  0.00           O  
ATOM   1534  CB  ILE A 111      49.690  41.460  53.510  1.00  0.00           C  
ATOM   1535  CG1 ILE A 111      48.500  42.150  52.720  1.00  0.00           C  
ATOM   1536  CG2 ILE A 111      49.120  40.150  54.180  1.00  0.00           C  
ATOM   1537  CD  ILE A 111      47.960  41.460  51.570  1.00  0.00           C  
ATOM   1538  HN  ILE A 111      51.070  43.680  53.010  1.00  0.00           H  
ATOM   1539  HA  ILE A 111      49.390  42.750  55.140  1.00  0.00           H  
ATOM   1540  HB  ILE A 111      50.590  41.180  52.930  1.00  0.00           H  
ATOM   1541 HG11 ILE A 111      48.810  43.160  52.390  1.00  0.00           H  
ATOM   1542 HG12 ILE A 111      47.730  42.360  53.490  1.00  0.00           H  
ATOM   1543 HG21 ILE A 111      48.270  40.400  54.870  1.00  0.00           H  
ATOM   1544 HG22 ILE A 111      48.740  39.430  53.430  1.00  0.00           H  
ATOM   1545 HG23 ILE A 111      49.970  39.730  54.740  1.00  0.00           H  
ATOM   1546  HD1 ILE A 111      47.440  42.220  50.930  1.00  0.00           H  
ATOM   1547  HD2 ILE A 111      48.740  40.990  50.950  1.00  0.00           H  
ATOM   1548  HD3 ILE A 111      47.250  40.620  51.720  1.00  0.00           H  
ATOM   1549  N   PHE A 112      52.560  41.820  55.170  1.00  0.00           N  
ATOM   1550  CA  PHE A 112      53.600  41.500  56.100  1.00  0.00           C  
ATOM   1551  C   PHE A 112      53.650  42.300  57.390  1.00  0.00           C  
ATOM   1552  O   PHE A 112      53.750  41.720  58.510  1.00  0.00           O  
ATOM   1553  CB  PHE A 112      55.000  41.380  55.320  1.00  0.00           C  
ATOM   1554  CG  PHE A 112      55.170  40.130  54.460  1.00  0.00           C  
ATOM   1555  CD1 PHE A 112      56.330  39.400  54.500  1.00  0.00           C  
ATOM   1556  CD2 PHE A 112      54.200  39.610  53.610  1.00  0.00           C  
ATOM   1557  CE1 PHE A 112      56.550  38.280  53.650  1.00  0.00           C  
ATOM   1558  CE2 PHE A 112      54.360  38.580  52.660  1.00  0.00           C  
ATOM   1559  CZ  PHE A 112      55.610  37.920  52.740  1.00  0.00           C  
ATOM   1560  HN  PHE A 112      52.780  42.200  54.270  1.00  0.00           H  
ATOM   1561  HA  PHE A 112      53.430  40.470  56.360  1.00  0.00           H  
ATOM   1562  HB1 PHE A 112      55.830  41.400  56.060  1.00  0.00           H  
ATOM   1563  HB2 PHE A 112      55.170  42.280  54.700  1.00  0.00           H  
ATOM   1564  HD1 PHE A 112      57.140  39.730  55.120  1.00  0.00           H  
ATOM   1565  HD2 PHE A 112      53.300  40.180  53.460  1.00  0.00           H  
ATOM   1566  HE1 PHE A 112      57.450  37.690  53.710  1.00  0.00           H  
ATOM   1567  HE2 PHE A 112      53.590  38.300  51.940  1.00  0.00           H  
ATOM   1568  HZ  PHE A 112      55.930  37.100  52.110  1.00  0.00           H  
ATOM   1569  N   HIS A 113      53.540  43.660  57.240  1.00  0.00           N  
ATOM   1570  CA  HIS A 113      53.510  44.520  58.400  1.00  0.00           C  
ATOM   1571  C   HIS A 113      52.360  44.200  59.320  1.00  0.00           C  
ATOM   1572  O   HIS A 113      52.620  44.070  60.530  1.00  0.00           O  
ATOM   1573  CB  HIS A 113      53.550  46.020  58.140  1.00  0.00           C  
ATOM   1574  CG  HIS A 113      54.890  46.470  57.880  1.00  0.00           C  
ATOM   1575  CD2 HIS A 113      55.930  46.950  58.710  1.00  0.00           C  
ATOM   1576  ND1 HIS A 113      55.430  46.450  56.640  1.00  0.00           N  
ATOM   1577  CE1 HIS A 113      56.670  46.900  56.730  1.00  0.00           C  
ATOM   1578  NE2 HIS A 113      57.060  47.240  57.940  1.00  0.00           N  
ATOM   1579  HN  HIS A 113      53.590  44.030  56.310  1.00  0.00           H  
ATOM   1580  HA  HIS A 113      54.360  44.310  59.040  1.00  0.00           H  
ATOM   1581  HB1 HIS A 113      53.300  46.560  59.080  1.00  0.00           H  
ATOM   1582  HB2 HIS A 113      52.830  46.410  57.390  1.00  0.00           H  
ATOM   1583  HD1 HIS A 113      55.040  45.970  55.870  1.00  0.00           H  
ATOM   1584  HD2 HIS A 113      55.880  47.190  59.770  1.00  0.00           H  
ATOM   1585  HE1 HIS A 113      57.210  46.980  55.790  1.00  0.00           H  
ATOM   1586  N   LEU A 114      51.110  44.070  58.860  1.00  0.00           N  
ATOM   1587  CA  LEU A 114      49.940  43.660  59.580  1.00  0.00           C  
ATOM   1588  C   LEU A 114      50.140  42.340  60.330  1.00  0.00           C  
ATOM   1589  O   LEU A 114      49.860  42.070  61.520  1.00  0.00           O  
ATOM   1590  CB  LEU A 114      48.770  43.590  58.530  1.00  0.00           C  
ATOM   1591  CG  LEU A 114      47.750  44.790  58.380  1.00  0.00           C  
ATOM   1592  CD1 LEU A 114      48.120  45.670  57.200  1.00  0.00           C  
ATOM   1593  CD2 LEU A 114      46.350  44.200  58.370  1.00  0.00           C  
ATOM   1594  HN  LEU A 114      51.090  44.020  57.860  1.00  0.00           H  
ATOM   1595  HA  LEU A 114      49.680  44.440  60.290  1.00  0.00           H  
ATOM   1596  HB1 LEU A 114      48.100  42.740  58.780  1.00  0.00           H  
ATOM   1597  HB2 LEU A 114      49.180  43.280  57.550  1.00  0.00           H  
ATOM   1598  HG  LEU A 114      47.870  45.460  59.260  1.00  0.00           H  
ATOM   1599 HD11 LEU A 114      47.410  46.510  57.050  1.00  0.00           H  
ATOM   1600 HD12 LEU A 114      49.090  46.160  57.450  1.00  0.00           H  
ATOM   1601 HD13 LEU A 114      48.160  44.970  56.340  1.00  0.00           H  
ATOM   1602 HD21 LEU A 114      46.210  43.670  59.330  1.00  0.00           H  
ATOM   1603 HD22 LEU A 114      45.580  44.980  58.170  1.00  0.00           H  
ATOM   1604 HD23 LEU A 114      46.300  43.380  57.630  1.00  0.00           H  
ATOM   1605  N   SER A 115      50.660  41.330  59.600  1.00  0.00           N  
ATOM   1606  CA  SER A 115      51.050  40.020  60.090  1.00  0.00           C  
ATOM   1607  C   SER A 115      51.940  40.070  61.300  1.00  0.00           C  
ATOM   1608  O   SER A 115      51.660  39.460  62.330  1.00  0.00           O  
ATOM   1609  CB  SER A 115      51.750  39.070  59.050  1.00  0.00           C  
ATOM   1610  OG  SER A 115      50.940  38.960  57.910  1.00  0.00           O  
ATOM   1611  HN  SER A 115      50.960  41.540  58.670  1.00  0.00           H  
ATOM   1612  HA  SER A 115      50.090  39.620  60.370  1.00  0.00           H  
ATOM   1613  HB1 SER A 115      51.860  38.040  59.450  1.00  0.00           H  
ATOM   1614  HB2 SER A 115      52.740  39.510  58.790  1.00  0.00           H  
ATOM   1615  HG1 SER A 115      51.050  39.750  57.360  1.00  0.00           H  
ATOM   1616  N   PHE A 116      53.100  40.800  61.230  1.00  0.00           N  
ATOM   1617  CA  PHE A 116      53.970  41.140  62.340  1.00  0.00           C  
ATOM   1618  C   PHE A 116      53.320  41.870  63.490  1.00  0.00           C  
ATOM   1619  O   PHE A 116      53.630  41.550  64.640  1.00  0.00           O  
ATOM   1620  CB  PHE A 116      55.230  41.870  61.800  1.00  0.00           C  
ATOM   1621  CG  PHE A 116      56.110  40.840  61.100  1.00  0.00           C  
ATOM   1622  CD1 PHE A 116      56.500  41.120  59.810  1.00  0.00           C  
ATOM   1623  CD2 PHE A 116      56.710  39.770  61.830  1.00  0.00           C  
ATOM   1624  CE1 PHE A 116      57.490  40.360  59.180  1.00  0.00           C  
ATOM   1625  CE2 PHE A 116      57.490  38.870  61.130  1.00  0.00           C  
ATOM   1626  CZ  PHE A 116      58.020  39.270  59.860  1.00  0.00           C  
ATOM   1627  HN  PHE A 116      53.390  41.180  60.350  1.00  0.00           H  
ATOM   1628  HA  PHE A 116      54.240  40.260  62.900  1.00  0.00           H  
ATOM   1629  HB1 PHE A 116      55.810  42.440  62.560  1.00  0.00           H  
ATOM   1630  HB2 PHE A 116      54.810  42.660  61.150  1.00  0.00           H  
ATOM   1631  HD1 PHE A 116      56.080  41.950  59.260  1.00  0.00           H  
ATOM   1632  HD2 PHE A 116      56.390  39.540  62.840  1.00  0.00           H  
ATOM   1633  HE1 PHE A 116      57.770  40.510  58.160  1.00  0.00           H  
ATOM   1634  HE2 PHE A 116      57.750  37.910  61.540  1.00  0.00           H  
ATOM   1635  HZ  PHE A 116      58.710  38.620  59.330  1.00  0.00           H  
ATOM   1636  N   ILE A 117      52.370  42.790  63.230  1.00  0.00           N  
ATOM   1637  CA  ILE A 117      51.550  43.440  64.260  1.00  0.00           C  
ATOM   1638  C   ILE A 117      50.800  42.350  65.110  1.00  0.00           C  
ATOM   1639  O   ILE A 117      50.680  42.480  66.310  1.00  0.00           O  
ATOM   1640  CB  ILE A 117      50.850  44.640  63.740  1.00  0.00           C  
ATOM   1641  CG1 ILE A 117      51.680  45.870  63.240  1.00  0.00           C  
ATOM   1642  CG2 ILE A 117      49.810  45.140  64.770  1.00  0.00           C  
ATOM   1643  CD  ILE A 117      50.990  46.760  62.200  1.00  0.00           C  
ATOM   1644  HN  ILE A 117      52.200  43.180  62.340  1.00  0.00           H  
ATOM   1645  HA  ILE A 117      52.320  43.720  64.970  1.00  0.00           H  
ATOM   1646  HB  ILE A 117      50.320  44.240  62.860  1.00  0.00           H  
ATOM   1647 HG11 ILE A 117      52.600  45.470  62.770  1.00  0.00           H  
ATOM   1648 HG12 ILE A 117      51.990  46.440  64.140  1.00  0.00           H  
ATOM   1649 HG21 ILE A 117      49.300  46.100  64.550  1.00  0.00           H  
ATOM   1650 HG22 ILE A 117      49.050  44.330  64.860  1.00  0.00           H  
ATOM   1651 HG23 ILE A 117      50.330  45.230  65.750  1.00  0.00           H  
ATOM   1652  HD1 ILE A 117      51.700  47.500  61.780  1.00  0.00           H  
ATOM   1653  HD2 ILE A 117      50.640  46.040  61.430  1.00  0.00           H  
ATOM   1654  HD3 ILE A 117      50.180  47.320  62.730  1.00  0.00           H  
ATOM   1655  N   SER A 118      50.290  41.250  64.490  1.00  0.00           N  
ATOM   1656  CA  SER A 118      49.680  40.070  65.270  1.00  0.00           C  
ATOM   1657  C   SER A 118      50.600  39.500  66.290  1.00  0.00           C  
ATOM   1658  O   SER A 118      50.220  39.260  67.400  1.00  0.00           O  
ATOM   1659  CB  SER A 118      49.150  38.890  64.350  1.00  0.00           C  
ATOM   1660  OG  SER A 118      50.180  38.100  63.860  1.00  0.00           O  
ATOM   1661  HN  SER A 118      50.390  41.120  63.510  1.00  0.00           H  
ATOM   1662  HA  SER A 118      48.850  40.510  65.800  1.00  0.00           H  
ATOM   1663  HB1 SER A 118      48.720  39.320  63.430  1.00  0.00           H  
ATOM   1664  HB2 SER A 118      48.340  38.360  64.890  1.00  0.00           H  
ATOM   1665  HG1 SER A 118      50.840  38.600  63.370  1.00  0.00           H  
ATOM   1666  N   ILE A 119      51.890  39.380  65.960  1.00  0.00           N  
ATOM   1667  CA  ILE A 119      52.990  38.860  66.750  1.00  0.00           C  
ATOM   1668  C   ILE A 119      53.220  39.790  68.030  1.00  0.00           C  
ATOM   1669  O   ILE A 119      53.120  39.270  69.190  1.00  0.00           O  
ATOM   1670  CB  ILE A 119      54.320  38.730  66.120  1.00  0.00           C  
ATOM   1671  CG1 ILE A 119      54.190  38.020  64.710  1.00  0.00           C  
ATOM   1672  CG2 ILE A 119      55.260  37.910  66.940  1.00  0.00           C  
ATOM   1673  CD  ILE A 119      53.610  36.630  64.690  1.00  0.00           C  
ATOM   1674  HN  ILE A 119      52.180  39.720  65.060  1.00  0.00           H  
ATOM   1675  HA  ILE A 119      52.670  37.930  67.200  1.00  0.00           H  
ATOM   1676  HB  ILE A 119      54.800  39.700  65.850  1.00  0.00           H  
ATOM   1677 HG11 ILE A 119      55.260  38.040  64.370  1.00  0.00           H  
ATOM   1678 HG12 ILE A 119      53.580  38.760  64.150  1.00  0.00           H  
ATOM   1679 HG21 ILE A 119      56.230  37.850  66.410  1.00  0.00           H  
ATOM   1680 HG22 ILE A 119      55.490  38.350  67.940  1.00  0.00           H  
ATOM   1681 HG23 ILE A 119      54.960  36.840  66.950  1.00  0.00           H  
ATOM   1682  HD1 ILE A 119      52.550  36.620  65.020  1.00  0.00           H  
ATOM   1683  HD2 ILE A 119      53.560  36.220  63.660  1.00  0.00           H  
ATOM   1684  HD3 ILE A 119      54.330  35.970  65.230  1.00  0.00           H  
ATOM   1685  N   ASP A 120      53.280  41.110  67.740  1.00  0.00           N  
ATOM   1686  CA  ASP A 120      53.340  42.220  68.620  1.00  0.00           C  
ATOM   1687  C   ASP A 120      52.110  42.180  69.600  1.00  0.00           C  
ATOM   1688  O   ASP A 120      52.220  42.230  70.790  1.00  0.00           O  
ATOM   1689  CB  ASP A 120      53.490  43.550  67.760  1.00  0.00           C  
ATOM   1690  CG  ASP A 120      53.620  44.830  68.660  1.00  0.00           C  
ATOM   1691  OD1 ASP A 120      53.180  45.940  68.200  1.00  0.00           O  
ATOM   1692  OD2 ASP A 120      54.230  44.700  69.720  1.00  0.00           O1-
ATOM   1693  HN  ASP A 120      53.270  41.250  66.740  1.00  0.00           H  
ATOM   1694  HA  ASP A 120      54.180  42.090  69.290  1.00  0.00           H  
ATOM   1695  HB1 ASP A 120      52.520  43.680  67.250  1.00  0.00           H  
ATOM   1696  HB2 ASP A 120      54.350  43.480  67.050  1.00  0.00           H  
ATOM   1697  N   ARG A 121      50.900  41.940  69.100  1.00  0.00           N  
ATOM   1698  CA  ARG A 121      49.750  41.840  69.890  1.00  0.00           C  
ATOM   1699  C   ARG A 121      49.620  40.690  70.810  1.00  0.00           C  
ATOM   1700  O   ARG A 121      49.320  40.850  71.990  1.00  0.00           O  
ATOM   1701  CB  ARG A 121      48.590  42.230  68.990  1.00  0.00           C  
ATOM   1702  CG  ARG A 121      48.590  43.760  68.660  1.00  0.00           C  
ATOM   1703  CD  ARG A 121      47.290  44.430  68.200  1.00  0.00           C  
ATOM   1704  NE  ARG A 121      47.660  45.830  67.900  1.00  0.00           N  
ATOM   1705  CZ  ARG A 121      46.790  46.860  67.710  1.00  0.00           C  
ATOM   1706  NH1 ARG A 121      45.490  46.720  67.910  1.00  0.00           N1+
ATOM   1707  NH2 ARG A 121      47.150  48.090  67.360  1.00  0.00           N  
ATOM   1708  HN  ARG A 121      50.910  42.170  68.130  1.00  0.00           H  
ATOM   1709  HA  ARG A 121      49.800  42.640  70.640  1.00  0.00           H  
ATOM   1710  HB1 ARG A 121      47.710  42.140  69.640  1.00  0.00           H  
ATOM   1711  HB2 ARG A 121      48.530  41.620  68.060  1.00  0.00           H  
ATOM   1712  HG1 ARG A 121      49.290  44.010  67.830  1.00  0.00           H  
ATOM   1713  HG2 ARG A 121      48.930  44.320  69.560  1.00  0.00           H  
ATOM   1714  HD1 ARG A 121      46.570  44.350  69.030  1.00  0.00           H  
ATOM   1715  HD2 ARG A 121      46.990  43.870  67.270  1.00  0.00           H  
ATOM   1716  HE  ARG A 121      48.640  46.050  67.890  1.00  0.00           H  
ATOM   1717 HH11 ARG A 121      45.010  45.860  67.750  1.00  0.00           H  
ATOM   1718 HH12 ARG A 121      44.990  47.530  67.600  1.00  0.00           H  
ATOM   1719 HH21 ARG A 121      48.120  48.280  67.280  1.00  0.00           H  
ATOM   1720 HH22 ARG A 121      46.350  48.690  67.320  1.00  0.00           H  
ATOM   1721  N   TYR A 122      50.100  39.560  70.290  1.00  0.00           N  
ATOM   1722  CA  TYR A 122      50.200  38.390  71.040  1.00  0.00           C  
ATOM   1723  C   TYR A 122      51.130  38.350  72.250  1.00  0.00           C  
ATOM   1724  O   TYR A 122      50.660  38.040  73.350  1.00  0.00           O  
ATOM   1725  CB  TYR A 122      50.320  37.200  70.030  1.00  0.00           C  
ATOM   1726  CG  TYR A 122      50.740  35.910  70.620  1.00  0.00           C  
ATOM   1727  CD1 TYR A 122      52.020  35.520  70.280  1.00  0.00           C  
ATOM   1728  CD2 TYR A 122      49.940  35.010  71.380  1.00  0.00           C  
ATOM   1729  CE1 TYR A 122      52.560  34.310  70.680  1.00  0.00           C  
ATOM   1730  CE2 TYR A 122      50.490  33.840  71.890  1.00  0.00           C  
ATOM   1731  CZ  TYR A 122      51.810  33.430  71.500  1.00  0.00           C  
ATOM   1732  OH  TYR A 122      52.470  32.390  72.150  1.00  0.00           O  
ATOM   1733  HN  TYR A 122      50.510  39.470  69.380  1.00  0.00           H  
ATOM   1734  HA  TYR A 122      49.300  38.060  71.540  1.00  0.00           H  
ATOM   1735  HB1 TYR A 122      51.090  37.500  69.280  1.00  0.00           H  
ATOM   1736  HB2 TYR A 122      49.400  36.970  69.460  1.00  0.00           H  
ATOM   1737  HD1 TYR A 122      52.530  36.250  69.670  1.00  0.00           H  
ATOM   1738  HD2 TYR A 122      48.950  35.330  71.690  1.00  0.00           H  
ATOM   1739  HE1 TYR A 122      53.600  34.100  70.500  1.00  0.00           H  
ATOM   1740  HE2 TYR A 122      49.930  33.290  72.630  1.00  0.00           H  
ATOM   1741  HH  TYR A 122      53.400  32.440  71.900  1.00  0.00           H  
ATOM   1742  N   TYR A 123      52.340  38.740  72.060  1.00  0.00           N  
ATOM   1743  CA  TYR A 123      53.310  38.920  73.120  1.00  0.00           C  
ATOM   1744  C   TYR A 123      52.870  39.940  74.270  1.00  0.00           C  
ATOM   1745  O   TYR A 123      53.060  39.760  75.500  1.00  0.00           O  
ATOM   1746  CB  TYR A 123      54.730  39.300  72.640  1.00  0.00           C  
ATOM   1747  CG  TYR A 123      55.310  38.030  72.040  1.00  0.00           C  
ATOM   1748  CD1 TYR A 123      55.380  37.690  70.710  1.00  0.00           C  
ATOM   1749  CD2 TYR A 123      55.750  37.100  73.030  1.00  0.00           C  
ATOM   1750  CE1 TYR A 123      55.910  36.450  70.300  1.00  0.00           C  
ATOM   1751  CE2 TYR A 123      56.260  35.840  72.640  1.00  0.00           C  
ATOM   1752  CZ  TYR A 123      56.360  35.540  71.290  1.00  0.00           C  
ATOM   1753  OH  TYR A 123      56.910  34.340  70.880  1.00  0.00           O  
ATOM   1754  HN  TYR A 123      52.630  39.000  71.150  1.00  0.00           H  
ATOM   1755  HA  TYR A 123      53.370  37.960  73.600  1.00  0.00           H  
ATOM   1756  HB1 TYR A 123      55.440  39.690  73.420  1.00  0.00           H  
ATOM   1757  HB2 TYR A 123      54.520  40.030  71.830  1.00  0.00           H  
ATOM   1758  HD1 TYR A 123      55.140  38.500  70.020  1.00  0.00           H  
ATOM   1759  HD2 TYR A 123      55.800  37.490  74.040  1.00  0.00           H  
ATOM   1760  HE1 TYR A 123      56.070  36.150  69.270  1.00  0.00           H  
ATOM   1761  HE2 TYR A 123      56.700  35.180  73.370  1.00  0.00           H  
ATOM   1762  HH  TYR A 123      57.210  33.910  71.680  1.00  0.00           H  
ATOM   1763  N   ALA A 124      52.210  41.100  73.850  1.00  0.00           N  
ATOM   1764  CA  ALA A 124      51.640  42.120  74.690  1.00  0.00           C  
ATOM   1765  C   ALA A 124      50.540  41.560  75.620  1.00  0.00           C  
ATOM   1766  O   ALA A 124      50.470  41.960  76.790  1.00  0.00           O  
ATOM   1767  CB  ALA A 124      51.090  43.130  73.720  1.00  0.00           C  
ATOM   1768  HN  ALA A 124      52.060  41.270  72.880  1.00  0.00           H  
ATOM   1769  HA  ALA A 124      52.320  42.610  75.350  1.00  0.00           H  
ATOM   1770  HB1 ALA A 124      51.810  43.480  72.950  1.00  0.00           H  
ATOM   1771  HB2 ALA A 124      50.180  42.840  73.170  1.00  0.00           H  
ATOM   1772  HB3 ALA A 124      50.800  44.070  74.230  1.00  0.00           H  
ATOM   1773  N   VAL A 125      49.650  40.700  75.120  1.00  0.00           N  
ATOM   1774  CA  VAL A 125      48.680  40.020  75.980  1.00  0.00           C  
ATOM   1775  C   VAL A 125      49.240  38.820  76.810  1.00  0.00           C  
ATOM   1776  O   VAL A 125      48.690  38.590  77.900  1.00  0.00           O  
ATOM   1777  CB  VAL A 125      47.400  39.540  75.290  1.00  0.00           C  
ATOM   1778  CG1 VAL A 125      46.590  40.680  74.590  1.00  0.00           C  
ATOM   1779  CG2 VAL A 125      47.750  38.610  74.150  1.00  0.00           C  
ATOM   1780  HN  VAL A 125      49.540  40.400  74.160  1.00  0.00           H  
ATOM   1781  HA  VAL A 125      48.380  40.770  76.700  1.00  0.00           H  
ATOM   1782  HB  VAL A 125      46.710  38.950  75.940  1.00  0.00           H  
ATOM   1783 HG11 VAL A 125      45.670  40.250  74.150  1.00  0.00           H  
ATOM   1784 HG12 VAL A 125      46.230  41.460  75.290  1.00  0.00           H  
ATOM   1785 HG13 VAL A 125      47.170  41.100  73.750  1.00  0.00           H  
ATOM   1786 HG21 VAL A 125      48.390  37.740  74.430  1.00  0.00           H  
ATOM   1787 HG22 VAL A 125      46.800  38.220  73.710  1.00  0.00           H  
ATOM   1788 HG23 VAL A 125      48.300  39.120  73.330  1.00  0.00           H  
ATOM   1789  N   CYS A 126      50.290  38.160  76.360  1.00  0.00           N  
ATOM   1790  CA  CYS A 126      50.810  37.060  77.100  1.00  0.00           C  
ATOM   1791  C   CYS A 126      51.400  37.460  78.440  1.00  0.00           C  
ATOM   1792  O   CYS A 126      51.500  36.570  79.320  1.00  0.00           O  
ATOM   1793  CB  CYS A 126      51.860  36.180  76.380  1.00  0.00           C  
ATOM   1794  SG  CYS A 126      51.050  35.180  75.070  1.00  0.00           S  
ATOM   1795  HN  CYS A 126      50.610  38.150  75.410  1.00  0.00           H  
ATOM   1796  HA  CYS A 126      50.030  36.330  77.260  1.00  0.00           H  
ATOM   1797  HB1 CYS A 126      52.340  35.390  76.990  1.00  0.00           H  
ATOM   1798  HB2 CYS A 126      52.660  36.900  76.080  1.00  0.00           H  
ATOM   1799  HG1 CYS A 126      51.070  36.070  74.090  1.00  0.00           H  
ATOM   1800  N   ASP A 127      52.060  38.660  78.530  1.00  0.00           N  
ATOM   1801  CA  ASP A 127      52.900  39.100  79.640  1.00  0.00           C  
ATOM   1802  C   ASP A 127      53.330  40.450  79.290  1.00  0.00           C  
ATOM   1803  O   ASP A 127      54.340  40.720  78.580  1.00  0.00           O  
ATOM   1804  CB  ASP A 127      54.040  38.110  80.020  1.00  0.00           C  
ATOM   1805  CG  ASP A 127      54.780  38.560  81.340  1.00  0.00           C  
ATOM   1806  OD1 ASP A 127      54.730  39.730  81.760  1.00  0.00           O  
ATOM   1807  OD2 ASP A 127      55.460  37.680  81.880  1.00  0.00           O1-
ATOM   1808  HN  ASP A 127      52.100  39.150  77.660  1.00  0.00           H  
ATOM   1809  HA  ASP A 127      52.310  39.070  80.550  1.00  0.00           H  
ATOM   1810  HB1 ASP A 127      54.840  37.960  79.270  1.00  0.00           H  
ATOM   1811  HB2 ASP A 127      53.660  37.090  80.240  1.00  0.00           H  
ATOM   1812  N   PRO A 128      52.660  41.510  79.820  1.00  0.00           N  
ATOM   1813  CA  PRO A 128      53.070  42.890  79.520  1.00  0.00           C  
ATOM   1814  C   PRO A 128      54.220  43.380  80.430  1.00  0.00           C  
ATOM   1815  O   PRO A 128      54.610  44.540  80.190  1.00  0.00           O  
ATOM   1816  CB  PRO A 128      51.770  43.740  79.870  1.00  0.00           C  
ATOM   1817  CG  PRO A 128      51.010  42.820  80.800  1.00  0.00           C  
ATOM   1818  CD  PRO A 128      51.330  41.410  80.300  1.00  0.00           C  
ATOM   1819  HA  PRO A 128      53.470  42.980  78.520  1.00  0.00           H  
ATOM   1820  HB1 PRO A 128      51.220  43.830  78.910  1.00  0.00           H  
ATOM   1821  HB2 PRO A 128      52.000  44.760  80.250  1.00  0.00           H  
ATOM   1822  HG1 PRO A 128      49.920  42.970  81.010  1.00  0.00           H  
ATOM   1823  HG2 PRO A 128      51.460  42.910  81.810  1.00  0.00           H  
ATOM   1824  HD1 PRO A 128      50.580  41.110  79.540  1.00  0.00           H  
ATOM   1825  HD2 PRO A 128      51.280  40.730  81.170  1.00  0.00           H  
ATOM   1826  N   LEU A 129      54.820  42.620  81.360  1.00  0.00           N  
ATOM   1827  CA  LEU A 129      56.040  42.990  82.060  1.00  0.00           C  
ATOM   1828  C   LEU A 129      57.260  42.460  81.360  1.00  0.00           C  
ATOM   1829  O   LEU A 129      58.290  43.110  81.470  1.00  0.00           O  
ATOM   1830  CB  LEU A 129      55.970  42.440  83.520  1.00  0.00           C  
ATOM   1831  CG  LEU A 129      54.720  42.830  84.280  1.00  0.00           C  
ATOM   1832  CD1 LEU A 129      54.760  42.110  85.620  1.00  0.00           C  
ATOM   1833  CD2 LEU A 129      54.620  44.390  84.510  1.00  0.00           C  
ATOM   1834  HN  LEU A 129      54.450  41.720  81.530  1.00  0.00           H  
ATOM   1835  HA  LEU A 129      56.100  44.070  82.040  1.00  0.00           H  
ATOM   1836  HB1 LEU A 129      56.830  42.790  84.130  1.00  0.00           H  
ATOM   1837  HB2 LEU A 129      55.880  41.340  83.400  1.00  0.00           H  
ATOM   1838  HG  LEU A 129      53.810  42.560  83.690  1.00  0.00           H  
ATOM   1839 HD11 LEU A 129      54.650  41.050  85.300  1.00  0.00           H  
ATOM   1840 HD12 LEU A 129      55.740  42.160  86.150  1.00  0.00           H  
ATOM   1841 HD13 LEU A 129      53.960  42.380  86.330  1.00  0.00           H  
ATOM   1842 HD21 LEU A 129      53.630  44.820  84.810  1.00  0.00           H  
ATOM   1843 HD22 LEU A 129      55.150  44.750  85.420  1.00  0.00           H  
ATOM   1844 HD23 LEU A 129      54.820  44.990  83.600  1.00  0.00           H  
ATOM   1845  N   ARG A 130      57.150  41.340  80.520  1.00  0.00           N  
ATOM   1846  CA  ARG A 130      58.280  40.770  79.850  1.00  0.00           C  
ATOM   1847  C   ARG A 130      58.240  40.990  78.320  1.00  0.00           C  
ATOM   1848  O   ARG A 130      59.080  40.590  77.510  1.00  0.00           O  
ATOM   1849  CB  ARG A 130      58.410  39.290  80.280  1.00  0.00           C  
ATOM   1850  CG  ARG A 130      59.350  39.110  81.480  1.00  0.00           C  
ATOM   1851  CD  ARG A 130      58.880  39.600  82.880  1.00  0.00           C  
ATOM   1852  NE  ARG A 130      57.680  38.860  83.210  1.00  0.00           N  
ATOM   1853  CZ  ARG A 130      57.200  38.710  84.430  1.00  0.00           C  
ATOM   1854  NH1 ARG A 130      57.860  38.840  85.540  1.00  0.00           N1+
ATOM   1855  NH2 ARG A 130      55.970  38.300  84.510  1.00  0.00           N  
ATOM   1856  HN  ARG A 130      56.320  40.780  80.530  1.00  0.00           H  
ATOM   1857  HA  ARG A 130      59.180  41.280  80.160  1.00  0.00           H  
ATOM   1858  HB1 ARG A 130      58.840  38.670  79.470  1.00  0.00           H  
ATOM   1859  HB2 ARG A 130      57.380  38.950  80.560  1.00  0.00           H  
ATOM   1860  HG1 ARG A 130      60.350  39.600  81.360  1.00  0.00           H  
ATOM   1861  HG2 ARG A 130      59.580  38.020  81.550  1.00  0.00           H  
ATOM   1862  HD1 ARG A 130      58.720  40.690  82.890  1.00  0.00           H  
ATOM   1863  HD2 ARG A 130      59.700  39.370  83.590  1.00  0.00           H  
ATOM   1864  HE  ARG A 130      56.960  38.620  82.550  1.00  0.00           H  
ATOM   1865 HH11 ARG A 130      58.830  39.030  85.550  1.00  0.00           H  
ATOM   1866 HH12 ARG A 130      57.450  38.630  86.430  1.00  0.00           H  
ATOM   1867 HH21 ARG A 130      55.450  37.860  83.770  1.00  0.00           H  
ATOM   1868 HH22 ARG A 130      55.510  38.250  85.400  1.00  0.00           H  
ATOM   1869  N   TYR A 131      57.200  41.710  77.860  1.00  0.00           N  
ATOM   1870  CA  TYR A 131      56.910  41.960  76.420  1.00  0.00           C  
ATOM   1871  C   TYR A 131      57.910  42.960  75.770  1.00  0.00           C  
ATOM   1872  O   TYR A 131      58.310  42.890  74.600  1.00  0.00           O  
ATOM   1873  CB  TYR A 131      55.440  42.510  76.330  1.00  0.00           C  
ATOM   1874  CG  TYR A 131      55.070  43.510  75.260  1.00  0.00           C  
ATOM   1875  CD1 TYR A 131      54.590  44.760  75.550  1.00  0.00           C  
ATOM   1876  CD2 TYR A 131      55.100  43.030  73.980  1.00  0.00           C  
ATOM   1877  CE1 TYR A 131      54.220  45.590  74.450  1.00  0.00           C  
ATOM   1878  CE2 TYR A 131      54.780  43.850  72.870  1.00  0.00           C  
ATOM   1879  CZ  TYR A 131      54.300  45.090  73.110  1.00  0.00           C  
ATOM   1880  OH  TYR A 131      54.020  45.940  72.000  1.00  0.00           O  
ATOM   1881  HN  TYR A 131      56.610  42.060  78.590  1.00  0.00           H  
ATOM   1882  HA  TYR A 131      56.960  41.040  75.860  1.00  0.00           H  
ATOM   1883  HB1 TYR A 131      55.280  42.980  77.320  1.00  0.00           H  
ATOM   1884  HB2 TYR A 131      54.840  41.580  76.240  1.00  0.00           H  
ATOM   1885  HD1 TYR A 131      54.500  45.170  76.550  1.00  0.00           H  
ATOM   1886  HD2 TYR A 131      55.420  42.010  73.800  1.00  0.00           H  
ATOM   1887  HE1 TYR A 131      53.920  46.610  74.640  1.00  0.00           H  
ATOM   1888  HE2 TYR A 131      54.740  43.360  71.920  1.00  0.00           H  
ATOM   1889  HH  TYR A 131      53.860  45.360  71.250  1.00  0.00           H  
ATOM   1890  N   LYS A 132      58.420  43.930  76.550  1.00  0.00           N  
ATOM   1891  CA  LYS A 132      59.470  44.810  76.020  1.00  0.00           C  
ATOM   1892  C   LYS A 132      60.840  44.180  75.700  1.00  0.00           C  
ATOM   1893  O   LYS A 132      61.590  44.690  74.890  1.00  0.00           O  
ATOM   1894  CB  LYS A 132      59.750  45.970  76.990  1.00  0.00           C  
ATOM   1895  CG  LYS A 132      58.730  47.060  76.920  1.00  0.00           C  
ATOM   1896  CD  LYS A 132      58.600  47.660  75.450  1.00  0.00           C  
ATOM   1897  CE  LYS A 132      57.760  48.960  75.370  1.00  0.00           C  
ATOM   1898  NZ  LYS A 132      58.400  50.010  76.190  1.00  0.00           N1+
ATOM   1899  HN  LYS A 132      58.160  44.130  77.500  1.00  0.00           H  
ATOM   1900  HA  LYS A 132      59.100  45.270  75.110  1.00  0.00           H  
ATOM   1901  HB1 LYS A 132      60.800  46.300  76.940  1.00  0.00           H  
ATOM   1902  HB2 LYS A 132      59.500  45.520  77.990  1.00  0.00           H  
ATOM   1903  HG1 LYS A 132      59.090  47.870  77.590  1.00  0.00           H  
ATOM   1904  HG2 LYS A 132      57.760  46.800  77.380  1.00  0.00           H  
ATOM   1905  HD1 LYS A 132      59.570  47.730  74.940  1.00  0.00           H  
ATOM   1906  HD2 LYS A 132      58.080  46.950  74.780  1.00  0.00           H  
ATOM   1907  HE1 LYS A 132      56.720  48.780  75.730  1.00  0.00           H  
ATOM   1908  HE2 LYS A 132      57.740  49.190  74.280  1.00  0.00           H  
ATOM   1909  HZ1 LYS A 132      58.550  49.620  77.150  1.00  0.00           H  
ATOM   1910  HZ2 LYS A 132      59.340  50.290  75.850  1.00  0.00           H  
ATOM   1911  HZ3 LYS A 132      57.790  50.830  76.330  1.00  0.00           H  
ATOM   1912  N   ALA A 133      61.180  43.010  76.300  1.00  0.00           N  
ATOM   1913  CA  ALA A 133      62.380  42.250  76.050  1.00  0.00           C  
ATOM   1914  C   ALA A 133      62.210  41.190  74.970  1.00  0.00           C  
ATOM   1915  O   ALA A 133      63.080  41.040  74.150  1.00  0.00           O  
ATOM   1916  CB  ALA A 133      62.990  41.810  77.390  1.00  0.00           C  
ATOM   1917  HN  ALA A 133      60.540  42.700  77.000  1.00  0.00           H  
ATOM   1918  HA  ALA A 133      63.130  42.890  75.620  1.00  0.00           H  
ATOM   1919  HB1 ALA A 133      63.920  41.220  77.200  1.00  0.00           H  
ATOM   1920  HB2 ALA A 133      63.390  42.680  77.980  1.00  0.00           H  
ATOM   1921  HB3 ALA A 133      62.260  41.370  78.100  1.00  0.00           H  
ATOM   1922  N   LYS A 134      60.970  40.670  74.780  1.00  0.00           N  
ATOM   1923  CA  LYS A 134      60.550  39.940  73.580  1.00  0.00           C  
ATOM   1924  C   LYS A 134      60.540  40.900  72.410  1.00  0.00           C  
ATOM   1925  O   LYS A 134      61.100  40.620  71.370  1.00  0.00           O  
ATOM   1926  CB  LYS A 134      59.190  39.310  73.820  1.00  0.00           C  
ATOM   1927  CG  LYS A 134      58.990  38.210  74.890  1.00  0.00           C  
ATOM   1928  CD  LYS A 134      59.920  37.000  74.570  1.00  0.00           C  
ATOM   1929  CE  LYS A 134      59.740  35.830  75.500  1.00  0.00           C  
ATOM   1930  NZ  LYS A 134      60.760  34.790  75.280  1.00  0.00           N1+
ATOM   1931  HN  LYS A 134      60.250  40.910  75.430  1.00  0.00           H  
ATOM   1932  HA  LYS A 134      61.330  39.220  73.350  1.00  0.00           H  
ATOM   1933  HB1 LYS A 134      58.860  38.910  72.830  1.00  0.00           H  
ATOM   1934  HB2 LYS A 134      58.430  40.080  74.050  1.00  0.00           H  
ATOM   1935  HG1 LYS A 134      57.890  38.020  74.900  1.00  0.00           H  
ATOM   1936  HG2 LYS A 134      59.260  38.770  75.820  1.00  0.00           H  
ATOM   1937  HD1 LYS A 134      59.650  36.520  73.610  1.00  0.00           H  
ATOM   1938  HD2 LYS A 134      60.980  37.330  74.630  1.00  0.00           H  
ATOM   1939  HE1 LYS A 134      58.760  35.350  75.260  1.00  0.00           H  
ATOM   1940  HE2 LYS A 134      59.740  36.090  76.580  1.00  0.00           H  
ATOM   1941  HZ1 LYS A 134      61.700  35.170  75.520  1.00  0.00           H  
ATOM   1942  HZ2 LYS A 134      60.680  34.010  75.960  1.00  0.00           H  
ATOM   1943  HZ3 LYS A 134      60.810  34.330  74.350  1.00  0.00           H  
ATOM   1944  N   MET A 135      59.940  42.090  72.520  1.00  0.00           N  
ATOM   1945  CA  MET A 135      59.820  43.060  71.460  1.00  0.00           C  
ATOM   1946  C   MET A 135      60.650  44.270  71.570  1.00  0.00           C  
ATOM   1947  O   MET A 135      60.180  45.410  71.660  1.00  0.00           O  
ATOM   1948  CB  MET A 135      58.340  43.390  71.090  1.00  0.00           C  
ATOM   1949  CG  MET A 135      57.600  42.180  70.410  1.00  0.00           C  
ATOM   1950  SD  MET A 135      58.250  41.550  68.840  1.00  0.00           S  
ATOM   1951  CE  MET A 135      57.350  40.040  69.010  1.00  0.00           C  
ATOM   1952  HN  MET A 135      59.460  42.330  73.360  1.00  0.00           H  
ATOM   1953  HA  MET A 135      60.170  42.620  70.530  1.00  0.00           H  
ATOM   1954  HB1 MET A 135      58.380  44.080  70.210  1.00  0.00           H  
ATOM   1955  HB2 MET A 135      57.880  43.820  72.010  1.00  0.00           H  
ATOM   1956  HG1 MET A 135      56.540  42.470  70.370  1.00  0.00           H  
ATOM   1957  HG2 MET A 135      57.610  41.400  71.210  1.00  0.00           H  
ATOM   1958  HE1 MET A 135      57.500  39.510  69.970  1.00  0.00           H  
ATOM   1959  HE2 MET A 135      56.290  40.370  68.900  1.00  0.00           H  
ATOM   1960  HE3 MET A 135      57.660  39.340  68.210  1.00  0.00           H  
ATOM   1961  N   ASN A 136      61.990  44.080  71.440  1.00  0.00           N  
ATOM   1962  CA  ASN A 136      62.930  45.180  71.420  1.00  0.00           C  
ATOM   1963  C   ASN A 136      63.210  45.710  70.050  1.00  0.00           C  
ATOM   1964  O   ASN A 136      62.500  45.240  69.140  1.00  0.00           O  
ATOM   1965  CB  ASN A 136      64.210  44.740  72.300  1.00  0.00           C  
ATOM   1966  CG  ASN A 136      65.230  43.790  71.730  1.00  0.00           C  
ATOM   1967  ND2 ASN A 136      66.010  43.200  72.660  1.00  0.00           N  
ATOM   1968  OD1 ASN A 136      65.210  43.500  70.540  1.00  0.00           O  
ATOM   1969  HN  ASN A 136      62.440  43.200  71.460  1.00  0.00           H  
ATOM   1970  HA  ASN A 136      62.630  46.020  72.030  1.00  0.00           H  
ATOM   1971  HB1 ASN A 136      63.860  44.210  73.200  1.00  0.00           H  
ATOM   1972  HB2 ASN A 136      64.700  45.660  72.680  1.00  0.00           H  
ATOM   1973 HD21 ASN A 136      66.080  43.540  73.600  1.00  0.00           H  
ATOM   1974 HD22 ASN A 136      66.420  42.300  72.500  1.00  0.00           H  
ATOM   1975  N   ILE A 137      64.040  46.780  69.870  1.00  0.00           N  
ATOM   1976  CA  ILE A 137      64.050  47.390  68.540  1.00  0.00           C  
ATOM   1977  C   ILE A 137      64.850  46.620  67.550  1.00  0.00           C  
ATOM   1978  O   ILE A 137      64.600  46.680  66.370  1.00  0.00           O  
ATOM   1979  CB  ILE A 137      64.530  48.860  68.690  1.00  0.00           C  
ATOM   1980  CG1 ILE A 137      64.330  49.790  67.460  1.00  0.00           C  
ATOM   1981  CG2 ILE A 137      65.990  49.010  69.070  1.00  0.00           C  
ATOM   1982  CD  ILE A 137      62.810  50.010  67.240  1.00  0.00           C  
ATOM   1983  HN  ILE A 137      64.500  47.300  70.590  1.00  0.00           H  
ATOM   1984  HA  ILE A 137      63.020  47.500  68.240  1.00  0.00           H  
ATOM   1985  HB  ILE A 137      63.930  49.170  69.570  1.00  0.00           H  
ATOM   1986 HG11 ILE A 137      64.780  49.480  66.490  1.00  0.00           H  
ATOM   1987 HG12 ILE A 137      64.880  50.720  67.710  1.00  0.00           H  
ATOM   1988 HG21 ILE A 137      66.650  48.640  68.270  1.00  0.00           H  
ATOM   1989 HG22 ILE A 137      66.190  50.100  69.110  1.00  0.00           H  
ATOM   1990 HG23 ILE A 137      66.260  48.560  70.060  1.00  0.00           H  
ATOM   1991  HD1 ILE A 137      62.590  50.750  66.440  1.00  0.00           H  
ATOM   1992  HD2 ILE A 137      62.300  49.060  66.950  1.00  0.00           H  
ATOM   1993  HD3 ILE A 137      62.410  50.560  68.130  1.00  0.00           H  
ATOM   1994  N   LEU A 138      65.780  45.790  68.100  1.00  0.00           N  
ATOM   1995  CA  LEU A 138      66.530  44.760  67.320  1.00  0.00           C  
ATOM   1996  C   LEU A 138      65.620  43.700  66.740  1.00  0.00           C  
ATOM   1997  O   LEU A 138      65.680  43.410  65.540  1.00  0.00           O  
ATOM   1998  CB  LEU A 138      67.710  44.080  68.130  1.00  0.00           C  
ATOM   1999  CG  LEU A 138      68.590  44.950  69.030  1.00  0.00           C  
ATOM   2000  CD1 LEU A 138      69.710  44.150  69.730  1.00  0.00           C  
ATOM   2001  CD2 LEU A 138      69.310  46.110  68.310  1.00  0.00           C  
ATOM   2002  HN  LEU A 138      65.980  45.940  69.060  1.00  0.00           H  
ATOM   2003  HA  LEU A 138      66.910  45.290  66.460  1.00  0.00           H  
ATOM   2004  HB1 LEU A 138      68.390  43.650  67.350  1.00  0.00           H  
ATOM   2005  HB2 LEU A 138      67.320  43.210  68.690  1.00  0.00           H  
ATOM   2006  HG  LEU A 138      67.940  45.400  69.810  1.00  0.00           H  
ATOM   2007 HD11 LEU A 138      69.360  43.350  70.430  1.00  0.00           H  
ATOM   2008 HD12 LEU A 138      70.400  43.610  69.060  1.00  0.00           H  
ATOM   2009 HD13 LEU A 138      70.340  44.910  70.250  1.00  0.00           H  
ATOM   2010 HD21 LEU A 138      70.200  46.440  68.880  1.00  0.00           H  
ATOM   2011 HD22 LEU A 138      69.730  45.760  67.350  1.00  0.00           H  
ATOM   2012 HD23 LEU A 138      68.720  47.040  68.180  1.00  0.00           H  
ATOM   2013  N   VAL A 139      64.650  43.200  67.570  1.00  0.00           N  
ATOM   2014  CA  VAL A 139      63.620  42.310  67.130  1.00  0.00           C  
ATOM   2015  C   VAL A 139      62.720  42.820  66.000  1.00  0.00           C  
ATOM   2016  O   VAL A 139      62.400  42.260  64.970  1.00  0.00           O  
ATOM   2017  CB  VAL A 139      62.650  41.690  68.220  1.00  0.00           C  
ATOM   2018  CG1 VAL A 139      61.330  41.120  67.610  1.00  0.00           C  
ATOM   2019  CG2 VAL A 139      63.440  40.700  69.200  1.00  0.00           C  
ATOM   2020  HN  VAL A 139      64.610  43.490  68.530  1.00  0.00           H  
ATOM   2021  HA  VAL A 139      64.040  41.440  66.630  1.00  0.00           H  
ATOM   2022  HB  VAL A 139      62.260  42.490  68.870  1.00  0.00           H  
ATOM   2023 HG11 VAL A 139      61.470  40.260  66.920  1.00  0.00           H  
ATOM   2024 HG12 VAL A 139      60.930  40.640  68.520  1.00  0.00           H  
ATOM   2025 HG13 VAL A 139      60.710  41.930  67.160  1.00  0.00           H  
ATOM   2026 HG21 VAL A 139      64.020  39.960  68.620  1.00  0.00           H  
ATOM   2027 HG22 VAL A 139      64.250  41.200  69.770  1.00  0.00           H  
ATOM   2028 HG23 VAL A 139      62.710  40.180  69.860  1.00  0.00           H  
ATOM   2029  N   ILE A 140      62.280  44.130  66.140  1.00  0.00           N  
ATOM   2030  CA  ILE A 140      61.500  44.790  65.160  1.00  0.00           C  
ATOM   2031  C   ILE A 140      62.290  45.030  63.870  1.00  0.00           C  
ATOM   2032  O   ILE A 140      61.740  44.910  62.780  1.00  0.00           O  
ATOM   2033  CB  ILE A 140      60.930  46.080  65.870  1.00  0.00           C  
ATOM   2034  CG1 ILE A 140      59.450  45.910  66.300  1.00  0.00           C  
ATOM   2035  CG2 ILE A 140      61.060  47.290  65.070  1.00  0.00           C  
ATOM   2036  CD  ILE A 140      59.230  44.760  67.290  1.00  0.00           C  
ATOM   2037  HN  ILE A 140      62.570  44.740  66.880  1.00  0.00           H  
ATOM   2038  HA  ILE A 140      60.570  44.250  65.000  1.00  0.00           H  
ATOM   2039  HB  ILE A 140      61.500  46.150  66.830  1.00  0.00           H  
ATOM   2040 HG11 ILE A 140      59.000  45.680  65.310  1.00  0.00           H  
ATOM   2041 HG12 ILE A 140      59.100  46.880  66.700  1.00  0.00           H  
ATOM   2042 HG21 ILE A 140      60.290  47.410  64.270  1.00  0.00           H  
ATOM   2043 HG22 ILE A 140      60.910  48.110  65.800  1.00  0.00           H  
ATOM   2044 HG23 ILE A 140      62.090  47.460  64.680  1.00  0.00           H  
ATOM   2045  HD1 ILE A 140      58.200  44.590  67.660  1.00  0.00           H  
ATOM   2046  HD2 ILE A 140      59.470  43.790  66.790  1.00  0.00           H  
ATOM   2047  HD3 ILE A 140      59.970  44.830  68.110  1.00  0.00           H  
ATOM   2048  N   CYS A 141      63.640  45.270  63.920  1.00  0.00           N  
ATOM   2049  CA  CYS A 141      64.480  45.220  62.720  1.00  0.00           C  
ATOM   2050  C   CYS A 141      64.430  43.910  62.070  1.00  0.00           C  
ATOM   2051  O   CYS A 141      64.600  43.850  60.830  1.00  0.00           O  
ATOM   2052  CB  CYS A 141      65.900  45.590  63.060  1.00  0.00           C  
ATOM   2053  SG  CYS A 141      65.970  47.380  63.580  1.00  0.00           S  
ATOM   2054  HN  CYS A 141      64.120  45.490  64.760  1.00  0.00           H  
ATOM   2055  HA  CYS A 141      63.990  45.840  61.990  1.00  0.00           H  
ATOM   2056  HB1 CYS A 141      66.600  45.400  62.210  1.00  0.00           H  
ATOM   2057  HB2 CYS A 141      66.250  45.010  63.930  1.00  0.00           H  
ATOM   2058  HG1 CYS A 141      65.160  47.270  64.620  1.00  0.00           H  
ATOM   2059  N   VAL A 142      64.320  42.770  62.800  1.00  0.00           N  
ATOM   2060  CA  VAL A 142      64.110  41.500  62.100  1.00  0.00           C  
ATOM   2061  C   VAL A 142      62.700  41.480  61.410  1.00  0.00           C  
ATOM   2062  O   VAL A 142      62.560  41.090  60.280  1.00  0.00           O  
ATOM   2063  CB  VAL A 142      64.220  40.300  62.910  1.00  0.00           C  
ATOM   2064  CG1 VAL A 142      64.040  39.070  61.970  1.00  0.00           C  
ATOM   2065  CG2 VAL A 142      65.650  40.260  63.500  1.00  0.00           C  
ATOM   2066  HN  VAL A 142      64.220  42.630  63.780  1.00  0.00           H  
ATOM   2067  HA  VAL A 142      64.880  41.450  61.360  1.00  0.00           H  
ATOM   2068  HB  VAL A 142      63.470  40.240  63.730  1.00  0.00           H  
ATOM   2069 HG11 VAL A 142      64.710  39.270  61.100  1.00  0.00           H  
ATOM   2070 HG12 VAL A 142      64.250  38.090  62.460  1.00  0.00           H  
ATOM   2071 HG13 VAL A 142      62.990  38.930  61.660  1.00  0.00           H  
ATOM   2072 HG21 VAL A 142      65.780  39.250  63.940  1.00  0.00           H  
ATOM   2073 HG22 VAL A 142      66.390  40.450  62.680  1.00  0.00           H  
ATOM   2074 HG23 VAL A 142      65.780  40.990  64.330  1.00  0.00           H  
ATOM   2075  N   MET A 143      61.620  41.890  62.130  1.00  0.00           N  
ATOM   2076  CA  MET A 143      60.270  41.970  61.550  1.00  0.00           C  
ATOM   2077  C   MET A 143      60.230  42.880  60.220  1.00  0.00           C  
ATOM   2078  O   MET A 143      59.770  42.530  59.090  1.00  0.00           O  
ATOM   2079  CB  MET A 143      59.280  42.590  62.570  1.00  0.00           C  
ATOM   2080  CG  MET A 143      59.150  41.740  63.860  1.00  0.00           C  
ATOM   2081  SD  MET A 143      57.790  42.250  64.970  1.00  0.00           S  
ATOM   2082  CE  MET A 143      57.570  40.590  65.630  1.00  0.00           C  
ATOM   2083  HN  MET A 143      61.670  42.060  63.110  1.00  0.00           H  
ATOM   2084  HA  MET A 143      59.890  41.020  61.200  1.00  0.00           H  
ATOM   2085  HB1 MET A 143      58.270  42.590  62.110  1.00  0.00           H  
ATOM   2086  HB2 MET A 143      59.630  43.610  62.870  1.00  0.00           H  
ATOM   2087  HG1 MET A 143      60.090  41.670  64.440  1.00  0.00           H  
ATOM   2088  HG2 MET A 143      58.850  40.790  63.360  1.00  0.00           H  
ATOM   2089  HE1 MET A 143      58.430  40.120  66.150  1.00  0.00           H  
ATOM   2090  HE2 MET A 143      56.730  40.620  66.360  1.00  0.00           H  
ATOM   2091  HE3 MET A 143      57.210  39.920  64.820  1.00  0.00           H  
ATOM   2092  N   ILE A 144      60.770  44.140  60.400  1.00  0.00           N  
ATOM   2093  CA  ILE A 144      60.830  45.080  59.370  1.00  0.00           C  
ATOM   2094  C   ILE A 144      61.600  44.480  58.190  1.00  0.00           C  
ATOM   2095  O   ILE A 144      61.240  44.580  57.040  1.00  0.00           O  
ATOM   2096  CB  ILE A 144      61.450  46.420  59.840  1.00  0.00           C  
ATOM   2097  CG1 ILE A 144      60.510  47.100  60.950  1.00  0.00           C  
ATOM   2098  CG2 ILE A 144      61.750  47.380  58.670  1.00  0.00           C  
ATOM   2099  CD  ILE A 144      61.040  48.400  61.650  1.00  0.00           C  
ATOM   2100  HN  ILE A 144      61.250  44.250  61.280  1.00  0.00           H  
ATOM   2101  HA  ILE A 144      59.830  45.260  59.020  1.00  0.00           H  
ATOM   2102  HB  ILE A 144      62.350  46.050  60.370  1.00  0.00           H  
ATOM   2103 HG11 ILE A 144      60.220  46.410  61.780  1.00  0.00           H  
ATOM   2104 HG12 ILE A 144      59.650  47.320  60.280  1.00  0.00           H  
ATOM   2105 HG21 ILE A 144      62.400  48.250  58.860  1.00  0.00           H  
ATOM   2106 HG22 ILE A 144      62.270  46.940  57.790  1.00  0.00           H  
ATOM   2107 HG23 ILE A 144      60.830  47.830  58.210  1.00  0.00           H  
ATOM   2108  HD1 ILE A 144      60.400  48.740  62.500  1.00  0.00           H  
ATOM   2109  HD2 ILE A 144      61.980  48.140  62.170  1.00  0.00           H  
ATOM   2110  HD3 ILE A 144      61.100  49.310  61.000  1.00  0.00           H  
ATOM   2111  N   PHE A 145      62.750  43.790  58.520  1.00  0.00           N  
ATOM   2112  CA  PHE A 145      63.540  43.180  57.430  1.00  0.00           C  
ATOM   2113  C   PHE A 145      62.840  42.160  56.540  1.00  0.00           C  
ATOM   2114  O   PHE A 145      62.950  42.280  55.310  1.00  0.00           O  
ATOM   2115  CB  PHE A 145      64.880  42.700  57.920  1.00  0.00           C  
ATOM   2116  CG  PHE A 145      65.700  41.860  57.030  1.00  0.00           C  
ATOM   2117  CD1 PHE A 145      65.790  40.460  57.020  1.00  0.00           C  
ATOM   2118  CD2 PHE A 145      66.700  42.540  56.300  1.00  0.00           C  
ATOM   2119  CE1 PHE A 145      66.830  39.820  56.320  1.00  0.00           C  
ATOM   2120  CE2 PHE A 145      67.750  41.930  55.640  1.00  0.00           C  
ATOM   2121  CZ  PHE A 145      67.750  40.550  55.560  1.00  0.00           C  
ATOM   2122  HN  PHE A 145      63.120  43.780  59.440  1.00  0.00           H  
ATOM   2123  HA  PHE A 145      63.810  43.990  56.770  1.00  0.00           H  
ATOM   2124  HB1 PHE A 145      64.810  42.140  58.890  1.00  0.00           H  
ATOM   2125  HB2 PHE A 145      65.550  43.520  58.230  1.00  0.00           H  
ATOM   2126  HD1 PHE A 145      65.150  39.860  57.660  1.00  0.00           H  
ATOM   2127  HD2 PHE A 145      66.570  43.620  56.260  1.00  0.00           H  
ATOM   2128  HE1 PHE A 145      66.800  38.740  56.300  1.00  0.00           H  
ATOM   2129  HE2 PHE A 145      68.540  42.420  55.110  1.00  0.00           H  
ATOM   2130  HZ  PHE A 145      68.540  40.000  55.060  1.00  0.00           H  
ATOM   2131  N   ILE A 146      62.070  41.220  57.060  1.00  0.00           N  
ATOM   2132  CA  ILE A 146      61.290  40.260  56.260  1.00  0.00           C  
ATOM   2133  C   ILE A 146      60.100  40.840  55.530  1.00  0.00           C  
ATOM   2134  O   ILE A 146      59.650  40.400  54.480  1.00  0.00           O  
ATOM   2135  CB  ILE A 146      60.900  39.160  57.280  1.00  0.00           C  
ATOM   2136  CG1 ILE A 146      62.180  38.510  57.800  1.00  0.00           C  
ATOM   2137  CG2 ILE A 146      59.830  38.120  56.790  1.00  0.00           C  
ATOM   2138  CD  ILE A 146      63.080  37.830  56.780  1.00  0.00           C  
ATOM   2139  HN  ILE A 146      61.960  41.160  58.040  1.00  0.00           H  
ATOM   2140  HA  ILE A 146      61.890  39.720  55.540  1.00  0.00           H  
ATOM   2141  HB  ILE A 146      60.460  39.730  58.130  1.00  0.00           H  
ATOM   2142 HG11 ILE A 146      61.840  37.740  58.530  1.00  0.00           H  
ATOM   2143 HG12 ILE A 146      62.790  39.210  58.420  1.00  0.00           H  
ATOM   2144 HG21 ILE A 146      59.470  37.590  57.700  1.00  0.00           H  
ATOM   2145 HG22 ILE A 146      58.920  38.580  56.330  1.00  0.00           H  
ATOM   2146 HG23 ILE A 146      60.240  37.480  55.970  1.00  0.00           H  
ATOM   2147  HD1 ILE A 146      63.490  38.680  56.190  1.00  0.00           H  
ATOM   2148  HD2 ILE A 146      63.960  37.310  57.220  1.00  0.00           H  
ATOM   2149  HD3 ILE A 146      62.530  37.200  56.050  1.00  0.00           H  
ATOM   2150  N   SER A 147      59.540  41.940  56.030  1.00  0.00           N  
ATOM   2151  CA  SER A 147      58.450  42.710  55.450  1.00  0.00           C  
ATOM   2152  C   SER A 147      58.900  43.520  54.230  1.00  0.00           C  
ATOM   2153  O   SER A 147      58.240  43.530  53.240  1.00  0.00           O  
ATOM   2154  CB  SER A 147      57.730  43.730  56.400  1.00  0.00           C  
ATOM   2155  OG  SER A 147      56.960  43.200  57.490  1.00  0.00           O  
ATOM   2156  HN  SER A 147      59.960  42.390  56.820  1.00  0.00           H  
ATOM   2157  HA  SER A 147      57.760  42.020  55.020  1.00  0.00           H  
ATOM   2158  HB1 SER A 147      57.100  44.290  55.680  1.00  0.00           H  
ATOM   2159  HB2 SER A 147      58.460  44.360  56.960  1.00  0.00           H  
ATOM   2160  HG1 SER A 147      57.630  42.780  58.030  1.00  0.00           H  
ATOM   2161  N   TRP A 148      60.070  44.150  54.210  1.00  0.00           N  
ATOM   2162  CA  TRP A 148      60.650  44.760  52.980  1.00  0.00           C  
ATOM   2163  C   TRP A 148      61.360  43.750  52.000  1.00  0.00           C  
ATOM   2164  O   TRP A 148      61.470  43.950  50.810  1.00  0.00           O  
ATOM   2165  CB  TRP A 148      61.670  45.860  53.370  1.00  0.00           C  
ATOM   2166  CG  TRP A 148      60.980  47.110  53.870  1.00  0.00           C  
ATOM   2167  CD1 TRP A 148      60.340  47.260  55.100  1.00  0.00           C  
ATOM   2168  CD2 TRP A 148      60.860  48.410  53.210  1.00  0.00           C  
ATOM   2169  CE2 TRP A 148      60.090  49.220  54.120  1.00  0.00           C  
ATOM   2170  CE3 TRP A 148      61.260  48.970  51.990  1.00  0.00           C  
ATOM   2171  NE1 TRP A 148      59.900  48.510  55.270  1.00  0.00           N  
ATOM   2172  CZ2 TRP A 148      59.760  50.530  53.770  1.00  0.00           C  
ATOM   2173  CZ3 TRP A 148      60.910  50.260  51.660  1.00  0.00           C  
ATOM   2174  CH2 TRP A 148      60.110  51.010  52.510  1.00  0.00           C  
ATOM   2175  HN  TRP A 148      60.610  44.240  55.040  1.00  0.00           H  
ATOM   2176  HA  TRP A 148      59.900  45.250  52.360  1.00  0.00           H  
ATOM   2177  HB1 TRP A 148      62.070  46.180  52.390  1.00  0.00           H  
ATOM   2178  HB2 TRP A 148      62.460  45.530  54.060  1.00  0.00           H  
ATOM   2179  HD1 TRP A 148      60.230  46.460  55.820  1.00  0.00           H  
ATOM   2180  HE1 TRP A 148      59.440  48.850  56.060  1.00  0.00           H  
ATOM   2181  HE3 TRP A 148      61.820  48.370  51.300  1.00  0.00           H  
ATOM   2182  HZ2 TRP A 148      59.200  51.100  54.500  1.00  0.00           H  
ATOM   2183  HZ3 TRP A 148      61.190  50.610  50.670  1.00  0.00           H  
ATOM   2184  HH2 TRP A 148      59.850  51.950  52.040  1.00  0.00           H  
ATOM   2185  N   SER A 149      61.910  42.630  52.510  1.00  0.00           N  
ATOM   2186  CA  SER A 149      62.850  41.850  51.720  1.00  0.00           C  
ATOM   2187  C   SER A 149      62.170  40.770  50.870  1.00  0.00           C  
ATOM   2188  O   SER A 149      62.140  40.810  49.650  1.00  0.00           O  
ATOM   2189  CB  SER A 149      64.010  41.120  52.470  1.00  0.00           C  
ATOM   2190  OG  SER A 149      63.510  40.300  53.550  1.00  0.00           O  
ATOM   2191  HN  SER A 149      61.690  42.540  53.470  1.00  0.00           H  
ATOM   2192  HA  SER A 149      63.320  42.530  51.010  1.00  0.00           H  
ATOM   2193  HB1 SER A 149      64.680  41.920  52.870  1.00  0.00           H  
ATOM   2194  HB2 SER A 149      64.570  40.460  51.790  1.00  0.00           H  
ATOM   2195  HG1 SER A 149      63.540  40.860  54.330  1.00  0.00           H  
ATOM   2196  N   VAL A 150      61.560  39.760  51.520  1.00  0.00           N  
ATOM   2197  CA  VAL A 150      60.820  38.730  50.820  1.00  0.00           C  
ATOM   2198  C   VAL A 150      59.680  39.100  49.880  1.00  0.00           C  
ATOM   2199  O   VAL A 150      59.460  38.490  48.870  1.00  0.00           O  
ATOM   2200  CB  VAL A 150      60.420  37.640  51.830  1.00  0.00           C  
ATOM   2201  CG1 VAL A 150      59.340  36.580  51.400  1.00  0.00           C  
ATOM   2202  CG2 VAL A 150      61.670  36.950  52.270  1.00  0.00           C  
ATOM   2203  HN  VAL A 150      61.620  39.860  52.510  1.00  0.00           H  
ATOM   2204  HA  VAL A 150      61.510  38.300  50.110  1.00  0.00           H  
ATOM   2205  HB  VAL A 150      60.000  38.150  52.730  1.00  0.00           H  
ATOM   2206 HG11 VAL A 150      58.410  37.120  51.140  1.00  0.00           H  
ATOM   2207 HG12 VAL A 150      59.830  35.950  50.630  1.00  0.00           H  
ATOM   2208 HG13 VAL A 150      59.080  35.870  52.210  1.00  0.00           H  
ATOM   2209 HG21 VAL A 150      61.400  36.010  52.820  1.00  0.00           H  
ATOM   2210 HG22 VAL A 150      62.310  36.690  51.400  1.00  0.00           H  
ATOM   2211 HG23 VAL A 150      62.220  37.530  53.040  1.00  0.00           H  
ATOM   2212  N   PRO A 151      58.950  40.220  50.110  1.00  0.00           N  
ATOM   2213  CA  PRO A 151      58.050  40.860  49.180  1.00  0.00           C  
ATOM   2214  C   PRO A 151      58.670  41.490  47.940  1.00  0.00           C  
ATOM   2215  O   PRO A 151      58.160  41.310  46.890  1.00  0.00           O  
ATOM   2216  CB  PRO A 151      57.330  41.950  50.010  1.00  0.00           C  
ATOM   2217  CG  PRO A 151      57.140  41.310  51.350  1.00  0.00           C  
ATOM   2218  CD  PRO A 151      58.520  40.660  51.490  1.00  0.00           C  
ATOM   2219  HA  PRO A 151      57.260  40.180  48.880  1.00  0.00           H  
ATOM   2220  HB1 PRO A 151      56.280  42.130  49.670  1.00  0.00           H  
ATOM   2221  HB2 PRO A 151      57.880  42.920  49.900  1.00  0.00           H  
ATOM   2222  HG1 PRO A 151      56.420  40.460  51.330  1.00  0.00           H  
ATOM   2223  HG2 PRO A 151      56.790  41.940  52.190  1.00  0.00           H  
ATOM   2224  HD1 PRO A 151      58.480  39.800  52.200  1.00  0.00           H  
ATOM   2225  HD2 PRO A 151      59.200  41.480  51.790  1.00  0.00           H  
ATOM   2226  N   ALA A 152      59.790  42.250  48.140  1.00  0.00           N  
ATOM   2227  CA  ALA A 152      60.540  42.850  47.130  1.00  0.00           C  
ATOM   2228  C   ALA A 152      61.180  41.860  46.180  1.00  0.00           C  
ATOM   2229  O   ALA A 152      61.170  42.070  44.950  1.00  0.00           O  
ATOM   2230  CB  ALA A 152      61.590  43.880  47.670  1.00  0.00           C  
ATOM   2231  HN  ALA A 152      60.200  42.320  49.050  1.00  0.00           H  
ATOM   2232  HA  ALA A 152      59.720  43.310  46.580  1.00  0.00           H  
ATOM   2233  HB1 ALA A 152      61.030  44.530  48.370  1.00  0.00           H  
ATOM   2234  HB2 ALA A 152      62.340  43.410  48.320  1.00  0.00           H  
ATOM   2235  HB3 ALA A 152      62.080  44.480  46.870  1.00  0.00           H  
ATOM   2236  N   VAL A 153      61.650  40.740  46.690  1.00  0.00           N  
ATOM   2237  CA  VAL A 153      62.260  39.620  45.960  1.00  0.00           C  
ATOM   2238  C   VAL A 153      61.290  38.990  45.050  1.00  0.00           C  
ATOM   2239  O   VAL A 153      61.460  38.960  43.830  1.00  0.00           O  
ATOM   2240  CB  VAL A 153      62.800  38.610  46.940  1.00  0.00           C  
ATOM   2241  CG1 VAL A 153      63.470  37.390  46.240  1.00  0.00           C  
ATOM   2242  CG2 VAL A 153      64.000  39.130  47.810  1.00  0.00           C  
ATOM   2243  HN  VAL A 153      61.350  40.650  47.630  1.00  0.00           H  
ATOM   2244  HA  VAL A 153      63.010  40.080  45.330  1.00  0.00           H  
ATOM   2245  HB  VAL A 153      61.940  38.290  47.570  1.00  0.00           H  
ATOM   2246 HG11 VAL A 153      63.910  36.660  46.950  1.00  0.00           H  
ATOM   2247 HG12 VAL A 153      62.790  36.840  45.550  1.00  0.00           H  
ATOM   2248 HG13 VAL A 153      64.310  37.790  45.650  1.00  0.00           H  
ATOM   2249 HG21 VAL A 153      64.130  38.360  48.590  1.00  0.00           H  
ATOM   2250 HG22 VAL A 153      64.890  39.180  47.140  1.00  0.00           H  
ATOM   2251 HG23 VAL A 153      63.860  40.160  48.210  1.00  0.00           H  
ATOM   2252  N   PHE A 154      60.210  38.470  45.620  1.00  0.00           N  
ATOM   2253  CA  PHE A 154      58.920  38.060  45.040  1.00  0.00           C  
ATOM   2254  C   PHE A 154      58.350  38.960  43.970  1.00  0.00           C  
ATOM   2255  O   PHE A 154      58.210  38.570  42.830  1.00  0.00           O  
ATOM   2256  CB  PHE A 154      57.850  37.740  46.100  1.00  0.00           C  
ATOM   2257  CG  PHE A 154      56.440  37.430  45.580  1.00  0.00           C  
ATOM   2258  CD1 PHE A 154      56.230  36.430  44.610  1.00  0.00           C  
ATOM   2259  CD2 PHE A 154      55.330  38.190  46.040  1.00  0.00           C  
ATOM   2260  CE1 PHE A 154      54.970  36.300  43.990  1.00  0.00           C  
ATOM   2261  CE2 PHE A 154      54.100  38.070  45.390  1.00  0.00           C  
ATOM   2262  CZ  PHE A 154      53.930  37.050  44.380  1.00  0.00           C  
ATOM   2263  HN  PHE A 154      60.150  38.430  46.620  1.00  0.00           H  
ATOM   2264  HA  PHE A 154      59.100  37.080  44.620  1.00  0.00           H  
ATOM   2265  HB1 PHE A 154      57.830  38.660  46.730  1.00  0.00           H  
ATOM   2266  HB2 PHE A 154      58.190  36.910  46.760  1.00  0.00           H  
ATOM   2267  HD1 PHE A 154      57.100  35.970  44.170  1.00  0.00           H  
ATOM   2268  HD2 PHE A 154      55.500  38.990  46.760  1.00  0.00           H  
ATOM   2269  HE1 PHE A 154      54.930  35.590  43.170  1.00  0.00           H  
ATOM   2270  HE2 PHE A 154      53.330  38.790  45.620  1.00  0.00           H  
ATOM   2271  HZ  PHE A 154      52.970  37.010  43.890  1.00  0.00           H  
ATOM   2272  N   ALA A 155      58.060  40.260  44.270  1.00  0.00           N  
ATOM   2273  CA  ALA A 155      57.750  41.270  43.290  1.00  0.00           C  
ATOM   2274  C   ALA A 155      58.780  41.490  42.080  1.00  0.00           C  
ATOM   2275  O   ALA A 155      58.490  41.400  40.890  1.00  0.00           O  
ATOM   2276  CB  ALA A 155      57.670  42.630  43.920  1.00  0.00           C  
ATOM   2277  HN  ALA A 155      58.070  40.660  45.180  1.00  0.00           H  
ATOM   2278  HA  ALA A 155      56.780  41.050  42.850  1.00  0.00           H  
ATOM   2279  HB1 ALA A 155      58.610  43.090  44.300  1.00  0.00           H  
ATOM   2280  HB2 ALA A 155      57.200  43.360  43.240  1.00  0.00           H  
ATOM   2281  HB3 ALA A 155      57.070  42.620  44.860  1.00  0.00           H  
ATOM   2282  N   PHE A 156      60.010  41.760  42.450  1.00  0.00           N  
ATOM   2283  CA  PHE A 156      60.920  42.220  41.380  1.00  0.00           C  
ATOM   2284  C   PHE A 156      61.590  41.150  40.620  1.00  0.00           C  
ATOM   2285  O   PHE A 156      61.950  41.330  39.440  1.00  0.00           O  
ATOM   2286  CB  PHE A 156      62.080  43.160  41.950  1.00  0.00           C  
ATOM   2287  CG  PHE A 156      61.440  44.610  42.140  1.00  0.00           C  
ATOM   2288  CD1 PHE A 156      61.660  45.610  41.160  1.00  0.00           C  
ATOM   2289  CD2 PHE A 156      60.650  44.950  43.240  1.00  0.00           C  
ATOM   2290  CE1 PHE A 156      61.140  46.890  41.310  1.00  0.00           C  
ATOM   2291  CE2 PHE A 156      60.150  46.250  43.380  1.00  0.00           C  
ATOM   2292  CZ  PHE A 156      60.280  47.200  42.350  1.00  0.00           C  
ATOM   2293  HN  PHE A 156      60.290  41.720  43.410  1.00  0.00           H  
ATOM   2294  HA  PHE A 156      60.470  42.840  40.620  1.00  0.00           H  
ATOM   2295  HB1 PHE A 156      62.960  43.290  41.270  1.00  0.00           H  
ATOM   2296  HB2 PHE A 156      62.330  42.710  42.930  1.00  0.00           H  
ATOM   2297  HD1 PHE A 156      62.000  45.270  40.200  1.00  0.00           H  
ATOM   2298  HD2 PHE A 156      60.490  44.180  43.980  1.00  0.00           H  
ATOM   2299  HE1 PHE A 156      61.150  47.630  40.530  1.00  0.00           H  
ATOM   2300  HE2 PHE A 156      59.450  46.260  44.210  1.00  0.00           H  
ATOM   2301  HZ  PHE A 156      59.640  48.070  42.290  1.00  0.00           H  
ATOM   2302  N   GLY A 157      61.630  39.940  41.240  1.00  0.00           N  
ATOM   2303  CA  GLY A 157      62.060  38.780  40.550  1.00  0.00           C  
ATOM   2304  C   GLY A 157      61.080  38.330  39.540  1.00  0.00           C  
ATOM   2305  O   GLY A 157      61.440  38.160  38.370  1.00  0.00           O  
ATOM   2306  HN  GLY A 157      61.370  39.940  42.210  1.00  0.00           H  
ATOM   2307  HA1 GLY A 157      62.930  39.090  39.980  1.00  0.00           H  
ATOM   2308  HA2 GLY A 157      62.270  38.060  41.320  1.00  0.00           H  
ATOM   2309  N   MET A 158      59.840  38.190  39.930  1.00  0.00           N  
ATOM   2310  CA  MET A 158      58.760  37.530  39.150  1.00  0.00           C  
ATOM   2311  C   MET A 158      58.440  38.370  37.920  1.00  0.00           C  
ATOM   2312  O   MET A 158      58.360  37.850  36.790  1.00  0.00           O  
ATOM   2313  CB  MET A 158      57.460  37.260  40.030  1.00  0.00           C  
ATOM   2314  CG  MET A 158      56.290  36.790  39.180  1.00  0.00           C  
ATOM   2315  SD  MET A 158      54.760  36.280  40.090  1.00  0.00           S  
ATOM   2316  CE  MET A 158      54.390  37.870  40.860  1.00  0.00           C  
ATOM   2317  HN  MET A 158      59.470  38.530  40.800  1.00  0.00           H  
ATOM   2318  HA  MET A 158      59.120  36.560  38.840  1.00  0.00           H  
ATOM   2319  HB1 MET A 158      57.210  38.270  40.450  1.00  0.00           H  
ATOM   2320  HB2 MET A 158      57.640  36.560  40.870  1.00  0.00           H  
ATOM   2321  HG1 MET A 158      56.760  35.950  38.630  1.00  0.00           H  
ATOM   2322  HG2 MET A 158      56.080  37.610  38.460  1.00  0.00           H  
ATOM   2323  HE1 MET A 158      53.500  37.660  41.490  1.00  0.00           H  
ATOM   2324  HE2 MET A 158      55.220  38.250  41.490  1.00  0.00           H  
ATOM   2325  HE3 MET A 158      54.020  38.610  40.120  1.00  0.00           H  
ATOM   2326  N   ILE A 159      58.310  39.720  38.120  1.00  0.00           N  
ATOM   2327  CA  ILE A 159      57.820  40.690  37.090  1.00  0.00           C  
ATOM   2328  C   ILE A 159      58.860  41.000  36.090  1.00  0.00           C  
ATOM   2329  O   ILE A 159      58.590  41.140  34.910  1.00  0.00           O  
ATOM   2330  CB  ILE A 159      57.260  41.920  37.810  1.00  0.00           C  
ATOM   2331  CG1 ILE A 159      56.020  41.670  38.620  1.00  0.00           C  
ATOM   2332  CG2 ILE A 159      56.970  42.980  36.760  1.00  0.00           C  
ATOM   2333  CD  ILE A 159      54.960  40.820  38.010  1.00  0.00           C  
ATOM   2334  HN  ILE A 159      58.330  39.990  39.090  1.00  0.00           H  
ATOM   2335  HA  ILE A 159      57.060  40.160  36.530  1.00  0.00           H  
ATOM   2336  HB  ILE A 159      58.130  42.270  38.420  1.00  0.00           H  
ATOM   2337 HG11 ILE A 159      55.650  42.690  38.830  1.00  0.00           H  
ATOM   2338 HG12 ILE A 159      56.210  41.160  39.580  1.00  0.00           H  
ATOM   2339 HG21 ILE A 159      56.330  42.620  35.930  1.00  0.00           H  
ATOM   2340 HG22 ILE A 159      56.410  43.890  37.060  1.00  0.00           H  
ATOM   2341 HG23 ILE A 159      57.860  43.460  36.280  1.00  0.00           H  
ATOM   2342  HD1 ILE A 159      54.580  41.360  37.110  1.00  0.00           H  
ATOM   2343  HD2 ILE A 159      55.290  39.800  37.700  1.00  0.00           H  
ATOM   2344  HD3 ILE A 159      54.130  40.620  38.720  1.00  0.00           H  
ATOM   2345  N   PHE A 160      60.120  40.990  36.550  1.00  0.00           N  
ATOM   2346  CA  PHE A 160      61.290  41.240  35.680  1.00  0.00           C  
ATOM   2347  C   PHE A 160      61.760  39.980  34.990  1.00  0.00           C  
ATOM   2348  O   PHE A 160      62.300  40.110  33.900  1.00  0.00           O  
ATOM   2349  CB  PHE A 160      62.510  42.150  36.170  1.00  0.00           C  
ATOM   2350  CG  PHE A 160      62.070  43.600  36.220  1.00  0.00           C  
ATOM   2351  CD1 PHE A 160      62.520  44.510  35.290  1.00  0.00           C  
ATOM   2352  CD2 PHE A 160      61.550  44.080  37.390  1.00  0.00           C  
ATOM   2353  CE1 PHE A 160      62.350  45.880  35.460  1.00  0.00           C  
ATOM   2354  CE2 PHE A 160      61.170  45.470  37.520  1.00  0.00           C  
ATOM   2355  CZ  PHE A 160      61.690  46.360  36.570  1.00  0.00           C  
ATOM   2356  HN  PHE A 160      60.230  41.170  37.530  1.00  0.00           H  
ATOM   2357  HA  PHE A 160      60.910  41.830  34.860  1.00  0.00           H  
ATOM   2358  HB1 PHE A 160      63.370  42.170  35.480  1.00  0.00           H  
ATOM   2359  HB2 PHE A 160      62.850  41.730  37.140  1.00  0.00           H  
ATOM   2360  HD1 PHE A 160      63.050  44.140  34.420  1.00  0.00           H  
ATOM   2361  HD2 PHE A 160      61.320  43.450  38.250  1.00  0.00           H  
ATOM   2362  HE1 PHE A 160      62.880  46.430  34.710  1.00  0.00           H  
ATOM   2363  HE2 PHE A 160      60.770  45.830  38.450  1.00  0.00           H  
ATOM   2364  HZ  PHE A 160      61.680  47.430  36.660  1.00  0.00           H  
ATOM   2365  N   LEU A 161      61.370  38.770  35.470  1.00  0.00           N  
ATOM   2366  CA  LEU A 161      61.740  37.560  34.730  1.00  0.00           C  
ATOM   2367  C   LEU A 161      60.550  37.150  33.830  1.00  0.00           C  
ATOM   2368  O   LEU A 161      60.600  36.120  33.140  1.00  0.00           O  
ATOM   2369  CB  LEU A 161      62.070  36.380  35.690  1.00  0.00           C  
ATOM   2370  CG  LEU A 161      63.460  36.550  36.400  1.00  0.00           C  
ATOM   2371  CD1 LEU A 161      63.680  35.230  37.170  1.00  0.00           C  
ATOM   2372  CD2 LEU A 161      64.650  36.920  35.530  1.00  0.00           C  
ATOM   2373  HN  LEU A 161      61.150  38.510  36.410  1.00  0.00           H  
ATOM   2374  HA  LEU A 161      62.570  37.810  34.080  1.00  0.00           H  
ATOM   2375  HB1 LEU A 161      62.090  35.450  35.100  1.00  0.00           H  
ATOM   2376  HB2 LEU A 161      61.240  36.330  36.430  1.00  0.00           H  
ATOM   2377  HG  LEU A 161      63.430  37.490  36.980  1.00  0.00           H  
ATOM   2378 HD11 LEU A 161      64.640  35.150  37.730  1.00  0.00           H  
ATOM   2379 HD12 LEU A 161      62.840  35.090  37.870  1.00  0.00           H  
ATOM   2380 HD13 LEU A 161      63.650  34.430  36.400  1.00  0.00           H  
ATOM   2381 HD21 LEU A 161      64.710  36.260  34.630  1.00  0.00           H  
ATOM   2382 HD22 LEU A 161      64.630  38.000  35.290  1.00  0.00           H  
ATOM   2383 HD23 LEU A 161      65.620  36.860  36.090  1.00  0.00           H  
ATOM   2384  N   GLU A 162      59.500  37.970  33.940  1.00  0.00           N  
ATOM   2385  CA  GLU A 162      58.370  37.960  33.060  1.00  0.00           C  
ATOM   2386  C   GLU A 162      57.390  36.830  33.220  1.00  0.00           C  
ATOM   2387  O   GLU A 162      56.780  36.250  32.330  1.00  0.00           O  
ATOM   2388  CB  GLU A 162      58.860  38.310  31.610  1.00  0.00           C  
ATOM   2389  CG  GLU A 162      59.270  39.720  31.320  1.00  0.00           C  
ATOM   2390  CD  GLU A 162      59.760  39.900  29.920  1.00  0.00           C  
ATOM   2391  OE1 GLU A 162      59.750  41.090  29.410  1.00  0.00           O  
ATOM   2392  OE2 GLU A 162      59.970  38.840  29.260  1.00  0.00           O1-
ATOM   2393  HN  GLU A 162      59.610  38.750  34.540  1.00  0.00           H  
ATOM   2394  HA  GLU A 162      57.720  38.770  33.380  1.00  0.00           H  
ATOM   2395  HB1 GLU A 162      58.080  38.060  30.850  1.00  0.00           H  
ATOM   2396  HB2 GLU A 162      59.620  37.530  31.420  1.00  0.00           H  
ATOM   2397  HG1 GLU A 162      60.090  40.030  32.010  1.00  0.00           H  
ATOM   2398  HG2 GLU A 162      58.370  40.350  31.500  1.00  0.00           H  
ATOM   2399  N   LEU A 163      57.150  36.490  34.480  1.00  0.00           N  
ATOM   2400  CA  LEU A 163      56.740  35.120  34.800  1.00  0.00           C  
ATOM   2401  C   LEU A 163      55.230  35.050  34.960  1.00  0.00           C  
ATOM   2402  O   LEU A 163      54.640  33.980  34.870  1.00  0.00           O  
ATOM   2403  CB  LEU A 163      57.500  34.650  36.110  1.00  0.00           C  
ATOM   2404  CG  LEU A 163      59.020  34.360  35.860  1.00  0.00           C  
ATOM   2405  CD1 LEU A 163      59.790  33.880  37.140  1.00  0.00           C  
ATOM   2406  CD2 LEU A 163      59.330  33.490  34.610  1.00  0.00           C  
ATOM   2407  HN  LEU A 163      57.710  36.940  35.170  1.00  0.00           H  
ATOM   2408  HA  LEU A 163      56.910  34.580  33.880  1.00  0.00           H  
ATOM   2409  HB1 LEU A 163      57.050  33.760  36.600  1.00  0.00           H  
ATOM   2410  HB2 LEU A 163      57.470  35.470  36.860  1.00  0.00           H  
ATOM   2411  HG  LEU A 163      59.510  35.320  35.600  1.00  0.00           H  
ATOM   2412 HD11 LEU A 163      60.870  33.700  36.950  1.00  0.00           H  
ATOM   2413 HD12 LEU A 163      59.760  34.610  37.980  1.00  0.00           H  
ATOM   2414 HD13 LEU A 163      59.320  32.900  37.360  1.00  0.00           H  
ATOM   2415 HD21 LEU A 163      60.410  33.220  34.650  1.00  0.00           H  
ATOM   2416 HD22 LEU A 163      58.710  32.590  34.470  1.00  0.00           H  
ATOM   2417 HD23 LEU A 163      59.270  34.230  33.770  1.00  0.00           H  
ATOM   2418  N   ASN A 164      54.620  36.270  35.240  1.00  0.00           N  
ATOM   2419  CA  ASN A 164      53.320  36.470  35.790  1.00  0.00           C  
ATOM   2420  C   ASN A 164      52.220  36.060  34.820  1.00  0.00           C  
ATOM   2421  O   ASN A 164      51.160  35.510  35.240  1.00  0.00           O  
ATOM   2422  CB  ASN A 164      53.180  37.900  36.360  1.00  0.00           C  
ATOM   2423  CG  ASN A 164      53.350  38.890  35.240  1.00  0.00           C  
ATOM   2424  ND2 ASN A 164      52.260  39.470  34.730  1.00  0.00           N  
ATOM   2425  OD1 ASN A 164      54.500  39.090  34.810  1.00  0.00           O  
ATOM   2426  HN  ASN A 164      55.200  37.060  35.140  1.00  0.00           H  
ATOM   2427  HA  ASN A 164      53.180  35.920  36.720  1.00  0.00           H  
ATOM   2428  HB1 ASN A 164      54.010  38.090  37.080  1.00  0.00           H  
ATOM   2429  HB2 ASN A 164      52.270  38.050  36.980  1.00  0.00           H  
ATOM   2430 HD21 ASN A 164      51.340  39.310  35.090  1.00  0.00           H  
ATOM   2431 HD22 ASN A 164      52.440  40.340  34.260  1.00  0.00           H  
ATOM   2432  N   PHE A 165      52.490  36.260  33.520  1.00  0.00           N  
ATOM   2433  CA  PHE A 165      51.440  36.020  32.490  1.00  0.00           C  
ATOM   2434  C   PHE A 165      51.590  34.720  31.740  1.00  0.00           C  
ATOM   2435  O   PHE A 165      50.880  34.450  30.800  1.00  0.00           O  
ATOM   2436  CB  PHE A 165      51.450  37.250  31.490  1.00  0.00           C  
ATOM   2437  CG  PHE A 165      52.760  37.520  30.830  1.00  0.00           C  
ATOM   2438  CD1 PHE A 165      52.870  37.300  29.480  1.00  0.00           C  
ATOM   2439  CD2 PHE A 165      53.790  38.220  31.470  1.00  0.00           C  
ATOM   2440  CE1 PHE A 165      54.050  37.690  28.810  1.00  0.00           C  
ATOM   2441  CE2 PHE A 165      54.950  38.570  30.750  1.00  0.00           C  
ATOM   2442  CZ  PHE A 165      55.030  38.370  29.390  1.00  0.00           C  
ATOM   2443  HN  PHE A 165      53.310  36.740  33.230  1.00  0.00           H  
ATOM   2444  HA  PHE A 165      50.460  35.910  32.910  1.00  0.00           H  
ATOM   2445  HB1 PHE A 165      51.230  38.140  32.110  1.00  0.00           H  
ATOM   2446  HB2 PHE A 165      50.640  37.250  30.740  1.00  0.00           H  
ATOM   2447  HD1 PHE A 165      52.100  36.770  28.930  1.00  0.00           H  
ATOM   2448  HD2 PHE A 165      53.870  38.440  32.520  1.00  0.00           H  
ATOM   2449  HE1 PHE A 165      54.050  37.550  27.740  1.00  0.00           H  
ATOM   2450  HE2 PHE A 165      55.720  39.120  31.270  1.00  0.00           H  
ATOM   2451  HZ  PHE A 165      55.890  38.710  28.840  1.00  0.00           H  
ATOM   2452  N   LYS A 166      52.570  33.890  32.170  1.00  0.00           N  
ATOM   2453  CA  LYS A 166      52.940  32.680  31.470  1.00  0.00           C  
ATOM   2454  C   LYS A 166      51.980  31.500  31.880  1.00  0.00           C  
ATOM   2455  O   LYS A 166      51.720  31.230  33.040  1.00  0.00           O  
ATOM   2456  CB  LYS A 166      54.360  32.480  31.840  1.00  0.00           C  
ATOM   2457  CG  LYS A 166      55.230  33.650  31.320  1.00  0.00           C  
ATOM   2458  CD  LYS A 166      55.020  34.030  29.860  1.00  0.00           C  
ATOM   2459  CE  LYS A 166      56.010  35.150  29.360  1.00  0.00           C  
ATOM   2460  NZ  LYS A 166      57.340  34.520  29.450  1.00  0.00           N1+
ATOM   2461  HN  LYS A 166      53.290  34.160  32.790  1.00  0.00           H  
ATOM   2462  HA  LYS A 166      52.760  32.790  30.410  1.00  0.00           H  
ATOM   2463  HB1 LYS A 166      54.740  31.560  31.360  1.00  0.00           H  
ATOM   2464  HB2 LYS A 166      54.410  32.280  32.940  1.00  0.00           H  
ATOM   2465  HG1 LYS A 166      56.280  33.300  31.410  1.00  0.00           H  
ATOM   2466  HG2 LYS A 166      55.040  34.480  32.040  1.00  0.00           H  
ATOM   2467  HD1 LYS A 166      55.220  33.110  29.260  1.00  0.00           H  
ATOM   2468  HD2 LYS A 166      53.980  34.310  29.620  1.00  0.00           H  
ATOM   2469  HE1 LYS A 166      55.940  36.060  30.010  1.00  0.00           H  
ATOM   2470  HE2 LYS A 166      55.670  35.380  28.320  1.00  0.00           H  
ATOM   2471  HZ1 LYS A 166      57.680  34.220  30.390  1.00  0.00           H  
ATOM   2472  HZ2 LYS A 166      57.290  33.610  28.960  1.00  0.00           H  
ATOM   2473  HZ3 LYS A 166      58.090  35.160  29.080  1.00  0.00           H  
ATOM   2474  N   GLY A 167      51.430  30.840  30.870  1.00  0.00           N  
ATOM   2475  CA  GLY A 167      50.370  29.860  31.040  1.00  0.00           C  
ATOM   2476  C   GLY A 167      49.090  30.240  30.300  1.00  0.00           C  
ATOM   2477  O   GLY A 167      48.270  29.400  29.930  1.00  0.00           O  
ATOM   2478  HN  GLY A 167      51.770  30.900  29.940  1.00  0.00           H  
ATOM   2479  HA1 GLY A 167      50.640  28.960  30.500  1.00  0.00           H  
ATOM   2480  HA2 GLY A 167      50.100  29.720  32.070  1.00  0.00           H  
ATOM   2481  N   ALA A 168      48.960  31.490  29.880  1.00  0.00           N  
ATOM   2482  CA  ALA A 168      47.790  31.990  29.190  1.00  0.00           C  
ATOM   2483  C   ALA A 168      48.280  33.200  28.420  1.00  0.00           C  
ATOM   2484  O   ALA A 168      47.830  34.340  28.590  1.00  0.00           O  
ATOM   2485  CB  ALA A 168      46.680  32.340  30.170  1.00  0.00           C  
ATOM   2486  HN  ALA A 168      49.700  32.090  30.190  1.00  0.00           H  
ATOM   2487  HA  ALA A 168      47.520  31.170  28.540  1.00  0.00           H  
ATOM   2488  HB1 ALA A 168      46.790  33.320  30.660  1.00  0.00           H  
ATOM   2489  HB2 ALA A 168      45.700  32.400  29.640  1.00  0.00           H  
ATOM   2490  HB3 ALA A 168      46.570  31.560  30.950  1.00  0.00           H  
ATOM   2491  N   GLU A 169      49.350  33.080  27.630  1.00  0.00           N  
ATOM   2492  CA  GLU A 169      49.960  34.250  26.910  1.00  0.00           C  
ATOM   2493  C   GLU A 169      49.010  34.900  25.920  1.00  0.00           C  
ATOM   2494  O   GLU A 169      48.840  36.110  25.790  1.00  0.00           O  
ATOM   2495  CB  GLU A 169      51.180  33.660  26.200  1.00  0.00           C  
ATOM   2496  CG  GLU A 169      52.240  33.160  27.170  1.00  0.00           C  
ATOM   2497  CD  GLU A 169      53.240  32.300  26.480  1.00  0.00           C  
ATOM   2498  OE1 GLU A 169      54.250  32.830  26.030  1.00  0.00           O  
ATOM   2499  OE2 GLU A 169      53.060  31.040  26.340  1.00  0.00           O1-
ATOM   2500  HN  GLU A 169      49.740  32.190  27.380  1.00  0.00           H  
ATOM   2501  HA  GLU A 169      50.250  34.940  27.680  1.00  0.00           H  
ATOM   2502  HB1 GLU A 169      51.620  34.500  25.620  1.00  0.00           H  
ATOM   2503  HB2 GLU A 169      50.990  32.980  25.350  1.00  0.00           H  
ATOM   2504  HG1 GLU A 169      51.820  32.550  27.980  1.00  0.00           H  
ATOM   2505  HG2 GLU A 169      52.730  33.970  27.780  1.00  0.00           H  
ATOM   2506  N   GLU A 170      48.350  34.100  25.050  1.00  0.00           N  
ATOM   2507  CA  GLU A 170      47.420  34.520  23.990  1.00  0.00           C  
ATOM   2508  C   GLU A 170      46.230  35.330  24.560  1.00  0.00           C  
ATOM   2509  O   GLU A 170      45.790  36.330  23.970  1.00  0.00           O  
ATOM   2510  CB  GLU A 170      47.150  33.560  22.800  1.00  0.00           C  
ATOM   2511  CG  GLU A 170      45.620  33.570  22.290  1.00  0.00           C  
ATOM   2512  CD  GLU A 170      45.330  32.620  21.110  1.00  0.00           C  
ATOM   2513  OE1 GLU A 170      44.170  32.530  20.670  1.00  0.00           O  
ATOM   2514  OE2 GLU A 170      46.250  31.850  20.690  1.00  0.00           O1-
ATOM   2515  HN  GLU A 170      48.390  33.110  25.150  1.00  0.00           H  
ATOM   2516  HA  GLU A 170      47.910  35.350  23.500  1.00  0.00           H  
ATOM   2517  HB1 GLU A 170      47.460  32.550  23.140  1.00  0.00           H  
ATOM   2518  HB2 GLU A 170      47.850  33.810  21.970  1.00  0.00           H  
ATOM   2519  HG1 GLU A 170      45.080  34.510  22.050  1.00  0.00           H  
ATOM   2520  HG2 GLU A 170      45.140  33.090  23.170  1.00  0.00           H  
ATOM   2521  N   ILE A 171      45.700  34.810  25.710  1.00  0.00           N  
ATOM   2522  CA  ILE A 171      44.760  35.530  26.590  1.00  0.00           C  
ATOM   2523  C   ILE A 171      45.250  36.800  27.180  1.00  0.00           C  
ATOM   2524  O   ILE A 171      44.510  37.770  27.180  1.00  0.00           O  
ATOM   2525  CB  ILE A 171      44.280  34.590  27.720  1.00  0.00           C  
ATOM   2526  CG1 ILE A 171      43.300  33.560  27.250  1.00  0.00           C  
ATOM   2527  CG2 ILE A 171      43.680  35.340  28.940  1.00  0.00           C  
ATOM   2528  CD  ILE A 171      41.940  34.210  26.810  1.00  0.00           C  
ATOM   2529  HN  ILE A 171      45.980  33.900  26.000  1.00  0.00           H  
ATOM   2530  HA  ILE A 171      43.890  35.810  26.020  1.00  0.00           H  
ATOM   2531  HB  ILE A 171      45.210  34.110  28.110  1.00  0.00           H  
ATOM   2532 HG11 ILE A 171      43.130  32.840  28.090  1.00  0.00           H  
ATOM   2533 HG12 ILE A 171      43.820  33.010  26.440  1.00  0.00           H  
ATOM   2534 HG21 ILE A 171      42.840  36.040  28.750  1.00  0.00           H  
ATOM   2535 HG22 ILE A 171      43.200  34.660  29.670  1.00  0.00           H  
ATOM   2536 HG23 ILE A 171      44.470  35.880  29.500  1.00  0.00           H  
ATOM   2537  HD1 ILE A 171      41.960  35.010  26.040  1.00  0.00           H  
ATOM   2538  HD2 ILE A 171      41.270  33.390  26.490  1.00  0.00           H  
ATOM   2539  HD3 ILE A 171      41.320  34.500  27.680  1.00  0.00           H  
ATOM   2540  N   TYR A 172      46.490  36.790  27.620  1.00  0.00           N  
ATOM   2541  CA  TYR A 172      47.200  38.010  27.980  1.00  0.00           C  
ATOM   2542  C   TYR A 172      47.450  39.040  26.800  1.00  0.00           C  
ATOM   2543  O   TYR A 172      47.230  40.180  27.040  1.00  0.00           O  
ATOM   2544  CB  TYR A 172      48.600  37.710  28.690  1.00  0.00           C  
ATOM   2545  CG  TYR A 172      49.420  38.950  29.040  1.00  0.00           C  
ATOM   2546  CD1 TYR A 172      48.860  39.780  30.040  1.00  0.00           C  
ATOM   2547  CD2 TYR A 172      50.620  39.350  28.400  1.00  0.00           C  
ATOM   2548  CE1 TYR A 172      49.580  40.860  30.500  1.00  0.00           C  
ATOM   2549  CE2 TYR A 172      51.210  40.600  28.750  1.00  0.00           C  
ATOM   2550  CZ  TYR A 172      50.790  41.350  29.940  1.00  0.00           C  
ATOM   2551  OH  TYR A 172      51.520  42.360  30.550  1.00  0.00           O  
ATOM   2552  HN  TYR A 172      46.850  35.900  27.920  1.00  0.00           H  
ATOM   2553  HA  TYR A 172      46.570  38.410  28.760  1.00  0.00           H  
ATOM   2554  HB1 TYR A 172      49.090  37.030  27.970  1.00  0.00           H  
ATOM   2555  HB2 TYR A 172      48.480  37.090  29.590  1.00  0.00           H  
ATOM   2556  HD1 TYR A 172      47.980  39.490  30.570  1.00  0.00           H  
ATOM   2557  HD2 TYR A 172      51.110  38.840  27.580  1.00  0.00           H  
ATOM   2558  HE1 TYR A 172      49.150  41.300  31.390  1.00  0.00           H  
ATOM   2559  HE2 TYR A 172      52.070  40.820  28.140  1.00  0.00           H  
ATOM   2560  HH  TYR A 172      52.250  42.470  29.940  1.00  0.00           H  
ATOM   2561  N   TYR A 173      47.770  38.590  25.590  1.00  0.00           N  
ATOM   2562  CA  TYR A 173      47.890  39.500  24.440  1.00  0.00           C  
ATOM   2563  C   TYR A 173      46.630  40.240  24.120  1.00  0.00           C  
ATOM   2564  O   TYR A 173      46.580  41.440  24.190  1.00  0.00           O  
ATOM   2565  CB  TYR A 173      48.570  38.600  23.320  1.00  0.00           C  
ATOM   2566  CG  TYR A 173      49.220  39.340  22.190  1.00  0.00           C  
ATOM   2567  CD1 TYR A 173      50.460  39.960  22.430  1.00  0.00           C  
ATOM   2568  CD2 TYR A 173      48.640  39.230  20.940  1.00  0.00           C  
ATOM   2569  CE1 TYR A 173      51.250  40.210  21.340  1.00  0.00           C  
ATOM   2570  CE2 TYR A 173      49.340  39.680  19.820  1.00  0.00           C  
ATOM   2571  CZ  TYR A 173      50.650  40.130  20.040  1.00  0.00           C  
ATOM   2572  OH  TYR A 173      51.400  40.490  18.920  1.00  0.00           O  
ATOM   2573  HN  TYR A 173      47.990  37.610  25.550  1.00  0.00           H  
ATOM   2574  HA  TYR A 173      48.650  40.230  24.680  1.00  0.00           H  
ATOM   2575  HB1 TYR A 173      47.890  37.840  22.890  1.00  0.00           H  
ATOM   2576  HB2 TYR A 173      49.480  38.120  23.760  1.00  0.00           H  
ATOM   2577  HD1 TYR A 173      50.940  40.030  23.390  1.00  0.00           H  
ATOM   2578  HD2 TYR A 173      47.690  38.730  20.760  1.00  0.00           H  
ATOM   2579  HE1 TYR A 173      52.310  40.390  21.450  1.00  0.00           H  
ATOM   2580  HE2 TYR A 173      48.900  39.530  18.850  1.00  0.00           H  
ATOM   2581  HH  TYR A 173      50.830  40.540  18.150  1.00  0.00           H  
ATOM   2582  N   LYS A 174      45.550  39.430  24.020  1.00  0.00           N  
ATOM   2583  CA  LYS A 174      44.240  39.900  24.050  1.00  0.00           C  
ATOM   2584  C   LYS A 174      43.820  40.870  25.200  1.00  0.00           C  
ATOM   2585  O   LYS A 174      43.150  41.850  25.000  1.00  0.00           O  
ATOM   2586  CB  LYS A 174      43.200  38.670  23.990  1.00  0.00           C  
ATOM   2587  CG  LYS A 174      41.800  39.080  23.700  1.00  0.00           C  
ATOM   2588  CD  LYS A 174      41.570  39.800  22.320  1.00  0.00           C  
ATOM   2589  CE  LYS A 174      40.220  40.000  21.790  1.00  0.00           C  
ATOM   2590  NZ  LYS A 174      40.370  40.600  20.480  1.00  0.00           N1+
ATOM   2591  HN  LYS A 174      45.650  38.440  24.060  1.00  0.00           H  
ATOM   2592  HA  LYS A 174      44.150  40.510  23.160  1.00  0.00           H  
ATOM   2593  HB1 LYS A 174      43.400  38.110  24.940  1.00  0.00           H  
ATOM   2594  HB2 LYS A 174      43.510  38.000  23.150  1.00  0.00           H  
ATOM   2595  HG1 LYS A 174      41.430  39.820  24.460  1.00  0.00           H  
ATOM   2596  HG2 LYS A 174      41.180  38.170  23.580  1.00  0.00           H  
ATOM   2597  HD1 LYS A 174      41.970  40.830  22.360  1.00  0.00           H  
ATOM   2598  HD2 LYS A 174      42.160  39.140  21.650  1.00  0.00           H  
ATOM   2599  HE1 LYS A 174      39.630  40.650  22.460  1.00  0.00           H  
ATOM   2600  HE2 LYS A 174      39.680  39.030  21.780  1.00  0.00           H  
ATOM   2601  HZ1 LYS A 174      40.840  41.520  20.530  1.00  0.00           H  
ATOM   2602  HZ2 LYS A 174      40.840  39.930  19.830  1.00  0.00           H  
ATOM   2603  HZ3 LYS A 174      39.490  40.760  19.950  1.00  0.00           H  
ATOM   2604  N   HIS A 175      44.260  40.610  26.480  1.00  0.00           N  
ATOM   2605  CA  HIS A 175      44.070  41.430  27.680  1.00  0.00           C  
ATOM   2606  C   HIS A 175      44.660  42.800  27.530  1.00  0.00           C  
ATOM   2607  O   HIS A 175      43.970  43.740  27.800  1.00  0.00           O  
ATOM   2608  CB  HIS A 175      44.620  40.720  28.960  1.00  0.00           C  
ATOM   2609  CG  HIS A 175      44.650  41.580  30.150  1.00  0.00           C  
ATOM   2610  CD2 HIS A 175      45.630  41.790  31.040  1.00  0.00           C  
ATOM   2611  ND1 HIS A 175      43.510  42.140  30.650  1.00  0.00           N  
ATOM   2612  CE1 HIS A 175      43.850  42.650  31.830  1.00  0.00           C  
ATOM   2613  NE2 HIS A 175      45.080  42.370  32.140  1.00  0.00           N  
ATOM   2614  HN  HIS A 175      44.730  39.750  26.630  1.00  0.00           H  
ATOM   2615  HA  HIS A 175      43.010  41.580  27.790  1.00  0.00           H  
ATOM   2616  HB1 HIS A 175      45.640  40.330  28.800  1.00  0.00           H  
ATOM   2617  HB2 HIS A 175      43.990  39.860  29.280  1.00  0.00           H  
ATOM   2618  HD2 HIS A 175      46.700  41.740  30.910  1.00  0.00           H  
ATOM   2619  HE1 HIS A 175      43.120  43.090  32.500  1.00  0.00           H  
ATOM   2620  HE2 HIS A 175      45.600  42.410  33.010  1.00  0.00           H  
ATOM   2621  N   VAL A 176      45.940  42.910  27.120  1.00  0.00           N  
ATOM   2622  CA  VAL A 176      46.640  44.150  27.050  1.00  0.00           C  
ATOM   2623  C   VAL A 176      46.180  44.990  25.870  1.00  0.00           C  
ATOM   2624  O   VAL A 176      46.180  46.190  25.980  1.00  0.00           O  
ATOM   2625  CB  VAL A 176      48.150  44.070  27.070  1.00  0.00           C  
ATOM   2626  CG1 VAL A 176      48.620  43.350  28.350  1.00  0.00           C  
ATOM   2627  CG2 VAL A 176      48.660  43.340  25.830  1.00  0.00           C  
ATOM   2628  HN  VAL A 176      46.340  42.010  26.990  1.00  0.00           H  
ATOM   2629  HA  VAL A 176      46.390  44.690  27.950  1.00  0.00           H  
ATOM   2630  HB  VAL A 176      48.560  45.110  27.130  1.00  0.00           H  
ATOM   2631 HG11 VAL A 176      49.740  43.330  28.320  1.00  0.00           H  
ATOM   2632 HG12 VAL A 176      48.390  43.900  29.290  1.00  0.00           H  
ATOM   2633 HG13 VAL A 176      48.300  42.290  28.430  1.00  0.00           H  
ATOM   2634 HG21 VAL A 176      48.390  43.790  24.850  1.00  0.00           H  
ATOM   2635 HG22 VAL A 176      49.740  43.090  25.880  1.00  0.00           H  
ATOM   2636 HG23 VAL A 176      48.130  42.360  25.820  1.00  0.00           H  
ATOM   2637  N   HIS A 177      45.670  44.330  24.830  1.00  0.00           N  
ATOM   2638  CA  HIS A 177      44.870  44.870  23.710  1.00  0.00           C  
ATOM   2639  C   HIS A 177      43.460  45.350  24.080  1.00  0.00           C  
ATOM   2640  O   HIS A 177      42.930  46.310  23.530  1.00  0.00           O  
ATOM   2641  CB  HIS A 177      44.710  43.700  22.680  1.00  0.00           C  
ATOM   2642  CG  HIS A 177      45.840  43.580  21.660  1.00  0.00           C  
ATOM   2643  CD2 HIS A 177      46.210  42.450  21.030  1.00  0.00           C  
ATOM   2644  ND1 HIS A 177      46.610  44.650  21.150  1.00  0.00           N  
ATOM   2645  CE1 HIS A 177      47.490  44.030  20.420  1.00  0.00           C  
ATOM   2646  NE2 HIS A 177      47.250  42.750  20.230  1.00  0.00           N  
ATOM   2647  HN  HIS A 177      45.850  43.350  24.850  1.00  0.00           H  
ATOM   2648  HA  HIS A 177      45.350  45.760  23.330  1.00  0.00           H  
ATOM   2649  HB1 HIS A 177      43.710  43.780  22.180  1.00  0.00           H  
ATOM   2650  HB2 HIS A 177      44.740  42.810  23.340  1.00  0.00           H  
ATOM   2651  HD2 HIS A 177      45.720  41.510  21.230  1.00  0.00           H  
ATOM   2652  HE1 HIS A 177      48.100  44.630  19.730  1.00  0.00           H  
ATOM   2653  HE2 HIS A 177      47.670  42.120  19.560  1.00  0.00           H  
ATOM   2654  N   CYS A 178      42.840  44.770  25.100  1.00  0.00           N  
ATOM   2655  CA  CYS A 178      41.530  45.170  25.510  1.00  0.00           C  
ATOM   2656  C   CYS A 178      41.640  45.990  26.830  1.00  0.00           C  
ATOM   2657  O   CYS A 178      40.600  46.420  27.340  1.00  0.00           O  
ATOM   2658  CB  CYS A 178      40.760  43.870  25.750  1.00  0.00           C  
ATOM   2659  SG  CYS A 178      40.500  42.990  24.220  1.00  0.00           S  
ATOM   2660  HN  CYS A 178      43.230  43.960  25.560  1.00  0.00           H  
ATOM   2661  HA  CYS A 178      41.060  45.780  24.760  1.00  0.00           H  
ATOM   2662  HB1 CYS A 178      39.790  43.930  26.300  1.00  0.00           H  
ATOM   2663  HB2 CYS A 178      41.480  43.340  26.420  1.00  0.00           H  
ATOM   2664  HG1 CYS A 178      41.780  42.770  24.050  1.00  0.00           H  
ATOM   2665  N   ARG A 179      42.860  46.310  27.360  1.00  0.00           N  
ATOM   2666  CA  ARG A 179      43.000  47.320  28.440  1.00  0.00           C  
ATOM   2667  C   ARG A 179      43.930  48.430  28.050  1.00  0.00           C  
ATOM   2668  O   ARG A 179      44.530  49.130  28.820  1.00  0.00           O  
ATOM   2669  CB  ARG A 179      43.380  46.710  29.860  1.00  0.00           C  
ATOM   2670  CG  ARG A 179      42.080  46.050  30.510  1.00  0.00           C  
ATOM   2671  CD  ARG A 179      40.910  46.970  30.890  1.00  0.00           C  
ATOM   2672  NE  ARG A 179      41.490  47.810  31.960  1.00  0.00           N  
ATOM   2673  CZ  ARG A 179      40.750  48.230  32.960  1.00  0.00           C  
ATOM   2674  NH1 ARG A 179      39.480  48.000  33.230  1.00  0.00           N1+
ATOM   2675  NH2 ARG A 179      41.390  48.890  33.920  1.00  0.00           N  
ATOM   2676  HN  ARG A 179      43.610  45.700  27.120  1.00  0.00           H  
ATOM   2677  HA  ARG A 179      42.100  47.890  28.510  1.00  0.00           H  
ATOM   2678  HB1 ARG A 179      43.540  47.630  30.470  1.00  0.00           H  
ATOM   2679  HB2 ARG A 179      44.210  45.980  29.780  1.00  0.00           H  
ATOM   2680  HG1 ARG A 179      42.310  45.380  31.370  1.00  0.00           H  
ATOM   2681  HG2 ARG A 179      41.840  45.310  29.720  1.00  0.00           H  
ATOM   2682  HD1 ARG A 179      40.060  46.430  31.350  1.00  0.00           H  
ATOM   2683  HD2 ARG A 179      40.440  47.590  30.090  1.00  0.00           H  
ATOM   2684  HE  ARG A 179      42.460  47.890  32.180  1.00  0.00           H  
ATOM   2685 HH11 ARG A 179      38.900  47.650  32.490  1.00  0.00           H  
ATOM   2686 HH12 ARG A 179      39.160  48.230  34.140  1.00  0.00           H  
ATOM   2687 HH21 ARG A 179      42.360  49.130  33.840  1.00  0.00           H  
ATOM   2688 HH22 ARG A 179      40.950  48.990  34.820  1.00  0.00           H  
ATOM   2689  N   GLY A 180      44.120  48.630  26.700  1.00  0.00           N  
ATOM   2690  CA  GLY A 180      44.770  49.810  26.120  1.00  0.00           C  
ATOM   2691  C   GLY A 180      46.180  49.980  26.530  1.00  0.00           C  
ATOM   2692  O   GLY A 180      46.660  51.100  26.740  1.00  0.00           O  
ATOM   2693  HN  GLY A 180      43.600  48.060  26.070  1.00  0.00           H  
ATOM   2694  HA1 GLY A 180      44.750  49.840  25.050  1.00  0.00           H  
ATOM   2695  HA2 GLY A 180      44.170  50.630  26.510  1.00  0.00           H  
ATOM   2696  N   GLY A 181      46.910  48.850  26.660  1.00  0.00           N  
ATOM   2697  CA  GLY A 181      48.350  48.840  26.910  1.00  0.00           C  
ATOM   2698  C   GLY A 181      48.650  47.910  28.070  1.00  0.00           C  
ATOM   2699  O   GLY A 181      47.640  47.400  28.600  1.00  0.00           O  
ATOM   2700  HN  GLY A 181      46.520  47.940  26.550  1.00  0.00           H  
ATOM   2701  HA1 GLY A 181      48.950  48.570  26.060  1.00  0.00           H  
ATOM   2702  HA2 GLY A 181      48.640  49.840  27.200  1.00  0.00           H  
ATOM   2703  N   CYS A 182      49.890  47.650  28.340  1.00  0.00           N  
ATOM   2704  CA  CYS A 182      50.290  46.880  29.530  1.00  0.00           C  
ATOM   2705  C   CYS A 182      49.420  46.980  30.780  1.00  0.00           C  
ATOM   2706  O   CYS A 182      49.100  48.090  31.200  1.00  0.00           O  
ATOM   2707  CB  CYS A 182      51.680  47.310  29.940  1.00  0.00           C  
ATOM   2708  SG  CYS A 182      52.550  46.070  31.050  1.00  0.00           S  
ATOM   2709  HN  CYS A 182      50.600  48.020  27.750  1.00  0.00           H  
ATOM   2710  HA  CYS A 182      50.270  45.880  29.130  1.00  0.00           H  
ATOM   2711  HB1 CYS A 182      51.670  48.320  30.380  1.00  0.00           H  
ATOM   2712  HB2 CYS A 182      52.320  47.380  29.030  1.00  0.00           H  
ATOM   2713  N   SER A 183      49.050  45.770  31.400  1.00  0.00           N  
ATOM   2714  CA  SER A 183      48.310  45.670  32.650  1.00  0.00           C  
ATOM   2715  C   SER A 183      48.680  44.490  33.530  1.00  0.00           C  
ATOM   2716  O   SER A 183      49.160  43.480  32.970  1.00  0.00           O  
ATOM   2717  CB  SER A 183      46.750  45.750  32.390  1.00  0.00           C  
ATOM   2718  OG  SER A 183      45.930  45.820  33.620  1.00  0.00           O  
ATOM   2719  HN  SER A 183      49.410  44.960  30.940  1.00  0.00           H  
ATOM   2720  HA  SER A 183      48.470  46.510  33.310  1.00  0.00           H  
ATOM   2721  HB1 SER A 183      46.330  45.030  31.650  1.00  0.00           H  
ATOM   2722  HB2 SER A 183      46.680  46.690  31.770  1.00  0.00           H  
ATOM   2723  HG1 SER A 183      45.980  44.920  33.940  1.00  0.00           H  
ATOM   2724  N   VAL A 184      48.360  44.460  34.850  1.00  0.00           N  
ATOM   2725  CA  VAL A 184      48.510  43.420  35.770  1.00  0.00           C  
ATOM   2726  C   VAL A 184      47.690  42.240  35.210  1.00  0.00           C  
ATOM   2727  O   VAL A 184      46.690  42.430  34.530  1.00  0.00           O  
ATOM   2728  CB  VAL A 184      48.070  43.840  37.150  1.00  0.00           C  
ATOM   2729  CG1 VAL A 184      48.270  42.760  38.210  1.00  0.00           C  
ATOM   2730  CG2 VAL A 184      49.060  44.970  37.620  1.00  0.00           C  
ATOM   2731  HN  VAL A 184      47.970  45.340  35.110  1.00  0.00           H  
ATOM   2732  HA  VAL A 184      49.540  43.180  35.920  1.00  0.00           H  
ATOM   2733  HB  VAL A 184      47.010  44.180  37.270  1.00  0.00           H  
ATOM   2734 HG11 VAL A 184      49.310  42.400  38.260  1.00  0.00           H  
ATOM   2735 HG12 VAL A 184      47.980  43.180  39.200  1.00  0.00           H  
ATOM   2736 HG13 VAL A 184      47.560  41.940  37.990  1.00  0.00           H  
ATOM   2737 HG21 VAL A 184      48.940  45.900  37.040  1.00  0.00           H  
ATOM   2738 HG22 VAL A 184      48.890  45.290  38.680  1.00  0.00           H  
ATOM   2739 HG23 VAL A 184      50.140  44.750  37.500  1.00  0.00           H  
ATOM   2740  N   PHE A 185      48.130  41.040  35.520  1.00  0.00           N  
ATOM   2741  CA  PHE A 185      47.660  39.770  35.080  1.00  0.00           C  
ATOM   2742  C   PHE A 185      48.470  38.750  35.820  1.00  0.00           C  
ATOM   2743  O   PHE A 185      49.730  38.780  35.830  1.00  0.00           O  
ATOM   2744  CB  PHE A 185      47.850  39.690  33.560  1.00  0.00           C  
ATOM   2745  CG  PHE A 185      47.140  38.520  32.920  1.00  0.00           C  
ATOM   2746  CD1 PHE A 185      47.810  37.290  32.790  1.00  0.00           C  
ATOM   2747  CD2 PHE A 185      45.810  38.600  32.450  1.00  0.00           C  
ATOM   2748  CE1 PHE A 185      47.260  36.180  32.130  1.00  0.00           C  
ATOM   2749  CE2 PHE A 185      45.180  37.490  31.860  1.00  0.00           C  
ATOM   2750  CZ  PHE A 185      45.940  36.300  31.680  1.00  0.00           C  
ATOM   2751  HN  PHE A 185      48.980  40.990  36.040  1.00  0.00           H  
ATOM   2752  HA  PHE A 185      46.650  39.690  35.420  1.00  0.00           H  
ATOM   2753  HB1 PHE A 185      48.930  39.740  33.350  1.00  0.00           H  
ATOM   2754  HB2 PHE A 185      47.340  40.560  33.080  1.00  0.00           H  
ATOM   2755  HD1 PHE A 185      48.790  37.220  33.230  1.00  0.00           H  
ATOM   2756  HD2 PHE A 185      45.270  39.540  32.480  1.00  0.00           H  
ATOM   2757  HE1 PHE A 185      47.830  35.270  31.980  1.00  0.00           H  
ATOM   2758  HE2 PHE A 185      44.180  37.490  31.460  1.00  0.00           H  
ATOM   2759  HZ  PHE A 185      45.460  35.420  31.280  1.00  0.00           H  
ATOM   2760  N   PHE A 186      47.780  37.790  36.340  1.00  0.00           N  
ATOM   2761  CA  PHE A 186      48.230  36.550  36.970  1.00  0.00           C  
ATOM   2762  C   PHE A 186      47.700  35.320  36.280  1.00  0.00           C  
ATOM   2763  O   PHE A 186      46.450  35.090  36.280  1.00  0.00           O  
ATOM   2764  CB  PHE A 186      48.060  36.600  38.550  1.00  0.00           C  
ATOM   2765  CG  PHE A 186      48.730  37.780  39.120  1.00  0.00           C  
ATOM   2766  CD1 PHE A 186      47.960  38.710  39.830  1.00  0.00           C  
ATOM   2767  CD2 PHE A 186      50.100  38.040  39.030  1.00  0.00           C  
ATOM   2768  CE1 PHE A 186      48.540  39.910  40.300  1.00  0.00           C  
ATOM   2769  CE2 PHE A 186      50.710  39.100  39.620  1.00  0.00           C  
ATOM   2770  CZ  PHE A 186      49.930  40.000  40.300  1.00  0.00           C  
ATOM   2771  HN  PHE A 186      46.780  37.860  36.320  1.00  0.00           H  
ATOM   2772  HA  PHE A 186      49.300  36.450  36.830  1.00  0.00           H  
ATOM   2773  HB1 PHE A 186      48.440  35.650  38.990  1.00  0.00           H  
ATOM   2774  HB2 PHE A 186      46.970  36.650  38.790  1.00  0.00           H  
ATOM   2775  HD1 PHE A 186      46.890  38.580  39.870  1.00  0.00           H  
ATOM   2776  HD2 PHE A 186      50.760  37.310  38.570  1.00  0.00           H  
ATOM   2777  HE1 PHE A 186      47.990  40.730  40.740  1.00  0.00           H  
ATOM   2778  HE2 PHE A 186      51.790  39.160  39.580  1.00  0.00           H  
ATOM   2779  HZ  PHE A 186      50.310  40.870  40.820  1.00  0.00           H  
ATOM   2780  N   SER A 187      48.610  34.550  35.640  1.00  0.00           N  
ATOM   2781  CA  SER A 187      48.190  33.210  35.060  1.00  0.00           C  
ATOM   2782  C   SER A 187      48.300  32.150  36.150  1.00  0.00           C  
ATOM   2783  O   SER A 187      49.020  32.340  37.160  1.00  0.00           O  
ATOM   2784  CB  SER A 187      48.970  32.900  33.770  1.00  0.00           C  
ATOM   2785  OG  SER A 187      48.770  31.570  33.350  1.00  0.00           O  
ATOM   2786  HN  SER A 187      49.590  34.690  35.600  1.00  0.00           H  
ATOM   2787  HA  SER A 187      47.160  33.390  34.790  1.00  0.00           H  
ATOM   2788  HB1 SER A 187      50.070  33.010  33.930  1.00  0.00           H  
ATOM   2789  HB2 SER A 187      48.740  33.570  32.910  1.00  0.00           H  
ATOM   2790  HG1 SER A 187      47.870  31.290  33.170  1.00  0.00           H  
ATOM   2791  N   LYS A 188      47.480  31.110  35.990  1.00  0.00           N  
ATOM   2792  CA  LYS A 188      47.100  30.290  37.130  1.00  0.00           C  
ATOM   2793  C   LYS A 188      48.050  29.880  38.200  1.00  0.00           C  
ATOM   2794  O   LYS A 188      47.860  30.080  39.420  1.00  0.00           O  
ATOM   2795  CB  LYS A 188      46.380  29.050  36.600  1.00  0.00           C  
ATOM   2796  CG  LYS A 188      45.950  27.950  37.580  1.00  0.00           C  
ATOM   2797  CD  LYS A 188      45.080  26.870  36.910  1.00  0.00           C  
ATOM   2798  CE  LYS A 188      45.700  26.210  35.620  1.00  0.00           C  
ATOM   2799  NZ  LYS A 188      44.720  25.140  35.190  1.00  0.00           N1+
ATOM   2800  HN  LYS A 188      47.100  30.950  35.080  1.00  0.00           H  
ATOM   2801  HA  LYS A 188      46.260  30.750  37.610  1.00  0.00           H  
ATOM   2802  HB1 LYS A 188      46.970  28.640  35.750  1.00  0.00           H  
ATOM   2803  HB2 LYS A 188      45.380  29.390  36.250  1.00  0.00           H  
ATOM   2804  HG1 LYS A 188      45.250  28.480  38.240  1.00  0.00           H  
ATOM   2805  HG2 LYS A 188      46.810  27.500  38.130  1.00  0.00           H  
ATOM   2806  HD1 LYS A 188      44.980  26.060  37.660  1.00  0.00           H  
ATOM   2807  HD2 LYS A 188      44.080  27.310  36.670  1.00  0.00           H  
ATOM   2808  HE1 LYS A 188      46.680  25.770  35.840  1.00  0.00           H  
ATOM   2809  HE2 LYS A 188      45.840  26.980  34.820  1.00  0.00           H  
ATOM   2810  HZ1 LYS A 188      45.110  24.600  34.390  1.00  0.00           H  
ATOM   2811  HZ2 LYS A 188      44.500  24.470  35.960  1.00  0.00           H  
ATOM   2812  HZ3 LYS A 188      43.880  25.610  34.800  1.00  0.00           H  
ATOM   2813  N   ILE A 189      49.240  29.290  37.800  1.00  0.00           N  
ATOM   2814  CA  ILE A 189      50.310  29.040  38.730  1.00  0.00           C  
ATOM   2815  C   ILE A 189      50.920  30.260  39.410  1.00  0.00           C  
ATOM   2816  O   ILE A 189      51.020  30.260  40.630  1.00  0.00           O  
ATOM   2817  CB  ILE A 189      51.460  28.300  37.930  1.00  0.00           C  
ATOM   2818  CG1 ILE A 189      50.950  27.000  37.250  1.00  0.00           C  
ATOM   2819  CG2 ILE A 189      52.570  28.010  39.000  1.00  0.00           C  
ATOM   2820  CD  ILE A 189      50.070  26.130  38.140  1.00  0.00           C  
ATOM   2821  HN  ILE A 189      49.520  29.360  36.850  1.00  0.00           H  
ATOM   2822  HA  ILE A 189      49.890  28.490  39.550  1.00  0.00           H  
ATOM   2823  HB  ILE A 189      51.950  29.010  37.240  1.00  0.00           H  
ATOM   2824 HG11 ILE A 189      51.800  26.410  36.840  1.00  0.00           H  
ATOM   2825 HG12 ILE A 189      50.340  27.260  36.370  1.00  0.00           H  
ATOM   2826 HG21 ILE A 189      52.050  27.710  39.930  1.00  0.00           H  
ATOM   2827 HG22 ILE A 189      53.240  27.170  38.690  1.00  0.00           H  
ATOM   2828 HG23 ILE A 189      53.210  28.890  39.250  1.00  0.00           H  
ATOM   2829  HD1 ILE A 189      50.730  25.850  38.980  1.00  0.00           H  
ATOM   2830  HD2 ILE A 189      49.190  26.650  38.570  1.00  0.00           H  
ATOM   2831  HD3 ILE A 189      49.650  25.250  37.600  1.00  0.00           H  
ATOM   2832  N   SER A 190      51.200  31.400  38.780  1.00  0.00           N  
ATOM   2833  CA  SER A 190      51.490  32.680  39.380  1.00  0.00           C  
ATOM   2834  C   SER A 190      50.430  33.190  40.300  1.00  0.00           C  
ATOM   2835  O   SER A 190      50.780  33.710  41.340  1.00  0.00           O  
ATOM   2836  CB  SER A 190      52.020  33.790  38.450  1.00  0.00           C  
ATOM   2837  OG  SER A 190      53.310  33.490  37.970  1.00  0.00           O  
ATOM   2838  HN  SER A 190      51.060  31.490  37.800  1.00  0.00           H  
ATOM   2839  HA  SER A 190      52.350  32.450  39.980  1.00  0.00           H  
ATOM   2840  HB1 SER A 190      52.130  34.720  39.050  1.00  0.00           H  
ATOM   2841  HB2 SER A 190      51.310  33.920  37.600  1.00  0.00           H  
ATOM   2842  HG1 SER A 190      53.280  32.760  37.350  1.00  0.00           H  
ATOM   2843  N   GLY A 191      49.140  33.090  39.950  1.00  0.00           N  
ATOM   2844  CA  GLY A 191      48.040  33.480  40.750  1.00  0.00           C  
ATOM   2845  C   GLY A 191      47.780  32.660  41.960  1.00  0.00           C  
ATOM   2846  O   GLY A 191      47.570  33.180  43.070  1.00  0.00           O  
ATOM   2847  HN  GLY A 191      49.070  32.760  39.020  1.00  0.00           H  
ATOM   2848  HA1 GLY A 191      48.240  34.470  41.130  1.00  0.00           H  
ATOM   2849  HA2 GLY A 191      47.120  33.510  40.190  1.00  0.00           H  
ATOM   2850  N   VAL A 192      47.850  31.300  41.840  1.00  0.00           N  
ATOM   2851  CA  VAL A 192      48.130  30.410  42.990  1.00  0.00           C  
ATOM   2852  C   VAL A 192      49.380  30.780  43.810  1.00  0.00           C  
ATOM   2853  O   VAL A 192      49.340  30.860  45.040  1.00  0.00           O  
ATOM   2854  CB  VAL A 192      48.180  28.950  42.580  1.00  0.00           C  
ATOM   2855  CG1 VAL A 192      48.470  28.020  43.820  1.00  0.00           C  
ATOM   2856  CG2 VAL A 192      46.780  28.470  42.000  1.00  0.00           C  
ATOM   2857  HN  VAL A 192      47.830  30.870  40.950  1.00  0.00           H  
ATOM   2858  HA  VAL A 192      47.250  30.370  43.610  1.00  0.00           H  
ATOM   2859  HB  VAL A 192      48.880  28.730  41.750  1.00  0.00           H  
ATOM   2860 HG11 VAL A 192      48.720  27.020  43.390  1.00  0.00           H  
ATOM   2861 HG12 VAL A 192      49.200  28.380  44.590  1.00  0.00           H  
ATOM   2862 HG13 VAL A 192      47.510  27.970  44.390  1.00  0.00           H  
ATOM   2863 HG21 VAL A 192      46.570  28.940  41.010  1.00  0.00           H  
ATOM   2864 HG22 VAL A 192      46.960  27.390  41.790  1.00  0.00           H  
ATOM   2865 HG23 VAL A 192      45.970  28.580  42.740  1.00  0.00           H  
ATOM   2866  N   LEU A 193      50.630  31.020  43.180  1.00  0.00           N  
ATOM   2867  CA  LEU A 193      51.800  31.360  44.010  1.00  0.00           C  
ATOM   2868  C   LEU A 193      51.640  32.580  44.840  1.00  0.00           C  
ATOM   2869  O   LEU A 193      51.960  32.750  46.020  1.00  0.00           O  
ATOM   2870  CB  LEU A 193      52.970  31.580  43.060  1.00  0.00           C  
ATOM   2871  CG  LEU A 193      54.250  32.100  43.700  1.00  0.00           C  
ATOM   2872  CD1 LEU A 193      54.840  31.090  44.670  1.00  0.00           C  
ATOM   2873  CD2 LEU A 193      55.140  32.590  42.580  1.00  0.00           C  
ATOM   2874  HN  LEU A 193      50.790  31.020  42.200  1.00  0.00           H  
ATOM   2875  HA  LEU A 193      51.870  30.540  44.710  1.00  0.00           H  
ATOM   2876  HB1 LEU A 193      52.670  32.380  42.350  1.00  0.00           H  
ATOM   2877  HB2 LEU A 193      53.250  30.630  42.560  1.00  0.00           H  
ATOM   2878  HG  LEU A 193      54.030  33.030  44.260  1.00  0.00           H  
ATOM   2879 HD11 LEU A 193      55.150  30.150  44.160  1.00  0.00           H  
ATOM   2880 HD12 LEU A 193      55.750  31.620  45.020  1.00  0.00           H  
ATOM   2881 HD13 LEU A 193      54.070  30.860  45.430  1.00  0.00           H  
ATOM   2882 HD21 LEU A 193      55.600  31.750  42.040  1.00  0.00           H  
ATOM   2883 HD22 LEU A 193      54.700  33.200  41.750  1.00  0.00           H  
ATOM   2884 HD23 LEU A 193      55.860  33.310  43.020  1.00  0.00           H  
ATOM   2885  N   THR A 194      51.050  33.610  44.190  1.00  0.00           N  
ATOM   2886  CA  THR A 194      50.710  34.920  44.730  1.00  0.00           C  
ATOM   2887  C   THR A 194      49.760  34.790  45.840  1.00  0.00           C  
ATOM   2888  O   THR A 194      49.970  35.450  46.880  1.00  0.00           O  
ATOM   2889  CB  THR A 194      50.040  35.780  43.650  1.00  0.00           C  
ATOM   2890  CG2 THR A 194      49.520  37.140  44.220  1.00  0.00           C  
ATOM   2891  OG1 THR A 194      51.030  36.090  42.720  1.00  0.00           O  
ATOM   2892  HN  THR A 194      50.930  33.630  43.210  1.00  0.00           H  
ATOM   2893  HA  THR A 194      51.650  35.390  44.970  1.00  0.00           H  
ATOM   2894  HB  THR A 194      49.180  35.230  43.210  1.00  0.00           H  
ATOM   2895  HG1 THR A 194      51.090  35.300  42.180  1.00  0.00           H  
ATOM   2896 HG21 THR A 194      48.710  37.020  44.970  1.00  0.00           H  
ATOM   2897 HG22 THR A 194      50.350  37.610  44.780  1.00  0.00           H  
ATOM   2898 HG23 THR A 194      49.200  37.740  43.340  1.00  0.00           H  
ATOM   2899  N   PHE A 195      48.680  33.920  45.700  1.00  0.00           N  
ATOM   2900  CA  PHE A 195      47.780  33.630  46.800  1.00  0.00           C  
ATOM   2901  C   PHE A 195      48.470  33.040  48.060  1.00  0.00           C  
ATOM   2902  O   PHE A 195      48.290  33.490  49.160  1.00  0.00           O  
ATOM   2903  CB  PHE A 195      46.670  32.530  46.370  1.00  0.00           C  
ATOM   2904  CG  PHE A 195      45.790  31.790  47.420  1.00  0.00           C  
ATOM   2905  CD1 PHE A 195      44.630  32.440  47.890  1.00  0.00           C  
ATOM   2906  CD2 PHE A 195      46.250  30.580  47.980  1.00  0.00           C  
ATOM   2907  CE1 PHE A 195      43.780  31.680  48.670  1.00  0.00           C  
ATOM   2908  CE2 PHE A 195      45.400  29.930  48.940  1.00  0.00           C  
ATOM   2909  CZ  PHE A 195      44.160  30.400  49.180  1.00  0.00           C  
ATOM   2910  HN  PHE A 195      48.430  33.580  44.780  1.00  0.00           H  
ATOM   2911  HA  PHE A 195      47.180  34.460  47.130  1.00  0.00           H  
ATOM   2912  HB1 PHE A 195      47.120  31.740  45.730  1.00  0.00           H  
ATOM   2913  HB2 PHE A 195      45.910  32.920  45.660  1.00  0.00           H  
ATOM   2914  HD1 PHE A 195      44.220  33.380  47.540  1.00  0.00           H  
ATOM   2915  HD2 PHE A 195      47.200  30.120  47.790  1.00  0.00           H  
ATOM   2916  HE1 PHE A 195      42.840  32.020  49.060  1.00  0.00           H  
ATOM   2917  HE2 PHE A 195      45.620  29.030  49.490  1.00  0.00           H  
ATOM   2918  HZ  PHE A 195      43.620  29.840  49.910  1.00  0.00           H  
ATOM   2919  N   MET A 196      49.380  32.100  47.900  1.00  0.00           N  
ATOM   2920  CA  MET A 196      50.120  31.500  49.010  1.00  0.00           C  
ATOM   2921  C   MET A 196      51.000  32.480  49.670  1.00  0.00           C  
ATOM   2922  O   MET A 196      50.890  32.750  50.880  1.00  0.00           O  
ATOM   2923  CB  MET A 196      50.970  30.300  48.550  1.00  0.00           C  
ATOM   2924  CG  MET A 196      50.220  29.240  47.690  1.00  0.00           C  
ATOM   2925  SD  MET A 196      49.560  28.010  48.800  1.00  0.00           S  
ATOM   2926  CE  MET A 196      49.490  26.780  47.430  1.00  0.00           C  
ATOM   2927  HN  MET A 196      49.530  31.800  46.950  1.00  0.00           H  
ATOM   2928  HA  MET A 196      49.460  31.050  49.740  1.00  0.00           H  
ATOM   2929  HB1 MET A 196      51.580  29.820  49.350  1.00  0.00           H  
ATOM   2930  HB2 MET A 196      51.780  30.690  47.900  1.00  0.00           H  
ATOM   2931  HG1 MET A 196      50.960  28.820  46.980  1.00  0.00           H  
ATOM   2932  HG2 MET A 196      49.450  29.690  47.020  1.00  0.00           H  
ATOM   2933  HE1 MET A 196      48.830  27.090  46.600  1.00  0.00           H  
ATOM   2934  HE2 MET A 196      50.460  26.560  46.930  1.00  0.00           H  
ATOM   2935  HE3 MET A 196      49.180  25.780  47.800  1.00  0.00           H  
ATOM   2936  N   THR A 197      51.890  33.030  48.860  1.00  0.00           N  
ATOM   2937  CA  THR A 197      52.930  33.960  49.300  1.00  0.00           C  
ATOM   2938  C   THR A 197      52.520  35.260  49.970  1.00  0.00           C  
ATOM   2939  O   THR A 197      53.090  35.630  50.970  1.00  0.00           O  
ATOM   2940  CB  THR A 197      53.910  34.290  48.130  1.00  0.00           C  
ATOM   2941  CG2 THR A 197      55.210  34.880  48.550  1.00  0.00           C  
ATOM   2942  OG1 THR A 197      54.370  33.120  47.460  1.00  0.00           O  
ATOM   2943  HN  THR A 197      51.860  32.820  47.880  1.00  0.00           H  
ATOM   2944  HA  THR A 197      53.590  33.360  49.920  1.00  0.00           H  
ATOM   2945  HB  THR A 197      53.380  34.940  47.410  1.00  0.00           H  
ATOM   2946  HG1 THR A 197      53.620  32.810  46.950  1.00  0.00           H  
ATOM   2947 HG21 THR A 197      55.880  34.250  49.160  1.00  0.00           H  
ATOM   2948 HG22 THR A 197      55.820  35.130  47.650  1.00  0.00           H  
ATOM   2949 HG23 THR A 197      55.130  35.840  49.100  1.00  0.00           H  
ATOM   2950  N   SER A 198      51.420  35.960  49.520  1.00  0.00           N  
ATOM   2951  CA  SER A 198      51.060  37.280  50.050  1.00  0.00           C  
ATOM   2952  C   SER A 198      49.550  37.230  50.440  1.00  0.00           C  
ATOM   2953  O   SER A 198      48.940  38.290  50.530  1.00  0.00           O  
ATOM   2954  CB  SER A 198      51.080  38.410  48.960  1.00  0.00           C  
ATOM   2955  OG  SER A 198      50.980  39.720  49.510  1.00  0.00           O  
ATOM   2956  HN  SER A 198      50.830  35.560  48.820  1.00  0.00           H  
ATOM   2957  HA  SER A 198      51.660  37.570  50.900  1.00  0.00           H  
ATOM   2958  HB1 SER A 198      50.320  38.290  48.150  1.00  0.00           H  
ATOM   2959  HB2 SER A 198      52.060  38.350  48.460  1.00  0.00           H  
ATOM   2960  HG1 SER A 198      50.170  39.580  50.010  1.00  0.00           H  
ATOM   2961  N   PHE A 199      48.990  36.030  50.800  1.00  0.00           N  
ATOM   2962  CA  PHE A 199      47.680  36.170  51.340  1.00  0.00           C  
ATOM   2963  C   PHE A 199      47.500  35.070  52.260  1.00  0.00           C  
ATOM   2964  O   PHE A 199      47.530  35.220  53.500  1.00  0.00           O  
ATOM   2965  CB  PHE A 199      46.590  36.190  50.250  1.00  0.00           C  
ATOM   2966  CG  PHE A 199      45.230  36.140  50.850  1.00  0.00           C  
ATOM   2967  CD1 PHE A 199      44.670  37.100  51.640  1.00  0.00           C  
ATOM   2968  CD2 PHE A 199      44.510  34.920  50.590  1.00  0.00           C  
ATOM   2969  CE1 PHE A 199      43.380  36.960  52.010  1.00  0.00           C  
ATOM   2970  CE2 PHE A 199      43.250  34.740  51.040  1.00  0.00           C  
ATOM   2971  CZ  PHE A 199      42.710  35.790  51.830  1.00  0.00           C  
ATOM   2972  HN  PHE A 199      49.500  35.210  51.030  1.00  0.00           H  
ATOM   2973  HA  PHE A 199      47.510  37.060  51.920  1.00  0.00           H  
ATOM   2974  HB1 PHE A 199      46.770  35.350  49.550  1.00  0.00           H  
ATOM   2975  HB2 PHE A 199      46.630  37.190  49.760  1.00  0.00           H  
ATOM   2976  HD1 PHE A 199      45.160  38.040  51.830  1.00  0.00           H  
ATOM   2977  HD2 PHE A 199      45.060  34.180  50.010  1.00  0.00           H  
ATOM   2978  HE1 PHE A 199      42.990  37.710  52.670  1.00  0.00           H  
ATOM   2979  HE2 PHE A 199      42.630  33.870  50.870  1.00  0.00           H  
ATOM   2980  HZ  PHE A 199      41.690  35.610  52.130  1.00  0.00           H  
ATOM   2981  N   TYR A 200      47.470  33.770  51.780  1.00  0.00           N  
ATOM   2982  CA  TYR A 200      47.260  32.580  52.610  1.00  0.00           C  
ATOM   2983  C   TYR A 200      48.350  32.160  53.580  1.00  0.00           C  
ATOM   2984  O   TYR A 200      48.080  31.920  54.750  1.00  0.00           O  
ATOM   2985  CB  TYR A 200      46.780  31.470  51.740  1.00  0.00           C  
ATOM   2986  CG  TYR A 200      46.420  30.150  52.370  1.00  0.00           C  
ATOM   2987  CD1 TYR A 200      47.320  29.130  52.370  1.00  0.00           C  
ATOM   2988  CD2 TYR A 200      45.150  30.040  53.060  1.00  0.00           C  
ATOM   2989  CE1 TYR A 200      47.010  27.960  53.170  1.00  0.00           C  
ATOM   2990  CE2 TYR A 200      44.830  28.870  53.680  1.00  0.00           C  
ATOM   2991  CZ  TYR A 200      45.750  27.810  53.780  1.00  0.00           C  
ATOM   2992  OH  TYR A 200      45.280  26.700  54.470  1.00  0.00           O  
ATOM   2993  HN  TYR A 200      47.540  33.540  50.820  1.00  0.00           H  
ATOM   2994  HA  TYR A 200      46.420  32.810  53.250  1.00  0.00           H  
ATOM   2995  HB1 TYR A 200      47.560  31.240  50.980  1.00  0.00           H  
ATOM   2996  HB2 TYR A 200      45.840  31.770  51.230  1.00  0.00           H  
ATOM   2997  HD1 TYR A 200      48.350  29.370  52.180  1.00  0.00           H  
ATOM   2998  HD2 TYR A 200      44.400  30.830  53.060  1.00  0.00           H  
ATOM   2999  HE1 TYR A 200      47.770  27.200  53.250  1.00  0.00           H  
ATOM   3000  HE2 TYR A 200      43.910  28.620  54.180  1.00  0.00           H  
ATOM   3001  HH  TYR A 200      46.110  26.290  54.750  1.00  0.00           H  
ATOM   3002  N   ILE A 201      49.630  32.130  53.190  1.00  0.00           N  
ATOM   3003  CA  ILE A 201      50.660  31.790  54.200  1.00  0.00           C  
ATOM   3004  C   ILE A 201      50.850  32.830  55.360  1.00  0.00           C  
ATOM   3005  O   ILE A 201      50.680  32.490  56.530  1.00  0.00           O  
ATOM   3006  CB  ILE A 201      52.030  31.360  53.570  1.00  0.00           C  
ATOM   3007  CG1 ILE A 201      51.800  29.990  52.840  1.00  0.00           C  
ATOM   3008  CG2 ILE A 201      53.190  31.340  54.610  1.00  0.00           C  
ATOM   3009  CD  ILE A 201      51.220  28.830  53.650  1.00  0.00           C  
ATOM   3010  HN  ILE A 201      50.030  32.440  52.330  1.00  0.00           H  
ATOM   3011  HA  ILE A 201      50.300  30.950  54.780  1.00  0.00           H  
ATOM   3012  HB  ILE A 201      52.340  32.090  52.800  1.00  0.00           H  
ATOM   3013 HG11 ILE A 201      52.790  29.660  52.430  1.00  0.00           H  
ATOM   3014 HG12 ILE A 201      51.130  30.240  51.980  1.00  0.00           H  
ATOM   3015 HG21 ILE A 201      53.490  32.340  54.990  1.00  0.00           H  
ATOM   3016 HG22 ILE A 201      52.900  30.620  55.400  1.00  0.00           H  
ATOM   3017 HG23 ILE A 201      54.060  30.880  54.070  1.00  0.00           H  
ATOM   3018  HD1 ILE A 201      51.250  27.970  52.940  1.00  0.00           H  
ATOM   3019  HD2 ILE A 201      51.990  28.660  54.430  1.00  0.00           H  
ATOM   3020  HD3 ILE A 201      50.220  29.070  54.070  1.00  0.00           H  
ATOM   3021  N   PRO A 202      50.950  34.140  55.140  1.00  0.00           N  
ATOM   3022  CA  PRO A 202      51.150  35.170  56.200  1.00  0.00           C  
ATOM   3023  C   PRO A 202      49.840  35.300  56.960  1.00  0.00           C  
ATOM   3024  O   PRO A 202      49.800  35.350  58.200  1.00  0.00           O  
ATOM   3025  CB  PRO A 202      51.650  36.390  55.410  1.00  0.00           C  
ATOM   3026  CG  PRO A 202      51.150  36.220  53.990  1.00  0.00           C  
ATOM   3027  CD  PRO A 202      51.060  34.750  53.850  1.00  0.00           C  
ATOM   3028  HA  PRO A 202      51.980  34.890  56.840  1.00  0.00           H  
ATOM   3029  HB1 PRO A 202      52.750  36.520  55.370  1.00  0.00           H  
ATOM   3030  HB2 PRO A 202      51.280  37.350  55.820  1.00  0.00           H  
ATOM   3031  HG1 PRO A 202      51.850  36.640  53.240  1.00  0.00           H  
ATOM   3032  HG2 PRO A 202      50.160  36.720  53.850  1.00  0.00           H  
ATOM   3033  HD1 PRO A 202      52.040  34.450  53.410  1.00  0.00           H  
ATOM   3034  HD2 PRO A 202      50.160  34.530  53.230  1.00  0.00           H  
ATOM   3035  N   GLY A 203      48.670  35.180  56.270  1.00  0.00           N  
ATOM   3036  CA  GLY A 203      47.400  35.190  56.830  1.00  0.00           C  
ATOM   3037  C   GLY A 203      47.050  33.990  57.640  1.00  0.00           C  
ATOM   3038  O   GLY A 203      46.250  34.050  58.560  1.00  0.00           O  
ATOM   3039  HN  GLY A 203      48.690  35.020  55.290  1.00  0.00           H  
ATOM   3040  HA1 GLY A 203      47.180  36.080  57.400  1.00  0.00           H  
ATOM   3041  HA2 GLY A 203      46.760  35.160  55.950  1.00  0.00           H  
ATOM   3042  N   SER A 204      47.680  32.820  57.380  1.00  0.00           N  
ATOM   3043  CA  SER A 204      47.410  31.580  58.090  1.00  0.00           C  
ATOM   3044  C   SER A 204      48.040  31.640  59.510  1.00  0.00           C  
ATOM   3045  O   SER A 204      47.550  30.960  60.400  1.00  0.00           O  
ATOM   3046  CB  SER A 204      47.960  30.320  57.270  1.00  0.00           C  
ATOM   3047  OG  SER A 204      47.070  30.070  56.190  1.00  0.00           O  
ATOM   3048  HN  SER A 204      48.250  32.660  56.580  1.00  0.00           H  
ATOM   3049  HA  SER A 204      46.350  31.480  58.210  1.00  0.00           H  
ATOM   3050  HB1 SER A 204      48.130  29.410  57.890  1.00  0.00           H  
ATOM   3051  HB2 SER A 204      48.930  30.690  56.890  1.00  0.00           H  
ATOM   3052  HG1 SER A 204      47.220  30.820  55.600  1.00  0.00           H  
ATOM   3053  N   ILE A 205      49.090  32.460  59.740  1.00  0.00           N  
ATOM   3054  CA  ILE A 205      49.630  32.720  61.000  1.00  0.00           C  
ATOM   3055  C   ILE A 205      48.850  33.890  61.630  1.00  0.00           C  
ATOM   3056  O   ILE A 205      48.500  33.880  62.780  1.00  0.00           O  
ATOM   3057  CB  ILE A 205      51.130  33.030  60.750  1.00  0.00           C  
ATOM   3058  CG1 ILE A 205      51.860  31.830  60.090  1.00  0.00           C  
ATOM   3059  CG2 ILE A 205      51.720  33.280  62.190  1.00  0.00           C  
ATOM   3060  CD  ILE A 205      53.300  31.980  59.620  1.00  0.00           C  
ATOM   3061  HN  ILE A 205      49.510  33.070  59.080  1.00  0.00           H  
ATOM   3062  HA  ILE A 205      49.440  31.860  61.620  1.00  0.00           H  
ATOM   3063  HB  ILE A 205      51.170  33.930  60.090  1.00  0.00           H  
ATOM   3064 HG11 ILE A 205      51.330  31.550  59.160  1.00  0.00           H  
ATOM   3065 HG12 ILE A 205      51.780  31.000  60.810  1.00  0.00           H  
ATOM   3066 HG21 ILE A 205      52.570  32.610  62.460  1.00  0.00           H  
ATOM   3067 HG22 ILE A 205      51.950  34.360  62.360  1.00  0.00           H  
ATOM   3068 HG23 ILE A 205      51.040  33.080  63.050  1.00  0.00           H  
ATOM   3069  HD1 ILE A 205      53.960  32.270  60.450  1.00  0.00           H  
ATOM   3070  HD2 ILE A 205      53.640  30.980  59.270  1.00  0.00           H  
ATOM   3071  HD3 ILE A 205      53.420  32.640  58.740  1.00  0.00           H  
ATOM   3072  N   MET A 206      48.550  35.020  60.910  1.00  0.00           N  
ATOM   3073  CA  MET A 206      47.830  36.120  61.430  1.00  0.00           C  
ATOM   3074  C   MET A 206      46.490  35.830  61.970  1.00  0.00           C  
ATOM   3075  O   MET A 206      46.020  36.280  63.040  1.00  0.00           O  
ATOM   3076  CB  MET A 206      47.860  37.250  60.320  1.00  0.00           C  
ATOM   3077  CG  MET A 206      46.980  38.410  60.710  1.00  0.00           C  
ATOM   3078  SD  MET A 206      47.090  39.840  59.690  1.00  0.00           S  
ATOM   3079  CE  MET A 206      46.940  39.090  58.040  1.00  0.00           C  
ATOM   3080  HN  MET A 206      48.900  35.100  59.980  1.00  0.00           H  
ATOM   3081  HA  MET A 206      48.390  36.500  62.260  1.00  0.00           H  
ATOM   3082  HB1 MET A 206      47.540  36.760  59.370  1.00  0.00           H  
ATOM   3083  HB2 MET A 206      48.870  37.670  60.150  1.00  0.00           H  
ATOM   3084  HG1 MET A 206      47.210  38.850  61.710  1.00  0.00           H  
ATOM   3085  HG2 MET A 206      45.900  38.130  60.780  1.00  0.00           H  
ATOM   3086  HE1 MET A 206      47.900  38.700  57.630  1.00  0.00           H  
ATOM   3087  HE2 MET A 206      46.100  38.370  58.040  1.00  0.00           H  
ATOM   3088  HE3 MET A 206      46.550  39.920  57.420  1.00  0.00           H  
ATOM   3089  N   LEU A 207      45.610  34.980  61.310  1.00  0.00           N  
ATOM   3090  CA  LEU A 207      44.350  34.520  61.880  1.00  0.00           C  
ATOM   3091  C   LEU A 207      44.570  33.660  63.190  1.00  0.00           C  
ATOM   3092  O   LEU A 207      43.880  33.760  64.230  1.00  0.00           O  
ATOM   3093  CB  LEU A 207      43.600  33.740  60.860  1.00  0.00           C  
ATOM   3094  CG  LEU A 207      42.060  33.600  61.020  1.00  0.00           C  
ATOM   3095  CD1 LEU A 207      41.330  34.950  61.040  1.00  0.00           C  
ATOM   3096  CD2 LEU A 207      41.450  32.800  59.830  1.00  0.00           C  
ATOM   3097  HN  LEU A 207      45.840  34.640  60.400  1.00  0.00           H  
ATOM   3098  HA  LEU A 207      43.840  35.420  62.180  1.00  0.00           H  
ATOM   3099  HB1 LEU A 207      44.030  32.720  60.710  1.00  0.00           H  
ATOM   3100  HB2 LEU A 207      43.650  34.300  59.910  1.00  0.00           H  
ATOM   3101  HG  LEU A 207      41.890  33.010  61.950  1.00  0.00           H  
ATOM   3102 HD11 LEU A 207      41.490  35.640  61.900  1.00  0.00           H  
ATOM   3103 HD12 LEU A 207      41.670  35.490  60.140  1.00  0.00           H  
ATOM   3104 HD13 LEU A 207      40.230  34.860  60.940  1.00  0.00           H  
ATOM   3105 HD21 LEU A 207      41.450  31.680  59.880  1.00  0.00           H  
ATOM   3106 HD22 LEU A 207      40.390  33.100  59.780  1.00  0.00           H  
ATOM   3107 HD23 LEU A 207      41.860  33.090  58.830  1.00  0.00           H  
ATOM   3108  N   CYS A 208      45.590  32.740  63.100  1.00  0.00           N  
ATOM   3109  CA  CYS A 208      45.850  31.800  64.190  1.00  0.00           C  
ATOM   3110  C   CYS A 208      46.350  32.540  65.430  1.00  0.00           C  
ATOM   3111  O   CYS A 208      45.880  32.260  66.550  1.00  0.00           O  
ATOM   3112  CB  CYS A 208      46.820  30.670  63.700  1.00  0.00           C  
ATOM   3113  SG  CYS A 208      46.840  29.400  65.050  1.00  0.00           S  
ATOM   3114  HN  CYS A 208      46.230  32.780  62.340  1.00  0.00           H  
ATOM   3115  HA  CYS A 208      44.860  31.380  64.370  1.00  0.00           H  
ATOM   3116  HB1 CYS A 208      47.880  30.980  63.560  1.00  0.00           H  
ATOM   3117  HB2 CYS A 208      46.440  30.190  62.770  1.00  0.00           H  
ATOM   3118  HG1 CYS A 208      47.690  28.690  64.330  1.00  0.00           H  
ATOM   3119  N   VAL A 209      47.210  33.510  65.270  1.00  0.00           N  
ATOM   3120  CA  VAL A 209      47.740  34.310  66.330  1.00  0.00           C  
ATOM   3121  C   VAL A 209      46.600  35.130  66.950  1.00  0.00           C  
ATOM   3122  O   VAL A 209      46.490  35.240  68.160  1.00  0.00           O  
ATOM   3123  CB  VAL A 209      48.880  35.140  65.740  1.00  0.00           C  
ATOM   3124  CG1 VAL A 209      49.400  36.170  66.710  1.00  0.00           C  
ATOM   3125  CG2 VAL A 209      50.120  34.210  65.490  1.00  0.00           C  
ATOM   3126  HN  VAL A 209      47.490  33.800  64.360  1.00  0.00           H  
ATOM   3127  HA  VAL A 209      48.190  33.710  67.090  1.00  0.00           H  
ATOM   3128  HB  VAL A 209      48.520  35.660  64.830  1.00  0.00           H  
ATOM   3129 HG11 VAL A 209      50.310  36.670  66.330  1.00  0.00           H  
ATOM   3130 HG12 VAL A 209      48.640  36.930  66.970  1.00  0.00           H  
ATOM   3131 HG13 VAL A 209      49.770  35.730  67.670  1.00  0.00           H  
ATOM   3132 HG21 VAL A 209      51.000  34.680  65.010  1.00  0.00           H  
ATOM   3133 HG22 VAL A 209      50.380  33.760  66.470  1.00  0.00           H  
ATOM   3134 HG23 VAL A 209      49.910  33.370  64.800  1.00  0.00           H  
ATOM   3135  N   TYR A 210      45.730  35.720  66.160  1.00  0.00           N  
ATOM   3136  CA  TYR A 210      44.640  36.420  66.680  1.00  0.00           C  
ATOM   3137  C   TYR A 210      43.600  35.470  67.330  1.00  0.00           C  
ATOM   3138  O   TYR A 210      42.770  35.900  68.200  1.00  0.00           O  
ATOM   3139  CB  TYR A 210      43.930  37.340  65.660  1.00  0.00           C  
ATOM   3140  CG  TYR A 210      44.710  38.640  65.590  1.00  0.00           C  
ATOM   3141  CD1 TYR A 210      44.800  39.470  66.700  1.00  0.00           C  
ATOM   3142  CD2 TYR A 210      45.200  39.100  64.370  1.00  0.00           C  
ATOM   3143  CE1 TYR A 210      45.360  40.760  66.660  1.00  0.00           C  
ATOM   3144  CE2 TYR A 210      45.730  40.390  64.280  1.00  0.00           C  
ATOM   3145  CZ  TYR A 210      45.860  41.210  65.400  1.00  0.00           C  
ATOM   3146  OH  TYR A 210      46.400  42.490  65.240  1.00  0.00           O  
ATOM   3147  HN  TYR A 210      45.720  35.480  65.200  1.00  0.00           H  
ATOM   3148  HA  TYR A 210      44.980  36.980  67.530  1.00  0.00           H  
ATOM   3149  HB1 TYR A 210      42.940  37.570  66.090  1.00  0.00           H  
ATOM   3150  HB2 TYR A 210      43.660  36.890  64.670  1.00  0.00           H  
ATOM   3151  HD1 TYR A 210      44.260  39.080  67.570  1.00  0.00           H  
ATOM   3152  HD2 TYR A 210      45.010  38.540  63.470  1.00  0.00           H  
ATOM   3153  HE1 TYR A 210      45.440  41.410  67.510  1.00  0.00           H  
ATOM   3154  HE2 TYR A 210      46.080  40.690  63.300  1.00  0.00           H  
ATOM   3155  HH  TYR A 210      46.690  42.540  64.320  1.00  0.00           H  
ATOM   3156  N   TYR A 211      43.530  34.170  66.980  1.00  0.00           N  
ATOM   3157  CA  TYR A 211      42.860  33.190  67.720  1.00  0.00           C  
ATOM   3158  C   TYR A 211      43.410  33.000  69.070  1.00  0.00           C  
ATOM   3159  O   TYR A 211      42.680  33.030  70.080  1.00  0.00           O  
ATOM   3160  CB  TYR A 211      42.720  31.840  66.930  1.00  0.00           C  
ATOM   3161  CG  TYR A 211      41.940  30.760  67.540  1.00  0.00           C  
ATOM   3162  CD1 TYR A 211      40.610  30.920  67.850  1.00  0.00           C  
ATOM   3163  CD2 TYR A 211      42.580  29.490  67.680  1.00  0.00           C  
ATOM   3164  CE1 TYR A 211      39.830  29.780  68.120  1.00  0.00           C  
ATOM   3165  CE2 TYR A 211      41.800  28.490  68.170  1.00  0.00           C  
ATOM   3166  CZ  TYR A 211      40.400  28.640  68.440  1.00  0.00           C  
ATOM   3167  OH  TYR A 211      39.630  27.570  68.800  1.00  0.00           O  
ATOM   3168  HN  TYR A 211      44.050  33.840  66.180  1.00  0.00           H  
ATOM   3169  HA  TYR A 211      41.830  33.480  67.860  1.00  0.00           H  
ATOM   3170  HB1 TYR A 211      43.750  31.430  66.830  1.00  0.00           H  
ATOM   3171  HB2 TYR A 211      42.300  31.950  65.910  1.00  0.00           H  
ATOM   3172  HD1 TYR A 211      40.180  31.870  67.570  1.00  0.00           H  
ATOM   3173  HD2 TYR A 211      43.640  29.400  67.490  1.00  0.00           H  
ATOM   3174  HE1 TYR A 211      38.800  30.040  68.320  1.00  0.00           H  
ATOM   3175  HE2 TYR A 211      42.340  27.560  68.230  1.00  0.00           H  
ATOM   3176  HH  TYR A 211      40.210  26.850  69.080  1.00  0.00           H  
ATOM   3177  N   ARG A 212      44.770  32.980  69.210  1.00  0.00           N  
ATOM   3178  CA  ARG A 212      45.400  32.910  70.480  1.00  0.00           C  
ATOM   3179  C   ARG A 212      45.140  34.100  71.510  1.00  0.00           C  
ATOM   3180  O   ARG A 212      44.910  33.870  72.710  1.00  0.00           O  
ATOM   3181  CB  ARG A 212      46.920  32.460  70.410  1.00  0.00           C  
ATOM   3182  CG  ARG A 212      47.080  30.910  70.350  1.00  0.00           C  
ATOM   3183  CD  ARG A 212      46.650  30.040  71.590  1.00  0.00           C  
ATOM   3184  NE  ARG A 212      46.810  28.620  71.240  1.00  0.00           N  
ATOM   3185  CZ  ARG A 212      46.420  27.570  71.950  1.00  0.00           C  
ATOM   3186  NH1 ARG A 212      46.060  27.710  73.230  1.00  0.00           N1+
ATOM   3187  NH2 ARG A 212      46.490  26.380  71.410  1.00  0.00           N  
ATOM   3188  HN  ARG A 212      45.320  32.830  68.390  1.00  0.00           H  
ATOM   3189  HA  ARG A 212      44.940  32.080  70.980  1.00  0.00           H  
ATOM   3190  HB1 ARG A 212      47.550  32.840  71.250  1.00  0.00           H  
ATOM   3191  HB2 ARG A 212      47.450  32.780  69.490  1.00  0.00           H  
ATOM   3192  HG1 ARG A 212      48.160  30.680  70.180  1.00  0.00           H  
ATOM   3193  HG2 ARG A 212      46.480  30.480  69.510  1.00  0.00           H  
ATOM   3194  HD1 ARG A 212      45.630  30.320  71.970  1.00  0.00           H  
ATOM   3195  HD2 ARG A 212      47.420  30.290  72.350  1.00  0.00           H  
ATOM   3196  HE  ARG A 212      46.790  28.400  70.260  1.00  0.00           H  
ATOM   3197 HH11 ARG A 212      46.260  28.620  73.580  1.00  0.00           H  
ATOM   3198 HH12 ARG A 212      46.100  26.870  73.780  1.00  0.00           H  
ATOM   3199 HH21 ARG A 212      46.810  26.320  70.460  1.00  0.00           H  
ATOM   3200 HH22 ARG A 212      46.220  25.570  71.910  1.00  0.00           H  
ATOM   3201  N   ILE A 213      45.130  35.350  71.000  1.00  0.00           N  
ATOM   3202  CA  ILE A 213      44.670  36.520  71.640  1.00  0.00           C  
ATOM   3203  C   ILE A 213      43.260  36.500  72.080  1.00  0.00           C  
ATOM   3204  O   ILE A 213      42.990  36.720  73.260  1.00  0.00           O  
ATOM   3205  CB  ILE A 213      45.050  37.780  70.790  1.00  0.00           C  
ATOM   3206  CG1 ILE A 213      46.590  37.910  70.430  1.00  0.00           C  
ATOM   3207  CG2 ILE A 213      44.600  39.110  71.450  1.00  0.00           C  
ATOM   3208  CD  ILE A 213      46.950  38.550  69.150  1.00  0.00           C  
ATOM   3209  HN  ILE A 213      45.560  35.400  70.100  1.00  0.00           H  
ATOM   3210  HA  ILE A 213      45.260  36.680  72.540  1.00  0.00           H  
ATOM   3211  HB  ILE A 213      44.540  37.710  69.800  1.00  0.00           H  
ATOM   3212 HG11 ILE A 213      46.840  36.840  70.340  1.00  0.00           H  
ATOM   3213 HG12 ILE A 213      46.950  38.370  71.380  1.00  0.00           H  
ATOM   3214 HG21 ILE A 213      43.500  39.110  71.640  1.00  0.00           H  
ATOM   3215 HG22 ILE A 213      45.060  39.480  72.390  1.00  0.00           H  
ATOM   3216 HG23 ILE A 213      44.800  39.830  70.640  1.00  0.00           H  
ATOM   3217  HD1 ILE A 213      46.380  39.480  68.920  1.00  0.00           H  
ATOM   3218  HD2 ILE A 213      48.000  38.820  68.960  1.00  0.00           H  
ATOM   3219  HD3 ILE A 213      46.710  37.930  68.260  1.00  0.00           H  
ATOM   3220  N   TYR A 214      42.350  35.990  71.270  1.00  0.00           N  
ATOM   3221  CA  TYR A 214      41.000  35.700  71.650  1.00  0.00           C  
ATOM   3222  C   TYR A 214      40.830  34.670  72.780  1.00  0.00           C  
ATOM   3223  O   TYR A 214      40.210  34.990  73.780  1.00  0.00           O  
ATOM   3224  CB  TYR A 214      40.200  35.340  70.370  1.00  0.00           C  
ATOM   3225  CG  TYR A 214      38.940  34.600  70.400  1.00  0.00           C  
ATOM   3226  CD1 TYR A 214      37.790  35.280  70.830  1.00  0.00           C  
ATOM   3227  CD2 TYR A 214      38.850  33.220  70.080  1.00  0.00           C  
ATOM   3228  CE1 TYR A 214      36.540  34.610  70.760  1.00  0.00           C  
ATOM   3229  CE2 TYR A 214      37.640  32.510  70.150  1.00  0.00           C  
ATOM   3230  CZ  TYR A 214      36.480  33.210  70.490  1.00  0.00           C  
ATOM   3231  OH  TYR A 214      35.210  32.590  70.510  1.00  0.00           O  
ATOM   3232  HN  TYR A 214      42.500  35.810  70.290  1.00  0.00           H  
ATOM   3233  HA  TYR A 214      40.560  36.600  72.060  1.00  0.00           H  
ATOM   3234  HB1 TYR A 214      40.840  34.590  69.840  1.00  0.00           H  
ATOM   3235  HB2 TYR A 214      40.110  36.250  69.740  1.00  0.00           H  
ATOM   3236  HD1 TYR A 214      37.760  36.290  71.190  1.00  0.00           H  
ATOM   3237  HD2 TYR A 214      39.780  32.780  69.810  1.00  0.00           H  
ATOM   3238  HE1 TYR A 214      35.610  35.070  71.070  1.00  0.00           H  
ATOM   3239  HE2 TYR A 214      37.590  31.460  69.870  1.00  0.00           H  
ATOM   3240  HH  TYR A 214      34.680  33.050  71.150  1.00  0.00           H  
ATOM   3241  N   LEU A 215      41.550  33.510  72.760  1.00  0.00           N  
ATOM   3242  CA  LEU A 215      41.650  32.600  73.820  1.00  0.00           C  
ATOM   3243  C   LEU A 215      42.340  33.220  75.080  1.00  0.00           C  
ATOM   3244  O   LEU A 215      41.750  32.980  76.170  1.00  0.00           O  
ATOM   3245  CB  LEU A 215      42.410  31.290  73.440  1.00  0.00           C  
ATOM   3246  CG  LEU A 215      41.770  30.340  72.330  1.00  0.00           C  
ATOM   3247  CD1 LEU A 215      42.530  29.030  72.080  1.00  0.00           C  
ATOM   3248  CD2 LEU A 215      40.260  29.890  72.510  1.00  0.00           C  
ATOM   3249  HN  LEU A 215      42.180  33.350  72.000  1.00  0.00           H  
ATOM   3250  HA  LEU A 215      40.620  32.390  74.070  1.00  0.00           H  
ATOM   3251  HB1 LEU A 215      42.450  30.730  74.400  1.00  0.00           H  
ATOM   3252  HB2 LEU A 215      43.400  31.560  73.040  1.00  0.00           H  
ATOM   3253  HG  LEU A 215      41.760  30.780  71.320  1.00  0.00           H  
ATOM   3254 HD11 LEU A 215      42.890  28.700  73.090  1.00  0.00           H  
ATOM   3255 HD12 LEU A 215      41.910  28.310  71.490  1.00  0.00           H  
ATOM   3256 HD13 LEU A 215      43.420  29.340  71.490  1.00  0.00           H  
ATOM   3257 HD21 LEU A 215      40.050  29.470  73.520  1.00  0.00           H  
ATOM   3258 HD22 LEU A 215      39.430  30.610  72.410  1.00  0.00           H  
ATOM   3259 HD23 LEU A 215      39.980  29.050  71.840  1.00  0.00           H  
ATOM   3260  N   ILE A 216      43.510  33.920  74.990  1.00  0.00           N  
ATOM   3261  CA  ILE A 216      44.070  34.510  76.180  1.00  0.00           C  
ATOM   3262  C   ILE A 216      43.140  35.530  76.820  1.00  0.00           C  
ATOM   3263  O   ILE A 216      42.900  35.660  78.010  1.00  0.00           O  
ATOM   3264  CB  ILE A 216      45.350  35.190  75.910  1.00  0.00           C  
ATOM   3265  CG1 ILE A 216      46.400  34.110  75.420  1.00  0.00           C  
ATOM   3266  CG2 ILE A 216      45.870  35.900  77.150  1.00  0.00           C  
ATOM   3267  CD  ILE A 216      47.510  34.850  74.690  1.00  0.00           C  
ATOM   3268  HN  ILE A 216      43.970  34.030  74.120  1.00  0.00           H  
ATOM   3269  HA  ILE A 216      44.080  33.720  76.920  1.00  0.00           H  
ATOM   3270  HB  ILE A 216      45.150  35.890  75.070  1.00  0.00           H  
ATOM   3271 HG11 ILE A 216      46.000  33.330  74.740  1.00  0.00           H  
ATOM   3272 HG12 ILE A 216      46.870  33.610  76.300  1.00  0.00           H  
ATOM   3273 HG21 ILE A 216      45.510  35.360  78.050  1.00  0.00           H  
ATOM   3274 HG22 ILE A 216      46.980  35.900  77.160  1.00  0.00           H  
ATOM   3275 HG23 ILE A 216      45.450  36.930  77.090  1.00  0.00           H  
ATOM   3276  HD1 ILE A 216      47.940  35.680  75.290  1.00  0.00           H  
ATOM   3277  HD2 ILE A 216      48.330  34.160  74.370  1.00  0.00           H  
ATOM   3278  HD3 ILE A 216      47.230  35.380  73.750  1.00  0.00           H  
ATOM   3279  N   ALA A 217      42.540  36.390  75.960  1.00  0.00           N  
ATOM   3280  CA  ALA A 217      41.640  37.410  76.490  1.00  0.00           C  
ATOM   3281  C   ALA A 217      40.390  36.910  77.210  1.00  0.00           C  
ATOM   3282  O   ALA A 217      39.970  37.500  78.170  1.00  0.00           O  
ATOM   3283  CB  ALA A 217      41.180  38.370  75.400  1.00  0.00           C  
ATOM   3284  HN  ALA A 217      42.590  36.310  74.970  1.00  0.00           H  
ATOM   3285  HA  ALA A 217      42.250  37.970  77.190  1.00  0.00           H  
ATOM   3286  HB1 ALA A 217      42.070  38.870  74.950  1.00  0.00           H  
ATOM   3287  HB2 ALA A 217      40.630  37.820  74.610  1.00  0.00           H  
ATOM   3288  HB3 ALA A 217      40.490  39.140  75.800  1.00  0.00           H  
ATOM   3289  N   LYS A 218      39.860  35.760  76.780  1.00  0.00           N  
ATOM   3290  CA  LYS A 218      38.830  35.110  77.540  1.00  0.00           C  
ATOM   3291  C   LYS A 218      39.240  34.500  78.940  1.00  0.00           C  
ATOM   3292  O   LYS A 218      38.670  34.790  79.940  1.00  0.00           O  
ATOM   3293  CB  LYS A 218      38.080  34.110  76.640  1.00  0.00           C  
ATOM   3294  CG  LYS A 218      37.330  34.900  75.480  1.00  0.00           C  
ATOM   3295  CD  LYS A 218      36.270  34.080  74.710  1.00  0.00           C  
ATOM   3296  CE  LYS A 218      36.690  32.650  74.360  1.00  0.00           C  
ATOM   3297  NZ  LYS A 218      35.420  31.990  73.990  1.00  0.00           N1+
ATOM   3298  HN  LYS A 218      40.110  35.380  75.890  1.00  0.00           H  
ATOM   3299  HA  LYS A 218      38.160  35.900  77.810  1.00  0.00           H  
ATOM   3300  HB1 LYS A 218      37.290  33.670  77.300  1.00  0.00           H  
ATOM   3301  HB2 LYS A 218      38.610  33.210  76.280  1.00  0.00           H  
ATOM   3302  HG1 LYS A 218      38.040  35.370  74.780  1.00  0.00           H  
ATOM   3303  HG2 LYS A 218      36.830  35.750  76.020  1.00  0.00           H  
ATOM   3304  HD1 LYS A 218      35.460  33.930  75.450  1.00  0.00           H  
ATOM   3305  HD2 LYS A 218      35.860  34.730  73.900  1.00  0.00           H  
ATOM   3306  HE1 LYS A 218      37.220  32.020  75.100  1.00  0.00           H  
ATOM   3307  HE2 LYS A 218      37.270  32.600  73.410  1.00  0.00           H  
ATOM   3308  HZ1 LYS A 218      34.870  32.530  73.280  1.00  0.00           H  
ATOM   3309  HZ2 LYS A 218      35.670  31.040  73.660  1.00  0.00           H  
ATOM   3310  HZ3 LYS A 218      34.710  31.890  74.740  1.00  0.00           H  
ATOM   3311  N   GLU A 219      40.330  33.740  78.870  1.00  0.00           N  
ATOM   3312  CA  GLU A 219      41.080  33.180  80.020  1.00  0.00           C  
ATOM   3313  C   GLU A 219      41.530  34.240  80.990  1.00  0.00           C  
ATOM   3314  O   GLU A 219      41.500  34.050  82.260  1.00  0.00           O  
ATOM   3315  CB  GLU A 219      42.220  32.280  79.500  1.00  0.00           C  
ATOM   3316  CG  GLU A 219      41.720  30.970  78.820  1.00  0.00           C  
ATOM   3317  CD  GLU A 219      41.090  30.020  79.880  1.00  0.00           C  
ATOM   3318  OE1 GLU A 219      39.890  30.110  80.140  1.00  0.00           O  
ATOM   3319  OE2 GLU A 219      41.800  29.190  80.460  1.00  0.00           O1-
ATOM   3320  HN  GLU A 219      40.760  33.480  78.020  1.00  0.00           H  
ATOM   3321  HA  GLU A 219      40.560  32.400  80.570  1.00  0.00           H  
ATOM   3322  HB1 GLU A 219      42.840  32.120  80.410  1.00  0.00           H  
ATOM   3323  HB2 GLU A 219      42.730  32.790  78.660  1.00  0.00           H  
ATOM   3324  HG1 GLU A 219      42.630  30.480  78.430  1.00  0.00           H  
ATOM   3325  HG2 GLU A 219      41.030  31.170  77.960  1.00  0.00           H  
ATOM   3326  N   GLN A 220      41.930  35.440  80.510  1.00  0.00           N  
ATOM   3327  CA  GLN A 220      42.040  36.650  81.340  1.00  0.00           C  
ATOM   3328  C   GLN A 220      40.810  37.330  81.840  1.00  0.00           C  
ATOM   3329  O   GLN A 220      40.780  37.790  82.990  1.00  0.00           O  
ATOM   3330  CB  GLN A 220      42.920  37.660  80.670  1.00  0.00           C  
ATOM   3331  CG  GLN A 220      44.420  37.120  80.690  1.00  0.00           C  
ATOM   3332  CD  GLN A 220      44.970  36.850  82.100  1.00  0.00           C  
ATOM   3333  NE2 GLN A 220      45.230  37.930  82.960  1.00  0.00           N  
ATOM   3334  OE1 GLN A 220      45.350  35.710  82.370  1.00  0.00           O  
ATOM   3335  HN  GLN A 220      42.170  35.480  79.550  1.00  0.00           H  
ATOM   3336  HA  GLN A 220      42.470  36.390  82.290  1.00  0.00           H  
ATOM   3337  HB1 GLN A 220      42.930  38.620  81.230  1.00  0.00           H  
ATOM   3338  HB2 GLN A 220      42.730  37.780  79.580  1.00  0.00           H  
ATOM   3339  HG1 GLN A 220      45.020  37.960  80.270  1.00  0.00           H  
ATOM   3340  HG2 GLN A 220      44.520  36.220  80.050  1.00  0.00           H  
ATOM   3341 HE21 GLN A 220      45.220  38.890  82.650  1.00  0.00           H  
ATOM   3342 HE22 GLN A 220      45.760  37.780  83.800  1.00  0.00           H  
ATOM   3343  N   ALA A 221      39.760  37.410  81.010  1.00  0.00           N  
ATOM   3344  CA  ALA A 221      38.560  38.110  81.360  1.00  0.00           C  
ATOM   3345  C   ALA A 221      37.800  37.520  82.580  1.00  0.00           C  
ATOM   3346  O   ALA A 221      37.300  38.200  83.490  1.00  0.00           O  
ATOM   3347  CB  ALA A 221      37.540  38.180  80.150  1.00  0.00           C  
ATOM   3348  HN  ALA A 221      39.850  37.010  80.100  1.00  0.00           H  
ATOM   3349  HA  ALA A 221      38.920  39.110  81.590  1.00  0.00           H  
ATOM   3350  HB1 ALA A 221      38.030  38.710  79.310  1.00  0.00           H  
ATOM   3351  HB2 ALA A 221      37.320  37.120  79.870  1.00  0.00           H  
ATOM   3352  HB3 ALA A 221      36.610  38.750  80.350  1.00  0.00           H  
ATOM   3353  N   ARG A 222      37.760  36.110  82.630  1.00  0.00           N  
ATOM   3354  CA  ARG A 222      37.100  35.380  83.710  1.00  0.00           C  
ATOM   3355  C   ARG A 222      37.840  35.510  85.020  1.00  0.00           C  
ATOM   3356  O   ARG A 222      37.190  35.540  86.060  1.00  0.00           O  
ATOM   3357  CB  ARG A 222      36.940  33.950  83.340  1.00  0.00           C  
ATOM   3358  CG  ARG A 222      38.250  33.190  83.070  1.00  0.00           C  
ATOM   3359  CD  ARG A 222      38.010  31.610  82.820  1.00  0.00           C  
ATOM   3360  NE  ARG A 222      39.330  31.000  82.640  1.00  0.00           N  
ATOM   3361  CZ  ARG A 222      40.240  30.690  83.550  1.00  0.00           C  
ATOM   3362  NH1 ARG A 222      40.280  31.070  84.820  1.00  0.00           N1+
ATOM   3363  NH2 ARG A 222      41.240  29.970  83.200  1.00  0.00           N  
ATOM   3364  HN  ARG A 222      38.190  35.510  81.950  1.00  0.00           H  
ATOM   3365  HA  ARG A 222      36.120  35.830  83.850  1.00  0.00           H  
ATOM   3366  HB1 ARG A 222      36.160  33.710  82.590  1.00  0.00           H  
ATOM   3367  HB2 ARG A 222      36.560  33.440  84.260  1.00  0.00           H  
ATOM   3368  HG1 ARG A 222      38.960  33.230  83.920  1.00  0.00           H  
ATOM   3369  HG2 ARG A 222      38.740  33.590  82.150  1.00  0.00           H  
ATOM   3370  HD1 ARG A 222      37.480  31.450  81.850  1.00  0.00           H  
ATOM   3371  HD2 ARG A 222      37.320  31.070  83.520  1.00  0.00           H  
ATOM   3372  HE  ARG A 222      39.610  30.790  81.710  1.00  0.00           H  
ATOM   3373 HH11 ARG A 222      39.620  31.730  85.170  1.00  0.00           H  
ATOM   3374 HH12 ARG A 222      41.050  30.760  85.370  1.00  0.00           H  
ATOM   3375 HH21 ARG A 222      41.400  29.760  82.230  1.00  0.00           H  
ATOM   3376 HH22 ARG A 222      41.740  29.550  83.960  1.00  0.00           H  
ATOM   3377  N   LEU A 223      39.170  35.620  84.980  1.00  0.00           N  
ATOM   3378  CA  LEU A 223      40.050  35.540  86.120  1.00  0.00           C  
ATOM   3379  C   LEU A 223      40.060  36.810  86.950  1.00  0.00           C  
ATOM   3380  O   LEU A 223      40.030  36.780  88.180  1.00  0.00           O  
ATOM   3381  CB  LEU A 223      41.440  35.330  85.580  1.00  0.00           C  
ATOM   3382  CG  LEU A 223      42.680  35.240  86.540  1.00  0.00           C  
ATOM   3383  CD1 LEU A 223      42.560  34.000  87.430  1.00  0.00           C  
ATOM   3384  CD2 LEU A 223      43.990  35.200  85.760  1.00  0.00           C  
ATOM   3385  HN  LEU A 223      39.670  35.670  84.120  1.00  0.00           H  
ATOM   3386  HA  LEU A 223      39.830  34.720  86.780  1.00  0.00           H  
ATOM   3387  HB1 LEU A 223      41.680  36.140  84.850  1.00  0.00           H  
ATOM   3388  HB2 LEU A 223      41.470  34.380  85.020  1.00  0.00           H  
ATOM   3389  HG  LEU A 223      42.780  36.200  87.070  1.00  0.00           H  
ATOM   3390 HD11 LEU A 223      43.540  33.830  87.910  1.00  0.00           H  
ATOM   3391 HD12 LEU A 223      41.690  33.920  88.120  1.00  0.00           H  
ATOM   3392 HD13 LEU A 223      42.480  33.050  86.850  1.00  0.00           H  
ATOM   3393 HD21 LEU A 223      44.910  35.010  86.360  1.00  0.00           H  
ATOM   3394 HD22 LEU A 223      43.760  34.550  84.890  1.00  0.00           H  
ATOM   3395 HD23 LEU A 223      43.970  36.170  85.220  1.00  0.00           H  
ATOM   3396  N   ILE A 224      40.040  38.020  86.330  1.00  0.00           N  
ATOM   3397  CA  ILE A 224      39.830  39.320  87.030  1.00  0.00           C  
ATOM   3398  C   ILE A 224      38.470  39.470  87.740  1.00  0.00           C  
ATOM   3399  O   ILE A 224      38.350  39.920  88.880  1.00  0.00           O  
ATOM   3400  CB  ILE A 224      40.090  40.660  86.160  1.00  0.00           C  
ATOM   3401  CG1 ILE A 224      41.290  40.460  85.220  1.00  0.00           C  
ATOM   3402  CG2 ILE A 224      40.360  41.830  87.100  1.00  0.00           C  
ATOM   3403  CD  ILE A 224      42.550  40.170  86.000  1.00  0.00           C  
ATOM   3404  HN  ILE A 224      40.110  38.140  85.340  1.00  0.00           H  
ATOM   3405  HA  ILE A 224      40.570  39.370  87.810  1.00  0.00           H  
ATOM   3406  HB  ILE A 224      39.240  40.900  85.500  1.00  0.00           H  
ATOM   3407 HG11 ILE A 224      41.430  41.410  84.660  1.00  0.00           H  
ATOM   3408 HG12 ILE A 224      41.070  39.630  84.520  1.00  0.00           H  
ATOM   3409 HG21 ILE A 224      40.430  42.840  86.670  1.00  0.00           H  
ATOM   3410 HG22 ILE A 224      39.520  42.030  87.800  1.00  0.00           H  
ATOM   3411 HG23 ILE A 224      41.240  41.670  87.750  1.00  0.00           H  
ATOM   3412  HD1 ILE A 224      42.910  40.940  86.720  1.00  0.00           H  
ATOM   3413  HD2 ILE A 224      42.350  39.250  86.600  1.00  0.00           H  
ATOM   3414  HD3 ILE A 224      43.440  39.830  85.440  1.00  0.00           H  
ATOM   3415  N   SER A 225      37.410  39.080  87.000  1.00  0.00           N  
ATOM   3416  CA  SER A 225      35.990  39.000  87.530  1.00  0.00           C  
ATOM   3417  C   SER A 225      35.950  38.080  88.760  1.00  0.00           C  
ATOM   3418  O   SER A 225      35.320  38.340  89.800  1.00  0.00           O  
ATOM   3419  CB  SER A 225      34.870  38.350  86.590  1.00  0.00           C  
ATOM   3420  OG  SER A 225      33.500  38.350  87.140  1.00  0.00           O  
ATOM   3421  HN  SER A 225      37.520  38.780  86.060  1.00  0.00           H  
ATOM   3422  HA  SER A 225      35.780  39.930  88.060  1.00  0.00           H  
ATOM   3423  HB1 SER A 225      35.060  37.330  86.200  1.00  0.00           H  
ATOM   3424  HB2 SER A 225      34.950  39.010  85.700  1.00  0.00           H  
ATOM   3425  HG1 SER A 225      33.520  37.490  87.570  1.00  0.00           H  
ATOM   3426  N   ASP A 226      36.640  36.930  88.690  1.00  0.00           N  
ATOM   3427  CA  ASP A 226      36.790  36.070  89.830  1.00  0.00           C  
ATOM   3428  C   ASP A 226      37.410  36.680  91.120  1.00  0.00           C  
ATOM   3429  O   ASP A 226      36.770  36.730  92.170  1.00  0.00           O  
ATOM   3430  CB  ASP A 226      37.630  34.760  89.420  1.00  0.00           C  
ATOM   3431  CG  ASP A 226      37.560  33.600  90.400  1.00  0.00           C  
ATOM   3432  OD1 ASP A 226      36.390  33.480  90.920  1.00  0.00           O  
ATOM   3433  OD2 ASP A 226      38.530  32.800  90.530  1.00  0.00           O1-
ATOM   3434  HN  ASP A 226      37.210  36.670  87.910  1.00  0.00           H  
ATOM   3435  HA  ASP A 226      35.790  35.750  90.090  1.00  0.00           H  
ATOM   3436  HB1 ASP A 226      38.690  34.990  89.200  1.00  0.00           H  
ATOM   3437  HB2 ASP A 226      37.340  34.390  88.410  1.00  0.00           H  
ATOM   3438  N   ALA A 227      38.540  37.370  90.990  1.00  0.00           N  
ATOM   3439  CA  ALA A 227      39.070  38.220  92.060  1.00  0.00           C  
ATOM   3440  C   ALA A 227      38.150  39.380  92.580  1.00  0.00           C  
ATOM   3441  O   ALA A 227      37.860  39.600  93.760  1.00  0.00           O  
ATOM   3442  CB  ALA A 227      40.410  38.750  91.590  1.00  0.00           C  
ATOM   3443  HN  ALA A 227      39.140  37.090  90.250  1.00  0.00           H  
ATOM   3444  HA  ALA A 227      39.270  37.590  92.920  1.00  0.00           H  
ATOM   3445  HB1 ALA A 227      41.160  37.930  91.560  1.00  0.00           H  
ATOM   3446  HB2 ALA A 227      40.290  39.210  90.580  1.00  0.00           H  
ATOM   3447  HB3 ALA A 227      40.660  39.540  92.320  1.00  0.00           H  
ATOM   3448  N   ASN A 228      37.520  40.180  91.650  1.00  0.00           N  
ATOM   3449  CA  ASN A 228      36.700  41.210  92.020  1.00  0.00           C  
ATOM   3450  C   ASN A 228      35.320  40.820  92.630  1.00  0.00           C  
ATOM   3451  O   ASN A 228      34.630  41.590  93.290  1.00  0.00           O  
ATOM   3452  CB  ASN A 228      36.430  42.150  90.800  1.00  0.00           C  
ATOM   3453  CG  ASN A 228      37.630  43.050  90.540  1.00  0.00           C  
ATOM   3454  ND2 ASN A 228      37.510  44.010  89.590  1.00  0.00           N  
ATOM   3455  OD1 ASN A 228      38.620  43.060  91.320  1.00  0.00           O  
ATOM   3456  HN  ASN A 228      37.590  40.000  90.670  1.00  0.00           H  
ATOM   3457  HA  ASN A 228      37.100  41.710  92.890  1.00  0.00           H  
ATOM   3458  HB1 ASN A 228      35.590  42.810  91.130  1.00  0.00           H  
ATOM   3459  HB2 ASN A 228      36.260  41.550  89.880  1.00  0.00           H  
ATOM   3460 HD21 ASN A 228      36.810  43.960  88.870  1.00  0.00           H  
ATOM   3461 HD22 ASN A 228      38.260  44.630  89.390  1.00  0.00           H  
ATOM   3462  N   GLN A 229      34.900  39.570  92.490  1.00  0.00           N  
ATOM   3463  CA  GLN A 229      33.740  39.030  93.100  1.00  0.00           C  
ATOM   3464  C   GLN A 229      33.830  38.550  94.550  1.00  0.00           C  
ATOM   3465  O   GLN A 229      32.860  38.380  95.330  1.00  0.00           O  
ATOM   3466  CB  GLN A 229      33.120  37.910  92.220  1.00  0.00           C  
ATOM   3467  CG  GLN A 229      32.300  38.440  91.000  1.00  0.00           C  
ATOM   3468  CD  GLN A 229      32.390  39.880  90.570  1.00  0.00           C  
ATOM   3469  NE2 GLN A 229      33.100  40.220  89.490  1.00  0.00           N  
ATOM   3470  OE1 GLN A 229      31.740  40.810  91.180  1.00  0.00           O  
ATOM   3471  HN  GLN A 229      35.400  39.110  91.770  1.00  0.00           H  
ATOM   3472  HA  GLN A 229      33.010  39.810  93.220  1.00  0.00           H  
ATOM   3473  HB1 GLN A 229      32.460  37.190  92.730  1.00  0.00           H  
ATOM   3474  HB2 GLN A 229      33.980  37.300  91.870  1.00  0.00           H  
ATOM   3475  HG1 GLN A 229      31.250  38.250  91.300  1.00  0.00           H  
ATOM   3476  HG2 GLN A 229      32.580  37.800  90.130  1.00  0.00           H  
ATOM   3477 HE21 GLN A 229      33.640  39.570  88.960  1.00  0.00           H  
ATOM   3478 HE22 GLN A 229      33.170  41.210  89.360  1.00  0.00           H  
ATOM   3479  N   LYS A 230      35.120  38.330  94.960  1.00  0.00           N  
ATOM   3480  CA  LYS A 230      35.430  37.730  96.250  1.00  0.00           C  
ATOM   3481  C   LYS A 230      34.900  38.450  97.550  1.00  0.00           C  
ATOM   3482  O   LYS A 230      34.430  37.810  98.520  1.00  0.00           O  
ATOM   3483  CB  LYS A 230      36.970  37.450  96.500  1.00  0.00           C  
ATOM   3484  CG  LYS A 230      37.720  36.540  95.500  1.00  0.00           C  
ATOM   3485  CD  LYS A 230      37.190  35.110  95.340  1.00  0.00           C  
ATOM   3486  CE  LYS A 230      38.230  34.220  94.560  1.00  0.00           C  
ATOM   3487  NZ  LYS A 230      37.870  32.810  94.440  1.00  0.00           N1+
ATOM   3488  HN  LYS A 230      35.860  38.600  94.340  1.00  0.00           H  
ATOM   3489  HA  LYS A 230      34.970  36.760  96.260  1.00  0.00           H  
ATOM   3490  HB1 LYS A 230      37.120  37.010  97.510  1.00  0.00           H  
ATOM   3491  HB2 LYS A 230      37.530  38.400  96.510  1.00  0.00           H  
ATOM   3492  HG1 LYS A 230      38.770  36.550  95.880  1.00  0.00           H  
ATOM   3493  HG2 LYS A 230      37.880  36.990  94.490  1.00  0.00           H  
ATOM   3494  HD1 LYS A 230      37.060  34.840  96.410  1.00  0.00           H  
ATOM   3495  HD2 LYS A 230      36.170  35.170  94.910  1.00  0.00           H  
ATOM   3496  HE1 LYS A 230      39.240  34.220  95.030  1.00  0.00           H  
ATOM   3497  HE2 LYS A 230      38.370  34.610  93.520  1.00  0.00           H  
ATOM   3498  HZ1 LYS A 230      37.000  32.890  93.870  1.00  0.00           H  
ATOM   3499  HZ2 LYS A 230      38.580  32.270  93.920  1.00  0.00           H  
ATOM   3500  HZ3 LYS A 230      37.660  32.280  95.310  1.00  0.00           H  
ATOM   3501  N   LEU A 231      35.120  39.800  97.500  1.00  0.00           N  
ATOM   3502  CA  LEU A 231      34.640  40.800  98.450  1.00  0.00           C  
ATOM   3503  C   LEU A 231      33.410  41.480  97.930  1.00  0.00           C  
ATOM   3504  O   LEU A 231      33.040  42.500  98.560  1.00  0.00           O  
ATOM   3505  CB  LEU A 231      35.730  41.790  98.830  1.00  0.00           C  
ATOM   3506  CG  LEU A 231      36.930  41.090  99.430  1.00  0.00           C  
ATOM   3507  CD1 LEU A 231      38.150  42.030  99.420  1.00  0.00           C  
ATOM   3508  CD2 LEU A 231      36.740  40.510 100.900  1.00  0.00           C  
ATOM   3509  HN  LEU A 231      35.830  40.070  96.860  1.00  0.00           H  
ATOM   3510  HA  LEU A 231      34.300  40.240  99.320  1.00  0.00           H  
ATOM   3511  HB1 LEU A 231      35.370  42.460  99.640  1.00  0.00           H  
ATOM   3512  HB2 LEU A 231      36.040  42.400  97.960  1.00  0.00           H  
ATOM   3513  HG  LEU A 231      37.170  40.210  98.790  1.00  0.00           H  
ATOM   3514 HD11 LEU A 231      38.550  42.080  98.380  1.00  0.00           H  
ATOM   3515 HD12 LEU A 231      37.790  43.060  99.720  1.00  0.00           H  
ATOM   3516 HD13 LEU A 231      38.950  41.580 100.050  1.00  0.00           H  
ATOM   3517 HD21 LEU A 231      35.700  40.100 100.910  1.00  0.00           H  
ATOM   3518 HD22 LEU A 231      37.470  39.670 100.950  1.00  0.00           H  
ATOM   3519 HD23 LEU A 231      36.950  41.250 101.690  1.00  0.00           H  
ATOM   3520  N   GLN A 232      32.830  41.030  96.810  1.00  0.00           N  
ATOM   3521  CA  GLN A 232      31.670  41.740  96.300  1.00  0.00           C  
ATOM   3522  C   GLN A 232      30.330  41.280  96.950  1.00  0.00           C  
ATOM   3523  O   GLN A 232      30.250  40.160  97.490  1.00  0.00           O  
ATOM   3524  CB  GLN A 232      31.600  41.600  94.770  1.00  0.00           C  
ATOM   3525  CG  GLN A 232      30.920  42.740  93.920  1.00  0.00           C  
ATOM   3526  CD  GLN A 232      31.070  44.090  94.590  1.00  0.00           C  
ATOM   3527  NE2 GLN A 232      31.910  44.930  93.980  1.00  0.00           N  
ATOM   3528  OE1 GLN A 232      30.390  44.470  95.580  1.00  0.00           O  
ATOM   3529  HN  GLN A 232      33.070  40.130  96.450  1.00  0.00           H  
ATOM   3530  HA  GLN A 232      31.860  42.760  96.570  1.00  0.00           H  
ATOM   3531  HB1 GLN A 232      31.250  40.580  94.500  1.00  0.00           H  
ATOM   3532  HB2 GLN A 232      32.620  41.630  94.320  1.00  0.00           H  
ATOM   3533  HG1 GLN A 232      29.820  42.630  93.960  1.00  0.00           H  
ATOM   3534  HG2 GLN A 232      31.370  42.690  92.900  1.00  0.00           H  
ATOM   3535 HE21 GLN A 232      32.400  44.700  93.140  1.00  0.00           H  
ATOM   3536 HE22 GLN A 232      32.070  45.740  94.530  1.00  0.00           H  
ATOM   3537  N   ILE A 233      29.310  42.150  97.030  1.00  0.00           N  
ATOM   3538  CA  ILE A 233      28.020  41.810  97.710  1.00  0.00           C  
ATOM   3539  C   ILE A 233      26.790  42.350  97.010  1.00  0.00           C  
ATOM   3540  O   ILE A 233      26.880  43.210  96.120  1.00  0.00           O  
ATOM   3541  CB  ILE A 233      28.020  42.250  99.200  1.00  0.00           C  
ATOM   3542  CG1 ILE A 233      28.340  43.770  99.470  1.00  0.00           C  
ATOM   3543  CG2 ILE A 233      28.950  41.320 100.050  1.00  0.00           C  
ATOM   3544  CD  ILE A 233      28.130  44.190 100.900  1.00  0.00           C  
ATOM   3545  HN  ILE A 233      29.390  43.030  96.570  1.00  0.00           H  
ATOM   3546  HA  ILE A 233      27.950  40.730  97.670  1.00  0.00           H  
ATOM   3547  HB  ILE A 233      27.010  42.080  99.630  1.00  0.00           H  
ATOM   3548 HG11 ILE A 233      27.760  44.440  98.810  1.00  0.00           H  
ATOM   3549 HG12 ILE A 233      29.380  43.930  99.140  1.00  0.00           H  
ATOM   3550 HG21 ILE A 233      28.790  41.580 101.120  1.00  0.00           H  
ATOM   3551 HG22 ILE A 233      28.890  40.220  99.900  1.00  0.00           H  
ATOM   3552 HG23 ILE A 233      30.030  41.530  99.810  1.00  0.00           H  
ATOM   3553  HD1 ILE A 233      28.210  45.300 101.050  1.00  0.00           H  
ATOM   3554  HD2 ILE A 233      27.210  43.810 101.400  1.00  0.00           H  
ATOM   3555  HD3 ILE A 233      29.030  43.910 101.490  1.00  0.00           H  
ATOM   3556  N   GLY A 234      25.680  41.790  97.450  1.00  0.00           N  
ATOM   3557  CA  GLY A 234      24.430  42.210  96.770  1.00  0.00           C  
ATOM   3558  C   GLY A 234      24.260  42.410  95.230  1.00  0.00           C  
ATOM   3559  O   GLY A 234      24.570  41.510  94.470  1.00  0.00           O  
ATOM   3560  HN  GLY A 234      25.640  41.040  98.090  1.00  0.00           H  
ATOM   3561  HA1 GLY A 234      23.710  41.440  97.030  1.00  0.00           H  
ATOM   3562  HA2 GLY A 234      24.190  43.170  97.200  1.00  0.00           H  
ATOM   3563  N   LEU A 235      23.740  43.570  94.760  1.00  0.00           N  
ATOM   3564  CA  LEU A 235      23.370  43.870  93.360  1.00  0.00           C  
ATOM   3565  C   LEU A 235      24.580  43.830  92.510  1.00  0.00           C  
ATOM   3566  O   LEU A 235      24.590  43.420  91.370  1.00  0.00           O  
ATOM   3567  CB  LEU A 235      22.650  45.210  93.380  1.00  0.00           C  
ATOM   3568  CG  LEU A 235      21.150  45.140  93.950  1.00  0.00           C  
ATOM   3569  CD1 LEU A 235      20.510  46.510  93.660  1.00  0.00           C  
ATOM   3570  CD2 LEU A 235      20.350  44.020  93.190  1.00  0.00           C  
ATOM   3571  HN  LEU A 235      23.530  44.330  95.370  1.00  0.00           H  
ATOM   3572  HA  LEU A 235      22.690  43.110  92.990  1.00  0.00           H  
ATOM   3573  HB1 LEU A 235      22.570  45.590  92.330  1.00  0.00           H  
ATOM   3574  HB2 LEU A 235      23.180  45.940  94.040  1.00  0.00           H  
ATOM   3575  HG  LEU A 235      21.150  44.860  95.040  1.00  0.00           H  
ATOM   3576 HD11 LEU A 235      19.420  46.540  93.890  1.00  0.00           H  
ATOM   3577 HD12 LEU A 235      21.210  47.290  94.050  1.00  0.00           H  
ATOM   3578 HD13 LEU A 235      20.440  46.650  92.570  1.00  0.00           H  
ATOM   3579 HD21 LEU A 235      19.320  43.830  93.550  1.00  0.00           H  
ATOM   3580 HD22 LEU A 235      20.180  44.280  92.120  1.00  0.00           H  
ATOM   3581 HD23 LEU A 235      20.830  43.020  93.250  1.00  0.00           H  
ATOM   3582  N   GLU A 236      25.690  44.310  93.080  1.00  0.00           N  
ATOM   3583  CA  GLU A 236      27.040  44.400  92.480  1.00  0.00           C  
ATOM   3584  C   GLU A 236      27.530  43.030  92.250  1.00  0.00           C  
ATOM   3585  O   GLU A 236      27.930  42.740  91.110  1.00  0.00           O  
ATOM   3586  CB  GLU A 236      27.910  45.410  93.210  1.00  0.00           C  
ATOM   3587  CG  GLU A 236      27.490  46.900  93.270  1.00  0.00           C  
ATOM   3588  CD  GLU A 236      28.370  47.840  94.140  1.00  0.00           C  
ATOM   3589  OE1 GLU A 236      29.490  48.150  93.660  1.00  0.00           O  
ATOM   3590  OE2 GLU A 236      27.950  48.280  95.230  1.00  0.00           O1-
ATOM   3591  HN  GLU A 236      25.640  44.510  94.050  1.00  0.00           H  
ATOM   3592  HA  GLU A 236      26.810  44.810  91.500  1.00  0.00           H  
ATOM   3593  HB1 GLU A 236      28.990  45.340  92.970  1.00  0.00           H  
ATOM   3594  HB2 GLU A 236      27.770  45.050  94.260  1.00  0.00           H  
ATOM   3595  HG1 GLU A 236      26.480  47.090  93.650  1.00  0.00           H  
ATOM   3596  HG2 GLU A 236      27.450  47.310  92.230  1.00  0.00           H  
ATOM   3597  N   MET A 237      27.380  42.050  93.180  1.00  0.00           N  
ATOM   3598  CA  MET A 237      27.800  40.630  93.040  1.00  0.00           C  
ATOM   3599  C   MET A 237      27.050  39.920  91.850  1.00  0.00           C  
ATOM   3600  O   MET A 237      27.750  39.440  90.910  1.00  0.00           O  
ATOM   3601  CB  MET A 237      27.710  39.910  94.350  1.00  0.00           C  
ATOM   3602  CG  MET A 237      27.970  38.320  94.320  1.00  0.00           C  
ATOM   3603  SD  MET A 237      29.730  37.960  94.070  1.00  0.00           S  
ATOM   3604  CE  MET A 237      29.490  36.210  94.510  1.00  0.00           C  
ATOM   3605  HN  MET A 237      26.860  42.380  93.960  1.00  0.00           H  
ATOM   3606  HA  MET A 237      28.840  40.580  92.740  1.00  0.00           H  
ATOM   3607  HB1 MET A 237      26.650  40.010  94.710  1.00  0.00           H  
ATOM   3608  HB2 MET A 237      28.350  40.310  95.160  1.00  0.00           H  
ATOM   3609  HG1 MET A 237      27.380  37.980  93.440  1.00  0.00           H  
ATOM   3610  HG2 MET A 237      27.690  37.790  95.260  1.00  0.00           H  
ATOM   3611  HE1 MET A 237      28.910  36.150  95.450  1.00  0.00           H  
ATOM   3612  HE2 MET A 237      28.890  35.630  93.770  1.00  0.00           H  
ATOM   3613  HE3 MET A 237      30.460  35.700  94.620  1.00  0.00           H  
ATOM   3614  N   LYS A 238      25.690  39.990  91.850  1.00  0.00           N  
ATOM   3615  CA  LYS A 238      24.790  39.530  90.820  1.00  0.00           C  
ATOM   3616  C   LYS A 238      25.080  40.140  89.450  1.00  0.00           C  
ATOM   3617  O   LYS A 238      25.040  39.460  88.390  1.00  0.00           O  
ATOM   3618  CB  LYS A 238      23.300  39.940  91.180  1.00  0.00           C  
ATOM   3619  CG  LYS A 238      22.640  39.150  92.240  1.00  0.00           C  
ATOM   3620  CD  LYS A 238      22.700  37.650  91.930  1.00  0.00           C  
ATOM   3621  CE  LYS A 238      21.580  36.820  92.650  1.00  0.00           C  
ATOM   3622  NZ  LYS A 238      21.770  35.450  92.280  1.00  0.00           N1+
ATOM   3623  HN  LYS A 238      25.300  40.410  92.660  1.00  0.00           H  
ATOM   3624  HA  LYS A 238      24.940  38.460  90.730  1.00  0.00           H  
ATOM   3625  HB1 LYS A 238      22.670  39.760  90.290  1.00  0.00           H  
ATOM   3626  HB2 LYS A 238      23.210  41.020  91.430  1.00  0.00           H  
ATOM   3627  HG1 LYS A 238      21.560  39.350  92.300  1.00  0.00           H  
ATOM   3628  HG2 LYS A 238      23.120  39.370  93.230  1.00  0.00           H  
ATOM   3629  HD1 LYS A 238      22.630  37.540  90.820  1.00  0.00           H  
ATOM   3630  HD2 LYS A 238      23.730  37.300  92.120  1.00  0.00           H  
ATOM   3631  HE1 LYS A 238      20.550  37.150  92.370  1.00  0.00           H  
ATOM   3632  HE2 LYS A 238      21.760  36.800  93.750  1.00  0.00           H  
ATOM   3633  HZ1 LYS A 238      21.130  34.920  92.910  1.00  0.00           H  
ATOM   3634  HZ2 LYS A 238      21.430  35.370  91.300  1.00  0.00           H  
ATOM   3635  HZ3 LYS A 238      22.720  35.040  92.280  1.00  0.00           H  
ATOM   3636  N   ASN A 239      25.520  41.400  89.490  1.00  0.00           N  
ATOM   3637  CA  ASN A 239      25.970  42.190  88.320  1.00  0.00           C  
ATOM   3638  C   ASN A 239      27.280  41.710  87.710  1.00  0.00           C  
ATOM   3639  O   ASN A 239      27.410  41.560  86.470  1.00  0.00           O  
ATOM   3640  CB  ASN A 239      26.090  43.770  88.530  1.00  0.00           C  
ATOM   3641  CG  ASN A 239      24.820  44.620  88.590  1.00  0.00           C  
ATOM   3642  ND2 ASN A 239      25.010  45.860  89.120  1.00  0.00           N  
ATOM   3643  OD1 ASN A 239      23.760  44.250  88.060  1.00  0.00           O  
ATOM   3644  HN  ASN A 239      25.580  41.840  90.380  1.00  0.00           H  
ATOM   3645  HA  ASN A 239      25.220  41.970  87.580  1.00  0.00           H  
ATOM   3646  HB1 ASN A 239      26.660  44.060  87.620  1.00  0.00           H  
ATOM   3647  HB2 ASN A 239      26.740  44.020  89.390  1.00  0.00           H  
ATOM   3648 HD21 ASN A 239      25.730  45.950  89.820  1.00  0.00           H  
ATOM   3649 HD22 ASN A 239      24.370  46.590  88.910  1.00  0.00           H  
ATOM   3650  N   GLY A 240      28.230  41.360  88.570  1.00  0.00           N  
ATOM   3651  CA  GLY A 240      29.550  40.820  88.150  1.00  0.00           C  
ATOM   3652  C   GLY A 240      29.550  39.340  87.660  1.00  0.00           C  
ATOM   3653  O   GLY A 240      30.350  38.890  86.840  1.00  0.00           O  
ATOM   3654  HN  GLY A 240      28.170  41.570  89.550  1.00  0.00           H  
ATOM   3655  HA1 GLY A 240      30.090  41.510  87.520  1.00  0.00           H  
ATOM   3656  HA2 GLY A 240      30.120  40.730  89.060  1.00  0.00           H  
ATOM   3657  N   ILE A 241      28.520  38.630  88.020  1.00  0.00           N  
ATOM   3658  CA  ILE A 241      28.310  37.280  87.540  1.00  0.00           C  
ATOM   3659  C   ILE A 241      27.460  37.270  86.250  1.00  0.00           C  
ATOM   3660  O   ILE A 241      27.350  36.190  85.610  1.00  0.00           O  
ATOM   3661  CB  ILE A 241      27.810  36.340  88.630  1.00  0.00           C  
ATOM   3662  CG1 ILE A 241      26.370  36.760  89.120  1.00  0.00           C  
ATOM   3663  CG2 ILE A 241      28.850  36.350  89.810  1.00  0.00           C  
ATOM   3664  CD  ILE A 241      25.810  35.670  89.980  1.00  0.00           C  
ATOM   3665  HN  ILE A 241      27.920  38.850  88.800  1.00  0.00           H  
ATOM   3666  HA  ILE A 241      29.260  36.850  87.250  1.00  0.00           H  
ATOM   3667  HB  ILE A 241      27.810  35.290  88.270  1.00  0.00           H  
ATOM   3668 HG11 ILE A 241      25.720  37.020  88.250  1.00  0.00           H  
ATOM   3669 HG12 ILE A 241      26.550  37.670  89.730  1.00  0.00           H  
ATOM   3670 HG21 ILE A 241      28.540  35.700  90.630  1.00  0.00           H  
ATOM   3671 HG22 ILE A 241      29.810  36.000  89.370  1.00  0.00           H  
ATOM   3672 HG23 ILE A 241      28.900  37.380  90.250  1.00  0.00           H  
ATOM   3673  HD1 ILE A 241      25.720  34.710  89.410  1.00  0.00           H  
ATOM   3674  HD2 ILE A 241      26.430  35.340  90.840  1.00  0.00           H  
ATOM   3675  HD3 ILE A 241      24.910  36.040  90.510  1.00  0.00           H  
ATOM   3676  N   SER A 242      26.920  38.390  85.830  1.00  0.00           N  
ATOM   3677  CA  SER A 242      26.070  38.460  84.670  1.00  0.00           C  
ATOM   3678  C   SER A 242      26.880  38.450  83.490  1.00  0.00           C  
ATOM   3679  O   SER A 242      27.880  39.140  83.410  1.00  0.00           O  
ATOM   3680  CB  SER A 242      25.160  39.700  84.790  1.00  0.00           C  
ATOM   3681  OG  SER A 242      24.260  39.750  83.710  1.00  0.00           O  
ATOM   3682  HN  SER A 242      27.240  39.220  86.270  1.00  0.00           H  
ATOM   3683  HA  SER A 242      25.460  37.570  84.700  1.00  0.00           H  
ATOM   3684  HB1 SER A 242      25.790  40.610  84.670  1.00  0.00           H  
ATOM   3685  HB2 SER A 242      24.640  39.690  85.780  1.00  0.00           H  
ATOM   3686  HG1 SER A 242      23.480  39.340  84.080  1.00  0.00           H  
ATOM   3687  N   GLN A 243      26.420  37.680  82.420  1.00  0.00           N  
ATOM   3688  CA  GLN A 243      27.120  37.430  81.140  1.00  0.00           C  
ATOM   3689  C   GLN A 243      26.870  38.580  80.160  1.00  0.00           C  
ATOM   3690  O   GLN A 243      26.140  39.520  80.430  1.00  0.00           O  
ATOM   3691  CB  GLN A 243      26.870  35.990  80.580  1.00  0.00           C  
ATOM   3692  CG  GLN A 243      27.490  34.800  81.330  1.00  0.00           C  
ATOM   3693  CD  GLN A 243      28.880  35.110  81.770  1.00  0.00           C  
ATOM   3694  NE2 GLN A 243      29.840  35.230  80.840  1.00  0.00           N  
ATOM   3695  OE1 GLN A 243      29.240  35.230  82.960  1.00  0.00           O  
ATOM   3696  HN  GLN A 243      25.500  37.310  82.440  1.00  0.00           H  
ATOM   3697  HA  GLN A 243      28.180  37.490  81.340  1.00  0.00           H  
ATOM   3698  HB1 GLN A 243      27.430  35.920  79.630  1.00  0.00           H  
ATOM   3699  HB2 GLN A 243      25.790  35.820  80.390  1.00  0.00           H  
ATOM   3700  HG1 GLN A 243      27.560  33.930  80.650  1.00  0.00           H  
ATOM   3701  HG2 GLN A 243      26.830  34.460  82.160  1.00  0.00           H  
ATOM   3702 HE21 GLN A 243      29.580  34.870  79.950  1.00  0.00           H  
ATOM   3703 HE22 GLN A 243      30.800  35.250  81.150  1.00  0.00           H  
ATOM   3704  N   SER A 244      27.590  38.560  79.060  1.00  0.00           N  
ATOM   3705  CA  SER A 244      27.650  39.600  78.050  1.00  0.00           C  
ATOM   3706  C   SER A 244      28.270  40.940  78.560  1.00  0.00           C  
ATOM   3707  O   SER A 244      27.780  42.050  78.310  1.00  0.00           O  
ATOM   3708  CB  SER A 244      26.270  39.860  77.340  1.00  0.00           C  
ATOM   3709  OG  SER A 244      25.730  38.670  76.710  1.00  0.00           O  
ATOM   3710  HN  SER A 244      28.190  37.800  78.840  1.00  0.00           H  
ATOM   3711  HA  SER A 244      28.350  39.280  77.310  1.00  0.00           H  
ATOM   3712  HB1 SER A 244      26.300  40.710  76.640  1.00  0.00           H  
ATOM   3713  HB2 SER A 244      25.630  40.130  78.210  1.00  0.00           H  
ATOM   3714  HG1 SER A 244      26.240  38.510  75.910  1.00  0.00           H  
ATOM   3715  N   LYS A 245      29.470  40.890  79.210  1.00  0.00           N  
ATOM   3716  CA  LYS A 245      30.230  42.110  79.670  1.00  0.00           C  
ATOM   3717  C   LYS A 245      31.320  42.250  78.620  1.00  0.00           C  
ATOM   3718  O   LYS A 245      31.880  41.240  78.230  1.00  0.00           O  
ATOM   3719  CB  LYS A 245      30.880  41.910  81.010  1.00  0.00           C  
ATOM   3720  CG  LYS A 245      29.800  41.380  82.090  1.00  0.00           C  
ATOM   3721  CD  LYS A 245      28.520  42.270  82.100  1.00  0.00           C  
ATOM   3722  CE  LYS A 245      27.950  42.500  83.580  1.00  0.00           C  
ATOM   3723  NZ  LYS A 245      26.620  43.230  83.520  1.00  0.00           N1+
ATOM   3724  HN  LYS A 245      29.760  39.940  79.350  1.00  0.00           H  
ATOM   3725  HA  LYS A 245      29.610  43.000  79.700  1.00  0.00           H  
ATOM   3726  HB1 LYS A 245      31.200  42.910  81.360  1.00  0.00           H  
ATOM   3727  HB2 LYS A 245      31.690  41.160  81.180  1.00  0.00           H  
ATOM   3728  HG1 LYS A 245      30.350  41.390  83.060  1.00  0.00           H  
ATOM   3729  HG2 LYS A 245      29.460  40.340  81.910  1.00  0.00           H  
ATOM   3730  HD1 LYS A 245      28.700  43.280  81.670  1.00  0.00           H  
ATOM   3731  HD2 LYS A 245      27.770  41.710  81.500  1.00  0.00           H  
ATOM   3732  HE1 LYS A 245      28.700  43.090  84.160  1.00  0.00           H  
ATOM   3733  HE2 LYS A 245      27.830  41.500  84.070  1.00  0.00           H  
ATOM   3734  HZ1 LYS A 245      26.790  43.900  82.740  1.00  0.00           H  
ATOM   3735  HZ2 LYS A 245      25.870  42.590  83.210  1.00  0.00           H  
ATOM   3736  HZ3 LYS A 245      26.350  43.700  84.410  1.00  0.00           H  
ATOM   3737  N   GLU A 246      31.660  43.520  78.180  1.00  0.00           N  
ATOM   3738  CA  GLU A 246      32.630  43.760  77.080  1.00  0.00           C  
ATOM   3739  C   GLU A 246      33.970  43.150  77.420  1.00  0.00           C  
ATOM   3740  O   GLU A 246      34.460  43.330  78.470  1.00  0.00           O  
ATOM   3741  CB  GLU A 246      32.660  45.230  76.560  1.00  0.00           C  
ATOM   3742  CG  GLU A 246      31.350  45.790  75.890  1.00  0.00           C  
ATOM   3743  CD  GLU A 246      31.550  47.140  75.270  1.00  0.00           C  
ATOM   3744  OE1 GLU A 246      32.600  47.460  74.690  1.00  0.00           O  
ATOM   3745  OE2 GLU A 246      30.580  47.950  75.290  1.00  0.00           O1-
ATOM   3746  HN  GLU A 246      31.170  44.340  78.480  1.00  0.00           H  
ATOM   3747  HA  GLU A 246      32.210  43.300  76.200  1.00  0.00           H  
ATOM   3748  HB1 GLU A 246      33.400  45.260  75.730  1.00  0.00           H  
ATOM   3749  HB2 GLU A 246      33.140  46.000  77.210  1.00  0.00           H  
ATOM   3750  HG1 GLU A 246      30.570  45.780  76.680  1.00  0.00           H  
ATOM   3751  HG2 GLU A 246      31.130  45.140  75.010  1.00  0.00           H  
ATOM   3752  N   ARG A 247      34.580  42.590  76.370  1.00  0.00           N  
ATOM   3753  CA  ARG A 247      35.950  42.070  76.350  1.00  0.00           C  
ATOM   3754  C   ARG A 247      36.640  42.870  75.280  1.00  0.00           C  
ATOM   3755  O   ARG A 247      36.520  42.560  74.160  1.00  0.00           O  
ATOM   3756  CB  ARG A 247      36.010  40.530  76.000  1.00  0.00           C  
ATOM   3757  CG  ARG A 247      35.400  39.550  76.980  1.00  0.00           C  
ATOM   3758  CD  ARG A 247      35.490  38.100  76.450  1.00  0.00           C  
ATOM   3759  NE  ARG A 247      34.610  37.330  77.310  1.00  0.00           N  
ATOM   3760  CZ  ARG A 247      33.770  36.350  76.880  1.00  0.00           C  
ATOM   3761  NH1 ARG A 247      33.610  36.060  75.620  1.00  0.00           N1+
ATOM   3762  NH2 ARG A 247      33.060  35.700  77.820  1.00  0.00           N  
ATOM   3763  HN  ARG A 247      34.180  42.560  75.460  1.00  0.00           H  
ATOM   3764  HA  ARG A 247      36.550  42.250  77.230  1.00  0.00           H  
ATOM   3765  HB1 ARG A 247      37.080  40.320  75.790  1.00  0.00           H  
ATOM   3766  HB2 ARG A 247      35.480  40.360  75.030  1.00  0.00           H  
ATOM   3767  HG1 ARG A 247      34.330  39.820  77.060  1.00  0.00           H  
ATOM   3768  HG2 ARG A 247      35.890  39.740  77.950  1.00  0.00           H  
ATOM   3769  HD1 ARG A 247      36.510  37.720  76.650  1.00  0.00           H  
ATOM   3770  HD2 ARG A 247      35.220  38.110  75.370  1.00  0.00           H  
ATOM   3771  HE  ARG A 247      34.500  37.530  78.290  1.00  0.00           H  
ATOM   3772 HH11 ARG A 247      33.980  36.710  74.960  1.00  0.00           H  
ATOM   3773 HH12 ARG A 247      32.880  35.460  75.290  1.00  0.00           H  
ATOM   3774 HH21 ARG A 247      33.360  35.800  78.770  1.00  0.00           H  
ATOM   3775 HH22 ARG A 247      32.560  34.890  77.520  1.00  0.00           H  
ATOM   3776  N   LYS A 248      37.270  43.990  75.560  1.00  0.00           N  
ATOM   3777  CA  LYS A 248      37.650  45.050  74.670  1.00  0.00           C  
ATOM   3778  C   LYS A 248      38.730  44.670  73.660  1.00  0.00           C  
ATOM   3779  O   LYS A 248      38.860  45.240  72.580  1.00  0.00           O  
ATOM   3780  CB  LYS A 248      38.180  46.320  75.360  1.00  0.00           C  
ATOM   3781  CG  LYS A 248      37.160  46.940  76.370  1.00  0.00           C  
ATOM   3782  CD  LYS A 248      36.080  47.720  75.590  1.00  0.00           C  
ATOM   3783  CE  LYS A 248      35.210  48.610  76.480  1.00  0.00           C  
ATOM   3784  NZ  LYS A 248      34.150  49.260  75.610  1.00  0.00           N1+
ATOM   3785  HN  LYS A 248      37.530  44.230  76.490  1.00  0.00           H  
ATOM   3786  HA  LYS A 248      36.730  45.200  74.140  1.00  0.00           H  
ATOM   3787  HB1 LYS A 248      38.380  47.140  74.640  1.00  0.00           H  
ATOM   3788  HB2 LYS A 248      39.080  46.110  75.970  1.00  0.00           H  
ATOM   3789  HG1 LYS A 248      37.560  47.660  77.100  1.00  0.00           H  
ATOM   3790  HG2 LYS A 248      36.770  46.150  77.050  1.00  0.00           H  
ATOM   3791  HD1 LYS A 248      36.480  48.310  74.740  1.00  0.00           H  
ATOM   3792  HD2 LYS A 248      35.360  47.000  75.120  1.00  0.00           H  
ATOM   3793  HE1 LYS A 248      35.670  49.400  77.110  1.00  0.00           H  
ATOM   3794  HE2 LYS A 248      34.800  47.870  77.200  1.00  0.00           H  
ATOM   3795  HZ1 LYS A 248      33.620  50.010  76.120  1.00  0.00           H  
ATOM   3796  HZ2 LYS A 248      34.490  49.730  74.750  1.00  0.00           H  
ATOM   3797  HZ3 LYS A 248      33.430  48.550  75.350  1.00  0.00           H  
ATOM   3798  N   ALA A 249      39.570  43.640  73.980  1.00  0.00           N  
ATOM   3799  CA  ALA A 249      40.580  43.180  73.060  1.00  0.00           C  
ATOM   3800  C   ALA A 249      40.070  42.530  71.800  1.00  0.00           C  
ATOM   3801  O   ALA A 249      40.550  42.760  70.700  1.00  0.00           O  
ATOM   3802  CB  ALA A 249      41.650  42.350  73.780  1.00  0.00           C  
ATOM   3803  HN  ALA A 249      39.340  43.230  74.870  1.00  0.00           H  
ATOM   3804  HA  ALA A 249      41.140  44.070  72.800  1.00  0.00           H  
ATOM   3805  HB1 ALA A 249      41.170  41.610  74.440  1.00  0.00           H  
ATOM   3806  HB2 ALA A 249      42.200  41.720  73.060  1.00  0.00           H  
ATOM   3807  HB3 ALA A 249      42.420  42.960  74.310  1.00  0.00           H  
ATOM   3808  N   VAL A 250      39.150  41.610  72.040  1.00  0.00           N  
ATOM   3809  CA  VAL A 250      38.320  40.960  71.030  1.00  0.00           C  
ATOM   3810  C   VAL A 250      37.510  41.860  70.070  1.00  0.00           C  
ATOM   3811  O   VAL A 250      37.370  41.580  68.890  1.00  0.00           O  
ATOM   3812  CB  VAL A 250      37.430  39.900  71.670  1.00  0.00           C  
ATOM   3813  CG1 VAL A 250      36.800  39.040  70.570  1.00  0.00           C  
ATOM   3814  CG2 VAL A 250      38.300  39.000  72.620  1.00  0.00           C  
ATOM   3815  HN  VAL A 250      39.030  41.390  73.010  1.00  0.00           H  
ATOM   3816  HA  VAL A 250      38.900  40.350  70.350  1.00  0.00           H  
ATOM   3817  HB  VAL A 250      36.680  40.410  72.310  1.00  0.00           H  
ATOM   3818 HG11 VAL A 250      36.050  39.600  69.970  1.00  0.00           H  
ATOM   3819 HG12 VAL A 250      37.570  38.640  69.900  1.00  0.00           H  
ATOM   3820 HG13 VAL A 250      36.260  38.220  71.080  1.00  0.00           H  
ATOM   3821 HG21 VAL A 250      37.710  38.200  73.130  1.00  0.00           H  
ATOM   3822 HG22 VAL A 250      39.000  38.420  71.980  1.00  0.00           H  
ATOM   3823 HG23 VAL A 250      38.900  39.550  73.380  1.00  0.00           H  
ATOM   3824  N   LYS A 251      37.020  43.020  70.590  1.00  0.00           N  
ATOM   3825  CA  LYS A 251      36.500  44.090  69.710  1.00  0.00           C  
ATOM   3826  C   LYS A 251      37.510  44.770  68.770  1.00  0.00           C  
ATOM   3827  O   LYS A 251      37.220  44.910  67.550  1.00  0.00           O  
ATOM   3828  CB  LYS A 251      35.810  45.200  70.600  1.00  0.00           C  
ATOM   3829  CG  LYS A 251      34.890  44.520  71.670  1.00  0.00           C  
ATOM   3830  CD  LYS A 251      34.110  45.580  72.460  1.00  0.00           C  
ATOM   3831  CE  LYS A 251      33.390  46.550  71.510  1.00  0.00           C  
ATOM   3832  NZ  LYS A 251      32.270  47.140  72.140  1.00  0.00           N1+
ATOM   3833  HN  LYS A 251      37.050  43.130  71.590  1.00  0.00           H  
ATOM   3834  HA  LYS A 251      35.730  43.720  69.060  1.00  0.00           H  
ATOM   3835  HB1 LYS A 251      35.150  45.810  69.950  1.00  0.00           H  
ATOM   3836  HB2 LYS A 251      36.590  45.770  71.150  1.00  0.00           H  
ATOM   3837  HG1 LYS A 251      35.580  44.060  72.410  1.00  0.00           H  
ATOM   3838  HG2 LYS A 251      34.250  43.710  71.280  1.00  0.00           H  
ATOM   3839  HD1 LYS A 251      33.310  45.220  73.160  1.00  0.00           H  
ATOM   3840  HD2 LYS A 251      34.840  46.120  73.070  1.00  0.00           H  
ATOM   3841  HE1 LYS A 251      33.010  45.960  70.660  1.00  0.00           H  
ATOM   3842  HE2 LYS A 251      34.010  47.380  71.140  1.00  0.00           H  
ATOM   3843  HZ1 LYS A 251      32.550  47.420  73.110  1.00  0.00           H  
ATOM   3844  HZ2 LYS A 251      31.910  47.980  71.630  1.00  0.00           H  
ATOM   3845  HZ3 LYS A 251      31.500  46.450  72.270  1.00  0.00           H  
ATOM   3846  N   THR A 252      38.720  45.170  69.310  1.00  0.00           N  
ATOM   3847  CA  THR A 252      39.710  45.760  68.440  1.00  0.00           C  
ATOM   3848  C   THR A 252      40.280  44.860  67.310  1.00  0.00           C  
ATOM   3849  O   THR A 252      40.490  45.280  66.140  1.00  0.00           O  
ATOM   3850  CB  THR A 252      40.970  46.170  69.170  1.00  0.00           C  
ATOM   3851  CG2 THR A 252      41.810  47.300  68.410  1.00  0.00           C  
ATOM   3852  OG1 THR A 252      40.670  46.670  70.510  1.00  0.00           O  
ATOM   3853  HN  THR A 252      39.010  45.110  70.270  1.00  0.00           H  
ATOM   3854  HA  THR A 252      39.340  46.680  68.040  1.00  0.00           H  
ATOM   3855  HB  THR A 252      41.550  45.280  69.490  1.00  0.00           H  
ATOM   3856  HG1 THR A 252      39.750  46.960  70.510  1.00  0.00           H  
ATOM   3857 HG21 THR A 252      42.130  46.960  67.400  1.00  0.00           H  
ATOM   3858 HG22 THR A 252      41.230  48.260  68.340  1.00  0.00           H  
ATOM   3859 HG23 THR A 252      42.760  47.540  68.940  1.00  0.00           H  
ATOM   3860  N   LEU A 253      40.420  43.540  67.600  1.00  0.00           N  
ATOM   3861  CA  LEU A 253      40.980  42.630  66.640  1.00  0.00           C  
ATOM   3862  C   LEU A 253      39.970  42.240  65.550  1.00  0.00           C  
ATOM   3863  O   LEU A 253      40.300  42.000  64.360  1.00  0.00           O  
ATOM   3864  CB  LEU A 253      41.610  41.370  67.250  1.00  0.00           C  
ATOM   3865  CG  LEU A 253      40.810  40.570  68.280  1.00  0.00           C  
ATOM   3866  CD1 LEU A 253      40.130  39.340  67.670  1.00  0.00           C  
ATOM   3867  CD2 LEU A 253      41.730  40.000  69.330  1.00  0.00           C  
ATOM   3868  HN  LEU A 253      40.280  43.260  68.550  1.00  0.00           H  
ATOM   3869  HA  LEU A 253      41.810  43.110  66.160  1.00  0.00           H  
ATOM   3870  HB1 LEU A 253      42.460  41.890  67.750  1.00  0.00           H  
ATOM   3871  HB2 LEU A 253      42.200  40.720  66.560  1.00  0.00           H  
ATOM   3872  HG  LEU A 253      40.110  41.260  68.790  1.00  0.00           H  
ATOM   3873 HD11 LEU A 253      39.500  39.620  66.790  1.00  0.00           H  
ATOM   3874 HD12 LEU A 253      40.850  38.620  67.220  1.00  0.00           H  
ATOM   3875 HD13 LEU A 253      39.560  38.710  68.380  1.00  0.00           H  
ATOM   3876 HD21 LEU A 253      42.280  39.220  68.760  1.00  0.00           H  
ATOM   3877 HD22 LEU A 253      42.400  40.780  69.760  1.00  0.00           H  
ATOM   3878 HD23 LEU A 253      41.120  39.640  70.180  1.00  0.00           H  
ATOM   3879  N   GLY A 254      38.690  42.320  66.020  1.00  0.00           N  
ATOM   3880  CA  GLY A 254      37.500  42.200  65.100  1.00  0.00           C  
ATOM   3881  C   GLY A 254      37.480  43.400  64.080  1.00  0.00           C  
ATOM   3882  O   GLY A 254      37.300  43.190  62.910  1.00  0.00           O  
ATOM   3883  HN  GLY A 254      38.580  42.170  67.000  1.00  0.00           H  
ATOM   3884  HA1 GLY A 254      37.690  41.310  64.500  1.00  0.00           H  
ATOM   3885  HA2 GLY A 254      36.600  42.190  65.680  1.00  0.00           H  
ATOM   3886  N   ILE A 255      37.720  44.670  64.580  1.00  0.00           N  
ATOM   3887  CA  ILE A 255      37.860  45.790  63.670  1.00  0.00           C  
ATOM   3888  C   ILE A 255      39.100  45.600  62.690  1.00  0.00           C  
ATOM   3889  O   ILE A 255      38.980  45.800  61.500  1.00  0.00           O  
ATOM   3890  CB  ILE A 255      37.800  47.120  64.330  1.00  0.00           C  
ATOM   3891  CG1 ILE A 255      36.360  47.170  65.020  1.00  0.00           C  
ATOM   3892  CG2 ILE A 255      37.870  48.180  63.160  1.00  0.00           C  
ATOM   3893  CD  ILE A 255      35.960  48.410  65.730  1.00  0.00           C  
ATOM   3894  HN  ILE A 255      37.900  44.940  65.520  1.00  0.00           H  
ATOM   3895  HA  ILE A 255      37.080  45.720  62.930  1.00  0.00           H  
ATOM   3896  HB  ILE A 255      38.630  47.270  65.060  1.00  0.00           H  
ATOM   3897 HG11 ILE A 255      36.300  46.310  65.730  1.00  0.00           H  
ATOM   3898 HG12 ILE A 255      35.760  47.070  64.080  1.00  0.00           H  
ATOM   3899 HG21 ILE A 255      37.720  49.140  63.700  1.00  0.00           H  
ATOM   3900 HG22 ILE A 255      38.920  48.180  62.790  1.00  0.00           H  
ATOM   3901 HG23 ILE A 255      37.150  48.000  62.330  1.00  0.00           H  
ATOM   3902  HD1 ILE A 255      36.800  48.590  66.420  1.00  0.00           H  
ATOM   3903  HD2 ILE A 255      35.760  49.350  65.180  1.00  0.00           H  
ATOM   3904  HD3 ILE A 255      35.050  48.130  66.310  1.00  0.00           H  
ATOM   3905  N   VAL A 256      40.290  45.170  63.180  1.00  0.00           N  
ATOM   3906  CA  VAL A 256      41.500  44.870  62.430  1.00  0.00           C  
ATOM   3907  C   VAL A 256      41.230  43.750  61.340  1.00  0.00           C  
ATOM   3908  O   VAL A 256      41.480  43.950  60.160  1.00  0.00           O  
ATOM   3909  CB  VAL A 256      42.630  44.420  63.330  1.00  0.00           C  
ATOM   3910  CG1 VAL A 256      43.710  43.460  62.840  1.00  0.00           C  
ATOM   3911  CG2 VAL A 256      43.240  45.760  63.780  1.00  0.00           C  
ATOM   3912  HN  VAL A 256      40.330  44.900  64.130  1.00  0.00           H  
ATOM   3913  HA  VAL A 256      41.840  45.640  61.770  1.00  0.00           H  
ATOM   3914  HB  VAL A 256      42.250  43.880  64.230  1.00  0.00           H  
ATOM   3915 HG11 VAL A 256      43.340  42.480  62.480  1.00  0.00           H  
ATOM   3916 HG12 VAL A 256      44.180  44.070  62.050  1.00  0.00           H  
ATOM   3917 HG13 VAL A 256      44.380  43.230  63.690  1.00  0.00           H  
ATOM   3918 HG21 VAL A 256      42.350  46.330  64.150  1.00  0.00           H  
ATOM   3919 HG22 VAL A 256      43.950  45.560  64.610  1.00  0.00           H  
ATOM   3920 HG23 VAL A 256      43.670  46.410  62.990  1.00  0.00           H  
ATOM   3921  N   MET A 257      40.630  42.630  61.760  1.00  0.00           N  
ATOM   3922  CA  MET A 257      40.500  41.520  60.860  1.00  0.00           C  
ATOM   3923  C   MET A 257      39.290  41.640  59.940  1.00  0.00           C  
ATOM   3924  O   MET A 257      39.250  40.960  58.930  1.00  0.00           O  
ATOM   3925  CB  MET A 257      40.390  40.230  61.690  1.00  0.00           C  
ATOM   3926  CG  MET A 257      41.620  39.820  62.460  1.00  0.00           C  
ATOM   3927  SD  MET A 257      42.800  38.660  61.860  1.00  0.00           S  
ATOM   3928  CE  MET A 257      43.610  39.870  60.840  1.00  0.00           C  
ATOM   3929  HN  MET A 257      40.370  42.520  62.710  1.00  0.00           H  
ATOM   3930  HA  MET A 257      41.380  41.330  60.250  1.00  0.00           H  
ATOM   3931  HB1 MET A 257      40.070  39.380  61.050  1.00  0.00           H  
ATOM   3932  HB2 MET A 257      39.560  40.480  62.380  1.00  0.00           H  
ATOM   3933  HG1 MET A 257      41.270  39.480  63.460  1.00  0.00           H  
ATOM   3934  HG2 MET A 257      42.190  40.730  62.670  1.00  0.00           H  
ATOM   3935  HE1 MET A 257      44.210  39.370  60.060  1.00  0.00           H  
ATOM   3936  HE2 MET A 257      42.880  40.370  60.160  1.00  0.00           H  
ATOM   3937  HE3 MET A 257      44.210  40.550  61.470  1.00  0.00           H  
ATOM   3938  N   GLY A 258      38.390  42.650  60.270  1.00  0.00           N  
ATOM   3939  CA  GLY A 258      37.250  43.210  59.640  1.00  0.00           C  
ATOM   3940  C   GLY A 258      37.530  44.080  58.440  1.00  0.00           C  
ATOM   3941  O   GLY A 258      36.950  43.920  57.360  1.00  0.00           O  
ATOM   3942  HN  GLY A 258      38.590  42.960  61.200  1.00  0.00           H  
ATOM   3943  HA1 GLY A 258      36.590  42.450  59.270  1.00  0.00           H  
ATOM   3944  HA2 GLY A 258      36.630  43.820  60.300  1.00  0.00           H  
ATOM   3945  N   VAL A 259      38.480  45.000  58.630  1.00  0.00           N  
ATOM   3946  CA  VAL A 259      39.120  45.830  57.590  1.00  0.00           C  
ATOM   3947  C   VAL A 259      39.820  44.960  56.550  1.00  0.00           C  
ATOM   3948  O   VAL A 259      39.640  45.230  55.340  1.00  0.00           O  
ATOM   3949  CB  VAL A 259      40.160  46.790  58.200  1.00  0.00           C  
ATOM   3950  CG1 VAL A 259      41.070  47.470  57.120  1.00  0.00           C  
ATOM   3951  CG2 VAL A 259      39.380  47.910  58.930  1.00  0.00           C  
ATOM   3952  HN  VAL A 259      38.750  45.230  59.560  1.00  0.00           H  
ATOM   3953  HA  VAL A 259      38.400  46.470  57.110  1.00  0.00           H  
ATOM   3954  HB  VAL A 259      40.740  46.240  58.980  1.00  0.00           H  
ATOM   3955 HG11 VAL A 259      41.890  46.730  57.000  1.00  0.00           H  
ATOM   3956 HG12 VAL A 259      40.680  47.720  56.110  1.00  0.00           H  
ATOM   3957 HG13 VAL A 259      41.520  48.380  57.560  1.00  0.00           H  
ATOM   3958 HG21 VAL A 259      38.750  47.440  59.710  1.00  0.00           H  
ATOM   3959 HG22 VAL A 259      40.100  48.610  59.430  1.00  0.00           H  
ATOM   3960 HG23 VAL A 259      38.750  48.490  58.220  1.00  0.00           H  
ATOM   3961  N   PHE A 260      40.510  43.920  56.980  1.00  0.00           N  
ATOM   3962  CA  PHE A 260      41.220  42.900  56.190  1.00  0.00           C  
ATOM   3963  C   PHE A 260      40.170  42.120  55.440  1.00  0.00           C  
ATOM   3964  O   PHE A 260      40.240  41.830  54.230  1.00  0.00           O  
ATOM   3965  CB  PHE A 260      42.110  42.030  57.130  1.00  0.00           C  
ATOM   3966  CG  PHE A 260      43.190  41.340  56.390  1.00  0.00           C  
ATOM   3967  CD1 PHE A 260      44.240  42.040  55.730  1.00  0.00           C  
ATOM   3968  CD2 PHE A 260      43.090  39.910  56.280  1.00  0.00           C  
ATOM   3969  CE1 PHE A 260      45.240  41.290  55.030  1.00  0.00           C  
ATOM   3970  CE2 PHE A 260      44.090  39.220  55.630  1.00  0.00           C  
ATOM   3971  CZ  PHE A 260      45.140  39.890  54.980  1.00  0.00           C  
ATOM   3972  HN  PHE A 260      40.710  43.890  57.950  1.00  0.00           H  
ATOM   3973  HA  PHE A 260      41.830  43.330  55.410  1.00  0.00           H  
ATOM   3974  HB1 PHE A 260      41.510  41.300  57.700  1.00  0.00           H  
ATOM   3975  HB2 PHE A 260      42.640  42.640  57.890  1.00  0.00           H  
ATOM   3976  HD1 PHE A 260      44.400  43.100  55.740  1.00  0.00           H  
ATOM   3977  HD2 PHE A 260      42.190  39.400  56.600  1.00  0.00           H  
ATOM   3978  HE1 PHE A 260      46.060  41.790  54.540  1.00  0.00           H  
ATOM   3979  HE2 PHE A 260      44.140  38.140  55.530  1.00  0.00           H  
ATOM   3980  HZ  PHE A 260      45.970  39.380  54.500  1.00  0.00           H  
ATOM   3981  N   LEU A 261      38.960  41.790  56.110  1.00  0.00           N  
ATOM   3982  CA  LEU A 261      37.800  41.180  55.350  1.00  0.00           C  
ATOM   3983  C   LEU A 261      37.180  42.010  54.230  1.00  0.00           C  
ATOM   3984  O   LEU A 261      37.070  41.560  53.120  1.00  0.00           O  
ATOM   3985  CB  LEU A 261      36.830  40.650  56.440  1.00  0.00           C  
ATOM   3986  CG  LEU A 261      35.690  39.750  56.010  1.00  0.00           C  
ATOM   3987  CD1 LEU A 261      36.000  38.620  54.970  1.00  0.00           C  
ATOM   3988  CD2 LEU A 261      34.970  39.170  57.210  1.00  0.00           C  
ATOM   3989  HN  LEU A 261      38.780  42.080  57.050  1.00  0.00           H  
ATOM   3990  HA  LEU A 261      38.260  40.380  54.790  1.00  0.00           H  
ATOM   3991  HB1 LEU A 261      36.550  41.550  57.040  1.00  0.00           H  
ATOM   3992  HB2 LEU A 261      37.460  40.000  57.090  1.00  0.00           H  
ATOM   3993  HG  LEU A 261      35.040  40.470  55.470  1.00  0.00           H  
ATOM   3994 HD11 LEU A 261      36.120  39.020  53.940  1.00  0.00           H  
ATOM   3995 HD12 LEU A 261      36.940  38.110  55.280  1.00  0.00           H  
ATOM   3996 HD13 LEU A 261      35.210  37.850  55.120  1.00  0.00           H  
ATOM   3997 HD21 LEU A 261      34.720  39.990  57.940  1.00  0.00           H  
ATOM   3998 HD22 LEU A 261      34.070  38.640  56.820  1.00  0.00           H  
ATOM   3999 HD23 LEU A 261      35.530  38.360  57.720  1.00  0.00           H  
ATOM   4000  N   ILE A 262      36.750  43.230  54.510  1.00  0.00           N  
ATOM   4001  CA  ILE A 262      36.150  44.050  53.500  1.00  0.00           C  
ATOM   4002  C   ILE A 262      37.150  44.490  52.390  1.00  0.00           C  
ATOM   4003  O   ILE A 262      36.760  44.780  51.270  1.00  0.00           O  
ATOM   4004  CB  ILE A 262      35.330  45.160  54.100  1.00  0.00           C  
ATOM   4005  CG1 ILE A 262      34.320  45.820  53.120  1.00  0.00           C  
ATOM   4006  CG2 ILE A 262      36.330  46.300  54.510  1.00  0.00           C  
ATOM   4007  CD  ILE A 262      33.310  44.790  52.640  1.00  0.00           C  
ATOM   4008  HN  ILE A 262      36.850  43.590  55.430  1.00  0.00           H  
ATOM   4009  HA  ILE A 262      35.470  43.370  52.990  1.00  0.00           H  
ATOM   4010  HB  ILE A 262      34.690  44.820  54.940  1.00  0.00           H  
ATOM   4011 HG11 ILE A 262      34.790  46.220  52.200  1.00  0.00           H  
ATOM   4012 HG12 ILE A 262      33.740  46.590  53.680  1.00  0.00           H  
ATOM   4013 HG21 ILE A 262      35.710  47.040  55.070  1.00  0.00           H  
ATOM   4014 HG22 ILE A 262      37.100  45.940  55.240  1.00  0.00           H  
ATOM   4015 HG23 ILE A 262      36.780  46.910  53.700  1.00  0.00           H  
ATOM   4016  HD1 ILE A 262      32.400  45.230  52.180  1.00  0.00           H  
ATOM   4017  HD2 ILE A 262      33.770  44.170  51.830  1.00  0.00           H  
ATOM   4018  HD3 ILE A 262      32.950  44.040  53.380  1.00  0.00           H  
ATOM   4019  N   CYS A 263      38.500  44.410  52.630  1.00  0.00           N  
ATOM   4020  CA  CYS A 263      39.540  44.770  51.690  1.00  0.00           C  
ATOM   4021  C   CYS A 263      40.130  43.630  50.950  1.00  0.00           C  
ATOM   4022  O   CYS A 263      39.770  43.150  49.900  1.00  0.00           O  
ATOM   4023  CB  CYS A 263      40.650  45.730  52.280  1.00  0.00           C  
ATOM   4024  SG  CYS A 263      39.870  47.240  52.960  1.00  0.00           S  
ATOM   4025  HN  CYS A 263      38.790  44.090  53.520  1.00  0.00           H  
ATOM   4026  HA  CYS A 263      38.980  45.310  50.940  1.00  0.00           H  
ATOM   4027  HB1 CYS A 263      41.370  46.000  51.470  1.00  0.00           H  
ATOM   4028  HB2 CYS A 263      41.160  45.180  53.090  1.00  0.00           H  
ATOM   4029  HG1 CYS A 263      39.380  46.580  54.000  1.00  0.00           H  
ATOM   4030  N   TRP A 264      41.220  43.020  51.520  1.00  0.00           N  
ATOM   4031  CA  TRP A 264      42.080  41.990  50.890  1.00  0.00           C  
ATOM   4032  C   TRP A 264      41.460  40.670  50.500  1.00  0.00           C  
ATOM   4033  O   TRP A 264      41.690  40.160  49.410  1.00  0.00           O  
ATOM   4034  CB  TRP A 264      43.390  41.770  51.610  1.00  0.00           C  
ATOM   4035  CG  TRP A 264      44.270  42.900  51.470  1.00  0.00           C  
ATOM   4036  CD1 TRP A 264      44.880  43.690  52.390  1.00  0.00           C  
ATOM   4037  CD2 TRP A 264      44.920  43.280  50.240  1.00  0.00           C  
ATOM   4038  CE2 TRP A 264      45.620  44.470  50.490  1.00  0.00           C  
ATOM   4039  CE3 TRP A 264      44.740  42.850  48.940  1.00  0.00           C  
ATOM   4040  NE1 TRP A 264      45.520  44.720  51.810  1.00  0.00           N  
ATOM   4041  CZ2 TRP A 264      46.350  45.070  49.480  1.00  0.00           C  
ATOM   4042  CZ3 TRP A 264      45.460  43.530  47.900  1.00  0.00           C  
ATOM   4043  CH2 TRP A 264      46.320  44.560  48.190  1.00  0.00           C  
ATOM   4044  HN  TRP A 264      41.430  43.030  52.490  1.00  0.00           H  
ATOM   4045  HA  TRP A 264      42.330  42.410  49.930  1.00  0.00           H  
ATOM   4046  HB1 TRP A 264      43.970  40.920  51.180  1.00  0.00           H  
ATOM   4047  HB2 TRP A 264      43.220  41.560  52.680  1.00  0.00           H  
ATOM   4048  HD1 TRP A 264      44.720  43.580  53.460  1.00  0.00           H  
ATOM   4049  HE1 TRP A 264      45.990  45.450  52.260  1.00  0.00           H  
ATOM   4050  HE3 TRP A 264      44.080  42.020  48.760  1.00  0.00           H  
ATOM   4051  HZ2 TRP A 264      46.860  46.010  49.640  1.00  0.00           H  
ATOM   4052  HZ3 TRP A 264      45.230  43.320  46.870  1.00  0.00           H  
ATOM   4053  HH2 TRP A 264      46.870  45.190  47.480  1.00  0.00           H  
ATOM   4054  N   CYS A 265      40.580  40.180  51.410  1.00  0.00           N  
ATOM   4055  CA  CYS A 265      40.000  38.860  51.250  1.00  0.00           C  
ATOM   4056  C   CYS A 265      39.080  38.670  49.960  1.00  0.00           C  
ATOM   4057  O   CYS A 265      39.320  37.660  49.330  1.00  0.00           O  
ATOM   4058  CB  CYS A 265      39.150  38.470  52.490  1.00  0.00           C  
ATOM   4059  SG  CYS A 265      40.130  38.400  54.010  1.00  0.00           S  
ATOM   4060  HN  CYS A 265      40.230  40.720  52.170  1.00  0.00           H  
ATOM   4061  HA  CYS A 265      40.790  38.150  51.050  1.00  0.00           H  
ATOM   4062  HB1 CYS A 265      38.520  37.580  52.300  1.00  0.00           H  
ATOM   4063  HB2 CYS A 265      38.470  39.360  52.550  1.00  0.00           H  
ATOM   4064  HG1 CYS A 265      40.360  39.700  54.090  1.00  0.00           H  
ATOM   4065  N   PRO A 266      38.190  39.550  49.490  1.00  0.00           N  
ATOM   4066  CA  PRO A 266      37.610  39.420  48.160  1.00  0.00           C  
ATOM   4067  C   PRO A 266      38.530  39.560  47.010  1.00  0.00           C  
ATOM   4068  O   PRO A 266      38.440  38.780  46.050  1.00  0.00           O  
ATOM   4069  CB  PRO A 266      36.500  40.440  48.060  1.00  0.00           C  
ATOM   4070  CG  PRO A 266      36.840  41.530  49.100  1.00  0.00           C  
ATOM   4071  CD  PRO A 266      37.500  40.690  50.190  1.00  0.00           C  
ATOM   4072  HA  PRO A 266      37.110  38.460  48.090  1.00  0.00           H  
ATOM   4073  HB1 PRO A 266      35.520  39.980  48.320  1.00  0.00           H  
ATOM   4074  HB2 PRO A 266      36.340  40.880  47.050  1.00  0.00           H  
ATOM   4075  HG1 PRO A 266      36.120  42.290  49.490  1.00  0.00           H  
ATOM   4076  HG2 PRO A 266      37.670  42.140  48.690  1.00  0.00           H  
ATOM   4077  HD1 PRO A 266      36.590  40.370  50.740  1.00  0.00           H  
ATOM   4078  HD2 PRO A 266      38.190  41.170  50.920  1.00  0.00           H  
ATOM   4079  N   PHE A 267      39.490  40.460  47.040  1.00  0.00           N  
ATOM   4080  CA  PHE A 267      40.480  40.560  45.980  1.00  0.00           C  
ATOM   4081  C   PHE A 267      41.290  39.260  45.730  1.00  0.00           C  
ATOM   4082  O   PHE A 267      41.150  38.830  44.590  1.00  0.00           O  
ATOM   4083  CB  PHE A 267      41.540  41.730  46.270  1.00  0.00           C  
ATOM   4084  CG  PHE A 267      42.700  41.790  45.340  1.00  0.00           C  
ATOM   4085  CD1 PHE A 267      43.970  41.170  45.700  1.00  0.00           C  
ATOM   4086  CD2 PHE A 267      42.630  42.370  44.070  1.00  0.00           C  
ATOM   4087  CE1 PHE A 267      45.090  41.200  44.830  1.00  0.00           C  
ATOM   4088  CE2 PHE A 267      43.770  42.360  43.190  1.00  0.00           C  
ATOM   4089  CZ  PHE A 267      44.950  41.720  43.570  1.00  0.00           C  
ATOM   4090  HN  PHE A 267      39.620  41.000  47.880  1.00  0.00           H  
ATOM   4091  HA  PHE A 267      40.020  40.780  45.020  1.00  0.00           H  
ATOM   4092  HB1 PHE A 267      41.880  41.570  47.320  1.00  0.00           H  
ATOM   4093  HB2 PHE A 267      40.990  42.690  46.370  1.00  0.00           H  
ATOM   4094  HD1 PHE A 267      44.110  40.820  46.700  1.00  0.00           H  
ATOM   4095  HD2 PHE A 267      41.670  42.760  43.760  1.00  0.00           H  
ATOM   4096  HE1 PHE A 267      45.980  40.740  45.210  1.00  0.00           H  
ATOM   4097  HE2 PHE A 267      43.700  42.870  42.240  1.00  0.00           H  
ATOM   4098  HZ  PHE A 267      45.760  41.790  42.870  1.00  0.00           H  
ATOM   4099  N   PHE A 268      41.910  38.640  46.750  1.00  0.00           N  
ATOM   4100  CA  PHE A 268      42.580  37.380  46.640  1.00  0.00           C  
ATOM   4101  C   PHE A 268      41.700  36.130  46.340  1.00  0.00           C  
ATOM   4102  O   PHE A 268      42.120  35.340  45.540  1.00  0.00           O  
ATOM   4103  CB  PHE A 268      43.450  37.070  47.870  1.00  0.00           C  
ATOM   4104  CG  PHE A 268      44.670  38.020  47.870  1.00  0.00           C  
ATOM   4105  CD1 PHE A 268      45.640  37.800  46.940  1.00  0.00           C  
ATOM   4106  CD2 PHE A 268      44.800  39.050  48.830  1.00  0.00           C  
ATOM   4107  CE1 PHE A 268      46.760  38.640  46.830  1.00  0.00           C  
ATOM   4108  CE2 PHE A 268      45.960  39.840  48.760  1.00  0.00           C  
ATOM   4109  CZ  PHE A 268      46.890  39.640  47.810  1.00  0.00           C  
ATOM   4110  HN  PHE A 268      41.960  38.980  47.690  1.00  0.00           H  
ATOM   4111  HA  PHE A 268      43.370  37.400  45.900  1.00  0.00           H  
ATOM   4112  HB1 PHE A 268      43.770  36.000  47.760  1.00  0.00           H  
ATOM   4113  HB2 PHE A 268      42.880  37.130  48.820  1.00  0.00           H  
ATOM   4114  HD1 PHE A 268      45.450  37.050  46.180  1.00  0.00           H  
ATOM   4115  HD2 PHE A 268      44.090  39.100  49.640  1.00  0.00           H  
ATOM   4116  HE1 PHE A 268      47.460  38.570  46.010  1.00  0.00           H  
ATOM   4117  HE2 PHE A 268      46.140  40.590  49.520  1.00  0.00           H  
ATOM   4118  HZ  PHE A 268      47.730  40.320  47.720  1.00  0.00           H  
ATOM   4119  N   ILE A 269      40.490  36.030  46.920  1.00  0.00           N  
ATOM   4120  CA  ILE A 269      39.670  34.910  46.580  1.00  0.00           C  
ATOM   4121  C   ILE A 269      39.160  34.850  45.130  1.00  0.00           C  
ATOM   4122  O   ILE A 269      39.300  33.880  44.440  1.00  0.00           O  
ATOM   4123  CB  ILE A 269      38.540  34.800  47.560  1.00  0.00           C  
ATOM   4124  CG1 ILE A 269      39.080  34.470  49.010  1.00  0.00           C  
ATOM   4125  CG2 ILE A 269      37.510  33.800  47.170  1.00  0.00           C  
ATOM   4126  CD  ILE A 269      40.180  33.360  49.100  1.00  0.00           C  
ATOM   4127  HN  ILE A 269      40.060  36.780  47.420  1.00  0.00           H  
ATOM   4128  HA  ILE A 269      40.250  34.000  46.660  1.00  0.00           H  
ATOM   4129  HB  ILE A 269      37.950  35.740  47.670  1.00  0.00           H  
ATOM   4130 HG11 ILE A 269      38.180  34.230  49.620  1.00  0.00           H  
ATOM   4131 HG12 ILE A 269      39.550  35.370  49.470  1.00  0.00           H  
ATOM   4132 HG21 ILE A 269      36.910  34.180  46.320  1.00  0.00           H  
ATOM   4133 HG22 ILE A 269      37.860  32.800  46.850  1.00  0.00           H  
ATOM   4134 HG23 ILE A 269      36.870  33.660  48.080  1.00  0.00           H  
ATOM   4135  HD1 ILE A 269      39.830  32.470  48.520  1.00  0.00           H  
ATOM   4136  HD2 ILE A 269      41.130  33.790  48.730  1.00  0.00           H  
ATOM   4137  HD3 ILE A 269      40.360  33.120  50.170  1.00  0.00           H  
ATOM   4138  N   CYS A 270      38.710  36.000  44.640  1.00  0.00           N  
ATOM   4139  CA  CYS A 270      38.580  36.270  43.180  1.00  0.00           C  
ATOM   4140  C   CYS A 270      39.900  36.220  42.350  1.00  0.00           C  
ATOM   4141  O   CYS A 270      39.880  35.660  41.240  1.00  0.00           O  
ATOM   4142  CB  CYS A 270      37.920  37.610  42.940  1.00  0.00           C  
ATOM   4143  SG  CYS A 270      36.240  37.710  43.650  1.00  0.00           S  
ATOM   4144  HN  CYS A 270      38.650  36.850  45.160  1.00  0.00           H  
ATOM   4145  HA  CYS A 270      37.840  35.580  42.790  1.00  0.00           H  
ATOM   4146  HB1 CYS A 270      37.850  37.710  41.830  1.00  0.00           H  
ATOM   4147  HB2 CYS A 270      38.470  38.500  43.300  1.00  0.00           H  
ATOM   4148  HG1 CYS A 270      36.730  37.670  44.880  1.00  0.00           H  
ATOM   4149  N   THR A 271      41.020  36.740  42.830  1.00  0.00           N  
ATOM   4150  CA  THR A 271      42.300  36.780  42.010  1.00  0.00           C  
ATOM   4151  C   THR A 271      43.010  35.440  41.920  1.00  0.00           C  
ATOM   4152  O   THR A 271      43.630  35.130  40.860  1.00  0.00           O  
ATOM   4153  CB  THR A 271      43.250  37.800  42.610  1.00  0.00           C  
ATOM   4154  CG2 THR A 271      44.670  37.870  42.080  1.00  0.00           C  
ATOM   4155  OG1 THR A 271      42.610  39.000  42.260  1.00  0.00           O  
ATOM   4156  HN  THR A 271      40.880  37.350  43.600  1.00  0.00           H  
ATOM   4157  HA  THR A 271      42.060  37.100  41.010  1.00  0.00           H  
ATOM   4158  HB  THR A 271      43.230  37.740  43.720  1.00  0.00           H  
ATOM   4159  HG1 THR A 271      42.190  39.270  43.080  1.00  0.00           H  
ATOM   4160 HG21 THR A 271      45.130  38.780  42.530  1.00  0.00           H  
ATOM   4161 HG22 THR A 271      45.330  37.010  42.350  1.00  0.00           H  
ATOM   4162 HG23 THR A 271      44.640  38.020  40.980  1.00  0.00           H  
ATOM   4163  N   VAL A 272      42.860  34.550  42.930  1.00  0.00           N  
ATOM   4164  CA  VAL A 272      43.070  33.090  42.700  1.00  0.00           C  
ATOM   4165  C   VAL A 272      42.000  32.410  41.850  1.00  0.00           C  
ATOM   4166  O   VAL A 272      42.320  31.650  40.930  1.00  0.00           O  
ATOM   4167  CB  VAL A 272      43.340  32.300  43.950  1.00  0.00           C  
ATOM   4168  CG1 VAL A 272      42.090  32.060  44.780  1.00  0.00           C  
ATOM   4169  CG2 VAL A 272      44.110  31.010  43.630  1.00  0.00           C  
ATOM   4170  HN  VAL A 272      42.370  34.790  43.760  1.00  0.00           H  
ATOM   4171  HA  VAL A 272      43.880  33.020  41.990  1.00  0.00           H  
ATOM   4172  HB  VAL A 272      44.120  32.840  44.530  1.00  0.00           H  
ATOM   4173 HG11 VAL A 272      41.370  31.490  44.160  1.00  0.00           H  
ATOM   4174 HG12 VAL A 272      42.230  31.600  45.780  1.00  0.00           H  
ATOM   4175 HG13 VAL A 272      41.610  33.030  45.010  1.00  0.00           H  
ATOM   4176 HG21 VAL A 272      45.070  31.180  43.090  1.00  0.00           H  
ATOM   4177 HG22 VAL A 272      44.320  30.550  44.610  1.00  0.00           H  
ATOM   4178 HG23 VAL A 272      43.320  30.340  43.210  1.00  0.00           H  
ATOM   4179  N   MET A 273      40.640  32.630  42.060  1.00  0.00           N  
ATOM   4180  CA  MET A 273      39.620  31.830  41.440  1.00  0.00           C  
ATOM   4181  C   MET A 273      39.520  32.120  39.950  1.00  0.00           C  
ATOM   4182  O   MET A 273      39.140  31.200  39.190  1.00  0.00           O  
ATOM   4183  CB  MET A 273      38.160  31.930  42.070  1.00  0.00           C  
ATOM   4184  CG  MET A 273      37.850  31.280  43.440  1.00  0.00           C  
ATOM   4185  SD  MET A 273      37.500  29.530  43.350  1.00  0.00           S  
ATOM   4186  CE  MET A 273      37.330  29.520  45.210  1.00  0.00           C  
ATOM   4187  HN  MET A 273      40.290  33.210  42.800  1.00  0.00           H  
ATOM   4188  HA  MET A 273      39.960  30.800  41.530  1.00  0.00           H  
ATOM   4189  HB1 MET A 273      37.450  31.420  41.370  1.00  0.00           H  
ATOM   4190  HB2 MET A 273      37.870  33.000  42.050  1.00  0.00           H  
ATOM   4191  HG1 MET A 273      36.990  31.770  43.940  1.00  0.00           H  
ATOM   4192  HG2 MET A 273      38.740  31.400  44.080  1.00  0.00           H  
ATOM   4193  HE1 MET A 273      36.330  29.810  45.580  1.00  0.00           H  
ATOM   4194  HE2 MET A 273      37.520  28.560  45.740  1.00  0.00           H  
ATOM   4195  HE3 MET A 273      37.970  30.190  45.810  1.00  0.00           H  
ATOM   4196  N   ASP A 274      39.920  33.350  39.480  1.00  0.00           N  
ATOM   4197  CA  ASP A 274      39.680  33.870  38.150  1.00  0.00           C  
ATOM   4198  C   ASP A 274      40.440  33.040  37.100  1.00  0.00           C  
ATOM   4199  O   ASP A 274      39.860  32.570  36.130  1.00  0.00           O  
ATOM   4200  CB  ASP A 274      39.810  35.430  38.030  1.00  0.00           C  
ATOM   4201  CG  ASP A 274      39.550  36.090  36.710  1.00  0.00           C  
ATOM   4202  OD1 ASP A 274      38.670  35.530  35.980  1.00  0.00           O  
ATOM   4203  OD2 ASP A 274      40.060  37.180  36.530  1.00  0.00           O1-
ATOM   4204  HN  ASP A 274      40.090  34.040  40.170  1.00  0.00           H  
ATOM   4205  HA  ASP A 274      38.670  33.550  37.980  1.00  0.00           H  
ATOM   4206  HB1 ASP A 274      40.800  35.730  38.440  1.00  0.00           H  
ATOM   4207  HB2 ASP A 274      39.110  35.990  38.690  1.00  0.00           H  
ATOM   4208  N   PRO A 275      41.800  32.750  37.260  1.00  0.00           N  
ATOM   4209  CA  PRO A 275      42.550  31.950  36.310  1.00  0.00           C  
ATOM   4210  C   PRO A 275      42.240  30.460  36.570  1.00  0.00           C  
ATOM   4211  O   PRO A 275      42.060  29.730  35.610  1.00  0.00           O  
ATOM   4212  CB  PRO A 275      43.990  32.310  36.640  1.00  0.00           C  
ATOM   4213  CG  PRO A 275      44.080  32.960  38.030  1.00  0.00           C  
ATOM   4214  CD  PRO A 275      42.720  33.670  38.020  1.00  0.00           C  
ATOM   4215  HA  PRO A 275      42.360  32.140  35.270  1.00  0.00           H  
ATOM   4216  HB1 PRO A 275      44.330  33.030  35.860  1.00  0.00           H  
ATOM   4217  HB2 PRO A 275      44.680  31.460  36.500  1.00  0.00           H  
ATOM   4218  HG1 PRO A 275      44.990  33.600  37.950  1.00  0.00           H  
ATOM   4219  HG2 PRO A 275      44.200  32.220  38.840  1.00  0.00           H  
ATOM   4220  HD1 PRO A 275      42.810  34.690  37.580  1.00  0.00           H  
ATOM   4221  HD2 PRO A 275      42.340  33.840  39.040  1.00  0.00           H  
ATOM   4222  N   PHE A 276      42.080  30.130  37.830  1.00  0.00           N  
ATOM   4223  CA  PHE A 276      41.760  28.760  38.230  1.00  0.00           C  
ATOM   4224  C   PHE A 276      40.400  28.300  37.620  1.00  0.00           C  
ATOM   4225  O   PHE A 276      40.350  27.160  37.190  1.00  0.00           O  
ATOM   4226  CB  PHE A 276      41.640  28.840  39.790  1.00  0.00           C  
ATOM   4227  CG  PHE A 276      41.100  27.550  40.470  1.00  0.00           C  
ATOM   4228  CD1 PHE A 276      41.820  26.390  40.370  1.00  0.00           C  
ATOM   4229  CD2 PHE A 276      39.960  27.640  41.260  1.00  0.00           C  
ATOM   4230  CE1 PHE A 276      41.310  25.210  40.870  1.00  0.00           C  
ATOM   4231  CE2 PHE A 276      39.430  26.470  41.850  1.00  0.00           C  
ATOM   4232  CZ  PHE A 276      40.080  25.210  41.610  1.00  0.00           C  
ATOM   4233  HN  PHE A 276      42.070  30.880  38.480  1.00  0.00           H  
ATOM   4234  HA  PHE A 276      42.530  28.120  37.830  1.00  0.00           H  
ATOM   4235  HB1 PHE A 276      41.020  29.710  40.100  1.00  0.00           H  
ATOM   4236  HB2 PHE A 276      42.680  29.120  40.030  1.00  0.00           H  
ATOM   4237  HD1 PHE A 276      42.730  26.430  39.780  1.00  0.00           H  
ATOM   4238  HD2 PHE A 276      39.440  28.580  41.280  1.00  0.00           H  
ATOM   4239  HE1 PHE A 276      41.870  24.310  40.700  1.00  0.00           H  
ATOM   4240  HE2 PHE A 276      38.520  26.470  42.430  1.00  0.00           H  
ATOM   4241  HZ  PHE A 276      39.720  24.310  42.070  1.00  0.00           H  
ATOM   4242  N   LEU A 277      39.380  29.120  37.570  1.00  0.00           N  
ATOM   4243  CA  LEU A 277      38.160  28.700  36.910  1.00  0.00           C  
ATOM   4244  C   LEU A 277      38.020  29.070  35.460  1.00  0.00           C  
ATOM   4245  O   LEU A 277      36.880  29.000  34.910  1.00  0.00           O  
ATOM   4246  CB  LEU A 277      36.930  29.230  37.710  1.00  0.00           C  
ATOM   4247  CG  LEU A 277      36.930  28.910  39.190  1.00  0.00           C  
ATOM   4248  CD1 LEU A 277      35.600  29.370  39.880  1.00  0.00           C  
ATOM   4249  CD2 LEU A 277      37.110  27.400  39.350  1.00  0.00           C  
ATOM   4250  HN  LEU A 277      39.350  30.010  38.030  1.00  0.00           H  
ATOM   4251  HA  LEU A 277      38.070  27.620  36.910  1.00  0.00           H  
ATOM   4252  HB1 LEU A 277      36.000  28.870  37.220  1.00  0.00           H  
ATOM   4253  HB2 LEU A 277      36.850  30.330  37.560  1.00  0.00           H  
ATOM   4254  HG  LEU A 277      37.680  29.530  39.730  1.00  0.00           H  
ATOM   4255 HD11 LEU A 277      35.570  30.480  39.780  1.00  0.00           H  
ATOM   4256 HD12 LEU A 277      34.740  28.940  39.330  1.00  0.00           H  
ATOM   4257 HD13 LEU A 277      35.640  28.980  40.910  1.00  0.00           H  
ATOM   4258 HD21 LEU A 277      38.120  27.040  39.070  1.00  0.00           H  
ATOM   4259 HD22 LEU A 277      36.990  27.230  40.440  1.00  0.00           H  
ATOM   4260 HD23 LEU A 277      36.500  26.570  38.930  1.00  0.00           H  
ATOM   4261  N   HIS A 278      39.180  29.420  34.780  1.00  0.00           N  
ATOM   4262  CA  HIS A 278      39.480  29.530  33.340  1.00  0.00           C  
ATOM   4263  C   HIS A 278      39.050  30.860  32.750  1.00  0.00           C  
ATOM   4264  O   HIS A 278      38.540  30.850  31.610  1.00  0.00           O  
ATOM   4265  CB  HIS A 278      38.870  28.390  32.530  1.00  0.00           C  
ATOM   4266  CG  HIS A 278      39.130  26.960  32.970  1.00  0.00           C  
ATOM   4267  CD2 HIS A 278      38.390  26.200  33.750  1.00  0.00           C  
ATOM   4268  ND1 HIS A 278      40.210  26.220  32.490  1.00  0.00           N  
ATOM   4269  CE1 HIS A 278      40.030  25.020  32.910  1.00  0.00           C  
ATOM   4270  NE2 HIS A 278      38.970  24.940  33.710  1.00  0.00           N  
ATOM   4271  HN  HIS A 278      40.020  29.390  35.320  1.00  0.00           H  
ATOM   4272  HA  HIS A 278      40.540  29.530  33.150  1.00  0.00           H  
ATOM   4273  HB1 HIS A 278      39.280  28.390  31.490  1.00  0.00           H  
ATOM   4274  HB2 HIS A 278      37.770  28.580  32.410  1.00  0.00           H  
ATOM   4275  HD2 HIS A 278      37.520  26.580  34.290  1.00  0.00           H  
ATOM   4276  HE1 HIS A 278      40.560  24.160  32.490  1.00  0.00           H  
ATOM   4277  HE2 HIS A 278      38.650  24.140  34.230  1.00  0.00           H  
ATOM   4278  N   TYR A 279      39.140  31.980  33.450  1.00  0.00           N  
ATOM   4279  CA  TYR A 279      38.830  33.330  33.110  1.00  0.00           C  
ATOM   4280  C   TYR A 279      37.410  33.640  33.190  1.00  0.00           C  
ATOM   4281  O   TYR A 279      36.610  33.500  32.240  1.00  0.00           O  
ATOM   4282  CB  TYR A 279      39.440  33.980  31.850  1.00  0.00           C  
ATOM   4283  CG  TYR A 279      40.910  33.770  32.100  1.00  0.00           C  
ATOM   4284  CD1 TYR A 279      41.430  34.570  33.150  1.00  0.00           C  
ATOM   4285  CD2 TYR A 279      41.600  32.750  31.420  1.00  0.00           C  
ATOM   4286  CE1 TYR A 279      42.700  34.250  33.640  1.00  0.00           C  
ATOM   4287  CE2 TYR A 279      42.880  32.490  31.940  1.00  0.00           C  
ATOM   4288  CZ  TYR A 279      43.410  33.210  32.980  1.00  0.00           C  
ATOM   4289  OH  TYR A 279      44.700  32.970  33.440  1.00  0.00           O  
ATOM   4290  HN  TYR A 279      39.480  31.970  34.380  1.00  0.00           H  
ATOM   4291  HA  TYR A 279      39.250  33.810  33.980  1.00  0.00           H  
ATOM   4292  HB1 TYR A 279      39.290  35.080  31.750  1.00  0.00           H  
ATOM   4293  HB2 TYR A 279      39.120  33.420  30.950  1.00  0.00           H  
ATOM   4294  HD1 TYR A 279      40.870  35.360  33.630  1.00  0.00           H  
ATOM   4295  HD2 TYR A 279      41.100  32.180  30.650  1.00  0.00           H  
ATOM   4296  HE1 TYR A 279      43.240  34.770  34.410  1.00  0.00           H  
ATOM   4297  HE2 TYR A 279      43.380  31.690  31.420  1.00  0.00           H  
ATOM   4298  HH  TYR A 279      44.920  32.100  33.090  1.00  0.00           H  
ATOM   4299  N   ILE A 280      36.990  34.010  34.420  1.00  0.00           N  
ATOM   4300  CA  ILE A 280      35.580  34.370  34.770  1.00  0.00           C  
ATOM   4301  C   ILE A 280      35.290  35.780  35.250  1.00  0.00           C  
ATOM   4302  O   ILE A 280      34.290  36.340  34.900  1.00  0.00           O  
ATOM   4303  CB  ILE A 280      35.030  33.300  35.820  1.00  0.00           C  
ATOM   4304  CG1 ILE A 280      35.940  33.310  37.090  1.00  0.00           C  
ATOM   4305  CG2 ILE A 280      34.850  31.970  35.140  1.00  0.00           C  
ATOM   4306  CD  ILE A 280      35.110  32.990  38.310  1.00  0.00           C  
ATOM   4307  HN  ILE A 280      37.620  34.120  35.190  1.00  0.00           H  
ATOM   4308  HA  ILE A 280      35.060  34.280  33.830  1.00  0.00           H  
ATOM   4309  HB  ILE A 280      33.980  33.580  36.010  1.00  0.00           H  
ATOM   4310 HG11 ILE A 280      36.450  34.290  37.220  1.00  0.00           H  
ATOM   4311 HG12 ILE A 280      36.820  32.640  36.950  1.00  0.00           H  
ATOM   4312 HG21 ILE A 280      34.350  31.240  35.800  1.00  0.00           H  
ATOM   4313 HG22 ILE A 280      34.280  32.020  34.180  1.00  0.00           H  
ATOM   4314 HG23 ILE A 280      35.850  31.520  34.950  1.00  0.00           H  
ATOM   4315  HD1 ILE A 280      35.700  32.850  39.250  1.00  0.00           H  
ATOM   4316  HD2 ILE A 280      34.320  33.750  38.470  1.00  0.00           H  
ATOM   4317  HD3 ILE A 280      34.640  32.000  38.120  1.00  0.00           H  
ATOM   4318  N   ILE A 281      36.160  36.440  36.050  1.00  0.00           N  
ATOM   4319  CA  ILE A 281      35.940  37.800  36.510  1.00  0.00           C  
ATOM   4320  C   ILE A 281      36.000  38.880  35.410  1.00  0.00           C  
ATOM   4321  O   ILE A 281      37.020  38.950  34.740  1.00  0.00           O  
ATOM   4322  CB  ILE A 281      36.800  38.130  37.780  1.00  0.00           C  
ATOM   4323  CG1 ILE A 281      36.590  37.180  38.950  1.00  0.00           C  
ATOM   4324  CG2 ILE A 281      36.640  39.630  38.310  1.00  0.00           C  
ATOM   4325  CD  ILE A 281      35.180  37.250  39.570  1.00  0.00           C  
ATOM   4326  HN  ILE A 281      37.050  36.090  36.330  1.00  0.00           H  
ATOM   4327  HA  ILE A 281      34.930  37.780  36.890  1.00  0.00           H  
ATOM   4328  HB  ILE A 281      37.880  37.990  37.530  1.00  0.00           H  
ATOM   4329 HG11 ILE A 281      37.360  37.470  39.710  1.00  0.00           H  
ATOM   4330 HG12 ILE A 281      36.740  36.130  38.610  1.00  0.00           H  
ATOM   4331 HG21 ILE A 281      37.190  40.380  37.700  1.00  0.00           H  
ATOM   4332 HG22 ILE A 281      35.600  40.000  38.410  1.00  0.00           H  
ATOM   4333 HG23 ILE A 281      37.050  39.630  39.350  1.00  0.00           H  
ATOM   4334  HD1 ILE A 281      35.050  36.450  40.330  1.00  0.00           H  
ATOM   4335  HD2 ILE A 281      35.080  38.240  40.060  1.00  0.00           H  
ATOM   4336  HD3 ILE A 281      34.400  37.210  38.780  1.00  0.00           H  
ATOM   4337  N   PRO A 282      34.970  39.750  35.100  1.00  0.00           N  
ATOM   4338  CA  PRO A 282      35.080  40.980  34.290  1.00  0.00           C  
ATOM   4339  C   PRO A 282      36.090  41.970  34.790  1.00  0.00           C  
ATOM   4340  O   PRO A 282      36.210  42.040  36.040  1.00  0.00           O  
ATOM   4341  CB  PRO A 282      33.660  41.560  34.280  1.00  0.00           C  
ATOM   4342  CG  PRO A 282      32.780  40.350  34.800  1.00  0.00           C  
ATOM   4343  CD  PRO A 282      33.630  39.620  35.780  1.00  0.00           C  
ATOM   4344  HA  PRO A 282      35.450  40.660  33.330  1.00  0.00           H  
ATOM   4345  HB1 PRO A 282      33.320  41.900  33.270  1.00  0.00           H  
ATOM   4346  HB2 PRO A 282      33.500  42.420  34.970  1.00  0.00           H  
ATOM   4347  HG1 PRO A 282      32.790  39.690  33.900  1.00  0.00           H  
ATOM   4348  HG2 PRO A 282      31.740  40.630  35.090  1.00  0.00           H  
ATOM   4349  HD1 PRO A 282      33.450  38.550  36.040  1.00  0.00           H  
ATOM   4350  HD2 PRO A 282      33.690  40.290  36.660  1.00  0.00           H  
ATOM   4351  N   PRO A 283      36.790  42.760  34.030  1.00  0.00           N  
ATOM   4352  CA  PRO A 283      37.900  43.600  34.440  1.00  0.00           C  
ATOM   4353  C   PRO A 283      37.440  44.850  35.120  1.00  0.00           C  
ATOM   4354  O   PRO A 283      38.160  45.390  35.900  1.00  0.00           O  
ATOM   4355  CB  PRO A 283      38.760  43.870  33.240  1.00  0.00           C  
ATOM   4356  CG  PRO A 283      37.890  43.600  32.050  1.00  0.00           C  
ATOM   4357  CD  PRO A 283      36.810  42.610  32.590  1.00  0.00           C  
ATOM   4358  HA  PRO A 283      38.490  43.040  35.150  1.00  0.00           H  
ATOM   4359  HB1 PRO A 283      39.440  42.990  33.310  1.00  0.00           H  
ATOM   4360  HB2 PRO A 283      39.340  44.820  33.320  1.00  0.00           H  
ATOM   4361  HG1 PRO A 283      38.530  43.190  31.230  1.00  0.00           H  
ATOM   4362  HG2 PRO A 283      37.490  44.550  31.650  1.00  0.00           H  
ATOM   4363  HD1 PRO A 283      37.100  41.590  32.250  1.00  0.00           H  
ATOM   4364  HD2 PRO A 283      35.810  42.840  32.180  1.00  0.00           H  
ATOM   4365  N   THR A 284      36.160  45.250  34.850  1.00  0.00           N  
ATOM   4366  CA  THR A 284      35.460  46.280  35.580  1.00  0.00           C  
ATOM   4367  C   THR A 284      35.200  45.940  37.130  1.00  0.00           C  
ATOM   4368  O   THR A 284      35.460  46.720  38.020  1.00  0.00           O  
ATOM   4369  CB  THR A 284      34.160  46.760  34.940  1.00  0.00           C  
ATOM   4370  CG2 THR A 284      34.510  47.680  33.750  1.00  0.00           C  
ATOM   4371  OG1 THR A 284      33.510  45.660  34.390  1.00  0.00           O  
ATOM   4372  HN  THR A 284      35.650  44.680  34.210  1.00  0.00           H  
ATOM   4373  HA  THR A 284      36.170  47.090  35.680  1.00  0.00           H  
ATOM   4374  HB  THR A 284      33.450  47.250  35.640  1.00  0.00           H  
ATOM   4375  HG1 THR A 284      33.010  46.050  33.670  1.00  0.00           H  
ATOM   4376 HG21 THR A 284      33.640  48.010  33.130  1.00  0.00           H  
ATOM   4377 HG22 THR A 284      35.140  48.540  34.070  1.00  0.00           H  
ATOM   4378 HG23 THR A 284      35.140  47.080  33.070  1.00  0.00           H  
ATOM   4379  N   LEU A 285      34.780  44.680  37.440  1.00  0.00           N  
ATOM   4380  CA  LEU A 285      34.650  44.080  38.790  1.00  0.00           C  
ATOM   4381  C   LEU A 285      36.030  44.020  39.470  1.00  0.00           C  
ATOM   4382  O   LEU A 285      36.240  44.470  40.620  1.00  0.00           O  
ATOM   4383  CB  LEU A 285      33.980  42.670  38.710  1.00  0.00           C  
ATOM   4384  CG  LEU A 285      34.020  41.870  40.050  1.00  0.00           C  
ATOM   4385  CD1 LEU A 285      33.500  42.680  41.210  1.00  0.00           C  
ATOM   4386  CD2 LEU A 285      33.160  40.680  40.000  1.00  0.00           C  
ATOM   4387  HN  LEU A 285      34.440  44.130  36.680  1.00  0.00           H  
ATOM   4388  HA  LEU A 285      34.050  44.700  39.440  1.00  0.00           H  
ATOM   4389  HB1 LEU A 285      34.360  42.060  37.850  1.00  0.00           H  
ATOM   4390  HB2 LEU A 285      32.890  42.830  38.570  1.00  0.00           H  
ATOM   4391  HG  LEU A 285      35.030  41.480  40.250  1.00  0.00           H  
ATOM   4392 HD11 LEU A 285      33.690  42.240  42.210  1.00  0.00           H  
ATOM   4393 HD12 LEU A 285      34.060  43.640  41.200  1.00  0.00           H  
ATOM   4394 HD13 LEU A 285      32.410  42.900  41.100  1.00  0.00           H  
ATOM   4395 HD21 LEU A 285      33.230  40.210  41.000  1.00  0.00           H  
ATOM   4396 HD22 LEU A 285      32.090  40.940  39.880  1.00  0.00           H  
ATOM   4397 HD23 LEU A 285      33.420  39.860  39.300  1.00  0.00           H  
ATOM   4398  N   ASN A 286      37.060  43.490  38.740  1.00  0.00           N  
ATOM   4399  CA  ASN A 286      38.420  43.500  39.070  1.00  0.00           C  
ATOM   4400  C   ASN A 286      38.910  44.920  39.470  1.00  0.00           C  
ATOM   4401  O   ASN A 286      39.620  45.030  40.500  1.00  0.00           O  
ATOM   4402  CB  ASN A 286      39.240  42.950  37.870  1.00  0.00           C  
ATOM   4403  CG  ASN A 286      40.610  42.450  38.130  1.00  0.00           C  
ATOM   4404  ND2 ASN A 286      41.630  43.250  37.810  1.00  0.00           N  
ATOM   4405  OD1 ASN A 286      40.840  41.290  38.480  1.00  0.00           O  
ATOM   4406  HN  ASN A 286      36.780  43.260  37.810  1.00  0.00           H  
ATOM   4407  HA  ASN A 286      38.590  42.890  39.940  1.00  0.00           H  
ATOM   4408  HB1 ASN A 286      39.230  43.580  36.960  1.00  0.00           H  
ATOM   4409  HB2 ASN A 286      38.750  42.050  37.420  1.00  0.00           H  
ATOM   4410 HD21 ASN A 286      41.550  44.180  37.440  1.00  0.00           H  
ATOM   4411 HD22 ASN A 286      42.540  42.830  37.780  1.00  0.00           H  
ATOM   4412  N   ASP A 287      38.550  45.990  38.680  1.00  0.00           N  
ATOM   4413  CA  ASP A 287      39.050  47.310  39.070  1.00  0.00           C  
ATOM   4414  C   ASP A 287      38.390  47.740  40.400  1.00  0.00           C  
ATOM   4415  O   ASP A 287      39.020  48.350  41.220  1.00  0.00           O  
ATOM   4416  CB  ASP A 287      38.710  48.350  38.050  1.00  0.00           C  
ATOM   4417  CG  ASP A 287      39.470  48.400  36.800  1.00  0.00           C  
ATOM   4418  OD1 ASP A 287      38.850  48.720  35.760  1.00  0.00           O  
ATOM   4419  OD2 ASP A 287      40.730  48.250  36.830  1.00  0.00           O1-
ATOM   4420  HN  ASP A 287      38.050  46.000  37.820  1.00  0.00           H  
ATOM   4421  HA  ASP A 287      40.080  47.330  39.380  1.00  0.00           H  
ATOM   4422  HB1 ASP A 287      38.770  49.320  38.600  1.00  0.00           H  
ATOM   4423  HB2 ASP A 287      37.640  48.230  37.790  1.00  0.00           H  
ATOM   4424  N   VAL A 288      37.160  47.410  40.690  1.00  0.00           N  
ATOM   4425  CA  VAL A 288      36.590  47.630  42.070  1.00  0.00           C  
ATOM   4426  C   VAL A 288      37.250  46.750  43.130  1.00  0.00           C  
ATOM   4427  O   VAL A 288      37.580  47.240  44.180  1.00  0.00           O  
ATOM   4428  CB  VAL A 288      35.070  47.630  42.010  1.00  0.00           C  
ATOM   4429  CG1 VAL A 288      34.500  48.090  43.340  1.00  0.00           C  
ATOM   4430  CG2 VAL A 288      34.590  48.550  40.900  1.00  0.00           C  
ATOM   4431  HN  VAL A 288      36.640  46.880  40.020  1.00  0.00           H  
ATOM   4432  HA  VAL A 288      36.910  48.610  42.370  1.00  0.00           H  
ATOM   4433  HB  VAL A 288      34.710  46.600  41.770  1.00  0.00           H  
ATOM   4434 HG11 VAL A 288      35.220  48.850  43.700  1.00  0.00           H  
ATOM   4435 HG12 VAL A 288      33.490  48.530  43.190  1.00  0.00           H  
ATOM   4436 HG13 VAL A 288      34.570  47.220  44.020  1.00  0.00           H  
ATOM   4437 HG21 VAL A 288      34.880  48.240  39.860  1.00  0.00           H  
ATOM   4438 HG22 VAL A 288      33.470  48.530  40.920  1.00  0.00           H  
ATOM   4439 HG23 VAL A 288      34.780  49.620  41.140  1.00  0.00           H  
ATOM   4440  N   LEU A 289      37.570  45.490  42.850  1.00  0.00           N  
ATOM   4441  CA  LEU A 289      38.220  44.590  43.820  1.00  0.00           C  
ATOM   4442  C   LEU A 289      39.620  45.070  44.170  1.00  0.00           C  
ATOM   4443  O   LEU A 289      40.050  45.190  45.310  1.00  0.00           O  
ATOM   4444  CB  LEU A 289      38.110  43.010  43.390  1.00  0.00           C  
ATOM   4445  CG  LEU A 289      36.570  42.580  43.330  1.00  0.00           C  
ATOM   4446  CD1 LEU A 289      36.510  41.170  42.670  1.00  0.00           C  
ATOM   4447  CD2 LEU A 289      35.840  42.730  44.650  1.00  0.00           C  
ATOM   4448  HN  LEU A 289      37.310  45.010  42.020  1.00  0.00           H  
ATOM   4449  HA  LEU A 289      37.630  44.760  44.700  1.00  0.00           H  
ATOM   4450  HB1 LEU A 289      38.630  42.440  44.190  1.00  0.00           H  
ATOM   4451  HB2 LEU A 289      38.550  42.950  42.370  1.00  0.00           H  
ATOM   4452  HG  LEU A 289      36.000  43.210  42.610  1.00  0.00           H  
ATOM   4453 HD11 LEU A 289      35.520  40.810  42.340  1.00  0.00           H  
ATOM   4454 HD12 LEU A 289      37.080  41.260  41.720  1.00  0.00           H  
ATOM   4455 HD13 LEU A 289      37.030  40.450  43.340  1.00  0.00           H  
ATOM   4456 HD21 LEU A 289      34.870  42.200  44.610  1.00  0.00           H  
ATOM   4457 HD22 LEU A 289      36.460  42.220  45.430  1.00  0.00           H  
ATOM   4458 HD23 LEU A 289      35.780  43.810  44.950  1.00  0.00           H  
ATOM   4459  N   ILE A 290      40.410  45.560  43.190  1.00  0.00           N  
ATOM   4460  CA  ILE A 290      41.710  46.160  43.460  1.00  0.00           C  
ATOM   4461  C   ILE A 290      41.610  47.430  44.350  1.00  0.00           C  
ATOM   4462  O   ILE A 290      42.340  47.590  45.340  1.00  0.00           O  
ATOM   4463  CB  ILE A 290      42.360  46.490  42.080  1.00  0.00           C  
ATOM   4464  CG1 ILE A 290      42.690  45.260  41.190  1.00  0.00           C  
ATOM   4465  CG2 ILE A 290      43.530  47.420  42.160  1.00  0.00           C  
ATOM   4466  CD  ILE A 290      42.730  45.540  39.670  1.00  0.00           C  
ATOM   4467  HN  ILE A 290      40.100  45.430  42.260  1.00  0.00           H  
ATOM   4468  HA  ILE A 290      42.280  45.460  44.040  1.00  0.00           H  
ATOM   4469  HB  ILE A 290      41.470  46.900  41.560  1.00  0.00           H  
ATOM   4470 HG11 ILE A 290      42.070  44.370  41.390  1.00  0.00           H  
ATOM   4471 HG12 ILE A 290      43.680  44.850  41.480  1.00  0.00           H  
ATOM   4472 HG21 ILE A 290      44.030  47.550  41.180  1.00  0.00           H  
ATOM   4473 HG22 ILE A 290      43.340  48.420  42.620  1.00  0.00           H  
ATOM   4474 HG23 ILE A 290      44.310  46.980  42.830  1.00  0.00           H  
ATOM   4475  HD1 ILE A 290      43.250  46.520  39.520  1.00  0.00           H  
ATOM   4476  HD2 ILE A 290      43.400  44.810  39.160  1.00  0.00           H  
ATOM   4477  HD3 ILE A 290      41.760  45.670  39.160  1.00  0.00           H  
ATOM   4478  N   TRP A 291      40.670  48.350  44.090  1.00  0.00           N  
ATOM   4479  CA  TRP A 291      40.430  49.430  45.000  1.00  0.00           C  
ATOM   4480  C   TRP A 291      40.010  49.110  46.350  1.00  0.00           C  
ATOM   4481  O   TRP A 291      40.480  49.790  47.230  1.00  0.00           O  
ATOM   4482  CB  TRP A 291      39.700  50.730  44.390  1.00  0.00           C  
ATOM   4483  CG  TRP A 291      40.390  51.450  43.390  1.00  0.00           C  
ATOM   4484  CD1 TRP A 291      40.620  51.210  42.120  1.00  0.00           C  
ATOM   4485  CD2 TRP A 291      41.190  52.520  43.760  1.00  0.00           C  
ATOM   4486  CE2 TRP A 291      41.910  52.920  42.610  1.00  0.00           C  
ATOM   4487  CE3 TRP A 291      41.370  53.270  44.920  1.00  0.00           C  
ATOM   4488  NE1 TRP A 291      41.460  52.110  41.600  1.00  0.00           N  
ATOM   4489  CZ2 TRP A 291      42.910  53.850  42.570  1.00  0.00           C  
ATOM   4490  CZ3 TRP A 291      42.450  54.160  44.960  1.00  0.00           C  
ATOM   4491  CH2 TRP A 291      43.240  54.440  43.830  1.00  0.00           C  
ATOM   4492  HN  TRP A 291      40.170  48.400  43.230  1.00  0.00           H  
ATOM   4493  HA  TRP A 291      41.410  49.750  45.310  1.00  0.00           H  
ATOM   4494  HB1 TRP A 291      39.460  51.380  45.250  1.00  0.00           H  
ATOM   4495  HB2 TRP A 291      38.780  50.260  43.990  1.00  0.00           H  
ATOM   4496  HD1 TRP A 291      40.050  50.410  41.680  1.00  0.00           H  
ATOM   4497  HE1 TRP A 291      41.610  52.370  40.670  1.00  0.00           H  
ATOM   4498  HE3 TRP A 291      40.810  52.990  45.790  1.00  0.00           H  
ATOM   4499  HZ2 TRP A 291      43.500  54.000  41.680  1.00  0.00           H  
ATOM   4500  HZ3 TRP A 291      42.880  54.590  45.860  1.00  0.00           H  
ATOM   4501  HH2 TRP A 291      44.090  55.100  43.900  1.00  0.00           H  
ATOM   4502  N   PHE A 292      39.220  47.970  46.590  1.00  0.00           N  
ATOM   4503  CA  PHE A 292      38.960  47.530  47.960  1.00  0.00           C  
ATOM   4504  C   PHE A 292      40.280  47.130  48.590  1.00  0.00           C  
ATOM   4505  O   PHE A 292      40.560  47.400  49.770  1.00  0.00           O  
ATOM   4506  CB  PHE A 292      37.970  46.410  48.140  1.00  0.00           C  
ATOM   4507  CG  PHE A 292      36.590  46.940  48.230  1.00  0.00           C  
ATOM   4508  CD1 PHE A 292      35.970  47.310  49.410  1.00  0.00           C  
ATOM   4509  CD2 PHE A 292      35.840  47.060  47.060  1.00  0.00           C  
ATOM   4510  CE1 PHE A 292      34.690  47.810  49.450  1.00  0.00           C  
ATOM   4511  CE2 PHE A 292      34.530  47.430  47.110  1.00  0.00           C  
ATOM   4512  CZ  PHE A 292      33.950  47.890  48.300  1.00  0.00           C  
ATOM   4513  HN  PHE A 292      38.540  47.640  45.940  1.00  0.00           H  
ATOM   4514  HA  PHE A 292      38.580  48.400  48.490  1.00  0.00           H  
ATOM   4515  HB1 PHE A 292      38.110  45.900  49.110  1.00  0.00           H  
ATOM   4516  HB2 PHE A 292      38.050  45.650  47.340  1.00  0.00           H  
ATOM   4517  HD1 PHE A 292      36.430  47.330  50.390  1.00  0.00           H  
ATOM   4518  HD2 PHE A 292      36.360  46.900  46.130  1.00  0.00           H  
ATOM   4519  HE1 PHE A 292      34.300  48.160  50.400  1.00  0.00           H  
ATOM   4520  HE2 PHE A 292      33.980  47.330  46.180  1.00  0.00           H  
ATOM   4521  HZ  PHE A 292      32.990  48.360  48.370  1.00  0.00           H  
ATOM   4522  N   GLY A 293      41.260  46.540  47.820  1.00  0.00           N  
ATOM   4523  CA  GLY A 293      42.590  46.220  48.290  1.00  0.00           C  
ATOM   4524  C   GLY A 293      43.400  47.480  48.830  1.00  0.00           C  
ATOM   4525  O   GLY A 293      44.110  47.500  49.830  1.00  0.00           O  
ATOM   4526  HN  GLY A 293      40.980  46.210  46.920  1.00  0.00           H  
ATOM   4527  HA1 GLY A 293      42.430  45.530  49.110  1.00  0.00           H  
ATOM   4528  HA2 GLY A 293      43.140  45.920  47.410  1.00  0.00           H  
ATOM   4529  N   TYR A 294      43.370  48.560  47.920  1.00  0.00           N  
ATOM   4530  CA  TYR A 294      43.890  49.890  48.270  1.00  0.00           C  
ATOM   4531  C   TYR A 294      43.200  50.570  49.500  1.00  0.00           C  
ATOM   4532  O   TYR A 294      43.770  51.430  50.130  1.00  0.00           O  
ATOM   4533  CB  TYR A 294      43.810  50.910  46.980  1.00  0.00           C  
ATOM   4534  CG  TYR A 294      44.880  50.540  46.010  1.00  0.00           C  
ATOM   4535  CD1 TYR A 294      46.240  50.390  46.370  1.00  0.00           C  
ATOM   4536  CD2 TYR A 294      44.480  50.390  44.710  1.00  0.00           C  
ATOM   4537  CE1 TYR A 294      47.160  50.050  45.350  1.00  0.00           C  
ATOM   4538  CE2 TYR A 294      45.480  50.300  43.660  1.00  0.00           C  
ATOM   4539  CZ  TYR A 294      46.860  50.140  44.000  1.00  0.00           C  
ATOM   4540  OH  TYR A 294      47.750  50.070  42.940  1.00  0.00           O  
ATOM   4541  HN  TYR A 294      43.050  48.330  47.000  1.00  0.00           H  
ATOM   4542  HA  TYR A 294      44.910  49.710  48.580  1.00  0.00           H  
ATOM   4543  HB1 TYR A 294      44.110  51.880  47.410  1.00  0.00           H  
ATOM   4544  HB2 TYR A 294      42.830  51.040  46.470  1.00  0.00           H  
ATOM   4545  HD1 TYR A 294      46.560  50.380  47.400  1.00  0.00           H  
ATOM   4546  HD2 TYR A 294      43.460  50.630  44.450  1.00  0.00           H  
ATOM   4547  HE1 TYR A 294      48.190  50.060  45.680  1.00  0.00           H  
ATOM   4548  HE2 TYR A 294      45.040  50.420  42.670  1.00  0.00           H  
ATOM   4549  HH  TYR A 294      48.450  49.450  43.140  1.00  0.00           H  
ATOM   4550  N   LEU A 295      41.890  50.170  49.880  1.00  0.00           N  
ATOM   4551  CA  LEU A 295      41.370  50.760  51.140  1.00  0.00           C  
ATOM   4552  C   LEU A 295      42.020  50.260  52.390  1.00  0.00           C  
ATOM   4553  O   LEU A 295      41.900  50.930  53.440  1.00  0.00           O  
ATOM   4554  CB  LEU A 295      39.830  50.590  51.310  1.00  0.00           C  
ATOM   4555  CG  LEU A 295      39.020  51.350  50.260  1.00  0.00           C  
ATOM   4556  CD1 LEU A 295      37.590  50.800  50.140  1.00  0.00           C  
ATOM   4557  CD2 LEU A 295      38.850  52.760  50.710  1.00  0.00           C  
ATOM   4558  HN  LEU A 295      41.490  49.320  49.580  1.00  0.00           H  
ATOM   4559  HA  LEU A 295      41.570  51.830  51.140  1.00  0.00           H  
ATOM   4560  HB1 LEU A 295      39.410  50.940  52.280  1.00  0.00           H  
ATOM   4561  HB2 LEU A 295      39.610  49.500  51.300  1.00  0.00           H  
ATOM   4562  HG  LEU A 295      39.550  51.280  49.300  1.00  0.00           H  
ATOM   4563 HD11 LEU A 295      37.570  49.700  50.270  1.00  0.00           H  
ATOM   4564 HD12 LEU A 295      36.910  51.160  50.960  1.00  0.00           H  
ATOM   4565 HD13 LEU A 295      37.010  51.100  49.240  1.00  0.00           H  
ATOM   4566 HD21 LEU A 295      38.250  53.330  49.970  1.00  0.00           H  
ATOM   4567 HD22 LEU A 295      38.440  52.890  51.740  1.00  0.00           H  
ATOM   4568 HD23 LEU A 295      39.850  53.250  50.740  1.00  0.00           H  
ATOM   4569  N   ASN A 296      42.660  49.060  52.350  1.00  0.00           N  
ATOM   4570  CA  ASN A 296      43.290  48.550  53.660  1.00  0.00           C  
ATOM   4571  C   ASN A 296      44.350  49.580  54.180  1.00  0.00           C  
ATOM   4572  O   ASN A 296      44.370  49.830  55.380  1.00  0.00           O  
ATOM   4573  CB  ASN A 296      43.840  47.200  53.430  1.00  0.00           C  
ATOM   4574  CG  ASN A 296      43.830  46.340  54.710  1.00  0.00           C  
ATOM   4575  ND2 ASN A 296      44.430  46.770  55.890  1.00  0.00           N  
ATOM   4576  OD1 ASN A 296      43.420  45.200  54.700  1.00  0.00           O  
ATOM   4577  HN  ASN A 296      42.590  48.380  51.630  1.00  0.00           H  
ATOM   4578  HA  ASN A 296      42.580  48.410  54.470  1.00  0.00           H  
ATOM   4579  HB1 ASN A 296      44.800  47.190  52.870  1.00  0.00           H  
ATOM   4580  HB2 ASN A 296      43.140  46.720  52.710  1.00  0.00           H  
ATOM   4581 HD21 ASN A 296      44.840  47.680  55.820  1.00  0.00           H  
ATOM   4582 HD22 ASN A 296      44.720  46.080  56.560  1.00  0.00           H  
ATOM   4583  N   SER A 297      45.100  50.240  53.250  1.00  0.00           N  
ATOM   4584  CA  SER A 297      45.990  51.420  53.570  1.00  0.00           C  
ATOM   4585  C   SER A 297      45.230  52.660  53.990  1.00  0.00           C  
ATOM   4586  O   SER A 297      45.750  53.500  54.790  1.00  0.00           O  
ATOM   4587  CB  SER A 297      46.860  51.820  52.430  1.00  0.00           C  
ATOM   4588  OG  SER A 297      47.660  50.740  52.000  1.00  0.00           O  
ATOM   4589  HN  SER A 297      45.050  50.090  52.270  1.00  0.00           H  
ATOM   4590  HA  SER A 297      46.700  51.080  54.310  1.00  0.00           H  
ATOM   4591  HB1 SER A 297      47.470  52.740  52.620  1.00  0.00           H  
ATOM   4592  HB2 SER A 297      46.170  51.950  51.570  1.00  0.00           H  
ATOM   4593  HG1 SER A 297      48.380  50.540  52.620  1.00  0.00           H  
ATOM   4594  N   THR A 298      44.030  52.970  53.420  1.00  0.00           N  
ATOM   4595  CA  THR A 298      43.110  53.980  53.990  1.00  0.00           C  
ATOM   4596  C   THR A 298      42.770  53.660  55.390  1.00  0.00           C  
ATOM   4597  O   THR A 298      42.900  54.600  56.180  1.00  0.00           O  
ATOM   4598  CB  THR A 298      41.750  54.150  53.170  1.00  0.00           C  
ATOM   4599  CG2 THR A 298      40.660  54.940  53.880  1.00  0.00           C  
ATOM   4600  OG1 THR A 298      42.090  54.950  52.040  1.00  0.00           O  
ATOM   4601  HN  THR A 298      43.630  52.280  52.810  1.00  0.00           H  
ATOM   4602  HA  THR A 298      43.590  54.950  54.090  1.00  0.00           H  
ATOM   4603  HB  THR A 298      41.330  53.190  52.810  1.00  0.00           H  
ATOM   4604  HG1 THR A 298      42.880  54.530  51.700  1.00  0.00           H  
ATOM   4605 HG21 THR A 298      39.760  55.110  53.260  1.00  0.00           H  
ATOM   4606 HG22 THR A 298      40.270  54.470  54.810  1.00  0.00           H  
ATOM   4607 HG23 THR A 298      40.990  55.970  54.160  1.00  0.00           H  
ATOM   4608  N   PHE A 299      42.340  52.450  55.750  1.00  0.00           N  
ATOM   4609  CA  PHE A 299      41.870  51.990  57.020  1.00  0.00           C  
ATOM   4610  C   PHE A 299      42.910  51.630  58.070  1.00  0.00           C  
ATOM   4611  O   PHE A 299      42.640  51.730  59.270  1.00  0.00           O  
ATOM   4612  CB  PHE A 299      40.820  50.880  56.810  1.00  0.00           C  
ATOM   4613  CG  PHE A 299      39.560  51.390  56.140  1.00  0.00           C  
ATOM   4614  CD1 PHE A 299      38.830  52.570  56.450  1.00  0.00           C  
ATOM   4615  CD2 PHE A 299      39.040  50.630  55.060  1.00  0.00           C  
ATOM   4616  CE1 PHE A 299      37.650  52.980  55.810  1.00  0.00           C  
ATOM   4617  CE2 PHE A 299      37.880  51.020  54.300  1.00  0.00           C  
ATOM   4618  CZ  PHE A 299      37.220  52.180  54.730  1.00  0.00           C  
ATOM   4619  HN  PHE A 299      42.100  51.810  55.030  1.00  0.00           H  
ATOM   4620  HA  PHE A 299      41.400  52.840  57.520  1.00  0.00           H  
ATOM   4621  HB1 PHE A 299      40.640  50.560  57.850  1.00  0.00           H  
ATOM   4622  HB2 PHE A 299      41.310  50.060  56.250  1.00  0.00           H  
ATOM   4623  HD1 PHE A 299      39.170  53.150  57.300  1.00  0.00           H  
ATOM   4624  HD2 PHE A 299      39.520  49.730  54.740  1.00  0.00           H  
ATOM   4625  HE1 PHE A 299      36.930  53.740  56.070  1.00  0.00           H  
ATOM   4626  HE2 PHE A 299      37.470  50.330  53.580  1.00  0.00           H  
ATOM   4627  HZ  PHE A 299      36.320  52.450  54.190  1.00  0.00           H  
ATOM   4628  N   ASN A 300      44.200  51.350  57.640  1.00  0.00           N  
ATOM   4629  CA  ASN A 300      45.360  51.240  58.540  1.00  0.00           C  
ATOM   4630  C   ASN A 300      45.710  52.440  59.510  1.00  0.00           C  
ATOM   4631  O   ASN A 300      45.780  52.140  60.720  1.00  0.00           O  
ATOM   4632  CB  ASN A 300      46.570  50.800  57.690  1.00  0.00           C  
ATOM   4633  CG  ASN A 300      46.670  49.290  57.350  1.00  0.00           C  
ATOM   4634  ND2 ASN A 300      47.430  49.020  56.270  1.00  0.00           N  
ATOM   4635  OD1 ASN A 300      46.040  48.400  57.920  1.00  0.00           O  
ATOM   4636  HN  ASN A 300      44.250  51.160  56.670  1.00  0.00           H  
ATOM   4637  HA  ASN A 300      45.100  50.370  59.130  1.00  0.00           H  
ATOM   4638  HB1 ASN A 300      47.510  51.050  58.240  1.00  0.00           H  
ATOM   4639  HB2 ASN A 300      46.660  51.540  56.860  1.00  0.00           H  
ATOM   4640 HD21 ASN A 300      48.090  49.710  55.990  1.00  0.00           H  
ATOM   4641 HD22 ASN A 300      47.580  48.070  55.970  1.00  0.00           H  
ATOM   4642  N   PRO A 301      45.820  53.760  59.170  1.00  0.00           N  
ATOM   4643  CA  PRO A 301      46.080  54.800  60.190  1.00  0.00           C  
ATOM   4644  C   PRO A 301      44.820  55.040  61.040  1.00  0.00           C  
ATOM   4645  O   PRO A 301      44.950  55.460  62.210  1.00  0.00           O  
ATOM   4646  CB  PRO A 301      46.530  56.050  59.370  1.00  0.00           C  
ATOM   4647  CG  PRO A 301      45.790  55.850  58.000  1.00  0.00           C  
ATOM   4648  CD  PRO A 301      45.770  54.320  57.810  1.00  0.00           C  
ATOM   4649  HA  PRO A 301      46.830  54.440  60.880  1.00  0.00           H  
ATOM   4650  HB1 PRO A 301      47.610  55.940  59.110  1.00  0.00           H  
ATOM   4651  HB2 PRO A 301      46.420  57.040  59.850  1.00  0.00           H  
ATOM   4652  HG1 PRO A 301      46.320  56.390  57.190  1.00  0.00           H  
ATOM   4653  HG2 PRO A 301      44.750  56.250  57.960  1.00  0.00           H  
ATOM   4654  HD1 PRO A 301      46.680  54.080  57.210  1.00  0.00           H  
ATOM   4655  HD2 PRO A 301      44.950  53.950  57.140  1.00  0.00           H  
ATOM   4656  N   MET A 302      43.650  54.710  60.490  1.00  0.00           N  
ATOM   4657  CA  MET A 302      42.470  54.690  61.320  1.00  0.00           C  
ATOM   4658  C   MET A 302      42.460  53.640  62.430  1.00  0.00           C  
ATOM   4659  O   MET A 302      42.290  53.970  63.590  1.00  0.00           O  
ATOM   4660  CB  MET A 302      41.220  54.470  60.410  1.00  0.00           C  
ATOM   4661  CG  MET A 302      41.130  55.530  59.260  1.00  0.00           C  
ATOM   4662  SD  MET A 302      41.290  57.250  59.870  1.00  0.00           S  
ATOM   4663  CE  MET A 302      41.750  58.040  58.320  1.00  0.00           C  
ATOM   4664  HN  MET A 302      43.560  54.380  59.560  1.00  0.00           H  
ATOM   4665  HA  MET A 302      42.380  55.620  61.870  1.00  0.00           H  
ATOM   4666  HB1 MET A 302      40.290  54.610  61.010  1.00  0.00           H  
ATOM   4667  HB2 MET A 302      41.110  53.420  60.070  1.00  0.00           H  
ATOM   4668  HG1 MET A 302      40.100  55.400  58.820  1.00  0.00           H  
ATOM   4669  HG2 MET A 302      41.840  55.290  58.440  1.00  0.00           H  
ATOM   4670  HE1 MET A 302      40.910  58.150  57.600  1.00  0.00           H  
ATOM   4671  HE2 MET A 302      42.240  59.010  58.490  1.00  0.00           H  
ATOM   4672  HE3 MET A 302      42.410  57.420  57.680  1.00  0.00           H  
ATOM   4673  N   VAL A 303      42.660  52.350  62.130  1.00  0.00           N  
ATOM   4674  CA  VAL A 303      42.490  51.260  63.100  1.00  0.00           C  
ATOM   4675  C   VAL A 303      43.700  50.980  63.990  1.00  0.00           C  
ATOM   4676  O   VAL A 303      43.500  50.510  65.070  1.00  0.00           O  
ATOM   4677  CB  VAL A 303      41.900  50.120  62.380  1.00  0.00           C  
ATOM   4678  CG1 VAL A 303      41.580  48.900  63.280  1.00  0.00           C  
ATOM   4679  CG2 VAL A 303      40.570  50.650  61.760  1.00  0.00           C  
ATOM   4680  HN  VAL A 303      42.920  52.150  61.190  1.00  0.00           H  
ATOM   4681  HA  VAL A 303      41.710  51.610  63.760  1.00  0.00           H  
ATOM   4682  HB  VAL A 303      42.550  49.820  61.520  1.00  0.00           H  
ATOM   4683 HG11 VAL A 303      40.830  49.290  64.000  1.00  0.00           H  
ATOM   4684 HG12 VAL A 303      41.060  48.110  62.720  1.00  0.00           H  
ATOM   4685 HG13 VAL A 303      42.450  48.420  63.760  1.00  0.00           H  
ATOM   4686 HG21 VAL A 303      40.010  49.710  61.570  1.00  0.00           H  
ATOM   4687 HG22 VAL A 303      39.970  51.210  62.490  1.00  0.00           H  
ATOM   4688 HG23 VAL A 303      40.750  51.290  60.870  1.00  0.00           H  
ATOM   4689  N   TYR A 304      44.870  51.330  63.500  1.00  0.00           N  
ATOM   4690  CA  TYR A 304      46.100  51.190  64.300  1.00  0.00           C  
ATOM   4691  C   TYR A 304      46.640  52.460  64.860  1.00  0.00           C  
ATOM   4692  O   TYR A 304      47.540  52.390  65.690  1.00  0.00           O  
ATOM   4693  CB  TYR A 304      47.270  50.620  63.460  1.00  0.00           C  
ATOM   4694  CG  TYR A 304      46.960  49.240  62.940  1.00  0.00           C  
ATOM   4695  CD1 TYR A 304      46.750  48.850  61.580  1.00  0.00           C  
ATOM   4696  CD2 TYR A 304      47.000  48.050  63.830  1.00  0.00           C  
ATOM   4697  CE1 TYR A 304      46.450  47.530  61.190  1.00  0.00           C  
ATOM   4698  CE2 TYR A 304      46.690  46.710  63.380  1.00  0.00           C  
ATOM   4699  CZ  TYR A 304      46.600  46.450  62.030  1.00  0.00           C  
ATOM   4700  OH  TYR A 304      46.620  45.160  61.490  1.00  0.00           O  
ATOM   4701  HN  TYR A 304      45.080  51.670  62.580  1.00  0.00           H  
ATOM   4702  HA  TYR A 304      46.000  50.550  65.160  1.00  0.00           H  
ATOM   4703  HB1 TYR A 304      48.150  50.520  64.140  1.00  0.00           H  
ATOM   4704  HB2 TYR A 304      47.590  51.170  62.550  1.00  0.00           H  
ATOM   4705  HD1 TYR A 304      46.560  49.610  60.850  1.00  0.00           H  
ATOM   4706  HD2 TYR A 304      47.150  48.320  64.860  1.00  0.00           H  
ATOM   4707  HE1 TYR A 304      46.340  47.360  60.130  1.00  0.00           H  
ATOM   4708  HE2 TYR A 304      46.730  45.930  64.140  1.00  0.00           H  
ATOM   4709  HH  TYR A 304      46.220  45.240  60.630  1.00  0.00           H  
ATOM   4710  N   ALA A 305      46.070  53.630  64.480  1.00  0.00           N  
ATOM   4711  CA  ALA A 305      46.540  54.870  65.080  1.00  0.00           C  
ATOM   4712  C   ALA A 305      45.400  55.670  65.680  1.00  0.00           C  
ATOM   4713  O   ALA A 305      45.230  55.740  66.900  1.00  0.00           O  
ATOM   4714  CB  ALA A 305      47.550  55.720  64.310  1.00  0.00           C  
ATOM   4715  HN  ALA A 305      45.530  53.700  63.650  1.00  0.00           H  
ATOM   4716  HA  ALA A 305      47.290  54.590  65.810  1.00  0.00           H  
ATOM   4717  HB1 ALA A 305      46.960  56.210  63.490  1.00  0.00           H  
ATOM   4718  HB2 ALA A 305      48.010  56.480  64.970  1.00  0.00           H  
ATOM   4719  HB3 ALA A 305      48.310  55.090  63.810  1.00  0.00           H  
ATOM   4720  N   PHE A 306      44.480  56.210  64.850  1.00  0.00           N  
ATOM   4721  CA  PHE A 306      43.530  57.190  65.330  1.00  0.00           C  
ATOM   4722  C   PHE A 306      42.400  56.700  66.190  1.00  0.00           C  
ATOM   4723  O   PHE A 306      41.750  57.490  66.900  1.00  0.00           O  
ATOM   4724  CB  PHE A 306      42.980  58.020  64.140  1.00  0.00           C  
ATOM   4725  CG  PHE A 306      44.020  59.010  63.850  1.00  0.00           C  
ATOM   4726  CD1 PHE A 306      44.630  59.990  64.620  1.00  0.00           C  
ATOM   4727  CD2 PHE A 306      44.580  58.840  62.570  1.00  0.00           C  
ATOM   4728  CE1 PHE A 306      45.680  60.800  64.130  1.00  0.00           C  
ATOM   4729  CE2 PHE A 306      45.710  59.550  62.120  1.00  0.00           C  
ATOM   4730  CZ  PHE A 306      46.270  60.590  62.850  1.00  0.00           C  
ATOM   4731  HN  PHE A 306      44.500  55.920  63.900  1.00  0.00           H  
ATOM   4732  HA  PHE A 306      44.040  57.840  66.030  1.00  0.00           H  
ATOM   4733  HB1 PHE A 306      42.040  58.560  64.410  1.00  0.00           H  
ATOM   4734  HB2 PHE A 306      42.830  57.210  63.400  1.00  0.00           H  
ATOM   4735  HD1 PHE A 306      44.270  60.190  65.620  1.00  0.00           H  
ATOM   4736  HD2 PHE A 306      44.150  58.100  61.910  1.00  0.00           H  
ATOM   4737  HE1 PHE A 306      46.180  61.470  64.800  1.00  0.00           H  
ATOM   4738  HE2 PHE A 306      46.140  59.260  61.160  1.00  0.00           H  
ATOM   4739  HZ  PHE A 306      47.120  61.180  62.510  1.00  0.00           H  
ATOM   4740  N   PHE A 307      42.350  55.380  66.250  1.00  0.00           N  
ATOM   4741  CA  PHE A 307      41.670  54.640  67.230  1.00  0.00           C  
ATOM   4742  C   PHE A 307      42.110  54.960  68.710  1.00  0.00           C  
ATOM   4743  O   PHE A 307      41.290  55.110  69.600  1.00  0.00           O  
ATOM   4744  CB  PHE A 307      41.840  53.110  66.910  1.00  0.00           C  
ATOM   4745  CG  PHE A 307      41.210  52.240  67.920  1.00  0.00           C  
ATOM   4746  CD1 PHE A 307      39.870  51.790  67.770  1.00  0.00           C  
ATOM   4747  CD2 PHE A 307      41.980  51.810  68.920  1.00  0.00           C  
ATOM   4748  CE1 PHE A 307      39.350  50.930  68.780  1.00  0.00           C  
ATOM   4749  CE2 PHE A 307      41.470  50.980  69.940  1.00  0.00           C  
ATOM   4750  CZ  PHE A 307      40.140  50.560  69.890  1.00  0.00           C  
ATOM   4751  HN  PHE A 307      42.870  54.760  65.670  1.00  0.00           H  
ATOM   4752  HA  PHE A 307      40.600  54.800  67.150  1.00  0.00           H  
ATOM   4753  HB1 PHE A 307      42.920  52.840  66.860  1.00  0.00           H  
ATOM   4754  HB2 PHE A 307      41.450  52.870  65.890  1.00  0.00           H  
ATOM   4755  HD1 PHE A 307      39.230  52.140  66.980  1.00  0.00           H  
ATOM   4756  HD2 PHE A 307      42.980  52.210  69.000  1.00  0.00           H  
ATOM   4757  HE1 PHE A 307      38.320  50.630  68.640  1.00  0.00           H  
ATOM   4758  HE2 PHE A 307      42.120  50.770  70.780  1.00  0.00           H  
ATOM   4759  HZ  PHE A 307      39.690  50.040  70.720  1.00  0.00           H  
ATOM   4760  N   TYR A 308      43.410  55.090  68.970  1.00  0.00           N  
ATOM   4761  CA  TYR A 308      43.900  55.360  70.350  1.00  0.00           C  
ATOM   4762  C   TYR A 308      43.720  56.820  70.590  1.00  0.00           C  
ATOM   4763  O   TYR A 308      43.840  57.590  69.650  1.00  0.00           O  
ATOM   4764  CB  TYR A 308      45.430  55.000  70.500  1.00  0.00           C  
ATOM   4765  CG  TYR A 308      45.540  53.510  70.350  1.00  0.00           C  
ATOM   4766  CD1 TYR A 308      44.990  52.680  71.320  1.00  0.00           C  
ATOM   4767  CD2 TYR A 308      46.410  52.960  69.390  1.00  0.00           C  
ATOM   4768  CE1 TYR A 308      45.300  51.340  71.270  1.00  0.00           C  
ATOM   4769  CE2 TYR A 308      46.780  51.610  69.400  1.00  0.00           C  
ATOM   4770  CZ  TYR A 308      46.170  50.810  70.370  1.00  0.00           C  
ATOM   4771  OH  TYR A 308      46.550  49.430  70.420  1.00  0.00           O  
ATOM   4772  HN  TYR A 308      44.040  55.200  68.210  1.00  0.00           H  
ATOM   4773  HA  TYR A 308      43.240  54.820  71.020  1.00  0.00           H  
ATOM   4774  HB1 TYR A 308      45.760  55.420  71.470  1.00  0.00           H  
ATOM   4775  HB2 TYR A 308      45.950  55.460  69.620  1.00  0.00           H  
ATOM   4776  HD1 TYR A 308      44.370  53.140  72.070  1.00  0.00           H  
ATOM   4777  HD2 TYR A 308      46.890  53.630  68.690  1.00  0.00           H  
ATOM   4778  HE1 TYR A 308      44.700  50.740  71.950  1.00  0.00           H  
ATOM   4779  HE2 TYR A 308      47.480  51.160  68.720  1.00  0.00           H  
ATOM   4780  HH  TYR A 308      46.030  49.010  71.120  1.00  0.00           H  
ATOM   4781  N   PRO A 309      43.500  57.270  71.870  1.00  0.00           N  
ATOM   4782  CA  PRO A 309      43.220  58.670  72.090  1.00  0.00           C  
ATOM   4783  C   PRO A 309      44.420  59.500  71.950  1.00  0.00           C  
ATOM   4784  O   PRO A 309      44.320  60.590  71.380  1.00  0.00           O  
ATOM   4785  CB  PRO A 309      42.680  58.830  73.560  1.00  0.00           C  
ATOM   4786  CG  PRO A 309      43.090  57.510  74.210  1.00  0.00           C  
ATOM   4787  CD  PRO A 309      43.170  56.470  72.990  1.00  0.00           C  
ATOM   4788  HA  PRO A 309      42.510  59.080  71.380  1.00  0.00           H  
ATOM   4789  HB1 PRO A 309      41.570  58.840  73.470  1.00  0.00           H  
ATOM   4790  HB2 PRO A 309      42.960  59.790  74.050  1.00  0.00           H  
ATOM   4791  HG1 PRO A 309      42.320  57.230  74.960  1.00  0.00           H  
ATOM   4792  HG2 PRO A 309      44.110  57.630  74.630  1.00  0.00           H  
ATOM   4793  HD1 PRO A 309      42.150  56.040  72.850  1.00  0.00           H  
ATOM   4794  HD2 PRO A 309      43.960  55.780  73.370  1.00  0.00           H  
ATOM   4795  N   TRP A 310      45.580  59.080  72.440  1.00  0.00           N  
ATOM   4796  CA  TRP A 310      46.840  59.720  72.270  1.00  0.00           C  
ATOM   4797  C   TRP A 310      47.290  60.130  70.870  1.00  0.00           C  
ATOM   4798  O   TRP A 310      47.880  61.170  70.680  1.00  0.00           O  
ATOM   4799  CB  TRP A 310      48.090  58.930  72.990  1.00  0.00           C  
ATOM   4800  CG  TRP A 310      47.730  57.510  73.380  1.00  0.00           C  
ATOM   4801  CD1 TRP A 310      47.290  57.070  74.590  1.00  0.00           C  
ATOM   4802  CD2 TRP A 310      48.000  56.310  72.570  1.00  0.00           C  
ATOM   4803  CE2 TRP A 310      47.660  55.230  73.380  1.00  0.00           C  
ATOM   4804  CE3 TRP A 310      48.530  56.100  71.260  1.00  0.00           C  
ATOM   4805  NE1 TRP A 310      47.250  55.680  74.570  1.00  0.00           N  
ATOM   4806  CZ2 TRP A 310      47.910  53.890  72.970  1.00  0.00           C  
ATOM   4807  CZ3 TRP A 310      48.770  54.790  70.810  1.00  0.00           C  
ATOM   4808  CH2 TRP A 310      48.520  53.720  71.730  1.00  0.00           C  
ATOM   4809  HN  TRP A 310      45.700  58.250  72.980  1.00  0.00           H  
ATOM   4810  HA  TRP A 310      46.710  60.660  72.810  1.00  0.00           H  
ATOM   4811  HB1 TRP A 310      48.450  59.480  73.870  1.00  0.00           H  
ATOM   4812  HB2 TRP A 310      48.970  58.920  72.300  1.00  0.00           H  
ATOM   4813  HD1 TRP A 310      47.060  57.790  75.340  1.00  0.00           H  
ATOM   4814  HE1 TRP A 310      46.880  55.110  75.270  1.00  0.00           H  
ATOM   4815  HE3 TRP A 310      48.800  56.910  70.600  1.00  0.00           H  
ATOM   4816  HZ2 TRP A 310      47.760  53.020  73.590  1.00  0.00           H  
ATOM   4817  HZ3 TRP A 310      49.260  54.590  69.870  1.00  0.00           H  
ATOM   4818  HH2 TRP A 310      48.720  52.710  71.370  1.00  0.00           H  
ATOM   4819  N   PHE A 311      46.930  59.340  69.830  1.00  0.00           N  
ATOM   4820  CA  PHE A 311      46.930  59.880  68.480  1.00  0.00           C  
ATOM   4821  C   PHE A 311      46.020  60.990  68.150  1.00  0.00           C  
ATOM   4822  O   PHE A 311      46.380  61.980  67.500  1.00  0.00           O  
ATOM   4823  CB  PHE A 311      46.690  58.770  67.480  1.00  0.00           C  
ATOM   4824  CG  PHE A 311      48.020  58.120  67.160  1.00  0.00           C  
ATOM   4825  CD1 PHE A 311      48.370  56.850  67.650  1.00  0.00           C  
ATOM   4826  CD2 PHE A 311      48.920  58.740  66.310  1.00  0.00           C  
ATOM   4827  CE1 PHE A 311      49.490  56.220  67.320  1.00  0.00           C  
ATOM   4828  CE2 PHE A 311      50.100  58.110  65.930  1.00  0.00           C  
ATOM   4829  CZ  PHE A 311      50.370  56.800  66.390  1.00  0.00           C  
ATOM   4830  HN  PHE A 311      46.390  58.510  69.990  1.00  0.00           H  
ATOM   4831  HA  PHE A 311      47.940  60.260  68.370  1.00  0.00           H  
ATOM   4832  HB1 PHE A 311      46.350  59.080  66.470  1.00  0.00           H  
ATOM   4833  HB2 PHE A 311      45.920  57.990  67.710  1.00  0.00           H  
ATOM   4834  HD1 PHE A 311      47.570  56.330  68.170  1.00  0.00           H  
ATOM   4835  HD2 PHE A 311      48.670  59.710  65.920  1.00  0.00           H  
ATOM   4836  HE1 PHE A 311      49.680  55.230  67.700  1.00  0.00           H  
ATOM   4837  HE2 PHE A 311      50.760  58.570  65.200  1.00  0.00           H  
ATOM   4838  HZ  PHE A 311      51.300  56.370  66.060  1.00  0.00           H  
ATOM   4839  N   ARG A 312      44.720  60.960  68.660  1.00  0.00           N  
ATOM   4840  CA  ARG A 312      43.860  62.090  68.450  1.00  0.00           C  
ATOM   4841  C   ARG A 312      44.380  63.330  69.040  1.00  0.00           C  
ATOM   4842  O   ARG A 312      44.350  64.390  68.460  1.00  0.00           O  
ATOM   4843  CB  ARG A 312      42.440  61.770  68.970  1.00  0.00           C  
ATOM   4844  CG  ARG A 312      41.920  60.520  68.310  1.00  0.00           C  
ATOM   4845  CD  ARG A 312      40.430  60.290  68.110  1.00  0.00           C  
ATOM   4846  NE  ARG A 312      39.780  59.960  69.420  1.00  0.00           N  
ATOM   4847  CZ  ARG A 312      39.730  58.720  69.940  1.00  0.00           C  
ATOM   4848  NH1 ARG A 312      39.910  57.650  69.260  1.00  0.00           N1+
ATOM   4849  NH2 ARG A 312      39.630  58.630  71.250  1.00  0.00           N  
ATOM   4850  HN  ARG A 312      44.280  60.210  69.140  1.00  0.00           H  
ATOM   4851  HA  ARG A 312      43.760  62.410  67.420  1.00  0.00           H  
ATOM   4852  HB1 ARG A 312      41.730  62.620  68.810  1.00  0.00           H  
ATOM   4853  HB2 ARG A 312      42.410  61.660  70.070  1.00  0.00           H  
ATOM   4854  HG1 ARG A 312      42.370  59.650  68.830  1.00  0.00           H  
ATOM   4855  HG2 ARG A 312      42.320  60.540  67.270  1.00  0.00           H  
ATOM   4856  HD1 ARG A 312      40.300  59.440  67.410  1.00  0.00           H  
ATOM   4857  HD2 ARG A 312      39.890  61.130  67.630  1.00  0.00           H  
ATOM   4858  HE  ARG A 312      39.870  60.730  70.050  1.00  0.00           H  
ATOM   4859 HH11 ARG A 312      40.330  57.690  68.360  1.00  0.00           H  
ATOM   4860 HH12 ARG A 312      40.060  56.830  69.810  1.00  0.00           H  
ATOM   4861 HH21 ARG A 312      39.530  59.360  71.920  1.00  0.00           H  
ATOM   4862 HH22 ARG A 312      39.780  57.670  71.540  1.00  0.00           H  
ATOM   4863  N   LYS A 313      44.930  63.190  70.340  1.00  0.00           N  
ATOM   4864  CA  LYS A 313      45.460  64.280  71.100  1.00  0.00           C  
ATOM   4865  C   LYS A 313      46.650  64.890  70.340  1.00  0.00           C  
ATOM   4866  O   LYS A 313      46.830  66.110  70.190  1.00  0.00           O  
ATOM   4867  CB  LYS A 313      45.770  63.860  72.540  1.00  0.00           C  
ATOM   4868  CG  LYS A 313      44.530  63.770  73.460  1.00  0.00           C  
ATOM   4869  CD  LYS A 313      44.760  63.160  74.890  1.00  0.00           C  
ATOM   4870  CE  LYS A 313      43.500  63.160  75.710  1.00  0.00           C  
ATOM   4871  NZ  LYS A 313      43.560  62.260  76.900  1.00  0.00           N1+
ATOM   4872  HN  LYS A 313      44.790  62.290  70.760  1.00  0.00           H  
ATOM   4873  HA  LYS A 313      44.720  65.070  71.070  1.00  0.00           H  
ATOM   4874  HB1 LYS A 313      46.430  64.670  72.910  1.00  0.00           H  
ATOM   4875  HB2 LYS A 313      46.200  62.840  72.630  1.00  0.00           H  
ATOM   4876  HG1 LYS A 313      43.690  63.230  72.990  1.00  0.00           H  
ATOM   4877  HG2 LYS A 313      44.100  64.760  73.700  1.00  0.00           H  
ATOM   4878  HD1 LYS A 313      45.310  62.200  74.710  1.00  0.00           H  
ATOM   4879  HD2 LYS A 313      45.540  63.760  75.400  1.00  0.00           H  
ATOM   4880  HE1 LYS A 313      42.600  62.790  75.170  1.00  0.00           H  
ATOM   4881  HE2 LYS A 313      43.220  64.160  76.110  1.00  0.00           H  
ATOM   4882  HZ1 LYS A 313      42.610  62.150  77.310  1.00  0.00           H  
ATOM   4883  HZ2 LYS A 313      43.950  61.360  76.550  1.00  0.00           H  
ATOM   4884  HZ3 LYS A 313      44.300  62.560  77.560  1.00  0.00           H  
ATOM   4885  N   ALA A 314      47.490  64.010  69.780  1.00  0.00           N  
ATOM   4886  CA  ALA A 314      48.710  64.370  68.990  1.00  0.00           C  
ATOM   4887  C   ALA A 314      48.280  65.170  67.730  1.00  0.00           C  
ATOM   4888  O   ALA A 314      48.750  66.310  67.370  1.00  0.00           O  
ATOM   4889  CB  ALA A 314      49.470  63.130  68.490  1.00  0.00           C  
ATOM   4890  HN  ALA A 314      47.360  63.040  69.910  1.00  0.00           H  
ATOM   4891  HA  ALA A 314      49.390  64.930  69.620  1.00  0.00           H  
ATOM   4892  HB1 ALA A 314      49.780  62.500  69.330  1.00  0.00           H  
ATOM   4893  HB2 ALA A 314      48.780  62.430  67.950  1.00  0.00           H  
ATOM   4894  HB3 ALA A 314      50.330  63.430  67.860  1.00  0.00           H  
ATOM   4895  N   LEU A 315      47.320  64.670  66.950  1.00  0.00           N  
ATOM   4896  CA  LEU A 315      46.660  65.380  65.850  1.00  0.00           C  
ATOM   4897  C   LEU A 315      46.180  66.780  66.180  1.00  0.00           C  
ATOM   4898  O   LEU A 315      46.560  67.720  65.600  1.00  0.00           O  
ATOM   4899  CB  LEU A 315      45.520  64.590  65.200  1.00  0.00           C  
ATOM   4900  CG  LEU A 315      44.770  65.280  63.980  1.00  0.00           C  
ATOM   4901  CD1 LEU A 315      44.350  64.190  63.040  1.00  0.00           C  
ATOM   4902  CD2 LEU A 315      43.510  66.120  64.540  1.00  0.00           C  
ATOM   4903  HN  LEU A 315      46.940  63.780  67.190  1.00  0.00           H  
ATOM   4904  HA  LEU A 315      47.480  65.520  65.170  1.00  0.00           H  
ATOM   4905  HB1 LEU A 315      44.710  64.100  65.800  1.00  0.00           H  
ATOM   4906  HB2 LEU A 315      46.060  63.750  64.730  1.00  0.00           H  
ATOM   4907  HG  LEU A 315      45.510  65.960  63.490  1.00  0.00           H  
ATOM   4908 HD11 LEU A 315      43.580  64.620  62.360  1.00  0.00           H  
ATOM   4909 HD12 LEU A 315      45.220  63.760  62.500  1.00  0.00           H  
ATOM   4910 HD13 LEU A 315      43.860  63.360  63.610  1.00  0.00           H  
ATOM   4911 HD21 LEU A 315      42.850  66.450  63.710  1.00  0.00           H  
ATOM   4912 HD22 LEU A 315      42.950  65.490  65.270  1.00  0.00           H  
ATOM   4913 HD23 LEU A 315      43.930  67.050  64.960  1.00  0.00           H  
ATOM   4914  N   LYS A 316      45.390  66.880  67.260  1.00  0.00           N  
ATOM   4915  CA  LYS A 316      44.850  68.140  67.710  1.00  0.00           C  
ATOM   4916  C   LYS A 316      45.900  69.130  68.230  1.00  0.00           C  
ATOM   4917  O   LYS A 316      45.880  70.300  67.970  1.00  0.00           O  
ATOM   4918  CB  LYS A 316      43.680  67.840  68.770  1.00  0.00           C  
ATOM   4919  CG  LYS A 316      42.450  67.310  68.150  1.00  0.00           C  
ATOM   4920  CD  LYS A 316      41.460  66.760  69.240  1.00  0.00           C  
ATOM   4921  CE  LYS A 316      40.840  67.850  70.130  1.00  0.00           C  
ATOM   4922  NZ  LYS A 316      39.710  67.350  70.950  1.00  0.00           N1+
ATOM   4923  HN  LYS A 316      45.160  66.050  67.760  1.00  0.00           H  
ATOM   4924  HA  LYS A 316      44.410  68.720  66.910  1.00  0.00           H  
ATOM   4925  HB1 LYS A 316      43.490  68.850  69.210  1.00  0.00           H  
ATOM   4926  HB2 LYS A 316      44.140  67.200  69.560  1.00  0.00           H  
ATOM   4927  HG1 LYS A 316      42.710  66.430  67.530  1.00  0.00           H  
ATOM   4928  HG2 LYS A 316      41.990  68.140  67.570  1.00  0.00           H  
ATOM   4929  HD1 LYS A 316      40.630  66.190  68.770  1.00  0.00           H  
ATOM   4930  HD2 LYS A 316      42.150  66.130  69.850  1.00  0.00           H  
ATOM   4931  HE1 LYS A 316      40.350  68.650  69.540  1.00  0.00           H  
ATOM   4932  HE2 LYS A 316      41.590  68.150  70.880  1.00  0.00           H  
ATOM   4933  HZ1 LYS A 316      39.220  66.570  70.470  1.00  0.00           H  
ATOM   4934  HZ2 LYS A 316      40.080  66.860  71.780  1.00  0.00           H  
ATOM   4935  HZ3 LYS A 316      38.970  68.040  71.230  1.00  0.00           H  
ATOM   4936  N   MET A 317      46.890  68.730  69.000  1.00  0.00           N  
ATOM   4937  CA  MET A 317      47.990  69.490  69.540  1.00  0.00           C
[truncated: 12,081 more chars]
