# Supplementary material for: Molecular Mechanisms of Methamphetamine-Induced Addiction via TAAR1 Activation
Source: J Med Chem. 2024 Oct 2;67(20):18593–605. doi: 10.1021/acs.jmedchem.4c01961 (PMC11513891; doi:10.1021/acs.jmedchem.4c01961)
Supplement: Supplementary file 2 — jm4c01961_si_003.zip [file jm4c01961_si_003.zip › models/PDB of docking and MD/after-MD-S-AMPH-120ns.pdb]

CRYST1   95.989   95.989  106.146  90.00  90.00  90.00 P 1           1
ATOM      1  N   LYS A  15      19.550  57.330  20.980  1.00  0.00           N  
ATOM      2  CA  LYS A  15      20.880  56.550  21.070  1.00  0.00           C  
ATOM      3  C   LYS A  15      21.040  55.970  22.480  1.00  0.00           C  
ATOM      4  O   LYS A  15      20.060  55.850  23.190  1.00  0.00           O  
ATOM      5  CB  LYS A  15      22.100  57.390  20.520  1.00  0.00           C  
ATOM      6  CG  LYS A  15      22.090  57.620  18.940  1.00  0.00           C  
ATOM      7  CD  LYS A  15      22.320  56.290  18.110  1.00  0.00           C  
ATOM      8  CE  LYS A  15      22.240  56.570  16.660  1.00  0.00           C  
ATOM      9  NZ  LYS A  15      23.000  55.550  15.880  1.00  0.00           N1+
ATOM     10  HA  LYS A  15      20.710  55.630  20.530  1.00  0.00           H  
ATOM     11  HB1 LYS A  15      23.090  57.030  20.870  1.00  0.00           H  
ATOM     12  HB2 LYS A  15      22.080  58.400  20.970  1.00  0.00           H  
ATOM     13  HG1 LYS A  15      22.860  58.370  18.680  1.00  0.00           H  
ATOM     14  HG2 LYS A  15      21.060  58.020  18.780  1.00  0.00           H  
ATOM     15  HD1 LYS A  15      23.300  55.860  18.390  1.00  0.00           H  
ATOM     16  HD2 LYS A  15      21.500  55.610  18.430  1.00  0.00           H  
ATOM     17  HE1 LYS A  15      22.800  57.510  16.470  1.00  0.00           H  
ATOM     18  HE2 LYS A  15      21.180  56.770  16.410  1.00  0.00           H  
ATOM     19  HZ1 LYS A  15      23.870  55.340  16.400  1.00  0.00           H  
ATOM     20  HZ2 LYS A  15      22.460  54.660  16.030  1.00  0.00           H  
ATOM     21  HZ3 LYS A  15      23.150  55.860  14.910  1.00  0.00           H  
ATOM     22  H1  LYS A  15      18.750  56.670  20.890  1.00  0.00           H  
ATOM     23  H2  LYS A  15      19.390  57.860  21.850  1.00  0.00           H  
ATOM     24  H3  LYS A  15      19.560  57.990  20.170  1.00  0.00           H  
ATOM     25  N   ASN A  16      22.230  55.600  23.000  1.00  0.00           N  
ATOM     26  CA  ASN A  16      22.420  55.100  24.330  1.00  0.00           C  
ATOM     27  C   ASN A  16      22.840  56.180  25.260  1.00  0.00           C  
ATOM     28  O   ASN A  16      23.630  57.090  24.920  1.00  0.00           O  
ATOM     29  CB  ASN A  16      23.310  53.920  24.540  1.00  0.00           C  
ATOM     30  CG  ASN A  16      22.690  52.680  23.940  1.00  0.00           C  
ATOM     31  ND2 ASN A  16      22.830  51.530  24.640  1.00  0.00           N  
ATOM     32  OD1 ASN A  16      22.110  52.660  22.910  1.00  0.00           O  
ATOM     33  HN  ASN A  16      23.080  55.630  22.480  1.00  0.00           H  
ATOM     34  HA  ASN A  16      21.450  54.860  24.740  1.00  0.00           H  
ATOM     35  HB1 ASN A  16      23.500  53.740  25.620  1.00  0.00           H  
ATOM     36  HB2 ASN A  16      24.300  54.100  24.080  1.00  0.00           H  
ATOM     37 HD21 ASN A  16      23.510  51.480  25.370  1.00  0.00           H  
ATOM     38 HD22 ASN A  16      22.350  50.700  24.350  1.00  0.00           H  
ATOM     39  N   ASN A  17      22.320  56.070  26.480  1.00  0.00           N  
ATOM     40  CA  ASN A  17      22.490  57.050  27.500  1.00  0.00           C  
ATOM     41  C   ASN A  17      23.900  56.860  28.050  1.00  0.00           C  
ATOM     42  O   ASN A  17      24.410  55.750  28.240  1.00  0.00           O  
ATOM     43  CB  ASN A  17      21.490  56.840  28.700  1.00  0.00           C  
ATOM     44  CG  ASN A  17      20.140  57.600  28.570  1.00  0.00           C  
ATOM     45  ND2 ASN A  17      19.640  58.140  29.740  1.00  0.00           N  
ATOM     46  OD1 ASN A  17      19.460  57.620  27.580  1.00  0.00           O  
ATOM     47  HN  ASN A  17      21.710  55.290  26.560  1.00  0.00           H  
ATOM     48  HA  ASN A  17      22.400  58.060  27.140  1.00  0.00           H  
ATOM     49  HB1 ASN A  17      21.990  57.040  29.670  1.00  0.00           H  
ATOM     50  HB2 ASN A  17      21.150  55.780  28.750  1.00  0.00           H  
ATOM     51 HD21 ASN A  17      20.310  58.180  30.480  1.00  0.00           H  
ATOM     52 HD22 ASN A  17      18.700  58.480  29.770  1.00  0.00           H  
ATOM     53  N   TRP A  18      24.600  57.910  28.350  1.00  0.00           N  
ATOM     54  CA  TRP A  18      25.910  57.970  28.950  1.00  0.00           C  
ATOM     55  C   TRP A  18      26.010  59.230  29.760  1.00  0.00           C  
ATOM     56  O   TRP A  18      25.700  60.400  29.390  1.00  0.00           O  
ATOM     57  CB  TRP A  18      27.100  57.800  27.910  1.00  0.00           C  
ATOM     58  CG  TRP A  18      28.450  57.610  28.510  1.00  0.00           C  
ATOM     59  CD1 TRP A  18      28.990  56.410  28.910  1.00  0.00           C  
ATOM     60  CD2 TRP A  18      29.370  58.620  28.930  1.00  0.00           C  
ATOM     61  CE2 TRP A  18      30.430  57.930  29.590  1.00  0.00           C  
ATOM     62  CE3 TRP A  18      29.430  60.000  28.760  1.00  0.00           C  
ATOM     63  NE1 TRP A  18      30.150  56.630  29.570  1.00  0.00           N  
ATOM     64  CZ2 TRP A  18      31.460  58.670  30.220  1.00  0.00           C  
ATOM     65  CZ3 TRP A  18      30.530  60.680  29.330  1.00  0.00           C  
ATOM     66  CH2 TRP A  18      31.510  60.100  30.090  1.00  0.00           C  
ATOM     67  HN  TRP A  18      24.280  58.810  28.070  1.00  0.00           H  
ATOM     68  HA  TRP A  18      26.000  57.160  29.670  1.00  0.00           H  
ATOM     69  HB1 TRP A  18      27.270  58.660  27.220  1.00  0.00           H  
ATOM     70  HB2 TRP A  18      26.810  56.890  27.350  1.00  0.00           H  
ATOM     71  HD1 TRP A  18      28.530  55.430  28.780  1.00  0.00           H  
ATOM     72  HE1 TRP A  18      30.780  55.960  29.940  1.00  0.00           H  
ATOM     73  HE3 TRP A  18      28.650  60.500  28.200  1.00  0.00           H  
ATOM     74  HZ2 TRP A  18      32.320  58.160  30.620  1.00  0.00           H  
ATOM     75  HZ3 TRP A  18      30.550  61.750  29.250  1.00  0.00           H  
ATOM     76  HH2 TRP A  18      32.350  60.630  30.530  1.00  0.00           H  
ATOM     77  N   SER A  19      26.480  59.100  31.010  1.00  0.00           N  
ATOM     78  CA  SER A  19      26.480  60.160  32.070  1.00  0.00           C  
ATOM     79  C   SER A  19      27.840  60.660  32.300  1.00  0.00           C  
ATOM     80  O   SER A  19      28.820  60.050  32.760  1.00  0.00           O  
ATOM     81  CB  SER A  19      25.830  59.650  33.360  1.00  0.00           C  
ATOM     82  OG  SER A  19      25.540  60.590  34.400  1.00  0.00           O  
ATOM     83  HN  SER A  19      26.770  58.190  31.310  1.00  0.00           H  
ATOM     84  HA  SER A  19      25.960  61.070  31.790  1.00  0.00           H  
ATOM     85  HB1 SER A  19      26.460  58.840  33.790  1.00  0.00           H  
ATOM     86  HB2 SER A  19      24.880  59.160  33.060  1.00  0.00           H  
ATOM     87  HG1 SER A  19      24.730  61.090  34.240  1.00  0.00           H  
ATOM     88  N   ASN A  20      27.980  61.950  32.040  1.00  0.00           N  
ATOM     89  CA  ASN A  20      29.180  62.670  32.410  1.00  0.00           C  
ATOM     90  C   ASN A  20      29.290  62.650  33.920  1.00  0.00           C  
ATOM     91  O   ASN A  20      30.330  62.420  34.530  1.00  0.00           O  
ATOM     92  CB  ASN A  20      29.230  64.110  31.850  1.00  0.00           C  
ATOM     93  CG  ASN A  20      29.980  65.200  32.650  1.00  0.00           C  
ATOM     94  ND2 ASN A  20      31.350  65.020  32.840  1.00  0.00           N  
ATOM     95  OD1 ASN A  20      29.350  66.190  33.110  1.00  0.00           O  
ATOM     96  HN  ASN A  20      27.220  62.380  31.570  1.00  0.00           H  
ATOM     97  HA  ASN A  20      29.990  62.050  32.050  1.00  0.00           H  
ATOM     98  HB1 ASN A  20      28.160  64.420  31.790  1.00  0.00           H  
ATOM     99  HB2 ASN A  20      29.730  64.110  30.860  1.00  0.00           H  
ATOM    100 HD21 ASN A  20      31.910  64.360  32.310  1.00  0.00           H  
ATOM    101 HD22 ASN A  20      31.820  65.680  33.430  1.00  0.00           H  
ATOM    102  N   ASP A  21      28.160  62.890  34.670  1.00  0.00           N  
ATOM    103  CA  ASP A  21      28.090  63.080  36.130  1.00  0.00           C  
ATOM    104  C   ASP A  21      28.550  61.860  36.940  1.00  0.00           C  
ATOM    105  O   ASP A  21      29.250  61.970  37.960  1.00  0.00           O  
ATOM    106  CB  ASP A  21      26.700  63.590  36.620  1.00  0.00           C  
ATOM    107  CG  ASP A  21      26.080  64.880  36.110  1.00  0.00           C  
ATOM    108  OD1 ASP A  21      26.260  65.060  34.900  1.00  0.00           O  
ATOM    109  OD2 ASP A  21      25.360  65.560  36.840  1.00  0.00           O1-
ATOM    110  HN  ASP A  21      27.380  63.120  34.090  1.00  0.00           H  
ATOM    111  HA  ASP A  21      28.780  63.850  36.410  1.00  0.00           H  
ATOM    112  HB1 ASP A  21      27.020  63.900  37.620  1.00  0.00           H  
ATOM    113  HB2 ASP A  21      25.860  62.870  36.570  1.00  0.00           H  
ATOM    114  N   VAL A  22      28.250  60.640  36.390  1.00  0.00           N  
ATOM    115  CA  VAL A  22      28.750  59.380  36.880  1.00  0.00           C  
ATOM    116  C   VAL A  22      30.240  59.180  36.550  1.00  0.00           C  
ATOM    117  O   VAL A  22      31.040  58.660  37.330  1.00  0.00           O  
ATOM    118  CB  VAL A  22      27.990  58.220  36.220  1.00  0.00           C  
ATOM    119  CG1 VAL A  22      28.630  56.800  36.420  1.00  0.00           C  
ATOM    120  CG2 VAL A  22      26.580  58.230  36.740  1.00  0.00           C  
ATOM    121  HN  VAL A  22      27.710  60.560  35.560  1.00  0.00           H  
ATOM    122  HA  VAL A  22      28.650  59.320  37.950  1.00  0.00           H  
ATOM    123  HB  VAL A  22      28.020  58.280  35.110  1.00  0.00           H  
ATOM    124 HG11 VAL A  22      27.950  56.060  35.950  1.00  0.00           H  
ATOM    125 HG12 VAL A  22      29.670  56.690  36.050  1.00  0.00           H  
ATOM    126 HG13 VAL A  22      28.650  56.600  37.500  1.00  0.00           H  
ATOM    127 HG21 VAL A  22      26.060  57.280  36.470  1.00  0.00           H  
ATOM    128 HG22 VAL A  22      26.570  58.360  37.850  1.00  0.00           H  
ATOM    129 HG23 VAL A  22      26.020  59.120  36.360  1.00  0.00           H  
ATOM    130  N   ARG A  23      30.710  59.600  35.350  1.00  0.00           N  
ATOM    131  CA  ARG A  23      32.170  59.690  34.990  1.00  0.00           C  
ATOM    132  C   ARG A  23      33.020  60.670  35.910  1.00  0.00           C  
ATOM    133  O   ARG A  23      34.070  60.340  36.480  1.00  0.00           O  
ATOM    134  CB  ARG A  23      32.500  60.060  33.530  1.00  0.00           C  
ATOM    135  CG  ARG A  23      33.990  59.990  33.040  1.00  0.00           C  
ATOM    136  CD  ARG A  23      34.760  61.350  33.130  1.00  0.00           C  
ATOM    137  NE  ARG A  23      36.070  61.030  32.510  1.00  0.00           N  
ATOM    138  CZ  ARG A  23      37.060  61.900  32.400  1.00  0.00           C  
ATOM    139  NH1 ARG A  23      37.020  63.170  32.770  1.00  0.00           N1+
ATOM    140  NH2 ARG A  23      38.230  61.580  31.870  1.00  0.00           N  
ATOM    141  HN  ARG A  23      30.120  60.010  34.660  1.00  0.00           H  
ATOM    142  HA  ARG A  23      32.530  58.690  35.180  1.00  0.00           H  
ATOM    143  HB1 ARG A  23      32.030  61.050  33.360  1.00  0.00           H  
ATOM    144  HB2 ARG A  23      31.800  59.400  32.970  1.00  0.00           H  
ATOM    145  HG1 ARG A  23      33.990  59.720  31.960  1.00  0.00           H  
ATOM    146  HG2 ARG A  23      34.530  59.200  33.600  1.00  0.00           H  
ATOM    147  HD1 ARG A  23      34.870  61.540  34.230  1.00  0.00           H  
ATOM    148  HD2 ARG A  23      34.240  62.170  32.600  1.00  0.00           H  
ATOM    149  HE  ARG A  23      36.090  60.310  31.820  1.00  0.00           H  
ATOM    150 HH11 ARG A  23      36.150  63.610  33.010  1.00  0.00           H  
ATOM    151 HH12 ARG A  23      37.780  63.770  32.540  1.00  0.00           H  
ATOM    152 HH21 ARG A  23      38.440  60.660  31.570  1.00  0.00           H  
ATOM    153 HH22 ARG A  23      38.830  62.380  31.810  1.00  0.00           H  
ATOM    154  N   ALA A  24      32.480  61.890  36.160  1.00  0.00           N  
ATOM    155  CA  ALA A  24      32.940  62.770  37.150  1.00  0.00           C  
ATOM    156  C   ALA A  24      32.960  62.230  38.600  1.00  0.00           C  
ATOM    157  O   ALA A  24      33.990  62.350  39.300  1.00  0.00           O  
ATOM    158  CB  ALA A  24      32.120  64.020  37.020  1.00  0.00           C  
ATOM    159  HN  ALA A  24      31.730  62.260  35.600  1.00  0.00           H  
ATOM    160  HA  ALA A  24      33.950  62.960  36.830  1.00  0.00           H  
ATOM    161  HB1 ALA A  24      32.610  64.860  37.540  1.00  0.00           H  
ATOM    162  HB2 ALA A  24      32.120  64.440  35.990  1.00  0.00           H  
ATOM    163  HB3 ALA A  24      31.080  63.810  37.340  1.00  0.00           H  
ATOM    164  N   SER A  25      31.940  61.500  39.090  1.00  0.00           N  
ATOM    165  CA  SER A  25      31.940  60.900  40.440  1.00  0.00           C  
ATOM    166  C   SER A  25      33.080  59.860  40.520  1.00  0.00           C  
ATOM    167  O   SER A  25      33.880  59.800  41.460  1.00  0.00           O  
ATOM    168  CB  SER A  25      30.510  60.420  40.800  1.00  0.00           C  
ATOM    169  OG  SER A  25      29.620  61.480  40.840  1.00  0.00           O  
ATOM    170  HN  SER A  25      31.090  61.480  38.550  1.00  0.00           H  
ATOM    171  HA  SER A  25      32.180  61.700  41.140  1.00  0.00           H  
ATOM    172  HB1 SER A  25      30.470  59.930  41.800  1.00  0.00           H  
ATOM    173  HB2 SER A  25      30.270  59.670  40.010  1.00  0.00           H  
ATOM    174  HG1 SER A  25      29.480  61.930  40.000  1.00  0.00           H  
ATOM    175  N   LEU A  26      33.150  58.910  39.560  1.00  0.00           N  
ATOM    176  CA  LEU A  26      34.000  57.780  39.720  1.00  0.00           C  
ATOM    177  C   LEU A  26      35.440  58.120  39.550  1.00  0.00           C  
ATOM    178  O   LEU A  26      36.320  57.550  40.210  1.00  0.00           O  
ATOM    179  CB  LEU A  26      33.660  56.550  38.840  1.00  0.00           C  
ATOM    180  CG  LEU A  26      32.310  55.850  39.110  1.00  0.00           C  
ATOM    181  CD1 LEU A  26      31.810  55.020  37.940  1.00  0.00           C  
ATOM    182  CD2 LEU A  26      32.410  54.980  40.350  1.00  0.00           C  
ATOM    183  HN  LEU A  26      32.540  58.870  38.770  1.00  0.00           H  
ATOM    184  HA  LEU A  26      33.950  57.390  40.730  1.00  0.00           H  
ATOM    185  HB1 LEU A  26      34.430  55.760  38.720  1.00  0.00           H  
ATOM    186  HB2 LEU A  26      33.590  56.990  37.820  1.00  0.00           H  
ATOM    187  HG  LEU A  26      31.540  56.620  39.300  1.00  0.00           H  
ATOM    188 HD11 LEU A  26      30.780  54.630  38.030  1.00  0.00           H  
ATOM    189 HD12 LEU A  26      31.780  55.660  37.020  1.00  0.00           H  
ATOM    190 HD13 LEU A  26      32.440  54.120  37.750  1.00  0.00           H  
ATOM    191 HD21 LEU A  26      32.690  55.510  41.290  1.00  0.00           H  
ATOM    192 HD22 LEU A  26      31.460  54.470  40.640  1.00  0.00           H  
ATOM    193 HD23 LEU A  26      33.150  54.150  40.250  1.00  0.00           H  
ATOM    194  N   TYR A  27      35.760  59.170  38.790  1.00  0.00           N  
ATOM    195  CA  TYR A  27      37.170  59.580  38.610  1.00  0.00           C  
ATOM    196  C   TYR A  27      37.650  60.180  39.920  1.00  0.00           C  
ATOM    197  O   TYR A  27      38.690  59.800  40.420  1.00  0.00           O  
ATOM    198  CB  TYR A  27      37.220  60.490  37.330  1.00  0.00           C  
ATOM    199  CG  TYR A  27      38.550  60.940  36.830  1.00  0.00           C  
ATOM    200  CD1 TYR A  27      39.650  61.390  37.590  1.00  0.00           C  
ATOM    201  CD2 TYR A  27      38.780  60.830  35.440  1.00  0.00           C  
ATOM    202  CE1 TYR A  27      40.920  61.590  37.000  1.00  0.00           C  
ATOM    203  CE2 TYR A  27      40.000  61.140  34.850  1.00  0.00           C  
ATOM    204  CZ  TYR A  27      41.100  61.490  35.630  1.00  0.00           C  
ATOM    205  OH  TYR A  27      42.410  61.780  35.160  1.00  0.00           O  
ATOM    206  HN  TYR A  27      35.130  59.630  38.160  1.00  0.00           H  
ATOM    207  HA  TYR A  27      37.750  58.700  38.390  1.00  0.00           H  
ATOM    208  HB1 TYR A  27      36.650  61.430  37.490  1.00  0.00           H  
ATOM    209  HB2 TYR A  27      36.660  59.810  36.640  1.00  0.00           H  
ATOM    210  HD1 TYR A  27      39.600  61.550  38.650  1.00  0.00           H  
ATOM    211  HD2 TYR A  27      37.970  60.450  34.820  1.00  0.00           H  
ATOM    212  HE1 TYR A  27      41.800  61.850  37.560  1.00  0.00           H  
ATOM    213  HE2 TYR A  27      40.050  61.140  33.770  1.00  0.00           H  
ATOM    214  HH  TYR A  27      42.420  61.420  34.280  1.00  0.00           H  
ATOM    215  N   SER A  28      36.750  60.910  40.600  1.00  0.00           N  
ATOM    216  CA  SER A  28      36.760  61.520  41.920  1.00  0.00           C  
ATOM    217  C   SER A  28      36.980  60.570  42.990  1.00  0.00           C  
ATOM    218  O   SER A  28      37.700  60.860  43.960  1.00  0.00           O  
ATOM    219  CB  SER A  28      35.530  62.410  42.290  1.00  0.00           C  
ATOM    220  OG  SER A  28      35.370  63.500  41.330  1.00  0.00           O  
ATOM    221  HN  SER A  28      36.000  61.160  40.020  1.00  0.00           H  
ATOM    222  HA  SER A  28      37.610  62.160  42.000  1.00  0.00           H  
ATOM    223  HB1 SER A  28      35.670  62.880  43.290  1.00  0.00           H  
ATOM    224  HB2 SER A  28      34.570  61.860  42.300  1.00  0.00           H  
ATOM    225  HG1 SER A  28      34.860  63.080  40.630  1.00  0.00           H  
ATOM    226  N   LEU A  29      36.340  59.380  42.940  1.00  0.00           N  
ATOM    227  CA  LEU A  29      36.500  58.370  44.010  1.00  0.00           C  
ATOM    228  C   LEU A  29      37.910  57.710  44.110  1.00  0.00           C  
ATOM    229  O   LEU A  29      38.530  57.570  45.190  1.00  0.00           O  
ATOM    230  CB  LEU A  29      35.480  57.250  43.670  1.00  0.00           C  
ATOM    231  CG  LEU A  29      35.250  56.210  44.780  1.00  0.00           C  
ATOM    232  CD1 LEU A  29      34.820  56.770  46.190  1.00  0.00           C  
ATOM    233  CD2 LEU A  29      34.180  55.140  44.330  1.00  0.00           C  
ATOM    234  HN  LEU A  29      35.800  59.160  42.130  1.00  0.00           H  
ATOM    235  HA  LEU A  29      36.220  58.870  44.930  1.00  0.00           H  
ATOM    236  HB1 LEU A  29      35.700  56.830  42.670  1.00  0.00           H  
ATOM    237  HB2 LEU A  29      34.540  57.820  43.550  1.00  0.00           H  
ATOM    238  HG  LEU A  29      36.230  55.720  44.900  1.00  0.00           H  
ATOM    239 HD11 LEU A  29      33.740  56.990  46.040  1.00  0.00           H  
ATOM    240 HD12 LEU A  29      34.990  56.040  47.000  1.00  0.00           H  
ATOM    241 HD13 LEU A  29      35.360  57.680  46.520  1.00  0.00           H  
ATOM    242 HD21 LEU A  29      33.180  55.620  44.410  1.00  0.00           H  
ATOM    243 HD22 LEU A  29      34.350  54.770  43.310  1.00  0.00           H  
ATOM    244 HD23 LEU A  29      34.190  54.330  45.100  1.00  0.00           H  
ATOM    245  N   MET A  30      38.500  57.530  42.900  1.00  0.00           N  
ATOM    246  CA  MET A  30      39.880  57.160  42.820  1.00  0.00           C  
ATOM    247  C   MET A  30      40.770  58.190  43.400  1.00  0.00           C  
ATOM    248  O   MET A  30      41.670  57.860  44.200  1.00  0.00           O  
ATOM    249  CB  MET A  30      40.180  56.730  41.360  1.00  0.00           C  
ATOM    250  CG  MET A  30      39.230  55.520  40.930  1.00  0.00           C  
ATOM    251  SD  MET A  30      39.810  54.960  39.260  1.00  0.00           S  
ATOM    252  CE  MET A  30      39.260  56.430  38.220  1.00  0.00           C  
ATOM    253  HN  MET A  30      37.980  57.770  42.090  1.00  0.00           H  
ATOM    254  HA  MET A  30      40.060  56.270  43.410  1.00  0.00           H  
ATOM    255  HB1 MET A  30      41.200  56.300  41.350  1.00  0.00           H  
ATOM    256  HB2 MET A  30      40.100  57.600  40.670  1.00  0.00           H  
ATOM    257  HG1 MET A  30      38.170  55.850  40.930  1.00  0.00           H  
ATOM    258  HG2 MET A  30      39.290  54.670  41.630  1.00  0.00           H  
ATOM    259  HE1 MET A  30      38.210  56.730  38.440  1.00  0.00           H  
ATOM    260  HE2 MET A  30      39.850  57.330  38.480  1.00  0.00           H  
ATOM    261  HE3 MET A  30      39.430  56.260  37.140  1.00  0.00           H  
ATOM    262  N   VAL A  31      40.600  59.510  43.030  1.00  0.00           N  
ATOM    263  CA  VAL A  31      41.390  60.660  43.470  1.00  0.00           C  
ATOM    264  C   VAL A  31      41.310  60.870  45.000  1.00  0.00           C  
ATOM    265  O   VAL A  31      42.310  61.110  45.630  1.00  0.00           O  
ATOM    266  CB  VAL A  31      41.070  61.960  42.720  1.00  0.00           C  
ATOM    267  CG1 VAL A  31      41.730  63.150  43.310  1.00  0.00           C  
ATOM    268  CG2 VAL A  31      41.670  61.810  41.310  1.00  0.00           C  
ATOM    269  HN  VAL A  31      39.990  59.750  42.270  1.00  0.00           H  
ATOM    270  HA  VAL A  31      42.400  60.390  43.240  1.00  0.00           H  
ATOM    271  HB  VAL A  31      39.980  62.010  42.530  1.00  0.00           H  
ATOM    272 HG11 VAL A  31      41.520  64.120  42.790  1.00  0.00           H  
ATOM    273 HG12 VAL A  31      41.510  63.410  44.370  1.00  0.00           H  
ATOM    274 HG13 VAL A  31      42.830  63.030  43.180  1.00  0.00           H  
ATOM    275 HG21 VAL A  31      41.480  62.720  40.720  1.00  0.00           H  
ATOM    276 HG22 VAL A  31      42.770  61.650  41.360  1.00  0.00           H  
ATOM    277 HG23 VAL A  31      41.180  60.970  40.760  1.00  0.00           H  
ATOM    278  N   LEU A  32      40.110  60.820  45.550  1.00  0.00           N  
ATOM    279  CA  LEU A  32      39.850  60.780  47.050  1.00  0.00           C  
ATOM    280  C   LEU A  32      40.610  59.650  47.790  1.00  0.00           C  
ATOM    281  O   LEU A  32      41.160  59.800  48.920  1.00  0.00           O  
ATOM    282  CB  LEU A  32      38.290  60.520  47.270  1.00  0.00           C  
ATOM    283  CG  LEU A  32      37.710  60.410  48.720  1.00  0.00           C  
ATOM    284  CD1 LEU A  32      38.120  61.430  49.700  1.00  0.00           C  
ATOM    285  CD2 LEU A  32      36.190  60.330  48.510  1.00  0.00           C  
ATOM    286  HN  LEU A  32      39.310  60.660  44.990  1.00  0.00           H  
ATOM    287  HA  LEU A  32      40.140  61.710  47.500  1.00  0.00           H  
ATOM    288  HB1 LEU A  32      38.080  59.570  46.740  1.00  0.00           H  
ATOM    289  HB2 LEU A  32      37.740  61.380  46.840  1.00  0.00           H  
ATOM    290  HG  LEU A  32      37.930  59.390  49.080  1.00  0.00           H  
ATOM    291 HD11 LEU A  32      39.230  61.340  49.740  1.00  0.00           H  
ATOM    292 HD12 LEU A  32      37.700  62.430  49.490  1.00  0.00           H  
ATOM    293 HD13 LEU A  32      37.810  61.170  50.730  1.00  0.00           H  
ATOM    294 HD21 LEU A  32      35.850  61.200  47.930  1.00  0.00           H  
ATOM    295 HD22 LEU A  32      36.010  59.440  47.870  1.00  0.00           H  
ATOM    296 HD23 LEU A  32      35.630  60.160  49.450  1.00  0.00           H  
ATOM    297  N   ILE A  33      40.700  58.390  47.160  1.00  0.00           N  
ATOM    298  CA  ILE A  33      41.650  57.420  47.740  1.00  0.00           C  
ATOM    299  C   ILE A  33      43.140  57.750  47.550  1.00  0.00           C  
ATOM    300  O   ILE A  33      43.950  57.490  48.410  1.00  0.00           O  
ATOM    301  CB  ILE A  33      41.330  56.050  47.130  1.00  0.00           C  
ATOM    302  CG1 ILE A  33      39.950  55.650  47.710  1.00  0.00           C  
ATOM    303  CG2 ILE A  33      42.410  54.990  47.580  1.00  0.00           C  
ATOM    304  CD  ILE A  33      39.210  54.630  46.810  1.00  0.00           C  
ATOM    305  HN  ILE A  33      40.210  58.090  46.350  1.00  0.00           H  
ATOM    306  HA  ILE A  33      41.480  57.420  48.810  1.00  0.00           H  
ATOM    307  HB  ILE A  33      41.260  56.030  46.030  1.00  0.00           H  
ATOM    308 HG11 ILE A  33      39.280  56.530  47.670  1.00  0.00           H  
ATOM    309 HG12 ILE A  33      39.920  55.360  48.780  1.00  0.00           H  
ATOM    310 HG21 ILE A  33      43.420  55.190  47.160  1.00  0.00           H  
ATOM    311 HG22 ILE A  33      42.350  55.090  48.700  1.00  0.00           H  
ATOM    312 HG23 ILE A  33      42.060  53.980  47.280  1.00  0.00           H  
ATOM    313  HD1 ILE A  33      39.930  53.800  46.630  1.00  0.00           H  
ATOM    314  HD2 ILE A  33      38.350  54.150  47.350  1.00  0.00           H  
ATOM    315  HD3 ILE A  33      38.900  55.120  45.870  1.00  0.00           H  
ATOM    316  N   ILE A  34      43.530  58.480  46.450  1.00  0.00           N  
ATOM    317  CA  ILE A  34      44.830  59.060  46.340  1.00  0.00           C  
ATOM    318  C   ILE A  34      45.100  60.080  47.440  1.00  0.00           C  
ATOM    319  O   ILE A  34      46.080  60.040  48.130  1.00  0.00           O  
ATOM    320  CB  ILE A  34      45.080  59.620  44.910  1.00  0.00           C  
ATOM    321  CG1 ILE A  34      44.950  58.470  43.840  1.00  0.00           C  
ATOM    322  CG2 ILE A  34      46.480  60.280  44.820  1.00  0.00           C  
ATOM    323  CD  ILE A  34      44.900  59.050  42.400  1.00  0.00           C  
ATOM    324  HN  ILE A  34      42.900  58.390  45.690  1.00  0.00           H  
ATOM    325  HA  ILE A  34      45.540  58.260  46.550  1.00  0.00           H  
ATOM    326  HB  ILE A  34      44.320  60.370  44.610  1.00  0.00           H  
ATOM    327 HG11 ILE A  34      43.980  57.920  43.950  1.00  0.00           H  
ATOM    328 HG12 ILE A  34      45.800  57.770  43.980  1.00  0.00           H  
ATOM    329 HG21 ILE A  34      47.280  59.590  45.160  1.00  0.00           H  
ATOM    330 HG22 ILE A  34      46.750  60.450  43.760  1.00  0.00           H  
ATOM    331 HG23 ILE A  34      46.510  61.220  45.420  1.00  0.00           H  
ATOM    332  HD1 ILE A  34      45.330  58.220  41.790  1.00  0.00           H  
ATOM    333  HD2 ILE A  34      43.840  59.310  42.160  1.00  0.00           H  
ATOM    334  HD3 ILE A  34      45.520  59.960  42.400  1.00  0.00           H  
ATOM    335  N   LEU A  35      44.170  61.060  47.560  1.00  0.00           N  
ATOM    336  CA  LEU A  35      44.310  62.250  48.340  1.00  0.00           C  
ATOM    337  C   LEU A  35      44.410  61.950  49.820  1.00  0.00           C  
ATOM    338  O   LEU A  35      45.300  62.460  50.460  1.00  0.00           O  
ATOM    339  CB  LEU A  35      43.180  63.210  48.030  1.00  0.00           C  
ATOM    340  CG  LEU A  35      43.160  64.360  49.030  1.00  0.00           C  
ATOM    341  CD1 LEU A  35      44.420  65.300  48.880  1.00  0.00           C  
ATOM    342  CD2 LEU A  35      41.870  65.100  48.680  1.00  0.00           C  
ATOM    343  HN  LEU A  35      43.490  60.980  46.840  1.00  0.00           H  
ATOM    344  HA  LEU A  35      45.280  62.640  48.090  1.00  0.00           H  
ATOM    345  HB1 LEU A  35      42.200  62.660  48.010  1.00  0.00           H  
ATOM    346  HB2 LEU A  35      43.360  63.570  46.990  1.00  0.00           H  
ATOM    347  HG  LEU A  35      43.100  64.030  50.090  1.00  0.00           H  
ATOM    348 HD11 LEU A  35      44.380  66.100  49.650  1.00  0.00           H  
ATOM    349 HD12 LEU A  35      45.380  64.770  49.050  1.00  0.00           H  
ATOM    350 HD13 LEU A  35      44.550  65.750  47.870  1.00  0.00           H  
ATOM    351 HD21 LEU A  35      40.920  64.520  48.790  1.00  0.00           H  
ATOM    352 HD22 LEU A  35      41.630  65.860  49.440  1.00  0.00           H  
ATOM    353 HD23 LEU A  35      41.920  65.400  47.610  1.00  0.00           H  
ATOM    354  N   THR A  36      43.530  61.090  50.280  1.00  0.00           N  
ATOM    355  CA  THR A  36      43.460  60.800  51.700  1.00  0.00           C  
ATOM    356  C   THR A  36      44.670  59.980  52.170  1.00  0.00           C  
ATOM    357  O   THR A  36      45.140  60.150  53.300  1.00  0.00           O  
ATOM    358  CB  THR A  36      42.170  60.120  51.990  1.00  0.00           C  
ATOM    359  CG2 THR A  36      41.970  59.740  53.490  1.00  0.00           C  
ATOM    360  OG1 THR A  36      41.030  60.980  51.640  1.00  0.00           O  
ATOM    361  HN  THR A  36      42.870  60.680  49.670  1.00  0.00           H  
ATOM    362  HA  THR A  36      43.650  61.700  52.260  1.00  0.00           H  
ATOM    363  HB  THR A  36      42.140  59.200  51.360  1.00  0.00           H  
ATOM    364  HG1 THR A  36      40.880  60.780  50.720  1.00  0.00           H  
ATOM    365 HG21 THR A  36      42.590  58.850  53.740  1.00  0.00           H  
ATOM    366 HG22 THR A  36      42.390  60.540  54.120  1.00  0.00           H  
ATOM    367 HG23 THR A  36      40.900  59.550  53.700  1.00  0.00           H  
ATOM    368  N   THR A  37      45.210  59.170  51.250  1.00  0.00           N  
ATOM    369  CA  THR A  37      46.350  58.310  51.530  1.00  0.00           C  
ATOM    370  C   THR A  37      47.600  59.140  51.710  1.00  0.00           C  
ATOM    371  O   THR A  37      48.440  58.930  52.590  1.00  0.00           O  
ATOM    372  CB  THR A  37      46.540  57.260  50.390  1.00  0.00           C  
ATOM    373  CG2 THR A  37      47.760  56.440  50.710  1.00  0.00           C  
ATOM    374  OG1 THR A  37      45.450  56.330  50.440  1.00  0.00           O  
ATOM    375  HN  THR A  37      44.840  59.280  50.330  1.00  0.00           H  
ATOM    376  HA  THR A  37      46.200  57.790  52.470  1.00  0.00           H  
ATOM    377  HB  THR A  37      46.710  57.770  49.430  1.00  0.00           H  
ATOM    378  HG1 THR A  37      45.020  56.460  49.580  1.00  0.00           H  
ATOM    379 HG21 THR A  37      47.730  55.600  50.000  1.00  0.00           H  
ATOM    380 HG22 THR A  37      48.710  56.990  50.590  1.00  0.00           H  
ATOM    381 HG23 THR A  37      47.690  55.980  51.730  1.00  0.00           H  
ATOM    382  N   LEU A  38      47.790  60.070  50.800  1.00  0.00           N  
ATOM    383  CA  LEU A  38      48.950  61.000  50.880  1.00  0.00           C  
ATOM    384  C   LEU A  38      48.960  61.890  52.210  1.00  0.00           C  
ATOM    385  O   LEU A  38      49.840  61.950  53.020  1.00  0.00           O  
ATOM    386  CB  LEU A  38      48.900  61.800  49.600  1.00  0.00           C  
ATOM    387  CG  LEU A  38      49.320  61.140  48.300  1.00  0.00           C  
ATOM    388  CD1 LEU A  38      49.280  62.080  47.140  1.00  0.00           C  
ATOM    389  CD2 LEU A  38      50.770  60.610  48.390  1.00  0.00           C  
ATOM    390  HN  LEU A  38      47.200  60.280  50.020  1.00  0.00           H  
ATOM    391  HA  LEU A  38      49.820  60.380  50.940  1.00  0.00           H  
ATOM    392  HB1 LEU A  38      49.710  62.550  49.700  1.00  0.00           H  
ATOM    393  HB2 LEU A  38      47.920  62.330  49.510  1.00  0.00           H  
ATOM    394  HG  LEU A  38      48.550  60.350  48.160  1.00  0.00           H  
ATOM    395 HD11 LEU A  38      49.690  61.650  46.210  1.00  0.00           H  
ATOM    396 HD12 LEU A  38      48.270  62.490  46.910  1.00  0.00           H  
ATOM    397 HD13 LEU A  38      49.930  62.950  47.370  1.00  0.00           H  
ATOM    398 HD21 LEU A  38      51.360  60.020  47.650  1.00  0.00           H  
ATOM    399 HD22 LEU A  38      51.420  61.500  48.530  1.00  0.00           H  
ATOM    400 HD23 LEU A  38      50.830  59.900  49.240  1.00  0.00           H  
ATOM    401  N   VAL A  39      47.730  62.450  52.460  1.00  0.00           N  
ATOM    402  CA  VAL A  39      47.520  63.380  53.620  1.00  0.00           C  
ATOM    403  C   VAL A  39      47.810  62.600  54.950  1.00  0.00           C  
ATOM    404  O   VAL A  39      48.560  62.980  55.820  1.00  0.00           O  
ATOM    405  CB  VAL A  39      46.200  64.160  53.620  1.00  0.00           C  
ATOM    406  CG1 VAL A  39      46.020  64.850  54.980  1.00  0.00           C  
ATOM    407  CG2 VAL A  39      46.160  65.260  52.540  1.00  0.00           C  
ATOM    408  HN  VAL A  39      46.960  62.340  51.850  1.00  0.00           H  
ATOM    409  HA  VAL A  39      48.260  64.160  53.530  1.00  0.00           H  
ATOM    410  HB  VAL A  39      45.440  63.380  53.440  1.00  0.00           H  
ATOM    411 HG11 VAL A  39      45.910  64.060  55.750  1.00  0.00           H  
ATOM    412 HG12 VAL A  39      46.750  65.650  55.220  1.00  0.00           H  
ATOM    413 HG13 VAL A  39      45.070  65.390  54.820  1.00  0.00           H  
ATOM    414 HG21 VAL A  39      45.170  65.750  52.490  1.00  0.00           H  
ATOM    415 HG22 VAL A  39      46.950  66.040  52.630  1.00  0.00           H  
ATOM    416 HG23 VAL A  39      46.410  64.780  51.570  1.00  0.00           H  
ATOM    417  N   GLY A  40      47.090  61.470  55.000  1.00  0.00           N  
ATOM    418  CA  GLY A  40      47.130  60.590  56.120  1.00  0.00           C  
ATOM    419  C   GLY A  40      48.510  60.200  56.550  1.00  0.00           C  
ATOM    420  O   GLY A  40      49.050  60.580  57.590  1.00  0.00           O  
ATOM    421  HN  GLY A  40      46.490  61.280  54.230  1.00  0.00           H  
ATOM    422  HA1 GLY A  40      46.630  60.990  57.010  1.00  0.00           H  
ATOM    423  HA2 GLY A  40      46.690  59.630  55.900  1.00  0.00           H  
ATOM    424  N   ASN A  41      49.250  59.570  55.650  1.00  0.00           N  
ATOM    425  CA  ASN A  41      50.610  59.000  55.820  1.00  0.00           C  
ATOM    426  C   ASN A  41      51.660  60.030  56.140  1.00  0.00           C  
ATOM    427  O   ASN A  41      52.580  59.780  56.930  1.00  0.00           O  
ATOM    428  CB  ASN A  41      50.940  58.160  54.550  1.00  0.00           C  
ATOM    429  CG  ASN A  41      50.160  56.790  54.760  1.00  0.00           C  
ATOM    430  ND2 ASN A  41      49.310  56.560  53.730  1.00  0.00           N  
ATOM    431  OD1 ASN A  41      50.480  56.000  55.630  1.00  0.00           O  
ATOM    432  HN  ASN A  41      48.830  59.520  54.730  1.00  0.00           H  
ATOM    433  HA  ASN A  41      50.590  58.360  56.680  1.00  0.00           H  
ATOM    434  HB1 ASN A  41      52.030  57.890  54.550  1.00  0.00           H  
ATOM    435  HB2 ASN A  41      50.670  58.710  53.620  1.00  0.00           H  
ATOM    436 HD21 ASN A  41      49.310  57.220  52.990  1.00  0.00           H  
ATOM    437 HD22 ASN A  41      49.120  55.600  53.560  1.00  0.00           H  
ATOM    438  N   LEU A  42      51.440  61.230  55.650  1.00  0.00           N  
ATOM    439  CA  LEU A  42      52.430  62.230  55.710  1.00  0.00           C  
ATOM    440  C   LEU A  42      52.330  62.980  57.050  1.00  0.00           C  
ATOM    441  O   LEU A  42      53.290  63.450  57.640  1.00  0.00           O  
ATOM    442  CB  LEU A  42      52.230  63.130  54.520  1.00  0.00           C  
ATOM    443  CG  LEU A  42      53.360  64.170  54.330  1.00  0.00           C  
ATOM    444  CD1 LEU A  42      54.700  63.460  53.900  1.00  0.00           C  
ATOM    445  CD2 LEU A  42      52.830  65.270  53.430  1.00  0.00           C  
ATOM    446  HN  LEU A  42      50.640  61.500  55.130  1.00  0.00           H  
ATOM    447  HA  LEU A  42      53.410  61.800  55.740  1.00  0.00           H  
ATOM    448  HB1 LEU A  42      51.260  63.650  54.650  1.00  0.00           H  
ATOM    449  HB2 LEU A  42      52.190  62.530  53.570  1.00  0.00           H  
ATOM    450  HG  LEU A  42      53.640  64.650  55.280  1.00  0.00           H  
ATOM    451 HD11 LEU A  42      55.490  64.210  53.690  1.00  0.00           H  
ATOM    452 HD12 LEU A  42      55.100  62.820  54.700  1.00  0.00           H  
ATOM    453 HD13 LEU A  42      54.550  62.770  53.040  1.00  0.00           H  
ATOM    454 HD21 LEU A  42      51.840  65.680  53.720  1.00  0.00           H  
ATOM    455 HD22 LEU A  42      53.620  66.040  53.390  1.00  0.00           H  
ATOM    456 HD23 LEU A  42      52.670  64.780  52.440  1.00  0.00           H  
ATOM    457  N   ILE A  43      51.120  63.070  57.620  1.00  0.00           N  
ATOM    458  CA  ILE A  43      51.020  63.600  58.950  1.00  0.00           C  
ATOM    459  C   ILE A  43      51.650  62.580  59.970  1.00  0.00           C  
ATOM    460  O   ILE A  43      52.360  63.050  60.860  1.00  0.00           O  
ATOM    461  CB  ILE A  43      49.600  63.720  59.290  1.00  0.00           C  
ATOM    462  CG1 ILE A  43      49.010  64.860  58.430  1.00  0.00           C  
ATOM    463  CG2 ILE A  43      49.350  63.980  60.790  1.00  0.00           C  
ATOM    464  CD  ILE A  43      47.420  64.970  58.300  1.00  0.00           C  
ATOM    465  HN  ILE A  43      50.310  62.730  57.150  1.00  0.00           H  
ATOM    466  HA  ILE A  43      51.580  64.520  59.070  1.00  0.00           H  
ATOM    467  HB  ILE A  43      49.120  62.800  58.890  1.00  0.00           H  
ATOM    468 HG11 ILE A  43      49.380  64.930  57.390  1.00  0.00           H  
ATOM    469 HG12 ILE A  43      49.320  65.830  58.880  1.00  0.00           H  
ATOM    470 HG21 ILE A  43      48.340  64.400  61.000  1.00  0.00           H  
ATOM    471 HG22 ILE A  43      49.360  63.140  61.530  1.00  0.00           H  
ATOM    472 HG23 ILE A  43      50.030  64.730  61.240  1.00  0.00           H  
ATOM    473  HD1 ILE A  43      47.010  64.970  59.330  1.00  0.00           H  
ATOM    474  HD2 ILE A  43      47.090  65.910  57.830  1.00  0.00           H  
ATOM    475  HD3 ILE A  43      46.990  64.110  57.750  1.00  0.00           H  
ATOM    476  N   VAL A  44      51.470  61.270  59.800  1.00  0.00           N  
ATOM    477  CA  VAL A  44      52.150  60.210  60.600  1.00  0.00           C  
ATOM    478  C   VAL A  44      53.630  60.150  60.490  1.00  0.00           C  
ATOM    479  O   VAL A  44      54.390  60.130  61.500  1.00  0.00           O  
ATOM    480  CB  VAL A  44      51.500  58.780  60.410  1.00  0.00           C  
ATOM    481  CG1 VAL A  44      52.310  57.630  61.050  1.00  0.00           C  
ATOM    482  CG2 VAL A  44      50.060  58.730  60.910  1.00  0.00           C  
ATOM    483  HN  VAL A  44      50.650  61.090  59.250  1.00  0.00           H  
ATOM    484  HA  VAL A  44      51.860  60.390  61.620  1.00  0.00           H  
ATOM    485  HB  VAL A  44      51.490  58.650  59.310  1.00  0.00           H  
ATOM    486 HG11 VAL A  44      51.880  56.700  60.630  1.00  0.00           H  
ATOM    487 HG12 VAL A  44      53.340  57.680  60.630  1.00  0.00           H  
ATOM    488 HG13 VAL A  44      52.400  57.560  62.150  1.00  0.00           H  
ATOM    489 HG21 VAL A  44      49.550  57.810  60.560  1.00  0.00           H  
ATOM    490 HG22 VAL A  44      50.130  58.810  62.020  1.00  0.00           H  
ATOM    491 HG23 VAL A  44      49.480  59.590  60.510  1.00  0.00           H  
ATOM    492  N   ILE A  45      54.230  60.210  59.250  1.00  0.00           N  
ATOM    493  CA  ILE A  45      55.730  60.320  58.980  1.00  0.00           C  
ATOM    494  C   ILE A  45      56.320  61.550  59.620  1.00  0.00           C  
ATOM    495  O   ILE A  45      57.410  61.470  60.210  1.00  0.00           O  
ATOM    496  CB  ILE A  45      55.970  60.270  57.500  1.00  0.00           C  
ATOM    497  CG1 ILE A  45      55.620  58.830  57.020  1.00  0.00           C  
ATOM    498  CG2 ILE A  45      57.390  60.620  57.070  1.00  0.00           C  
ATOM    499  CD  ILE A  45      55.540  58.690  55.440  1.00  0.00           C  
ATOM    500  HN  ILE A  45      53.670  60.060  58.440  1.00  0.00           H  
ATOM    501  HA  ILE A  45      56.300  59.600  59.540  1.00  0.00           H  
ATOM    502  HB  ILE A  45      55.170  60.890  57.030  1.00  0.00           H  
ATOM    503 HG11 ILE A  45      54.590  58.540  57.330  1.00  0.00           H  
ATOM    504 HG12 ILE A  45      56.300  58.090  57.490  1.00  0.00           H  
ATOM    505 HG21 ILE A  45      57.800  61.600  57.430  1.00  0.00           H  
ATOM    506 HG22 ILE A  45      58.080  59.860  57.510  1.00  0.00           H  
ATOM    507 HG23 ILE A  45      57.460  60.640  55.960  1.00  0.00           H  
ATOM    508  HD1 ILE A  45      55.120  59.650  55.070  1.00  0.00           H  
ATOM    509  HD2 ILE A  45      56.580  58.710  55.040  1.00  0.00           H  
ATOM    510  HD3 ILE A  45      54.920  57.820  55.150  1.00  0.00           H  
ATOM    511  N   VAL A  46      55.670  62.730  59.610  1.00  0.00           N  
ATOM    512  CA  VAL A  46      56.180  63.940  60.360  1.00  0.00           C  
ATOM    513  C   VAL A  46      56.100  63.740  61.870  1.00  0.00           C  
ATOM    514  O   VAL A  46      57.120  63.900  62.560  1.00  0.00           O  
ATOM    515  CB  VAL A  46      55.530  65.350  59.940  1.00  0.00           C  
ATOM    516  CG1 VAL A  46      55.670  66.490  60.980  1.00  0.00           C  
ATOM    517  CG2 VAL A  46      56.120  65.650  58.560  1.00  0.00           C  
ATOM    518  HN  VAL A  46      54.820  62.900  59.110  1.00  0.00           H  
ATOM    519  HA  VAL A  46      57.250  63.920  60.240  1.00  0.00           H  
ATOM    520  HB  VAL A  46      54.450  65.130  59.790  1.00  0.00           H  
ATOM    521 HG11 VAL A  46      55.260  67.440  60.560  1.00  0.00           H  
ATOM    522 HG12 VAL A  46      55.120  66.300  61.930  1.00  0.00           H  
ATOM    523 HG13 VAL A  46      56.740  66.700  61.160  1.00  0.00           H  
ATOM    524 HG21 VAL A  46      57.100  66.190  58.570  1.00  0.00           H  
ATOM    525 HG22 VAL A  46      56.380  64.770  57.940  1.00  0.00           H  
ATOM    526 HG23 VAL A  46      55.490  66.340  57.940  1.00  0.00           H  
ATOM    527  N   SER A  47      55.010  63.190  62.410  1.00  0.00           N  
ATOM    528  CA  SER A  47      54.880  62.900  63.810  1.00  0.00           C  
ATOM    529  C   SER A  47      55.890  61.900  64.340  1.00  0.00           C  
ATOM    530  O   SER A  47      56.440  62.170  65.410  1.00  0.00           O  
ATOM    531  CB  SER A  47      53.490  62.290  64.100  1.00  0.00           C  
ATOM    532  OG  SER A  47      52.480  63.250  63.720  1.00  0.00           O  
ATOM    533  HN  SER A  47      54.170  63.100  61.860  1.00  0.00           H  
ATOM    534  HA  SER A  47      55.080  63.830  64.310  1.00  0.00           H  
ATOM    535  HB1 SER A  47      53.390  62.020  65.180  1.00  0.00           H  
ATOM    536  HB2 SER A  47      53.390  61.350  63.530  1.00  0.00           H  
ATOM    537  HG1 SER A  47      52.260  63.100  62.800  1.00  0.00           H  
ATOM    538  N   ILE A  48      56.150  60.690  63.740  1.00  0.00           N  
ATOM    539  CA  ILE A  48      57.080  59.650  64.320  1.00  0.00           C  
ATOM    540  C   ILE A  48      58.440  60.270  64.360  1.00  0.00           C  
ATOM    541  O   ILE A  48      59.190  60.160  65.350  1.00  0.00           O  
ATOM    542  CB  ILE A  48      57.090  58.360  63.670  1.00  0.00           C  
ATOM    543  CG1 ILE A  48      55.740  57.600  63.760  1.00  0.00           C  
ATOM    544  CG2 ILE A  48      58.200  57.450  64.220  1.00  0.00           C  
ATOM    545  CD  ILE A  48      55.570  56.280  62.990  1.00  0.00           C  
ATOM    546  HN  ILE A  48      55.630  60.430  62.930  1.00  0.00           H  
ATOM    547  HA  ILE A  48      56.780  59.490  65.350  1.00  0.00           H  
ATOM    548  HB  ILE A  48      57.360  58.430  62.600  1.00  0.00           H  
ATOM    549 HG11 ILE A  48      55.010  58.370  63.450  1.00  0.00           H  
ATOM    550 HG12 ILE A  48      55.630  57.440  64.860  1.00  0.00           H  
ATOM    551 HG21 ILE A  48      59.210  57.850  64.360  1.00  0.00           H  
ATOM    552 HG22 ILE A  48      57.870  56.950  65.160  1.00  0.00           H  
ATOM    553 HG23 ILE A  48      58.330  56.500  63.670  1.00  0.00           H  
ATOM    554  HD1 ILE A  48      54.690  55.680  63.280  1.00  0.00           H  
ATOM    555  HD2 ILE A  48      55.430  56.490  61.900  1.00  0.00           H  
ATOM    556  HD3 ILE A  48      56.540  55.760  63.130  1.00  0.00           H  
ATOM    557  N   SER A  49      58.830  61.100  63.340  1.00  0.00           N  
ATOM    558  CA  SER A  49      60.050  61.930  63.240  1.00  0.00           C  
ATOM    559  C   SER A  49      60.340  62.970  64.330  1.00  0.00           C  
ATOM    560  O   SER A  49      61.310  62.910  65.080  1.00  0.00           O  
ATOM    561  CB  SER A  49      60.170  62.650  61.890  1.00  0.00           C  
ATOM    562  OG  SER A  49      60.160  61.800  60.800  1.00  0.00           O  
ATOM    563  HN  SER A  49      58.300  61.150  62.490  1.00  0.00           H  
ATOM    564  HA  SER A  49      60.860  61.230  63.240  1.00  0.00           H  
ATOM    565  HB1 SER A  49      61.120  63.220  61.800  1.00  0.00           H  
ATOM    566  HB2 SER A  49      59.360  63.390  61.720  1.00  0.00           H  
ATOM    567  HG1 SER A  49      59.250  61.680  60.540  1.00  0.00           H  
ATOM    568  N   HISEA  50      59.360  63.880  64.620  1.00  0.00           N  
ATOM    569  CA  HISEA  50      59.680  65.090  65.420  1.00  0.00           C  
ATOM    570  C   HISEA  50      59.260  65.000  66.880  1.00  0.00           C  
ATOM    571  O   HISEA  50      59.540  65.880  67.690  1.00  0.00           O  
ATOM    572  CB  HISEA  50      59.150  66.380  64.750  1.00  0.00           C  
ATOM    573  CG  HISEA  50      59.820  66.710  63.430  1.00  0.00           C  
ATOM    574  CD2 HISEA  50      61.050  66.300  62.930  1.00  0.00           C  
ATOM    575  ND1 HISEA  50      59.350  67.730  62.730  1.00  0.00           N  
ATOM    576  CE1 HISEA  50      60.200  67.890  61.700  1.00  0.00           C  
ATOM    577  NE2 HISEA  50      61.270  67.050  61.840  1.00  0.00           N  
ATOM    578  HN  HISEA  50      58.490  63.800  64.140  1.00  0.00           H  
ATOM    579  HA  HISEA  50      60.750  65.130  65.420  1.00  0.00           H  
ATOM    580  HB1 HISEA  50      59.350  67.230  65.450  1.00  0.00           H  
ATOM    581  HB2 HISEA  50      58.080  66.370  64.460  1.00  0.00           H  
ATOM    582  HD2 HISEA  50      61.640  65.490  63.330  1.00  0.00           H  
ATOM    583  HE1 HISEA  50      60.070  68.710  61.000  1.00  0.00           H  
ATOM    584  HE2 HISEA  50      62.110  67.160  61.310  1.00  0.00           H  
ATOM    585  N   PHE A  51      58.430  64.000  67.250  1.00  0.00           N  
ATOM    586  CA  PHE A  51      57.720  63.970  68.510  1.00  0.00           C  
ATOM    587  C   PHE A  51      58.270  62.830  69.370  1.00  0.00           C  
ATOM    588  O   PHE A  51      58.130  61.690  69.030  1.00  0.00           O  
ATOM    589  CB  PHE A  51      56.180  63.860  68.270  1.00  0.00           C  
ATOM    590  CG  PHE A  51      55.300  64.240  69.450  1.00  0.00           C  
ATOM    591  CD1 PHE A  51      54.780  63.270  70.350  1.00  0.00           C  
ATOM    592  CD2 PHE A  51      54.810  65.570  69.580  1.00  0.00           C  
ATOM    593  CE1 PHE A  51      54.140  63.640  71.550  1.00  0.00           C  
ATOM    594  CE2 PHE A  51      54.090  65.900  70.810  1.00  0.00           C  
ATOM    595  CZ  PHE A  51      53.740  64.930  71.820  1.00  0.00           C  
ATOM    596  HN  PHE A  51      58.300  63.230  66.620  1.00  0.00           H  
ATOM    597  HA  PHE A  51      57.830  64.950  68.950  1.00  0.00           H  
ATOM    598  HB1 PHE A  51      55.890  62.830  67.980  1.00  0.00           H  
ATOM    599  HB2 PHE A  51      55.880  64.440  67.360  1.00  0.00           H  
ATOM    600  HD1 PHE A  51      55.050  62.250  70.140  1.00  0.00           H  
ATOM    601  HD2 PHE A  51      55.150  66.330  68.900  1.00  0.00           H  
ATOM    602  HE1 PHE A  51      53.840  62.860  72.210  1.00  0.00           H  
ATOM    603  HE2 PHE A  51      53.760  66.910  70.980  1.00  0.00           H  
ATOM    604  HZ  PHE A  51      53.030  65.090  72.620  1.00  0.00           H  
ATOM    605  N   LYS A  52      58.910  63.250  70.460  1.00  0.00           N  
ATOM    606  CA  LYS A  52      59.820  62.440  71.300  1.00  0.00           C  
ATOM    607  C   LYS A  52      59.130  61.240  71.920  1.00  0.00           C  
ATOM    608  O   LYS A  52      59.700  60.140  72.040  1.00  0.00           O  
ATOM    609  CB  LYS A  52      60.550  63.370  72.340  1.00  0.00           C  
ATOM    610  CG  LYS A  52      61.440  64.490  71.710  1.00  0.00           C  
ATOM    611  CD  LYS A  52      62.370  64.090  70.560  1.00  0.00           C  
ATOM    612  CE  LYS A  52      63.440  65.130  70.190  1.00  0.00           C  
ATOM    613  NZ  LYS A  52      64.390  64.550  69.220  1.00  0.00           N1+
ATOM    614  HN  LYS A  52      58.780  64.180  70.810  1.00  0.00           H  
ATOM    615  HA  LYS A  52      60.590  62.080  70.640  1.00  0.00           H  
ATOM    616  HB1 LYS A  52      61.270  62.750  72.920  1.00  0.00           H  
ATOM    617  HB2 LYS A  52      59.910  63.870  73.090  1.00  0.00           H  
ATOM    618  HG1 LYS A  52      62.130  64.770  72.540  1.00  0.00           H  
ATOM    619  HG2 LYS A  52      60.710  65.320  71.580  1.00  0.00           H  
ATOM    620  HD1 LYS A  52      62.920  63.130  70.690  1.00  0.00           H  
ATOM    621  HD2 LYS A  52      61.680  63.980  69.690  1.00  0.00           H  
ATOM    622  HE1 LYS A  52      64.100  65.370  71.060  1.00  0.00           H  
ATOM    623  HE2 LYS A  52      63.160  66.110  69.750  1.00  0.00           H  
ATOM    624  HZ1 LYS A  52      63.910  64.200  68.370  1.00  0.00           H  
ATOM    625  HZ2 LYS A  52      64.990  65.380  69.020  1.00  0.00           H  
ATOM    626  HZ3 LYS A  52      64.990  63.800  69.630  1.00  0.00           H  
ATOM    627  N   GLN A  53      57.790  61.340  72.300  1.00  0.00           N  
ATOM    628  CA  GLN A  53      57.000  60.320  73.040  1.00  0.00           C  
ATOM    629  C   GLN A  53      56.750  59.150  72.140  1.00  0.00           C  
ATOM    630  O   GLN A  53      56.330  58.090  72.590  1.00  0.00           O  
ATOM    631  CB  GLN A  53      55.700  60.940  73.720  1.00  0.00           C  
ATOM    632  CG  GLN A  53      56.020  61.710  75.070  1.00  0.00           C  
ATOM    633  CD  GLN A  53      56.820  62.960  74.850  1.00  0.00           C  
ATOM    634  NE2 GLN A  53      58.000  63.130  75.530  1.00  0.00           N  
ATOM    635  OE1 GLN A  53      56.470  63.780  74.010  1.00  0.00           O  
ATOM    636  HN  GLN A  53      57.330  62.220  72.390  1.00  0.00           H  
ATOM    637  HA  GLN A  53      57.670  60.050  73.830  1.00  0.00           H  
ATOM    638  HB1 GLN A  53      54.980  60.150  74.000  1.00  0.00           H  
ATOM    639  HB2 GLN A  53      55.310  61.700  73.020  1.00  0.00           H  
ATOM    640  HG1 GLN A  53      56.490  60.930  75.720  1.00  0.00           H  
ATOM    641  HG2 GLN A  53      55.100  62.080  75.590  1.00  0.00           H  
ATOM    642 HE21 GLN A  53      58.130  62.520  76.320  1.00  0.00           H  
ATOM    643 HE22 GLN A  53      58.610  63.810  75.140  1.00  0.00           H  
ATOM    644  N   LEU A  54      56.870  59.390  70.810  1.00  0.00           N  
ATOM    645  CA  LEU A  54      56.610  58.430  69.730  1.00  0.00           C  
ATOM    646  C   LEU A  54      57.980  57.790  69.340  1.00  0.00           C  
ATOM    647  O   LEU A  54      57.960  56.840  68.550  1.00  0.00           O  
ATOM    648  CB  LEU A  54      55.920  59.060  68.570  1.00  0.00           C  
ATOM    649  CG  LEU A  54      54.570  59.510  68.780  1.00  0.00           C  
ATOM    650  CD1 LEU A  54      53.950  60.080  67.500  1.00  0.00           C  
ATOM    651  CD2 LEU A  54      53.680  58.410  69.370  1.00  0.00           C  
ATOM    652  HN  LEU A  54      57.370  60.210  70.560  1.00  0.00           H  
ATOM    653  HA  LEU A  54      55.990  57.680  70.210  1.00  0.00           H  
ATOM    654  HB1 LEU A  54      55.850  58.390  67.690  1.00  0.00           H  
ATOM    655  HB2 LEU A  54      56.540  59.950  68.330  1.00  0.00           H  
ATOM    656  HG  LEU A  54      54.530  60.410  69.430  1.00  0.00           H  
ATOM    657 HD11 LEU A  54      53.880  59.250  66.760  1.00  0.00           H  
ATOM    658 HD12 LEU A  54      52.910  60.450  67.660  1.00  0.00           H  
ATOM    659 HD13 LEU A  54      54.560  60.930  67.160  1.00  0.00           H  
ATOM    660 HD21 LEU A  54      54.000  58.160  70.410  1.00  0.00           H  
ATOM    661 HD22 LEU A  54      52.660  58.840  69.430  1.00  0.00           H  
ATOM    662 HD23 LEU A  54      53.660  57.520  68.700  1.00  0.00           H  
ATOM    663  N   HISEA  55      59.150  58.180  69.970  1.00  0.00           N  
ATOM    664  CA  HISEA  55      60.410  57.480  69.860  1.00  0.00           C  
ATOM    665  C   HISEA  55      60.530  56.160  70.650  1.00  0.00           C  
ATOM    666  O   HISEA  55      61.020  56.120  71.770  1.00  0.00           O  
ATOM    667  CB  HISEA  55      61.630  58.370  70.010  1.00  0.00           C  
ATOM    668  CG  HISEA  55      61.730  59.370  68.960  1.00  0.00           C  
ATOM    669  CD2 HISEA  55      60.890  59.770  67.940  1.00  0.00           C  
ATOM    670  ND1 HISEA  55      62.860  60.180  68.990  1.00  0.00           N  
ATOM    671  CE1 HISEA  55      62.700  61.000  67.960  1.00  0.00           C  
ATOM    672  NE2 HISEA  55      61.520  60.750  67.260  1.00  0.00           N  
ATOM    673  HN  HISEA  55      59.110  58.810  70.740  1.00  0.00           H  
ATOM    674  HA  HISEA  55      60.480  57.160  68.830  1.00  0.00           H  
ATOM    675  HB1 HISEA  55      62.560  57.770  69.890  1.00  0.00           H  
ATOM    676  HB2 HISEA  55      61.700  58.960  70.950  1.00  0.00           H  
ATOM    677  HD2 HISEA  55      60.030  59.350  67.460  1.00  0.00           H  
ATOM    678  HE1 HISEA  55      63.360  61.840  67.730  1.00  0.00           H  
ATOM    679  HE2 HISEA  55      61.030  61.370  66.660  1.00  0.00           H  
ATOM    680  N   THR A  56      60.060  55.050  70.060  1.00  0.00           N  
ATOM    681  CA  THR A  56      60.230  53.680  70.560  1.00  0.00           C  
ATOM    682  C   THR A  56      60.430  52.790  69.360  1.00  0.00           C  
ATOM    683  O   THR A  56      59.950  53.070  68.280  1.00  0.00           O  
ATOM    684  CB  THR A  56      58.980  53.310  71.370  1.00  0.00           C  
ATOM    685  CG2 THR A  56      57.730  52.990  70.520  1.00  0.00           C  
ATOM    686  OG1 THR A  56      59.160  52.130  72.080  1.00  0.00           O  
ATOM    687  HN  THR A  56      59.510  55.170  69.240  1.00  0.00           H  
ATOM    688  HA  THR A  56      61.100  53.720  71.200  1.00  0.00           H  
ATOM    689  HB  THR A  56      58.750  54.120  72.080  1.00  0.00           H  
ATOM    690  HG1 THR A  56      59.770  52.260  72.810  1.00  0.00           H  
ATOM    691 HG21 THR A  56      57.020  52.430  71.150  1.00  0.00           H  
ATOM    692 HG22 THR A  56      57.260  53.940  70.180  1.00  0.00           H  
ATOM    693 HG23 THR A  56      57.870  52.330  69.640  1.00  0.00           H  
ATOM    694  N   PRO A  57      61.110  51.610  69.520  1.00  0.00           N  
ATOM    695  CA  PRO A  57      61.460  50.940  68.290  1.00  0.00           C  
ATOM    696  C   PRO A  57      60.280  50.460  67.420  1.00  0.00           C  
ATOM    697  O   PRO A  57      60.500  50.510  66.210  1.00  0.00           O  
ATOM    698  CB  PRO A  57      62.230  49.770  68.740  1.00  0.00           C  
ATOM    699  CG  PRO A  57      62.970  50.250  69.980  1.00  0.00           C  
ATOM    700  CD  PRO A  57      62.120  51.370  70.540  1.00  0.00           C  
ATOM    701  HA  PRO A  57      62.090  51.590  67.710  1.00  0.00           H  
ATOM    702  HB1 PRO A  57      62.890  49.360  67.940  1.00  0.00           H  
ATOM    703  HB2 PRO A  57      61.660  48.950  69.220  1.00  0.00           H  
ATOM    704  HG1 PRO A  57      63.910  50.760  69.670  1.00  0.00           H  
ATOM    705  HG2 PRO A  57      63.190  49.370  70.610  1.00  0.00           H  
ATOM    706  HD1 PRO A  57      62.790  52.220  70.770  1.00  0.00           H  
ATOM    707  HD2 PRO A  57      61.590  51.030  71.450  1.00  0.00           H  
ATOM    708  N   THR A  58      59.120  50.060  67.930  1.00  0.00           N  
ATOM    709  CA  THR A  58      57.980  49.450  67.130  1.00  0.00           C  
ATOM    710  C   THR A  58      57.410  50.570  66.280  1.00  0.00           C  
ATOM    711  O   THR A  58      56.980  50.360  65.160  1.00  0.00           O  
ATOM    712  CB  THR A  58      56.810  48.920  67.920  1.00  0.00           C  
ATOM    713  CG2 THR A  58      57.330  47.630  68.640  1.00  0.00           C  
ATOM    714  OG1 THR A  58      56.330  49.740  68.950  1.00  0.00           O  
ATOM    715  HN  THR A  58      59.110  50.110  68.930  1.00  0.00           H  
ATOM    716  HA  THR A  58      58.320  48.740  66.390  1.00  0.00           H  
ATOM    717  HB  THR A  58      56.010  48.570  67.230  1.00  0.00           H  
ATOM    718  HG1 THR A  58      56.960  49.610  69.660  1.00  0.00           H  
ATOM    719 HG21 THR A  58      57.620  46.930  67.830  1.00  0.00           H  
ATOM    720 HG22 THR A  58      58.130  47.780  69.400  1.00  0.00           H  
ATOM    721 HG23 THR A  58      56.490  47.130  69.170  1.00  0.00           H  
ATOM    722  N   ASN A  59      57.530  51.850  66.650  1.00  0.00           N  
ATOM    723  CA  ASN A  59      57.060  52.960  65.750  1.00  0.00           C  
ATOM    724  C   ASN A  59      57.860  53.140  64.480  1.00  0.00           C  
ATOM    725  O   ASN A  59      57.400  53.600  63.440  1.00  0.00           O  
ATOM    726  CB  ASN A  59      56.970  54.270  66.520  1.00  0.00           C  
ATOM    727  CG  ASN A  59      55.650  54.310  67.380  1.00  0.00           C  
ATOM    728  ND2 ASN A  59      55.590  55.230  68.290  1.00  0.00           N  
ATOM    729  OD1 ASN A  59      54.710  53.520  67.120  1.00  0.00           O  
ATOM    730  HN  ASN A  59      57.920  52.180  67.510  1.00  0.00           H  
ATOM    731  HA  ASN A  59      56.080  52.790  65.330  1.00  0.00           H  
ATOM    732  HB1 ASN A  59      57.050  55.200  65.910  1.00  0.00           H  
ATOM    733  HB2 ASN A  59      57.740  54.280  67.330  1.00  0.00           H  
ATOM    734 HD21 ASN A  59      56.330  55.890  68.470  1.00  0.00           H  
ATOM    735 HD22 ASN A  59      54.820  55.180  68.940  1.00  0.00           H  
ATOM    736  N   TRP A  60      59.130  52.620  64.420  1.00  0.00           N  
ATOM    737  CA  TRP A  60      59.910  52.510  63.270  1.00  0.00           C  
ATOM    738  C   TRP A  60      59.270  51.520  62.310  1.00  0.00           C  
ATOM    739  O   TRP A  60      59.350  51.830  61.120  1.00  0.00           O  
ATOM    740  CB  TRP A  60      61.390  52.070  63.660  1.00  0.00           C  
ATOM    741  CG  TRP A  60      62.020  52.900  64.730  1.00  0.00           C  
ATOM    742  CD1 TRP A  60      62.900  52.420  65.660  1.00  0.00           C  
ATOM    743  CD2 TRP A  60      61.920  54.300  65.070  1.00  0.00           C  
ATOM    744  CE2 TRP A  60      62.720  54.510  66.260  1.00  0.00           C  
ATOM    745  CE3 TRP A  60      61.250  55.360  64.510  1.00  0.00           C  
ATOM    746  NE1 TRP A  60      63.220  53.320  66.590  1.00  0.00           N  
ATOM    747  CZ2 TRP A  60      62.740  55.730  66.860  1.00  0.00           C  
ATOM    748  CZ3 TRP A  60      61.540  56.650  65.000  1.00  0.00           C  
ATOM    749  CH2 TRP A  60      62.240  56.870  66.170  1.00  0.00           C  
ATOM    750  HN  TRP A  60      59.530  52.220  65.250  1.00  0.00           H  
ATOM    751  HA  TRP A  60      59.940  53.440  62.740  1.00  0.00           H  
ATOM    752  HB1 TRP A  60      62.090  52.080  62.790  1.00  0.00           H  
ATOM    753  HB2 TRP A  60      61.360  51.030  64.030  1.00  0.00           H  
ATOM    754  HD1 TRP A  60      63.230  51.390  65.590  1.00  0.00           H  
ATOM    755  HE1 TRP A  60      63.740  53.280  67.430  1.00  0.00           H  
ATOM    756  HE3 TRP A  60      60.980  55.340  63.460  1.00  0.00           H  
ATOM    757  HZ2 TRP A  60      63.430  55.810  67.690  1.00  0.00           H  
ATOM    758  HZ3 TRP A  60      61.030  57.460  64.520  1.00  0.00           H  
ATOM    759  HH2 TRP A  60      62.550  57.860  66.480  1.00  0.00           H  
ATOM    760  N   LEU A  61      58.500  50.450  62.660  1.00  0.00           N  
ATOM    761  CA  LEU A  61      57.800  49.650  61.660  1.00  0.00           C  
ATOM    762  C   LEU A  61      56.640  50.330  60.980  1.00  0.00           C  
ATOM    763  O   LEU A  61      56.350  50.240  59.770  1.00  0.00           O  
ATOM    764  CB  LEU A  61      57.270  48.340  62.350  1.00  0.00           C  
ATOM    765  CG  LEU A  61      56.900  47.230  61.380  1.00  0.00           C  
ATOM    766  CD1 LEU A  61      58.120  46.460  60.880  1.00  0.00           C  
ATOM    767  CD2 LEU A  61      55.990  46.290  62.170  1.00  0.00           C  
ATOM    768  HN  LEU A  61      58.270  50.300  63.610  1.00  0.00           H  
ATOM    769  HA  LEU A  61      58.570  49.490  60.930  1.00  0.00           H  
ATOM    770  HB1 LEU A  61      56.480  48.680  63.040  1.00  0.00           H  
ATOM    771  HB2 LEU A  61      58.090  47.920  62.970  1.00  0.00           H  
ATOM    772  HG  LEU A  61      56.360  47.620  60.490  1.00  0.00           H  
ATOM    773 HD11 LEU A  61      57.790  45.800  60.050  1.00  0.00           H  
ATOM    774 HD12 LEU A  61      58.830  47.140  60.340  1.00  0.00           H  
ATOM    775 HD13 LEU A  61      58.670  45.960  61.700  1.00  0.00           H  
ATOM    776 HD21 LEU A  61      55.580  45.460  61.560  1.00  0.00           H  
ATOM    777 HD22 LEU A  61      56.500  45.820  63.040  1.00  0.00           H  
ATOM    778 HD23 LEU A  61      55.070  46.850  62.450  1.00  0.00           H  
ATOM    779  N   ILE A  62      55.980  51.090  61.830  1.00  0.00           N  
ATOM    780  CA  ILE A  62      54.810  51.970  61.580  1.00  0.00           C  
ATOM    781  C   ILE A  62      55.320  53.110  60.580  1.00  0.00           C  
ATOM    782  O   ILE A  62      54.730  53.410  59.560  1.00  0.00           O  
ATOM    783  CB  ILE A  62      54.230  52.520  62.870  1.00  0.00           C  
ATOM    784  CG1 ILE A  62      53.920  51.340  63.860  1.00  0.00           C  
ATOM    785  CG2 ILE A  62      53.030  53.380  62.590  1.00  0.00           C  
ATOM    786  CD  ILE A  62      52.750  50.430  63.440  1.00  0.00           C  
ATOM    787  HN  ILE A  62      56.350  51.070  62.760  1.00  0.00           H  
ATOM    788  HA  ILE A  62      54.080  51.330  61.100  1.00  0.00           H  
ATOM    789  HB  ILE A  62      54.970  53.060  63.510  1.00  0.00           H  
ATOM    790 HG11 ILE A  62      53.570  51.760  64.840  1.00  0.00           H  
ATOM    791 HG12 ILE A  62      54.840  50.730  63.960  1.00  0.00           H  
ATOM    792 HG21 ILE A  62      53.040  54.140  61.770  1.00  0.00           H  
ATOM    793 HG22 ILE A  62      52.090  52.800  62.410  1.00  0.00           H  
ATOM    794 HG23 ILE A  62      52.770  53.890  63.530  1.00  0.00           H  
ATOM    795  HD1 ILE A  62      51.730  50.870  63.400  1.00  0.00           H  
ATOM    796  HD2 ILE A  62      52.950  50.110  62.390  1.00  0.00           H  
ATOM    797  HD3 ILE A  62      52.640  49.490  64.030  1.00  0.00           H  
ATOM    798  N   HISEA  63      56.560  53.690  60.820  1.00  0.00           N  
ATOM    799  CA  HISEA  63      57.290  54.690  60.000  1.00  0.00           C  
ATOM    800  C   HISEA  63      57.520  54.190  58.570  1.00  0.00           C  
ATOM    801  O   HISEA  63      57.140  54.820  57.510  1.00  0.00           O  
ATOM    802  CB  HISEA  63      58.520  55.200  60.760  1.00  0.00           C  
ATOM    803  CG  HISEA  63      59.100  56.380  60.000  1.00  0.00           C  
ATOM    804  CD2 HISEA  63      60.200  56.560  59.220  1.00  0.00           C  
ATOM    805  ND1 HISEA  63      58.400  57.620  60.130  1.00  0.00           N  
ATOM    806  CE1 HISEA  63      59.210  58.510  59.550  1.00  0.00           C  
ATOM    807  NE2 HISEA  63      60.310  57.910  59.050  1.00  0.00           N  
ATOM    808  HN  HISEA  63      57.070  53.570  61.670  1.00  0.00           H  
ATOM    809  HA  HISEA  63      56.650  55.540  59.800  1.00  0.00           H  
ATOM    810  HB1 HISEA  63      59.260  54.380  60.890  1.00  0.00           H  
ATOM    811  HB2 HISEA  63      58.360  55.550  61.800  1.00  0.00           H  
ATOM    812  HD2 HISEA  63      61.030  56.000  58.780  1.00  0.00           H  
ATOM    813  HE1 HISEA  63      58.920  59.550  59.400  1.00  0.00           H  
ATOM    814  HE2 HISEA  63      61.080  58.390  58.640  1.00  0.00           H  
ATOM    815  N   SER A  64      58.020  52.880  58.450  1.00  0.00           N  
ATOM    816  CA  SER A  64      58.240  52.170  57.240  1.00  0.00           C  
ATOM    817  C   SER A  64      56.990  51.960  56.460  1.00  0.00           C  
ATOM    818  O   SER A  64      56.980  52.260  55.280  1.00  0.00           O  
ATOM    819  CB  SER A  64      58.980  50.880  57.480  1.00  0.00           C  
ATOM    820  OG  SER A  64      59.300  50.190  56.250  1.00  0.00           O  
ATOM    821  HN  SER A  64      58.330  52.550  59.340  1.00  0.00           H  
ATOM    822  HA  SER A  64      58.860  52.780  56.610  1.00  0.00           H  
ATOM    823  HB1 SER A  64      58.440  50.250  58.220  1.00  0.00           H  
ATOM    824  HB2 SER A  64      59.940  51.090  58.010  1.00  0.00           H  
ATOM    825  HG1 SER A  64      58.510  49.660  56.140  1.00  0.00           H  
ATOM    826  N   MET A  65      56.010  51.410  57.140  1.00  0.00           N  
ATOM    827  CA  MET A  65      54.680  51.210  56.560  1.00  0.00           C  
ATOM    828  C   MET A  65      53.980  52.380  56.000  1.00  0.00           C  
ATOM    829  O   MET A  65      53.660  52.420  54.810  1.00  0.00           O  
ATOM    830  CB  MET A  65      53.680  50.570  57.600  1.00  0.00           C  
ATOM    831  CG  MET A  65      52.360  50.010  57.080  1.00  0.00           C  
ATOM    832  SD  MET A  65      51.430  48.930  58.250  1.00  0.00           S  
ATOM    833  CE  MET A  65      51.320  50.090  59.600  1.00  0.00           C  
ATOM    834  HN  MET A  65      56.070  51.040  58.060  1.00  0.00           H  
ATOM    835  HA  MET A  65      54.850  50.540  55.720  1.00  0.00           H  
ATOM    836  HB1 MET A  65      53.430  51.370  58.330  1.00  0.00           H  
ATOM    837  HB2 MET A  65      54.290  49.820  58.140  1.00  0.00           H  
ATOM    838  HG1 MET A  65      52.370  49.470  56.100  1.00  0.00           H  
ATOM    839  HG2 MET A  65      51.720  50.900  56.970  1.00  0.00           H  
ATOM    840  HE1 MET A  65      50.680  50.950  59.320  1.00  0.00           H  
ATOM    841  HE2 MET A  65      50.900  49.610  60.520  1.00  0.00           H  
ATOM    842  HE3 MET A  65      52.320  50.360  59.980  1.00  0.00           H  
ATOM    843  N   ALA A  66      53.950  53.470  56.800  1.00  0.00           N  
ATOM    844  CA  ALA A  66      53.410  54.770  56.230  1.00  0.00           C  
ATOM    845  C   ALA A  66      54.190  55.250  55.040  1.00  0.00           C  
ATOM    846  O   ALA A  66      53.710  55.710  54.020  1.00  0.00           O  
ATOM    847  CB  ALA A  66      53.410  55.830  57.380  1.00  0.00           C  
ATOM    848  HN  ALA A  66      54.210  53.380  57.760  1.00  0.00           H  
ATOM    849  HA  ALA A  66      52.420  54.460  55.920  1.00  0.00           H  
ATOM    850  HB1 ALA A  66      54.410  56.120  57.790  1.00  0.00           H  
ATOM    851  HB2 ALA A  66      52.950  56.740  56.950  1.00  0.00           H  
ATOM    852  HB3 ALA A  66      52.820  55.370  58.210  1.00  0.00           H  
ATOM    853  N   THR A  67      55.520  55.070  55.120  1.00  0.00           N  
ATOM    854  CA  THR A  67      56.450  55.430  54.080  1.00  0.00           C  
ATOM    855  C   THR A  67      56.200  54.630  52.780  1.00  0.00           C  
ATOM    856  O   THR A  67      56.200  55.200  51.680  1.00  0.00           O  
ATOM    857  CB  THR A  67      57.910  55.380  54.590  1.00  0.00           C  
ATOM    858  CG2 THR A  67      58.960  55.320  53.480  1.00  0.00           C  
ATOM    859  OG1 THR A  67      58.180  56.560  55.380  1.00  0.00           O  
ATOM    860  HN  THR A  67      55.910  54.660  55.960  1.00  0.00           H  
ATOM    861  HA  THR A  67      56.360  56.470  53.810  1.00  0.00           H  
ATOM    862  HB  THR A  67      57.970  54.480  55.230  1.00  0.00           H  
ATOM    863  HG1 THR A  67      57.810  56.330  56.230  1.00  0.00           H  
ATOM    864 HG21 THR A  67      58.790  56.170  52.790  1.00  0.00           H  
ATOM    865 HG22 THR A  67      60.000  55.250  53.870  1.00  0.00           H  
ATOM    866 HG23 THR A  67      58.780  54.400  52.880  1.00  0.00           H  
ATOM    867  N   VAL A  68      55.860  53.280  52.890  1.00  0.00           N  
ATOM    868  CA  VAL A  68      55.450  52.440  51.830  1.00  0.00           C  
ATOM    869  C   VAL A  68      54.130  52.960  51.220  1.00  0.00           C  
ATOM    870  O   VAL A  68      54.110  53.220  50.000  1.00  0.00           O  
ATOM    871  CB  VAL A  68      55.410  50.920  52.190  1.00  0.00           C  
ATOM    872  CG1 VAL A  68      54.350  50.080  51.410  1.00  0.00           C  
ATOM    873  CG2 VAL A  68      56.790  50.250  51.970  1.00  0.00           C  
ATOM    874  HN  VAL A  68      56.000  52.850  53.790  1.00  0.00           H  
ATOM    875  HA  VAL A  68      56.160  52.460  51.020  1.00  0.00           H  
ATOM    876  HB  VAL A  68      55.180  50.880  53.280  1.00  0.00           H  
ATOM    877 HG11 VAL A  68      54.530  50.170  50.320  1.00  0.00           H  
ATOM    878 HG12 VAL A  68      54.490  49.030  51.750  1.00  0.00           H  
ATOM    879 HG13 VAL A  68      53.330  50.340  51.770  1.00  0.00           H  
ATOM    880 HG21 VAL A  68      57.150  50.450  50.950  1.00  0.00           H  
ATOM    881 HG22 VAL A  68      57.540  50.690  52.670  1.00  0.00           H  
ATOM    882 HG23 VAL A  68      56.720  49.150  52.160  1.00  0.00           H  
ATOM    883  N   ASP A  69      53.170  53.160  52.080  1.00  0.00           N  
ATOM    884  CA  ASP A  69      51.790  53.610  51.760  1.00  0.00           C  
ATOM    885  C   ASP A  69      51.710  55.010  51.000  1.00  0.00           C  
ATOM    886  O   ASP A  69      50.900  55.230  50.110  1.00  0.00           O  
ATOM    887  CB  ASP A  69      50.940  53.620  53.010  1.00  0.00           C  
ATOM    888  CG  ASP A  69      50.460  52.250  53.460  1.00  0.00           C  
ATOM    889  OD1 ASP A  69      50.210  51.370  52.620  1.00  0.00           O  
ATOM    890  OD2 ASP A  69      50.230  52.050  54.690  1.00  0.00           O1-
ATOM    891  HN  ASP A  69      53.340  53.120  53.060  1.00  0.00           H  
ATOM    892  HA  ASP A  69      51.270  52.910  51.120  1.00  0.00           H  
ATOM    893  HB1 ASP A  69      50.120  54.380  52.940  1.00  0.00           H  
ATOM    894  HB2 ASP A  69      51.450  53.960  53.940  1.00  0.00           H  
ATOM    895  N   PHE A  70      52.560  55.990  51.330  1.00  0.00           N  
ATOM    896  CA  PHE A  70      52.740  57.270  50.660  1.00  0.00           C  
ATOM    897  C   PHE A  70      53.340  57.060  49.310  1.00  0.00           C  
ATOM    898  O   PHE A  70      53.030  57.720  48.310  1.00  0.00           O  
ATOM    899  CB  PHE A  70      53.660  58.220  51.520  1.00  0.00           C  
ATOM    900  CG  PHE A  70      54.060  59.530  50.870  1.00  0.00           C  
ATOM    901  CD1 PHE A  70      55.250  59.710  50.120  1.00  0.00           C  
ATOM    902  CD2 PHE A  70      53.250  60.660  51.140  1.00  0.00           C  
ATOM    903  CE1 PHE A  70      55.520  60.930  49.530  1.00  0.00           C  
ATOM    904  CE2 PHE A  70      53.560  61.940  50.580  1.00  0.00           C  
ATOM    905  CZ  PHE A  70      54.720  62.060  49.770  1.00  0.00           C  
ATOM    906  HN  PHE A  70      53.140  55.870  52.130  1.00  0.00           H  
ATOM    907  HA  PHE A  70      51.840  57.850  50.530  1.00  0.00           H  
ATOM    908  HB1 PHE A  70      54.590  57.730  51.860  1.00  0.00           H  
ATOM    909  HB2 PHE A  70      53.040  58.520  52.410  1.00  0.00           H  
ATOM    910  HD1 PHE A  70      55.850  58.840  49.870  1.00  0.00           H  
ATOM    911  HD2 PHE A  70      52.340  60.550  51.710  1.00  0.00           H  
ATOM    912  HE1 PHE A  70      56.390  61.060  48.910  1.00  0.00           H  
ATOM    913  HE2 PHE A  70      52.990  62.840  50.850  1.00  0.00           H  
ATOM    914  HZ  PHE A  70      55.010  62.990  49.300  1.00  0.00           H  
ATOM    915  N   LEU A  71      54.290  56.130  49.260  1.00  0.00           N  
ATOM    916  CA  LEU A  71      55.000  55.850  47.970  1.00  0.00           C  
ATOM    917  C   LEU A  71      54.120  55.020  47.010  1.00  0.00           C  
ATOM    918  O   LEU A  71      54.030  55.420  45.870  1.00  0.00           O  
ATOM    919  CB  LEU A  71      56.350  55.220  48.150  1.00  0.00           C  
ATOM    920  CG  LEU A  71      57.400  56.110  48.870  1.00  0.00           C  
ATOM    921  CD1 LEU A  71      58.630  55.220  49.060  1.00  0.00           C  
ATOM    922  CD2 LEU A  71      57.720  57.400  48.060  1.00  0.00           C  
ATOM    923  HN  LEU A  71      54.540  55.620  50.080  1.00  0.00           H  
ATOM    924  HA  LEU A  71      55.110  56.810  47.490  1.00  0.00           H  
ATOM    925  HB1 LEU A  71      56.900  54.840  47.270  1.00  0.00           H  
ATOM    926  HB2 LEU A  71      56.250  54.320  48.800  1.00  0.00           H  
ATOM    927  HG  LEU A  71      57.050  56.420  49.880  1.00  0.00           H  
ATOM    928 HD11 LEU A  71      59.400  55.800  49.590  1.00  0.00           H  
ATOM    929 HD12 LEU A  71      58.440  54.350  49.730  1.00  0.00           H  
ATOM    930 HD13 LEU A  71      59.020  54.740  48.130  1.00  0.00           H  
ATOM    931 HD21 LEU A  71      58.600  57.990  48.380  1.00  0.00           H  
ATOM    932 HD22 LEU A  71      57.950  57.170  47.000  1.00  0.00           H  
ATOM    933 HD23 LEU A  71      56.790  58.000  48.160  1.00  0.00           H  
ATOM    934  N   LEU A  72      53.380  54.170  47.540  1.00  0.00           N  
ATOM    935  CA  LEU A  72      52.220  53.570  46.800  1.00  0.00           C  
ATOM    936  C   LEU A  72      51.190  54.630  46.330  1.00  0.00           C  
ATOM    937  O   LEU A  72      50.790  54.720  45.120  1.00  0.00           O  
ATOM    938  CB  LEU A  72      51.610  52.540  47.780  1.00  0.00           C  
ATOM    939  CG  LEU A  72      50.520  51.560  47.090  1.00  0.00           C  
ATOM    940  CD1 LEU A  72      51.140  50.600  46.170  1.00  0.00           C  
ATOM    941  CD2 LEU A  72      49.700  50.810  48.160  1.00  0.00           C  
ATOM    942  HN  LEU A  72      53.540  53.830  48.460  1.00  0.00           H  
ATOM    943  HA  LEU A  72      52.490  53.220  45.820  1.00  0.00           H  
ATOM    944  HB1 LEU A  72      51.140  53.010  48.680  1.00  0.00           H  
ATOM    945  HB2 LEU A  72      52.530  51.990  48.080  1.00  0.00           H  
ATOM    946  HG  LEU A  72      49.790  52.170  46.510  1.00  0.00           H  
ATOM    947 HD11 LEU A  72      51.560  51.050  45.240  1.00  0.00           H  
ATOM    948 HD12 LEU A  72      51.970  50.010  46.630  1.00  0.00           H  
ATOM    949 HD13 LEU A  72      50.370  49.890  45.800  1.00  0.00           H  
ATOM    950 HD21 LEU A  72      49.060  50.030  47.700  1.00  0.00           H  
ATOM    951 HD22 LEU A  72      50.310  50.330  48.950  1.00  0.00           H  
ATOM    952 HD23 LEU A  72      49.070  51.530  48.730  1.00  0.00           H  
ATOM    953  N   GLY A  73      50.770  55.550  47.200  1.00  0.00           N  
ATOM    954  CA  GLY A  73      49.940  56.740  46.870  1.00  0.00           C  
ATOM    955  C   GLY A  73      50.530  57.730  45.830  1.00  0.00           C  
ATOM    956  O   GLY A  73      49.710  58.270  45.090  1.00  0.00           O  
ATOM    957  HN  GLY A  73      51.100  55.560  48.140  1.00  0.00           H  
ATOM    958  HA1 GLY A  73      49.050  56.410  46.360  1.00  0.00           H  
ATOM    959  HA2 GLY A  73      49.690  57.330  47.740  1.00  0.00           H  
ATOM    960  N   CYS A  74      51.890  57.820  45.780  1.00  0.00           N  
ATOM    961  CA  CYS A  74      52.530  58.800  44.890  1.00  0.00           C  
ATOM    962  C   CYS A  74      53.340  58.240  43.770  1.00  0.00           C  
ATOM    963  O   CYS A  74      53.570  58.970  42.820  1.00  0.00           O  
ATOM    964  CB  CYS A  74      53.580  59.690  45.680  1.00  0.00           C  
ATOM    965  SG  CYS A  74      53.760  61.300  44.890  1.00  0.00           S  
ATOM    966  HN  CYS A  74      52.440  57.490  46.540  1.00  0.00           H  
ATOM    967  HA  CYS A  74      51.720  59.420  44.520  1.00  0.00           H  
ATOM    968  HB1 CYS A  74      54.580  59.230  45.850  1.00  0.00           H  
ATOM    969  HB2 CYS A  74      53.240  59.740  46.740  1.00  0.00           H  
ATOM    970  HG1 CYS A  74      54.450  61.030  43.800  1.00  0.00           H  
ATOM    971  N   LEU A  75      53.570  56.960  43.730  1.00  0.00           N  
ATOM    972  CA  LEU A  75      54.450  56.410  42.680  1.00  0.00           C  
ATOM    973  C   LEU A  75      53.600  55.400  41.920  1.00  0.00           C  
ATOM    974  O   LEU A  75      53.990  54.840  40.900  1.00  0.00           O  
ATOM    975  CB  LEU A  75      55.570  55.510  43.220  1.00  0.00           C  
ATOM    976  CG  LEU A  75      56.580  56.220  44.080  1.00  0.00           C  
ATOM    977  CD1 LEU A  75      57.640  55.200  44.420  1.00  0.00           C  
ATOM    978  CD2 LEU A  75      57.220  57.470  43.460  1.00  0.00           C  
ATOM    979  HN  LEU A  75      53.470  56.360  44.520  1.00  0.00           H  
ATOM    980  HA  LEU A  75      54.850  57.190  42.050  1.00  0.00           H  
ATOM    981  HB1 LEU A  75      56.090  54.950  42.420  1.00  0.00           H  
ATOM    982  HB2 LEU A  75      55.130  54.690  43.820  1.00  0.00           H  
ATOM    983  HG  LEU A  75      56.020  56.580  44.970  1.00  0.00           H  
ATOM    984 HD11 LEU A  75      57.210  54.300  44.890  1.00  0.00           H  
ATOM    985 HD12 LEU A  75      58.220  54.940  43.510  1.00  0.00           H  
ATOM    986 HD13 LEU A  75      58.290  55.720  45.160  1.00  0.00           H  
ATOM    987 HD21 LEU A  75      58.200  57.580  43.980  1.00  0.00           H  
ATOM    988 HD22 LEU A  75      57.520  57.230  42.420  1.00  0.00           H  
ATOM    989 HD23 LEU A  75      56.560  58.360  43.480  1.00  0.00           H  
ATOM    990  N   VAL A  76      52.340  55.040  42.400  1.00  0.00           N  
ATOM    991  CA  VAL A  76      51.560  53.970  41.850  1.00  0.00           C  
ATOM    992  C   VAL A  76      50.100  54.350  41.610  1.00  0.00           C  
ATOM    993  O   VAL A  76      49.640  54.190  40.520  1.00  0.00           O  
ATOM    994  CB  VAL A  76      51.570  52.680  42.640  1.00  0.00           C  
ATOM    995  CG1 VAL A  76      51.070  51.460  41.870  1.00  0.00           C  
ATOM    996  CG2 VAL A  76      53.080  52.370  42.890  1.00  0.00           C  
ATOM    997  HN  VAL A  76      52.020  55.490  43.230  1.00  0.00           H  
ATOM    998  HA  VAL A  76      51.870  53.740  40.850  1.00  0.00           H  
ATOM    999  HB  VAL A  76      51.200  52.770  43.690  1.00  0.00           H  
ATOM   1000 HG11 VAL A  76      51.210  50.560  42.490  1.00  0.00           H  
ATOM   1001 HG12 VAL A  76      49.980  51.630  41.740  1.00  0.00           H  
ATOM   1002 HG13 VAL A  76      51.550  51.290  40.890  1.00  0.00           H  
ATOM   1003 HG21 VAL A  76      53.650  52.260  41.940  1.00  0.00           H  
ATOM   1004 HG22 VAL A  76      53.600  53.170  43.480  1.00  0.00           H  
ATOM   1005 HG23 VAL A  76      53.240  51.500  43.560  1.00  0.00           H  
ATOM   1006  N   MET A  77      49.370  54.810  42.630  1.00  0.00           N  
ATOM   1007  CA  MET A  77      47.970  55.070  42.620  1.00  0.00           C  
ATOM   1008  C   MET A  77      47.640  56.010  41.470  1.00  0.00           C  
ATOM   1009  O   MET A  77      46.630  55.620  40.940  1.00  0.00           O  
ATOM   1010  CB  MET A  77      47.300  55.520  43.920  1.00  0.00           C  
ATOM   1011  CG  MET A  77      47.340  54.510  45.120  1.00  0.00           C  
ATOM   1012  SD  MET A  77      46.360  55.140  46.440  1.00  0.00           S  
ATOM   1013  CE  MET A  77      47.180  54.060  47.670  1.00  0.00           C  
ATOM   1014  HN  MET A  77      49.770  54.820  43.550  1.00  0.00           H  
ATOM   1015  HA  MET A  77      47.450  54.160  42.370  1.00  0.00           H  
ATOM   1016  HB1 MET A  77      46.290  55.900  43.680  1.00  0.00           H  
ATOM   1017  HB2 MET A  77      47.940  56.330  44.310  1.00  0.00           H  
ATOM   1018  HG1 MET A  77      48.430  54.340  45.220  1.00  0.00           H  
ATOM   1019  HG2 MET A  77      46.940  53.490  44.920  1.00  0.00           H  
ATOM   1020  HE1 MET A  77      48.170  54.450  48.020  1.00  0.00           H  
ATOM   1021  HE2 MET A  77      46.470  54.040  48.520  1.00  0.00           H  
ATOM   1022  HE3 MET A  77      47.430  53.030  47.370  1.00  0.00           H  
ATOM   1023  N   PRO A  78      48.360  57.140  41.030  1.00  0.00           N  
ATOM   1024  CA  PRO A  78      47.790  58.050  39.900  1.00  0.00           C  
ATOM   1025  C   PRO A  78      47.900  57.300  38.590  1.00  0.00           C  
ATOM   1026  O   PRO A  78      47.040  57.520  37.820  1.00  0.00           O  
ATOM   1027  CB  PRO A  78      48.660  59.320  39.830  1.00  0.00           C  
ATOM   1028  CG  PRO A  78      49.420  59.350  41.150  1.00  0.00           C  
ATOM   1029  CD  PRO A  78      49.460  57.860  41.720  1.00  0.00           C  
ATOM   1030  HA  PRO A  78      46.760  58.140  40.230  1.00  0.00           H  
ATOM   1031  HB1 PRO A  78      48.130  60.290  39.890  1.00  0.00           H  
ATOM   1032  HB2 PRO A  78      49.330  59.410  38.940  1.00  0.00           H  
ATOM   1033  HG1 PRO A  78      48.830  59.880  41.920  1.00  0.00           H  
ATOM   1034  HG2 PRO A  78      50.430  59.790  40.990  1.00  0.00           H  
ATOM   1035  HD1 PRO A  78      49.360  57.800  42.830  1.00  0.00           H  
ATOM   1036  HD2 PRO A  78      50.390  57.320  41.420  1.00  0.00           H  
ATOM   1037  N   TYR A  79      49.030  56.560  38.370  1.00  0.00           N  
ATOM   1038  CA  TYR A  79      49.350  55.910  37.140  1.00  0.00           C  
ATOM   1039  C   TYR A  79      48.340  54.790  36.810  1.00  0.00           C  
ATOM   1040  O   TYR A  79      47.730  54.840  35.680  1.00  0.00           O  
ATOM   1041  CB  TYR A  79      50.820  55.470  37.230  1.00  0.00           C  
ATOM   1042  CG  TYR A  79      51.790  56.590  37.410  1.00  0.00           C  
ATOM   1043  CD1 TYR A  79      52.180  57.400  36.370  1.00  0.00           C  
ATOM   1044  CD2 TYR A  79      52.490  56.700  38.620  1.00  0.00           C  
ATOM   1045  CE1 TYR A  79      53.130  58.440  36.520  1.00  0.00           C  
ATOM   1046  CE2 TYR A  79      53.460  57.720  38.790  1.00  0.00           C  
ATOM   1047  CZ  TYR A  79      53.610  58.690  37.790  1.00  0.00           C  
ATOM   1048  OH  TYR A  79      54.370  59.860  38.010  1.00  0.00           O  
ATOM   1049  HN  TYR A  79      49.750  56.650  39.050  1.00  0.00           H  
ATOM   1050  HA  TYR A  79      49.230  56.640  36.350  1.00  0.00           H  
ATOM   1051  HB1 TYR A  79      51.020  54.900  36.290  1.00  0.00           H  
ATOM   1052  HB2 TYR A  79      50.930  54.770  38.090  1.00  0.00           H  
ATOM   1053  HD1 TYR A  79      51.720  57.330  35.390  1.00  0.00           H  
ATOM   1054  HD2 TYR A  79      52.300  56.070  39.470  1.00  0.00           H  
ATOM   1055  HE1 TYR A  79      53.250  59.080  35.650  1.00  0.00           H  
ATOM   1056  HE2 TYR A  79      53.950  57.850  39.750  1.00  0.00           H  
ATOM   1057  HH  TYR A  79      54.850  59.970  38.830  1.00  0.00           H  
ATOM   1058  N   SER A  80      47.930  54.050  37.880  1.00  0.00           N  
ATOM   1059  CA  SER A  80      46.800  53.120  37.820  1.00  0.00           C  
ATOM   1060  C   SER A  80      45.420  53.750  37.540  1.00  0.00           C  
ATOM   1061  O   SER A  80      44.580  53.230  36.860  1.00  0.00           O  
ATOM   1062  CB  SER A  80      46.780  52.210  39.090  1.00  0.00           C  
ATOM   1063  OG  SER A  80      47.920  51.490  39.250  1.00  0.00           O  
ATOM   1064  HN  SER A  80      48.170  54.240  38.830  1.00  0.00           H  
ATOM   1065  HA  SER A  80      46.950  52.400  37.040  1.00  0.00           H  
ATOM   1066  HB1 SER A  80      45.880  51.560  39.020  1.00  0.00           H  
ATOM   1067  HB2 SER A  80      46.670  52.920  39.950  1.00  0.00           H  
ATOM   1068  HG1 SER A  80      47.870  50.740  39.840  1.00  0.00           H  
ATOM   1069  N   MET A  81      45.170  54.940  38.180  1.00  0.00           N  
ATOM   1070  CA  MET A  81      43.950  55.720  38.060  1.00  0.00           C  
ATOM   1071  C   MET A  81      43.760  56.260  36.540  1.00  0.00           C  
ATOM   1072  O   MET A  81      42.760  56.070  35.930  1.00  0.00           O  
ATOM   1073  CB  MET A  81      43.960  56.860  39.090  1.00  0.00           C  
ATOM   1074  CG  MET A  81      42.880  57.940  39.170  1.00  0.00           C  
ATOM   1075  SD  MET A  81      42.940  59.230  37.790  1.00  0.00           S  
ATOM   1076  CE  MET A  81      44.320  60.260  38.360  1.00  0.00           C  
ATOM   1077  HN  MET A  81      45.860  55.330  38.800  1.00  0.00           H  
ATOM   1078  HA  MET A  81      43.060  55.130  38.190  1.00  0.00           H  
ATOM   1079  HB1 MET A  81      44.880  57.420  38.800  1.00  0.00           H  
ATOM   1080  HB2 MET A  81      44.090  56.360  40.070  1.00  0.00           H  
ATOM   1081  HG1 MET A  81      42.910  58.500  40.120  1.00  0.00           H  
ATOM   1082  HG2 MET A  81      41.910  57.420  39.330  1.00  0.00           H  
ATOM   1083  HE1 MET A  81      44.370  61.270  37.920  1.00  0.00           H  
ATOM   1084  HE2 MET A  81      44.260  60.410  39.460  1.00  0.00           H  
ATOM   1085  HE3 MET A  81      45.260  59.720  38.120  1.00  0.00           H  
ATOM   1086  N   VAL A  82      44.850  56.730  35.920  1.00  0.00           N  
ATOM   1087  CA  VAL A  82      44.870  57.120  34.560  1.00  0.00           C  
ATOM   1088  C   VAL A  82      44.740  55.890  33.590  1.00  0.00           C  
ATOM   1089  O   VAL A  82      44.000  56.010  32.610  1.00  0.00           O  
ATOM   1090  CB  VAL A  82      46.110  57.960  34.140  1.00  0.00           C  
ATOM   1091  CG1 VAL A  82      45.980  58.580  32.750  1.00  0.00           C  
ATOM   1092  CG2 VAL A  82      46.070  59.240  35.040  1.00  0.00           C  
ATOM   1093  HN  VAL A  82      45.670  56.750  36.490  1.00  0.00           H  
ATOM   1094  HA  VAL A  82      43.980  57.690  34.370  1.00  0.00           H  
ATOM   1095  HB  VAL A  82      47.080  57.430  34.210  1.00  0.00           H  
ATOM   1096 HG11 VAL A  82      45.170  59.330  32.620  1.00  0.00           H  
ATOM   1097 HG12 VAL A  82      46.910  59.180  32.620  1.00  0.00           H  
ATOM   1098 HG13 VAL A  82      45.870  57.880  31.900  1.00  0.00           H  
ATOM   1099 HG21 VAL A  82      46.280  59.050  36.110  1.00  0.00           H  
ATOM   1100 HG22 VAL A  82      46.780  59.970  34.620  1.00  0.00           H  
ATOM   1101 HG23 VAL A  82      45.050  59.680  34.970  1.00  0.00           H  
ATOM   1102  N   ARG A  83      45.270  54.730  34.000  1.00  0.00           N  
ATOM   1103  CA  ARG A  83      45.040  53.460  33.340  1.00  0.00           C  
ATOM   1104  C   ARG A  83      43.590  52.980  33.400  1.00  0.00           C  
ATOM   1105  O   ARG A  83      43.010  52.560  32.380  1.00  0.00           O  
ATOM   1106  CB  ARG A  83      46.020  52.390  33.920  1.00  0.00           C  
ATOM   1107  CG  ARG A  83      46.160  51.040  33.020  1.00  0.00           C  
ATOM   1108  CD  ARG A  83      47.280  50.240  33.660  1.00  0.00           C  
ATOM   1109  NE  ARG A  83      46.730  49.600  34.880  1.00  0.00           N  
ATOM   1110  CZ  ARG A  83      47.390  48.920  35.820  1.00  0.00           C  
ATOM   1111  NH1 ARG A  83      48.630  48.520  35.740  1.00  0.00           N1+
ATOM   1112  NH2 ARG A  83      46.730  48.700  36.930  1.00  0.00           N  
ATOM   1113  HN  ARG A  83      45.530  54.730  34.960  1.00  0.00           H  
ATOM   1114  HA  ARG A  83      45.410  53.470  32.330  1.00  0.00           H  
ATOM   1115  HB1 ARG A  83      45.740  52.090  34.950  1.00  0.00           H  
ATOM   1116  HB2 ARG A  83      47.050  52.810  33.980  1.00  0.00           H  
ATOM   1117  HG1 ARG A  83      46.460  51.310  31.990  1.00  0.00           H  
ATOM   1118  HG2 ARG A  83      45.220  50.440  33.030  1.00  0.00           H  
ATOM   1119  HD1 ARG A  83      48.190  50.840  33.940  1.00  0.00           H  
ATOM   1120  HD2 ARG A  83      47.430  49.430  32.920  1.00  0.00           H  
ATOM   1121  HE  ARG A  83      45.810  49.880  35.200  1.00  0.00           H  
ATOM   1122 HH11 ARG A  83      49.030  48.010  36.500  1.00  0.00           H  
ATOM   1123 HH12 ARG A  83      49.240  48.900  35.060  1.00  0.00           H  
ATOM   1124 HH21 ARG A  83      45.740  48.820  36.960  1.00  0.00           H  
ATOM   1125 HH22 ARG A  83      47.150  48.100  37.620  1.00  0.00           H  
ATOM   1126  N   SER A  84      42.890  53.150  34.570  1.00  0.00           N  
ATOM   1127  CA  SER A  84      41.470  53.020  34.850  1.00  0.00           C  
ATOM   1128  C   SER A  84      40.660  53.970  34.070  1.00  0.00           C  
ATOM   1129  O   SER A  84      39.700  53.540  33.440  1.00  0.00           O  
ATOM   1130  CB  SER A  84      41.150  53.230  36.330  1.00  0.00           C  
ATOM   1131  OG  SER A  84      41.580  52.090  37.110  1.00  0.00           O  
ATOM   1132  HN  SER A  84      43.370  53.530  35.360  1.00  0.00           H  
ATOM   1133  HA  SER A  84      41.070  52.060  34.560  1.00  0.00           H  
ATOM   1134  HB1 SER A  84      40.030  53.250  36.380  1.00  0.00           H  
ATOM   1135  HB2 SER A  84      41.430  54.220  36.770  1.00  0.00           H  
ATOM   1136  HG1 SER A  84      41.110  51.380  36.640  1.00  0.00           H  
ATOM   1137  N   ALA A  85      40.990  55.270  34.020  1.00  0.00           N  
ATOM   1138  CA  ALA A  85      40.120  56.190  33.280  1.00  0.00           C  
ATOM   1139  C   ALA A  85      40.280  56.080  31.760  1.00  0.00           C  
ATOM   1140  O   ALA A  85      39.270  55.970  31.120  1.00  0.00           O  
ATOM   1141  CB  ALA A  85      40.470  57.580  33.910  1.00  0.00           C  
ATOM   1142  HN  ALA A  85      41.800  55.520  34.570  1.00  0.00           H  
ATOM   1143  HA  ALA A  85      39.120  55.850  33.520  1.00  0.00           H  
ATOM   1144  HB1 ALA A  85      40.360  57.620  35.010  1.00  0.00           H  
ATOM   1145  HB2 ALA A  85      41.520  57.890  33.670  1.00  0.00           H  
ATOM   1146  HB3 ALA A  85      39.710  58.290  33.520  1.00  0.00           H  
ATOM   1147  N   GLU A  86      41.460  56.080  31.150  1.00  0.00           N  
ATOM   1148  CA  GLU A  86      41.730  56.110  29.750  1.00  0.00           C  
ATOM   1149  C   GLU A  86      41.630  54.740  29.070  1.00  0.00           C  
ATOM   1150  O   GLU A  86      41.590  54.650  27.870  1.00  0.00           O  
ATOM   1151  CB  GLU A  86      43.110  56.740  29.470  1.00  0.00           C  
ATOM   1152  CG  GLU A  86      43.230  58.150  30.020  1.00  0.00           C  
ATOM   1153  CD  GLU A  86      42.250  59.080  29.450  1.00  0.00           C  
ATOM   1154  OE1 GLU A  86      41.710  59.940  30.260  1.00  0.00           O  
ATOM   1155  OE2 GLU A  86      41.870  59.040  28.240  1.00  0.00           O1-
ATOM   1156  HN  GLU A  86      42.230  56.050  31.780  1.00  0.00           H  
ATOM   1157  HA  GLU A  86      40.950  56.760  29.400  1.00  0.00           H  
ATOM   1158  HB1 GLU A  86      43.300  56.850  28.380  1.00  0.00           H  
ATOM   1159  HB2 GLU A  86      43.880  56.080  29.920  1.00  0.00           H  
ATOM   1160  HG1 GLU A  86      44.180  58.690  29.770  1.00  0.00           H  
ATOM   1161  HG2 GLU A  86      43.220  58.140  31.130  1.00  0.00           H  
ATOM   1162  N   HISEA  87      41.490  53.730  29.920  1.00  0.00           N  
ATOM   1163  CA  HISEA  87      41.340  52.250  29.610  1.00  0.00           C  
ATOM   1164  C   HISEA  87      42.540  51.820  28.740  1.00  0.00           C  
ATOM   1165  O   HISEA  87      42.500  50.860  28.030  1.00  0.00           O  
ATOM   1166  CB  HISEA  87      40.000  52.070  28.900  1.00  0.00           C  
ATOM   1167  CG  HISEA  87      38.880  52.570  29.650  1.00  0.00           C  
ATOM   1168  CD2 HISEA  87      38.210  53.700  29.600  1.00  0.00           C  
ATOM   1169  ND1 HISEA  87      38.260  51.720  30.520  1.00  0.00           N  
ATOM   1170  CE1 HISEA  87      37.370  52.440  31.150  1.00  0.00           C  
ATOM   1171  NE2 HISEA  87      37.280  53.690  30.600  1.00  0.00           N  
ATOM   1172  HN  HISEA  87      41.460  53.960  30.890  1.00  0.00           H  
ATOM   1173  HA  HISEA  87      41.450  51.790  30.580  1.00  0.00           H  
ATOM   1174  HB1 HISEA  87      39.810  51.040  28.530  1.00  0.00           H  
ATOM   1175  HB2 HISEA  87      40.110  52.660  27.960  1.00  0.00           H  
ATOM   1176  HD2 HISEA  87      38.390  54.590  29.000  1.00  0.00           H  
ATOM   1177  HE1 HISEA  87      36.610  52.150  31.890  1.00  0.00           H  
ATOM   1178  HE2 HISEA  87      36.600  54.350  30.930  1.00  0.00           H  
ATOM   1179  N   CYS A  88      43.700  52.550  28.810  1.00  0.00           N  
ATOM   1180  CA  CYS A  88      44.720  52.330  27.910  1.00  0.00           C  
ATOM   1181  C   CYS A  88      46.050  52.520  28.660  1.00  0.00           C  
ATOM   1182  O   CYS A  88      46.100  53.250  29.690  1.00  0.00           O  
ATOM   1183  CB  CYS A  88      44.580  53.320  26.750  1.00  0.00           C  
ATOM   1184  SG  CYS A  88      43.210  52.930  25.630  1.00  0.00           S  
ATOM   1185  HN  CYS A  88      43.890  53.190  29.540  1.00  0.00           H  
ATOM   1186  HA  CYS A  88      44.810  51.290  27.660  1.00  0.00           H  
ATOM   1187  HB1 CYS A  88      45.550  53.460  26.220  1.00  0.00           H  
ATOM   1188  HB2 CYS A  88      44.460  54.350  27.110  1.00  0.00           H  
ATOM   1189  HG1 CYS A  88      42.290  53.370  26.470  1.00  0.00           H  
ATOM   1190  N   TRP A  89      47.170  52.000  28.190  1.00  0.00           N  
ATOM   1191  CA  TRP A  89      48.480  52.410  28.580  1.00  0.00           C  
ATOM   1192  C   TRP A  89      49.220  53.200  27.420  1.00  0.00           C  
ATOM   1193  O   TRP A  89      49.360  52.740  26.280  1.00  0.00           O  
ATOM   1194  CB  TRP A  89      49.240  51.130  29.100  1.00  0.00           C  
ATOM   1195  CG  TRP A  89      50.520  51.480  29.790  1.00  0.00           C  
ATOM   1196  CD1 TRP A  89      51.770  51.080  29.300  1.00  0.00           C  
ATOM   1197  CD2 TRP A  89      50.770  51.880  31.140  1.00  0.00           C  
ATOM   1198  CE2 TRP A  89      52.110  51.710  31.410  1.00  0.00           C  
ATOM   1199  CE3 TRP A  89      49.910  52.400  32.120  1.00  0.00           C  
ATOM   1200  NE1 TRP A  89      52.690  51.260  30.250  1.00  0.00           N  
ATOM   1201  CZ2 TRP A  89      52.620  51.970  32.660  1.00  0.00           C  
ATOM   1202  CZ3 TRP A  89      50.380  52.670  33.390  1.00  0.00           C  
ATOM   1203  CH2 TRP A  89      51.750  52.460  33.670  1.00  0.00           C  
ATOM   1204  HN  TRP A  89      47.150  51.340  27.440  1.00  0.00           H  
ATOM   1205  HA  TRP A  89      48.430  53.010  29.460  1.00  0.00           H  
ATOM   1206  HB1 TRP A  89      49.450  50.550  28.160  1.00  0.00           H  
ATOM   1207  HB2 TRP A  89      48.590  50.580  29.810  1.00  0.00           H  
ATOM   1208  HD1 TRP A  89      51.890  50.910  28.240  1.00  0.00           H  
ATOM   1209  HE1 TRP A  89      53.590  50.860  30.170  1.00  0.00           H  
ATOM   1210  HE3 TRP A  89      48.840  52.390  31.960  1.00  0.00           H  
ATOM   1211  HZ2 TRP A  89      53.660  51.780  32.890  1.00  0.00           H  
ATOM   1212  HZ3 TRP A  89      49.720  53.120  34.120  1.00  0.00           H  
ATOM   1213  HH2 TRP A  89      52.070  52.660  34.680  1.00  0.00           H  
ATOM   1214  N   TYR A  90      49.670  54.360  27.850  1.00  0.00           N  
ATOM   1215  CA  TYR A  90      50.520  55.200  26.940  1.00  0.00           C  
ATOM   1216  C   TYR A  90      51.990  55.260  27.380  1.00  0.00           C  
ATOM   1217  O   TYR A  90      52.760  55.890  26.710  1.00  0.00           O  
ATOM   1218  CB  TYR A  90      49.950  56.620  26.920  1.00  0.00           C  
ATOM   1219  CG  TYR A  90      48.470  56.700  26.610  1.00  0.00           C  
ATOM   1220  CD1 TYR A  90      47.530  56.970  27.650  1.00  0.00           C  
ATOM   1221  CD2 TYR A  90      47.960  56.530  25.290  1.00  0.00           C  
ATOM   1222  CE1 TYR A  90      46.140  57.210  27.340  1.00  0.00           C  
ATOM   1223  CE2 TYR A  90      46.630  56.480  25.060  1.00  0.00           C  
ATOM   1224  CZ  TYR A  90      45.720  56.950  26.020  1.00  0.00           C  
ATOM   1225  OH  TYR A  90      44.400  57.130  25.610  1.00  0.00           O  
ATOM   1226  HN  TYR A  90      49.540  54.790  28.740  1.00  0.00           H  
ATOM   1227  HA  TYR A  90      50.440  54.800  25.940  1.00  0.00           H  
ATOM   1228  HB1 TYR A  90      50.460  57.240  26.150  1.00  0.00           H  
ATOM   1229  HB2 TYR A  90      50.110  57.100  27.910  1.00  0.00           H  
ATOM   1230  HD1 TYR A  90      47.760  57.220  28.670  1.00  0.00           H  
ATOM   1231  HD2 TYR A  90      48.670  56.170  24.550  1.00  0.00           H  
ATOM   1232  HE1 TYR A  90      45.400  57.580  28.040  1.00  0.00           H  
ATOM   1233  HE2 TYR A  90      46.210  56.110  24.140  1.00  0.00           H  
ATOM   1234  HH  TYR A  90      44.390  57.130  24.660  1.00  0.00           H  
ATOM   1235  N   PHE A  91      52.430  54.650  28.430  1.00  0.00           N  
ATOM   1236  CA  PHE A  91      53.760  54.840  28.910  1.00  0.00           C  
ATOM   1237  C   PHE A  91      54.680  53.710  28.500  1.00  0.00           C  
ATOM   1238  O   PHE A  91      55.790  53.490  28.970  1.00  0.00           O  
ATOM   1239  CB  PHE A  91      53.890  55.050  30.410  1.00  0.00           C  
ATOM   1240  CG  PHE A  91      52.880  56.050  30.950  1.00  0.00           C  
ATOM   1241  CD1 PHE A  91      52.180  55.810  32.110  1.00  0.00           C  
ATOM   1242  CD2 PHE A  91      52.620  57.260  30.230  1.00  0.00           C  
ATOM   1243  CE1 PHE A  91      51.220  56.730  32.600  1.00  0.00           C  
ATOM   1244  CE2 PHE A  91      51.650  58.150  30.680  1.00  0.00           C  
ATOM   1245  CZ  PHE A  91      50.940  57.820  31.870  1.00  0.00           C  
ATOM   1246  HN  PHE A  91      51.970  53.990  29.010  1.00  0.00           H  
ATOM   1247  HA  PHE A  91      54.240  55.680  28.430  1.00  0.00           H  
ATOM   1248  HB1 PHE A  91      54.920  55.450  30.610  1.00  0.00           H  
ATOM   1249  HB2 PHE A  91      53.760  54.060  30.920  1.00  0.00           H  
ATOM   1250  HD1 PHE A  91      52.270  54.940  32.750  1.00  0.00           H  
ATOM   1251  HD2 PHE A  91      53.130  57.350  29.280  1.00  0.00           H  
ATOM   1252  HE1 PHE A  91      50.640  56.370  33.430  1.00  0.00           H  
ATOM   1253  HE2 PHE A  91      51.370  58.970  30.030  1.00  0.00           H  
ATOM   1254  HZ  PHE A  91      50.200  58.550  32.150  1.00  0.00           H  
ATOM   1255  N   GLY A  92      54.310  53.080  27.390  1.00  0.00           N  
ATOM   1256  CA  GLY A  92      55.260  52.090  26.760  1.00  0.00           C  
ATOM   1257  C   GLY A  92      55.770  50.850  27.420  1.00  0.00           C  
ATOM   1258  O   GLY A  92      55.360  50.590  28.550  1.00  0.00           O  
ATOM   1259  HN  GLY A  92      53.540  53.370  26.820  1.00  0.00           H  
ATOM   1260  HA1 GLY A  92      54.640  51.720  25.960  1.00  0.00           H  
ATOM   1261  HA2 GLY A  92      56.130  52.600  26.380  1.00  0.00           H  
ATOM   1262  N   GLU A  93      56.630  50.090  26.830  1.00  0.00           N  
ATOM   1263  CA  GLU A  93      57.020  48.810  27.400  1.00  0.00           C  
ATOM   1264  C   GLU A  93      58.050  48.790  28.510  1.00  0.00           C  
ATOM   1265  O   GLU A  93      58.130  47.860  29.260  1.00  0.00           O  
ATOM   1266  CB  GLU A  93      57.280  47.640  26.360  1.00  0.00           C  
ATOM   1267  CG  GLU A  93      56.030  47.490  25.480  1.00  0.00           C  
ATOM   1268  CD  GLU A  93      56.120  46.430  24.420  1.00  0.00           C  
ATOM   1269  OE1 GLU A  93      55.810  45.280  24.820  1.00  0.00           O  
ATOM   1270  OE2 GLU A  93      56.550  46.640  23.230  1.00  0.00           O1-
ATOM   1271  HN  GLU A  93      56.970  50.300  25.930  1.00  0.00           H  
ATOM   1272  HA  GLU A  93      56.200  48.380  27.960  1.00  0.00           H  
ATOM   1273  HB1 GLU A  93      57.510  46.730  26.970  1.00  0.00           H  
ATOM   1274  HB2 GLU A  93      58.130  47.960  25.720  1.00  0.00           H  
ATOM   1275  HG1 GLU A  93      55.940  48.440  24.910  1.00  0.00           H  
ATOM   1276  HG2 GLU A  93      55.120  47.320  26.100  1.00  0.00           H  
ATOM   1277  N   VAL A  94      58.780  49.860  28.690  1.00  0.00           N  
ATOM   1278  CA  VAL A  94      59.790  49.910  29.740  1.00  0.00           C  
ATOM   1279  C   VAL A  94      59.200  50.410  31.070  1.00  0.00           C  
ATOM   1280  O   VAL A  94      59.360  49.800  32.130  1.00  0.00           O  
ATOM   1281  CB  VAL A  94      60.890  50.780  29.270  1.00  0.00           C  
ATOM   1282  CG1 VAL A  94      61.940  51.170  30.370  1.00  0.00           C  
ATOM   1283  CG2 VAL A  94      61.690  49.990  28.290  1.00  0.00           C  
ATOM   1284  HN  VAL A  94      58.720  50.580  27.990  1.00  0.00           H  
ATOM   1285  HA  VAL A  94      60.180  48.920  29.970  1.00  0.00           H  
ATOM   1286  HB  VAL A  94      60.480  51.660  28.720  1.00  0.00           H  
ATOM   1287 HG11 VAL A  94      61.460  51.860  31.100  1.00  0.00           H  
ATOM   1288 HG12 VAL A  94      62.200  50.250  30.930  1.00  0.00           H  
ATOM   1289 HG13 VAL A  94      62.840  51.590  29.890  1.00  0.00           H  
ATOM   1290 HG21 VAL A  94      61.130  49.710  27.380  1.00  0.00           H  
ATOM   1291 HG22 VAL A  94      62.460  50.690  27.880  1.00  0.00           H  
ATOM   1292 HG23 VAL A  94      61.950  49.010  28.750  1.00  0.00           H  
ATOM   1293  N   PHE A  95      58.290  51.440  31.010  1.00  0.00           N  
ATOM   1294  CA  PHE A  95      57.630  51.890  32.220  1.00  0.00           C  
ATOM   1295  C   PHE A  95      56.500  50.900  32.700  1.00  0.00           C  
ATOM   1296  O   PHE A  95      56.210  50.840  33.880  1.00  0.00           O  
ATOM   1297  CB  PHE A  95      57.050  53.340  32.050  1.00  0.00           C  
ATOM   1298  CG  PHE A  95      56.640  54.060  33.360  1.00  0.00           C  
ATOM   1299  CD1 PHE A  95      55.400  54.620  33.580  1.00  0.00           C  
ATOM   1300  CD2 PHE A  95      57.680  54.260  34.360  1.00  0.00           C  
ATOM   1301  CE1 PHE A  95      55.040  55.280  34.760  1.00  0.00           C  
ATOM   1302  CE2 PHE A  95      57.390  55.210  35.360  1.00  0.00           C  
ATOM   1303  CZ  PHE A  95      56.090  55.650  35.600  1.00  0.00           C  
ATOM   1304  HN  PHE A  95      58.160  51.970  30.170  1.00  0.00           H  
ATOM   1305  HA  PHE A  95      58.310  51.860  33.050  1.00  0.00           H  
ATOM   1306  HB1 PHE A  95      56.230  53.480  31.310  1.00  0.00           H  
ATOM   1307  HB2 PHE A  95      57.920  53.910  31.650  1.00  0.00           H  
ATOM   1308  HD1 PHE A  95      54.650  54.590  32.810  1.00  0.00           H  
ATOM   1309  HD2 PHE A  95      58.690  53.950  34.220  1.00  0.00           H  
ATOM   1310  HE1 PHE A  95      54.020  55.610  34.870  1.00  0.00           H  
ATOM   1311  HE2 PHE A  95      58.080  55.500  36.140  1.00  0.00           H  
ATOM   1312  HZ  PHE A  95      55.790  56.330  36.400  1.00  0.00           H  
ATOM   1313  N   CYS A  96      55.930  50.080  31.750  1.00  0.00           N  
ATOM   1314  CA  CYS A  96      55.090  48.940  32.100  1.00  0.00           C  
ATOM   1315  C   CYS A  96      55.820  48.000  33.070  1.00  0.00           C  
ATOM   1316  O   CYS A  96      55.240  47.590  34.070  1.00  0.00           O  
ATOM   1317  CB  CYS A  96      54.560  48.250  30.710  1.00  0.00           C  
ATOM   1318  SG  CYS A  96      53.650  46.680  31.080  1.00  0.00           S  
ATOM   1319  HN  CYS A  96      56.120  50.130  30.770  1.00  0.00           H  
ATOM   1320  HA  CYS A  96      54.270  49.380  32.640  1.00  0.00           H  
ATOM   1321  HB1 CYS A  96      55.510  48.100  30.180  1.00  0.00           H  
ATOM   1322  HB2 CYS A  96      53.860  48.940  30.180  1.00  0.00           H  
ATOM   1323  N   LYS A  97      57.100  47.670  32.850  1.00  0.00           N  
ATOM   1324  CA  LYS A  97      57.920  46.850  33.790  1.00  0.00           C  
ATOM   1325  C   LYS A  97      58.230  47.560  35.090  1.00  0.00           C  
ATOM   1326  O   LYS A  97      58.100  47.020  36.210  1.00  0.00           O  
ATOM   1327  CB  LYS A  97      59.260  46.350  33.170  1.00  0.00           C  
ATOM   1328  CG  LYS A  97      59.080  45.460  31.920  1.00  0.00           C  
ATOM   1329  CD  LYS A  97      60.320  44.680  31.460  1.00  0.00           C  
ATOM   1330  CE  LYS A  97      61.580  45.490  31.020  1.00  0.00           C  
ATOM   1331  NZ  LYS A  97      62.520  44.560  30.320  1.00  0.00           N1+
ATOM   1332  HN  LYS A  97      57.580  47.970  32.040  1.00  0.00           H  
ATOM   1333  HA  LYS A  97      57.350  45.970  34.040  1.00  0.00           H  
ATOM   1334  HB1 LYS A  97      59.740  45.700  33.940  1.00  0.00           H  
ATOM   1335  HB2 LYS A  97      59.930  47.200  32.910  1.00  0.00           H  
ATOM   1336  HG1 LYS A  97      58.830  46.100  31.040  1.00  0.00           H  
ATOM   1337  HG2 LYS A  97      58.310  44.700  32.150  1.00  0.00           H  
ATOM   1338  HD1 LYS A  97      60.730  44.180  32.370  1.00  0.00           H  
ATOM   1339  HD2 LYS A  97      60.120  43.900  30.700  1.00  0.00           H  
ATOM   1340  HE1 LYS A  97      62.050  45.800  31.980  1.00  0.00           H  
ATOM   1341  HE2 LYS A  97      61.530  46.370  30.350  1.00  0.00           H  
ATOM   1342  HZ1 LYS A  97      61.820  44.140  29.680  1.00  0.00           H  
ATOM   1343  HZ2 LYS A  97      63.220  45.160  29.840  1.00  0.00           H  
ATOM   1344  HZ3 LYS A  97      62.920  43.820  30.930  1.00  0.00           H  
ATOM   1345  N   ILE A  98      58.530  48.880  35.060  1.00  0.00           N  
ATOM   1346  CA  ILE A  98      58.700  49.710  36.240  1.00  0.00           C  
ATOM   1347  C   ILE A  98      57.460  49.750  37.090  1.00  0.00           C  
ATOM   1348  O   ILE A  98      57.500  49.440  38.260  1.00  0.00           O  
ATOM   1349  CB  ILE A  98      59.220  51.110  35.950  1.00  0.00           C  
ATOM   1350  CG1 ILE A  98      60.750  51.000  35.590  1.00  0.00           C  
ATOM   1351  CG2 ILE A  98      59.000  52.040  37.180  1.00  0.00           C  
ATOM   1352  CD  ILE A  98      61.150  51.960  34.420  1.00  0.00           C  
ATOM   1353  HN  ILE A  98      58.530  49.360  34.190  1.00  0.00           H  
ATOM   1354  HA  ILE A  98      59.410  49.320  36.960  1.00  0.00           H  
ATOM   1355  HB  ILE A  98      58.600  51.640  35.190  1.00  0.00           H  
ATOM   1356 HG11 ILE A  98      60.880  49.940  35.280  1.00  0.00           H  
ATOM   1357 HG12 ILE A  98      61.370  51.120  36.500  1.00  0.00           H  
ATOM   1358 HG21 ILE A  98      59.400  53.030  36.870  1.00  0.00           H  
ATOM   1359 HG22 ILE A  98      57.950  52.180  37.520  1.00  0.00           H  
ATOM   1360 HG23 ILE A  98      59.530  51.650  38.070  1.00  0.00           H  
ATOM   1361  HD1 ILE A  98      61.000  53.000  34.760  1.00  0.00           H  
ATOM   1362  HD2 ILE A  98      62.230  51.840  34.170  1.00  0.00           H  
ATOM   1363  HD3 ILE A  98      60.550  51.760  33.500  1.00  0.00           H  
ATOM   1364  N   HISEA  99      56.320  50.300  36.600  1.00  0.00           N  
ATOM   1365  CA  HISEA  99      55.180  50.580  37.420  1.00  0.00           C  
ATOM   1366  C   HISEA  99      54.500  49.340  37.930  1.00  0.00           C  
ATOM   1367  O   HISEA  99      54.040  49.340  39.110  1.00  0.00           O  
ATOM   1368  CB  HISEA  99      54.330  51.530  36.610  1.00  0.00           C  
ATOM   1369  CG  HISEA  99      52.910  51.560  37.170  1.00  0.00           C  
ATOM   1370  CD2 HISEA  99      52.380  52.410  38.040  1.00  0.00           C  
ATOM   1371  ND1 HISEA  99      51.970  50.760  36.620  1.00  0.00           N  
ATOM   1372  CE1 HISEA  99      50.850  51.110  37.220  1.00  0.00           C  
ATOM   1373  NE2 HISEA  99      51.000  52.130  38.100  1.00  0.00           N  
ATOM   1374  HN  HISEA  99      56.340  50.720  35.690  1.00  0.00           H  
ATOM   1375  HA  HISEA  99      55.400  51.230  38.260  1.00  0.00           H  
ATOM   1376  HB1 HISEA  99      54.360  51.280  35.530  1.00  0.00           H  
ATOM   1377  HB2 HISEA  99      54.790  52.530  36.690  1.00  0.00           H  
ATOM   1378  HD2 HISEA  99      52.900  53.180  38.600  1.00  0.00           H  
ATOM   1379  HE1 HISEA  99      49.900  50.560  37.190  1.00  0.00           H  
ATOM   1380  HE2 HISEA  99      50.320  52.740  38.510  1.00  0.00           H  
ATOM   1381  N   THR A 100      54.420  48.290  37.080  1.00  0.00           N  
ATOM   1382  CA  THR A 100      53.770  47.020  37.510  1.00  0.00           C  
ATOM   1383  C   THR A 100      54.570  46.290  38.640  1.00  0.00           C  
ATOM   1384  O   THR A 100      54.000  45.780  39.630  1.00  0.00           O  
ATOM   1385  CB  THR A 100      53.420  45.980  36.430  1.00  0.00           C  
ATOM   1386  CG2 THR A 100      52.490  46.790  35.630  1.00  0.00           C  
ATOM   1387  OG1 THR A 100      54.540  45.550  35.680  1.00  0.00           O  
ATOM   1388  HN  THR A 100      54.480  48.360  36.090  1.00  0.00           H  
ATOM   1389  HA  THR A 100      52.840  47.260  38.020  1.00  0.00           H  
ATOM   1390  HB  THR A 100      52.920  45.080  36.840  1.00  0.00           H  
ATOM   1391  HG1 THR A 100      54.810  46.320  35.180  1.00  0.00           H  
ATOM   1392 HG21 THR A 100      52.060  46.260  34.740  1.00  0.00           H  
ATOM   1393 HG22 THR A 100      51.620  46.860  36.310  1.00  0.00           H  
ATOM   1394 HG23 THR A 100      52.810  47.800  35.330  1.00  0.00           H  
ATOM   1395  N   SER A 101      55.910  46.310  38.510  1.00  0.00           N  
ATOM   1396  CA  SER A 101      56.800  45.910  39.570  1.00  0.00           C  
ATOM   1397  C   SER A 101      56.610  46.700  40.860  1.00  0.00           C  
ATOM   1398  O   SER A 101      56.510  46.150  41.950  1.00  0.00           O  
ATOM   1399  CB  SER A 101      58.300  46.040  39.080  1.00  0.00           C  
ATOM   1400  OG  SER A 101      59.190  45.550  40.110  1.00  0.00           O  
ATOM   1401  HN  SER A 101      56.310  46.620  37.650  1.00  0.00           H  
ATOM   1402  HA  SER A 101      56.500  44.900  39.830  1.00  0.00           H  
ATOM   1403  HB1 SER A 101      58.540  47.100  38.890  1.00  0.00           H  
ATOM   1404  HB2 SER A 101      58.500  45.480  38.140  1.00  0.00           H  
ATOM   1405  HG1 SER A 101      59.220  46.240  40.770  1.00  0.00           H  
ATOM   1406  N   THR A 102      56.520  48.120  40.760  1.00  0.00           N  
ATOM   1407  CA  THR A 102      56.220  49.010  41.830  1.00  0.00           C  
ATOM   1408  C   THR A 102      54.980  48.790  42.650  1.00  0.00           C  
ATOM   1409  O   THR A 102      54.960  48.710  43.830  1.00  0.00           O  
ATOM   1410  CB  THR A 102      56.360  50.480  41.650  1.00  0.00           C  
ATOM   1411  CG2 THR A 102      56.520  51.270  42.880  1.00  0.00           C  
ATOM   1412  OG1 THR A 102      57.540  50.810  40.900  1.00  0.00           O  
ATOM   1413  HN  THR A 102      56.510  48.460  39.830  1.00  0.00           H  
ATOM   1414  HA  THR A 102      57.090  48.890  42.460  1.00  0.00           H  
ATOM   1415  HB  THR A 102      55.570  50.880  40.970  1.00  0.00           H  
ATOM   1416  HG1 THR A 102      57.460  50.360  40.060  1.00  0.00           H  
ATOM   1417 HG21 THR A 102      55.590  51.290  43.490  1.00  0.00           H  
ATOM   1418 HG22 THR A 102      57.360  50.890  43.500  1.00  0.00           H  
ATOM   1419 HG23 THR A 102      56.690  52.340  42.650  1.00  0.00           H  
ATOM   1420  N   ASP A 103      53.900  48.610  41.890  1.00  0.00           N  
ATOM   1421  CA  ASP A 103      52.610  48.080  42.300  1.00  0.00           C  
ATOM   1422  C   ASP A 103      52.650  46.790  43.180  1.00  0.00           C  
ATOM   1423  O   ASP A 103      52.340  46.890  44.390  1.00  0.00           O  
ATOM   1424  CB  ASP A 103      51.700  48.070  41.100  1.00  0.00           C  
ATOM   1425  CG  ASP A 103      50.250  47.570  41.330  1.00  0.00           C  
ATOM   1426  OD1 ASP A 103      49.560  47.110  40.370  1.00  0.00           O  
ATOM   1427  OD2 ASP A 103      49.680  47.800  42.400  1.00  0.00           O1-
ATOM   1428  HN  ASP A 103      53.790  48.860  40.930  1.00  0.00           H  
ATOM   1429  HA  ASP A 103      52.250  48.780  43.040  1.00  0.00           H  
ATOM   1430  HB1 ASP A 103      52.140  47.280  40.460  1.00  0.00           H  
ATOM   1431  HB2 ASP A 103      51.620  48.920  40.390  1.00  0.00           H  
ATOM   1432  N   ILE A 104      53.050  45.640  42.570  1.00  0.00           N  
ATOM   1433  CA  ILE A 104      53.120  44.400  43.320  1.00  0.00           C  
ATOM   1434  C   ILE A 104      53.990  44.500  44.590  1.00  0.00           C  
ATOM   1435  O   ILE A 104      53.550  44.150  45.650  1.00  0.00           O  
ATOM   1436  CB  ILE A 104      53.600  43.210  42.380  1.00  0.00           C  
ATOM   1437  CG1 ILE A 104      52.700  42.960  41.150  1.00  0.00           C  
ATOM   1438  CG2 ILE A 104      53.700  41.890  43.280  1.00  0.00           C  
ATOM   1439  CD  ILE A 104      53.340  42.060  40.130  1.00  0.00           C  
ATOM   1440  HN  ILE A 104      53.330  45.680  41.620  1.00  0.00           H  
ATOM   1441  HA  ILE A 104      52.100  44.240  43.640  1.00  0.00           H  
ATOM   1442  HB  ILE A 104      54.630  43.340  41.970  1.00  0.00           H  
ATOM   1443 HG11 ILE A 104      52.440  43.920  40.660  1.00  0.00           H  
ATOM   1444 HG12 ILE A 104      51.720  42.520  41.460  1.00  0.00           H  
ATOM   1445 HG21 ILE A 104      54.440  42.090  44.080  1.00  0.00           H  
ATOM   1446 HG22 ILE A 104      52.710  41.680  43.740  1.00  0.00           H  
ATOM   1447 HG23 ILE A 104      53.980  41.040  42.610  1.00  0.00           H  
ATOM   1448  HD1 ILE A 104      54.360  42.380  39.860  1.00  0.00           H  
ATOM   1449  HD2 ILE A 104      53.380  41.030  40.560  1.00  0.00           H  
ATOM   1450  HD3 ILE A 104      52.780  42.020  39.170  1.00  0.00           H  
ATOM   1451  N   MET A 105      55.130  45.150  44.340  1.00  0.00           N  
ATOM   1452  CA  MET A 105      56.040  45.520  45.410  1.00  0.00           C  
ATOM   1453  C   MET A 105      55.650  46.380  46.570  1.00  0.00           C  
ATOM   1454  O   MET A 105      55.480  45.900  47.670  1.00  0.00           O  
ATOM   1455  CB  MET A 105      57.420  46.010  44.850  1.00  0.00           C  
ATOM   1456  CG  MET A 105      58.390  46.760  45.840  1.00  0.00           C  
ATOM   1457  SD  MET A 105      59.020  45.650  47.110  1.00  0.00           S  
ATOM   1458  CE  MET A 105      60.450  46.730  47.660  1.00  0.00           C  
ATOM   1459  HN  MET A 105      55.280  45.480  43.420  1.00  0.00           H  
ATOM   1460  HA  MET A 105      56.380  44.600  45.850  1.00  0.00           H  
ATOM   1461  HB1 MET A 105      57.080  46.810  44.170  1.00  0.00           H  
ATOM   1462  HB2 MET A 105      58.070  45.300  44.320  1.00  0.00           H  
ATOM   1463  HG1 MET A 105      57.980  47.630  46.380  1.00  0.00           H  
ATOM   1464  HG2 MET A 105      59.240  47.250  45.320  1.00  0.00           H  
ATOM   1465  HE1 MET A 105      61.010  46.310  48.530  1.00  0.00           H  
ATOM   1466  HE2 MET A 105      61.250  46.670  46.900  1.00  0.00           H  
ATOM   1467  HE3 MET A 105      60.090  47.770  47.880  1.00  0.00           H  
ATOM   1468  N   LEU A 106      55.240  47.640  46.450  1.00  0.00           N  
ATOM   1469  CA  LEU A 106      54.810  48.420  47.610  1.00  0.00           C  
ATOM   1470  C   LEU A 106      53.520  47.990  48.170  1.00  0.00           C  
ATOM   1471  O   LEU A 106      53.460  47.910  49.390  1.00  0.00           O  
ATOM   1472  CB  LEU A 106      54.800  49.970  47.280  1.00  0.00           C  
ATOM   1473  CG  LEU A 106      56.230  50.400  46.840  1.00  0.00           C  
ATOM   1474  CD1 LEU A 106      56.130  51.750  46.200  1.00  0.00           C  
ATOM   1475  CD2 LEU A 106      57.390  50.410  47.860  1.00  0.00           C  
ATOM   1476  HN  LEU A 106      55.290  48.060  45.540  1.00  0.00           H  
ATOM   1477  HA  LEU A 106      55.560  48.260  48.360  1.00  0.00           H  
ATOM   1478  HB1 LEU A 106      54.480  50.700  48.040  1.00  0.00           H  
ATOM   1479  HB2 LEU A 106      54.110  50.080  46.430  1.00  0.00           H  
ATOM   1480  HG  LEU A 106      56.580  49.710  46.040  1.00  0.00           H  
ATOM   1481 HD11 LEU A 106      57.080  52.070  45.740  1.00  0.00           H  
ATOM   1482 HD12 LEU A 106      55.260  51.880  45.510  1.00  0.00           H  
ATOM   1483 HD13 LEU A 106      55.930  52.570  46.930  1.00  0.00           H  
ATOM   1484 HD21 LEU A 106      57.770  49.410  48.150  1.00  0.00           H  
ATOM   1485 HD22 LEU A 106      58.220  51.110  47.600  1.00  0.00           H  
ATOM   1486 HD23 LEU A 106      57.050  50.810  48.850  1.00  0.00           H  
ATOM   1487  N   SER A 107      52.520  47.540  47.440  1.00  0.00           N  
ATOM   1488  CA  SER A 107      51.220  47.010  48.010  1.00  0.00           C  
ATOM   1489  C   SER A 107      51.400  45.730  48.790  1.00  0.00           C  
ATOM   1490  O   SER A 107      50.770  45.570  49.810  1.00  0.00           O  
ATOM   1491  CB  SER A 107      50.160  46.760  46.960  1.00  0.00           C  
ATOM   1492  OG  SER A 107      50.570  45.780  45.960  1.00  0.00           O  
ATOM   1493  HN  SER A 107      52.590  47.500  46.450  1.00  0.00           H  
ATOM   1494  HA  SER A 107      50.750  47.710  48.680  1.00  0.00           H  
ATOM   1495  HB1 SER A 107      50.050  47.800  46.590  1.00  0.00           H  
ATOM   1496  HB2 SER A 107      49.250  46.420  47.490  1.00  0.00           H  
ATOM   1497  HG1 SER A 107      51.230  46.160  45.360  1.00  0.00           H  
ATOM   1498  N   SER A 108      52.240  44.790  48.230  1.00  0.00           N  
ATOM   1499  CA  SER A 108      52.700  43.580  49.000  1.00  0.00           C  
ATOM   1500  C   SER A 108      53.550  43.910  50.230  1.00  0.00           C  
ATOM   1501  O   SER A 108      53.570  43.300  51.270  1.00  0.00           O  
ATOM   1502  CB  SER A 108      53.530  42.480  48.260  1.00  0.00           C  
ATOM   1503  OG  SER A 108      52.840  42.030  47.110  1.00  0.00           O  
ATOM   1504  HN  SER A 108      52.550  44.930  47.290  1.00  0.00           H  
ATOM   1505  HA  SER A 108      51.750  43.200  49.360  1.00  0.00           H  
ATOM   1506  HB1 SER A 108      53.810  41.620  48.890  1.00  0.00           H  
ATOM   1507  HB2 SER A 108      54.490  42.900  47.880  1.00  0.00           H  
ATOM   1508  HG1 SER A 108      52.710  42.830  46.600  1.00  0.00           H  
ATOM   1509  N   ALA A 109      54.350  45.010  50.160  1.00  0.00           N  
ATOM   1510  CA  ALA A 109      54.980  45.540  51.310  1.00  0.00           C  
ATOM   1511  C   ALA A 109      53.990  46.100  52.370  1.00  0.00           C  
ATOM   1512  O   ALA A 109      54.100  45.720  53.560  1.00  0.00           O  
ATOM   1513  CB  ALA A 109      56.080  46.550  50.890  1.00  0.00           C  
ATOM   1514  HN  ALA A 109      54.490  45.540  49.340  1.00  0.00           H  
ATOM   1515  HA  ALA A 109      55.520  44.710  51.710  1.00  0.00           H  
ATOM   1516  HB1 ALA A 109      56.680  46.890  51.770  1.00  0.00           H  
ATOM   1517  HB2 ALA A 109      56.740  46.080  50.150  1.00  0.00           H  
ATOM   1518  HB3 ALA A 109      55.650  47.460  50.430  1.00  0.00           H  
ATOM   1519  N   SER A 110      52.900  46.840  51.980  1.00  0.00           N  
ATOM   1520  CA  SER A 110      51.800  47.150  52.900  1.00  0.00           C  
ATOM   1521  C   SER A 110      51.090  45.980  53.420  1.00  0.00           C  
ATOM   1522  O   SER A 110      50.810  45.930  54.620  1.00  0.00           O  
ATOM   1523  CB  SER A 110      50.840  48.240  52.130  1.00  0.00           C  
ATOM   1524  OG  SER A 110      49.770  48.760  52.920  1.00  0.00           O  
ATOM   1525  HN  SER A 110      52.880  47.110  51.020  1.00  0.00           H  
ATOM   1526  HA  SER A 110      52.240  47.720  53.700  1.00  0.00           H  
ATOM   1527  HB1 SER A 110      50.420  47.730  51.230  1.00  0.00           H  
ATOM   1528  HB2 SER A 110      51.480  49.070  51.780  1.00  0.00           H  
ATOM   1529  HG1 SER A 110      49.860  49.710  52.810  1.00  0.00           H  
ATOM   1530  N   ILE A 111      50.720  44.980  52.560  1.00  0.00           N  
ATOM   1531  CA  ILE A 111      50.280  43.720  53.160  1.00  0.00           C  
ATOM   1532  C   ILE A 111      51.220  43.030  54.160  1.00  0.00           C  
ATOM   1533  O   ILE A 111      50.840  42.520  55.190  1.00  0.00           O  
ATOM   1534  CB  ILE A 111      49.960  42.710  52.040  1.00  0.00           C  
ATOM   1535  CG1 ILE A 111      48.730  43.180  51.200  1.00  0.00           C  
ATOM   1536  CG2 ILE A 111      49.680  41.260  52.540  1.00  0.00           C  
ATOM   1537  CD  ILE A 111      48.670  42.470  49.890  1.00  0.00           C  
ATOM   1538  HN  ILE A 111      50.700  44.910  51.570  1.00  0.00           H  
ATOM   1539  HA  ILE A 111      49.410  44.010  53.730  1.00  0.00           H  
ATOM   1540  HB  ILE A 111      50.880  42.750  51.410  1.00  0.00           H  
ATOM   1541 HG11 ILE A 111      48.640  44.250  50.930  1.00  0.00           H  
ATOM   1542 HG12 ILE A 111      47.820  43.040  51.800  1.00  0.00           H  
ATOM   1543 HG21 ILE A 111      49.580  40.500  51.730  1.00  0.00           H  
ATOM   1544 HG22 ILE A 111      50.590  40.880  53.050  1.00  0.00           H  
ATOM   1545 HG23 ILE A 111      48.780  41.230  53.190  1.00  0.00           H  
ATOM   1546  HD1 ILE A 111      48.830  41.380  50.000  1.00  0.00           H  
ATOM   1547  HD2 ILE A 111      47.710  42.630  49.340  1.00  0.00           H  
ATOM   1548  HD3 ILE A 111      49.530  42.870  49.310  1.00  0.00           H  
ATOM   1549  N   PHE A 112      52.560  42.990  53.870  1.00  0.00           N  
ATOM   1550  CA  PHE A 112      53.540  42.440  54.830  1.00  0.00           C  
ATOM   1551  C   PHE A 112      53.640  43.170  56.150  1.00  0.00           C  
ATOM   1552  O   PHE A 112      53.410  42.470  57.150  1.00  0.00           O  
ATOM   1553  CB  PHE A 112      54.980  42.270  54.220  1.00  0.00           C  
ATOM   1554  CG  PHE A 112      55.200  41.100  53.310  1.00  0.00           C  
ATOM   1555  CD1 PHE A 112      56.400  40.380  53.310  1.00  0.00           C  
ATOM   1556  CD2 PHE A 112      54.190  40.580  52.450  1.00  0.00           C  
ATOM   1557  CE1 PHE A 112      56.710  39.400  52.370  1.00  0.00           C  
ATOM   1558  CE2 PHE A 112      54.510  39.530  51.500  1.00  0.00           C  
ATOM   1559  CZ  PHE A 112      55.730  38.900  51.510  1.00  0.00           C  
ATOM   1560  HN  PHE A 112      53.000  43.470  53.120  1.00  0.00           H  
ATOM   1561  HA  PHE A 112      53.000  41.530  55.080  1.00  0.00           H  
ATOM   1562  HB1 PHE A 112      55.720  42.190  55.040  1.00  0.00           H  
ATOM   1563  HB2 PHE A 112      55.070  43.240  53.690  1.00  0.00           H  
ATOM   1564  HD1 PHE A 112      57.090  40.720  54.070  1.00  0.00           H  
ATOM   1565  HD2 PHE A 112      53.220  41.040  52.310  1.00  0.00           H  
ATOM   1566  HE1 PHE A 112      57.710  39.020  52.210  1.00  0.00           H  
ATOM   1567  HE2 PHE A 112      53.760  39.240  50.780  1.00  0.00           H  
ATOM   1568  HZ  PHE A 112      55.940  38.280  50.640  1.00  0.00           H  
ATOM   1569  N   HISDA 113      53.750  44.530  56.220  1.00  0.00           N  
ATOM   1570  CA  HISDA 113      53.770  45.400  57.400  1.00  0.00           C  
ATOM   1571  C   HISDA 113      52.540  45.260  58.150  1.00  0.00           C  
ATOM   1572  O   HISDA 113      52.590  45.230  59.400  1.00  0.00           O  
ATOM   1573  CB  HISDA 113      53.960  46.850  57.140  1.00  0.00           C  
ATOM   1574  CG  HISDA 113      55.360  47.240  56.680  1.00  0.00           C  
ATOM   1575  CD2 HISDA 113      56.390  47.790  57.390  1.00  0.00           C  
ATOM   1576  ND1 HISDA 113      55.770  47.180  55.350  1.00  0.00           N  
ATOM   1577  CE1 HISDA 113      57.040  47.700  55.290  1.00  0.00           C  
ATOM   1578  NE2 HISDA 113      57.450  48.040  56.480  1.00  0.00           N  
ATOM   1579  HN  HISDA 113      53.940  45.050  55.400  1.00  0.00           H  
ATOM   1580  HA  HISDA 113      54.520  45.060  58.100  1.00  0.00           H  
ATOM   1581  HB1 HISDA 113      53.950  47.410  58.090  1.00  0.00           H  
ATOM   1582  HB2 HISDA 113      53.180  47.250  56.460  1.00  0.00           H  
ATOM   1583  HD1 HISDA 113      55.140  47.060  54.580  1.00  0.00           H  
ATOM   1584  HD2 HISDA 113      56.430  47.880  58.470  1.00  0.00           H  
ATOM   1585  HE1 HISDA 113      57.620  47.760  54.380  1.00  0.00           H  
ATOM   1586  N   LEU A 114      51.400  45.150  57.460  1.00  0.00           N  
ATOM   1587  CA  LEU A 114      50.110  44.770  58.120  1.00  0.00           C  
ATOM   1588  C   LEU A 114      50.040  43.420  58.670  1.00  0.00           C  
ATOM   1589  O   LEU A 114      49.330  43.170  59.690  1.00  0.00           O  
ATOM   1590  CB  LEU A 114      48.900  45.040  57.190  1.00  0.00           C  
ATOM   1591  CG  LEU A 114      47.470  44.480  57.540  1.00  0.00           C  
ATOM   1592  CD1 LEU A 114      46.250  45.280  56.900  1.00  0.00           C  
ATOM   1593  CD2 LEU A 114      47.210  43.070  56.980  1.00  0.00           C  
ATOM   1594  HN  LEU A 114      51.420  45.470  56.530  1.00  0.00           H  
ATOM   1595  HA  LEU A 114      50.080  45.430  58.970  1.00  0.00           H  
ATOM   1596  HB1 LEU A 114      49.170  44.900  56.120  1.00  0.00           H  
ATOM   1597  HB2 LEU A 114      48.740  46.150  57.270  1.00  0.00           H  
ATOM   1598  HG  LEU A 114      47.340  44.440  58.640  1.00  0.00           H  
ATOM   1599 HD11 LEU A 114      46.320  46.330  57.280  1.00  0.00           H  
ATOM   1600 HD12 LEU A 114      46.460  45.360  55.810  1.00  0.00           H  
ATOM   1601 HD13 LEU A 114      45.270  44.780  57.040  1.00  0.00           H  
ATOM   1602 HD21 LEU A 114      47.990  42.400  57.430  1.00  0.00           H  
ATOM   1603 HD22 LEU A 114      46.220  42.710  57.310  1.00  0.00           H  
ATOM   1604 HD23 LEU A 114      47.360  43.120  55.880  1.00  0.00           H  
ATOM   1605  N   SER A 115      50.600  42.390  58.070  1.00  0.00           N  
ATOM   1606  CA  SER A 115      50.670  41.010  58.550  1.00  0.00           C  
ATOM   1607  C   SER A 115      51.500  40.890  59.890  1.00  0.00           C  
ATOM   1608  O   SER A 115      51.100  40.120  60.730  1.00  0.00           O  
ATOM   1609  CB  SER A 115      51.230  40.030  57.450  1.00  0.00           C  
ATOM   1610  OG  SER A 115      50.320  39.910  56.300  1.00  0.00           O  
ATOM   1611  HN  SER A 115      50.970  42.490  57.150  1.00  0.00           H  
ATOM   1612  HA  SER A 115      49.640  40.740  58.740  1.00  0.00           H  
ATOM   1613  HB1 SER A 115      51.260  39.060  57.960  1.00  0.00           H  
ATOM   1614  HB2 SER A 115      52.210  40.340  57.040  1.00  0.00           H  
ATOM   1615  HG1 SER A 115      50.260  40.800  55.960  1.00  0.00           H  
ATOM   1616  N   PHE A 116      52.580  41.640  60.020  1.00  0.00           N  
ATOM   1617  CA  PHE A 116      53.430  41.760  61.140  1.00  0.00           C  
ATOM   1618  C   PHE A 116      52.910  42.360  62.430  1.00  0.00           C  
ATOM   1619  O   PHE A 116      53.400  42.070  63.540  1.00  0.00           O  
ATOM   1620  CB  PHE A 116      54.670  42.530  60.670  1.00  0.00           C  
ATOM   1621  CG  PHE A 116      55.620  41.710  59.810  1.00  0.00           C  
ATOM   1622  CD1 PHE A 116      56.250  40.610  60.380  1.00  0.00           C  
ATOM   1623  CD2 PHE A 116      56.030  42.140  58.560  1.00  0.00           C  
ATOM   1624  CE1 PHE A 116      57.390  40.050  59.750  1.00  0.00           C  
ATOM   1625  CE2 PHE A 116      57.090  41.590  57.880  1.00  0.00           C  
ATOM   1626  CZ  PHE A 116      57.920  40.660  58.580  1.00  0.00           C  
ATOM   1627  HN  PHE A 116      52.890  42.260  59.300  1.00  0.00           H  
ATOM   1628  HA  PHE A 116      53.680  40.740  61.400  1.00  0.00           H  
ATOM   1629  HB1 PHE A 116      55.340  42.830  61.510  1.00  0.00           H  
ATOM   1630  HB2 PHE A 116      54.270  43.400  60.110  1.00  0.00           H  
ATOM   1631  HD1 PHE A 116      55.920  40.120  61.290  1.00  0.00           H  
ATOM   1632  HD2 PHE A 116      55.660  43.110  58.270  1.00  0.00           H  
ATOM   1633  HE1 PHE A 116      57.920  39.140  60.050  1.00  0.00           H  
ATOM   1634  HE2 PHE A 116      57.540  42.050  57.010  1.00  0.00           H  
ATOM   1635  HZ  PHE A 116      58.820  40.310  58.080  1.00  0.00           H  
ATOM   1636  N   ILE A 117      51.890  43.260  62.360  1.00  0.00           N  
ATOM   1637  CA  ILE A 117      51.170  43.920  63.460  1.00  0.00           C  
ATOM   1638  C   ILE A 117      50.520  42.850  64.330  1.00  0.00           C  
ATOM   1639  O   ILE A 117      50.460  42.950  65.540  1.00  0.00           O  
ATOM   1640  CB  ILE A 117      50.180  45.050  63.070  1.00  0.00           C  
ATOM   1641  CG1 ILE A 117      50.770  46.120  62.140  1.00  0.00           C  
ATOM   1642  CG2 ILE A 117      49.540  45.780  64.320  1.00  0.00           C  
ATOM   1643  CD  ILE A 117      52.070  46.770  62.630  1.00  0.00           C  
ATOM   1644  HN  ILE A 117      51.770  43.630  61.440  1.00  0.00           H  
ATOM   1645  HA  ILE A 117      51.940  44.450  64.010  1.00  0.00           H  
ATOM   1646  HB  ILE A 117      49.350  44.620  62.480  1.00  0.00           H  
ATOM   1647 HG11 ILE A 117      49.970  46.840  61.860  1.00  0.00           H  
ATOM   1648 HG12 ILE A 117      51.080  45.630  61.190  1.00  0.00           H  
ATOM   1649 HG21 ILE A 117      48.670  45.240  64.760  1.00  0.00           H  
ATOM   1650 HG22 ILE A 117      50.320  45.950  65.090  1.00  0.00           H  
ATOM   1651 HG23 ILE A 117      49.140  46.780  64.090  1.00  0.00           H  
ATOM   1652  HD1 ILE A 117      52.840  46.000  62.890  1.00  0.00           H  
ATOM   1653  HD2 ILE A 117      52.490  47.450  61.860  1.00  0.00           H  
ATOM   1654  HD3 ILE A 117      51.940  47.280  63.610  1.00  0.00           H  
ATOM   1655  N   SER A 118      50.170  41.640  63.770  1.00  0.00           N  
ATOM   1656  CA  SER A 118      49.670  40.530  64.550  1.00  0.00           C  
ATOM   1657  C   SER A 118      50.720  40.110  65.610  1.00  0.00           C  
ATOM   1658  O   SER A 118      50.430  39.990  66.820  1.00  0.00           O  
ATOM   1659  CB  SER A 118      49.270  39.400  63.650  1.00  0.00           C  
ATOM   1660  OG  SER A 118      50.370  38.860  62.890  1.00  0.00           O  
ATOM   1661  HN  SER A 118      50.290  41.500  62.790  1.00  0.00           H  
ATOM   1662  HA  SER A 118      48.810  40.830  65.130  1.00  0.00           H  
ATOM   1663  HB1 SER A 118      48.430  39.690  62.990  1.00  0.00           H  
ATOM   1664  HB2 SER A 118      48.970  38.500  64.230  1.00  0.00           H  
ATOM   1665  HG1 SER A 118      50.430  39.260  62.020  1.00  0.00           H  
ATOM   1666  N   ILE A 119      51.980  39.990  65.230  1.00  0.00           N  
ATOM   1667  CA  ILE A 119      53.050  39.520  66.070  1.00  0.00           C  
ATOM   1668  C   ILE A 119      53.340  40.480  67.320  1.00  0.00           C  
ATOM   1669  O   ILE A 119      53.620  40.070  68.480  1.00  0.00           O  
ATOM   1670  CB  ILE A 119      54.380  39.390  65.270  1.00  0.00           C  
ATOM   1671  CG1 ILE A 119      54.100  38.770  63.850  1.00  0.00           C  
ATOM   1672  CG2 ILE A 119      55.410  38.550  66.160  1.00  0.00           C  
ATOM   1673  CD  ILE A 119      53.560  37.360  63.780  1.00  0.00           C  
ATOM   1674  HN  ILE A 119      52.250  40.360  64.340  1.00  0.00           H  
ATOM   1675  HA  ILE A 119      52.740  38.620  66.560  1.00  0.00           H  
ATOM   1676  HB  ILE A 119      54.900  40.330  64.990  1.00  0.00           H  
ATOM   1677 HG11 ILE A 119      55.060  38.880  63.300  1.00  0.00           H  
ATOM   1678 HG12 ILE A 119      53.400  39.420  63.270  1.00  0.00           H  
ATOM   1679 HG21 ILE A 119      56.290  38.410  65.510  1.00  0.00           H  
ATOM   1680 HG22 ILE A 119      55.690  38.910  67.170  1.00  0.00           H  
ATOM   1681 HG23 ILE A 119      54.920  37.540  66.160  1.00  0.00           H  
ATOM   1682  HD1 ILE A 119      54.120  36.750  64.520  1.00  0.00           H  
ATOM   1683  HD2 ILE A 119      52.500  37.210  64.090  1.00  0.00           H  
ATOM   1684  HD3 ILE A 119      53.640  36.940  62.740  1.00  0.00           H  
ATOM   1685  N   ASP A 120      53.240  41.790  67.080  1.00  0.00           N  
ATOM   1686  CA  ASP A 120      53.340  42.890  67.940  1.00  0.00           C  
ATOM   1687  C   ASP A 120      52.200  42.940  68.990  1.00  0.00           C  
ATOM   1688  O   ASP A 120      52.460  43.020  70.250  1.00  0.00           O  
ATOM   1689  CB  ASP A 120      53.360  44.100  66.990  1.00  0.00           C  
ATOM   1690  CG  ASP A 120      53.330  45.480  67.590  1.00  0.00           C  
ATOM   1691  OD1 ASP A 120      52.300  45.910  68.140  1.00  0.00           O  
ATOM   1692  OD2 ASP A 120      54.400  46.190  67.520  1.00  0.00           O1-
ATOM   1693  HN  ASP A 120      53.010  42.000  66.140  1.00  0.00           H  
ATOM   1694  HA  ASP A 120      54.280  42.880  68.460  1.00  0.00           H  
ATOM   1695  HB1 ASP A 120      52.580  44.070  66.210  1.00  0.00           H  
ATOM   1696  HB2 ASP A 120      54.260  43.950  66.360  1.00  0.00           H  
ATOM   1697  N   ARG A 121      50.940  42.670  68.560  1.00  0.00           N  
ATOM   1698  CA  ARG A 121      49.730  42.500  69.380  1.00  0.00           C  
ATOM   1699  C   ARG A 121      49.800  41.240  70.260  1.00  0.00           C  
ATOM   1700  O   ARG A 121      49.270  41.210  71.380  1.00  0.00           O  
ATOM   1701  CB  ARG A 121      48.380  42.530  68.620  1.00  0.00           C  
ATOM   1702  CG  ARG A 121      48.130  43.890  68.050  1.00  0.00           C  
ATOM   1703  CD  ARG A 121      48.180  45.160  68.980  1.00  0.00           C  
ATOM   1704  NE  ARG A 121      49.540  45.510  69.450  1.00  0.00           N  
ATOM   1705  CZ  ARG A 121      49.820  46.480  70.310  1.00  0.00           C  
ATOM   1706  NH1 ARG A 121      48.840  47.120  70.940  1.00  0.00           N1+
ATOM   1707  NH2 ARG A 121      51.080  46.740  70.600  1.00  0.00           N  
ATOM   1708  HN  ARG A 121      50.810  42.490  67.580  1.00  0.00           H  
ATOM   1709  HA  ARG A 121      49.790  43.330  70.080  1.00  0.00           H  
ATOM   1710  HB1 ARG A 121      47.540  42.440  69.330  1.00  0.00           H  
ATOM   1711  HB2 ARG A 121      48.390  41.760  67.830  1.00  0.00           H  
ATOM   1712  HG1 ARG A 121      47.120  43.870  67.600  1.00  0.00           H  
ATOM   1713  HG2 ARG A 121      48.790  44.090  67.180  1.00  0.00           H  
ATOM   1714  HD1 ARG A 121      47.530  44.970  69.850  1.00  0.00           H  
ATOM   1715  HD2 ARG A 121      47.890  46.040  68.360  1.00  0.00           H  
ATOM   1716  HE  ARG A 121      50.370  45.270  68.940  1.00  0.00           H  
ATOM   1717 HH11 ARG A 121      47.920  46.740  70.890  1.00  0.00           H  
ATOM   1718 HH12 ARG A 121      49.050  47.940  71.470  1.00  0.00           H  
ATOM   1719 HH21 ARG A 121      51.690  46.380  69.900  1.00  0.00           H  
ATOM   1720 HH22 ARG A 121      51.290  47.550  71.150  1.00  0.00           H  
ATOM   1721  N   TYR A 122      50.360  40.140  69.690  1.00  0.00           N  
ATOM   1722  CA  TYR A 122      50.420  38.830  70.370  1.00  0.00           C  
ATOM   1723  C   TYR A 122      51.300  38.900  71.680  1.00  0.00           C  
ATOM   1724  O   TYR A 122      50.870  38.610  72.780  1.00  0.00           O  
ATOM   1725  CB  TYR A 122      51.080  37.800  69.310  1.00  0.00           C  
ATOM   1726  CG  TYR A 122      51.540  36.460  70.010  1.00  0.00           C  
ATOM   1727  CD1 TYR A 122      50.600  35.580  70.590  1.00  0.00           C  
ATOM   1728  CD2 TYR A 122      52.870  36.210  70.360  1.00  0.00           C  
ATOM   1729  CE1 TYR A 122      50.920  34.400  71.320  1.00  0.00           C  
ATOM   1730  CE2 TYR A 122      53.230  35.020  71.070  1.00  0.00           C  
ATOM   1731  CZ  TYR A 122      52.290  34.140  71.550  1.00  0.00           C  
ATOM   1732  OH  TYR A 122      52.640  33.140  72.480  1.00  0.00           O  
ATOM   1733  HN  TYR A 122      50.850  40.180  68.820  1.00  0.00           H  
ATOM   1734  HA  TYR A 122      49.420  38.660  70.730  1.00  0.00           H  
ATOM   1735  HB1 TYR A 122      51.930  38.390  68.900  1.00  0.00           H  
ATOM   1736  HB2 TYR A 122      50.400  37.560  68.460  1.00  0.00           H  
ATOM   1737  HD1 TYR A 122      49.570  35.890  70.540  1.00  0.00           H  
ATOM   1738  HD2 TYR A 122      53.630  36.910  70.040  1.00  0.00           H  
ATOM   1739  HE1 TYR A 122      50.060  33.870  71.700  1.00  0.00           H  
ATOM   1740  HE2 TYR A 122      54.250  34.870  71.370  1.00  0.00           H  
ATOM   1741  HH  TYR A 122      51.850  32.630  72.700  1.00  0.00           H  
ATOM   1742  N   TYR A 123      52.500  39.500  71.480  1.00  0.00           N  
ATOM   1743  CA  TYR A 123      53.400  39.880  72.590  1.00  0.00           C  
ATOM   1744  C   TYR A 123      52.820  40.920  73.610  1.00  0.00           C  
ATOM   1745  O   TYR A 123      52.900  40.700  74.820  1.00  0.00           O  
ATOM   1746  CB  TYR A 123      54.780  40.420  72.050  1.00  0.00           C  
ATOM   1747  CG  TYR A 123      55.650  39.280  71.420  1.00  0.00           C  
ATOM   1748  CD1 TYR A 123      55.770  37.980  71.990  1.00  0.00           C  
ATOM   1749  CD2 TYR A 123      56.310  39.490  70.210  1.00  0.00           C  
ATOM   1750  CE1 TYR A 123      56.550  37.040  71.460  1.00  0.00           C  
ATOM   1751  CE2 TYR A 123      57.050  38.480  69.610  1.00  0.00           C  
ATOM   1752  CZ  TYR A 123      57.180  37.240  70.210  1.00  0.00           C  
ATOM   1753  OH  TYR A 123      57.740  36.190  69.510  1.00  0.00           O  
ATOM   1754  HN  TYR A 123      52.820  39.850  70.600  1.00  0.00           H  
ATOM   1755  HA  TYR A 123      53.500  38.990  73.200  1.00  0.00           H  
ATOM   1756  HB1 TYR A 123      55.280  40.850  72.960  1.00  0.00           H  
ATOM   1757  HB2 TYR A 123      54.490  41.290  71.440  1.00  0.00           H  
ATOM   1758  HD1 TYR A 123      55.180  37.870  72.890  1.00  0.00           H  
ATOM   1759  HD2 TYR A 123      56.290  40.520  69.870  1.00  0.00           H  
ATOM   1760  HE1 TYR A 123      56.570  36.050  71.890  1.00  0.00           H  
ATOM   1761  HE2 TYR A 123      57.500  38.630  68.640  1.00  0.00           H  
ATOM   1762  HH  TYR A 123      57.920  35.420  70.060  1.00  0.00           H  
ATOM   1763  N   ALA A 124      52.110  41.920  73.170  1.00  0.00           N  
ATOM   1764  CA  ALA A 124      51.580  42.930  73.960  1.00  0.00           C  
ATOM   1765  C   ALA A 124      50.340  42.570  74.730  1.00  0.00           C  
ATOM   1766  O   ALA A 124      50.070  43.130  75.770  1.00  0.00           O  
ATOM   1767  CB  ALA A 124      51.320  44.130  72.940  1.00  0.00           C  
ATOM   1768  HN  ALA A 124      52.170  42.090  72.180  1.00  0.00           H  
ATOM   1769  HA  ALA A 124      52.270  43.230  74.740  1.00  0.00           H  
ATOM   1770  HB1 ALA A 124      50.700  43.700  72.140  1.00  0.00           H  
ATOM   1771  HB2 ALA A 124      50.780  44.920  73.520  1.00  0.00           H  
ATOM   1772  HB3 ALA A 124      52.210  44.660  72.530  1.00  0.00           H  
ATOM   1773  N   VAL A 125      49.550  41.520  74.280  1.00  0.00           N  
ATOM   1774  CA  VAL A 125      48.390  41.020  75.050  1.00  0.00           C  
ATOM   1775  C   VAL A 125      48.850  40.230  76.310  1.00  0.00           C  
ATOM   1776  O   VAL A 125      48.250  40.350  77.370  1.00  0.00           O  
ATOM   1777  CB  VAL A 125      47.520  40.240  74.080  1.00  0.00           C  
ATOM   1778  CG1 VAL A 125      46.470  39.310  74.870  1.00  0.00           C  
ATOM   1779  CG2 VAL A 125      46.610  41.260  73.320  1.00  0.00           C  
ATOM   1780  HN  VAL A 125      49.670  41.060  73.400  1.00  0.00           H  
ATOM   1781  HA  VAL A 125      47.890  41.950  75.260  1.00  0.00           H  
ATOM   1782  HB  VAL A 125      48.120  39.480  73.550  1.00  0.00           H  
ATOM   1783 HG11 VAL A 125      46.060  39.870  75.740  1.00  0.00           H  
ATOM   1784 HG12 VAL A 125      45.540  39.060  74.310  1.00  0.00           H  
ATOM   1785 HG13 VAL A 125      47.000  38.360  75.090  1.00  0.00           H  
ATOM   1786 HG21 VAL A 125      45.890  41.830  73.930  1.00  0.00           H  
ATOM   1787 HG22 VAL A 125      47.200  42.140  72.960  1.00  0.00           H  
ATOM   1788 HG23 VAL A 125      46.020  40.760  72.520  1.00  0.00           H  
ATOM   1789  N   CYS A 126      49.930  39.500  76.080  1.00  0.00           N  
ATOM   1790  CA  CYS A 126      50.660  38.650  76.970  1.00  0.00           C  
ATOM   1791  C   CYS A 126      51.330  39.440  78.030  1.00  0.00           C  
ATOM   1792  O   CYS A 126      51.210  39.060  79.200  1.00  0.00           O  
ATOM   1793  CB  CYS A 126      51.760  37.760  76.320  1.00  0.00           C  
ATOM   1794  SG  CYS A 126      50.970  36.420  75.300  1.00  0.00           S  
ATOM   1795  HN  CYS A 126      50.300  39.540  75.150  1.00  0.00           H  
ATOM   1796  HA  CYS A 126      49.970  37.930  77.380  1.00  0.00           H  
ATOM   1797  HB1 CYS A 126      52.410  37.310  77.110  1.00  0.00           H  
ATOM   1798  HB2 CYS A 126      52.430  38.400  75.720  1.00  0.00           H  
ATOM   1799  HG1 CYS A 126      51.080  37.250  74.270  1.00  0.00           H  
ATOM   1800  N   ASP A 127      51.940  40.640  77.710  1.00  0.00           N  
ATOM   1801  CA  ASP A 127      52.680  41.390  78.690  1.00  0.00           C  
ATOM   1802  C   ASP A 127      53.270  42.630  77.890  1.00  0.00           C  
ATOM   1803  O   ASP A 127      53.820  42.380  76.850  1.00  0.00           O  
ATOM   1804  CB  ASP A 127      53.800  40.520  79.350  1.00  0.00           C  
ATOM   1805  CG  ASP A 127      54.890  41.210  80.200  1.00  0.00           C  
ATOM   1806  OD1 ASP A 127      55.930  40.590  80.420  1.00  0.00           O  
ATOM   1807  OD2 ASP A 127      54.730  42.370  80.690  1.00  0.00           O1-
ATOM   1808  HN  ASP A 127      52.020  41.060  76.800  1.00  0.00           H  
ATOM   1809  HA  ASP A 127      52.050  41.720  79.510  1.00  0.00           H  
ATOM   1810  HB1 ASP A 127      54.430  40.150  78.510  1.00  0.00           H  
ATOM   1811  HB2 ASP A 127      53.360  39.650  79.880  1.00  0.00           H  
ATOM   1812  N   PRO A 128      53.050  43.890  78.220  1.00  0.00           N  
ATOM   1813  CA  PRO A 128      53.630  45.000  77.500  1.00  0.00           C  
ATOM   1814  C   PRO A 128      55.030  45.330  77.850  1.00  0.00           C  
ATOM   1815  O   PRO A 128      55.670  46.180  77.260  1.00  0.00           O  
ATOM   1816  CB  PRO A 128      52.700  46.120  77.850  1.00  0.00           C  
ATOM   1817  CG  PRO A 128      52.030  45.850  79.280  1.00  0.00           C  
ATOM   1818  CD  PRO A 128      52.060  44.330  79.230  1.00  0.00           C  
ATOM   1819  HA  PRO A 128      53.650  44.800  76.440  1.00  0.00           H  
ATOM   1820  HB1 PRO A 128      51.780  46.080  77.230  1.00  0.00           H  
ATOM   1821  HB2 PRO A 128      53.230  47.100  77.880  1.00  0.00           H  
ATOM   1822  HG1 PRO A 128      51.000  46.260  79.280  1.00  0.00           H  
ATOM   1823  HG2 PRO A 128      52.620  46.360  80.070  1.00  0.00           H  
ATOM   1824  HD1 PRO A 128      51.030  43.990  78.960  1.00  0.00           H  
ATOM   1825  HD2 PRO A 128      52.290  43.890  80.210  1.00  0.00           H  
ATOM   1826  N   LEU A 129      55.710  44.590  78.720  1.00  0.00           N  
ATOM   1827  CA  LEU A 129      57.080  44.690  78.990  1.00  0.00           C  
ATOM   1828  C   LEU A 129      57.860  43.750  78.100  1.00  0.00           C  
ATOM   1829  O   LEU A 129      58.770  44.110  77.310  1.00  0.00           O  
ATOM   1830  CB  LEU A 129      57.350  44.460  80.450  1.00  0.00           C  
ATOM   1831  CG  LEU A 129      58.760  44.300  80.930  1.00  0.00           C  
ATOM   1832  CD1 LEU A 129      59.520  45.660  80.820  1.00  0.00           C  
ATOM   1833  CD2 LEU A 129      58.810  43.740  82.410  1.00  0.00           C  
ATOM   1834  HN  LEU A 129      55.260  43.790  79.130  1.00  0.00           H  
ATOM   1835  HA  LEU A 129      57.530  45.630  78.700  1.00  0.00           H  
ATOM   1836  HB1 LEU A 129      56.840  43.480  80.640  1.00  0.00           H  
ATOM   1837  HB2 LEU A 129      56.810  45.260  80.990  1.00  0.00           H  
ATOM   1838  HG  LEU A 129      59.260  43.500  80.320  1.00  0.00           H  
ATOM   1839 HD11 LEU A 129      59.680  46.020  79.780  1.00  0.00           H  
ATOM   1840 HD12 LEU A 129      59.010  46.460  81.380  1.00  0.00           H  
ATOM   1841 HD13 LEU A 129      60.480  45.410  81.330  1.00  0.00           H  
ATOM   1842 HD21 LEU A 129      58.300  42.780  82.620  1.00  0.00           H  
ATOM   1843 HD22 LEU A 129      59.880  43.660  82.700  1.00  0.00           H  
ATOM   1844 HD23 LEU A 129      58.440  44.610  83.010  1.00  0.00           H  
ATOM   1845  N   ARG A 130      57.430  42.520  78.140  1.00  0.00           N  
ATOM   1846  CA  ARG A 130      58.100  41.490  77.260  1.00  0.00           C  
ATOM   1847  C   ARG A 130      58.220  41.840  75.770  1.00  0.00           C  
ATOM   1848  O   ARG A 130      59.240  41.660  75.100  1.00  0.00           O  
ATOM   1849  CB  ARG A 130      57.450  40.030  77.580  1.00  0.00           C  
ATOM   1850  CG  ARG A 130      58.120  38.840  76.860  1.00  0.00           C  
ATOM   1851  CD  ARG A 130      57.520  37.470  77.250  1.00  0.00           C  
ATOM   1852  NE  ARG A 130      57.880  36.360  76.360  1.00  0.00           N  
ATOM   1853  CZ  ARG A 130      56.950  35.640  75.740  1.00  0.00           C  
ATOM   1854  NH1 ARG A 130      55.670  35.630  76.090  1.00  0.00           N1+
ATOM   1855  NH2 ARG A 130      57.350  34.840  74.760  1.00  0.00           N  
ATOM   1856  HN  ARG A 130      56.680  42.300  78.750  1.00  0.00           H  
ATOM   1857  HA  ARG A 130      59.150  41.530  77.530  1.00  0.00           H  
ATOM   1858  HB1 ARG A 130      56.380  40.050  77.270  1.00  0.00           H  
ATOM   1859  HB2 ARG A 130      57.470  39.840  78.690  1.00  0.00           H  
ATOM   1860  HG1 ARG A 130      59.220  38.950  77.030  1.00  0.00           H  
ATOM   1861  HG2 ARG A 130      57.870  38.940  75.780  1.00  0.00           H  
ATOM   1862  HD1 ARG A 130      56.430  37.660  77.260  1.00  0.00           H  
ATOM   1863  HD2 ARG A 130      57.810  37.180  78.290  1.00  0.00           H  
ATOM   1864  HE  ARG A 130      58.760  36.280  75.910  1.00  0.00           H  
ATOM   1865 HH11 ARG A 130      55.440  35.750  77.060  1.00  0.00           H  
ATOM   1866 HH12 ARG A 130      55.100  34.950  75.640  1.00  0.00           H  
ATOM   1867 HH21 ARG A 130      58.320  34.870  74.520  1.00  0.00           H  
ATOM   1868 HH22 ARG A 130      56.740  34.290  74.190  1.00  0.00           H  
ATOM   1869  N   TYR A 131      57.160  42.490  75.310  1.00  0.00           N  
ATOM   1870  CA  TYR A 131      56.950  43.250  74.090  1.00  0.00           C  
ATOM   1871  C   TYR A 131      58.180  43.960  73.540  1.00  0.00           C  
ATOM   1872  O   TYR A 131      58.520  43.810  72.410  1.00  0.00           O  
ATOM   1873  CB  TYR A 131      55.660  44.150  74.240  1.00  0.00           C  
ATOM   1874  CG  TYR A 131      55.290  45.030  73.080  1.00  0.00           C  
ATOM   1875  CD1 TYR A 131      55.110  44.530  71.800  1.00  0.00           C  
ATOM   1876  CD2 TYR A 131      54.860  46.310  73.320  1.00  0.00           C  
ATOM   1877  CE1 TYR A 131      54.680  45.300  70.770  1.00  0.00           C  
ATOM   1878  CE2 TYR A 131      54.470  47.170  72.260  1.00  0.00           C  
ATOM   1879  CZ  TYR A 131      54.300  46.630  70.980  1.00  0.00           C  
ATOM   1880  OH  TYR A 131      54.000  47.450  69.860  1.00  0.00           O  
ATOM   1881  HN  TYR A 131      56.390  42.610  75.940  1.00  0.00           H  
ATOM   1882  HA  TYR A 131      56.810  42.420  73.420  1.00  0.00           H  
ATOM   1883  HB1 TYR A 131      55.800  44.830  75.110  1.00  0.00           H  
ATOM   1884  HB2 TYR A 131      54.850  43.420  74.410  1.00  0.00           H  
ATOM   1885  HD1 TYR A 131      55.480  43.540  71.560  1.00  0.00           H  
ATOM   1886  HD2 TYR A 131      54.850  46.700  74.330  1.00  0.00           H  
ATOM   1887  HE1 TYR A 131      54.780  44.830  69.800  1.00  0.00           H  
ATOM   1888  HE2 TYR A 131      54.120  48.180  72.370  1.00  0.00           H  
ATOM   1889  HH  TYR A 131      54.020  46.850  69.120  1.00  0.00           H  
ATOM   1890  N   LYS A 132      58.720  44.900  74.380  1.00  0.00           N  
ATOM   1891  CA  LYS A 132      59.780  45.700  73.940  1.00  0.00           C  
ATOM   1892  C   LYS A 132      61.130  44.950  73.900  1.00  0.00           C  
ATOM   1893  O   LYS A 132      62.000  45.310  73.130  1.00  0.00           O  
ATOM   1894  CB  LYS A 132      59.950  46.940  74.890  1.00  0.00           C  
ATOM   1895  CG  LYS A 132      58.700  47.860  74.900  1.00  0.00           C  
ATOM   1896  CD  LYS A 132      58.460  48.730  73.640  1.00  0.00           C  
ATOM   1897  CE  LYS A 132      57.340  49.750  73.600  1.00  0.00           C  
ATOM   1898  NZ  LYS A 132      57.160  50.460  74.900  1.00  0.00           N1+
ATOM   1899  HN  LYS A 132      58.500  44.960  75.340  1.00  0.00           H  
ATOM   1900  HA  LYS A 132      59.580  46.030  72.940  1.00  0.00           H  
ATOM   1901  HB1 LYS A 132      60.840  47.550  74.590  1.00  0.00           H  
ATOM   1902  HB2 LYS A 132      60.160  46.610  75.920  1.00  0.00           H  
ATOM   1903  HG1 LYS A 132      58.760  48.580  75.750  1.00  0.00           H  
ATOM   1904  HG2 LYS A 132      57.790  47.230  75.070  1.00  0.00           H  
ATOM   1905  HD1 LYS A 132      59.340  49.370  73.400  1.00  0.00           H  
ATOM   1906  HD2 LYS A 132      58.300  48.020  72.800  1.00  0.00           H  
ATOM   1907  HE1 LYS A 132      56.390  49.180  73.450  1.00  0.00           H  
ATOM   1908  HE2 LYS A 132      57.500  50.470  72.790  1.00  0.00           H  
ATOM   1909  HZ1 LYS A 132      58.060  50.690  75.350  1.00  0.00           H  
ATOM   1910  HZ2 LYS A 132      56.660  51.340  74.710  1.00  0.00           H  
ATOM   1911  HZ3 LYS A 132      56.510  49.920  75.520  1.00  0.00           H  
ATOM   1912  N   ALA A 133      61.410  44.000  74.840  1.00  0.00           N  
ATOM   1913  CA  ALA A 133      62.500  43.030  74.640  1.00  0.00           C  
ATOM   1914  C   ALA A 133      62.430  42.210  73.370  1.00  0.00           C  
ATOM   1915  O   ALA A 133      63.330  42.100  72.580  1.00  0.00           O  
ATOM   1916  CB  ALA A 133      62.590  42.070  75.880  1.00  0.00           C  
ATOM   1917  HN  ALA A 133      60.820  43.820  75.630  1.00  0.00           H  
ATOM   1918  HA  ALA A 133      63.420  43.610  74.610  1.00  0.00           H  
ATOM   1919  HB1 ALA A 133      62.880  42.560  76.830  1.00  0.00           H  
ATOM   1920  HB2 ALA A 133      61.590  41.590  76.050  1.00  0.00           H  
ATOM   1921  HB3 ALA A 133      63.370  41.300  75.720  1.00  0.00           H  
ATOM   1922  N   LYS A 134      61.220  41.620  73.130  1.00  0.00           N  
ATOM   1923  CA  LYS A 134      60.800  40.810  71.990  1.00  0.00           C  
ATOM   1924  C   LYS A 134      60.870  41.600  70.680  1.00  0.00           C  
ATOM   1925  O   LYS A 134      61.420  41.130  69.700  1.00  0.00           O  
ATOM   1926  CB  LYS A 134      59.440  40.130  72.170  1.00  0.00           C  
ATOM   1927  CG  LYS A 134      59.340  38.920  73.150  1.00  0.00           C  
ATOM   1928  CD  LYS A 134      60.070  37.680  72.750  1.00  0.00           C  
ATOM   1929  CE  LYS A 134      61.530  37.560  73.030  1.00  0.00           C  
ATOM   1930  NZ  LYS A 134      61.880  36.130  73.030  1.00  0.00           N1+
ATOM   1931  HN  LYS A 134      60.490  41.690  73.800  1.00  0.00           H  
ATOM   1932  HA  LYS A 134      61.600  40.100  71.810  1.00  0.00           H  
ATOM   1933  HB1 LYS A 134      59.020  39.750  71.210  1.00  0.00           H  
ATOM   1934  HB2 LYS A 134      58.710  40.920  72.480  1.00  0.00           H  
ATOM   1935  HG1 LYS A 134      58.270  38.700  73.370  1.00  0.00           H  
ATOM   1936  HG2 LYS A 134      59.780  39.270  74.110  1.00  0.00           H  
ATOM   1937  HD1 LYS A 134      59.570  36.920  73.390  1.00  0.00           H  
ATOM   1938  HD2 LYS A 134      59.760  37.460  71.700  1.00  0.00           H  
ATOM   1939  HE1 LYS A 134      61.770  37.950  74.050  1.00  0.00           H  
ATOM   1940  HE2 LYS A 134      62.170  37.980  72.240  1.00  0.00           H  
ATOM   1941  HZ1 LYS A 134      61.970  35.790  72.060  1.00  0.00           H  
ATOM   1942  HZ2 LYS A 134      62.670  35.860  73.650  1.00  0.00           H  
ATOM   1943  HZ3 LYS A 134      61.110  35.640  73.540  1.00  0.00           H  
ATOM   1944  N   MET A 135      60.250  42.860  70.590  1.00  0.00           N  
ATOM   1945  CA  MET A 135      60.280  43.740  69.460  1.00  0.00           C  
ATOM   1946  C   MET A 135      61.330  44.820  69.630  1.00  0.00           C  
ATOM   1947  O   MET A 135      61.100  46.020  69.460  1.00  0.00           O  
ATOM   1948  CB  MET A 135      58.880  44.330  69.250  1.00  0.00           C  
ATOM   1949  CG  MET A 135      57.870  43.190  69.080  1.00  0.00           C  
ATOM   1950  SD  MET A 135      58.050  42.050  67.680  1.00  0.00           S  
ATOM   1951  CE  MET A 135      57.050  43.000  66.450  1.00  0.00           C  
ATOM   1952  HN  MET A 135      59.590  43.120  71.290  1.00  0.00           H  
ATOM   1953  HA  MET A 135      60.620  43.140  68.620  1.00  0.00           H  
ATOM   1954  HB1 MET A 135      59.020  45.040  68.410  1.00  0.00           H  
ATOM   1955  HB2 MET A 135      58.600  44.860  70.170  1.00  0.00           H  
ATOM   1956  HG1 MET A 135      56.900  43.750  69.080  1.00  0.00           H  
ATOM   1957  HG2 MET A 135      57.870  42.740  70.100  1.00  0.00           H  
ATOM   1958  HE1 MET A 135      55.960  42.860  66.620  1.00  0.00           H  
ATOM   1959  HE2 MET A 135      57.170  44.090  66.660  1.00  0.00           H  
ATOM   1960  HE3 MET A 135      57.330  42.790  65.390  1.00  0.00           H  
ATOM   1961  N   ASN A 136      62.620  44.360  69.810  1.00  0.00           N  
ATOM   1962  CA  ASN A 136      63.810  45.280  69.790  1.00  0.00           C  
ATOM   1963  C   ASN A 136      64.200  45.710  68.400  1.00  0.00           C  
ATOM   1964  O   ASN A 136      63.850  45.110  67.400  1.00  0.00           O  
ATOM   1965  CB  ASN A 136      64.990  44.530  70.520  1.00  0.00           C  
ATOM   1966  CG  ASN A 136      65.690  43.370  69.720  1.00  0.00           C  
ATOM   1967  ND2 ASN A 136      65.510  42.090  70.220  1.00  0.00           N  
ATOM   1968  OD1 ASN A 136      66.260  43.520  68.690  1.00  0.00           O  
ATOM   1969  HN  ASN A 136      62.790  43.380  69.850  1.00  0.00           H  
ATOM   1970  HA  ASN A 136      63.630  46.140  70.410  1.00  0.00           H  
ATOM   1971  HB1 ASN A 136      64.670  44.210  71.530  1.00  0.00           H  
ATOM   1972  HB2 ASN A 136      65.720  45.350  70.640  1.00  0.00           H  
ATOM   1973 HD21 ASN A 136      64.990  41.920  71.060  1.00  0.00           H  
ATOM   1974 HD22 ASN A 136      65.720  41.280  69.680  1.00  0.00           H  
ATOM   1975  N   ILE A 137      64.950  46.860  68.330  1.00  0.00           N  
ATOM   1976  CA  ILE A 137      65.250  47.520  67.030  1.00  0.00           C  
ATOM   1977  C   ILE A 137      65.860  46.600  66.000  1.00  0.00           C  
ATOM   1978  O   ILE A 137      65.470  46.610  64.810  1.00  0.00           O  
ATOM   1979  CB  ILE A 137      66.140  48.780  67.200  1.00  0.00           C  
ATOM   1980  CG1 ILE A 137      66.050  49.730  65.970  1.00  0.00           C  
ATOM   1981  CG2 ILE A 137      67.600  48.500  67.590  1.00  0.00           C  
ATOM   1982  CD  ILE A 137      66.010  51.210  66.300  1.00  0.00           C  
ATOM   1983  HN  ILE A 137      65.300  47.440  69.060  1.00  0.00           H  
ATOM   1984  HA  ILE A 137      64.260  47.850  66.740  1.00  0.00           H  
ATOM   1985  HB  ILE A 137      65.650  49.340  68.030  1.00  0.00           H  
ATOM   1986 HG11 ILE A 137      65.000  49.540  65.610  1.00  0.00           H  
ATOM   1987 HG12 ILE A 137      66.740  49.360  65.180  1.00  0.00           H  
ATOM   1988 HG21 ILE A 137      68.220  49.390  67.850  1.00  0.00           H  
ATOM   1989 HG22 ILE A 137      67.790  47.850  68.460  1.00  0.00           H  
ATOM   1990 HG23 ILE A 137      68.130  48.070  66.710  1.00  0.00           H  
ATOM   1991  HD1 ILE A 137      65.300  51.340  67.150  1.00  0.00           H  
ATOM   1992  HD2 ILE A 137      66.920  51.680  66.720  1.00  0.00           H  
ATOM   1993  HD3 ILE A 137      65.800  51.810  65.370  1.00  0.00           H  
ATOM   1994  N   LEU A 138      66.790  45.710  66.340  1.00  0.00           N  
ATOM   1995  CA  LEU A 138      67.260  44.660  65.400  1.00  0.00           C  
ATOM   1996  C   LEU A 138      66.180  43.690  64.930  1.00  0.00           C  
ATOM   1997  O   LEU A 138      66.280  43.330  63.760  1.00  0.00           O  
ATOM   1998  CB  LEU A 138      68.450  43.990  66.030  1.00  0.00           C  
ATOM   1999  CG  LEU A 138      69.200  42.910  65.210  1.00  0.00           C  
ATOM   2000  CD1 LEU A 138      69.610  43.290  63.820  1.00  0.00           C  
ATOM   2001  CD2 LEU A 138      70.290  42.350  66.120  1.00  0.00           C  
ATOM   2002  HN  LEU A 138      67.120  45.570  67.270  1.00  0.00           H  
ATOM   2003  HA  LEU A 138      67.580  45.220  64.520  1.00  0.00           H  
ATOM   2004  HB1 LEU A 138      68.070  43.430  66.920  1.00  0.00           H  
ATOM   2005  HB2 LEU A 138      69.180  44.760  66.350  1.00  0.00           H  
ATOM   2006  HG  LEU A 138      68.440  42.110  65.060  1.00  0.00           H  
ATOM   2007 HD11 LEU A 138      70.420  44.050  63.740  1.00  0.00           H  
ATOM   2008 HD12 LEU A 138      70.030  42.410  63.270  1.00  0.00           H  
ATOM   2009 HD13 LEU A 138      68.740  43.670  63.260  1.00  0.00           H  
ATOM   2010 HD21 LEU A 138      70.850  41.470  65.720  1.00  0.00           H  
ATOM   2011 HD22 LEU A 138      70.920  43.250  66.270  1.00  0.00           H  
ATOM   2012 HD23 LEU A 138      69.820  42.080  67.100  1.00  0.00           H  
ATOM   2013  N   VAL A 139      65.200  43.170  65.800  1.00  0.00           N  
ATOM   2014  CA  VAL A 139      64.090  42.420  65.300  1.00  0.00           C  
ATOM   2015  C   VAL A 139      63.230  43.110  64.320  1.00  0.00           C  
ATOM   2016  O   VAL A 139      62.850  42.590  63.220  1.00  0.00           O  
ATOM   2017  CB  VAL A 139      63.240  41.650  66.400  1.00  0.00           C  
ATOM   2018  CG1 VAL A 139      61.850  41.100  65.950  1.00  0.00           C  
ATOM   2019  CG2 VAL A 139      63.990  40.360  66.800  1.00  0.00           C  
ATOM   2020  HN  VAL A 139      65.180  43.470  66.750  1.00  0.00           H  
ATOM   2021  HA  VAL A 139      64.600  41.680  64.700  1.00  0.00           H  
ATOM   2022  HB  VAL A 139      63.050  42.390  67.200  1.00  0.00           H  
ATOM   2023 HG11 VAL A 139      61.120  41.860  65.570  1.00  0.00           H  
ATOM   2024 HG12 VAL A 139      61.980  40.340  65.140  1.00  0.00           H  
ATOM   2025 HG13 VAL A 139      61.370  40.630  66.830  1.00  0.00           H  
ATOM   2026 HG21 VAL A 139      63.480  39.890  67.670  1.00  0.00           H  
ATOM   2027 HG22 VAL A 139      63.920  39.750  65.870  1.00  0.00           H  
ATOM   2028 HG23 VAL A 139      65.080  40.530  66.910  1.00  0.00           H  
ATOM   2029  N   ILE A 140      62.950  44.360  64.700  1.00  0.00           N  
ATOM   2030  CA  ILE A 140      62.220  45.330  63.910  1.00  0.00           C  
ATOM   2031  C   ILE A 140      62.870  45.590  62.560  1.00  0.00           C  
ATOM   2032  O   ILE A 140      62.230  45.400  61.550  1.00  0.00           O  
ATOM   2033  CB  ILE A 140      61.990  46.660  64.760  1.00  0.00           C  
ATOM   2034  CG1 ILE A 140      61.010  46.360  65.960  1.00  0.00           C  
ATOM   2035  CG2 ILE A 140      61.310  47.610  63.770  1.00  0.00           C  
ATOM   2036  CD  ILE A 140      59.590  45.840  65.560  1.00  0.00           C  
ATOM   2037  HN  ILE A 140      63.370  44.870  65.440  1.00  0.00           H  
ATOM   2038  HA  ILE A 140      61.260  44.930  63.610  1.00  0.00           H  
ATOM   2039  HB  ILE A 140      63.010  46.970  65.050  1.00  0.00           H  
ATOM   2040 HG11 ILE A 140      60.950  47.390  66.390  1.00  0.00           H  
ATOM   2041 HG12 ILE A 140      61.450  45.690  66.720  1.00  0.00           H  
ATOM   2042 HG21 ILE A 140      61.980  48.040  62.980  1.00  0.00           H  
ATOM   2043 HG22 ILE A 140      60.490  47.140  63.190  1.00  0.00           H  
ATOM   2044 HG23 ILE A 140      60.730  48.380  64.330  1.00  0.00           H  
ATOM   2045  HD1 ILE A 140      59.400  46.030  64.480  1.00  0.00           H  
ATOM   2046  HD2 ILE A 140      59.560  44.740  65.670  1.00  0.00           H  
ATOM   2047  HD3 ILE A 140      58.790  46.360  66.140  1.00  0.00           H  
ATOM   2048  N   CYS A 141      64.200  45.900  62.550  1.00  0.00           N  
ATOM   2049  CA  CYS A 141      64.860  46.000  61.320  1.00  0.00           C  
ATOM   2050  C   CYS A 141      64.950  44.690  60.500  1.00  0.00           C  
ATOM   2051  O   CYS A 141      64.790  44.730  59.280  1.00  0.00           O  
ATOM   2052  CB  CYS A 141      66.300  46.620  61.610  1.00  0.00           C  
ATOM   2053  SG  CYS A 141      66.320  48.400  62.040  1.00  0.00           S  
ATOM   2054  HN  CYS A 141      64.770  45.920  63.360  1.00  0.00           H  
ATOM   2055  HA  CYS A 141      64.240  46.630  60.700  1.00  0.00           H  
ATOM   2056  HB1 CYS A 141      66.940  46.540  60.710  1.00  0.00           H  
ATOM   2057  HB2 CYS A 141      66.890  46.000  62.330  1.00  0.00           H  
ATOM   2058  HG1 CYS A 141      65.900  48.250  63.290  1.00  0.00           H  
ATOM   2059  N   VAL A 142      65.030  43.510  61.140  1.00  0.00           N  
ATOM   2060  CA  VAL A 142      64.850  42.200  60.440  1.00  0.00           C  
ATOM   2061  C   VAL A 142      63.400  41.910  59.860  1.00  0.00           C  
ATOM   2062  O   VAL A 142      63.270  41.440  58.750  1.00  0.00           O  
ATOM   2063  CB  VAL A 142      65.530  41.080  61.250  1.00  0.00           C  
ATOM   2064  CG1 VAL A 142      65.430  39.730  60.470  1.00  0.00           C  
ATOM   2065  CG2 VAL A 142      67.010  41.600  61.310  1.00  0.00           C  
ATOM   2066  HN  VAL A 142      65.200  43.480  62.120  1.00  0.00           H  
ATOM   2067  HA  VAL A 142      65.470  42.350  59.570  1.00  0.00           H  
ATOM   2068  HB  VAL A 142      65.160  41.150  62.290  1.00  0.00           H  
ATOM   2069 HG11 VAL A 142      64.390  39.350  60.500  1.00  0.00           H  
ATOM   2070 HG12 VAL A 142      65.770  39.860  59.420  1.00  0.00           H  
ATOM   2071 HG13 VAL A 142      66.070  38.960  60.950  1.00  0.00           H  
ATOM   2072 HG21 VAL A 142      67.120  42.470  61.990  1.00  0.00           H  
ATOM   2073 HG22 VAL A 142      67.740  40.780  61.490  1.00  0.00           H  
ATOM   2074 HG23 VAL A 142      67.400  41.850  60.300  1.00  0.00           H  
ATOM   2075  N   MET A 143      62.310  42.400  60.540  1.00  0.00           N  
ATOM   2076  CA  MET A 143      61.040  42.510  59.960  1.00  0.00           C  
ATOM   2077  C   MET A 143      60.900  43.510  58.770  1.00  0.00           C  
ATOM   2078  O   MET A 143      60.340  43.200  57.740  1.00  0.00           O  
ATOM   2079  CB  MET A 143      59.960  42.660  61.020  1.00  0.00           C  
ATOM   2080  CG  MET A 143      59.720  41.460  62.050  1.00  0.00           C  
ATOM   2081  SD  MET A 143      58.310  41.830  63.150  1.00  0.00           S  
ATOM   2082  CE  MET A 143      58.080  40.230  63.870  1.00  0.00           C  
ATOM   2083  HN  MET A 143      62.470  42.830  61.420  1.00  0.00           H  
ATOM   2084  HA  MET A 143      60.870  41.560  59.490  1.00  0.00           H  
ATOM   2085  HB1 MET A 143      58.920  42.820  60.650  1.00  0.00           H  
ATOM   2086  HB2 MET A 143      60.150  43.580  61.610  1.00  0.00           H  
ATOM   2087  HG1 MET A 143      60.610  41.230  62.670  1.00  0.00           H  
ATOM   2088  HG2 MET A 143      59.580  40.500  61.520  1.00  0.00           H  
ATOM   2089  HE1 MET A 143      57.580  39.580  63.110  1.00  0.00           H  
ATOM   2090  HE2 MET A 143      59.010  39.640  64.020  1.00  0.00           H  
ATOM   2091  HE3 MET A 143      57.390  40.240  64.740  1.00  0.00           H  
ATOM   2092  N   ILE A 144      61.600  44.730  58.870  1.00  0.00           N  
ATOM   2093  CA  ILE A 144      61.700  45.620  57.790  1.00  0.00           C  
ATOM   2094  C   ILE A 144      62.440  44.940  56.640  1.00  0.00           C  
ATOM   2095  O   ILE A 144      61.970  45.120  55.520  1.00  0.00           O  
ATOM   2096  CB  ILE A 144      62.360  46.930  58.180  1.00  0.00           C  
ATOM   2097  CG1 ILE A 144      61.450  47.640  59.220  1.00  0.00           C  
ATOM   2098  CG2 ILE A 144      62.560  47.890  57.030  1.00  0.00           C  
ATOM   2099  CD  ILE A 144      61.960  49.000  59.750  1.00  0.00           C  
ATOM   2100  HN  ILE A 144      62.120  45.040  59.660  1.00  0.00           H  
ATOM   2101  HA  ILE A 144      60.730  45.860  57.370  1.00  0.00           H  
ATOM   2102  HB  ILE A 144      63.360  46.720  58.610  1.00  0.00           H  
ATOM   2103 HG11 ILE A 144      61.220  46.950  60.050  1.00  0.00           H  
ATOM   2104 HG12 ILE A 144      60.420  47.790  58.810  1.00  0.00           H  
ATOM   2105 HG21 ILE A 144      63.070  47.350  56.210  1.00  0.00           H  
ATOM   2106 HG22 ILE A 144      61.600  48.230  56.590  1.00  0.00           H  
ATOM   2107 HG23 ILE A 144      63.190  48.790  57.210  1.00  0.00           H  
ATOM   2108  HD1 ILE A 144      61.840  49.820  59.020  1.00  0.00           H  
ATOM   2109  HD2 ILE A 144      61.400  49.300  60.650  1.00  0.00           H  
ATOM   2110  HD3 ILE A 144      62.990  48.800  60.140  1.00  0.00           H  
ATOM   2111  N   PHE A 145      63.590  44.190  56.820  1.00  0.00           N  
ATOM   2112  CA  PHE A 145      64.320  43.410  55.810  1.00  0.00           C  
ATOM   2113  C   PHE A 145      63.370  42.470  55.100  1.00  0.00           C  
ATOM   2114  O   PHE A 145      63.400  42.580  53.850  1.00  0.00           O  
ATOM   2115  CB  PHE A 145      65.450  42.690  56.590  1.00  0.00           C  
ATOM   2116  CG  PHE A 145      66.130  41.650  55.700  1.00  0.00           C  
ATOM   2117  CD1 PHE A 145      65.710  40.310  55.820  1.00  0.00           C  
ATOM   2118  CD2 PHE A 145      66.970  41.940  54.640  1.00  0.00           C  
ATOM   2119  CE1 PHE A 145      66.240  39.270  54.970  1.00  0.00           C  
ATOM   2120  CE2 PHE A 145      67.630  40.930  53.850  1.00  0.00           C  
ATOM   2121  CZ  PHE A 145      67.220  39.600  54.020  1.00  0.00           C  
ATOM   2122  HN  PHE A 145      63.910  44.080  57.760  1.00  0.00           H  
ATOM   2123  HA  PHE A 145      64.700  44.110  55.090  1.00  0.00           H  
ATOM   2124  HB1 PHE A 145      65.160  42.210  57.560  1.00  0.00           H  
ATOM   2125  HB2 PHE A 145      66.100  43.530  56.910  1.00  0.00           H  
ATOM   2126  HD1 PHE A 145      65.110  40.120  56.690  1.00  0.00           H  
ATOM   2127  HD2 PHE A 145      67.410  42.880  54.340  1.00  0.00           H  
ATOM   2128  HE1 PHE A 145      66.020  38.220  55.070  1.00  0.00           H  
ATOM   2129  HE2 PHE A 145      68.270  41.170  53.010  1.00  0.00           H  
ATOM   2130  HZ  PHE A 145      67.570  38.800  53.380  1.00  0.00           H  
ATOM   2131  N   ILE A 146      62.570  41.690  55.780  1.00  0.00           N  
ATOM   2132  CA  ILE A 146      61.620  40.820  54.970  1.00  0.00           C  
ATOM   2133  C   ILE A 146      60.610  41.620  54.150  1.00  0.00           C  
ATOM   2134  O   ILE A 146      60.260  41.360  53.030  1.00  0.00           O  
ATOM   2135  CB  ILE A 146      60.920  39.690  55.790  1.00  0.00           C  
ATOM   2136  CG1 ILE A 146      61.940  38.650  56.290  1.00  0.00           C  
ATOM   2137  CG2 ILE A 146      59.910  38.990  54.920  1.00  0.00           C  
ATOM   2138  CD  ILE A 146      62.760  37.960  55.210  1.00  0.00           C  
ATOM   2139  HN  ILE A 146      62.640  41.740  56.770  1.00  0.00           H  
ATOM   2140  HA  ILE A 146      62.200  40.310  54.230  1.00  0.00           H  
ATOM   2141  HB  ILE A 146      60.400  40.110  56.680  1.00  0.00           H  
ATOM   2142 HG11 ILE A 146      61.410  37.910  56.940  1.00  0.00           H  
ATOM   2143 HG12 ILE A 146      62.590  39.320  56.900  1.00  0.00           H  
ATOM   2144 HG21 ILE A 146      60.400  38.690  53.970  1.00  0.00           H  
ATOM   2145 HG22 ILE A 146      59.330  38.210  55.450  1.00  0.00           H  
ATOM   2146 HG23 ILE A 146      59.160  39.690  54.510  1.00  0.00           H  
ATOM   2147  HD1 ILE A 146      63.430  38.670  54.690  1.00  0.00           H  
ATOM   2148  HD2 ILE A 146      63.420  37.120  55.520  1.00  0.00           H  
ATOM   2149  HD3 ILE A 146      62.090  37.420  54.510  1.00  0.00           H  
ATOM   2150  N   SER A 147      60.060  42.680  54.770  1.00  0.00           N  
ATOM   2151  CA  SER A 147      59.050  43.500  54.070  1.00  0.00           C  
ATOM   2152  C   SER A 147      59.540  44.110  52.790  1.00  0.00           C  
ATOM   2153  O   SER A 147      58.770  44.520  51.900  1.00  0.00           O  
ATOM   2154  CB  SER A 147      58.670  44.770  54.930  1.00  0.00           C  
ATOM   2155  OG  SER A 147      57.960  44.450  56.110  1.00  0.00           O  
ATOM   2156  HN  SER A 147      60.450  42.900  55.670  1.00  0.00           H  
ATOM   2157  HA  SER A 147      58.150  42.940  53.870  1.00  0.00           H  
ATOM   2158  HB1 SER A 147      58.020  45.510  54.410  1.00  0.00           H  
ATOM   2159  HB2 SER A 147      59.590  45.270  55.310  1.00  0.00           H  
ATOM   2160  HG1 SER A 147      58.670  44.070  56.630  1.00  0.00           H  
ATOM   2161  N   TRP A 148      60.870  44.260  52.620  1.00  0.00           N  
ATOM   2162  CA  TRP A 148      61.460  44.950  51.490  1.00  0.00           C  
ATOM   2163  C   TRP A 148      62.450  44.070  50.720  1.00  0.00           C  
ATOM   2164  O   TRP A 148      63.170  44.520  49.820  1.00  0.00           O  
ATOM   2165  CB  TRP A 148      62.230  46.150  52.020  1.00  0.00           C  
ATOM   2166  CG  TRP A 148      61.360  47.280  52.390  1.00  0.00           C  
ATOM   2167  CD1 TRP A 148      60.750  47.580  53.660  1.00  0.00           C  
ATOM   2168  CD2 TRP A 148      61.110  48.450  51.630  1.00  0.00           C  
ATOM   2169  CE2 TRP A 148      60.430  49.390  52.430  1.00  0.00           C  
ATOM   2170  CE3 TRP A 148      61.460  48.830  50.310  1.00  0.00           C  
ATOM   2171  NE1 TRP A 148      60.190  48.810  53.650  1.00  0.00           N  
ATOM   2172  CZ2 TRP A 148      60.050  50.670  51.920  1.00  0.00           C  
ATOM   2173  CZ3 TRP A 148      61.210  50.140  49.860  1.00  0.00           C  
ATOM   2174  CH2 TRP A 148      60.400  50.950  50.610  1.00  0.00           C  
ATOM   2175  HN  TRP A 148      61.400  44.040  53.440  1.00  0.00           H  
ATOM   2176  HA  TRP A 148      60.690  45.320  50.840  1.00  0.00           H  
ATOM   2177  HB1 TRP A 148      63.020  46.600  51.390  1.00  0.00           H  
ATOM   2178  HB2 TRP A 148      62.850  45.680  52.820  1.00  0.00           H  
ATOM   2179  HD1 TRP A 148      60.820  46.890  54.490  1.00  0.00           H  
ATOM   2180  HE1 TRP A 148      59.780  49.280  54.400  1.00  0.00           H  
ATOM   2181  HE3 TRP A 148      62.070  48.170  49.700  1.00  0.00           H  
ATOM   2182  HZ2 TRP A 148      59.440  51.410  52.420  1.00  0.00           H  
ATOM   2183  HZ3 TRP A 148      61.610  50.460  48.910  1.00  0.00           H  
ATOM   2184  HH2 TRP A 148      60.410  51.970  50.270  1.00  0.00           H  
ATOM   2185  N   SER A 149      62.570  42.820  51.090  1.00  0.00           N  
ATOM   2186  CA  SER A 149      63.550  41.940  50.400  1.00  0.00           C  
ATOM   2187  C   SER A 149      62.820  40.930  49.610  1.00  0.00           C  
ATOM   2188  O   SER A 149      62.790  40.930  48.340  1.00  0.00           O  
ATOM   2189  CB  SER A 149      64.520  41.230  51.320  1.00  0.00           C  
ATOM   2190  OG  SER A 149      63.940  40.460  52.420  1.00  0.00           O  
ATOM   2191  HN  SER A 149      62.100  42.520  51.910  1.00  0.00           H  
ATOM   2192  HA  SER A 149      64.140  42.550  49.720  1.00  0.00           H  
ATOM   2193  HB1 SER A 149      65.200  41.930  51.860  1.00  0.00           H  
ATOM   2194  HB2 SER A 149      65.120  40.500  50.730  1.00  0.00           H  
ATOM   2195  HG1 SER A 149      63.620  41.050  53.110  1.00  0.00           H  
ATOM   2196  N   VAL A 150      62.070  40.000  50.250  1.00  0.00           N  
ATOM   2197  CA  VAL A 150      61.230  38.990  49.740  1.00  0.00           C  
ATOM   2198  C   VAL A 150      60.230  39.430  48.630  1.00  0.00           C  
ATOM   2199  O   VAL A 150      60.210  38.830  47.540  1.00  0.00           O  
ATOM   2200  CB  VAL A 150      60.640  38.220  50.950  1.00  0.00           C  
ATOM   2201  CG1 VAL A 150      59.580  37.220  50.470  1.00  0.00           C  
ATOM   2202  CG2 VAL A 150      61.820  37.380  51.620  1.00  0.00           C  
ATOM   2203  HN  VAL A 150      62.010  40.080  51.240  1.00  0.00           H  
ATOM   2204  HA  VAL A 150      61.920  38.320  49.240  1.00  0.00           H  
ATOM   2205  HB  VAL A 150      60.210  38.950  51.680  1.00  0.00           H  
ATOM   2206 HG11 VAL A 150      58.750  37.650  49.880  1.00  0.00           H  
ATOM   2207 HG12 VAL A 150      60.010  36.470  49.780  1.00  0.00           H  
ATOM   2208 HG13 VAL A 150      59.090  36.600  51.240  1.00  0.00           H  
ATOM   2209 HG21 VAL A 150      61.460  36.770  52.480  1.00  0.00           H  
ATOM   2210 HG22 VAL A 150      62.410  36.760  50.930  1.00  0.00           H  
ATOM   2211 HG23 VAL A 150      62.600  38.020  52.090  1.00  0.00           H  
ATOM   2212  N   PRO A 151      59.590  40.630  48.790  1.00  0.00           N  
ATOM   2213  CA  PRO A 151      58.770  41.090  47.760  1.00  0.00           C  
ATOM   2214  C   PRO A 151      59.540  41.530  46.520  1.00  0.00           C  
ATOM   2215  O   PRO A 151      59.130  41.320  45.370  1.00  0.00           O  
ATOM   2216  CB  PRO A 151      57.980  42.270  48.310  1.00  0.00           C  
ATOM   2217  CG  PRO A 151      57.940  41.920  49.810  1.00  0.00           C  
ATOM   2218  CD  PRO A 151      59.300  41.300  50.080  1.00  0.00           C  
ATOM   2219  HA  PRO A 151      58.100  40.300  47.440  1.00  0.00           H  
ATOM   2220  HB1 PRO A 151      57.040  42.360  47.710  1.00  0.00           H  
ATOM   2221  HB2 PRO A 151      58.570  43.200  48.260  1.00  0.00           H  
ATOM   2222  HG1 PRO A 151      57.190  41.130  50.020  1.00  0.00           H  
ATOM   2223  HG2 PRO A 151      57.810  42.760  50.530  1.00  0.00           H  
ATOM   2224  HD1 PRO A 151      59.230  40.560  50.900  1.00  0.00           H  
ATOM   2225  HD2 PRO A 151      60.080  42.060  50.310  1.00  0.00           H  
ATOM   2226  N   ALA A 152      60.660  42.270  46.700  1.00  0.00           N  
ATOM   2227  CA  ALA A 152      61.500  42.800  45.610  1.00  0.00           C  
ATOM   2228  C   ALA A 152      62.080  41.700  44.760  1.00  0.00           C  
ATOM   2229  O   ALA A 152      62.040  41.810  43.510  1.00  0.00           O  
ATOM   2230  CB  ALA A 152      62.620  43.600  46.220  1.00  0.00           C  
ATOM   2231  HN  ALA A 152      60.970  42.350  47.640  1.00  0.00           H  
ATOM   2232  HA  ALA A 152      60.940  43.380  44.890  1.00  0.00           H  
ATOM   2233  HB1 ALA A 152      63.210  43.000  46.940  1.00  0.00           H  
ATOM   2234  HB2 ALA A 152      63.400  43.960  45.510  1.00  0.00           H  
ATOM   2235  HB3 ALA A 152      62.260  44.530  46.700  1.00  0.00           H  
ATOM   2236  N   VAL A 153      62.660  40.600  45.300  1.00  0.00           N  
ATOM   2237  CA  VAL A 153      62.870  39.390  44.480  1.00  0.00           C  
ATOM   2238  C   VAL A 153      61.550  38.750  43.890  1.00  0.00           C  
ATOM   2239  O   VAL A 153      61.550  38.430  42.660  1.00  0.00           O  
ATOM   2240  CB  VAL A 153      63.760  38.350  45.160  1.00  0.00           C  
ATOM   2241  CG1 VAL A 153      63.210  38.030  46.560  1.00  0.00           C  
ATOM   2242  CG2 VAL A 153      64.130  37.150  44.270  1.00  0.00           C  
ATOM   2243  HN  VAL A 153      62.800  40.550  46.300  1.00  0.00           H  
ATOM   2244  HA  VAL A 153      63.520  39.760  43.710  1.00  0.00           H  
ATOM   2245  HB  VAL A 153      64.690  38.930  45.310  1.00  0.00           H  
ATOM   2246 HG11 VAL A 153      62.470  37.200  46.450  1.00  0.00           H  
ATOM   2247 HG12 VAL A 153      64.020  37.570  47.150  1.00  0.00           H  
ATOM   2248 HG13 VAL A 153      62.650  38.870  47.030  1.00  0.00           H  
ATOM   2249 HG21 VAL A 153      63.310  36.400  44.250  1.00  0.00           H  
ATOM   2250 HG22 VAL A 153      64.220  37.470  43.210  1.00  0.00           H  
ATOM   2251 HG23 VAL A 153      64.960  36.510  44.640  1.00  0.00           H  
ATOM   2252  N   PHE A 154      60.420  38.790  44.620  1.00  0.00           N  
ATOM   2253  CA  PHE A 154      59.190  38.370  43.930  1.00  0.00           C  
ATOM   2254  C   PHE A 154      58.730  39.250  42.720  1.00  0.00           C  
ATOM   2255  O   PHE A 154      58.250  38.680  41.690  1.00  0.00           O  
ATOM   2256  CB  PHE A 154      58.070  38.200  44.920  1.00  0.00           C  
ATOM   2257  CG  PHE A 154      56.690  38.030  44.400  1.00  0.00           C  
ATOM   2258  CD1 PHE A 154      56.400  36.840  43.800  1.00  0.00           C  
ATOM   2259  CD2 PHE A 154      55.690  38.960  44.650  1.00  0.00           C  
ATOM   2260  CE1 PHE A 154      55.020  36.520  43.540  1.00  0.00           C  
ATOM   2261  CE2 PHE A 154      54.350  38.580  44.420  1.00  0.00           C  
ATOM   2262  CZ  PHE A 154      53.960  37.390  43.850  1.00  0.00           C  
ATOM   2263  HN  PHE A 154      60.270  38.870  45.600  1.00  0.00           H  
ATOM   2264  HA  PHE A 154      59.430  37.390  43.560  1.00  0.00           H  
ATOM   2265  HB1 PHE A 154      58.090  39.000  45.690  1.00  0.00           H  
ATOM   2266  HB2 PHE A 154      58.200  37.260  45.500  1.00  0.00           H  
ATOM   2267  HD1 PHE A 154      57.160  36.120  43.550  1.00  0.00           H  
ATOM   2268  HD2 PHE A 154      56.030  39.900  45.050  1.00  0.00           H  
ATOM   2269  HE1 PHE A 154      54.770  35.560  43.100  1.00  0.00           H  
ATOM   2270  HE2 PHE A 154      53.600  39.200  44.870  1.00  0.00           H  
ATOM   2271  HZ  PHE A 154      52.930  37.110  43.750  1.00  0.00           H  
ATOM   2272  N   ALA A 155      58.870  40.600  42.810  1.00  0.00           N  
ATOM   2273  CA  ALA A 155      58.460  41.560  41.760  1.00  0.00           C  
ATOM   2274  C   ALA A 155      59.360  41.430  40.620  1.00  0.00           C  
ATOM   2275  O   ALA A 155      58.870  41.350  39.490  1.00  0.00           O  
ATOM   2276  CB  ALA A 155      58.760  42.970  42.220  1.00  0.00           C  
ATOM   2277  HN  ALA A 155      59.190  41.070  43.640  1.00  0.00           H  
ATOM   2278  HA  ALA A 155      57.480  41.350  41.350  1.00  0.00           H  
ATOM   2279  HB1 ALA A 155      58.270  43.310  43.160  1.00  0.00           H  
ATOM   2280  HB2 ALA A 155      59.820  42.990  42.530  1.00  0.00           H  
ATOM   2281  HB3 ALA A 155      58.460  43.730  41.450  1.00  0.00           H  
ATOM   2282  N   PHE A 156      60.680  41.290  40.850  1.00  0.00           N  
ATOM   2283  CA  PHE A 156      61.680  40.940  39.890  1.00  0.00           C  
ATOM   2284  C   PHE A 156      61.420  39.620  39.170  1.00  0.00           C  
ATOM   2285  O   PHE A 156      61.530  39.660  37.930  1.00  0.00           O  
ATOM   2286  CB  PHE A 156      63.040  40.980  40.640  1.00  0.00           C  
ATOM   2287  CG  PHE A 156      64.160  40.960  39.600  1.00  0.00           C  
ATOM   2288  CD1 PHE A 156      65.060  39.890  39.550  1.00  0.00           C  
ATOM   2289  CD2 PHE A 156      64.210  41.990  38.640  1.00  0.00           C  
ATOM   2290  CE1 PHE A 156      66.170  40.040  38.700  1.00  0.00           C  
ATOM   2291  CE2 PHE A 156      65.270  42.160  37.790  1.00  0.00           C  
ATOM   2292  CZ  PHE A 156      66.280  41.160  37.860  1.00  0.00           C  
ATOM   2293  HN  PHE A 156      61.120  41.320  41.740  1.00  0.00           H  
ATOM   2294  HA  PHE A 156      61.570  41.640  39.070  1.00  0.00           H  
ATOM   2295  HB1 PHE A 156      63.130  40.150  41.380  1.00  0.00           H  
ATOM   2296  HB2 PHE A 156      63.180  41.940  41.190  1.00  0.00           H  
ATOM   2297  HD1 PHE A 156      64.970  39.060  40.230  1.00  0.00           H  
ATOM   2298  HD2 PHE A 156      63.380  42.680  38.630  1.00  0.00           H  
ATOM   2299  HE1 PHE A 156      66.950  39.300  38.860  1.00  0.00           H  
ATOM   2300  HE2 PHE A 156      65.240  42.920  37.030  1.00  0.00           H  
ATOM   2301  HZ  PHE A 156      67.010  41.310  37.090  1.00  0.00           H  
ATOM   2302  N   GLY A 157      60.860  38.540  39.810  1.00  0.00           N  
ATOM   2303  CA  GLY A 157      60.370  37.300  39.110  1.00  0.00           C  
ATOM   2304  C   GLY A 157      59.200  37.480  38.370  1.00  0.00           C  
ATOM   2305  O   GLY A 157      59.140  37.130  37.220  1.00  0.00           O  
ATOM   2306  HN  GLY A 157      60.630  38.650  40.780  1.00  0.00           H  
ATOM   2307  HA1 GLY A 157      61.120  36.950  38.420  1.00  0.00           H  
ATOM   2308  HA2 GLY A 157      60.200  36.580  39.900  1.00  0.00           H  
ATOM   2309  N   MET A 158      58.120  38.050  38.920  1.00  0.00           N  
ATOM   2310  CA  MET A 158      56.850  38.210  38.250  1.00  0.00           C  
ATOM   2311  C   MET A 158      56.900  39.060  36.980  1.00  0.00           C  
ATOM   2312  O   MET A 158      56.350  38.690  35.940  1.00  0.00           O  
ATOM   2313  CB  MET A 158      55.760  38.750  39.190  1.00  0.00           C  
ATOM   2314  CG  MET A 158      55.200  37.580  40.040  1.00  0.00           C  
ATOM   2315  SD  MET A 158      53.990  36.590  39.180  1.00  0.00           S  
ATOM   2316  CE  MET A 158      52.730  37.930  39.210  1.00  0.00           C  
ATOM   2317  HN  MET A 158      58.060  38.190  39.890  1.00  0.00           H  
ATOM   2318  HA  MET A 158      56.530  37.280  37.800  1.00  0.00           H  
ATOM   2319  HB1 MET A 158      54.990  39.220  38.530  1.00  0.00           H  
ATOM   2320  HB2 MET A 158      56.140  39.610  39.790  1.00  0.00           H  
ATOM   2321  HG1 MET A 158      54.670  37.960  40.940  1.00  0.00           H  
ATOM   2322  HG2 MET A 158      55.900  36.830  40.470  1.00  0.00           H  
ATOM   2323  HE1 MET A 158      52.300  38.090  40.220  1.00  0.00           H  
ATOM   2324  HE2 MET A 158      52.970  38.930  38.810  1.00  0.00           H  
ATOM   2325  HE3 MET A 158      51.810  37.670  38.640  1.00  0.00           H  
ATOM   2326  N   ILE A 159      57.660  40.180  36.900  1.00  0.00           N  
ATOM   2327  CA  ILE A 159      57.560  41.100  35.760  1.00  0.00           C  
ATOM   2328  C   ILE A 159      58.800  40.860  34.980  1.00  0.00           C  
ATOM   2329  O   ILE A 159      58.770  40.300  33.880  1.00  0.00           O  
ATOM   2330  CB  ILE A 159      57.490  42.580  36.360  1.00  0.00           C  
ATOM   2331  CG1 ILE A 159      56.300  42.730  37.350  1.00  0.00           C  
ATOM   2332  CG2 ILE A 159      57.560  43.570  35.230  1.00  0.00           C  
ATOM   2333  CD  ILE A 159      54.950  42.250  36.690  1.00  0.00           C  
ATOM   2334  HN  ILE A 159      58.140  40.500  37.720  1.00  0.00           H  
ATOM   2335  HA  ILE A 159      56.750  40.910  35.070  1.00  0.00           H  
ATOM   2336  HB  ILE A 159      58.310  42.760  37.090  1.00  0.00           H  
ATOM   2337 HG11 ILE A 159      56.160  43.830  37.480  1.00  0.00           H  
ATOM   2338 HG12 ILE A 159      56.530  42.210  38.310  1.00  0.00           H  
ATOM   2339 HG21 ILE A 159      56.660  43.400  34.580  1.00  0.00           H  
ATOM   2340 HG22 ILE A 159      57.490  44.580  35.690  1.00  0.00           H  
ATOM   2341 HG23 ILE A 159      58.440  43.340  34.600  1.00  0.00           H  
ATOM   2342  HD1 ILE A 159      54.920  41.140  36.590  1.00  0.00           H  
ATOM   2343  HD2 ILE A 159      54.210  42.580  37.450  1.00  0.00           H  
ATOM   2344  HD3 ILE A 159      54.920  42.760  35.700  1.00  0.00           H  
ATOM   2345  N   PHE A 160      59.990  41.260  35.410  1.00  0.00           N  
ATOM   2346  CA  PHE A 160      61.290  41.220  34.690  1.00  0.00           C  
ATOM   2347  C   PHE A 160      61.800  39.840  34.200  1.00  0.00           C  
ATOM   2348  O   PHE A 160      62.300  39.600  33.110  1.00  0.00           O  
ATOM   2349  CB  PHE A 160      62.460  41.880  35.470  1.00  0.00           C  
ATOM   2350  CG  PHE A 160      62.300  43.370  35.590  1.00  0.00           C  
ATOM   2351  CD1 PHE A 160      61.580  43.840  36.680  1.00  0.00           C  
ATOM   2352  CD2 PHE A 160      62.840  44.320  34.690  1.00  0.00           C  
ATOM   2353  CE1 PHE A 160      61.320  45.210  36.870  1.00  0.00           C  
ATOM   2354  CE2 PHE A 160      62.580  45.670  34.900  1.00  0.00           C  
ATOM   2355  CZ  PHE A 160      61.870  46.110  35.990  1.00  0.00           C  
ATOM   2356  HN  PHE A 160      59.900  41.620  36.340  1.00  0.00           H  
ATOM   2357  HA  PHE A 160      61.250  41.850  33.830  1.00  0.00           H  
ATOM   2358  HB1 PHE A 160      63.440  41.700  34.970  1.00  0.00           H  
ATOM   2359  HB2 PHE A 160      62.500  41.440  36.490  1.00  0.00           H  
ATOM   2360  HD1 PHE A 160      61.210  43.120  37.380  1.00  0.00           H  
ATOM   2361  HD2 PHE A 160      63.480  44.090  33.840  1.00  0.00           H  
ATOM   2362  HE1 PHE A 160      60.690  45.560  37.670  1.00  0.00           H  
ATOM   2363  HE2 PHE A 160      63.000  46.380  34.210  1.00  0.00           H  
ATOM   2364  HZ  PHE A 160      61.690  47.180  35.980  1.00  0.00           H  
ATOM   2365  N   LEU A 161      61.590  38.840  35.100  1.00  0.00           N  
ATOM   2366  CA  LEU A 161      61.930  37.410  34.790  1.00  0.00           C  
ATOM   2367  C   LEU A 161      60.760  36.580  34.390  1.00  0.00           C  
ATOM   2368  O   LEU A 161      60.820  35.420  33.950  1.00  0.00           O  
ATOM   2369  CB  LEU A 161      62.720  36.670  35.840  1.00  0.00           C  
ATOM   2370  CG  LEU A 161      63.960  37.330  36.430  1.00  0.00           C  
ATOM   2371  CD1 LEU A 161      64.420  36.550  37.680  1.00  0.00           C  
ATOM   2372  CD2 LEU A 161      65.110  37.390  35.320  1.00  0.00           C  
ATOM   2373  HN  LEU A 161      61.220  39.000  36.010  1.00  0.00           H  
ATOM   2374  HA  LEU A 161      62.640  37.320  33.980  1.00  0.00           H  
ATOM   2375  HB1 LEU A 161      63.190  35.700  35.570  1.00  0.00           H  
ATOM   2376  HB2 LEU A 161      61.990  36.510  36.670  1.00  0.00           H  
ATOM   2377  HG  LEU A 161      63.760  38.380  36.750  1.00  0.00           H  
ATOM   2378 HD11 LEU A 161      64.700  35.500  37.460  1.00  0.00           H  
ATOM   2379 HD12 LEU A 161      65.230  37.120  38.180  1.00  0.00           H  
ATOM   2380 HD13 LEU A 161      63.550  36.590  38.380  1.00  0.00           H  
ATOM   2381 HD21 LEU A 161      66.000  37.820  35.830  1.00  0.00           H  
ATOM   2382 HD22 LEU A 161      65.310  36.350  35.040  1.00  0.00           H  
ATOM   2383 HD23 LEU A 161      64.800  37.910  34.380  1.00  0.00           H  
ATOM   2384  N   GLU A 162      59.660  37.360  34.220  1.00  0.00           N  
ATOM   2385  CA  GLU A 162      58.510  37.060  33.370  1.00  0.00           C  
ATOM   2386  C   GLU A 162      57.510  36.100  33.890  1.00  0.00           C  
ATOM   2387  O   GLU A 162      56.660  35.560  33.170  1.00  0.00           O  
ATOM   2388  CB  GLU A 162      58.880  36.780  31.860  1.00  0.00           C  
ATOM   2389  CG  GLU A 162      59.700  37.960  31.200  1.00  0.00           C  
ATOM   2390  CD  GLU A 162      60.260  37.720  29.840  1.00  0.00           C  
ATOM   2391  OE1 GLU A 162      60.740  38.770  29.320  1.00  0.00           O  
ATOM   2392  OE2 GLU A 162      60.190  36.670  29.220  1.00  0.00           O1-
ATOM   2393  HN  GLU A 162      59.690  38.330  34.440  1.00  0.00           H  
ATOM   2394  HA  GLU A 162      57.870  37.920  33.330  1.00  0.00           H  
ATOM   2395  HB1 GLU A 162      58.050  36.620  31.140  1.00  0.00           H  
ATOM   2396  HB2 GLU A 162      59.500  35.870  31.770  1.00  0.00           H  
ATOM   2397  HG1 GLU A 162      60.610  38.130  31.820  1.00  0.00           H  
ATOM   2398  HG2 GLU A 162      59.010  38.830  31.220  1.00  0.00           H  
ATOM   2399  N   LEU A 163      57.610  35.760  35.200  1.00  0.00           N  
ATOM   2400  CA  LEU A 163      56.790  34.620  35.690  1.00  0.00           C  
ATOM   2401  C   LEU A 163      55.230  34.750  35.690  1.00  0.00           C  
ATOM   2402  O   LEU A 163      54.480  33.780  35.740  1.00  0.00           O  
ATOM   2403  CB  LEU A 163      57.330  34.200  37.060  1.00  0.00           C  
ATOM   2404  CG  LEU A 163      56.750  32.920  37.680  1.00  0.00           C  
ATOM   2405  CD1 LEU A 163      56.760  31.640  36.790  1.00  0.00           C  
ATOM   2406  CD2 LEU A 163      57.440  32.630  39.090  1.00  0.00           C  
ATOM   2407  HN  LEU A 163      58.400  36.070  35.720  1.00  0.00           H  
ATOM   2408  HA  LEU A 163      57.020  33.850  34.970  1.00  0.00           H  
ATOM   2409  HB1 LEU A 163      57.170  34.910  37.890  1.00  0.00           H  
ATOM   2410  HB2 LEU A 163      58.440  34.090  37.010  1.00  0.00           H  
ATOM   2411  HG  LEU A 163      55.690  33.170  37.910  1.00  0.00           H  
ATOM   2412 HD11 LEU A 163      56.200  31.760  35.840  1.00  0.00           H  
ATOM   2413 HD12 LEU A 163      57.790  31.480  36.380  1.00  0.00           H  
ATOM   2414 HD13 LEU A 163      56.460  30.710  37.310  1.00  0.00           H  
ATOM   2415 HD21 LEU A 163      57.080  31.640  39.450  1.00  0.00           H  
ATOM   2416 HD22 LEU A 163      58.520  32.480  38.940  1.00  0.00           H  
ATOM   2417 HD23 LEU A 163      57.170  33.430  39.810  1.00  0.00           H  
ATOM   2418  N   ASN A 164      54.810  35.980  35.640  1.00  0.00           N  
ATOM   2419  CA  ASN A 164      53.440  36.510  35.500  1.00  0.00           C  
ATOM   2420  C   ASN A 164      52.790  36.110  34.170  1.00  0.00           C  
ATOM   2421  O   ASN A 164      51.580  35.780  34.070  1.00  0.00           O  
ATOM   2422  CB  ASN A 164      53.370  38.100  35.640  1.00  0.00           C  
ATOM   2423  CG  ASN A 164      51.930  38.730  35.660  1.00  0.00           C  
ATOM   2424  ND2 ASN A 164      50.980  38.000  36.160  1.00  0.00           N  
ATOM   2425  OD1 ASN A 164      51.790  39.930  35.340  1.00  0.00           O  
ATOM   2426  HN  ASN A 164      55.460  36.720  35.660  1.00  0.00           H  
ATOM   2427  HA  ASN A 164      52.810  36.040  36.240  1.00  0.00           H  
ATOM   2428  HB1 ASN A 164      54.010  38.610  34.890  1.00  0.00           H  
ATOM   2429  HB2 ASN A 164      53.860  38.320  36.610  1.00  0.00           H  
ATOM   2430 HD21 ASN A 164      51.000  37.020  36.390  1.00  0.00           H  
ATOM   2431 HD22 ASN A 164      50.110  38.440  36.340  1.00  0.00           H  
ATOM   2432  N   PHE A 165      53.530  36.090  33.000  1.00  0.00           N  
ATOM   2433  CA  PHE A 165      53.030  35.610  31.700  1.00  0.00           C  
ATOM   2434  C   PHE A 165      53.330  34.190  31.390  1.00  0.00           C  
ATOM   2435  O   PHE A 165      53.010  33.840  30.290  1.00  0.00           O  
ATOM   2436  CB  PHE A 165      53.640  36.470  30.560  1.00  0.00           C  
ATOM   2437  CG  PHE A 165      53.610  37.930  30.920  1.00  0.00           C  
ATOM   2438  CD1 PHE A 165      52.440  38.490  31.490  1.00  0.00           C  
ATOM   2439  CD2 PHE A 165      54.760  38.660  30.700  1.00  0.00           C  
ATOM   2440  CE1 PHE A 165      52.550  39.840  31.920  1.00  0.00           C  
ATOM   2441  CE2 PHE A 165      54.780  39.990  31.110  1.00  0.00           C  
ATOM   2442  CZ  PHE A 165      53.620  40.610  31.670  1.00  0.00           C  
ATOM   2443  HN  PHE A 165      54.460  36.400  33.100  1.00  0.00           H  
ATOM   2444  HA  PHE A 165      51.960  35.660  31.700  1.00  0.00           H  
ATOM   2445  HB1 PHE A 165      53.080  36.440  29.610  1.00  0.00           H  
ATOM   2446  HB2 PHE A 165      54.690  36.250  30.280  1.00  0.00           H  
ATOM   2447  HD1 PHE A 165      51.490  38.030  31.700  1.00  0.00           H  
ATOM   2448  HD2 PHE A 165      55.590  38.110  30.260  1.00  0.00           H  
ATOM   2449  HE1 PHE A 165      51.780  40.320  32.500  1.00  0.00           H  
ATOM   2450  HE2 PHE A 165      55.740  40.500  31.010  1.00  0.00           H  
ATOM   2451  HZ  PHE A 165      53.650  41.660  31.940  1.00  0.00           H  
ATOM   2452  N   LYS A 166      53.940  33.410  32.270  1.00  0.00           N  
ATOM   2453  CA  LYS A 166      54.410  32.120  31.790  1.00  0.00           C  
ATOM   2454  C   LYS A 166      53.270  31.210  31.260  1.00  0.00           C  
ATOM   2455  O   LYS A 166      52.280  31.020  31.940  1.00  0.00           O  
ATOM   2456  CB  LYS A 166      55.240  31.420  32.900  1.00  0.00           C  
ATOM   2457  CG  LYS A 166      56.620  32.100  33.120  1.00  0.00           C  
ATOM   2458  CD  LYS A 166      57.670  31.940  31.980  1.00  0.00           C  
ATOM   2459  CE  LYS A 166      58.900  32.780  32.170  1.00  0.00           C  
ATOM   2460  NZ  LYS A 166      59.970  32.460  31.140  1.00  0.00           N1+
ATOM   2461  HN  LYS A 166      54.280  33.770  33.130  1.00  0.00           H  
ATOM   2462  HA  LYS A 166      55.060  32.300  30.950  1.00  0.00           H  
ATOM   2463  HB1 LYS A 166      55.400  30.360  32.580  1.00  0.00           H  
ATOM   2464  HB2 LYS A 166      54.590  31.430  33.810  1.00  0.00           H  
ATOM   2465  HG1 LYS A 166      57.130  31.840  34.070  1.00  0.00           H  
ATOM   2466  HG2 LYS A 166      56.320  33.160  33.200  1.00  0.00           H  
ATOM   2467  HD1 LYS A 166      58.050  30.900  31.980  1.00  0.00           H  
ATOM   2468  HD2 LYS A 166      57.100  32.140  31.050  1.00  0.00           H  
ATOM   2469  HE1 LYS A 166      59.450  32.490  33.090  1.00  0.00           H  
ATOM   2470  HE2 LYS A 166      58.600  33.840  32.070  1.00  0.00           H  
ATOM   2471  HZ1 LYS A 166      60.920  32.730  31.440  1.00  0.00           H  
ATOM   2472  HZ2 LYS A 166      59.970  31.450  30.930  1.00  0.00           H  
ATOM   2473  HZ3 LYS A 166      59.770  33.060  30.310  1.00  0.00           H  
ATOM   2474  N   GLY A 167      53.380  30.630  30.060  1.00  0.00           N  
ATOM   2475  CA  GLY A 167      52.400  29.780  29.390  1.00  0.00           C  
ATOM   2476  C   GLY A 167      51.080  30.500  29.050  1.00  0.00           C  
ATOM   2477  O   GLY A 167      50.040  29.880  28.850  1.00  0.00           O  
ATOM   2478  HN  GLY A 167      54.290  30.700  29.650  1.00  0.00           H  
ATOM   2479  HA1 GLY A 167      52.770  29.420  28.440  1.00  0.00           H  
ATOM   2480  HA2 GLY A 167      52.260  28.970  30.100  1.00  0.00           H  
ATOM   2481  N   ALA A 168      51.190  31.840  28.790  1.00  0.00           N  
ATOM   2482  CA  ALA A 168      50.060  32.670  28.470  1.00  0.00           C  
ATOM   2483  C   ALA A 168      50.650  33.970  27.760  1.00  0.00           C  
ATOM   2484  O   ALA A 168      50.000  35.020  27.740  1.00  0.00           O  
ATOM   2485  CB  ALA A 168      49.300  33.010  29.810  1.00  0.00           C  
ATOM   2486  HN  ALA A 168      52.070  32.280  28.980  1.00  0.00           H  
ATOM   2487  HA  ALA A 168      49.430  32.110  27.800  1.00  0.00           H  
ATOM   2488  HB1 ALA A 168      49.070  32.140  30.450  1.00  0.00           H  
ATOM   2489  HB2 ALA A 168      49.830  33.800  30.370  1.00  0.00           H  
ATOM   2490  HB3 ALA A 168      48.260  33.400  29.670  1.00  0.00           H  
ATOM   2491  N   GLU A 169      51.890  33.900  27.170  1.00  0.00           N  
ATOM   2492  CA  GLU A 169      52.580  35.030  26.540  1.00  0.00           C  
ATOM   2493  C   GLU A 169      51.760  35.540  25.350  1.00  0.00           C  
ATOM   2494  O   GLU A 169      51.720  36.740  25.070  1.00  0.00           O  
ATOM   2495  CB  GLU A 169      53.970  34.530  26.110  1.00  0.00           C  
ATOM   2496  CG  GLU A 169      54.810  34.400  27.350  1.00  0.00           C  
ATOM   2497  CD  GLU A 169      56.160  33.920  27.040  1.00  0.00           C  
ATOM   2498  OE1 GLU A 169      56.320  32.810  26.470  1.00  0.00           O  
ATOM   2499  OE2 GLU A 169      57.180  34.620  27.430  1.00  0.00           O1-
ATOM   2500  HN  GLU A 169      52.460  33.080  27.140  1.00  0.00           H  
ATOM   2501  HA  GLU A 169      52.730  35.870  27.210  1.00  0.00           H  
ATOM   2502  HB1 GLU A 169      54.440  35.410  25.620  1.00  0.00           H  
ATOM   2503  HB2 GLU A 169      54.030  33.630  25.460  1.00  0.00           H  
ATOM   2504  HG1 GLU A 169      54.420  33.650  28.070  1.00  0.00           H  
ATOM   2505  HG2 GLU A 169      54.870  35.370  27.890  1.00  0.00           H  
ATOM   2506  N   GLU A 170      51.220  34.560  24.600  1.00  0.00           N  
ATOM   2507  CA  GLU A 170      50.390  34.790  23.480  1.00  0.00           C  
ATOM   2508  C   GLU A 170      49.060  35.340  23.950  1.00  0.00           C  
ATOM   2509  O   GLU A 170      48.520  36.290  23.360  1.00  0.00           O  
ATOM   2510  CB  GLU A 170      50.180  33.510  22.680  1.00  0.00           C  
ATOM   2511  CG  GLU A 170      49.150  33.690  21.520  1.00  0.00           C  
ATOM   2512  CD  GLU A 170      48.840  32.290  20.930  1.00  0.00           C  
ATOM   2513  OE1 GLU A 170      49.660  31.410  20.760  1.00  0.00           O  
ATOM   2514  OE2 GLU A 170      47.650  32.110  20.680  1.00  0.00           O1-
ATOM   2515  HN  GLU A 170      51.690  33.670  24.570  1.00  0.00           H  
ATOM   2516  HA  GLU A 170      50.900  35.530  22.880  1.00  0.00           H  
ATOM   2517  HB1 GLU A 170      49.780  32.760  23.400  1.00  0.00           H  
ATOM   2518  HB2 GLU A 170      51.170  33.200  22.290  1.00  0.00           H  
ATOM   2519  HG1 GLU A 170      49.610  34.360  20.750  1.00  0.00           H  
ATOM   2520  HG2 GLU A 170      48.290  34.230  21.970  1.00  0.00           H  
ATOM   2521  N   ILE A 171      48.480  34.900  25.060  1.00  0.00           N  
ATOM   2522  CA  ILE A 171      47.300  35.390  25.610  1.00  0.00           C  
ATOM   2523  C   ILE A 171      47.380  36.810  26.080  1.00  0.00           C  
ATOM   2524  O   ILE A 171      46.560  37.650  25.720  1.00  0.00           O  
ATOM   2525  CB  ILE A 171      46.770  34.490  26.750  1.00  0.00           C  
ATOM   2526  CG1 ILE A 171      46.650  33.060  26.180  1.00  0.00           C  
ATOM   2527  CG2 ILE A 171      45.440  35.000  27.380  1.00  0.00           C  
ATOM   2528  CD  ILE A 171      46.050  32.050  27.160  1.00  0.00           C  
ATOM   2529  HN  ILE A 171      48.900  34.080  25.450  1.00  0.00           H  
ATOM   2530  HA  ILE A 171      46.540  35.390  24.850  1.00  0.00           H  
ATOM   2531  HB  ILE A 171      47.590  34.460  27.500  1.00  0.00           H  
ATOM   2532 HG11 ILE A 171      47.690  32.700  25.980  1.00  0.00           H  
ATOM   2533 HG12 ILE A 171      46.050  33.150  25.240  1.00  0.00           H  
ATOM   2534 HG21 ILE A 171      45.500  36.090  27.600  1.00  0.00           H  
ATOM   2535 HG22 ILE A 171      44.570  34.640  26.800  1.00  0.00           H  
ATOM   2536 HG23 ILE A 171      45.420  34.600  28.420  1.00  0.00           H  
ATOM   2537  HD1 ILE A 171      46.660  32.070  28.100  1.00  0.00           H  
ATOM   2538  HD2 ILE A 171      45.020  32.340  27.420  1.00  0.00           H  
ATOM   2539  HD3 ILE A 171      45.930  31.080  26.630  1.00  0.00           H  
ATOM   2540  N   TYR A 172      48.510  37.140  26.700  1.00  0.00           N  
ATOM   2541  CA  TYR A 172      48.970  38.390  27.030  1.00  0.00           C  
ATOM   2542  C   TYR A 172      49.180  39.310  25.850  1.00  0.00           C  
ATOM   2543  O   TYR A 172      48.660  40.430  25.910  1.00  0.00           O  
ATOM   2544  CB  TYR A 172      50.140  38.220  28.040  1.00  0.00           C  
ATOM   2545  CG  TYR A 172      50.550  39.610  28.580  1.00  0.00           C  
ATOM   2546  CD1 TYR A 172      49.650  40.280  29.460  1.00  0.00           C  
ATOM   2547  CD2 TYR A 172      51.800  40.200  28.250  1.00  0.00           C  
ATOM   2548  CE1 TYR A 172      50.020  41.510  30.070  1.00  0.00           C  
ATOM   2549  CE2 TYR A 172      52.120  41.370  28.820  1.00  0.00           C  
ATOM   2550  CZ  TYR A 172      51.270  42.030  29.720  1.00  0.00           C  
ATOM   2551  OH  TYR A 172      51.660  43.290  30.240  1.00  0.00           O  
ATOM   2552  HN  TYR A 172      49.130  36.380  26.920  1.00  0.00           H  
ATOM   2553  HA  TYR A 172      48.180  38.840  27.590  1.00  0.00           H  
ATOM   2554  HB1 TYR A 172      50.940  37.890  27.350  1.00  0.00           H  
ATOM   2555  HB2 TYR A 172      50.050  37.570  28.940  1.00  0.00           H  
ATOM   2556  HD1 TYR A 172      48.670  39.850  29.630  1.00  0.00           H  
ATOM   2557  HD2 TYR A 172      52.440  39.750  27.510  1.00  0.00           H  
ATOM   2558  HE1 TYR A 172      49.370  42.100  30.690  1.00  0.00           H  
ATOM   2559  HE2 TYR A 172      53.040  41.890  28.600  1.00  0.00           H  
ATOM   2560  HH  TYR A 172      52.540  43.410  29.890  1.00  0.00           H  
ATOM   2561  N   TYR A 173      49.750  38.860  24.720  1.00  0.00           N  
ATOM   2562  CA  TYR A 173      49.750  39.620  23.490  1.00  0.00           C  
ATOM   2563  C   TYR A 173      48.340  40.020  22.890  1.00  0.00           C  
ATOM   2564  O   TYR A 173      48.100  41.170  22.490  1.00  0.00           O  
ATOM   2565  CB  TYR A 173      50.550  38.690  22.400  1.00  0.00           C  
ATOM   2566  CG  TYR A 173      50.220  38.730  20.910  1.00  0.00           C  
ATOM   2567  CD1 TYR A 173      49.590  37.600  20.380  1.00  0.00           C  
ATOM   2568  CD2 TYR A 173      50.540  39.780  20.110  1.00  0.00           C  
ATOM   2569  CE1 TYR A 173      49.440  37.520  18.980  1.00  0.00           C  
ATOM   2570  CE2 TYR A 173      50.430  39.670  18.690  1.00  0.00           C  
ATOM   2571  CZ  TYR A 173      49.790  38.610  18.190  1.00  0.00           C  
ATOM   2572  OH  TYR A 173      49.700  38.530  16.780  1.00  0.00           O  
ATOM   2573  HN  TYR A 173      50.010  37.900  24.640  1.00  0.00           H  
ATOM   2574  HA  TYR A 173      50.320  40.530  23.490  1.00  0.00           H  
ATOM   2575  HB1 TYR A 173      50.580  37.640  22.760  1.00  0.00           H  
ATOM   2576  HB2 TYR A 173      51.620  38.950  22.500  1.00  0.00           H  
ATOM   2577  HD1 TYR A 173      49.250  36.740  20.930  1.00  0.00           H  
ATOM   2578  HD2 TYR A 173      50.890  40.750  20.450  1.00  0.00           H  
ATOM   2579  HE1 TYR A 173      48.970  36.700  18.470  1.00  0.00           H  
ATOM   2580  HE2 TYR A 173      50.690  40.530  18.100  1.00  0.00           H  
ATOM   2581  HH  TYR A 173      49.580  37.610  16.560  1.00  0.00           H  
ATOM   2582  N   LYS A 174      47.360  39.000  22.810  1.00  0.00           N  
ATOM   2583  CA  LYS A 174      45.960  39.270  22.400  1.00  0.00           C  
ATOM   2584  C   LYS A 174      45.320  40.280  23.360  1.00  0.00           C  
ATOM   2585  O   LYS A 174      44.710  41.280  22.920  1.00  0.00           O  
ATOM   2586  CB  LYS A 174      45.120  37.980  22.380  1.00  0.00           C  
ATOM   2587  CG  LYS A 174      45.640  36.840  21.500  1.00  0.00           C  
ATOM   2588  CD  LYS A 174      45.950  37.240  20.060  1.00  0.00           C  
ATOM   2589  CE  LYS A 174      44.700  37.690  19.380  1.00  0.00           C  
ATOM   2590  NZ  LYS A 174      45.040  38.040  17.930  1.00  0.00           N1+
ATOM   2591  HN  LYS A 174      47.580  38.080  23.120  1.00  0.00           H  
ATOM   2592  HA  LYS A 174      45.970  39.620  21.370  1.00  0.00           H  
ATOM   2593  HB1 LYS A 174      44.070  38.290  22.180  1.00  0.00           H  
ATOM   2594  HB2 LYS A 174      45.050  37.610  23.420  1.00  0.00           H  
ATOM   2595  HG1 LYS A 174      44.850  36.060  21.420  1.00  0.00           H  
ATOM   2596  HG2 LYS A 174      46.520  36.290  21.920  1.00  0.00           H  
ATOM   2597  HD1 LYS A 174      46.740  38.030  19.960  1.00  0.00           H  
ATOM   2598  HD2 LYS A 174      46.300  36.400  19.420  1.00  0.00           H  
ATOM   2599  HE1 LYS A 174      44.260  38.570  19.880  1.00  0.00           H  
ATOM   2600  HE2 LYS A 174      43.910  36.900  19.330  1.00  0.00           H  
ATOM   2601  HZ1 LYS A 174      45.520  37.310  17.350  1.00  0.00           H  
ATOM   2602  HZ2 LYS A 174      44.260  38.430  17.390  1.00  0.00           H  
ATOM   2603  HZ3 LYS A 174      45.700  38.840  17.990  1.00  0.00           H  
ATOM   2604  N   HISEA 175      45.510  40.100  24.680  1.00  0.00           N  
ATOM   2605  CA  HISEA 175      45.100  40.940  25.800  1.00  0.00           C  
ATOM   2606  C   HISEA 175      45.560  42.350  25.590  1.00  0.00           C  
ATOM   2607  O   HISEA 175      44.760  43.290  25.590  1.00  0.00           O  
ATOM   2608  CB  HISEA 175      45.720  40.480  27.190  1.00  0.00           C  
ATOM   2609  CG  HISEA 175      45.060  41.070  28.430  1.00  0.00           C  
ATOM   2610  CD2 HISEA 175      45.500  42.040  29.250  1.00  0.00           C  
ATOM   2611  ND1 HISEA 175      44.040  40.340  29.020  1.00  0.00           N  
ATOM   2612  CE1 HISEA 175      43.850  40.960  30.140  1.00  0.00           C  
ATOM   2613  NE2 HISEA 175      44.700  41.950  30.310  1.00  0.00           N  
ATOM   2614  HN  HISEA 175      45.990  39.250  24.900  1.00  0.00           H  
ATOM   2615  HA  HISEA 175      44.040  40.890  26.000  1.00  0.00           H  
ATOM   2616  HB1 HISEA 175      46.780  40.760  27.280  1.00  0.00           H  
ATOM   2617  HB2 HISEA 175      45.650  39.360  27.240  1.00  0.00           H  
ATOM   2618  HD2 HISEA 175      46.300  42.770  29.150  1.00  0.00           H  
ATOM   2619  HE1 HISEA 175      43.140  40.560  30.860  1.00  0.00           H  
ATOM   2620  HE2 HISEA 175      44.720  42.300  31.240  1.00  0.00           H  
ATOM   2621  N   VAL A 176      46.870  42.680  25.360  1.00  0.00           N  
ATOM   2622  CA  VAL A 176      47.360  44.030  25.190  1.00  0.00           C  
ATOM   2623  C   VAL A 176      46.730  44.670  23.950  1.00  0.00           C  
ATOM   2624  O   VAL A 176      46.400  45.870  24.000  1.00  0.00           O  
ATOM   2625  CB  VAL A 176      48.830  44.290  25.260  1.00  0.00           C  
ATOM   2626  CG1 VAL A 176      49.270  43.980  26.710  1.00  0.00           C  
ATOM   2627  CG2 VAL A 176      49.520  43.380  24.230  1.00  0.00           C  
ATOM   2628  HN  VAL A 176      47.590  41.990  25.380  1.00  0.00           H  
ATOM   2629  HA  VAL A 176      47.040  44.500  26.100  1.00  0.00           H  
ATOM   2630  HB  VAL A 176      49.070  45.340  24.990  1.00  0.00           H  
ATOM   2631 HG11 VAL A 176      49.030  42.940  27.020  1.00  0.00           H  
ATOM   2632 HG12 VAL A 176      50.380  44.070  26.780  1.00  0.00           H  
ATOM   2633 HG13 VAL A 176      48.890  44.680  27.490  1.00  0.00           H  
ATOM   2634 HG21 VAL A 176      49.570  42.320  24.570  1.00  0.00           H  
ATOM   2635 HG22 VAL A 176      48.960  43.470  23.270  1.00  0.00           H  
ATOM   2636 HG23 VAL A 176      50.550  43.800  24.210  1.00  0.00           H  
ATOM   2637  N   HISEA 177      46.490  43.920  22.800  1.00  0.00           N  
ATOM   2638  CA  HISEA 177      45.800  44.500  21.660  1.00  0.00           C  
ATOM   2639  C   HISEA 177      44.360  44.960  21.990  1.00  0.00           C  
ATOM   2640  O   HISEA 177      43.790  45.800  21.330  1.00  0.00           O  
ATOM   2641  CB  HISEA 177      45.770  43.540  20.500  1.00  0.00           C  
ATOM   2642  CG  HISEA 177      45.200  44.050  19.120  1.00  0.00           C  
ATOM   2643  CD2 HISEA 177      44.040  43.590  18.500  1.00  0.00           C  
ATOM   2644  ND1 HISEA 177      46.050  44.740  18.170  1.00  0.00           N  
ATOM   2645  CE1 HISEA 177      45.330  44.700  17.060  1.00  0.00           C  
ATOM   2646  NE2 HISEA 177      44.120  44.030  17.130  1.00  0.00           N  
ATOM   2647  HN  HISEA 177      46.720  42.950  22.730  1.00  0.00           H  
ATOM   2648  HA  HISEA 177      46.430  45.310  21.330  1.00  0.00           H  
ATOM   2649  HB1 HISEA 177      45.130  42.690  20.820  1.00  0.00           H  
ATOM   2650  HB2 HISEA 177      46.820  43.220  20.370  1.00  0.00           H  
ATOM   2651  HD2 HISEA 177      43.350  42.840  18.870  1.00  0.00           H  
ATOM   2652  HE1 HISEA 177      45.350  45.370  16.190  1.00  0.00           H  
ATOM   2653  HE2 HISEA 177      43.640  43.670  16.330  1.00  0.00           H  
ATOM   2654  N   CYS A 178      43.710  44.360  22.980  1.00  0.00           N  
ATOM   2655  CA  CYS A 178      42.370  44.570  23.410  1.00  0.00           C  
ATOM   2656  C   CYS A 178      42.140  45.500  24.590  1.00  0.00           C  
ATOM   2657  O   CYS A 178      41.110  46.080  24.790  1.00  0.00           O  
ATOM   2658  CB  CYS A 178      41.710  43.220  23.690  1.00  0.00           C  
ATOM   2659  SG  CYS A 178      41.080  42.570  22.120  1.00  0.00           S  
ATOM   2660  HN  CYS A 178      44.250  43.680  23.480  1.00  0.00           H  
ATOM   2661  HA  CYS A 178      41.780  45.040  22.630  1.00  0.00           H  
ATOM   2662  HB1 CYS A 178      41.000  43.200  24.540  1.00  0.00           H  
ATOM   2663  HB2 CYS A 178      42.460  42.490  24.070  1.00  0.00           H  
ATOM   2664  HG1 CYS A 178      39.800  42.610  22.450  1.00  0.00           H  
ATOM   2665  N   ARG A 179      43.200  45.770  25.340  1.00  0.00           N  
ATOM   2666  CA  ARG A 179      43.230  46.660  26.500  1.00  0.00           C  
ATOM   2667  C   ARG A 179      44.040  47.860  26.190  1.00  0.00           C  
ATOM   2668  O   ARG A 179      44.050  48.740  27.060  1.00  0.00           O  
ATOM   2669  CB  ARG A 179      43.970  46.080  27.720  1.00  0.00           C  
ATOM   2670  CG  ARG A 179      43.240  44.800  28.300  1.00  0.00           C  
ATOM   2671  CD  ARG A 179      41.770  45.010  28.560  1.00  0.00           C  
ATOM   2672  NE  ARG A 179      41.210  43.640  28.850  1.00  0.00           N  
ATOM   2673  CZ  ARG A 179      41.360  42.950  30.010  1.00  0.00           C  
ATOM   2674  NH1 ARG A 179      41.940  43.530  31.060  1.00  0.00           N1+
ATOM   2675  NH2 ARG A 179      40.900  41.760  30.080  1.00  0.00           N  
ATOM   2676  HN  ARG A 179      44.100  45.400  25.160  1.00  0.00           H  
ATOM   2677  HA  ARG A 179      42.300  47.120  26.780  1.00  0.00           H  
ATOM   2678  HB1 ARG A 179      43.870  46.780  28.580  1.00  0.00           H  
ATOM   2679  HB2 ARG A 179      44.990  45.740  27.480  1.00  0.00           H  
ATOM   2680  HG1 ARG A 179      43.760  44.510  29.240  1.00  0.00           H  
ATOM   2681  HG2 ARG A 179      43.440  43.940  27.620  1.00  0.00           H  
ATOM   2682  HD1 ARG A 179      41.190  45.430  27.720  1.00  0.00           H  
ATOM   2683  HD2 ARG A 179      41.730  45.700  29.430  1.00  0.00           H  
ATOM   2684  HE  ARG A 179      40.930  43.120  28.050  1.00  0.00           H  
ATOM   2685 HH11 ARG A 179      42.380  44.410  30.880  1.00  0.00           H  
ATOM   2686 HH12 ARG A 179      42.240  42.910  31.800  1.00  0.00           H  
ATOM   2687 HH21 ARG A 179      40.590  41.310  29.230  1.00  0.00           H  
ATOM   2688 HH22 ARG A 179      40.600  41.400  30.970  1.00  0.00           H  
ATOM   2689  N   GLY A 180      44.740  48.010  25.010  1.00  0.00           N  
ATOM   2690  CA  GLY A 180      45.710  49.070  24.770  1.00  0.00           C  
ATOM   2691  C   GLY A 180      47.010  49.130  25.600  1.00  0.00           C  
ATOM   2692  O   GLY A 180      47.320  50.140  26.190  1.00  0.00           O  
ATOM   2693  HN  GLY A 180      44.700  47.320  24.300  1.00  0.00           H  
ATOM   2694  HA1 GLY A 180      46.000  48.940  23.730  1.00  0.00           H  
ATOM   2695  HA2 GLY A 180      45.190  50.000  24.850  1.00  0.00           H  
ATOM   2696  N   GLY A 181      47.810  48.060  25.490  1.00  0.00           N  
ATOM   2697  CA  GLY A 181      48.960  47.900  26.440  1.00  0.00           C  
ATOM   2698  C   GLY A 181      48.670  47.470  27.820  1.00  0.00           C  
ATOM   2699  O   GLY A 181      47.550  47.070  28.160  1.00  0.00           O  
ATOM   2700  HN  GLY A 181      47.440  47.300  24.950  1.00  0.00           H  
ATOM   2701  HA1 GLY A 181      49.710  47.260  26.010  1.00  0.00           H  
ATOM   2702  HA2 GLY A 181      49.460  48.810  26.740  1.00  0.00           H  
ATOM   2703  N   CYS A 182      49.740  47.550  28.660  1.00  0.00           N  
ATOM   2704  CA  CYS A 182      49.910  47.170  30.070  1.00  0.00           C  
ATOM   2705  C   CYS A 182      48.600  47.140  30.850  1.00  0.00           C  
ATOM   2706  O   CYS A 182      47.820  48.120  30.810  1.00  0.00           O  
ATOM   2707  CB  CYS A 182      51.000  48.080  30.720  1.00  0.00           C  
ATOM   2708  SG  CYS A 182      52.090  47.400  32.110  1.00  0.00           S  
ATOM   2709  HN  CYS A 182      50.550  48.000  28.310  1.00  0.00           H  
ATOM   2710  HA  CYS A 182      50.280  46.160  30.150  1.00  0.00           H  
ATOM   2711  HB1 CYS A 182      50.460  48.990  31.070  1.00  0.00           H  
ATOM   2712  HB2 CYS A 182      51.750  48.350  29.950  1.00  0.00           H  
ATOM   2713  N   SER A 183      48.250  45.990  31.440  1.00  0.00           N  
ATOM   2714  CA  SER A 183      47.000  45.730  32.070  1.00  0.00           C  
ATOM   2715  C   SER A 183      47.240  44.650  33.060  1.00  0.00           C  
ATOM   2716  O   SER A 183      48.180  43.810  32.870  1.00  0.00           O  
ATOM   2717  CB  SER A 183      45.750  45.370  31.070  1.00  0.00           C  
ATOM   2718  OG  SER A 183      44.600  44.870  31.750  1.00  0.00           O  
ATOM   2719  HN  SER A 183      48.890  45.220  31.360  1.00  0.00           H  
ATOM   2720  HA  SER A 183      46.740  46.580  32.680  1.00  0.00           H  
ATOM   2721  HB1 SER A 183      46.090  44.650  30.290  1.00  0.00           H  
ATOM   2722  HB2 SER A 183      45.550  46.370  30.630  1.00  0.00           H  
ATOM   2723  HG1 SER A 183      44.190  45.600  32.230  1.00  0.00           H  
ATOM   2724  N   VAL A 184      46.630  44.690  34.220  1.00  0.00           N  
ATOM   2725  CA  VAL A 184      46.820  43.730  35.290  1.00  0.00           C  
ATOM   2726  C   VAL A 184      46.380  42.350  34.800  1.00  0.00           C  
ATOM   2727  O   VAL A 184      45.400  42.160  34.040  1.00  0.00           O  
ATOM   2728  CB  VAL A 184      46.040  44.040  36.540  1.00  0.00           C  
ATOM   2729  CG1 VAL A 184      46.010  42.980  37.630  1.00  0.00           C  
ATOM   2730  CG2 VAL A 184      46.740  45.210  37.330  1.00  0.00           C  
ATOM   2731  HN  VAL A 184      45.870  45.320  34.430  1.00  0.00           H  
ATOM   2732  HA  VAL A 184      47.900  43.690  35.400  1.00  0.00           H  
ATOM   2733  HB  VAL A 184      45.000  44.190  36.180  1.00  0.00           H  
ATOM   2734 HG11 VAL A 184      46.940  42.410  37.870  1.00  0.00           H  
ATOM   2735 HG12 VAL A 184      45.620  43.430  38.580  1.00  0.00           H  
ATOM   2736 HG13 VAL A 184      45.320  42.150  37.350  1.00  0.00           H  
ATOM   2737 HG21 VAL A 184      47.710  45.010  37.830  1.00  0.00           H  
ATOM   2738 HG22 VAL A 184      46.890  46.070  36.640  1.00  0.00           H  
ATOM   2739 HG23 VAL A 184      45.970  45.560  38.060  1.00  0.00           H  
ATOM   2740  N   PHE A 185      47.140  41.280  35.040  1.00  0.00           N  
ATOM   2741  CA  PHE A 185      46.910  40.040  34.270  1.00  0.00           C  
ATOM   2742  C   PHE A 185      47.480  38.860  35.090  1.00  0.00           C  
ATOM   2743  O   PHE A 185      48.510  39.030  35.810  1.00  0.00           O  
ATOM   2744  CB  PHE A 185      47.720  40.250  33.020  1.00  0.00           C  
ATOM   2745  CG  PHE A 185      47.750  38.970  32.100  1.00  0.00           C  
ATOM   2746  CD1 PHE A 185      48.670  37.930  32.220  1.00  0.00           C  
ATOM   2747  CD2 PHE A 185      46.710  38.880  31.150  1.00  0.00           C  
ATOM   2748  CE1 PHE A 185      48.520  36.810  31.400  1.00  0.00           C  
ATOM   2749  CE2 PHE A 185      46.580  37.770  30.310  1.00  0.00           C  
ATOM   2750  CZ  PHE A 185      47.520  36.760  30.410  1.00  0.00           C  
ATOM   2751  HN  PHE A 185      47.970  41.540  35.530  1.00  0.00           H  
ATOM   2752  HA  PHE A 185      45.850  39.930  34.220  1.00  0.00           H  
ATOM   2753  HB1 PHE A 185      48.780  40.340  33.320  1.00  0.00           H  
ATOM   2754  HB2 PHE A 185      47.460  41.130  32.410  1.00  0.00           H  
ATOM   2755  HD1 PHE A 185      49.420  37.940  33.000  1.00  0.00           H  
ATOM   2756  HD2 PHE A 185      45.980  39.670  31.110  1.00  0.00           H  
ATOM   2757  HE1 PHE A 185      49.170  35.950  31.420  1.00  0.00           H  
ATOM   2758  HE2 PHE A 185      45.750  37.800  29.610  1.00  0.00           H  
ATOM   2759  HZ  PHE A 185      47.470  35.970  29.680  1.00  0.00           H  
ATOM   2760  N   PHE A 186      46.910  37.640  35.050  1.00  0.00           N  
ATOM   2761  CA  PHE A 186      47.500  36.420  35.580  1.00  0.00           C  
ATOM   2762  C   PHE A 186      47.440  35.270  34.580  1.00  0.00           C  
ATOM   2763  O   PHE A 186      46.480  35.100  33.840  1.00  0.00           O  
ATOM   2764  CB  PHE A 186      46.810  36.040  36.840  1.00  0.00           C  
ATOM   2765  CG  PHE A 186      47.260  37.000  37.860  1.00  0.00           C  
ATOM   2766  CD1 PHE A 186      48.460  36.900  38.450  1.00  0.00           C  
ATOM   2767  CD2 PHE A 186      46.420  38.100  38.250  1.00  0.00           C  
ATOM   2768  CE1 PHE A 186      48.880  37.830  39.480  1.00  0.00           C  
ATOM   2769  CE2 PHE A 186      46.740  39.010  39.210  1.00  0.00           C  
ATOM   2770  CZ  PHE A 186      48.000  38.920  39.860  1.00  0.00           C  
ATOM   2771  HN  PHE A 186      45.990  37.610  34.660  1.00  0.00           H  
ATOM   2772  HA  PHE A 186      48.560  36.500  35.760  1.00  0.00           H  
ATOM   2773  HB1 PHE A 186      47.190  35.060  37.190  1.00  0.00           H  
ATOM   2774  HB2 PHE A 186      45.700  36.070  36.780  1.00  0.00           H  
ATOM   2775  HD1 PHE A 186      49.220  36.190  38.160  1.00  0.00           H  
ATOM   2776  HD2 PHE A 186      45.490  38.290  37.730  1.00  0.00           H  
ATOM   2777  HE1 PHE A 186      49.820  37.890  39.990  1.00  0.00           H  
ATOM   2778  HE2 PHE A 186      45.990  39.770  39.380  1.00  0.00           H  
ATOM   2779  HZ  PHE A 186      48.420  39.640  40.560  1.00  0.00           H  
ATOM   2780  N   SER A 187      48.510  34.570  34.540  1.00  0.00           N  
ATOM   2781  CA  SER A 187      48.620  33.220  34.030  1.00  0.00           C  
ATOM   2782  C   SER A 187      48.260  32.210  35.070  1.00  0.00           C  
ATOM   2783  O   SER A 187      48.160  32.500  36.250  1.00  0.00           O  
ATOM   2784  CB  SER A 187      50.130  32.820  33.620  1.00  0.00           C  
ATOM   2785  OG  SER A 187      51.110  32.730  34.650  1.00  0.00           O  
ATOM   2786  HN  SER A 187      49.260  34.870  35.120  1.00  0.00           H  
ATOM   2787  HA  SER A 187      47.950  33.090  33.200  1.00  0.00           H  
ATOM   2788  HB1 SER A 187      50.450  33.630  32.930  1.00  0.00           H  
ATOM   2789  HB2 SER A 187      50.110  31.920  32.960  1.00  0.00           H  
ATOM   2790  HG1 SER A 187      51.950  32.900  34.230  1.00  0.00           H  
ATOM   2791  N   LYS A 188      48.070  30.880  34.730  1.00  0.00           N  
ATOM   2792  CA  LYS A 188      47.830  29.860  35.700  1.00  0.00           C  
ATOM   2793  C   LYS A 188      48.900  29.710  36.820  1.00  0.00           C  
ATOM   2794  O   LYS A 188      48.540  29.560  38.010  1.00  0.00           O  
ATOM   2795  CB  LYS A 188      47.730  28.510  34.930  1.00  0.00           C  
ATOM   2796  CG  LYS A 188      46.380  28.580  34.100  1.00  0.00           C  
ATOM   2797  CD  LYS A 188      45.920  27.200  33.570  1.00  0.00           C  
ATOM   2798  CE  LYS A 188      46.910  26.510  32.650  1.00  0.00           C  
ATOM   2799  NZ  LYS A 188      46.310  25.300  32.090  1.00  0.00           N1+
ATOM   2800  HN  LYS A 188      48.130  30.540  33.790  1.00  0.00           H  
ATOM   2801  HA  LYS A 188      46.910  30.060  36.240  1.00  0.00           H  
ATOM   2802  HB1 LYS A 188      47.590  27.630  35.580  1.00  0.00           H  
ATOM   2803  HB2 LYS A 188      48.620  28.330  34.300  1.00  0.00           H  
ATOM   2804  HG1 LYS A 188      46.470  29.250  33.220  1.00  0.00           H  
ATOM   2805  HG2 LYS A 188      45.600  28.950  34.790  1.00  0.00           H  
ATOM   2806  HD1 LYS A 188      45.760  26.460  34.380  1.00  0.00           H  
ATOM   2807  HD2 LYS A 188      44.930  27.310  33.100  1.00  0.00           H  
ATOM   2808  HE1 LYS A 188      47.850  26.220  33.170  1.00  0.00           H  
ATOM   2809  HE2 LYS A 188      47.200  27.140  31.780  1.00  0.00           H  
ATOM   2810  HZ1 LYS A 188      45.370  25.490  31.690  1.00  0.00           H  
ATOM   2811  HZ2 LYS A 188      46.980  24.870  31.420  1.00  0.00           H  
ATOM   2812  HZ3 LYS A 188      46.190  24.550  32.790  1.00  0.00           H  
ATOM   2813  N   ILE A 189      50.180  29.650  36.420  1.00  0.00           N  
ATOM   2814  CA  ILE A 189      51.270  29.590  37.360  1.00  0.00           C  
ATOM   2815  C   ILE A 189      51.230  30.750  38.380  1.00  0.00           C  
ATOM   2816  O   ILE A 189      51.410  30.650  39.590  1.00  0.00           O  
ATOM   2817  CB  ILE A 189      52.680  29.250  36.890  1.00  0.00           C  
ATOM   2818  CG1 ILE A 189      53.680  28.880  37.970  1.00  0.00           C  
ATOM   2819  CG2 ILE A 189      53.210  30.370  35.920  1.00  0.00           C  
ATOM   2820  CD  ILE A 189      54.900  28.100  37.380  1.00  0.00           C  
ATOM   2821  HN  ILE A 189      50.400  29.600  35.450  1.00  0.00           H  
ATOM   2822  HA  ILE A 189      50.910  28.780  38.000  1.00  0.00           H  
ATOM   2823  HB  ILE A 189      52.520  28.330  36.300  1.00  0.00           H  
ATOM   2824 HG11 ILE A 189      53.160  28.290  38.750  1.00  0.00           H  
ATOM   2825 HG12 ILE A 189      54.040  29.810  38.450  1.00  0.00           H  
ATOM   2826 HG21 ILE A 189      54.180  30.010  35.500  1.00  0.00           H  
ATOM   2827 HG22 ILE A 189      52.540  30.540  35.040  1.00  0.00           H  
ATOM   2828 HG23 ILE A 189      53.390  31.240  36.590  1.00  0.00           H  
ATOM   2829  HD1 ILE A 189      55.550  27.890  38.250  1.00  0.00           H  
ATOM   2830  HD2 ILE A 189      54.630  27.140  36.900  1.00  0.00           H  
ATOM   2831  HD3 ILE A 189      55.520  28.640  36.630  1.00  0.00           H  
ATOM   2832  N   SER A 190      50.980  31.920  37.800  1.00  0.00           N  
ATOM   2833  CA  SER A 190      51.040  33.140  38.530  1.00  0.00           C  
ATOM   2834  C   SER A 190      49.820  33.470  39.350  1.00  0.00           C  
ATOM   2835  O   SER A 190      49.990  34.080  40.390  1.00  0.00           O  
ATOM   2836  CB  SER A 190      51.530  34.380  37.700  1.00  0.00           C  
ATOM   2837  OG  SER A 190      50.600  34.740  36.650  1.00  0.00           O  
ATOM   2838  HN  SER A 190      50.850  31.950  36.810  1.00  0.00           H  
ATOM   2839  HA  SER A 190      51.800  33.040  39.310  1.00  0.00           H  
ATOM   2840  HB1 SER A 190      52.560  34.270  37.290  1.00  0.00           H  
ATOM   2841  HB2 SER A 190      51.530  35.290  38.310  1.00  0.00           H  
ATOM   2842  HG1 SER A 190      50.780  34.030  36.030  1.00  0.00           H  
ATOM   2843  N   GLY A 191      48.630  32.900  39.030  1.00  0.00           N  
ATOM   2844  CA  GLY A 191      47.370  33.170  39.830  1.00  0.00           C  
ATOM   2845  C   GLY A 191      47.440  32.540  41.170  1.00  0.00           C  
ATOM   2846  O   GLY A 191      47.280  33.210  42.160  1.00  0.00           O  
ATOM   2847  HN  GLY A 191      48.570  32.320  38.220  1.00  0.00           H  
ATOM   2848  HA1 GLY A 191      47.260  34.190  40.160  1.00  0.00           H  
ATOM   2849  HA2 GLY A 191      46.550  32.710  39.310  1.00  0.00           H  
ATOM   2850  N   VAL A 192      47.820  31.220  41.340  1.00  0.00           N  
ATOM   2851  CA  VAL A 192      48.050  30.410  42.520  1.00  0.00           C  
ATOM   2852  C   VAL A 192      49.290  30.860  43.280  1.00  0.00           C  
ATOM   2853  O   VAL A 192      49.230  31.100  44.500  1.00  0.00           O  
ATOM   2854  CB  VAL A 192      48.170  28.930  42.070  1.00  0.00           C  
ATOM   2855  CG1 VAL A 192      48.690  27.930  43.220  1.00  0.00           C  
ATOM   2856  CG2 VAL A 192      46.830  28.520  41.490  1.00  0.00           C  
ATOM   2857  HN  VAL A 192      47.930  30.710  40.490  1.00  0.00           H  
ATOM   2858  HA  VAL A 192      47.180  30.520  43.130  1.00  0.00           H  
ATOM   2859  HB  VAL A 192      48.960  29.060  41.290  1.00  0.00           H  
ATOM   2860 HG11 VAL A 192      47.980  27.980  44.080  1.00  0.00           H  
ATOM   2861 HG12 VAL A 192      48.630  26.900  42.820  1.00  0.00           H  
ATOM   2862 HG13 VAL A 192      49.750  28.080  43.520  1.00  0.00           H  
ATOM   2863 HG21 VAL A 192      46.150  28.260  42.330  1.00  0.00           H  
ATOM   2864 HG22 VAL A 192      46.340  29.270  40.860  1.00  0.00           H  
ATOM   2865 HG23 VAL A 192      46.950  27.580  40.900  1.00  0.00           H  
ATOM   2866  N   LEU A 193      50.480  31.060  42.610  1.00  0.00           N  
ATOM   2867  CA  LEU A 193      51.740  31.620  43.160  1.00  0.00           C  
ATOM   2868  C   LEU A 193      51.490  33.000  43.820  1.00  0.00           C  
ATOM   2869  O   LEU A 193      51.990  33.180  44.920  1.00  0.00           O  
ATOM   2870  CB  LEU A 193      52.690  31.790  42.040  1.00  0.00           C  
ATOM   2871  CG  LEU A 193      54.060  32.390  42.360  1.00  0.00           C  
ATOM   2872  CD1 LEU A 193      54.820  31.620  43.320  1.00  0.00           C  
ATOM   2873  CD2 LEU A 193      54.870  32.680  41.080  1.00  0.00           C  
ATOM   2874  HN  LEU A 193      50.480  30.940  41.620  1.00  0.00           H  
ATOM   2875  HA  LEU A 193      52.080  31.040  44.000  1.00  0.00           H  
ATOM   2876  HB1 LEU A 193      52.190  32.330  41.210  1.00  0.00           H  
ATOM   2877  HB2 LEU A 193      53.010  30.790  41.690  1.00  0.00           H  
ATOM   2878  HG  LEU A 193      53.930  33.380  42.840  1.00  0.00           H  
ATOM   2879 HD11 LEU A 193      55.250  30.690  42.880  1.00  0.00           H  
ATOM   2880 HD12 LEU A 193      55.650  32.140  43.850  1.00  0.00           H  
ATOM   2881 HD13 LEU A 193      54.230  31.340  44.230  1.00  0.00           H  
ATOM   2882 HD21 LEU A 193      55.770  33.250  41.380  1.00  0.00           H  
ATOM   2883 HD22 LEU A 193      55.260  31.790  40.550  1.00  0.00           H  
ATOM   2884 HD23 LEU A 193      54.300  33.300  40.350  1.00  0.00           H  
ATOM   2885  N   THR A 194      50.650  33.940  43.240  1.00  0.00           N  
ATOM   2886  CA  THR A 194      50.530  35.250  43.880  1.00  0.00           C  
ATOM   2887  C   THR A 194      49.510  35.120  45.000  1.00  0.00           C  
ATOM   2888  O   THR A 194      49.710  35.730  46.040  1.00  0.00           O  
ATOM   2889  CB  THR A 194      50.020  36.170  42.800  1.00  0.00           C  
ATOM   2890  CG2 THR A 194      49.860  37.650  43.290  1.00  0.00           C  
ATOM   2891  OG1 THR A 194      50.960  36.260  41.790  1.00  0.00           O  
ATOM   2892  HN  THR A 194      50.330  33.870  42.300  1.00  0.00           H  
ATOM   2893  HA  THR A 194      51.480  35.620  44.250  1.00  0.00           H  
ATOM   2894  HB  THR A 194      49.050  35.840  42.390  1.00  0.00           H  
ATOM   2895  HG1 THR A 194      50.820  35.550  41.170  1.00  0.00           H  
ATOM   2896 HG21 THR A 194      49.750  37.700  44.400  1.00  0.00           H  
ATOM   2897 HG22 THR A 194      50.810  38.160  43.050  1.00  0.00           H  
ATOM   2898 HG23 THR A 194      49.170  38.240  42.640  1.00  0.00           H  
ATOM   2899  N   PHE A 195      48.500  34.230  44.860  1.00  0.00           N  
ATOM   2900  CA  PHE A 195      47.580  33.900  45.960  1.00  0.00           C  
ATOM   2901  C   PHE A 195      48.290  33.390  47.230  1.00  0.00           C  
ATOM   2902  O   PHE A 195      48.210  33.840  48.400  1.00  0.00           O  
ATOM   2903  CB  PHE A 195      46.540  32.860  45.440  1.00  0.00           C  
ATOM   2904  CG  PHE A 195      45.580  32.260  46.460  1.00  0.00           C  
ATOM   2905  CD1 PHE A 195      44.300  32.880  46.590  1.00  0.00           C  
ATOM   2906  CD2 PHE A 195      45.840  31.050  47.120  1.00  0.00           C  
ATOM   2907  CE1 PHE A 195      43.340  32.300  47.520  1.00  0.00           C  
ATOM   2908  CE2 PHE A 195      44.870  30.520  48.020  1.00  0.00           C  
ATOM   2909  CZ  PHE A 195      43.670  31.150  48.180  1.00  0.00           C  
ATOM   2910  HN  PHE A 195      48.350  33.790  43.980  1.00  0.00           H  
ATOM   2911  HA  PHE A 195      47.060  34.800  46.250  1.00  0.00           H  
ATOM   2912  HB1 PHE A 195      46.980  32.130  44.730  1.00  0.00           H  
ATOM   2913  HB2 PHE A 195      45.950  33.470  44.720  1.00  0.00           H  
ATOM   2914  HD1 PHE A 195      44.040  33.810  46.090  1.00  0.00           H  
ATOM   2915  HD2 PHE A 195      46.820  30.630  46.970  1.00  0.00           H  
ATOM   2916  HE1 PHE A 195      42.370  32.750  47.720  1.00  0.00           H  
ATOM   2917  HE2 PHE A 195      45.110  29.580  48.500  1.00  0.00           H  
ATOM   2918  HZ  PHE A 195      42.970  30.640  48.830  1.00  0.00           H  
ATOM   2919  N   MET A 196      49.220  32.530  46.940  1.00  0.00           N  
ATOM   2920  CA  MET A 196      50.020  31.940  48.040  1.00  0.00           C  
ATOM   2921  C   MET A 196      50.990  33.010  48.670  1.00  0.00           C  
ATOM   2922  O   MET A 196      50.920  33.240  49.890  1.00  0.00           O  
ATOM   2923  CB  MET A 196      50.820  30.830  47.400  1.00  0.00           C  
ATOM   2924  CG  MET A 196      50.080  29.510  47.070  1.00  0.00           C  
ATOM   2925  SD  MET A 196      49.940  28.580  48.680  1.00  0.00           S  
ATOM   2926  CE  MET A 196      48.150  27.970  48.520  1.00  0.00           C  
ATOM   2927  HN  MET A 196      49.450  32.240  46.020  1.00  0.00           H  
ATOM   2928  HA  MET A 196      49.340  31.410  48.680  1.00  0.00           H  
ATOM   2929  HB1 MET A 196      51.780  30.670  47.920  1.00  0.00           H  
ATOM   2930  HB2 MET A 196      51.200  31.210  46.420  1.00  0.00           H  
ATOM   2931  HG1 MET A 196      50.570  28.900  46.280  1.00  0.00           H  
ATOM   2932  HG2 MET A 196      49.070  29.700  46.650  1.00  0.00           H  
ATOM   2933  HE1 MET A 196      47.370  28.740  48.360  1.00  0.00           H  
ATOM   2934  HE2 MET A 196      48.040  27.230  47.700  1.00  0.00           H  
ATOM   2935  HE3 MET A 196      47.900  27.650  49.550  1.00  0.00           H  
ATOM   2936  N   THR A 197      51.830  33.660  47.820  1.00  0.00           N  
ATOM   2937  CA  THR A 197      52.820  34.670  48.270  1.00  0.00           C  
ATOM   2938  C   THR A 197      52.230  35.840  49.120  1.00  0.00           C  
ATOM   2939  O   THR A 197      52.810  36.120  50.130  1.00  0.00           O  
ATOM   2940  CB  THR A 197      53.560  35.240  46.960  1.00  0.00           C  
ATOM   2941  CG2 THR A 197      54.650  36.250  47.410  1.00  0.00           C  
ATOM   2942  OG1 THR A 197      54.160  34.230  46.120  1.00  0.00           O  
ATOM   2943  HN  THR A 197      51.880  33.610  46.830  1.00  0.00           H  
ATOM   2944  HA  THR A 197      53.490  34.210  48.990  1.00  0.00           H  
ATOM   2945  HB  THR A 197      52.880  35.880  46.350  1.00  0.00           H  
ATOM   2946  HG1 THR A 197      53.470  33.720  45.690  1.00  0.00           H  
ATOM   2947 HG21 THR A 197      55.340  36.510  46.580  1.00  0.00           H  
ATOM   2948 HG22 THR A 197      54.140  37.160  47.800  1.00  0.00           H  
ATOM   2949 HG23 THR A 197      55.140  35.690  48.230  1.00  0.00           H  
ATOM   2950  N   SER A 198      51.140  36.540  48.760  1.00  0.00           N  
ATOM   2951  CA  SER A 198      50.630  37.710  49.460  1.00  0.00           C  
ATOM   2952  C   SER A 198      49.380  37.570  50.200  1.00  0.00           C  
ATOM   2953  O   SER A 198      48.900  38.570  50.770  1.00  0.00           O  
ATOM   2954  CB  SER A 198      50.250  38.720  48.360  1.00  0.00           C  
ATOM   2955  OG  SER A 198      51.350  39.040  47.450  1.00  0.00           O  
ATOM   2956  HN  SER A 198      50.620  36.340  47.930  1.00  0.00           H  
ATOM   2957  HA  SER A 198      51.380  38.090  50.130  1.00  0.00           H  
ATOM   2958  HB1 SER A 198      49.900  39.690  48.750  1.00  0.00           H  
ATOM   2959  HB2 SER A 198      49.420  38.280  47.760  1.00  0.00           H  
ATOM   2960  HG1 SER A 198      51.770  39.830  47.800  1.00  0.00           H  
ATOM   2961  N   PHE A 199      48.780  36.380  50.210  1.00  0.00           N  
ATOM   2962  CA  PHE A 199      47.570  36.190  50.940  1.00  0.00           C  
ATOM   2963  C   PHE A 199      47.550  34.890  51.760  1.00  0.00           C  
ATOM   2964  O   PHE A 199      47.450  34.880  52.950  1.00  0.00           O  
ATOM   2965  CB  PHE A 199      46.440  36.230  49.890  1.00  0.00           C  
ATOM   2966  CG  PHE A 199      45.060  35.890  50.300  1.00  0.00           C  
ATOM   2967  CD1 PHE A 199      44.230  36.950  50.820  1.00  0.00           C  
ATOM   2968  CD2 PHE A 199      44.480  34.640  50.110  1.00  0.00           C  
ATOM   2969  CE1 PHE A 199      42.960  36.750  51.280  1.00  0.00           C  
ATOM   2970  CE2 PHE A 199      43.150  34.440  50.530  1.00  0.00           C  
ATOM   2971  CZ  PHE A 199      42.410  35.480  51.060  1.00  0.00           C  
ATOM   2972  HN  PHE A 199      49.070  35.580  49.700  1.00  0.00           H  
ATOM   2973  HA  PHE A 199      47.470  36.930  51.720  1.00  0.00           H  
ATOM   2974  HB1 PHE A 199      46.670  35.460  49.130  1.00  0.00           H  
ATOM   2975  HB2 PHE A 199      46.370  37.240  49.420  1.00  0.00           H  
ATOM   2976  HD1 PHE A 199      44.740  37.900  50.920  1.00  0.00           H  
ATOM   2977  HD2 PHE A 199      44.980  33.840  49.600  1.00  0.00           H  
ATOM   2978  HE1 PHE A 199      42.380  37.620  51.570  1.00  0.00           H  
ATOM   2979  HE2 PHE A 199      42.660  33.500  50.310  1.00  0.00           H  
ATOM   2980  HZ  PHE A 199      41.380  35.390  51.410  1.00  0.00           H  
ATOM   2981  N   TYR A 200      47.800  33.660  51.110  1.00  0.00           N  
ATOM   2982  CA  TYR A 200      47.660  32.450  51.850  1.00  0.00           C  
ATOM   2983  C   TYR A 200      48.720  32.150  52.900  1.00  0.00           C  
ATOM   2984  O   TYR A 200      48.370  31.830  54.020  1.00  0.00           O  
ATOM   2985  CB  TYR A 200      47.550  31.340  50.820  1.00  0.00           C  
ATOM   2986  CG  TYR A 200      47.030  30.080  51.380  1.00  0.00           C  
ATOM   2987  CD1 TYR A 200      45.650  29.790  51.300  1.00  0.00           C  
ATOM   2988  CD2 TYR A 200      47.870  29.080  51.850  1.00  0.00           C  
ATOM   2989  CE1 TYR A 200      45.020  28.690  51.790  1.00  0.00           C  
ATOM   2990  CE2 TYR A 200      47.300  27.890  52.400  1.00  0.00           C  
ATOM   2991  CZ  TYR A 200      45.850  27.670  52.320  1.00  0.00           C  
ATOM   2992  OH  TYR A 200      45.280  26.390  52.520  1.00  0.00           O  
ATOM   2993  HN  TYR A 200      47.920  33.530  50.140  1.00  0.00           H  
ATOM   2994  HA  TYR A 200      46.700  32.470  52.370  1.00  0.00           H  
ATOM   2995  HB1 TYR A 200      48.510  31.010  50.360  1.00  0.00           H  
ATOM   2996  HB2 TYR A 200      46.860  31.690  50.020  1.00  0.00           H  
ATOM   2997  HD1 TYR A 200      44.900  30.480  50.950  1.00  0.00           H  
ATOM   2998  HD2 TYR A 200      48.940  29.260  51.810  1.00  0.00           H  
ATOM   2999  HE1 TYR A 200      43.950  28.620  51.770  1.00  0.00           H  
ATOM   3000  HE2 TYR A 200      47.890  27.120  52.870  1.00  0.00           H  
ATOM   3001  HH  TYR A 200      46.050  25.840  52.610  1.00  0.00           H  
ATOM   3002  N   ILE A 201      50.010  32.440  52.490  1.00  0.00           N  
ATOM   3003  CA  ILE A 201      50.990  32.210  53.450  1.00  0.00           C  
ATOM   3004  C   ILE A 201      50.890  33.250  54.570  1.00  0.00           C  
ATOM   3005  O   ILE A 201      50.780  32.900  55.760  1.00  0.00           O  
ATOM   3006  CB  ILE A 201      52.290  31.930  52.740  1.00  0.00           C  
ATOM   3007  CG1 ILE A 201      52.220  30.670  51.760  1.00  0.00           C  
ATOM   3008  CG2 ILE A 201      53.440  31.860  53.800  1.00  0.00           C  
ATOM   3009  CD  ILE A 201      52.300  29.300  52.390  1.00  0.00           C  
ATOM   3010  HN  ILE A 201      50.310  32.620  51.560  1.00  0.00           H  
ATOM   3011  HA  ILE A 201      50.790  31.320  54.020  1.00  0.00           H  
ATOM   3012  HB  ILE A 201      52.490  32.820  52.100  1.00  0.00           H  
ATOM   3013 HG11 ILE A 201      53.130  30.740  51.120  1.00  0.00           H  
ATOM   3014 HG12 ILE A 201      51.400  30.790  51.020  1.00  0.00           H  
ATOM   3015 HG21 ILE A 201      53.730  32.870  54.160  1.00  0.00           H  
ATOM   3016 HG22 ILE A 201      53.120  31.190  54.630  1.00  0.00           H  
ATOM   3017 HG23 ILE A 201      54.330  31.420  53.310  1.00  0.00           H  
ATOM   3018  HD1 ILE A 201      51.440  29.180  53.090  1.00  0.00           H  
ATOM   3019  HD2 ILE A 201      51.970  28.650  51.550  1.00  0.00           H  
ATOM   3020  HD3 ILE A 201      53.290  29.110  52.850  1.00  0.00           H  
ATOM   3021  N   PRO A 202      50.650  34.570  54.280  1.00  0.00           N  
ATOM   3022  CA  PRO A 202      50.460  35.510  55.360  1.00  0.00           C  
ATOM   3023  C   PRO A 202      49.150  35.500  56.120  1.00  0.00           C  
ATOM   3024  O   PRO A 202      49.180  35.720  57.340  1.00  0.00           O  
ATOM   3025  CB  PRO A 202      50.780  36.940  54.800  1.00  0.00           C  
ATOM   3026  CG  PRO A 202      51.870  36.530  53.680  1.00  0.00           C  
ATOM   3027  CD  PRO A 202      51.300  35.280  53.050  1.00  0.00           C  
ATOM   3028  HA  PRO A 202      51.210  35.170  56.060  1.00  0.00           H  
ATOM   3029  HB1 PRO A 202      51.170  37.710  55.500  1.00  0.00           H  
ATOM   3030  HB2 PRO A 202      49.840  37.260  54.300  1.00  0.00           H  
ATOM   3031  HG1 PRO A 202      52.770  36.210  54.240  1.00  0.00           H  
ATOM   3032  HG2 PRO A 202      52.070  37.370  52.970  1.00  0.00           H  
ATOM   3033  HD1 PRO A 202      52.170  34.700  52.680  1.00  0.00           H  
ATOM   3034  HD2 PRO A 202      50.570  35.470  52.220  1.00  0.00           H  
ATOM   3035  N   GLY A 203      48.010  35.280  55.430  1.00  0.00           N  
ATOM   3036  CA  GLY A 203      46.760  35.090  56.130  1.00  0.00           C  
ATOM   3037  C   GLY A 203      46.900  33.960  57.140  1.00  0.00           C  
ATOM   3038  O   GLY A 203      46.420  34.090  58.300  1.00  0.00           O  
ATOM   3039  HN  GLY A 203      47.950  35.270  54.430  1.00  0.00           H  
ATOM   3040  HA1 GLY A 203      46.590  35.900  56.830  1.00  0.00           H  
ATOM   3041  HA2 GLY A 203      45.940  34.940  55.450  1.00  0.00           H  
ATOM   3042  N   SER A 204      47.490  32.760  56.830  1.00  0.00           N  
ATOM   3043  CA  SER A 204      47.660  31.700  57.770  1.00  0.00           C  
ATOM   3044  C   SER A 204      48.370  32.070  59.140  1.00  0.00           C  
ATOM   3045  O   SER A 204      47.870  31.740  60.230  1.00  0.00           O  
ATOM   3046  CB  SER A 204      48.420  30.480  57.090  1.00  0.00           C  
ATOM   3047  OG  SER A 204      47.740  29.920  55.980  1.00  0.00           O  
ATOM   3048  HN  SER A 204      47.990  32.690  55.980  1.00  0.00           H  
ATOM   3049  HA  SER A 204      46.660  31.400  58.060  1.00  0.00           H  
ATOM   3050  HB1 SER A 204      48.430  29.710  57.890  1.00  0.00           H  
ATOM   3051  HB2 SER A 204      49.440  30.830  56.820  1.00  0.00           H  
ATOM   3052  HG1 SER A 204      47.880  30.440  55.180  1.00  0.00           H  
ATOM   3053  N   ILE A 205      49.450  32.890  59.020  1.00  0.00           N  
ATOM   3054  CA  ILE A 205      50.230  33.280  60.190  1.00  0.00           C  
ATOM   3055  C   ILE A 205      49.350  34.210  60.980  1.00  0.00           C  
ATOM   3056  O   ILE A 205      49.130  34.050  62.180  1.00  0.00           O  
ATOM   3057  CB  ILE A 205      51.510  34.060  59.840  1.00  0.00           C  
ATOM   3058  CG1 ILE A 205      52.450  33.200  58.900  1.00  0.00           C  
ATOM   3059  CG2 ILE A 205      52.190  34.390  61.210  1.00  0.00           C  
ATOM   3060  CD  ILE A 205      53.670  34.020  58.380  1.00  0.00           C  
ATOM   3061  HN  ILE A 205      49.950  33.030  58.160  1.00  0.00           H  
ATOM   3062  HA  ILE A 205      50.540  32.420  60.750  1.00  0.00           H  
ATOM   3063  HB  ILE A 205      51.350  35.090  59.450  1.00  0.00           H  
ATOM   3064 HG11 ILE A 205      51.830  32.940  58.010  1.00  0.00           H  
ATOM   3065 HG12 ILE A 205      52.790  32.260  59.380  1.00  0.00           H  
ATOM   3066 HG21 ILE A 205      51.570  34.950  61.950  1.00  0.00           H  
ATOM   3067 HG22 ILE A 205      52.510  33.440  61.680  1.00  0.00           H  
ATOM   3068 HG23 ILE A 205      53.140  34.950  61.110  1.00  0.00           H  
ATOM   3069  HD1 ILE A 205      54.450  33.420  57.870  1.00  0.00           H  
ATOM   3070  HD2 ILE A 205      53.240  34.810  57.740  1.00  0.00           H  
ATOM   3071  HD3 ILE A 205      54.100  34.620  59.210  1.00  0.00           H  
ATOM   3072  N   MET A 206      48.740  35.180  60.300  1.00  0.00           N  
ATOM   3073  CA  MET A 206      47.890  36.250  60.910  1.00  0.00           C  
ATOM   3074  C   MET A 206      46.560  35.750  61.540  1.00  0.00           C  
ATOM   3075  O   MET A 206      46.330  35.940  62.740  1.00  0.00           O  
ATOM   3076  CB  MET A 206      47.680  37.330  59.800  1.00  0.00           C  
ATOM   3077  CG  MET A 206      46.800  38.550  60.250  1.00  0.00           C  
ATOM   3078  SD  MET A 206      46.930  39.940  59.130  1.00  0.00           S  
ATOM   3079  CE  MET A 206      46.660  39.060  57.560  1.00  0.00           C  
ATOM   3080  HN  MET A 206      48.960  35.180  59.330  1.00  0.00           H  
ATOM   3081  HA  MET A 206      48.410  36.760  61.700  1.00  0.00           H  
ATOM   3082  HB1 MET A 206      47.450  36.860  58.820  1.00  0.00           H  
ATOM   3083  HB2 MET A 206      48.700  37.740  59.620  1.00  0.00           H  
ATOM   3084  HG1 MET A 206      47.220  38.880  61.220  1.00  0.00           H  
ATOM   3085  HG2 MET A 206      45.760  38.170  60.230  1.00  0.00           H  
ATOM   3086  HE1 MET A 206      45.820  38.350  57.710  1.00  0.00           H  
ATOM   3087  HE2 MET A 206      46.260  39.820  56.860  1.00  0.00           H  
ATOM   3088  HE3 MET A 206      47.590  38.530  57.270  1.00  0.00           H  
ATOM   3089  N   LEU A 207      45.740  34.990  60.800  1.00  0.00           N  
ATOM   3090  CA  LEU A 207      44.550  34.360  61.370  1.00  0.00           C  
ATOM   3091  C   LEU A 207      44.760  33.420  62.560  1.00  0.00           C  
ATOM   3092  O   LEU A 207      43.980  33.470  63.540  1.00  0.00           O  
ATOM   3093  CB  LEU A 207      43.630  33.730  60.270  1.00  0.00           C  
ATOM   3094  CG  LEU A 207      43.110  34.640  59.150  1.00  0.00           C  
ATOM   3095  CD1 LEU A 207      41.780  34.090  58.350  1.00  0.00           C  
ATOM   3096  CD2 LEU A 207      42.810  35.980  59.730  1.00  0.00           C  
ATOM   3097  HN  LEU A 207      45.990  34.830  59.850  1.00  0.00           H  
ATOM   3098  HA  LEU A 207      44.040  35.230  61.750  1.00  0.00           H  
ATOM   3099  HB1 LEU A 207      42.740  33.210  60.670  1.00  0.00           H  
ATOM   3100  HB2 LEU A 207      44.270  32.990  59.760  1.00  0.00           H  
ATOM   3101  HG  LEU A 207      43.880  34.680  58.350  1.00  0.00           H  
ATOM   3102 HD11 LEU A 207      41.000  33.890  59.120  1.00  0.00           H  
ATOM   3103 HD12 LEU A 207      41.420  34.800  57.580  1.00  0.00           H  
ATOM   3104 HD13 LEU A 207      42.040  33.160  57.790  1.00  0.00           H  
ATOM   3105 HD21 LEU A 207      42.280  36.620  59.000  1.00  0.00           H  
ATOM   3106 HD22 LEU A 207      42.230  35.930  60.670  1.00  0.00           H  
ATOM   3107 HD23 LEU A 207      43.740  36.560  59.970  1.00  0.00           H  
ATOM   3108  N   CYS A 208      45.840  32.510  62.540  1.00  0.00           N  
ATOM   3109  CA  CYS A 208      46.290  31.620  63.610  1.00  0.00           C  
ATOM   3110  C   CYS A 208      46.570  32.460  64.870  1.00  0.00           C  
ATOM   3111  O   CYS A 208      45.940  32.250  65.900  1.00  0.00           O  
ATOM   3112  CB  CYS A 208      47.590  30.830  63.180  1.00  0.00           C  
ATOM   3113  SG  CYS A 208      48.300  29.640  64.280  1.00  0.00           S  
ATOM   3114  HN  CYS A 208      46.490  32.560  61.780  1.00  0.00           H  
ATOM   3115  HA  CYS A 208      45.570  30.860  63.870  1.00  0.00           H  
ATOM   3116  HB1 CYS A 208      48.290  31.600  62.770  1.00  0.00           H  
ATOM   3117  HB2 CYS A 208      47.170  30.160  62.390  1.00  0.00           H  
ATOM   3118  HG1 CYS A 208      48.800  30.450  65.210  1.00  0.00           H  
ATOM   3119  N   VAL A 209      47.500  33.460  64.780  1.00  0.00           N  
ATOM   3120  CA  VAL A 209      47.990  34.420  65.810  1.00  0.00           C  
ATOM   3121  C   VAL A 209      46.790  35.170  66.430  1.00  0.00           C  
ATOM   3122  O   VAL A 209      46.730  35.380  67.620  1.00  0.00           O  
ATOM   3123  CB  VAL A 209      49.110  35.350  65.410  1.00  0.00           C  
ATOM   3124  CG1 VAL A 209      49.340  36.570  66.290  1.00  0.00           C  
ATOM   3125  CG2 VAL A 209      50.450  34.530  65.230  1.00  0.00           C  
ATOM   3126  HN  VAL A 209      47.870  33.540  63.860  1.00  0.00           H  
ATOM   3127  HA  VAL A 209      48.410  33.800  66.580  1.00  0.00           H  
ATOM   3128  HB  VAL A 209      48.770  35.820  64.480  1.00  0.00           H  
ATOM   3129 HG11 VAL A 209      50.340  36.980  66.050  1.00  0.00           H  
ATOM   3130 HG12 VAL A 209      48.560  37.350  66.190  1.00  0.00           H  
ATOM   3131 HG13 VAL A 209      49.400  36.220  67.340  1.00  0.00           H  
ATOM   3132 HG21 VAL A 209      50.340  33.950  64.300  1.00  0.00           H  
ATOM   3133 HG22 VAL A 209      51.350  35.190  65.190  1.00  0.00           H  
ATOM   3134 HG23 VAL A 209      50.530  33.920  66.160  1.00  0.00           H  
ATOM   3135  N   TYR A 210      45.810  35.600  65.640  1.00  0.00           N  
ATOM   3136  CA  TYR A 210      44.650  36.360  66.050  1.00  0.00           C  
ATOM   3137  C   TYR A 210      43.590  35.540  66.760  1.00  0.00           C  
ATOM   3138  O   TYR A 210      42.960  35.910  67.760  1.00  0.00           O  
ATOM   3139  CB  TYR A 210      43.960  37.200  64.910  1.00  0.00           C  
ATOM   3140  CG  TYR A 210      44.650  38.520  64.640  1.00  0.00           C  
ATOM   3141  CD1 TYR A 210      45.060  39.340  65.730  1.00  0.00           C  
ATOM   3142  CD2 TYR A 210      44.950  38.930  63.330  1.00  0.00           C  
ATOM   3143  CE1 TYR A 210      45.780  40.540  65.470  1.00  0.00           C  
ATOM   3144  CE2 TYR A 210      45.590  40.130  63.110  1.00  0.00           C  
ATOM   3145  CZ  TYR A 210      46.060  40.900  64.160  1.00  0.00           C  
ATOM   3146  OH  TYR A 210      46.840  42.010  63.950  1.00  0.00           O  
ATOM   3147  HN  TYR A 210      45.970  35.590  64.660  1.00  0.00           H  
ATOM   3148  HA  TYR A 210      44.890  37.010  66.870  1.00  0.00           H  
ATOM   3149  HB1 TYR A 210      42.930  37.410  65.280  1.00  0.00           H  
ATOM   3150  HB2 TYR A 210      43.960  36.520  64.040  1.00  0.00           H  
ATOM   3151  HD1 TYR A 210      44.730  39.090  66.730  1.00  0.00           H  
ATOM   3152  HD2 TYR A 210      44.580  38.480  62.430  1.00  0.00           H  
ATOM   3153  HE1 TYR A 210      46.070  41.190  66.280  1.00  0.00           H  
ATOM   3154  HE2 TYR A 210      45.770  40.370  62.070  1.00  0.00           H  
ATOM   3155  HH  TYR A 210      46.880  42.200  63.000  1.00  0.00           H  
ATOM   3156  N   TYR A 211      43.360  34.260  66.360  1.00  0.00           N  
ATOM   3157  CA  TYR A 211      42.640  33.350  67.240  1.00  0.00           C  
ATOM   3158  C   TYR A 211      43.330  33.050  68.560  1.00  0.00           C  
ATOM   3159  O   TYR A 211      42.680  32.990  69.580  1.00  0.00           O  
ATOM   3160  CB  TYR A 211      42.320  32.080  66.280  1.00  0.00           C  
ATOM   3161  CG  TYR A 211      41.750  30.920  67.100  1.00  0.00           C  
ATOM   3162  CD1 TYR A 211      42.690  29.910  67.430  1.00  0.00           C  
ATOM   3163  CD2 TYR A 211      40.380  30.780  67.390  1.00  0.00           C  
ATOM   3164  CE1 TYR A 211      42.280  28.790  68.110  1.00  0.00           C  
ATOM   3165  CE2 TYR A 211      40.060  29.740  68.280  1.00  0.00           C  
ATOM   3166  CZ  TYR A 211      40.950  28.720  68.550  1.00  0.00           C  
ATOM   3167  OH  TYR A 211      40.590  27.620  69.320  1.00  0.00           O  
ATOM   3168  HN  TYR A 211      43.770  33.900  65.530  1.00  0.00           H  
ATOM   3169  HA  TYR A 211      41.710  33.860  67.430  1.00  0.00           H  
ATOM   3170  HB1 TYR A 211      43.320  31.830  65.870  1.00  0.00           H  
ATOM   3171  HB2 TYR A 211      41.610  32.450  65.510  1.00  0.00           H  
ATOM   3172  HD1 TYR A 211      43.730  30.040  67.180  1.00  0.00           H  
ATOM   3173  HD2 TYR A 211      39.580  31.440  67.080  1.00  0.00           H  
ATOM   3174  HE1 TYR A 211      42.990  28.050  68.480  1.00  0.00           H  
ATOM   3175  HE2 TYR A 211      39.030  29.610  68.580  1.00  0.00           H  
ATOM   3176  HH  TYR A 211      39.650  27.760  69.500  1.00  0.00           H  
ATOM   3177  N   ARG A 212      44.640  32.920  68.530  1.00  0.00           N  
ATOM   3178  CA  ARG A 212      45.450  32.710  69.730  1.00  0.00           C  
ATOM   3179  C   ARG A 212      45.340  33.880  70.700  1.00  0.00           C  
ATOM   3180  O   ARG A 212      45.210  33.700  71.910  1.00  0.00           O  
ATOM   3181  CB  ARG A 212      46.910  32.490  69.310  1.00  0.00           C  
ATOM   3182  CG  ARG A 212      47.990  32.070  70.330  1.00  0.00           C  
ATOM   3183  CD  ARG A 212      47.590  30.990  71.320  1.00  0.00           C  
ATOM   3184  NE  ARG A 212      47.300  29.710  70.550  1.00  0.00           N  
ATOM   3185  CZ  ARG A 212      46.870  28.570  71.140  1.00  0.00           C  
ATOM   3186  NH1 ARG A 212      46.640  28.490  72.440  1.00  0.00           N1+
ATOM   3187  NH2 ARG A 212      46.640  27.520  70.280  1.00  0.00           N  
ATOM   3188  HN  ARG A 212      45.070  32.840  67.630  1.00  0.00           H  
ATOM   3189  HA  ARG A 212      45.210  31.800  70.260  1.00  0.00           H  
ATOM   3190  HB1 ARG A 212      47.210  33.450  68.830  1.00  0.00           H  
ATOM   3191  HB2 ARG A 212      46.860  31.620  68.620  1.00  0.00           H  
ATOM   3192  HG1 ARG A 212      48.040  33.010  70.930  1.00  0.00           H  
ATOM   3193  HG2 ARG A 212      48.970  31.810  69.860  1.00  0.00           H  
ATOM   3194  HD1 ARG A 212      46.630  31.280  71.820  1.00  0.00           H  
ATOM   3195  HD2 ARG A 212      48.430  30.900  72.020  1.00  0.00           H  
ATOM   3196  HE  ARG A 212      47.730  29.610  69.650  1.00  0.00           H  
ATOM   3197 HH11 ARG A 212      46.790  29.220  73.110  1.00  0.00           H  
ATOM   3198 HH12 ARG A 212      46.150  27.630  72.600  1.00  0.00           H  
ATOM   3199 HH21 ARG A 212      46.710  27.720  69.300  1.00  0.00           H  
ATOM   3200 HH22 ARG A 212      46.260  26.690  70.680  1.00  0.00           H  
ATOM   3201  N   ILE A 213      45.340  35.200  70.190  1.00  0.00           N  
ATOM   3202  CA  ILE A 213      45.050  36.350  71.020  1.00  0.00           C  
ATOM   3203  C   ILE A 213      43.640  36.490  71.690  1.00  0.00           C  
ATOM   3204  O   ILE A 213      43.480  36.860  72.890  1.00  0.00           O  
ATOM   3205  CB  ILE A 213      45.420  37.630  70.190  1.00  0.00           C  
ATOM   3206  CG1 ILE A 213      46.910  37.780  70.020  1.00  0.00           C  
ATOM   3207  CG2 ILE A 213      44.760  38.900  70.760  1.00  0.00           C  
ATOM   3208  CD  ILE A 213      47.350  38.500  68.770  1.00  0.00           C  
ATOM   3209  HN  ILE A 213      45.400  35.430  69.220  1.00  0.00           H  
ATOM   3210  HA  ILE A 213      45.790  36.190  71.790  1.00  0.00           H  
ATOM   3211  HB  ILE A 213      44.950  37.570  69.190  1.00  0.00           H  
ATOM   3212 HG11 ILE A 213      47.340  36.760  70.000  1.00  0.00           H  
ATOM   3213 HG12 ILE A 213      47.410  38.300  70.870  1.00  0.00           H  
ATOM   3214 HG21 ILE A 213      44.930  38.940  71.870  1.00  0.00           H  
ATOM   3215 HG22 ILE A 213      45.160  39.830  70.310  1.00  0.00           H  
ATOM   3216 HG23 ILE A 213      43.660  38.990  70.600  1.00  0.00           H  
ATOM   3217  HD1 ILE A 213      48.460  38.460  68.790  1.00  0.00           H  
ATOM   3218  HD2 ILE A 213      46.910  37.950  67.910  1.00  0.00           H  
ATOM   3219  HD3 ILE A 213      46.960  39.520  68.620  1.00  0.00           H  
ATOM   3220  N   TYR A 214      42.580  36.030  70.980  1.00  0.00           N  
ATOM   3221  CA  TYR A 214      41.270  35.840  71.470  1.00  0.00           C  
ATOM   3222  C   TYR A 214      41.150  34.880  72.660  1.00  0.00           C  
ATOM   3223  O   TYR A 214      40.500  35.170  73.660  1.00  0.00           O  
ATOM   3224  CB  TYR A 214      40.270  35.500  70.270  1.00  0.00           C  
ATOM   3225  CG  TYR A 214      38.950  34.780  70.810  1.00  0.00           C  
ATOM   3226  CD1 TYR A 214      37.780  35.510  71.010  1.00  0.00           C  
ATOM   3227  CD2 TYR A 214      39.010  33.390  70.970  1.00  0.00           C  
ATOM   3228  CE1 TYR A 214      36.610  34.840  71.440  1.00  0.00           C  
ATOM   3229  CE2 TYR A 214      37.740  32.740  71.320  1.00  0.00           C  
ATOM   3230  CZ  TYR A 214      36.610  33.460  71.660  1.00  0.00           C  
ATOM   3231  OH  TYR A 214      35.480  32.910  72.190  1.00  0.00           O  
ATOM   3232  HN  TYR A 214      42.750  35.750  70.030  1.00  0.00           H  
ATOM   3233  HA  TYR A 214      40.960  36.820  71.790  1.00  0.00           H  
ATOM   3234  HB1 TYR A 214      40.780  34.730  69.660  1.00  0.00           H  
ATOM   3235  HB2 TYR A 214      40.010  36.380  69.640  1.00  0.00           H  
ATOM   3236  HD1 TYR A 214      37.700  36.580  70.840  1.00  0.00           H  
ATOM   3237  HD2 TYR A 214      39.860  32.810  70.650  1.00  0.00           H  
ATOM   3238  HE1 TYR A 214      35.730  35.390  71.740  1.00  0.00           H  
ATOM   3239  HE2 TYR A 214      37.830  31.670  71.410  1.00  0.00           H  
ATOM   3240  HH  TYR A 214      35.650  31.970  72.300  1.00  0.00           H  
ATOM   3241  N   LEU A 215      41.770  33.720  72.630  1.00  0.00           N  
ATOM   3242  CA  LEU A 215      41.890  32.840  73.690  1.00  0.00           C  
ATOM   3243  C   LEU A 215      42.600  33.340  75.000  1.00  0.00           C  
ATOM   3244  O   LEU A 215      42.160  33.280  76.140  1.00  0.00           O  
ATOM   3245  CB  LEU A 215      42.730  31.590  73.310  1.00  0.00           C  
ATOM   3246  CG  LEU A 215      42.240  30.640  72.200  1.00  0.00           C  
ATOM   3247  CD1 LEU A 215      43.190  29.470  71.960  1.00  0.00           C  
ATOM   3248  CD2 LEU A 215      40.770  30.130  72.480  1.00  0.00           C  
ATOM   3249  HN  LEU A 215      42.180  33.350  71.810  1.00  0.00           H  
ATOM   3250  HA  LEU A 215      40.880  32.560  73.970  1.00  0.00           H  
ATOM   3251  HB1 LEU A 215      43.020  31.000  74.220  1.00  0.00           H  
ATOM   3252  HB2 LEU A 215      43.770  31.860  73.080  1.00  0.00           H  
ATOM   3253  HG  LEU A 215      42.330  31.300  71.300  1.00  0.00           H  
ATOM   3254 HD11 LEU A 215      42.780  28.830  71.150  1.00  0.00           H  
ATOM   3255 HD12 LEU A 215      44.180  29.780  71.610  1.00  0.00           H  
ATOM   3256 HD13 LEU A 215      43.320  28.870  72.900  1.00  0.00           H  
ATOM   3257 HD21 LEU A 215      40.510  29.470  71.630  1.00  0.00           H  
ATOM   3258 HD22 LEU A 215      40.710  29.410  73.330  1.00  0.00           H  
ATOM   3259 HD23 LEU A 215      40.120  31.020  72.610  1.00  0.00           H  
ATOM   3260  N   ILE A 216      43.690  34.040  74.760  1.00  0.00           N  
ATOM   3261  CA  ILE A 216      44.500  34.700  75.820  1.00  0.00           C  
ATOM   3262  C   ILE A 216      43.760  35.840  76.390  1.00  0.00           C  
ATOM   3263  O   ILE A 216      43.930  36.210  77.540  1.00  0.00           O  
ATOM   3264  CB  ILE A 216      45.920  35.120  75.440  1.00  0.00           C  
ATOM   3265  CG1 ILE A 216      46.830  33.960  74.860  1.00  0.00           C  
ATOM   3266  CG2 ILE A 216      46.640  35.810  76.630  1.00  0.00           C  
ATOM   3267  CD  ILE A 216      47.990  34.610  73.950  1.00  0.00           C  
ATOM   3268  HN  ILE A 216      44.040  33.960  73.830  1.00  0.00           H  
ATOM   3269  HA  ILE A 216      44.560  34.020  76.670  1.00  0.00           H  
ATOM   3270  HB  ILE A 216      45.870  35.840  74.590  1.00  0.00           H  
ATOM   3271 HG11 ILE A 216      46.190  33.170  74.410  1.00  0.00           H  
ATOM   3272 HG12 ILE A 216      47.360  33.540  75.730  1.00  0.00           H  
ATOM   3273 HG21 ILE A 216      46.220  36.830  76.800  1.00  0.00           H  
ATOM   3274 HG22 ILE A 216      46.680  35.180  77.540  1.00  0.00           H  
ATOM   3275 HG23 ILE A 216      47.690  36.010  76.330  1.00  0.00           H  
ATOM   3276  HD1 ILE A 216      48.330  35.610  74.270  1.00  0.00           H  
ATOM   3277  HD2 ILE A 216      48.870  33.950  73.770  1.00  0.00           H  
ATOM   3278  HD3 ILE A 216      47.540  34.760  72.940  1.00  0.00           H  
ATOM   3279  N   ALA A 217      42.900  36.480  75.550  1.00  0.00           N  
ATOM   3280  CA  ALA A 217      42.120  37.610  76.000  1.00  0.00           C  
ATOM   3281  C   ALA A 217      41.220  37.310  77.220  1.00  0.00           C  
ATOM   3282  O   ALA A 217      41.040  38.040  78.210  1.00  0.00           O  
ATOM   3283  CB  ALA A 217      41.420  38.320  74.820  1.00  0.00           C  
ATOM   3284  HN  ALA A 217      42.720  36.150  74.640  1.00  0.00           H  
ATOM   3285  HA  ALA A 217      42.900  38.240  76.400  1.00  0.00           H  
ATOM   3286  HB1 ALA A 217      42.100  38.380  73.940  1.00  0.00           H  
ATOM   3287  HB2 ALA A 217      40.590  37.620  74.540  1.00  0.00           H  
ATOM   3288  HB3 ALA A 217      41.020  39.290  75.160  1.00  0.00           H  
ATOM   3289  N   LYS A 218      40.590  36.050  77.220  1.00  0.00           N  
ATOM   3290  CA  LYS A 218      39.770  35.590  78.250  1.00  0.00           C  
ATOM   3291  C   LYS A 218      40.590  34.890  79.390  1.00  0.00           C  
ATOM   3292  O   LYS A 218      40.170  34.990  80.540  1.00  0.00           O  
ATOM   3293  CB  LYS A 218      38.670  34.710  77.700  1.00  0.00           C  
ATOM   3294  CG  LYS A 218      37.700  35.440  76.790  1.00  0.00           C  
ATOM   3295  CD  LYS A 218      37.690  35.110  75.300  1.00  0.00           C  
ATOM   3296  CE  LYS A 218      37.720  33.630  74.880  1.00  0.00           C  
ATOM   3297  NZ  LYS A 218      36.420  33.050  75.120  1.00  0.00           N1+
ATOM   3298  HN  LYS A 218      40.680  35.500  76.390  1.00  0.00           H  
ATOM   3299  HA  LYS A 218      39.320  36.410  78.800  1.00  0.00           H  
ATOM   3300  HB1 LYS A 218      38.060  34.190  78.470  1.00  0.00           H  
ATOM   3301  HB2 LYS A 218      39.230  33.860  77.250  1.00  0.00           H  
ATOM   3302  HG1 LYS A 218      37.860  36.510  77.070  1.00  0.00           H  
ATOM   3303  HG2 LYS A 218      36.630  35.350  77.100  1.00  0.00           H  
ATOM   3304  HD1 LYS A 218      36.860  35.670  74.840  1.00  0.00           H  
ATOM   3305  HD2 LYS A 218      38.570  35.730  75.010  1.00  0.00           H  
ATOM   3306  HE1 LYS A 218      38.510  32.980  75.330  1.00  0.00           H  
ATOM   3307  HE2 LYS A 218      37.930  33.710  73.790  1.00  0.00           H  
ATOM   3308  HZ1 LYS A 218      35.670  33.750  74.870  1.00  0.00           H  
ATOM   3309  HZ2 LYS A 218      36.310  32.130  74.640  1.00  0.00           H  
ATOM   3310  HZ3 LYS A 218      36.200  32.860  76.120  1.00  0.00           H  
ATOM   3311  N   GLU A 219      41.800  34.290  79.170  1.00  0.00           N  
ATOM   3312  CA  GLU A 219      42.710  33.920  80.290  1.00  0.00           C  
ATOM   3313  C   GLU A 219      43.170  35.220  81.040  1.00  0.00           C  
ATOM   3314  O   GLU A 219      43.250  35.220  82.240  1.00  0.00           O  
ATOM   3315  CB  GLU A 219      44.030  33.260  79.740  1.00  0.00           C  
ATOM   3316  CG  GLU A 219      43.780  31.900  79.100  1.00  0.00           C  
ATOM   3317  CD  GLU A 219      42.820  30.940  79.900  1.00  0.00           C  
ATOM   3318  OE1 GLU A 219      41.870  30.390  79.360  1.00  0.00           O  
ATOM   3319  OE2 GLU A 219      43.080  30.710  81.110  1.00  0.00           O1-
ATOM   3320  HN  GLU A 219      42.250  34.240  78.280  1.00  0.00           H  
ATOM   3321  HA  GLU A 219      42.280  33.280  81.040  1.00  0.00           H  
ATOM   3322  HB1 GLU A 219      44.560  33.040  80.690  1.00  0.00           H  
ATOM   3323  HB2 GLU A 219      44.650  33.980  79.170  1.00  0.00           H  
ATOM   3324  HG1 GLU A 219      44.690  31.290  78.920  1.00  0.00           H  
ATOM   3325  HG2 GLU A 219      43.470  32.050  78.040  1.00  0.00           H  
ATOM   3326  N   GLN A 220      43.460  36.350  80.380  1.00  0.00           N  
ATOM   3327  CA  GLN A 220      43.750  37.580  81.080  1.00  0.00           C  
ATOM   3328  C   GLN A 220      42.660  38.160  81.920  1.00  0.00           C  
ATOM   3329  O   GLN A 220      42.850  38.470  83.100  1.00  0.00           O  
ATOM   3330  CB  GLN A 220      44.340  38.750  80.170  1.00  0.00           C  
ATOM   3331  CG  GLN A 220      45.760  38.530  79.560  1.00  0.00           C  
ATOM   3332  CD  GLN A 220      46.820  38.140  80.550  1.00  0.00           C  
ATOM   3333  NE2 GLN A 220      47.190  38.990  81.560  1.00  0.00           N  
ATOM   3334  OE1 GLN A 220      47.440  37.110  80.450  1.00  0.00           O  
ATOM   3335  HN  GLN A 220      43.660  36.340  79.400  1.00  0.00           H  
ATOM   3336  HA  GLN A 220      44.590  37.440  81.750  1.00  0.00           H  
ATOM   3337  HB1 GLN A 220      44.320  39.690  80.760  1.00  0.00           H  
ATOM   3338  HB2 GLN A 220      43.570  38.790  79.380  1.00  0.00           H  
ATOM   3339  HG1 GLN A 220      45.960  39.360  78.840  1.00  0.00           H  
ATOM   3340  HG2 GLN A 220      45.600  37.670  78.870  1.00  0.00           H  
ATOM   3341 HE21 GLN A 220      46.680  39.840  81.640  1.00  0.00           H  
ATOM   3342 HE22 GLN A 220      48.120  38.860  81.900  1.00  0.00           H  
ATOM   3343  N   ALA A 221      41.370  38.150  81.400  1.00  0.00           N  
ATOM   3344  CA  ALA A 221      40.210  38.450  82.190  1.00  0.00           C  
ATOM   3345  C   ALA A 221      39.930  37.550  83.400  1.00  0.00           C  
ATOM   3346  O   ALA A 221      39.630  37.960  84.500  1.00  0.00           O  
ATOM   3347  CB  ALA A 221      38.950  38.390  81.350  1.00  0.00           C  
ATOM   3348  HN  ALA A 221      41.200  37.940  80.440  1.00  0.00           H  
ATOM   3349  HA  ALA A 221      40.340  39.390  82.700  1.00  0.00           H  
ATOM   3350  HB1 ALA A 221      38.010  38.730  81.840  1.00  0.00           H  
ATOM   3351  HB2 ALA A 221      39.210  39.090  80.530  1.00  0.00           H  
ATOM   3352  HB3 ALA A 221      38.740  37.450  80.810  1.00  0.00           H  
ATOM   3353  N   ARG A 222      40.090  36.240  83.190  1.00  0.00           N  
ATOM   3354  CA  ARG A 222      40.080  35.290  84.280  1.00  0.00           C  
ATOM   3355  C   ARG A 222      41.130  35.360  85.350  1.00  0.00           C  
ATOM   3356  O   ARG A 222      40.880  35.200  86.550  1.00  0.00           O  
ATOM   3357  CB  ARG A 222      40.100  33.930  83.790  1.00  0.00           C  
ATOM   3358  CG  ARG A 222      38.860  33.580  82.950  1.00  0.00           C  
ATOM   3359  CD  ARG A 222      38.970  32.130  82.390  1.00  0.00           C  
ATOM   3360  NE  ARG A 222      37.820  31.620  81.550  1.00  0.00           N  
ATOM   3361  CZ  ARG A 222      36.560  31.650  81.850  1.00  0.00           C  
ATOM   3362  NH1 ARG A 222      36.090  31.650  83.090  1.00  0.00           N1+
ATOM   3363  NH2 ARG A 222      35.660  31.320  80.970  1.00  0.00           N  
ATOM   3364  HN  ARG A 222      40.220  35.920  82.250  1.00  0.00           H  
ATOM   3365  HA  ARG A 222      39.100  35.370  84.720  1.00  0.00           H  
ATOM   3366  HB1 ARG A 222      40.300  33.140  84.550  1.00  0.00           H  
ATOM   3367  HB2 ARG A 222      40.970  33.930  83.080  1.00  0.00           H  
ATOM   3368  HG1 ARG A 222      38.680  34.270  82.100  1.00  0.00           H  
ATOM   3369  HG2 ARG A 222      37.970  33.580  83.610  1.00  0.00           H  
ATOM   3370  HD1 ARG A 222      39.100  31.480  83.280  1.00  0.00           H  
ATOM   3371  HD2 ARG A 222      39.820  32.050  81.680  1.00  0.00           H  
ATOM   3372  HE  ARG A 222      38.050  31.500  80.580  1.00  0.00           H  
ATOM   3373 HH11 ARG A 222      36.640  32.000  83.860  1.00  0.00           H  
ATOM   3374 HH12 ARG A 222      35.100  31.610  83.140  1.00  0.00           H  
ATOM   3375 HH21 ARG A 222      35.770  31.680  80.040  1.00  0.00           H  
ATOM   3376 HH22 ARG A 222      34.690  31.400  81.220  1.00  0.00           H  
ATOM   3377  N   LEU A 223      42.410  35.670  84.970  1.00  0.00           N  
ATOM   3378  CA  LEU A 223      43.450  36.120  85.850  1.00  0.00           C  
ATOM   3379  C   LEU A 223      43.170  37.380  86.660  1.00  0.00           C  
ATOM   3380  O   LEU A 223      43.330  37.400  87.920  1.00  0.00           O  
ATOM   3381  CB  LEU A 223      44.780  36.120  85.090  1.00  0.00           C  
ATOM   3382  CG  LEU A 223      46.040  36.750  85.790  1.00  0.00           C  
ATOM   3383  CD1 LEU A 223      46.590  35.980  86.990  1.00  0.00           C  
ATOM   3384  CD2 LEU A 223      47.100  36.970  84.770  1.00  0.00           C  
ATOM   3385  HN  LEU A 223      42.690  35.740  84.010  1.00  0.00           H  
ATOM   3386  HA  LEU A 223      43.530  35.310  86.560  1.00  0.00           H  
ATOM   3387  HB1 LEU A 223      44.630  36.580  84.090  1.00  0.00           H  
ATOM   3388  HB2 LEU A 223      45.030  35.050  84.980  1.00  0.00           H  
ATOM   3389  HG  LEU A 223      45.610  37.700  86.190  1.00  0.00           H  
ATOM   3390 HD11 LEU A 223      45.730  35.880  87.670  1.00  0.00           H  
ATOM   3391 HD12 LEU A 223      46.980  34.970  86.680  1.00  0.00           H  
ATOM   3392 HD13 LEU A 223      47.530  36.490  87.310  1.00  0.00           H  
ATOM   3393 HD21 LEU A 223      47.490  36.040  84.320  1.00  0.00           H  
ATOM   3394 HD22 LEU A 223      46.810  37.720  84.010  1.00  0.00           H  
ATOM   3395 HD23 LEU A 223      48.020  37.390  85.210  1.00  0.00           H  
ATOM   3396  N   ILE A 224      42.740  38.420  85.980  1.00  0.00           N  
ATOM   3397  CA  ILE A 224      42.270  39.650  86.520  1.00  0.00           C  
ATOM   3398  C   ILE A 224      41.060  39.420  87.500  1.00  0.00           C  
ATOM   3399  O   ILE A 224      41.060  39.910  88.600  1.00  0.00           O  
ATOM   3400  CB  ILE A 224      42.040  40.750  85.470  1.00  0.00           C  
ATOM   3401  CG1 ILE A 224      43.350  41.230  84.800  1.00  0.00           C  
ATOM   3402  CG2 ILE A 224      41.320  41.940  86.090  1.00  0.00           C  
ATOM   3403  CD  ILE A 224      43.090  42.230  83.760  1.00  0.00           C  
ATOM   3404  HN  ILE A 224      42.620  38.290  84.990  1.00  0.00           H  
ATOM   3405  HA  ILE A 224      43.090  40.030  87.110  1.00  0.00           H  
ATOM   3406  HB  ILE A 224      41.490  40.270  84.640  1.00  0.00           H  
ATOM   3407 HG11 ILE A 224      43.920  40.350  84.430  1.00  0.00           H  
ATOM   3408 HG12 ILE A 224      43.860  41.640  85.690  1.00  0.00           H  
ATOM   3409 HG21 ILE A 224      41.970  42.550  86.750  1.00  0.00           H  
ATOM   3410 HG22 ILE A 224      41.080  42.520  85.180  1.00  0.00           H  
ATOM   3411 HG23 ILE A 224      40.450  41.610  86.700  1.00  0.00           H  
ATOM   3412  HD1 ILE A 224      43.950  42.190  83.050  1.00  0.00           H  
ATOM   3413  HD2 ILE A 224      42.150  42.060  83.190  1.00  0.00           H  
ATOM   3414  HD3 ILE A 224      43.050  43.280  84.150  1.00  0.00           H  
ATOM   3415  N   SER A 225      40.080  38.590  87.210  1.00  0.00           N  
ATOM   3416  CA  SER A 225      38.940  38.190  88.060  1.00  0.00           C  
ATOM   3417  C   SER A 225      39.490  37.510  89.390  1.00  0.00           C  
ATOM   3418  O   SER A 225      39.040  37.900  90.470  1.00  0.00           O  
ATOM   3419  CB  SER A 225      38.070  37.030  87.330  1.00  0.00           C  
ATOM   3420  OG  SER A 225      37.390  37.480  86.150  1.00  0.00           O  
ATOM   3421  HN  SER A 225      39.970  38.220  86.290  1.00  0.00           H  
ATOM   3422  HA  SER A 225      38.360  39.030  88.400  1.00  0.00           H  
ATOM   3423  HB1 SER A 225      37.300  36.840  88.110  1.00  0.00           H  
ATOM   3424  HB2 SER A 225      38.530  36.060  87.020  1.00  0.00           H  
ATOM   3425  HG1 SER A 225      38.080  37.850  85.610  1.00  0.00           H  
ATOM   3426  N   ASP A 226      40.430  36.640  89.360  1.00  0.00           N  
ATOM   3427  CA  ASP A 226      41.030  36.100  90.560  1.00  0.00           C  
ATOM   3428  C   ASP A 226      41.710  37.190  91.460  1.00  0.00           C  
ATOM   3429  O   ASP A 226      41.510  37.220  92.670  1.00  0.00           O  
ATOM   3430  CB  ASP A 226      42.040  34.890  90.140  1.00  0.00           C  
ATOM   3431  CG  ASP A 226      41.350  33.530  89.900  1.00  0.00           C  
ATOM   3432  OD1 ASP A 226      40.080  33.480  90.060  1.00  0.00           O  
ATOM   3433  OD2 ASP A 226      42.050  32.580  89.620  1.00  0.00           O1-
ATOM   3434  HN  ASP A 226      40.680  36.140  88.530  1.00  0.00           H  
ATOM   3435  HA  ASP A 226      40.180  35.790  91.150  1.00  0.00           H  
ATOM   3436  HB1 ASP A 226      42.840  34.840  90.920  1.00  0.00           H  
ATOM   3437  HB2 ASP A 226      42.470  35.180  89.160  1.00  0.00           H  
ATOM   3438  N   ALA A 227      42.390  38.190  90.890  1.00  0.00           N  
ATOM   3439  CA  ALA A 227      42.910  39.430  91.550  1.00  0.00           C  
ATOM   3440  C   ALA A 227      41.880  40.290  92.090  1.00  0.00           C  
ATOM   3441  O   ALA A 227      42.040  40.890  93.180  1.00  0.00           O  
ATOM   3442  CB  ALA A 227      43.780  40.190  90.550  1.00  0.00           C  
ATOM   3443  HN  ALA A 227      42.340  38.190  89.900  1.00  0.00           H  
ATOM   3444  HA  ALA A 227      43.430  39.100  92.440  1.00  0.00           H  
ATOM   3445  HB1 ALA A 227      44.190  41.130  90.970  1.00  0.00           H  
ATOM   3446  HB2 ALA A 227      44.570  39.590  90.050  1.00  0.00           H  
ATOM   3447  HB3 ALA A 227      43.180  40.500  89.680  1.00  0.00           H  
ATOM   3448  N   ASN A 228      40.820  40.520  91.350  1.00  0.00           N  
ATOM   3449  CA  ASN A 228      39.880  41.500  91.710  1.00  0.00           C  
ATOM   3450  C   ASN A 228      38.650  41.040  92.510  1.00  0.00           C  
ATOM   3451  O   ASN A 228      38.010  41.820  93.130  1.00  0.00           O  
ATOM   3452  CB  ASN A 228      39.360  42.170  90.460  1.00  0.00           C  
ATOM   3453  CG  ASN A 228      40.480  42.940  89.780  1.00  0.00           C  
ATOM   3454  ND2 ASN A 228      40.200  43.470  88.600  1.00  0.00           N  
ATOM   3455  OD1 ASN A 228      41.640  43.100  90.240  1.00  0.00           O  
ATOM   3456  HN  ASN A 228      40.720  40.090  90.460  1.00  0.00           H  
ATOM   3457  HA  ASN A 228      40.330  42.290  92.290  1.00  0.00           H  
ATOM   3458  HB1 ASN A 228      38.560  42.910  90.720  1.00  0.00           H  
ATOM   3459  HB2 ASN A 228      38.910  41.550  89.660  1.00  0.00           H  
ATOM   3460 HD21 ASN A 228      39.410  43.180  88.040  1.00  0.00           H  
ATOM   3461 HD22 ASN A 228      40.920  43.930  88.070  1.00  0.00           H  
ATOM   3462  N   GLN A 229      38.390  39.760  92.460  1.00  0.00           N  
ATOM   3463  CA  GLN A 229      37.180  39.250  93.110  1.00  0.00           C  
ATOM   3464  C   GLN A 229      37.250  38.510  94.410  1.00  0.00           C  
ATOM   3465  O   GLN A 229      36.230  38.080  94.980  1.00  0.00           O  
ATOM   3466  CB  GLN A 229      36.410  38.310  92.060  1.00  0.00           C  
ATOM   3467  CG  GLN A 229      35.930  38.940  90.740  1.00  0.00           C  
ATOM   3468  CD  GLN A 229      35.400  40.370  90.950  1.00  0.00           C  
ATOM   3469  NE2 GLN A 229      34.130  40.480  91.400  1.00  0.00           N  
ATOM   3470  OE1 GLN A 229      36.060  41.370  90.630  1.00  0.00           O  
ATOM   3471  HN  GLN A 229      38.890  39.080  91.930  1.00  0.00           H  
ATOM   3472  HA  GLN A 229      36.560  40.090  93.380  1.00  0.00           H  
ATOM   3473  HB1 GLN A 229      35.490  37.900  92.520  1.00  0.00           H  
ATOM   3474  HB2 GLN A 229      37.090  37.440  91.900  1.00  0.00           H  
ATOM   3475  HG1 GLN A 229      35.230  38.280  90.180  1.00  0.00           H  
ATOM   3476  HG2 GLN A 229      36.780  38.960  90.030  1.00  0.00           H  
ATOM   3477 HE21 GLN A 229      33.690  39.670  91.780  1.00  0.00           H  
ATOM   3478 HE22 GLN A 229      33.570  41.300  91.360  1.00  0.00           H  
ATOM   3479  N   LYS A 230      38.490  38.260  94.860  1.00  0.00           N  
ATOM   3480  CA  LYS A 230      38.800  37.470  96.070  1.00  0.00           C  
ATOM   3481  C   LYS A 230      38.210  37.980  97.340  1.00  0.00           C  
ATOM   3482  O   LYS A 230      37.680  37.180  98.080  1.00  0.00           O  
ATOM   3483  CB  LYS A 230      40.360  37.310  96.170  1.00  0.00           C  
ATOM   3484  CG  LYS A 230      41.210  38.520  96.210  1.00  0.00           C  
ATOM   3485  CD  LYS A 230      42.770  38.170  96.400  1.00  0.00           C  
ATOM   3486  CE  LYS A 230      43.470  39.500  96.800  1.00  0.00           C  
ATOM   3487  NZ  LYS A 230      44.920  39.450  96.610  1.00  0.00           N1+
ATOM   3488  HN  LYS A 230      39.200  38.500  94.210  1.00  0.00           H  
ATOM   3489  HA  LYS A 230      38.380  36.490  95.920  1.00  0.00           H  
ATOM   3490  HB1 LYS A 230      40.650  36.680  95.300  1.00  0.00           H  
ATOM   3491  HB2 LYS A 230      40.570  36.650  97.040  1.00  0.00           H  
ATOM   3492  HG1 LYS A 230      40.800  39.250  96.950  1.00  0.00           H  
ATOM   3493  HG2 LYS A 230      41.110  39.080  95.260  1.00  0.00           H  
ATOM   3494  HD1 LYS A 230      42.840  37.340  97.140  1.00  0.00           H  
ATOM   3495  HD2 LYS A 230      43.200  37.890  95.410  1.00  0.00           H  
ATOM   3496  HE1 LYS A 230      43.250  39.840  97.840  1.00  0.00           H  
ATOM   3497  HE2 LYS A 230      43.070  40.210  96.040  1.00  0.00           H  
ATOM   3498  HZ1 LYS A 230      45.210  38.470  96.750  1.00  0.00           H  
ATOM   3499  HZ2 LYS A 230      45.190  39.670  95.630  1.00  0.00           H  
ATOM   3500  HZ3 LYS A 230      45.400  40.070  97.300  1.00  0.00           H  
ATOM   3501  N   LEU A 231      38.230  39.310  97.520  1.00  0.00           N  
ATOM   3502  CA  LEU A 231      37.670  39.860  98.740  1.00  0.00           C  
ATOM   3503  C   LEU A 231      36.650  40.930  98.340  1.00  0.00           C  
ATOM   3504  O   LEU A 231      36.420  41.830  99.130  1.00  0.00           O  
ATOM   3505  CB  LEU A 231      38.800  40.470  99.540  1.00  0.00           C  
ATOM   3506  CG  LEU A 231      39.600  39.360 100.420  1.00  0.00           C  
ATOM   3507  CD1 LEU A 231      40.830  40.000 101.070  1.00  0.00           C  
ATOM   3508  CD2 LEU A 231      38.750  38.860 101.500  1.00  0.00           C  
ATOM   3509  HN  LEU A 231      38.640  39.930  96.860  1.00  0.00           H  
ATOM   3510  HA  LEU A 231      37.100  39.110  99.270  1.00  0.00           H  
ATOM   3511  HB1 LEU A 231      38.400  41.200 100.280  1.00  0.00           H  
ATOM   3512  HB2 LEU A 231      39.570  40.910  98.870  1.00  0.00           H  
ATOM   3513  HG  LEU A 231      39.910  38.480  99.830  1.00  0.00           H  
ATOM   3514 HD11 LEU A 231      41.750  40.120 100.450  1.00  0.00           H  
ATOM   3515 HD12 LEU A 231      40.670  41.030 101.460  1.00  0.00           H  
ATOM   3516 HD13 LEU A 231      41.120  39.310 101.870  1.00  0.00           H  
ATOM   3517 HD21 LEU A 231      38.320  39.660 102.140  1.00  0.00           H  
ATOM   3518 HD22 LEU A 231      37.950  38.220 101.090  1.00  0.00           H  
ATOM   3519 HD23 LEU A 231      39.350  38.290 102.250  1.00  0.00           H  
ATOM   3520  N   GLN A 232      36.140  40.780  97.110  1.00  0.00           N  
ATOM   3521  CA  GLN A 232      35.200  41.690  96.460  1.00  0.00           C  
ATOM   3522  C   GLN A 232      33.840  41.390  96.940  1.00  0.00           C  
ATOM   3523  O   GLN A 232      33.350  40.300  96.730  1.00  0.00           O  
ATOM   3524  CB  GLN A 232      35.210  41.470  94.920  1.00  0.00           C  
ATOM   3525  CG  GLN A 232      34.420  42.380  94.060  1.00  0.00           C  
ATOM   3526  CD  GLN A 232      34.100  43.770  94.710  1.00  0.00           C  
ATOM   3527  NE2 GLN A 232      35.190  44.470  94.850  1.00  0.00           N  
ATOM   3528  OE1 GLN A 232      33.060  44.290  95.080  1.00  0.00           O  
ATOM   3529  HN  GLN A 232      36.520  40.080  96.490  1.00  0.00           H  
ATOM   3530  HA  GLN A 232      35.380  42.730  96.670  1.00  0.00           H  
ATOM   3531  HB1 GLN A 232      35.060  40.390  94.700  1.00  0.00           H  
ATOM   3532  HB2 GLN A 232      36.290  41.660  94.740  1.00  0.00           H  
ATOM   3533  HG1 GLN A 232      33.430  41.900  93.950  1.00  0.00           H  
ATOM   3534  HG2 GLN A 232      34.890  42.600  93.090  1.00  0.00           H  
ATOM   3535 HE21 GLN A 232      36.100  44.050  94.760  1.00  0.00           H  
ATOM   3536 HE22 GLN A 232      35.130  45.380  95.270  1.00  0.00           H  
ATOM   3537  N   ILE A 233      33.210  42.380  97.680  1.00  0.00           N  
ATOM   3538  CA  ILE A 233      31.960  42.160  98.320  1.00  0.00           C  
ATOM   3539  C   ILE A 233      30.930  43.340  98.290  1.00  0.00           C  
ATOM   3540  O   ILE A 233      29.890  43.420  98.930  1.00  0.00           O  
ATOM   3541  CB  ILE A 233      32.090  41.820  99.840  1.00  0.00           C  
ATOM   3542  CG1 ILE A 233      32.870  42.870 100.680  1.00  0.00           C  
ATOM   3543  CG2 ILE A 233      32.680  40.380  99.830  1.00  0.00           C  
ATOM   3544  CD  ILE A 233      33.040  42.430 102.160  1.00  0.00           C  
ATOM   3545  HN  ILE A 233      33.680  43.240  97.900  1.00  0.00           H  
ATOM   3546  HA  ILE A 233      31.510  41.320  97.830  1.00  0.00           H  
ATOM   3547  HB  ILE A 233      31.070  41.720 100.270  1.00  0.00           H  
ATOM   3548 HG11 ILE A 233      32.420  43.870 100.530  1.00  0.00           H  
ATOM   3549 HG12 ILE A 233      33.890  42.970 100.220  1.00  0.00           H  
ATOM   3550 HG21 ILE A 233      32.500  39.940 100.850  1.00  0.00           H  
ATOM   3551 HG22 ILE A 233      32.000  39.800  99.170  1.00  0.00           H  
ATOM   3552 HG23 ILE A 233      33.760  40.180  99.690  1.00  0.00           H  
ATOM   3553  HD1 ILE A 233      33.700  41.550 102.310  1.00  0.00           H  
ATOM   3554  HD2 ILE A 233      33.590  43.240 102.700  1.00  0.00           H  
ATOM   3555  HD3 ILE A 233      32.020  42.220 102.550  1.00  0.00           H  
ATOM   3556  N   GLY A 234      31.180  44.280  97.390  1.00  0.00           N  
ATOM   3557  CA  GLY A 234      30.470  45.590  97.410  1.00  0.00           C  
ATOM   3558  C   GLY A 234      31.320  46.780  96.960  1.00  0.00           C  
ATOM   3559  O   GLY A 234      30.780  47.850  96.730  1.00  0.00           O  
ATOM   3560  HN  GLY A 234      31.950  44.030  96.810  1.00  0.00           H  
ATOM   3561  HA1 GLY A 234      29.730  45.470  96.640  1.00  0.00           H  
ATOM   3562  HA2 GLY A 234      30.090  45.890  98.370  1.00  0.00           H  
ATOM   3563  N   LEU A 235      32.700  46.700  96.880  1.00  0.00           N  
ATOM   3564  CA  LEU A 235      33.590  47.840  96.510  1.00  0.00           C  
ATOM   3565  C   LEU A 235      33.410  48.210  95.020  1.00  0.00           C  
ATOM   3566  O   LEU A 235      33.670  49.330  94.530  1.00  0.00           O  
ATOM   3567  CB  LEU A 235      35.060  47.650  97.020  1.00  0.00           C  
ATOM   3568  CG  LEU A 235      36.040  48.770  97.090  1.00  0.00           C  
ATOM   3569  CD1 LEU A 235      35.330  49.960  97.910  1.00  0.00           C  
ATOM   3570  CD2 LEU A 235      37.240  48.300  97.820  1.00  0.00           C  
ATOM   3571  HN  LEU A 235      33.150  45.880  97.230  1.00  0.00           H  
ATOM   3572  HA  LEU A 235      33.200  48.660  97.110  1.00  0.00           H  
ATOM   3573  HB1 LEU A 235      35.520  46.850  96.420  1.00  0.00           H  
ATOM   3574  HB2 LEU A 235      34.840  47.190  98.010  1.00  0.00           H  
ATOM   3575  HG  LEU A 235      36.360  49.190  96.110  1.00  0.00           H  
ATOM   3576 HD11 LEU A 235      34.590  50.510  97.290  1.00  0.00           H  
ATOM   3577 HD12 LEU A 235      34.850  49.510  98.790  1.00  0.00           H  
ATOM   3578 HD13 LEU A 235      36.080  50.620  98.400  1.00  0.00           H  
ATOM   3579 HD21 LEU A 235      37.890  49.180  98.040  1.00  0.00           H  
ATOM   3580 HD22 LEU A 235      36.880  47.790  98.750  1.00  0.00           H  
ATOM   3581 HD23 LEU A 235      37.850  47.600  97.220  1.00  0.00           H  
ATOM   3582  N   GLU A 236      33.070  47.230  94.190  1.00  0.00           N  
ATOM   3583  CA  GLU A 236      32.720  47.400  92.780  1.00  0.00           C  
ATOM   3584  C   GLU A 236      31.160  47.490  92.730  1.00  0.00           C  
ATOM   3585  O   GLU A 236      30.410  46.760  93.370  1.00  0.00           O  
ATOM   3586  CB  GLU A 236      33.370  46.320  91.890  1.00  0.00           C  
ATOM   3587  CG  GLU A 236      34.860  46.520  91.870  1.00  0.00           C  
ATOM   3588  CD  GLU A 236      35.350  47.750  91.120  1.00  0.00           C  
ATOM   3589  OE1 GLU A 236      34.500  48.470  90.650  1.00  0.00           O  
ATOM   3590  OE2 GLU A 236      36.590  47.890  91.020  1.00  0.00           O1-
ATOM   3591  HN  GLU A 236      32.830  46.330  94.550  1.00  0.00           H  
ATOM   3592  HA  GLU A 236      33.080  48.400  92.620  1.00  0.00           H  
ATOM   3593  HB1 GLU A 236      32.910  46.430  90.890  1.00  0.00           H  
ATOM   3594  HB2 GLU A 236      33.030  45.410  92.440  1.00  0.00           H  
ATOM   3595  HG1 GLU A 236      35.340  45.560  91.610  1.00  0.00           H  
ATOM   3596  HG2 GLU A 236      35.300  46.550  92.900  1.00  0.00           H  
ATOM   3597  N   MET A 237      30.650  48.530  91.970  1.00  0.00           N  
ATOM   3598  CA  MET A 237      29.230  49.010  91.990  1.00  0.00           C  
ATOM   3599  C   MET A 237      28.550  48.380  90.790  1.00  0.00           C  
ATOM   3600  O   MET A 237      27.440  48.710  90.400  1.00  0.00           O  
ATOM   3601  CB  MET A 237      29.070  50.530  91.910  1.00  0.00           C  
ATOM   3602  CG  MET A 237      29.650  51.430  93.100  1.00  0.00           C  
ATOM   3603  SD  MET A 237      29.220  50.830  94.790  1.00  0.00           S  
ATOM   3604  CE  MET A 237      29.510  52.440  95.590  1.00  0.00           C  
ATOM   3605  HN  MET A 237      31.210  49.140  91.420  1.00  0.00           H  
ATOM   3606  HA  MET A 237      28.780  48.570  92.880  1.00  0.00           H  
ATOM   3607  HB1 MET A 237      27.990  50.780  91.880  1.00  0.00           H  
ATOM   3608  HB2 MET A 237      29.550  50.880  90.970  1.00  0.00           H  
ATOM   3609  HG1 MET A 237      29.260  52.440  92.870  1.00  0.00           H  
ATOM   3610  HG2 MET A 237      30.740  51.490  92.940  1.00  0.00           H  
ATOM   3611  HE1 MET A 237      30.440  53.040  95.450  1.00  0.00           H  
ATOM   3612  HE2 MET A 237      28.690  53.080  95.230  1.00  0.00           H  
ATOM   3613  HE3 MET A 237      29.400  52.280  96.690  1.00  0.00           H  
ATOM   3614  N   LYS A 238      29.270  47.540  90.060  1.00  0.00           N  
ATOM   3615  CA  LYS A 238      28.710  46.750  88.950  1.00  0.00           C  
ATOM   3616  C   LYS A 238      29.330  45.350  89.140  1.00  0.00           C  
ATOM   3617  O   LYS A 238      30.380  45.210  89.790  1.00  0.00           O  
ATOM   3618  CB  LYS A 238      29.120  47.370  87.540  1.00  0.00           C  
ATOM   3619  CG  LYS A 238      28.410  48.710  87.280  1.00  0.00           C  
ATOM   3620  CD  LYS A 238      28.260  49.020  85.770  1.00  0.00           C  
ATOM   3621  CE  LYS A 238      27.190  50.000  85.480  1.00  0.00           C  
ATOM   3622  NZ  LYS A 238      27.180  51.230  86.290  1.00  0.00           N1+
ATOM   3623  HN  LYS A 238      30.140  47.120  90.320  1.00  0.00           H  
ATOM   3624  HA  LYS A 238      27.640  46.630  88.940  1.00  0.00           H  
ATOM   3625  HB1 LYS A 238      29.020  46.700  86.650  1.00  0.00           H  
ATOM   3626  HB2 LYS A 238      30.240  47.430  87.500  1.00  0.00           H  
ATOM   3627  HG1 LYS A 238      29.100  49.440  87.770  1.00  0.00           H  
ATOM   3628  HG2 LYS A 238      27.410  48.780  87.750  1.00  0.00           H  
ATOM   3629  HD1 LYS A 238      29.160  49.480  85.310  1.00  0.00           H  
ATOM   3630  HD2 LYS A 238      28.070  48.050  85.260  1.00  0.00           H  
ATOM   3631  HE1 LYS A 238      26.220  49.530  85.760  1.00  0.00           H  
ATOM   3632  HE2 LYS A 238      27.160  50.280  84.410  1.00  0.00           H  
ATOM   3633  HZ1 LYS A 238      26.460  51.210  87.030  1.00  0.00           H  
ATOM   3634  HZ2 LYS A 238      28.130  51.450  86.670  1.00  0.00           H  
ATOM   3635  HZ3 LYS A 238      27.130  52.090  85.700  1.00  0.00           H  
ATOM   3636  N   ASN A 239      28.690  44.320  88.610  1.00  0.00           N  
ATOM   3637  CA  ASN A 239      29.130  42.970  88.750  1.00  0.00           C  
ATOM   3638  C   ASN A 239      30.310  42.520  87.830  1.00  0.00           C  
ATOM   3639  O   ASN A 239      30.180  42.680  86.610  1.00  0.00           O  
ATOM   3640  CB  ASN A 239      27.920  42.080  88.390  1.00  0.00           C  
ATOM   3641  CG  ASN A 239      28.140  40.580  88.610  1.00  0.00           C  
ATOM   3642  ND2 ASN A 239      27.260  39.770  88.030  1.00  0.00           N  
ATOM   3643  OD1 ASN A 239      29.000  40.070  89.320  1.00  0.00           O  
ATOM   3644  HN  ASN A 239      27.760  44.370  88.260  1.00  0.00           H  
ATOM   3645  HA  ASN A 239      29.370  42.720  89.780  1.00  0.00           H  
ATOM   3646  HB1 ASN A 239      27.740  42.180  87.300  1.00  0.00           H  
ATOM   3647  HB2 ASN A 239      27.060  42.340  89.040  1.00  0.00           H  
ATOM   3648 HD21 ASN A 239      26.410  40.180  87.710  1.00  0.00           H  
ATOM   3649 HD22 ASN A 239      27.460  38.790  88.070  1.00  0.00           H  
ATOM   3650  N   GLY A 240      31.330  41.890  88.420  1.00  0.00           N  
ATOM   3651  CA  GLY A 240      32.430  41.150  87.790  1.00  0.00           C  
ATOM   3652  C   GLY A 240      33.210  41.990  86.750  1.00  0.00           C  
ATOM   3653  O   GLY A 240      33.040  43.200  86.690  1.00  0.00           O  
ATOM   3654  HN  GLY A 240      31.310  41.930  89.410  1.00  0.00           H  
ATOM   3655  HA1 GLY A 240      33.100  40.900  88.600  1.00  0.00           H  
ATOM   3656  HA2 GLY A 240      32.070  40.260  87.280  1.00  0.00           H  
ATOM   3657  N   ILE A 241      34.110  41.250  86.090  1.00  0.00           N  
ATOM   3658  CA  ILE A 241      34.960  41.800  85.040  1.00  0.00           C  
ATOM   3659  C   ILE A 241      34.070  42.110  83.860  1.00  0.00           C  
ATOM   3660  O   ILE A 241      34.240  43.070  83.130  1.00  0.00           O  
ATOM   3661  CB  ILE A 241      36.200  40.910  84.680  1.00  0.00           C  
ATOM   3662  CG1 ILE A 241      37.080  40.450  85.890  1.00  0.00           C  
ATOM   3663  CG2 ILE A 241      37.070  41.550  83.550  1.00  0.00           C  
ATOM   3664  CD  ILE A 241      37.520  41.670  86.640  1.00  0.00           C  
ATOM   3665  HN  ILE A 241      34.080  40.260  86.230  1.00  0.00           H  
ATOM   3666  HA  ILE A 241      35.290  42.800  85.290  1.00  0.00           H  
ATOM   3667  HB  ILE A 241      35.850  39.920  84.300  1.00  0.00           H  
ATOM   3668 HG11 ILE A 241      37.870  39.820  85.440  1.00  0.00           H  
ATOM   3669 HG12 ILE A 241      36.510  39.800  86.590  1.00  0.00           H  
ATOM   3670 HG21 ILE A 241      36.540  41.440  82.570  1.00  0.00           H  
ATOM   3671 HG22 ILE A 241      37.470  42.580  83.680  1.00  0.00           H  
ATOM   3672 HG23 ILE A 241      38.020  40.980  83.690  1.00  0.00           H  
ATOM   3673  HD1 ILE A 241      38.000  41.490  87.620  1.00  0.00           H  
ATOM   3674  HD2 ILE A 241      38.390  42.020  86.060  1.00  0.00           H  
ATOM   3675  HD3 ILE A 241      36.750  42.470  86.750  1.00  0.00           H  
ATOM   3676  N   SER A 242      33.040  41.250  83.490  1.00  0.00           N  
ATOM   3677  CA  SER A 242      32.240  41.140  82.290  1.00  0.00           C  
ATOM   3678  C   SER A 242      31.330  42.320  81.990  1.00  0.00           C  
ATOM   3679  O   SER A 242      31.200  42.720  80.800  1.00  0.00           O  
ATOM   3680  CB  SER A 242      31.330  39.850  82.400  1.00  0.00           C  
ATOM   3681  OG  SER A 242      30.820  39.730  83.750  1.00  0.00           O  
ATOM   3682  HN  SER A 242      32.870  40.450  84.060  1.00  0.00           H  
ATOM   3683  HA  SER A 242      32.950  41.080  81.480  1.00  0.00           H  
ATOM   3684  HB1 SER A 242      31.890  38.930  82.150  1.00  0.00           H  
ATOM   3685  HB2 SER A 242      30.460  39.870  81.730  1.00  0.00           H  
ATOM   3686  HG1 SER A 242      30.030  39.210  83.570  1.00  0.00           H  
ATOM   3687  N   GLN A 243      30.670  42.950  82.960  1.00  0.00           N  
ATOM   3688  CA  GLN A 243      29.730  44.020  82.660  1.00  0.00           C  
ATOM   3689  C   GLN A 243      30.420  45.290  82.900  1.00  0.00           C  
ATOM   3690  O   GLN A 243      29.920  46.370  82.500  1.00  0.00           O  
ATOM   3691  CB  GLN A 243      28.450  44.000  83.580  1.00  0.00           C  
ATOM   3692  CG  GLN A 243      27.820  42.640  83.610  1.00  0.00           C  
ATOM   3693  CD  GLN A 243      27.400  42.170  82.270  1.00  0.00           C  
ATOM   3694  NE2 GLN A 243      27.380  40.880  81.940  1.00  0.00           N  
ATOM   3695  OE1 GLN A 243      26.980  42.910  81.390  1.00  0.00           O  
ATOM   3696  HN  GLN A 243      30.580  42.480  83.830  1.00  0.00           H  
ATOM   3697  HA  GLN A 243      29.400  43.970  81.640  1.00  0.00           H  
ATOM   3698  HB1 GLN A 243      27.630  44.640  83.200  1.00  0.00           H  
ATOM   3699  HB2 GLN A 243      28.700  44.250  84.630  1.00  0.00           H  
ATOM   3700  HG1 GLN A 243      26.930  42.670  84.250  1.00  0.00           H  
ATOM   3701  HG2 GLN A 243      28.500  41.900  84.110  1.00  0.00           H  
ATOM   3702 HE21 GLN A 243      26.990  40.610  81.060  1.00  0.00           H  
ATOM   3703 HE22 GLN A 243      27.740  40.140  82.510  1.00  0.00           H  
ATOM   3704  N   SER A 244      31.690  45.250  83.350  1.00  0.00           N  
ATOM   3705  CA  SER A 244      32.440  46.410  83.700  1.00  0.00           C  
ATOM   3706  C   SER A 244      33.420  46.850  82.750  1.00  0.00           C  
ATOM   3707  O   SER A 244      34.010  47.940  82.900  1.00  0.00           O  
ATOM   3708  CB  SER A 244      33.210  46.110  84.990  1.00  0.00           C  
ATOM   3709  OG  SER A 244      32.210  45.840  85.980  1.00  0.00           O  
ATOM   3710  HN  SER A 244      32.080  44.340  83.450  1.00  0.00           H  
ATOM   3711  HA  SER A 244      31.720  47.190  83.930  1.00  0.00           H  
ATOM   3712  HB1 SER A 244      33.600  47.080  85.350  1.00  0.00           H  
ATOM   3713  HB2 SER A 244      33.840  45.190  84.930  1.00  0.00           H  
ATOM   3714  HG1 SER A 244      32.220  44.900  86.180  1.00  0.00           H  
ATOM   3715  N   LYS A 245      33.670  46.120  81.640  1.00  0.00           N  
ATOM   3716  CA  LYS A 245      34.720  46.370  80.660  1.00  0.00           C  
ATOM   3717  C   LYS A 245      34.160  45.840  79.270  1.00  0.00           C  
ATOM   3718  O   LYS A 245      33.040  45.330  79.200  1.00  0.00           O  
ATOM   3719  CB  LYS A 245      35.980  45.720  81.090  1.00  0.00           C  
ATOM   3720  CG  LYS A 245      36.610  46.110  82.380  1.00  0.00           C  
ATOM   3721  CD  LYS A 245      37.120  47.580  82.590  1.00  0.00           C  
ATOM   3722  CE  LYS A 245      37.710  47.860  83.980  1.00  0.00           C  
ATOM   3723  NZ  LYS A 245      39.120  47.300  84.040  1.00  0.00           N1+
ATOM   3724  HN  LYS A 245      33.140  45.310  81.390  1.00  0.00           H  
ATOM   3725  HA  LYS A 245      34.980  47.420  80.580  1.00  0.00           H  
ATOM   3726  HB1 LYS A 245      36.850  45.870  80.420  1.00  0.00           H  
ATOM   3727  HB2 LYS A 245      35.800  44.650  81.320  1.00  0.00           H  
ATOM   3728  HG1 LYS A 245      37.530  45.480  82.480  1.00  0.00           H  
ATOM   3729  HG2 LYS A 245      35.960  45.830  83.250  1.00  0.00           H  
ATOM   3730  HD1 LYS A 245      37.770  47.930  81.750  1.00  0.00           H  
ATOM   3731  HD2 LYS A 245      36.150  48.110  82.560  1.00  0.00           H  
ATOM   3732  HE1 LYS A 245      37.170  47.470  84.860  1.00  0.00           H  
ATOM   3733  HE2 LYS A 245      37.830  48.960  84.010  1.00  0.00           H  
ATOM   3734  HZ1 LYS A 245      39.030  46.270  84.170  1.00  0.00           H  
ATOM   3735  HZ2 LYS A 245      39.670  47.480  83.170  1.00  0.00           H  
ATOM   3736  HZ3 LYS A 245      39.600  47.680  84.880  1.00  0.00           H  
ATOM   3737  N   GLU A 246      35.060  45.980  78.190  1.00  0.00           N  
ATOM   3738  CA  GLU A 246      34.820  45.350  76.950  1.00  0.00           C  
ATOM   3739  C   GLU A 246      36.140  44.710  76.510  1.00  0.00           C  
ATOM   3740  O   GLU A 246      37.210  45.050  77.070  1.00  0.00           O  
ATOM   3741  CB  GLU A 246      34.290  46.560  76.070  1.00  0.00           C  
ATOM   3742  CG  GLU A 246      35.270  47.650  75.640  1.00  0.00           C  
ATOM   3743  CD  GLU A 246      34.600  48.820  75.050  1.00  0.00           C  
ATOM   3744  OE1 GLU A 246      35.020  49.270  73.930  1.00  0.00           O  
ATOM   3745  OE2 GLU A 246      33.700  49.360  75.730  1.00  0.00           O1-
ATOM   3746  HN  GLU A 246      35.910  46.480  78.360  1.00  0.00           H  
ATOM   3747  HA  GLU A 246      34.080  44.560  77.040  1.00  0.00           H  
ATOM   3748  HB1 GLU A 246      33.350  47.010  76.430  1.00  0.00           H  
ATOM   3749  HB2 GLU A 246      33.890  46.160  75.110  1.00  0.00           H  
ATOM   3750  HG1 GLU A 246      36.040  47.260  74.940  1.00  0.00           H  
ATOM   3751  HG2 GLU A 246      35.710  48.060  76.570  1.00  0.00           H  
ATOM   3752  N   ARG A 247      36.130  43.730  75.650  1.00  0.00           N  
ATOM   3753  CA  ARG A 247      37.330  42.970  75.130  1.00  0.00           C  
ATOM   3754  C   ARG A 247      38.140  43.770  74.090  1.00  0.00           C  
ATOM   3755  O   ARG A 247      38.020  43.580  72.890  1.00  0.00           O  
ATOM   3756  CB  ARG A 247      37.010  41.560  74.550  1.00  0.00           C  
ATOM   3757  CG  ARG A 247      36.320  40.700  75.700  1.00  0.00           C  
ATOM   3758  CD  ARG A 247      36.650  40.880  77.150  1.00  0.00           C  
ATOM   3759  NE  ARG A 247      35.830  39.820  77.740  1.00  0.00           N  
ATOM   3760  CZ  ARG A 247      35.660  39.670  79.030  1.00  0.00           C  
ATOM   3761  NH1 ARG A 247      35.120  38.560  79.410  1.00  0.00           N1+
ATOM   3762  NH2 ARG A 247      36.140  40.570  79.850  1.00  0.00           N  
ATOM   3763  HN  ARG A 247      35.300  43.380  75.230  1.00  0.00           H  
ATOM   3764  HA  ARG A 247      37.920  42.910  76.030  1.00  0.00           H  
ATOM   3765  HB1 ARG A 247      38.010  41.120  74.330  1.00  0.00           H  
ATOM   3766  HB2 ARG A 247      36.390  41.520  73.640  1.00  0.00           H  
ATOM   3767  HG1 ARG A 247      36.530  39.640  75.430  1.00  0.00           H  
ATOM   3768  HG2 ARG A 247      35.240  40.880  75.570  1.00  0.00           H  
ATOM   3769  HD1 ARG A 247      36.270  41.860  77.490  1.00  0.00           H  
ATOM   3770  HD2 ARG A 247      37.730  40.740  77.330  1.00  0.00           H  
ATOM   3771  HE  ARG A 247      35.330  39.280  77.070  1.00  0.00           H  
ATOM   3772 HH11 ARG A 247      34.830  37.900  78.730  1.00  0.00           H  
ATOM   3773 HH12 ARG A 247      34.870  38.600  80.380  1.00  0.00           H  
ATOM   3774 HH21 ARG A 247      36.620  41.340  79.430  1.00  0.00           H  
ATOM   3775 HH22 ARG A 247      36.080  40.340  80.820  1.00  0.00           H  
ATOM   3776  N   LYS A 248      38.970  44.660  74.620  1.00  0.00           N  
ATOM   3777  CA  LYS A 248      39.700  45.710  73.890  1.00  0.00           C  
ATOM   3778  C   LYS A 248      40.650  45.200  72.810  1.00  0.00           C  
ATOM   3779  O   LYS A 248      40.810  45.700  71.690  1.00  0.00           O  
ATOM   3780  CB  LYS A 248      40.420  46.590  74.920  1.00  0.00           C  
ATOM   3781  CG  LYS A 248      39.540  47.630  75.670  1.00  0.00           C  
ATOM   3782  CD  LYS A 248      38.910  48.600  74.660  1.00  0.00           C  
ATOM   3783  CE  LYS A 248      38.220  49.820  75.250  1.00  0.00           C  
ATOM   3784  NZ  LYS A 248      37.740  50.730  74.220  1.00  0.00           N1+
ATOM   3785  HN  LYS A 248      39.170  44.660  75.590  1.00  0.00           H  
ATOM   3786  HA  LYS A 248      38.930  46.140  73.280  1.00  0.00           H  
ATOM   3787  HB1 LYS A 248      41.200  47.180  74.390  1.00  0.00           H  
ATOM   3788  HB2 LYS A 248      40.880  45.940  75.690  1.00  0.00           H  
ATOM   3789  HG1 LYS A 248      40.200  48.210  76.350  1.00  0.00           H  
ATOM   3790  HG2 LYS A 248      38.870  46.950  76.240  1.00  0.00           H  
ATOM   3791  HD1 LYS A 248      39.800  48.910  74.070  1.00  0.00           H  
ATOM   3792  HD2 LYS A 248      38.190  48.030  74.050  1.00  0.00           H  
ATOM   3793  HE1 LYS A 248      38.940  50.430  75.830  1.00  0.00           H  
ATOM   3794  HE2 LYS A 248      37.410  49.660  76.000  1.00  0.00           H  
ATOM   3795  HZ1 LYS A 248      37.550  51.670  74.620  1.00  0.00           H  
ATOM   3796  HZ2 LYS A 248      38.500  50.760  73.520  1.00  0.00           H  
ATOM   3797  HZ3 LYS A 248      36.890  50.370  73.730  1.00  0.00           H  
ATOM   3798  N   ALA A 249      41.240  44.010  73.170  1.00  0.00           N  
ATOM   3799  CA  ALA A 249      42.150  43.300  72.280  1.00  0.00           C  
ATOM   3800  C   ALA A 249      41.360  42.690  71.110  1.00  0.00           C  
ATOM   3801  O   ALA A 249      41.840  42.460  70.000  1.00  0.00           O  
ATOM   3802  CB  ALA A 249      42.720  42.130  73.110  1.00  0.00           C  
ATOM   3803  HN  ALA A 249      41.140  43.660  74.100  1.00  0.00           H  
ATOM   3804  HA  ALA A 249      42.920  43.940  71.880  1.00  0.00           H  
ATOM   3805  HB1 ALA A 249      43.390  42.540  73.900  1.00  0.00           H  
ATOM   3806  HB2 ALA A 249      41.950  41.400  73.450  1.00  0.00           H  
ATOM   3807  HB3 ALA A 249      43.350  41.570  72.380  1.00  0.00           H  
ATOM   3808  N   VAL A 250      40.080  42.240  71.340  1.00  0.00           N  
ATOM   3809  CA  VAL A 250      39.290  41.620  70.260  1.00  0.00           C  
ATOM   3810  C   VAL A 250      38.580  42.610  69.330  1.00  0.00           C  
ATOM   3811  O   VAL A 250      38.510  42.440  68.130  1.00  0.00           O  
ATOM   3812  CB  VAL A 250      38.220  40.690  70.820  1.00  0.00           C  
ATOM   3813  CG1 VAL A 250      37.220  40.220  69.770  1.00  0.00           C  
ATOM   3814  CG2 VAL A 250      38.970  39.380  71.290  1.00  0.00           C  
ATOM   3815  HN  VAL A 250      39.680  42.250  72.260  1.00  0.00           H  
ATOM   3816  HA  VAL A 250      39.880  40.960  69.640  1.00  0.00           H  
ATOM   3817  HB  VAL A 250      37.710  41.110  71.720  1.00  0.00           H  
ATOM   3818 HG11 VAL A 250      36.680  41.110  69.400  1.00  0.00           H  
ATOM   3819 HG12 VAL A 250      37.760  39.870  68.870  1.00  0.00           H  
ATOM   3820 HG13 VAL A 250      36.440  39.440  69.970  1.00  0.00           H  
ATOM   3821 HG21 VAL A 250      39.680  39.150  70.470  1.00  0.00           H  
ATOM   3822 HG22 VAL A 250      39.470  39.640  72.250  1.00  0.00           H  
ATOM   3823 HG23 VAL A 250      38.300  38.520  71.560  1.00  0.00           H  
ATOM   3824  N   LYS A 251      38.120  43.750  69.970  1.00  0.00           N  
ATOM   3825  CA  LYS A 251      37.800  44.990  69.270  1.00  0.00           C  
ATOM   3826  C   LYS A 251      39.010  45.560  68.470  1.00  0.00           C  
ATOM   3827  O   LYS A 251      38.780  46.100  67.350  1.00  0.00           O  
ATOM   3828  CB  LYS A 251      37.340  46.100  70.310  1.00  0.00           C  
ATOM   3829  CG  LYS A 251      36.080  45.690  71.060  1.00  0.00           C  
ATOM   3830  CD  LYS A 251      35.450  46.780  71.910  1.00  0.00           C  
ATOM   3831  CE  LYS A 251      34.710  47.780  70.920  1.00  0.00           C  
ATOM   3832  NZ  LYS A 251      33.880  48.610  71.760  1.00  0.00           N1+
ATOM   3833  HN  LYS A 251      38.010  43.810  70.950  1.00  0.00           H  
ATOM   3834  HA  LYS A 251      37.140  44.910  68.430  1.00  0.00           H  
ATOM   3835  HB1 LYS A 251      37.190  47.060  69.770  1.00  0.00           H  
ATOM   3836  HB2 LYS A 251      38.150  46.390  71.020  1.00  0.00           H  
ATOM   3837  HG1 LYS A 251      36.300  44.790  71.660  1.00  0.00           H  
ATOM   3838  HG2 LYS A 251      35.230  45.400  70.400  1.00  0.00           H  
ATOM   3839  HD1 LYS A 251      34.800  46.280  72.650  1.00  0.00           H  
ATOM   3840  HD2 LYS A 251      36.160  47.420  72.490  1.00  0.00           H  
ATOM   3841  HE1 LYS A 251      34.140  47.180  70.190  1.00  0.00           H  
ATOM   3842  HE2 LYS A 251      35.470  48.400  70.390  1.00  0.00           H  
ATOM   3843  HZ1 LYS A 251      33.640  49.530  71.320  1.00  0.00           H  
ATOM   3844  HZ2 LYS A 251      33.000  48.180  72.090  1.00  0.00           H  
ATOM   3845  HZ3 LYS A 251      34.540  48.820  72.530  1.00  0.00           H  
ATOM   3846  N   THR A 252      40.250  45.480  68.980  1.00  0.00           N  
ATOM   3847  CA  THR A 252      41.420  45.890  68.230  1.00  0.00           C  
ATOM   3848  C   THR A 252      41.580  45.110  66.960  1.00  0.00           C  
ATOM   3849  O   THR A 252      41.670  45.630  65.890  1.00  0.00           O  
ATOM   3850  CB  THR A 252      42.710  46.020  68.940  1.00  0.00           C  
ATOM   3851  CG2 THR A 252      43.750  46.820  68.020  1.00  0.00           C  
ATOM   3852  OG1 THR A 252      42.630  46.710  70.170  1.00  0.00           O  
ATOM   3853  HN  THR A 252      40.390  45.040  69.870  1.00  0.00           H  
ATOM   3854  HA  THR A 252      41.260  46.890  67.860  1.00  0.00           H  
ATOM   3855  HB  THR A 252      43.210  45.050  69.140  1.00  0.00           H  
ATOM   3856  HG1 THR A 252      41.840  46.370  70.620  1.00  0.00           H  
ATOM   3857 HG21 THR A 252      43.380  47.830  67.770  1.00  0.00           H  
ATOM   3858 HG22 THR A 252      44.650  46.890  68.680  1.00  0.00           H  
ATOM   3859 HG23 THR A 252      44.090  46.360  67.060  1.00  0.00           H  
ATOM   3860  N   LEU A 253      41.620  43.760  67.010  1.00  0.00           N  
ATOM   3861  CA  LEU A 253      41.880  42.850  65.930  1.00  0.00           C  
ATOM   3862  C   LEU A 253      40.790  42.740  64.870  1.00  0.00           C  
ATOM   3863  O   LEU A 253      41.090  42.640  63.690  1.00  0.00           O  
ATOM   3864  CB  LEU A 253      42.350  41.430  66.350  1.00  0.00           C  
ATOM   3865  CG  LEU A 253      41.330  40.510  66.970  1.00  0.00           C  
ATOM   3866  CD1 LEU A 253      40.790  39.410  66.110  1.00  0.00           C  
ATOM   3867  CD2 LEU A 253      42.070  39.740  68.140  1.00  0.00           C  
ATOM   3868  HN  LEU A 253      41.680  43.350  67.910  1.00  0.00           H  
ATOM   3869  HA  LEU A 253      42.720  43.220  65.360  1.00  0.00           H  
ATOM   3870  HB1 LEU A 253      43.180  41.560  67.070  1.00  0.00           H  
ATOM   3871  HB2 LEU A 253      42.720  40.870  65.460  1.00  0.00           H  
ATOM   3872  HG  LEU A 253      40.480  41.050  67.450  1.00  0.00           H  
ATOM   3873 HD11 LEU A 253      41.550  38.650  65.850  1.00  0.00           H  
ATOM   3874 HD12 LEU A 253      39.990  38.850  66.640  1.00  0.00           H  
ATOM   3875 HD13 LEU A 253      40.430  39.800  65.120  1.00  0.00           H  
ATOM   3876 HD21 LEU A 253      42.260  40.400  69.010  1.00  0.00           H  
ATOM   3877 HD22 LEU A 253      41.410  38.900  68.480  1.00  0.00           H  
ATOM   3878 HD23 LEU A 253      43.050  39.380  67.750  1.00  0.00           H  
ATOM   3879  N   GLY A 254      39.500  42.940  65.290  1.00  0.00           N  
ATOM   3880  CA  GLY A 254      38.280  43.020  64.450  1.00  0.00           C  
ATOM   3881  C   GLY A 254      38.250  44.140  63.420  1.00  0.00           C  
ATOM   3882  O   GLY A 254      37.710  44.000  62.320  1.00  0.00           O  
ATOM   3883  HN  GLY A 254      39.350  42.860  66.280  1.00  0.00           H  
ATOM   3884  HA1 GLY A 254      38.090  42.100  63.930  1.00  0.00           H  
ATOM   3885  HA2 GLY A 254      37.460  43.160  65.160  1.00  0.00           H  
ATOM   3886  N   ILE A 255      38.750  45.330  63.760  1.00  0.00           N  
ATOM   3887  CA  ILE A 255      38.850  46.450  62.860  1.00  0.00           C  
ATOM   3888  C   ILE A 255      39.930  46.140  61.730  1.00  0.00           C  
ATOM   3889  O   ILE A 255      39.780  46.550  60.620  1.00  0.00           O  
ATOM   3890  CB  ILE A 255      39.170  47.740  63.550  1.00  0.00           C  
ATOM   3891  CG1 ILE A 255      38.140  48.200  64.640  1.00  0.00           C  
ATOM   3892  CG2 ILE A 255      39.470  48.910  62.530  1.00  0.00           C  
ATOM   3893  CD  ILE A 255      36.740  48.530  64.090  1.00  0.00           C  
ATOM   3894  HN  ILE A 255      39.060  45.530  64.690  1.00  0.00           H  
ATOM   3895  HA  ILE A 255      37.880  46.560  62.390  1.00  0.00           H  
ATOM   3896  HB  ILE A 255      40.050  47.480  64.180  1.00  0.00           H  
ATOM   3897 HG11 ILE A 255      38.380  49.180  65.110  1.00  0.00           H  
ATOM   3898 HG12 ILE A 255      37.870  47.470  65.420  1.00  0.00           H  
ATOM   3899 HG21 ILE A 255      40.420  48.840  61.960  1.00  0.00           H  
ATOM   3900 HG22 ILE A 255      38.600  49.020  61.850  1.00  0.00           H  
ATOM   3901 HG23 ILE A 255      39.440  49.940  62.940  1.00  0.00           H  
ATOM   3902  HD1 ILE A 255      36.220  48.960  64.960  1.00  0.00           H  
ATOM   3903  HD2 ILE A 255      36.710  49.260  63.250  1.00  0.00           H  
ATOM   3904  HD3 ILE A 255      36.200  47.630  63.690  1.00  0.00           H  
ATOM   3905  N   VAL A 256      40.990  45.400  62.100  1.00  0.00           N  
ATOM   3906  CA  VAL A 256      41.910  45.000  61.000  1.00  0.00           C  
ATOM   3907  C   VAL A 256      41.160  43.830  60.130  1.00  0.00           C  
ATOM   3908  O   VAL A 256      41.120  43.970  58.930  1.00  0.00           O  
ATOM   3909  CB  VAL A 256      43.290  44.520  61.380  1.00  0.00           C  
ATOM   3910  CG1 VAL A 256      44.160  44.280  60.120  1.00  0.00           C  
ATOM   3911  CG2 VAL A 256      43.940  45.570  62.310  1.00  0.00           C  
ATOM   3912  HN  VAL A 256      41.200  45.270  63.060  1.00  0.00           H  
ATOM   3913  HA  VAL A 256      42.070  45.740  60.230  1.00  0.00           H  
ATOM   3914  HB  VAL A 256      43.190  43.550  61.910  1.00  0.00           H  
ATOM   3915 HG11 VAL A 256      44.130  45.220  59.540  1.00  0.00           H  
ATOM   3916 HG12 VAL A 256      45.230  44.140  60.370  1.00  0.00           H  
ATOM   3917 HG13 VAL A 256      43.740  43.420  59.550  1.00  0.00           H  
ATOM   3918 HG21 VAL A 256      44.880  45.100  62.680  1.00  0.00           H  
ATOM   3919 HG22 VAL A 256      44.220  46.470  61.710  1.00  0.00           H  
ATOM   3920 HG23 VAL A 256      43.210  45.740  63.120  1.00  0.00           H  
ATOM   3921  N   MET A 257      40.490  42.890  60.830  1.00  0.00           N  
ATOM   3922  CA  MET A 257      39.820  41.810  60.090  1.00  0.00           C  
ATOM   3923  C   MET A 257      38.610  42.250  59.320  1.00  0.00           C  
ATOM   3924  O   MET A 257      38.330  41.700  58.230  1.00  0.00           O  
ATOM   3925  CB  MET A 257      39.390  40.600  60.990  1.00  0.00           C  
ATOM   3926  CG  MET A 257      40.530  39.970  61.800  1.00  0.00           C  
ATOM   3927  SD  MET A 257      41.750  39.190  60.760  1.00  0.00           S  
ATOM   3928  CE  MET A 257      42.880  40.570  60.290  1.00  0.00           C  
ATOM   3929  HN  MET A 257      40.440  42.870  61.830  1.00  0.00           H  
ATOM   3930  HA  MET A 257      40.570  41.410  59.420  1.00  0.00           H  
ATOM   3931  HB1 MET A 257      38.820  39.870  60.370  1.00  0.00           H  
ATOM   3932  HB2 MET A 257      38.600  40.990  61.670  1.00  0.00           H  
ATOM   3933  HG1 MET A 257      40.100  39.100  62.340  1.00  0.00           H  
ATOM   3934  HG2 MET A 257      41.000  40.640  62.550  1.00  0.00           H  
ATOM   3935  HE1 MET A 257      43.850  40.040  60.110  1.00  0.00           H  
ATOM   3936  HE2 MET A 257      42.640  41.010  59.310  1.00  0.00           H  
ATOM   3937  HE3 MET A 257      42.910  41.310  61.100  1.00  0.00           H  
ATOM   3938  N   GLY A 258      37.820  43.240  59.740  1.00  0.00           N  
ATOM   3939  CA  GLY A 258      36.940  44.000  58.780  1.00  0.00           C  
ATOM   3940  C   GLY A 258      37.610  44.510  57.590  1.00  0.00           C  
ATOM   3941  O   GLY A 258      37.210  44.290  56.440  1.00  0.00           O  
ATOM   3942  HN  GLY A 258      37.870  43.590  60.670  1.00  0.00           H  
ATOM   3943  HA1 GLY A 258      36.100  43.410  58.440  1.00  0.00           H  
ATOM   3944  HA2 GLY A 258      36.660  44.850  59.370  1.00  0.00           H  
ATOM   3945  N   VAL A 259      38.670  45.300  57.770  1.00  0.00           N  
ATOM   3946  CA  VAL A 259      39.410  45.920  56.640  1.00  0.00           C  
ATOM   3947  C   VAL A 259      40.120  44.920  55.650  1.00  0.00           C  
ATOM   3948  O   VAL A 259      40.060  45.020  54.430  1.00  0.00           O  
ATOM   3949  CB  VAL A 259      40.440  46.900  57.280  1.00  0.00           C  
ATOM   3950  CG1 VAL A 259      41.510  47.330  56.270  1.00  0.00           C  
ATOM   3951  CG2 VAL A 259      39.740  48.110  57.830  1.00  0.00           C  
ATOM   3952  HN  VAL A 259      38.990  45.340  58.710  1.00  0.00           H  
ATOM   3953  HA  VAL A 259      38.660  46.480  56.110  1.00  0.00           H  
ATOM   3954  HB  VAL A 259      40.810  46.390  58.200  1.00  0.00           H  
ATOM   3955 HG11 VAL A 259      41.000  47.620  55.320  1.00  0.00           H  
ATOM   3956 HG12 VAL A 259      42.210  48.120  56.610  1.00  0.00           H  
ATOM   3957 HG13 VAL A 259      42.170  46.460  56.050  1.00  0.00           H  
ATOM   3958 HG21 VAL A 259      39.150  48.470  56.960  1.00  0.00           H  
ATOM   3959 HG22 VAL A 259      38.920  48.040  58.580  1.00  0.00           H  
ATOM   3960 HG23 VAL A 259      40.450  48.890  58.190  1.00  0.00           H  
ATOM   3961  N   PHE A 260      40.750  43.830  56.210  1.00  0.00           N  
ATOM   3962  CA  PHE A 260      41.330  42.760  55.470  1.00  0.00           C  
ATOM   3963  C   PHE A 260      40.320  42.110  54.540  1.00  0.00           C  
ATOM   3964  O   PHE A 260      40.560  41.800  53.330  1.00  0.00           O  
ATOM   3965  CB  PHE A 260      42.040  41.770  56.370  1.00  0.00           C  
ATOM   3966  CG  PHE A 260      42.900  40.770  55.750  1.00  0.00           C  
ATOM   3967  CD1 PHE A 260      42.550  39.400  55.800  1.00  0.00           C  
ATOM   3968  CD2 PHE A 260      44.070  41.250  55.040  1.00  0.00           C  
ATOM   3969  CE1 PHE A 260      43.300  38.530  55.080  1.00  0.00           C  
ATOM   3970  CE2 PHE A 260      44.850  40.260  54.360  1.00  0.00           C  
ATOM   3971  CZ  PHE A 260      44.420  38.940  54.310  1.00  0.00           C  
ATOM   3972  HN  PHE A 260      40.870  43.780  57.200  1.00  0.00           H  
ATOM   3973  HA  PHE A 260      41.980  43.240  54.750  1.00  0.00           H  
ATOM   3974  HB1 PHE A 260      41.200  41.260  56.880  1.00  0.00           H  
ATOM   3975  HB2 PHE A 260      42.490  42.360  57.210  1.00  0.00           H  
ATOM   3976  HD1 PHE A 260      41.680  39.160  56.380  1.00  0.00           H  
ATOM   3977  HD2 PHE A 260      44.290  42.300  55.050  1.00  0.00           H  
ATOM   3978  HE1 PHE A 260      43.060  37.480  55.130  1.00  0.00           H  
ATOM   3979  HE2 PHE A 260      45.740  40.600  53.850  1.00  0.00           H  
ATOM   3980  HZ  PHE A 260      45.100  38.280  53.790  1.00  0.00           H  
ATOM   3981  N   LEU A 261      39.130  41.880  55.100  1.00  0.00           N  
ATOM   3982  CA  LEU A 261      37.950  41.290  54.520  1.00  0.00           C  
ATOM   3983  C   LEU A 261      37.490  42.010  53.300  1.00  0.00           C  
ATOM   3984  O   LEU A 261      37.280  41.360  52.290  1.00  0.00           O  
ATOM   3985  CB  LEU A 261      36.890  40.870  55.620  1.00  0.00           C  
ATOM   3986  CG  LEU A 261      35.580  40.230  55.200  1.00  0.00           C  
ATOM   3987  CD1 LEU A 261      35.800  39.020  54.370  1.00  0.00           C  
ATOM   3988  CD2 LEU A 261      34.820  39.870  56.480  1.00  0.00           C  
ATOM   3989  HN  LEU A 261      39.150  42.250  56.030  1.00  0.00           H  
ATOM   3990  HA  LEU A 261      38.320  40.360  54.110  1.00  0.00           H  
ATOM   3991  HB1 LEU A 261      36.640  41.700  56.320  1.00  0.00           H  
ATOM   3992  HB2 LEU A 261      37.540  40.210  56.240  1.00  0.00           H  
ATOM   3993  HG  LEU A 261      34.990  40.930  54.560  1.00  0.00           H  
ATOM   3994 HD11 LEU A 261      36.330  39.260  53.420  1.00  0.00           H  
ATOM   3995 HD12 LEU A 261      36.280  38.300  55.060  1.00  0.00           H  
ATOM   3996 HD13 LEU A 261      34.830  38.590  54.050  1.00  0.00           H  
ATOM   3997 HD21 LEU A 261      34.520  40.790  57.010  1.00  0.00           H  
ATOM   3998 HD22 LEU A 261      33.940  39.280  56.120  1.00  0.00           H  
ATOM   3999 HD23 LEU A 261      35.520  39.290  57.120  1.00  0.00           H  
ATOM   4000  N   ILE A 262      37.220  43.320  53.350  1.00  0.00           N  
ATOM   4001  CA  ILE A 262      36.860  44.140  52.220  1.00  0.00           C  
ATOM   4002  C   ILE A 262      37.990  44.370  51.200  1.00  0.00           C  
ATOM   4003  O   ILE A 262      37.890  44.210  50.010  1.00  0.00           O  
ATOM   4004  CB  ILE A 262      36.150  45.440  52.570  1.00  0.00           C  
ATOM   4005  CG1 ILE A 262      37.050  46.470  53.330  1.00  0.00           C  
ATOM   4006  CG2 ILE A 262      34.990  45.010  53.460  1.00  0.00           C  
ATOM   4007  CD  ILE A 262      36.300  47.670  53.880  1.00  0.00           C  
ATOM   4008  HN  ILE A 262      37.290  43.820  54.220  1.00  0.00           H  
ATOM   4009  HA  ILE A 262      36.100  43.540  51.720  1.00  0.00           H  
ATOM   4010  HB  ILE A 262      35.720  45.870  51.630  1.00  0.00           H  
ATOM   4011 HG11 ILE A 262      37.780  46.860  52.590  1.00  0.00           H  
ATOM   4012 HG12 ILE A 262      37.660  45.890  54.070  1.00  0.00           H  
ATOM   4013 HG21 ILE A 262      34.370  45.930  53.560  1.00  0.00           H  
ATOM   4014 HG22 ILE A 262      34.520  44.130  52.970  1.00  0.00           H  
ATOM   4015 HG23 ILE A 262      35.310  44.670  54.470  1.00  0.00           H  
ATOM   4016  HD1 ILE A 262      35.570  47.340  54.640  1.00  0.00           H  
ATOM   4017  HD2 ILE A 262      36.980  48.420  54.340  1.00  0.00           H  
ATOM   4018  HD3 ILE A 262      35.720  48.090  53.030  1.00  0.00           H  
ATOM   4019  N   CYS A 263      39.080  44.910  51.710  1.00  0.00           N  
ATOM   4020  CA  CYS A 263      40.240  45.390  50.960  1.00  0.00           C  
ATOM   4021  C   CYS A 263      40.880  44.320  50.050  1.00  0.00           C  
ATOM   4022  O   CYS A 263      41.180  44.610  48.890  1.00  0.00           O  
ATOM   4023  CB  CYS A 263      41.290  46.100  51.800  1.00  0.00           C  
ATOM   4024  SG  CYS A 263      40.860  47.780  52.290  1.00  0.00           S  
ATOM   4025  HN  CYS A 263      39.120  45.070  52.700  1.00  0.00           H  
ATOM   4026  HA  CYS A 263      39.950  46.180  50.290  1.00  0.00           H  
ATOM   4027  HB1 CYS A 263      42.260  46.110  51.240  1.00  0.00           H  
ATOM   4028  HB2 CYS A 263      41.540  45.540  52.730  1.00  0.00           H  
ATOM   4029  HG1 CYS A 263      41.450  48.460  51.320  1.00  0.00           H  
ATOM   4030  N   TRP A 264      41.040  43.080  50.450  1.00  0.00           N  
ATOM   4031  CA  TRP A 264      42.010  42.110  49.790  1.00  0.00           C  
ATOM   4032  C   TRP A 264      41.440  40.670  49.620  1.00  0.00           C  
ATOM   4033  O   TRP A 264      41.700  40.060  48.580  1.00  0.00           O  
ATOM   4034  CB  TRP A 264      43.160  41.990  50.790  1.00  0.00           C  
ATOM   4035  CG  TRP A 264      44.020  43.290  50.790  1.00  0.00           C  
ATOM   4036  CD1 TRP A 264      44.270  44.110  51.820  1.00  0.00           C  
ATOM   4037  CD2 TRP A 264      44.870  43.720  49.710  1.00  0.00           C  
ATOM   4038  CE2 TRP A 264      45.620  44.820  50.170  1.00  0.00           C  
ATOM   4039  CE3 TRP A 264      45.070  43.260  48.400  1.00  0.00           C  
ATOM   4040  NE1 TRP A 264      45.230  45.030  51.450  1.00  0.00           N  
ATOM   4041  CZ2 TRP A 264      46.470  45.570  49.320  1.00  0.00           C  
ATOM   4042  CZ3 TRP A 264      45.960  43.960  47.550  1.00  0.00           C  
ATOM   4043  CH2 TRP A 264      46.670  45.150  48.000  1.00  0.00           C  
ATOM   4044  HN  TRP A 264      40.710  42.790  51.340  1.00  0.00           H  
ATOM   4045  HA  TRP A 264      42.270  42.490  48.810  1.00  0.00           H  
ATOM   4046  HB1 TRP A 264      43.930  41.190  50.620  1.00  0.00           H  
ATOM   4047  HB2 TRP A 264      42.790  41.850  51.830  1.00  0.00           H  
ATOM   4048  HD1 TRP A 264      43.740  43.970  52.740  1.00  0.00           H  
ATOM   4049  HE1 TRP A 264      45.340  45.860  51.970  1.00  0.00           H  
ATOM   4050  HE3 TRP A 264      44.600  42.380  48.000  1.00  0.00           H  
ATOM   4051  HZ2 TRP A 264      46.980  46.420  49.760  1.00  0.00           H  
ATOM   4052  HZ3 TRP A 264      46.160  43.420  46.640  1.00  0.00           H  
ATOM   4053  HH2 TRP A 264      47.310  45.710  47.330  1.00  0.00           H  
ATOM   4054  N   CYS A 265      40.510  40.260  50.490  1.00  0.00           N  
ATOM   4055  CA  CYS A 265      39.950  38.910  50.290  1.00  0.00           C  
ATOM   4056  C   CYS A 265      39.270  38.580  48.940  1.00  0.00           C  
ATOM   4057  O   CYS A 265      39.650  37.520  48.400  1.00  0.00           O  
ATOM   4058  CB  CYS A 265      38.940  38.540  51.400  1.00  0.00           C  
ATOM   4059  SG  CYS A 265      39.730  38.460  52.940  1.00  0.00           S  
ATOM   4060  HN  CYS A 265      40.190  40.800  51.270  1.00  0.00           H  
ATOM   4061  HA  CYS A 265      40.740  38.180  50.340  1.00  0.00           H  
ATOM   4062  HB1 CYS A 265      38.390  37.610  51.200  1.00  0.00           H  
ATOM   4063  HB2 CYS A 265      38.180  39.350  51.520  1.00  0.00           H  
ATOM   4064  HG1 CYS A 265      40.110  39.720  52.890  1.00  0.00           H  
ATOM   4065  N   PRO A 266      38.430  39.450  48.340  1.00  0.00           N  
ATOM   4066  CA  PRO A 266      37.810  39.060  47.140  1.00  0.00           C  
ATOM   4067  C   PRO A 266      38.720  39.150  45.950  1.00  0.00           C  
ATOM   4068  O   PRO A 266      38.560  38.250  45.110  1.00  0.00           O  
ATOM   4069  CB  PRO A 266      36.640  40.110  46.950  1.00  0.00           C  
ATOM   4070  CG  PRO A 266      37.070  41.290  47.900  1.00  0.00           C  
ATOM   4071  CD  PRO A 266      37.670  40.540  49.000  1.00  0.00           C  
ATOM   4072  HA  PRO A 266      37.500  38.030  47.080  1.00  0.00           H  
ATOM   4073  HB1 PRO A 266      35.710  39.670  47.370  1.00  0.00           H  
ATOM   4074  HB2 PRO A 266      36.400  40.490  45.940  1.00  0.00           H  
ATOM   4075  HG1 PRO A 266      36.250  41.970  48.220  1.00  0.00           H  
ATOM   4076  HG2 PRO A 266      37.790  41.910  47.330  1.00  0.00           H  
ATOM   4077  HD1 PRO A 266      36.960  40.090  49.730  1.00  0.00           H  
ATOM   4078  HD2 PRO A 266      38.340  41.200  49.580  1.00  0.00           H  
ATOM   4079  N   PHE A 267      39.550  40.210  45.810  1.00  0.00           N  
ATOM   4080  CA  PHE A 267      40.670  40.410  44.860  1.00  0.00           C  
ATOM   4081  C   PHE A 267      41.540  39.140  44.850  1.00  0.00           C  
ATOM   4082  O   PHE A 267      41.660  38.440  43.810  1.00  0.00           O  
ATOM   4083  CB  PHE A 267      41.450  41.700  45.100  1.00  0.00           C  
ATOM   4084  CG  PHE A 267      42.580  41.780  44.170  1.00  0.00           C  
ATOM   4085  CD1 PHE A 267      42.390  41.750  42.800  1.00  0.00           C  
ATOM   4086  CD2 PHE A 267      43.900  41.680  44.630  1.00  0.00           C  
ATOM   4087  CE1 PHE A 267      43.430  41.530  41.900  1.00  0.00           C  
ATOM   4088  CE2 PHE A 267      44.990  41.420  43.780  1.00  0.00           C  
ATOM   4089  CZ  PHE A 267      44.780  41.470  42.390  1.00  0.00           C  
ATOM   4090  HN  PHE A 267      39.470  40.930  46.500  1.00  0.00           H  
ATOM   4091  HA  PHE A 267      40.200  40.310  43.900  1.00  0.00           H  
ATOM   4092  HB1 PHE A 267      41.810  41.800  46.140  1.00  0.00           H  
ATOM   4093  HB2 PHE A 267      40.900  42.660  44.920  1.00  0.00           H  
ATOM   4094  HD1 PHE A 267      41.400  41.990  42.450  1.00  0.00           H  
ATOM   4095  HD2 PHE A 267      44.080  41.750  45.690  1.00  0.00           H  
ATOM   4096  HE1 PHE A 267      43.150  41.750  40.880  1.00  0.00           H  
ATOM   4097  HE2 PHE A 267      45.950  41.170  44.230  1.00  0.00           H  
ATOM   4098  HZ  PHE A 267      45.550  41.260  41.660  1.00  0.00           H  
ATOM   4099  N   PHE A 268      42.170  38.740  45.990  1.00  0.00           N  
ATOM   4100  CA  PHE A 268      43.000  37.540  45.950  1.00  0.00           C  
ATOM   4101  C   PHE A 268      42.240  36.300  45.500  1.00  0.00           C  
ATOM   4102  O   PHE A 268      42.740  35.440  44.850  1.00  0.00           O  
ATOM   4103  CB  PHE A 268      43.780  37.230  47.280  1.00  0.00           C  
ATOM   4104  CG  PHE A 268      45.050  38.110  47.230  1.00  0.00           C  
ATOM   4105  CD1 PHE A 268      46.110  37.840  46.440  1.00  0.00           C  
ATOM   4106  CD2 PHE A 268      45.070  39.210  48.130  1.00  0.00           C  
ATOM   4107  CE1 PHE A 268      47.170  38.740  46.320  1.00  0.00           C  
ATOM   4108  CE2 PHE A 268      46.210  40.030  48.110  1.00  0.00           C  
ATOM   4109  CZ  PHE A 268      47.250  39.830  47.180  1.00  0.00           C  
ATOM   4110  HN  PHE A 268      42.100  39.220  46.860  1.00  0.00           H  
ATOM   4111  HA  PHE A 268      43.800  37.660  45.230  1.00  0.00           H  
ATOM   4112  HB1 PHE A 268      44.030  36.150  47.270  1.00  0.00           H  
ATOM   4113  HB2 PHE A 268      43.060  37.410  48.110  1.00  0.00           H  
ATOM   4114  HD1 PHE A 268      46.010  37.040  45.700  1.00  0.00           H  
ATOM   4115  HD2 PHE A 268      44.280  39.380  48.840  1.00  0.00           H  
ATOM   4116  HE1 PHE A 268      47.940  38.540  45.600  1.00  0.00           H  
ATOM   4117  HE2 PHE A 268      46.370  40.810  48.840  1.00  0.00           H  
ATOM   4118  HZ  PHE A 268      48.090  40.520  47.170  1.00  0.00           H  
ATOM   4119  N   ILE A 269      40.940  36.140  45.950  1.00  0.00           N  
ATOM   4120  CA  ILE A 269      40.100  35.030  45.530  1.00  0.00           C  
ATOM   4121  C   ILE A 269      39.870  35.000  44.020  1.00  0.00           C  
ATOM   4122  O   ILE A 269      40.200  34.010  43.470  1.00  0.00           O  
ATOM   4123  CB  ILE A 269      38.810  34.870  46.280  1.00  0.00           C  
ATOM   4124  CG1 ILE A 269      39.120  34.410  47.710  1.00  0.00           C  
ATOM   4125  CG2 ILE A 269      37.750  33.970  45.580  1.00  0.00           C  
ATOM   4126  CD  ILE A 269      37.960  34.550  48.640  1.00  0.00           C  
ATOM   4127  HN  ILE A 269      40.520  36.680  46.670  1.00  0.00           H  
ATOM   4128  HA  ILE A 269      40.720  34.160  45.680  1.00  0.00           H  
ATOM   4129  HB  ILE A 269      38.260  35.820  46.370  1.00  0.00           H  
ATOM   4130 HG11 ILE A 269      40.040  34.930  48.010  1.00  0.00           H  
ATOM   4131 HG12 ILE A 269      39.320  33.320  47.620  1.00  0.00           H  
ATOM   4132 HG21 ILE A 269      38.200  32.990  45.320  1.00  0.00           H  
ATOM   4133 HG22 ILE A 269      36.780  33.930  46.140  1.00  0.00           H  
ATOM   4134 HG23 ILE A 269      37.460  34.480  44.640  1.00  0.00           H  
ATOM   4135  HD1 ILE A 269      37.800  35.650  48.770  1.00  0.00           H  
ATOM   4136  HD2 ILE A 269      36.970  34.190  48.260  1.00  0.00           H  
ATOM   4137  HD3 ILE A 269      38.150  34.080  49.620  1.00  0.00           H  
ATOM   4138  N   CYS A 270      39.480  36.110  43.380  1.00  0.00           N  
ATOM   4139  CA  CYS A 270      39.340  36.090  41.860  1.00  0.00           C  
ATOM   4140  C   CYS A 270      40.650  35.830  41.140  1.00  0.00           C  
ATOM   4141  O   CYS A 270      40.670  35.170  40.130  1.00  0.00           O  
ATOM   4142  CB  CYS A 270      38.950  37.480  41.560  1.00  0.00           C  
ATOM   4143  SG  CYS A 270      37.390  38.010  42.270  1.00  0.00           S  
ATOM   4144  HN  CYS A 270      39.340  36.960  43.890  1.00  0.00           H  
ATOM   4145  HA  CYS A 270      38.590  35.330  41.650  1.00  0.00           H  
ATOM   4146  HB1 CYS A 270      38.890  37.760  40.490  1.00  0.00           H  
ATOM   4147  HB2 CYS A 270      39.770  38.110  41.920  1.00  0.00           H  
ATOM   4148  HG1 CYS A 270      37.710  37.690  43.520  1.00  0.00           H  
ATOM   4149  N   THR A 271      41.690  36.380  41.690  1.00  0.00           N  
ATOM   4150  CA  THR A 271      43.020  36.190  41.150  1.00  0.00           C  
ATOM   4151  C   THR A 271      43.520  34.810  40.830  1.00  0.00           C  
ATOM   4152  O   THR A 271      44.100  34.460  39.810  1.00  0.00           O  
ATOM   4153  CB  THR A 271      44.120  36.690  42.110  1.00  0.00           C  
ATOM   4154  CG2 THR A 271      45.540  36.630  41.670  1.00  0.00           C  
ATOM   4155  OG1 THR A 271      43.900  38.080  42.370  1.00  0.00           O  
ATOM   4156  HN  THR A 271      41.560  36.760  42.600  1.00  0.00           H  
ATOM   4157  HA  THR A 271      43.020  36.710  40.190  1.00  0.00           H  
ATOM   4158  HB  THR A 271      44.110  36.100  43.040  1.00  0.00           H  
ATOM   4159  HG1 THR A 271      43.100  38.200  42.880  1.00  0.00           H  
ATOM   4160 HG21 THR A 271      45.630  36.810  40.580  1.00  0.00           H  
ATOM   4161 HG22 THR A 271      46.140  37.320  42.300  1.00  0.00           H  
ATOM   4162 HG23 THR A 271      45.940  35.610  41.910  1.00  0.00           H  
ATOM   4163  N   VAL A 272      43.260  33.860  41.790  1.00  0.00           N  
ATOM   4164  CA  VAL A 272      43.490  32.460  41.520  1.00  0.00           C  
ATOM   4165  C   VAL A 272      42.460  31.850  40.530  1.00  0.00           C  
ATOM   4166  O   VAL A 272      42.820  31.070  39.640  1.00  0.00           O  
ATOM   4167  CB  VAL A 272      43.600  31.700  42.850  1.00  0.00           C  
ATOM   4168  CG1 VAL A 272      42.270  31.620  43.710  1.00  0.00           C  
ATOM   4169  CG2 VAL A 272      44.190  30.280  42.700  1.00  0.00           C  
ATOM   4170  HN  VAL A 272      42.780  34.010  42.650  1.00  0.00           H  
ATOM   4171  HA  VAL A 272      44.460  32.480  41.020  1.00  0.00           H  
ATOM   4172  HB  VAL A 272      44.300  32.320  43.450  1.00  0.00           H  
ATOM   4173 HG11 VAL A 272      41.450  31.330  43.010  1.00  0.00           H  
ATOM   4174 HG12 VAL A 272      42.440  31.050  44.640  1.00  0.00           H  
ATOM   4175 HG13 VAL A 272      41.940  32.610  44.100  1.00  0.00           H  
ATOM   4176 HG21 VAL A 272      44.360  29.750  43.660  1.00  0.00           H  
ATOM   4177 HG22 VAL A 272      43.650  29.660  41.960  1.00  0.00           H  
ATOM   4178 HG23 VAL A 272      45.210  30.440  42.290  1.00  0.00           H  
ATOM   4179  N   MET A 273      41.150  32.250  40.630  1.00  0.00           N  
ATOM   4180  CA  MET A 273      40.120  31.740  39.720  1.00  0.00           C  
ATOM   4181  C   MET A 273      40.170  32.110  38.260  1.00  0.00           C  
ATOM   4182  O   MET A 273      39.950  31.300  37.370  1.00  0.00           O  
ATOM   4183  CB  MET A 273      38.730  32.130  40.240  1.00  0.00           C  
ATOM   4184  CG  MET A 273      38.380  31.590  41.670  1.00  0.00           C  
ATOM   4185  SD  MET A 273      38.180  29.770  41.750  1.00  0.00           S  
ATOM   4186  CE  MET A 273      37.760  29.720  43.580  1.00  0.00           C  
ATOM   4187  HN  MET A 273      40.840  32.990  41.230  1.00  0.00           H  
ATOM   4188  HA  MET A 273      40.310  30.680  39.760  1.00  0.00           H  
ATOM   4189  HB1 MET A 273      38.030  31.590  39.570  1.00  0.00           H  
ATOM   4190  HB2 MET A 273      38.540  33.220  40.220  1.00  0.00           H  
ATOM   4191  HG1 MET A 273      37.390  31.960  42.020  1.00  0.00           H  
ATOM   4192  HG2 MET A 273      39.120  31.970  42.410  1.00  0.00           H  
ATOM   4193  HE1 MET A 273      37.000  28.950  43.810  1.00  0.00           H  
ATOM   4194  HE2 MET A 273      38.720  29.440  44.060  1.00  0.00           H  
ATOM   4195  HE3 MET A 273      37.520  30.740  43.980  1.00  0.00           H  
ATOM   4196  N   ASP A 274      40.510  33.380  38.020  1.00  0.00           N  
ATOM   4197  CA  ASP A 274      40.460  33.980  36.710  1.00  0.00           C  
ATOM   4198  C   ASP A 274      41.180  33.310  35.480  1.00  0.00           C  
ATOM   4199  O   ASP A 274      40.460  33.030  34.460  1.00  0.00           O  
ATOM   4200  CB  ASP A 274      40.890  35.410  36.780  1.00  0.00           C  
ATOM   4201  CG  ASP A 274      40.570  36.180  35.550  1.00  0.00           C  
ATOM   4202  OD1 ASP A 274      39.460  35.950  34.860  1.00  0.00           O  
ATOM   4203  OD2 ASP A 274      41.210  37.210  35.360  1.00  0.00           O1-
ATOM   4204  HN  ASP A 274      40.790  33.990  38.740  1.00  0.00           H  
ATOM   4205  HA  ASP A 274      39.430  34.020  36.380  1.00  0.00           H  
ATOM   4206  HB1 ASP A 274      41.980  35.420  36.960  1.00  0.00           H  
ATOM   4207  HB2 ASP A 274      40.430  36.010  37.610  1.00  0.00           H  
ATOM   4208  N   PRO A 275      42.510  32.970  35.480  1.00  0.00           N  
ATOM   4209  CA  PRO A 275      43.030  32.150  34.420  1.00  0.00           C  
ATOM   4210  C   PRO A 275      42.450  30.680  34.480  1.00  0.00           C  
ATOM   4211  O   PRO A 275      42.140  30.190  33.370  1.00  0.00           O  
ATOM   4212  CB  PRO A 275      44.540  32.230  34.680  1.00  0.00           C  
ATOM   4213  CG  PRO A 275      44.700  32.400  36.180  1.00  0.00           C  
ATOM   4214  CD  PRO A 275      43.430  32.930  36.650  1.00  0.00           C  
ATOM   4215  HA  PRO A 275      42.760  32.660  33.510  1.00  0.00           H  
ATOM   4216  HB1 PRO A 275      44.940  33.100  34.120  1.00  0.00           H  
ATOM   4217  HB2 PRO A 275      45.060  31.290  34.400  1.00  0.00           H  
ATOM   4218  HG1 PRO A 275      45.520  33.150  36.240  1.00  0.00           H  
ATOM   4219  HG2 PRO A 275      44.940  31.420  36.650  1.00  0.00           H  
ATOM   4220  HD1 PRO A 275      43.530  33.950  37.050  1.00  0.00           H  
ATOM   4221  HD2 PRO A 275      42.930  32.280  37.420  1.00  0.00           H  
ATOM   4222  N   PHE A 276      42.380  30.030  35.620  1.00  0.00           N  
ATOM   4223  CA  PHE A 276      41.830  28.720  35.890  1.00  0.00           C  
ATOM   4224  C   PHE A 276      40.430  28.380  35.360  1.00  0.00           C  
ATOM   4225  O   PHE A 276      40.150  27.250  35.000  1.00  0.00           O  
ATOM   4226  CB  PHE A 276      42.000  28.220  37.360  1.00  0.00           C  
ATOM   4227  CG  PHE A 276      43.430  27.760  37.460  1.00  0.00           C  
ATOM   4228  CD1 PHE A 276      43.730  26.390  37.340  1.00  0.00           C  
ATOM   4229  CD2 PHE A 276      44.360  28.700  37.940  1.00  0.00           C  
ATOM   4230  CE1 PHE A 276      45.060  26.020  37.580  1.00  0.00           C  
ATOM   4231  CE2 PHE A 276      45.670  28.290  38.080  1.00  0.00           C  
ATOM   4232  CZ  PHE A 276      46.060  26.930  37.960  1.00  0.00           C  
ATOM   4233  HN  PHE A 276      42.850  30.500  36.360  1.00  0.00           H  
ATOM   4234  HA  PHE A 276      42.440  28.100  35.240  1.00  0.00           H  
ATOM   4235  HB1 PHE A 276      41.370  27.330  37.610  1.00  0.00           H  
ATOM   4236  HB2 PHE A 276      41.800  29.100  38.020  1.00  0.00           H  
ATOM   4237  HD1 PHE A 276      42.950  25.680  37.140  1.00  0.00           H  
ATOM   4238  HD2 PHE A 276      44.050  29.710  38.200  1.00  0.00           H  
ATOM   4239  HE1 PHE A 276      45.210  24.950  37.500  1.00  0.00           H  
ATOM   4240  HE2 PHE A 276      46.470  28.940  38.430  1.00  0.00           H  
ATOM   4241  HZ  PHE A 276      47.100  26.660  38.040  1.00  0.00           H  
ATOM   4242  N   LEU A 277      39.490  29.360  35.370  1.00  0.00           N  
ATOM   4243  CA  LEU A 277      38.230  29.270  34.770  1.00  0.00           C  
ATOM   4244  C   LEU A 277      38.210  29.940  33.400  1.00  0.00           C  
ATOM   4245  O   LEU A 277      37.080  30.210  32.900  1.00  0.00           O  
ATOM   4246  CB  LEU A 277      37.190  29.920  35.640  1.00  0.00           C  
ATOM   4247  CG  LEU A 277      37.090  29.120  37.010  1.00  0.00           C  
ATOM   4248  CD1 LEU A 277      36.150  29.860  37.940  1.00  0.00           C  
ATOM   4249  CD2 LEU A 277      36.600  27.720  36.800  1.00  0.00           C  
ATOM   4250  HN  LEU A 277      39.710  30.310  35.610  1.00  0.00           H  
ATOM   4251  HA  LEU A 277      37.960  28.220  34.630  1.00  0.00           H  
ATOM   4252  HB1 LEU A 277      36.230  29.940  35.100  1.00  0.00           H  
ATOM   4253  HB2 LEU A 277      37.490  30.920  36.030  1.00  0.00           H  
ATOM   4254  HG  LEU A 277      38.060  29.210  37.550  1.00  0.00           H  
ATOM   4255 HD11 LEU A 277      35.110  29.960  37.570  1.00  0.00           H  
ATOM   4256 HD12 LEU A 277      36.140  29.260  38.880  1.00  0.00           H  
ATOM   4257 HD13 LEU A 277      36.570  30.880  38.070  1.00  0.00           H  
ATOM   4258 HD21 LEU A 277      36.400  27.120  37.720  1.00  0.00           H  
ATOM   4259 HD22 LEU A 277      35.760  27.590  36.110  1.00  0.00           H  
ATOM   4260 HD23 LEU A 277      37.430  27.140  36.320  1.00  0.00           H  
ATOM   4261  N   HISEA 278      39.400  30.130  32.770  1.00  0.00           N  
ATOM   4262  CA  HISEA 278      39.580  30.590  31.340  1.00  0.00           C  
ATOM   4263  C   HISEA 278      39.350  32.050  30.960  1.00  0.00           C  
ATOM   4264  O   HISEA 278      39.010  32.310  29.840  1.00  0.00           O  
ATOM   4265  CB  HISEA 278      38.900  29.610  30.280  1.00  0.00           C  
ATOM   4266  CG  HISEA 278      39.370  28.140  30.420  1.00  0.00           C  
ATOM   4267  CD2 HISEA 278      38.830  27.190  31.200  1.00  0.00           C  
ATOM   4268  ND1 HISEA 278      40.160  27.580  29.440  1.00  0.00           N  
ATOM   4269  CE1 HISEA 278      40.110  26.290  29.670  1.00  0.00           C  
ATOM   4270  NE2 HISEA 278      39.280  25.960  30.730  1.00  0.00           N  
ATOM   4271  HN  HISEA 278      40.210  29.650  33.090  1.00  0.00           H  
ATOM   4272  HA  HISEA 278      40.650  30.480  31.200  1.00  0.00           H  
ATOM   4273  HB1 HISEA 278      39.290  29.970  29.320  1.00  0.00           H  
ATOM   4274  HB2 HISEA 278      37.790  29.710  30.220  1.00  0.00           H  
ATOM   4275  HD2 HISEA 278      38.200  27.340  32.070  1.00  0.00           H  
ATOM   4276  HE1 HISEA 278      40.510  25.420  29.150  1.00  0.00           H  
ATOM   4277  HE2 HISEA 278      39.090  25.030  31.080  1.00  0.00           H  
ATOM   4278  N   TYR A 279      39.480  33.020  31.940  1.00  0.00           N  
ATOM   4279  CA  TYR A 279      39.290  34.490  31.880  1.00  0.00           C  
ATOM   4280  C   TYR A 279      37.910  34.930  32.060  1.00  0.00           C  
ATOM   4281  O   TYR A 279      37.190  35.320  31.160  1.00  0.00           O  
ATOM   4282  CB  TYR A 279      40.060  35.100  30.680  1.00  0.00           C  
ATOM   4283  CG  TYR A 279      41.520  34.890  30.940  1.00  0.00           C  
ATOM   4284  CD1 TYR A 279      42.280  35.530  31.960  1.00  0.00           C  
ATOM   4285  CD2 TYR A 279      42.120  33.880  30.200  1.00  0.00           C  
ATOM   4286  CE1 TYR A 279      43.640  35.280  32.120  1.00  0.00           C  
ATOM   4287  CE2 TYR A 279      43.500  33.550  30.530  1.00  0.00           C  
ATOM   4288  CZ  TYR A 279      44.230  34.290  31.430  1.00  0.00           C  
ATOM   4289  OH  TYR A 279      45.620  33.910  31.690  1.00  0.00           O  
ATOM   4290  HN  TYR A 279      39.850  32.800  32.840  1.00  0.00           H  
ATOM   4291  HA  TYR A 279      39.620  34.790  32.860  1.00  0.00           H  
ATOM   4292  HB1 TYR A 279      39.930  36.200  30.570  1.00  0.00           H  
ATOM   4293  HB2 TYR A 279      39.690  34.630  29.750  1.00  0.00           H  
ATOM   4294  HD1 TYR A 279      41.740  36.330  32.450  1.00  0.00           H  
ATOM   4295  HD2 TYR A 279      41.690  33.440  29.320  1.00  0.00           H  
ATOM   4296  HE1 TYR A 279      44.280  35.740  32.850  1.00  0.00           H  
ATOM   4297  HE2 TYR A 279      44.020  32.790  29.960  1.00  0.00           H  
ATOM   4298  HH  TYR A 279      45.990  34.520  32.330  1.00  0.00           H  
ATOM   4299  N   ILE A 280      37.380  34.920  33.250  1.00  0.00           N  
ATOM   4300  CA  ILE A 280      35.940  35.030  33.570  1.00  0.00           C  
ATOM   4301  C   ILE A 280      35.580  36.310  34.390  1.00  0.00           C  
ATOM   4302  O   ILE A 280      34.430  36.730  34.470  1.00  0.00           O  
ATOM   4303  CB  ILE A 280      35.550  33.730  34.250  1.00  0.00           C  
ATOM   4304  CG1 ILE A 280      34.050  33.590  34.410  1.00  0.00           C  
ATOM   4305  CG2 ILE A 280      36.380  33.620  35.590  1.00  0.00           C  
ATOM   4306  CD  ILE A 280      33.520  32.160  34.530  1.00  0.00           C  
ATOM   4307  HN  ILE A 280      37.920  34.640  34.040  1.00  0.00           H  
ATOM   4308  HA  ILE A 280      35.420  35.090  32.620  1.00  0.00           H  
ATOM   4309  HB  ILE A 280      35.920  32.940  33.560  1.00  0.00           H  
ATOM   4310 HG11 ILE A 280      33.590  34.010  33.500  1.00  0.00           H  
ATOM   4311 HG12 ILE A 280      33.650  34.240  35.210  1.00  0.00           H  
ATOM   4312 HG21 ILE A 280      37.470  33.670  35.440  1.00  0.00           H  
ATOM   4313 HG22 ILE A 280      35.970  34.410  36.250  1.00  0.00           H  
ATOM   4314 HG23 ILE A 280      36.150  32.690  36.160  1.00  0.00           H  
ATOM   4315  HD1 ILE A 280      32.430  32.240  34.310  1.00  0.00           H  
ATOM   4316  HD2 ILE A 280      34.040  31.540  33.780  1.00  0.00           H  
ATOM   4317  HD3 ILE A 280      33.730  31.730  35.530  1.00  0.00           H  
ATOM   4318  N   ILE A 281      36.610  37.080  34.870  1.00  0.00           N  
ATOM   4319  CA  ILE A 281      36.520  38.410  35.410  1.00  0.00           C  
ATOM   4320  C   ILE A 281      36.510  39.510  34.370  1.00  0.00           C  
ATOM   4321  O   ILE A 281      37.560  39.840  33.860  1.00  0.00           O  
ATOM   4322  CB  ILE A 281      37.650  38.640  36.460  1.00  0.00           C  
ATOM   4323  CG1 ILE A 281      37.720  37.490  37.430  1.00  0.00           C  
ATOM   4324  CG2 ILE A 281      37.670  40.050  37.170  1.00  0.00           C  
ATOM   4325  CD  ILE A 281      36.520  37.250  38.320  1.00  0.00           C  
ATOM   4326  HN  ILE A 281      37.530  36.690  34.890  1.00  0.00           H  
ATOM   4327  HA  ILE A 281      35.590  38.420  35.960  1.00  0.00           H  
ATOM   4328  HB  ILE A 281      38.560  38.590  35.810  1.00  0.00           H  
ATOM   4329 HG11 ILE A 281      38.680  37.570  38.010  1.00  0.00           H  
ATOM   4330 HG12 ILE A 281      37.860  36.530  36.910  1.00  0.00           H  
ATOM   4331 HG21 ILE A 281      36.630  40.410  37.270  1.00  0.00           H  
ATOM   4332 HG22 ILE A 281      38.250  40.180  38.100  1.00  0.00           H  
ATOM   4333 HG23 ILE A 281      38.150  40.790  36.510  1.00  0.00           H  
ATOM   4334  HD1 ILE A 281      36.680  36.310  38.900  1.00  0.00           H  
ATOM   4335  HD2 ILE A 281      36.380  38.070  39.070  1.00  0.00           H  
ATOM   4336  HD3 ILE A 281      35.660  37.200  37.630  1.00  0.00           H  
ATOM   4337  N   PRO A 282      35.440  40.090  33.880  1.00  0.00           N  
ATOM   4338  CA  PRO A 282      35.450  41.190  32.910  1.00  0.00           C  
ATOM   4339  C   PRO A 282      36.230  42.400  33.360  1.00  0.00           C  
ATOM   4340  O   PRO A 282      36.470  42.600  34.570  1.00  0.00           O  
ATOM   4341  CB  PRO A 282      33.930  41.490  32.670  1.00  0.00           C  
ATOM   4342  CG  PRO A 282      33.310  40.960  33.950  1.00  0.00           C  
ATOM   4343  CD  PRO A 282      34.090  39.740  34.240  1.00  0.00           C  
ATOM   4344  HA  PRO A 282      36.050  40.750  32.120  1.00  0.00           H  
ATOM   4345  HB1 PRO A 282      33.630  40.830  31.810  1.00  0.00           H  
ATOM   4346  HB2 PRO A 282      33.660  42.520  32.360  1.00  0.00           H  
ATOM   4347  HG1 PRO A 282      32.210  40.880  33.920  1.00  0.00           H  
ATOM   4348  HG2 PRO A 282      33.430  41.800  34.660  1.00  0.00           H  
ATOM   4349  HD1 PRO A 282      33.800  38.890  33.590  1.00  0.00           H  
ATOM   4350  HD2 PRO A 282      33.930  39.380  35.280  1.00  0.00           H  
ATOM   4351  N   PRO A 283      36.540  43.340  32.400  1.00  0.00           N  
ATOM   4352  CA  PRO A 283      37.490  44.360  32.730  1.00  0.00           C  
ATOM   4353  C   PRO A 283      37.020  45.460  33.700  1.00  0.00           C  
ATOM   4354  O   PRO A 283      37.810  46.060  34.460  1.00  0.00           O  
ATOM   4355  CB  PRO A 283      37.780  45.040  31.390  1.00  0.00           C  
ATOM   4356  CG  PRO A 283      37.350  44.000  30.300  1.00  0.00           C  
ATOM   4357  CD  PRO A 283      36.200  43.290  30.960  1.00  0.00           C  
ATOM   4358  HA  PRO A 283      38.340  43.830  33.150  1.00  0.00           H  
ATOM   4359  HB1 PRO A 283      38.810  45.390  31.200  1.00  0.00           H  
ATOM   4360  HB2 PRO A 283      37.180  45.970  31.220  1.00  0.00           H  
ATOM   4361  HG1 PRO A 283      38.230  43.340  30.210  1.00  0.00           H  
ATOM   4362  HG2 PRO A 283      36.960  44.350  29.320  1.00  0.00           H  
ATOM   4363  HD1 PRO A 283      36.210  42.260  30.550  1.00  0.00           H  
ATOM   4364  HD2 PRO A 283      35.230  43.770  30.730  1.00  0.00           H  
ATOM   4365  N   THR A 284      35.730  45.880  33.710  1.00  0.00           N  
ATOM   4366  CA  THR A 284      35.290  46.870  34.700  1.00  0.00           C  
ATOM   4367  C   THR A 284      35.360  46.360  36.160  1.00  0.00           C  
ATOM   4368  O   THR A 284      36.000  46.970  36.970  1.00  0.00           O  
ATOM   4369  CB  THR A 284      33.870  47.540  34.390  1.00  0.00           C  
ATOM   4370  CG2 THR A 284      33.520  48.500  35.490  1.00  0.00           C  
ATOM   4371  OG1 THR A 284      34.080  48.310  33.170  1.00  0.00           O  
ATOM   4372  HN  THR A 284      35.100  45.510  33.030  1.00  0.00           H  
ATOM   4373  HA  THR A 284      35.960  47.720  34.640  1.00  0.00           H  
ATOM   4374  HB  THR A 284      33.000  46.880  34.250  1.00  0.00           H  
ATOM   4375  HG1 THR A 284      33.170  48.420  32.860  1.00  0.00           H  
ATOM   4376 HG21 THR A 284      32.550  48.970  35.230  1.00  0.00           H  
ATOM   4377 HG22 THR A 284      33.310  48.040  36.470  1.00  0.00           H  
ATOM   4378 HG23 THR A 284      34.120  49.430  35.590  1.00  0.00           H  
ATOM   4379  N   LEU A 285      34.910  45.120  36.440  1.00  0.00           N  
ATOM   4380  CA  LEU A 285      35.160  44.300  37.620  1.00  0.00           C  
ATOM   4381  C   LEU A 285      36.650  44.180  38.040  1.00  0.00           C  
ATOM   4382  O   LEU A 285      36.910  44.270  39.200  1.00  0.00           O  
ATOM   4383  CB  LEU A 285      34.540  42.840  37.490  1.00  0.00           C  
ATOM   4384  CG  LEU A 285      34.490  41.940  38.780  1.00  0.00           C  
ATOM   4385  CD1 LEU A 285      33.670  42.470  39.930  1.00  0.00           C  
ATOM   4386  CD2 LEU A 285      33.930  40.520  38.390  1.00  0.00           C  
ATOM   4387  HN  LEU A 285      34.450  44.630  35.700  1.00  0.00           H  
ATOM   4388  HA  LEU A 285      34.710  44.830  38.440  1.00  0.00           H  
ATOM   4389  HB1 LEU A 285      35.220  42.420  36.720  1.00  0.00           H  
ATOM   4390  HB2 LEU A 285      33.510  42.940  37.090  1.00  0.00           H  
ATOM   4391  HG  LEU A 285      35.560  41.770  39.030  1.00  0.00           H  
ATOM   4392 HD11 LEU A 285      32.600  42.560  39.600  1.00  0.00           H  
ATOM   4393 HD12 LEU A 285      33.710  41.730  40.760  1.00  0.00           H  
ATOM   4394 HD13 LEU A 285      34.070  43.470  40.190  1.00  0.00           H  
ATOM   4395 HD21 LEU A 285      32.840  40.620  38.230  1.00  0.00           H  
ATOM   4396 HD22 LEU A 285      34.400  40.100  37.480  1.00  0.00           H  
ATOM   4397 HD23 LEU A 285      34.090  39.810  39.230  1.00  0.00           H  
ATOM   4398  N   ASN A 286      37.580  44.000  37.030  1.00  0.00           N  
ATOM   4399  CA  ASN A 286      39.010  44.010  37.370  1.00  0.00           C  
ATOM   4400  C   ASN A 286      39.500  45.340  38.040  1.00  0.00           C  
ATOM   4401  O   ASN A 286      40.090  45.320  39.150  1.00  0.00           O  
ATOM   4402  CB  ASN A 286      39.950  43.500  36.230  1.00  0.00           C  
ATOM   4403  CG  ASN A 286      41.380  43.180  36.580  1.00  0.00           C  
ATOM   4404  ND2 ASN A 286      41.750  43.220  37.870  1.00  0.00           N  
ATOM   4405  OD1 ASN A 286      42.180  42.930  35.680  1.00  0.00           O  
ATOM   4406  HN  ASN A 286      37.210  43.870  36.110  1.00  0.00           H  
ATOM   4407  HA  ASN A 286      39.150  43.230  38.110  1.00  0.00           H  
ATOM   4408  HB1 ASN A 286      39.990  44.250  35.410  1.00  0.00           H  
ATOM   4409  HB2 ASN A 286      39.500  42.580  35.780  1.00  0.00           H  
ATOM   4410 HD21 ASN A 286      42.630  42.800  38.090  1.00  0.00           H  
ATOM   4411 HD22 ASN A 286      41.240  43.730  38.550  1.00  0.00           H  
ATOM   4412  N   ASP A 287      39.160  46.530  37.500  1.00  0.00           N  
ATOM   4413  CA  ASP A 287      39.570  47.730  38.240  1.00  0.00           C  
ATOM   4414  C   ASP A 287      38.900  47.940  39.650  1.00  0.00           C  
ATOM   4415  O   ASP A 287      39.560  48.270  40.670  1.00  0.00           O  
ATOM   4416  CB  ASP A 287      39.400  49.060  37.410  1.00  0.00           C  
ATOM   4417  CG  ASP A 287      40.450  49.210  36.330  1.00  0.00           C  
ATOM   4418  OD1 ASP A 287      40.390  50.270  35.610  1.00  0.00           O  
ATOM   4419  OD2 ASP A 287      41.340  48.330  36.100  1.00  0.00           O1-
ATOM   4420  HN  ASP A 287      38.540  46.640  36.710  1.00  0.00           H  
ATOM   4421  HA  ASP A 287      40.610  47.620  38.520  1.00  0.00           H  
ATOM   4422  HB1 ASP A 287      39.570  49.910  38.110  1.00  0.00           H  
ATOM   4423  HB2 ASP A 287      38.370  49.150  37.020  1.00  0.00           H  
ATOM   4424  N   VAL A 288      37.560  47.670  39.720  1.00  0.00           N  
ATOM   4425  CA  VAL A 288      36.830  47.710  41.020  1.00  0.00           C  
ATOM   4426  C   VAL A 288      37.460  46.810  42.060  1.00  0.00           C  
ATOM   4427  O   VAL A 288      37.870  47.280  43.140  1.00  0.00           O  
ATOM   4428  CB  VAL A 288      35.460  47.290  40.680  1.00  0.00           C  
ATOM   4429  CG1 VAL A 288      34.700  47.120  41.970  1.00  0.00           C  
ATOM   4430  CG2 VAL A 288      34.840  48.290  39.700  1.00  0.00           C  
ATOM   4431  HN  VAL A 288      36.960  47.350  38.980  1.00  0.00           H  
ATOM   4432  HA  VAL A 288      36.840  48.740  41.360  1.00  0.00           H  
ATOM   4433  HB  VAL A 288      35.370  46.300  40.170  1.00  0.00           H  
ATOM   4434 HG11 VAL A 288      34.860  46.140  42.480  1.00  0.00           H  
ATOM   4435 HG12 VAL A 288      34.710  47.900  42.770  1.00  0.00           H  
ATOM   4436 HG13 VAL A 288      33.600  47.100  41.870  1.00  0.00           H  
ATOM   4437 HG21 VAL A 288      35.440  48.260  38.760  1.00  0.00           H  
ATOM   4438 HG22 VAL A 288      33.790  48.030  39.480  1.00  0.00           H  
ATOM   4439 HG23 VAL A 288      34.930  49.340  40.060  1.00  0.00           H  
ATOM   4440  N   LEU A 289      37.750  45.570  41.660  1.00  0.00           N  
ATOM   4441  CA  LEU A 289      38.550  44.730  42.530  1.00  0.00           C  
ATOM   4442  C   LEU A 289      39.980  45.290  42.910  1.00  0.00           C  
ATOM   4443  O   LEU A 289      40.480  45.080  44.080  1.00  0.00           O  
ATOM   4444  CB  LEU A 289      38.700  43.330  41.910  1.00  0.00           C  
ATOM   4445  CG  LEU A 289      37.400  42.510  41.800  1.00  0.00           C  
ATOM   4446  CD1 LEU A 289      37.640  41.240  40.900  1.00  0.00           C  
ATOM   4447  CD2 LEU A 289      36.850  42.030  43.170  1.00  0.00           C  
ATOM   4448  HN  LEU A 289      37.420  45.300  40.760  1.00  0.00           H  
ATOM   4449  HA  LEU A 289      38.040  44.790  43.470  1.00  0.00           H  
ATOM   4450  HB1 LEU A 289      39.290  42.750  42.650  1.00  0.00           H  
ATOM   4451  HB2 LEU A 289      39.220  43.350  40.940  1.00  0.00           H  
ATOM   4452  HG  LEU A 289      36.630  43.230  41.410  1.00  0.00           H  
ATOM   4453 HD11 LEU A 289      38.230  40.510  41.510  1.00  0.00           H  
ATOM   4454 HD12 LEU A 289      36.720  40.650  40.710  1.00  0.00           H  
ATOM   4455 HD13 LEU A 289      38.060  41.700  39.970  1.00  0.00           H  
ATOM   4456 HD21 LEU A 289      36.770  42.850  43.890  1.00  0.00           H  
ATOM   4457 HD22 LEU A 289      35.980  41.350  42.990  1.00  0.00           H  
ATOM   4458 HD23 LEU A 289      37.670  41.380  43.550  1.00  0.00           H  
ATOM   4459  N   ILE A 290      40.750  45.950  42.060  1.00  0.00           N  
ATOM   4460  CA  ILE A 290      42.130  46.380  42.260  1.00  0.00           C  
ATOM   4461  C   ILE A 290      42.160  47.520  43.270  1.00  0.00           C  
ATOM   4462  O   ILE A 290      43.060  47.700  44.080  1.00  0.00           O  
ATOM   4463  CB  ILE A 290      42.710  46.770  40.900  1.00  0.00           C  
ATOM   4464  CG1 ILE A 290      43.390  45.500  40.170  1.00  0.00           C  
ATOM   4465  CG2 ILE A 290      43.840  47.900  41.070  1.00  0.00           C  
ATOM   4466  CD  ILE A 290      44.610  44.940  40.870  1.00  0.00           C  
ATOM   4467  HN  ILE A 290      40.440  46.220  41.150  1.00  0.00           H  
ATOM   4468  HA  ILE A 290      42.670  45.520  42.620  1.00  0.00           H  
ATOM   4469  HB  ILE A 290      41.860  47.030  40.220  1.00  0.00           H  
ATOM   4470 HG11 ILE A 290      43.710  45.750  39.140  1.00  0.00           H  
ATOM   4471 HG12 ILE A 290      42.530  44.800  40.090  1.00  0.00           H  
ATOM   4472 HG21 ILE A 290      43.430  48.860  41.440  1.00  0.00           H  
ATOM   4473 HG22 ILE A 290      44.620  47.570  41.810  1.00  0.00           H  
ATOM   4474 HG23 ILE A 290      44.230  48.060  40.050  1.00  0.00           H  
ATOM   4475  HD1 ILE A 290      45.250  45.830  40.730  1.00  0.00           H  
ATOM   4476  HD2 ILE A 290      44.450  44.790  41.960  1.00  0.00           H  
ATOM   4477  HD3 ILE A 290      44.980  44.050  40.310  1.00  0.00           H  
ATOM   4478  N   TRP A 291      41.180  48.370  43.130  1.00  0.00           N  
ATOM   4479  CA  TRP A 291      41.110  49.600  43.930  1.00  0.00           C  
ATOM   4480  C   TRP A 291      40.660  49.300  45.350  1.00  0.00           C  
ATOM   4481  O   TRP A 291      40.900  50.150  46.240  1.00  0.00           O  
ATOM   4482  CB  TRP A 291      40.210  50.550  43.220  1.00  0.00           C  
ATOM   4483  CG  TRP A 291      40.860  51.350  42.100  1.00  0.00           C  
ATOM   4484  CD1 TRP A 291      41.140  50.960  40.790  1.00  0.00           C  
ATOM   4485  CD2 TRP A 291      41.590  52.550  42.340  1.00  0.00           C  
ATOM   4486  CE2 TRP A 291      42.320  52.830  41.130  1.00  0.00           C  
ATOM   4487  CE3 TRP A 291      41.710  53.500  43.410  1.00  0.00           C  
ATOM   4488  NE1 TRP A 291      42.020  51.850  40.220  1.00  0.00           N  
ATOM   4489  CZ2 TRP A 291      43.260  53.810  41.050  1.00  0.00           C  
ATOM   4490  CZ3 TRP A 291      42.480  54.660  43.150  1.00  0.00           C  
ATOM   4491  CH2 TRP A 291      43.350  54.740  42.110  1.00  0.00           C  
ATOM   4492  HN  TRP A 291      40.430  48.140  42.530  1.00  0.00           H  
ATOM   4493  HA  TRP A 291      42.020  50.170  43.950  1.00  0.00           H  
ATOM   4494  HB1 TRP A 291      39.930  51.200  44.060  1.00  0.00           H  
ATOM   4495  HB2 TRP A 291      39.270  50.020  42.900  1.00  0.00           H  
ATOM   4496  HD1 TRP A 291      40.670  50.140  40.250  1.00  0.00           H  
ATOM   4497  HE1 TRP A 291      42.450  51.780  39.340  1.00  0.00           H  
ATOM   4498  HE3 TRP A 291      41.080  53.400  44.280  1.00  0.00           H  
ATOM   4499  HZ2 TRP A 291      43.930  53.760  40.190  1.00  0.00           H  
ATOM   4500  HZ3 TRP A 291      42.480  55.470  43.870  1.00  0.00           H  
ATOM   4501  HH2 TRP A 291      44.100  55.510  42.020  1.00  0.00           H  
ATOM   4502  N   PHE A 292      40.100  48.130  45.660  1.00  0.00           N  
ATOM   4503  CA  PHE A 292      39.950  47.660  47.010  1.00  0.00           C  
ATOM   4504  C   PHE A 292      41.280  47.640  47.750  1.00  0.00           C  
ATOM   4505  O   PHE A 292      41.280  47.930  48.950  1.00  0.00           O  
ATOM   4506  CB  PHE A 292      39.230  46.280  47.120  1.00  0.00           C  
ATOM   4507  CG  PHE A 292      37.870  46.280  46.580  1.00  0.00           C  
ATOM   4508  CD1 PHE A 292      37.300  45.150  46.100  1.00  0.00           C  
ATOM   4509  CD2 PHE A 292      37.060  47.480  46.500  1.00  0.00           C  
ATOM   4510  CE1 PHE A 292      35.980  45.120  45.520  1.00  0.00           C  
ATOM   4511  CE2 PHE A 292      35.840  47.410  45.870  1.00  0.00           C  
ATOM   4512  CZ  PHE A 292      35.210  46.250  45.370  1.00  0.00           C  
ATOM   4513  HN  PHE A 292      39.630  47.550  45.000  1.00  0.00           H  
ATOM   4514  HA  PHE A 292      39.290  48.300  47.580  1.00  0.00           H  
ATOM   4515  HB1 PHE A 292      39.170  45.940  48.180  1.00  0.00           H  
ATOM   4516  HB2 PHE A 292      39.800  45.520  46.560  1.00  0.00           H  
ATOM   4517  HD1 PHE A 292      37.890  44.260  46.160  1.00  0.00           H  
ATOM   4518  HD2 PHE A 292      37.460  48.430  46.800  1.00  0.00           H  
ATOM   4519  HE1 PHE A 292      35.670  44.160  45.120  1.00  0.00           H  
ATOM   4520  HE2 PHE A 292      35.420  48.390  45.690  1.00  0.00           H  
ATOM   4521  HZ  PHE A 292      34.270  46.430  44.870  1.00  0.00           H  
ATOM   4522  N   GLY A 293      42.410  47.250  47.090  1.00  0.00           N  
ATOM   4523  CA  GLY A 293      43.750  47.050  47.700  1.00  0.00           C  
ATOM   4524  C   GLY A 293      44.520  48.350  47.980  1.00  0.00           C  
ATOM   4525  O   GLY A 293      45.320  48.430  48.910  1.00  0.00           O  
ATOM   4526  HN  GLY A 293      42.360  47.070  46.110  1.00  0.00           H  
ATOM   4527  HA1 GLY A 293      43.640  46.470  48.600  1.00  0.00           H  
ATOM   4528  HA2 GLY A 293      44.390  46.580  46.980  1.00  0.00           H  
ATOM   4529  N   TYR A 294      44.250  49.400  47.210  1.00  0.00           N  
ATOM   4530  CA  TYR A 294      44.850  50.690  47.410  1.00  0.00           C  
ATOM   4531  C   TYR A 294      44.170  51.330  48.660  1.00  0.00           C  
ATOM   4532  O   TYR A 294      44.740  52.140  49.380  1.00  0.00           O  
ATOM   4533  CB  TYR A 294      44.610  51.540  46.180  1.00  0.00           C  
ATOM   4534  CG  TYR A 294      45.430  51.060  44.960  1.00  0.00           C  
ATOM   4535  CD1 TYR A 294      46.830  50.720  45.240  1.00  0.00           C  
ATOM   4536  CD2 TYR A 294      44.840  50.800  43.720  1.00  0.00           C  
ATOM   4537  CE1 TYR A 294      47.590  50.340  44.160  1.00  0.00           C  
ATOM   4538  CE2 TYR A 294      45.630  50.330  42.760  1.00  0.00           C  
ATOM   4539  CZ  TYR A 294      46.990  50.050  42.920  1.00  0.00           C  
ATOM   4540  OH  TYR A 294      47.680  49.620  41.840  1.00  0.00           O  
ATOM   4541  HN  TYR A 294      43.650  49.350  46.410  1.00  0.00           H  
ATOM   4542  HA  TYR A 294      45.880  50.450  47.640  1.00  0.00           H  
ATOM   4543  HB1 TYR A 294      45.000  52.570  46.320  1.00  0.00           H  
ATOM   4544  HB2 TYR A 294      43.560  51.570  45.820  1.00  0.00           H  
ATOM   4545  HD1 TYR A 294      47.170  50.980  46.240  1.00  0.00           H  
ATOM   4546  HD2 TYR A 294      43.790  51.010  43.580  1.00  0.00           H  
ATOM   4547  HE1 TYR A 294      48.660  50.330  44.310  1.00  0.00           H  
ATOM   4548  HE2 TYR A 294      45.160  50.300  41.790  1.00  0.00           H  
ATOM   4549  HH  TYR A 294      48.540  49.310  42.140  1.00  0.00           H  
ATOM   4550  N   LEU A 295      42.860  51.040  48.870  1.00  0.00           N  
ATOM   4551  CA  LEU A 295      42.060  51.490  50.000  1.00  0.00           C  
ATOM   4552  C   LEU A 295      42.710  51.360  51.320  1.00  0.00           C  
ATOM   4553  O   LEU A 295      42.650  52.230  52.180  1.00  0.00           O  
ATOM   4554  CB  LEU A 295      40.580  51.070  49.860  1.00  0.00           C  
ATOM   4555  CG  LEU A 295      39.660  51.430  51.040  1.00  0.00           C  
ATOM   4556  CD1 LEU A 295      39.370  52.960  51.100  1.00  0.00           C  
ATOM   4557  CD2 LEU A 295      38.300  50.670  50.940  1.00  0.00           C  
ATOM   4558  HN  LEU A 295      42.440  50.450  48.190  1.00  0.00           H  
ATOM   4559  HA  LEU A 295      41.900  52.530  49.810  1.00  0.00           H  
ATOM   4560  HB1 LEU A 295      40.650  49.960  49.750  1.00  0.00           H  
ATOM   4561  HB2 LEU A 295      40.190  51.480  48.900  1.00  0.00           H  
ATOM   4562  HG  LEU A 295      40.190  51.170  51.990  1.00  0.00           H  
ATOM   4563 HD11 LEU A 295      38.840  53.200  52.040  1.00  0.00           H  
ATOM   4564 HD12 LEU A 295      40.290  53.590  51.090  1.00  0.00           H  
ATOM   4565 HD13 LEU A 295      38.710  53.300  50.280  1.00  0.00           H  
ATOM   4566 HD21 LEU A 295      38.400  49.560  51.040  1.00  0.00           H  
ATOM   4567 HD22 LEU A 295      37.550  51.110  51.640  1.00  0.00           H  
ATOM   4568 HD23 LEU A 295      37.860  50.800  49.930  1.00  0.00           H  
ATOM   4569  N   ASN A 296      43.450  50.260  51.470  1.00  0.00           N  
ATOM   4570  CA  ASN A 296      44.140  49.840  52.690  1.00  0.00           C  
ATOM   4571  C   ASN A 296      45.180  50.900  53.210  1.00  0.00           C  
ATOM   4572  O   ASN A 296      45.440  51.050  54.440  1.00  0.00           O  
ATOM   4573  CB  ASN A 296      44.870  48.530  52.460  1.00  0.00           C  
ATOM   4574  CG  ASN A 296      45.320  47.940  53.790  1.00  0.00           C  
ATOM   4575  ND2 ASN A 296      46.620  47.960  54.040  1.00  0.00           N  
ATOM   4576  OD1 ASN A 296      44.640  47.330  54.600  1.00  0.00           O  
ATOM   4577  HN  ASN A 296      43.380  49.580  50.740  1.00  0.00           H  
ATOM   4578  HA  ASN A 296      43.430  49.680  53.490  1.00  0.00           H  
ATOM   4579  HB1 ASN A 296      45.790  48.680  51.830  1.00  0.00           H  
ATOM   4580  HB2 ASN A 296      44.240  47.760  51.970  1.00  0.00           H  
ATOM   4581 HD21 ASN A 296      46.830  47.610  54.960  1.00  0.00           H  
ATOM   4582 HD22 ASN A 296      47.330  48.420  53.510  1.00  0.00           H  
ATOM   4583  N   SER A 297      45.870  51.630  52.330  1.00  0.00           N  
ATOM   4584  CA  SER A 297      46.930  52.540  52.700  1.00  0.00           C  
ATOM   4585  C   SER A 297      46.280  53.820  53.240  1.00  0.00           C  
ATOM   4586  O   SER A 297      46.930  54.510  54.070  1.00  0.00           O  
ATOM   4587  CB  SER A 297      47.710  53.010  51.520  1.00  0.00           C  
ATOM   4588  OG  SER A 297      48.430  51.900  50.920  1.00  0.00           O  
ATOM   4589  HN  SER A 297      45.790  51.510  51.350  1.00  0.00           H  
ATOM   4590  HA  SER A 297      47.490  52.120  53.520  1.00  0.00           H  
ATOM   4591  HB1 SER A 297      48.340  53.870  51.830  1.00  0.00           H  
ATOM   4592  HB2 SER A 297      47.030  53.390  50.720  1.00  0.00           H  
ATOM   4593  HG1 SER A 297      49.140  51.740  51.550  1.00  0.00           H  
ATOM   4594  N   THR A 298      45.000  54.140  52.900  1.00  0.00           N  
ATOM   4595  CA  THR A 298      44.140  55.070  53.670  1.00  0.00           C  
ATOM   4596  C   THR A 298      43.800  54.540  55.080  1.00  0.00           C  
ATOM   4597  O   THR A 298      43.960  55.180  56.100  1.00  0.00           O  
ATOM   4598  CB  THR A 298      42.910  55.500  52.860  1.00  0.00           C  
ATOM   4599  CG2 THR A 298      41.660  56.080  53.710  1.00  0.00           C  
ATOM   4600  OG1 THR A 298      43.250  56.560  51.930  1.00  0.00           O  
ATOM   4601  HN  THR A 298      44.580  53.550  52.210  1.00  0.00           H  
ATOM   4602  HA  THR A 298      44.680  56.010  53.720  1.00  0.00           H  
ATOM   4603  HB  THR A 298      42.620  54.720  52.110  1.00  0.00           H  
ATOM   4604  HG1 THR A 298      44.020  56.250  51.470  1.00  0.00           H  
ATOM   4605 HG21 THR A 298      41.970  56.760  54.540  1.00  0.00           H  
ATOM   4606 HG22 THR A 298      40.930  56.560  53.030  1.00  0.00           H  
ATOM   4607 HG23 THR A 298      41.140  55.300  54.310  1.00  0.00           H  
ATOM   4608  N   PHE A 299      43.470  53.220  55.270  1.00  0.00           N  
ATOM   4609  CA  PHE A 299      43.190  52.840  56.640  1.00  0.00           C  
ATOM   4610  C   PHE A 299      44.420  52.510  57.470  1.00  0.00           C  
ATOM   4611  O   PHE A 299      44.300  52.440  58.710  1.00  0.00           O  
ATOM   4612  CB  PHE A 299      42.300  51.610  56.790  1.00  0.00           C  
ATOM   4613  CG  PHE A 299      41.010  51.970  56.260  1.00  0.00           C  
ATOM   4614  CD1 PHE A 299      40.120  52.860  56.890  1.00  0.00           C  
ATOM   4615  CD2 PHE A 299      40.460  51.190  55.290  1.00  0.00           C  
ATOM   4616  CE1 PHE A 299      38.800  53.000  56.490  1.00  0.00           C  
ATOM   4617  CE2 PHE A 299      39.130  51.300  54.790  1.00  0.00           C  
ATOM   4618  CZ  PHE A 299      38.280  52.270  55.390  1.00  0.00           C  
ATOM   4619  HN  PHE A 299      43.080  52.730  54.500  1.00  0.00           H  
ATOM   4620  HA  PHE A 299      42.720  53.660  57.160  1.00  0.00           H  
ATOM   4621  HB1 PHE A 299      42.030  51.540  57.870  1.00  0.00           H  
ATOM   4622  HB2 PHE A 299      42.740  50.650  56.430  1.00  0.00           H  
ATOM   4623  HD1 PHE A 299      40.490  53.420  57.730  1.00  0.00           H  
ATOM   4624  HD2 PHE A 299      40.980  50.320  54.950  1.00  0.00           H  
ATOM   4625  HE1 PHE A 299      38.140  53.700  56.970  1.00  0.00           H  
ATOM   4626  HE2 PHE A 299      38.840  50.590  54.040  1.00  0.00           H  
ATOM   4627  HZ  PHE A 299      37.260  52.350  55.040  1.00  0.00           H  
ATOM   4628  N   ASN A 300      45.630  52.250  56.920  1.00  0.00           N  
ATOM   4629  CA  ASN A 300      46.810  52.060  57.680  1.00  0.00           C  
ATOM   4630  C   ASN A 300      47.070  53.160  58.720  1.00  0.00           C  
ATOM   4631  O   ASN A 300      47.250  52.860  59.890  1.00  0.00           O  
ATOM   4632  CB  ASN A 300      47.970  51.790  56.760  1.00  0.00           C  
ATOM   4633  CG  ASN A 300      48.040  50.290  56.500  1.00  0.00           C  
ATOM   4634  ND2 ASN A 300      49.000  49.840  55.650  1.00  0.00           N  
ATOM   4635  OD1 ASN A 300      47.360  49.510  57.070  1.00  0.00           O  
ATOM   4636  HN  ASN A 300      45.740  52.040  55.950  1.00  0.00           H  
ATOM   4637  HA  ASN A 300      46.670  51.260  58.380  1.00  0.00           H  
ATOM   4638  HB1 ASN A 300      48.920  52.160  57.210  1.00  0.00           H  
ATOM   4639  HB2 ASN A 300      47.710  52.360  55.840  1.00  0.00           H  
ATOM   4640 HD21 ASN A 300      49.490  50.510  55.080  1.00  0.00           H  
ATOM   4641 HD22 ASN A 300      49.080  48.850  55.550  1.00  0.00           H  
ATOM   4642  N   PRO A 301      46.990  54.440  58.390  1.00  0.00           N  
ATOM   4643  CA  PRO A 301      47.220  55.440  59.370  1.00  0.00           C  
ATOM   4644  C   PRO A 301      45.990  55.540  60.340  1.00  0.00           C  
ATOM   4645  O   PRO A 301      46.190  55.980  61.460  1.00  0.00           O  
ATOM   4646  CB  PRO A 301      47.470  56.750  58.690  1.00  0.00           C  
ATOM   4647  CG  PRO A 301      46.950  56.550  57.300  1.00  0.00           C  
ATOM   4648  CD  PRO A 301      47.300  55.090  57.090  1.00  0.00           C  
ATOM   4649  HA  PRO A 301      48.050  55.120  59.990  1.00  0.00           H  
ATOM   4650  HB1 PRO A 301      48.570  56.930  58.690  1.00  0.00           H  
ATOM   4651  HB2 PRO A 301      46.890  57.560  59.180  1.00  0.00           H  
ATOM   4652  HG1 PRO A 301      47.400  57.190  56.520  1.00  0.00           H  
ATOM   4653  HG2 PRO A 301      45.850  56.670  57.280  1.00  0.00           H  
ATOM   4654  HD1 PRO A 301      48.380  55.030  56.830  1.00  0.00           H  
ATOM   4655  HD2 PRO A 301      46.700  54.480  56.370  1.00  0.00           H  
ATOM   4656  N   MET A 302      44.790  55.290  59.880  1.00  0.00           N  
ATOM   4657  CA  MET A 302      43.500  55.300  60.650  1.00  0.00           C  
ATOM   4658  C   MET A 302      43.530  54.280  61.800  1.00  0.00           C  
ATOM   4659  O   MET A 302      43.060  54.530  62.920  1.00  0.00           O  
ATOM   4660  CB  MET A 302      42.320  55.020  59.770  1.00  0.00           C  
ATOM   4661  CG  MET A 302      42.120  56.200  58.780  1.00  0.00           C  
ATOM   4662  SD  MET A 302      41.740  57.830  59.470  1.00  0.00           S  
ATOM   4663  CE  MET A 302      42.400  58.720  57.970  1.00  0.00           C  
ATOM   4664  HN  MET A 302      44.780  55.140  58.890  1.00  0.00           H  
ATOM   4665  HA  MET A 302      43.380  56.260  61.130  1.00  0.00           H  
ATOM   4666  HB1 MET A 302      41.410  54.920  60.390  1.00  0.00           H  
ATOM   4667  HB2 MET A 302      42.430  54.050  59.240  1.00  0.00           H  
ATOM   4668  HG1 MET A 302      41.280  55.970  58.090  1.00  0.00           H  
ATOM   4669  HG2 MET A 302      43.020  56.190  58.130  1.00  0.00           H  
ATOM   4670  HE1 MET A 302      41.870  58.500  57.020  1.00  0.00           H  
ATOM   4671  HE2 MET A 302      42.310  59.820  57.910  1.00  0.00           H  
ATOM   4672  HE3 MET A 302      43.440  58.360  57.830  1.00  0.00           H  
ATOM   4673  N   VAL A 303      44.100  53.040  61.590  1.00  0.00           N  
ATOM   4674  CA  VAL A 303      44.200  51.970  62.540  1.00  0.00           C  
ATOM   4675  C   VAL A 303      45.530  51.940  63.230  1.00  0.00           C  
ATOM   4676  O   VAL A 303      45.620  51.680  64.440  1.00  0.00           O  
ATOM   4677  CB  VAL A 303      43.760  50.680  61.920  1.00  0.00           C  
ATOM   4678  CG1 VAL A 303      43.650  49.520  62.920  1.00  0.00           C  
ATOM   4679  CG2 VAL A 303      42.260  50.890  61.380  1.00  0.00           C  
ATOM   4680  HN  VAL A 303      44.520  52.770  60.720  1.00  0.00           H  
ATOM   4681  HA  VAL A 303      43.470  52.180  63.310  1.00  0.00           H  
ATOM   4682  HB  VAL A 303      44.490  50.410  61.140  1.00  0.00           H  
ATOM   4683 HG11 VAL A 303      44.530  49.410  63.600  1.00  0.00           H  
ATOM   4684 HG12 VAL A 303      42.730  49.680  63.510  1.00  0.00           H  
ATOM   4685 HG13 VAL A 303      43.530  48.490  62.520  1.00  0.00           H  
ATOM   4686 HG21 VAL A 303      42.320  51.740  60.670  1.00  0.00           H  
ATOM   4687 HG22 VAL A 303      41.970  50.020  60.750  1.00  0.00           H  
ATOM   4688 HG23 VAL A 303      41.530  51.090  62.190  1.00  0.00           H  
ATOM   4689  N   TYR A 304      46.640  52.110  62.600  1.00  0.00           N  
ATOM   4690  CA  TYR A 304      47.960  51.780  63.080  1.00  0.00           C  
ATOM   4691  C   TYR A 304      48.690  53.060  63.610  1.00  0.00           C  
ATOM   4692  O   TYR A 304      49.830  52.950  64.090  1.00  0.00           O  
ATOM   4693  CB  TYR A 304      48.750  51.060  62.020  1.00  0.00           C  
ATOM   4694  CG  TYR A 304      48.090  49.760  61.700  1.00  0.00           C  
ATOM   4695  CD1 TYR A 304      48.090  49.400  60.350  1.00  0.00           C  
ATOM   4696  CD2 TYR A 304      47.690  48.770  62.640  1.00  0.00           C  
ATOM   4697  CE1 TYR A 304      47.760  48.150  59.950  1.00  0.00           C  
ATOM   4698  CE2 TYR A 304      47.420  47.480  62.290  1.00  0.00           C  
ATOM   4699  CZ  TYR A 304      47.430  47.190  60.940  1.00  0.00           C  
ATOM   4700  OH  TYR A 304      46.980  45.940  60.560  1.00  0.00           O  
ATOM   4701  HN  TYR A 304      46.540  52.260  61.620  1.00  0.00           H  
ATOM   4702  HA  TYR A 304      47.880  51.040  63.860  1.00  0.00           H  
ATOM   4703  HB1 TYR A 304      49.750  50.890  62.470  1.00  0.00           H  
ATOM   4704  HB2 TYR A 304      48.910  51.710  61.140  1.00  0.00           H  
ATOM   4705  HD1 TYR A 304      48.440  50.130  59.630  1.00  0.00           H  
ATOM   4706  HD2 TYR A 304      47.630  49.020  63.690  1.00  0.00           H  
ATOM   4707  HE1 TYR A 304      47.800  47.860  58.910  1.00  0.00           H  
ATOM   4708  HE2 TYR A 304      47.210  46.680  62.990  1.00  0.00           H  
ATOM   4709  HH  TYR A 304      46.460  46.010  59.750  1.00  0.00           H  
ATOM   4710  N   ALA A 305      48.080  54.280  63.580  1.00  0.00           N  
ATOM   4711  CA  ALA A 305      48.560  55.510  64.180  1.00  0.00           C  
ATOM   4712  C   ALA A 305      47.410  56.150  64.910  1.00  0.00           C  
ATOM   4713  O   ALA A 305      47.280  55.990  66.180  1.00  0.00           O  
ATOM   4714  CB  ALA A 305      49.210  56.510  63.140  1.00  0.00           C  
ATOM   4715  HN  ALA A 305      47.170  54.390  63.190  1.00  0.00           H  
ATOM   4716  HA  ALA A 305      49.310  55.400  64.950  1.00  0.00           H  
ATOM   4717  HB1 ALA A 305      49.630  57.420  63.630  1.00  0.00           H  
ATOM   4718  HB2 ALA A 305      50.020  55.990  62.590  1.00  0.00           H  
ATOM   4719  HB3 ALA A 305      48.490  56.750  62.330  1.00  0.00           H  
ATOM   4720  N   PHE A 306      46.480  56.850  64.260  1.00  0.00           N  
ATOM   4721  CA  PHE A 306      45.520  57.700  64.770  1.00  0.00           C  
ATOM   4722  C   PHE A 306      44.590  57.070  65.760  1.00  0.00           C  
ATOM   4723  O   PHE A 306      43.820  57.650  66.570  1.00  0.00           O  
ATOM   4724  CB  PHE A 306      44.710  58.270  63.600  1.00  0.00           C  
ATOM   4725  CG  PHE A 306      45.550  59.100  62.600  1.00  0.00           C  
ATOM   4726  CD1 PHE A 306      45.260  59.160  61.200  1.00  0.00           C  
ATOM   4727  CD2 PHE A 306      46.500  60.070  63.030  1.00  0.00           C  
ATOM   4728  CE1 PHE A 306      45.900  60.000  60.300  1.00  0.00           C  
ATOM   4729  CE2 PHE A 306      47.100  61.010  62.140  1.00  0.00           C  
ATOM   4730  CZ  PHE A 306      46.790  60.940  60.770  1.00  0.00           C  
ATOM   4731  HN  PHE A 306      46.410  56.850  63.260  1.00  0.00           H  
ATOM   4732  HA  PHE A 306      45.990  58.480  65.340  1.00  0.00           H  
ATOM   4733  HB1 PHE A 306      44.000  59.010  64.020  1.00  0.00           H  
ATOM   4734  HB2 PHE A 306      44.150  57.530  62.990  1.00  0.00           H  
ATOM   4735  HD1 PHE A 306      44.610  58.360  60.860  1.00  0.00           H  
ATOM   4736  HD2 PHE A 306      46.760  59.970  64.070  1.00  0.00           H  
ATOM   4737  HE1 PHE A 306      45.600  60.060  59.270  1.00  0.00           H  
ATOM   4738  HE2 PHE A 306      47.850  61.700  62.480  1.00  0.00           H  
ATOM   4739  HZ  PHE A 306      47.390  61.540  60.120  1.00  0.00           H  
ATOM   4740  N   PHE A 307      44.410  55.730  65.820  1.00  0.00           N  
ATOM   4741  CA  PHE A 307      43.590  54.910  66.760  1.00  0.00           C  
ATOM   4742  C   PHE A 307      44.220  55.030  68.130  1.00  0.00           C  
ATOM   4743  O   PHE A 307      43.510  55.110  69.120  1.00  0.00           O  
ATOM   4744  CB  PHE A 307      43.520  53.420  66.280  1.00  0.00           C  
ATOM   4745  CG  PHE A 307      42.430  52.480  66.770  1.00  0.00           C  
ATOM   4746  CD1 PHE A 307      42.500  51.060  66.610  1.00  0.00           C  
ATOM   4747  CD2 PHE A 307      41.200  52.970  67.190  1.00  0.00           C  
ATOM   4748  CE1 PHE A 307      41.440  50.170  66.760  1.00  0.00           C  
ATOM   4749  CE2 PHE A 307      40.110  52.010  67.450  1.00  0.00           C  
ATOM   4750  CZ  PHE A 307      40.220  50.650  67.330  1.00  0.00           C  
ATOM   4751  HN  PHE A 307      44.840  55.200  65.100  1.00  0.00           H  
ATOM   4752  HA  PHE A 307      42.560  55.220  66.800  1.00  0.00           H  
ATOM   4753  HB1 PHE A 307      44.490  52.940  66.560  1.00  0.00           H  
ATOM   4754  HB2 PHE A 307      43.300  53.610  65.210  1.00  0.00           H  
ATOM   4755  HD1 PHE A 307      43.390  50.620  66.200  1.00  0.00           H  
ATOM   4756  HD2 PHE A 307      41.000  54.000  67.440  1.00  0.00           H  
ATOM   4757  HE1 PHE A 307      41.610  49.130  66.530  1.00  0.00           H  
ATOM   4758  HE2 PHE A 307      39.190  52.340  67.920  1.00  0.00           H  
ATOM   4759  HZ  PHE A 307      39.380  50.050  67.630  1.00  0.00           H  
ATOM   4760  N   TYR A 308      45.600  54.990  68.310  1.00  0.00           N  
ATOM   4761  CA  TYR A 308      46.200  54.910  69.570  1.00  0.00           C  
ATOM   4762  C   TYR A 308      46.460  56.150  70.360  1.00  0.00           C  
ATOM   4763  O   TYR A 308      46.750  57.220  69.760  1.00  0.00           O  
ATOM   4764  CB  TYR A 308      47.630  54.180  69.420  1.00  0.00           C  
ATOM   4765  CG  TYR A 308      47.390  52.730  69.100  1.00  0.00           C  
ATOM   4766  CD1 TYR A 308      46.910  51.960  70.190  1.00  0.00           C  
ATOM   4767  CD2 TYR A 308      47.440  52.110  67.830  1.00  0.00           C  
ATOM   4768  CE1 TYR A 308      46.620  50.630  70.050  1.00  0.00           C  
ATOM   4769  CE2 TYR A 308      46.960  50.830  67.710  1.00  0.00           C  
ATOM   4770  CZ  TYR A 308      46.630  50.080  68.830  1.00  0.00           C  
ATOM   4771  OH  TYR A 308      46.280  48.650  68.710  1.00  0.00           O  
ATOM   4772  HN  TYR A 308      46.190  55.110  67.510  1.00  0.00           H  
ATOM   4773  HA  TYR A 308      45.500  54.230  70.040  1.00  0.00           H  
ATOM   4774  HB1 TYR A 308      48.180  54.050  70.380  1.00  0.00           H  
ATOM   4775  HB2 TYR A 308      48.280  54.650  68.650  1.00  0.00           H  
ATOM   4776  HD1 TYR A 308      46.860  52.420  71.170  1.00  0.00           H  
ATOM   4777  HD2 TYR A 308      47.750  52.680  66.970  1.00  0.00           H  
ATOM   4778  HE1 TYR A 308      46.370  49.940  70.830  1.00  0.00           H  
ATOM   4779  HE2 TYR A 308      46.920  50.270  66.800  1.00  0.00           H  
ATOM   4780  HH  TYR A 308      46.740  48.330  67.930  1.00  0.00           H  
ATOM   4781  N   PRO A 309      46.340  56.210  71.680  1.00  0.00           N  
ATOM   4782  CA  PRO A 309      46.400  57.500  72.410  1.00  0.00           C  
ATOM   4783  C   PRO A 309      47.610  58.420  72.130  1.00  0.00           C  
ATOM   4784  O   PRO A 309      47.390  59.610  72.050  1.00  0.00           O  
ATOM   4785  CB  PRO A 309      46.330  57.110  73.820  1.00  0.00           C  
ATOM   4786  CG  PRO A 309      45.290  56.000  73.770  1.00  0.00           C  
ATOM   4787  CD  PRO A 309      45.610  55.250  72.420  1.00  0.00           C  
ATOM   4788  HA  PRO A 309      45.470  58.000  72.180  1.00  0.00           H  
ATOM   4789  HB1 PRO A 309      45.980  57.940  74.480  1.00  0.00           H  
ATOM   4790  HB2 PRO A 309      47.320  56.740  74.140  1.00  0.00           H  
ATOM   4791  HG1 PRO A 309      44.230  56.340  73.810  1.00  0.00           H  
ATOM   4792  HG2 PRO A 309      45.410  55.300  74.620  1.00  0.00           H  
ATOM   4793  HD1 PRO A 309      44.660  54.980  71.920  1.00  0.00           H  
ATOM   4794  HD2 PRO A 309      46.370  54.470  72.650  1.00  0.00           H  
ATOM   4795  N   TRP A 310      48.770  57.810  72.060  1.00  0.00           N  
ATOM   4796  CA  TRP A 310      49.990  58.600  71.910  1.00  0.00           C  
ATOM   4797  C   TRP A 310      50.100  59.490  70.690  1.00  0.00           C  
ATOM   4798  O   TRP A 310      50.390  60.640  70.710  1.00  0.00           O  
ATOM   4799  CB  TRP A 310      51.280  57.830  72.020  1.00  0.00           C  
ATOM   4800  CG  TRP A 310      51.490  56.880  73.160  1.00  0.00           C  
ATOM   4801  CD1 TRP A 310      51.300  55.570  73.290  1.00  0.00           C  
ATOM   4802  CD2 TRP A 310      51.950  57.350  74.410  1.00  0.00           C  
ATOM   4803  CE2 TRP A 310      52.050  56.200  75.310  1.00  0.00           C  
ATOM   4804  CE3 TRP A 310      52.300  58.640  74.870  1.00  0.00           C  
ATOM   4805  NE1 TRP A 310      51.620  55.130  74.560  1.00  0.00           N  
ATOM   4806  CZ2 TRP A 310      52.370  56.330  76.630  1.00  0.00           C  
ATOM   4807  CZ3 TRP A 310      52.620  58.720  76.240  1.00  0.00           C  
ATOM   4808  CH2 TRP A 310      52.700  57.580  77.080  1.00  0.00           C  
ATOM   4809  HN  TRP A 310      48.870  56.830  72.150  1.00  0.00           H  
ATOM   4810  HA  TRP A 310      49.810  59.360  72.650  1.00  0.00           H  
ATOM   4811  HB1 TRP A 310      52.090  58.570  72.180  1.00  0.00           H  
ATOM   4812  HB2 TRP A 310      51.410  57.220  71.100  1.00  0.00           H  
ATOM   4813  HD1 TRP A 310      50.880  54.970  72.500  1.00  0.00           H  
ATOM   4814  HE1 TRP A 310      51.480  54.230  74.910  1.00  0.00           H  
ATOM   4815  HE3 TRP A 310      52.290  59.540  74.280  1.00  0.00           H  
ATOM   4816  HZ2 TRP A 310      52.470  55.450  77.240  1.00  0.00           H  
ATOM   4817  HZ3 TRP A 310      52.700  59.750  76.590  1.00  0.00           H  
ATOM   4818  HH2 TRP A 310      53.160  57.710  78.040  1.00  0.00           H  
ATOM   4819  N   PHE A 311      49.720  58.950  69.570  1.00  0.00           N  
ATOM   4820  CA  PHE A 311      49.390  59.640  68.320  1.00  0.00           C  
ATOM   4821  C   PHE A 311      48.280  60.620  68.290  1.00  0.00           C  
ATOM   4822  O   PHE A 311      48.360  61.620  67.610  1.00  0.00           O  
ATOM   4823  CB  PHE A 311      49.120  58.580  67.170  1.00  0.00           C  
ATOM   4824  CG  PHE A 311      50.400  57.970  66.660  1.00  0.00           C  
ATOM   4825  CD1 PHE A 311      50.710  56.610  67.120  1.00  0.00           C  
ATOM   4826  CD2 PHE A 311      51.260  58.510  65.630  1.00  0.00           C  
ATOM   4827  CE1 PHE A 311      51.660  55.780  66.500  1.00  0.00           C  
ATOM   4828  CE2 PHE A 311      52.120  57.610  65.000  1.00  0.00           C  
ATOM   4829  CZ  PHE A 311      52.410  56.320  65.450  1.00  0.00           C  
ATOM   4830  HN  PHE A 311      49.650  57.950  69.540  1.00  0.00           H  
ATOM   4831  HA  PHE A 311      50.320  60.120  68.020  1.00  0.00           H  
ATOM   4832  HB1 PHE A 311      48.820  59.110  66.230  1.00  0.00           H  
ATOM   4833  HB2 PHE A 311      48.380  57.830  67.500  1.00  0.00           H  
ATOM   4834  HD1 PHE A 311      50.110  56.120  67.880  1.00  0.00           H  
ATOM   4835  HD2 PHE A 311      50.970  59.440  65.140  1.00  0.00           H  
ATOM   4836  HE1 PHE A 311      51.850  54.790  66.900  1.00  0.00           H  
ATOM   4837  HE2 PHE A 311      52.740  58.050  64.220  1.00  0.00           H  
ATOM   4838  HZ  PHE A 311      53.210  55.800  64.940  1.00  0.00           H  
ATOM   4839  N   ARG A 312      47.140  60.330  68.980  1.00  0.00           N  
ATOM   4840  CA  ARG A 312      46.150  61.370  69.220  1.00  0.00           C  
ATOM   4841  C   ARG A 312      46.740  62.600  69.990  1.00  0.00           C  
ATOM   4842  O   ARG A 312      46.570  63.780  69.730  1.00  0.00           O  
ATOM   4843  CB  ARG A 312      44.930  60.850  69.980  1.00  0.00           C  
ATOM   4844  CG  ARG A 312      44.410  59.610  69.210  1.00  0.00           C  
ATOM   4845  CD  ARG A 312      43.340  58.850  70.000  1.00  0.00           C  
ATOM   4846  NE  ARG A 312      42.430  58.010  69.090  1.00  0.00           N  
ATOM   4847  CZ  ARG A 312      41.240  57.620  69.520  1.00  0.00           C  
ATOM   4848  NH1 ARG A 312      40.850  57.630  70.770  1.00  0.00           N1+
ATOM   4849  NH2 ARG A 312      40.360  57.330  68.620  1.00  0.00           N  
ATOM   4850  HN  ARG A 312      46.890  59.410  69.250  1.00  0.00           H  
ATOM   4851  HA  ARG A 312      45.860  61.710  68.240  1.00  0.00           H  
ATOM   4852  HB1 ARG A 312      44.150  61.610  70.190  1.00  0.00           H  
ATOM   4853  HB2 ARG A 312      45.250  60.410  70.950  1.00  0.00           H  
ATOM   4854  HG1 ARG A 312      45.080  58.840  68.760  1.00  0.00           H  
ATOM   4855  HG2 ARG A 312      43.850  60.020  68.350  1.00  0.00           H  
ATOM   4856  HD1 ARG A 312      42.770  59.490  70.700  1.00  0.00           H  
ATOM   4857  HD2 ARG A 312      43.920  58.140  70.630  1.00  0.00           H  
ATOM   4858  HE  ARG A 312      42.710  57.880  68.130  1.00  0.00           H  
ATOM   4859 HH11 ARG A 312      41.520  57.580  71.510  1.00  0.00           H  
ATOM   4860 HH12 ARG A 312      39.950  57.210  70.890  1.00  0.00           H  
ATOM   4861 HH21 ARG A 312      40.680  57.490  67.690  1.00  0.00           H  
ATOM   4862 HH22 ARG A 312      39.450  57.020  68.910  1.00  0.00           H  
ATOM   4863  N   LYS A 313      47.500  62.370  71.080  1.00  0.00           N  
ATOM   4864  CA  LYS A 313      48.250  63.440  71.740  1.00  0.00           C  
ATOM   4865  C   LYS A 313      49.290  64.220  70.890  1.00  0.00           C  
ATOM   4866  O   LYS A 313      49.350  65.400  70.860  1.00  0.00           O  
ATOM   4867  CB  LYS A 313      48.950  62.740  73.000  1.00  0.00           C  
ATOM   4868  CG  LYS A 313      50.020  63.600  73.790  1.00  0.00           C  
ATOM   4869  CD  LYS A 313      49.370  64.810  74.340  1.00  0.00           C  
ATOM   4870  CE  LYS A 313      50.130  65.680  75.340  1.00  0.00           C  
ATOM   4871  NZ  LYS A 313      50.380  65.110  76.670  1.00  0.00           N1+
ATOM   4872  HN  LYS A 313      47.540  61.420  71.380  1.00  0.00           H  
ATOM   4873  HA  LYS A 313      47.530  64.170  72.100  1.00  0.00           H  
ATOM   4874  HB1 LYS A 313      49.440  61.810  72.680  1.00  0.00           H  
ATOM   4875  HB2 LYS A 313      48.100  62.520  73.700  1.00  0.00           H  
ATOM   4876  HG1 LYS A 313      50.860  63.810  73.090  1.00  0.00           H  
ATOM   4877  HG2 LYS A 313      50.320  62.910  74.600  1.00  0.00           H  
ATOM   4878  HD1 LYS A 313      49.120  65.380  73.420  1.00  0.00           H  
ATOM   4879  HD2 LYS A 313      48.360  64.570  74.730  1.00  0.00           H  
ATOM   4880  HE1 LYS A 313      49.590  66.620  75.570  1.00  0.00           H  
ATOM   4881  HE2 LYS A 313      51.140  65.990  74.980  1.00  0.00           H  
ATOM   4882  HZ1 LYS A 313      49.550  64.580  77.020  1.00  0.00           H  
ATOM   4883  HZ2 LYS A 313      51.110  64.370  76.610  1.00  0.00           H  
ATOM   4884  HZ3 LYS A 313      50.550  65.840  77.390  1.00  0.00           H  
ATOM   4885  N   ALA A 314      50.090  63.430  70.090  1.00  0.00           N  
ATOM   4886  CA  ALA A 314      51.040  63.990  69.110  1.00  0.00           C  
ATOM   4887  C   ALA A 314      50.300  64.860  68.060  1.00  0.00           C  
ATOM   4888  O   ALA A 314      50.800  65.930  67.820  1.00  0.00           O  
ATOM   4889  CB  ALA A 314      51.880  62.900  68.450  1.00  0.00           C  
ATOM   4890  HN  ALA A 314      49.920  62.440  70.160  1.00  0.00           H  
ATOM   4891  HA  ALA A 314      51.660  64.660  69.680  1.00  0.00           H  
ATOM   4892  HB1 ALA A 314      51.270  62.020  68.120  1.00  0.00           H  
ATOM   4893  HB2 ALA A 314      52.480  63.130  67.540  1.00  0.00           H  
ATOM   4894  HB3 ALA A 314      52.610  62.480  69.170  1.00  0.00           H  
ATOM   4895  N   LEU A 315      49.080  64.460  67.610  1.00  0.00           N  
ATOM   4896  CA  LEU A 315      48.190  65.200  66.680  1.00  0.00           C  
ATOM   4897  C   LEU A 315      47.640  66.550  67.240  1.00  0.00           C  
ATOM   4898  O   LEU A 315      47.720  67.640  66.640  1.00  0.00           O  
ATOM   4899  CB  LEU A 315      47.060  64.300  66.160  1.00  0.00           C  
ATOM   4900  CG  LEU A 315      46.130  64.780  65.010  1.00  0.00           C  
ATOM   4901  CD1 LEU A 315      46.890  64.940  63.680  1.00  0.00           C  
ATOM   4902  CD2 LEU A 315      44.920  63.950  64.880  1.00  0.00           C  
ATOM   4903  HN  LEU A 315      48.660  63.660  68.010  1.00  0.00           H  
ATOM   4904  HA  LEU A 315      48.820  65.440  65.830  1.00  0.00           H  
ATOM   4905  HB1 LEU A 315      46.420  64.050  67.030  1.00  0.00           H  
ATOM   4906  HB2 LEU A 315      47.550  63.390  65.760  1.00  0.00           H  
ATOM   4907  HG  LEU A 315      45.870  65.840  65.230  1.00  0.00           H  
ATOM   4908 HD11 LEU A 315      46.220  65.300  62.870  1.00  0.00           H  
ATOM   4909 HD12 LEU A 315      47.620  65.750  63.870  1.00  0.00           H  
ATOM   4910 HD13 LEU A 315      47.490  64.050  63.380  1.00  0.00           H  
ATOM   4911 HD21 LEU A 315      44.310  64.310  64.020  1.00  0.00           H  
ATOM   4912 HD22 LEU A 315      45.090  62.860  64.740  1.00  0.00           H  
ATOM   4913 HD23 LEU A 315      44.360  64.140  65.820  1.00  0.00           H  
ATOM   4914  N   LYS A 316      47.190  66.450  68.500  1.00  0.00           N  
ATOM   4915  CA  LYS A 316      46.690  67.590  69.300  1.00  0.00           C  
ATOM   4916  C   LYS A 316      47.740  68.700  69.440  1.00  0.00           C  
ATOM   4917  O   LYS A 316      47.460  69.870  69.330  1.00  0.00           O  
ATOM   4918  CB  LYS A 316      46.410  67.070  70.730  1.00  0.00           C  
ATOM   4919  CG  LYS A 316      45.040  66.450  70.920  1.00  0.00           C  
ATOM   4920  CD  LYS A 316      44.880  65.810  72.260  1.00  0.00           C  
ATOM   4921  CE  LYS A 316      43.770  64.750  72.400  1.00  0.00           C  
ATOM   4922  NZ  LYS A 316      42.530  65.460  72.200  1.00  0.00           N1+
ATOM   4923  HN  LYS A 316      46.990  65.610  68.980  1.00  0.00           H  
ATOM   4924  HA  LYS A 316      45.780  68.020  68.960  1.00  0.00           H  
ATOM   4925  HB1 LYS A 316      46.310  67.990  71.340  1.00  0.00           H  
ATOM   4926  HB2 LYS A 316      47.200  66.390  71.140  1.00  0.00           H  
ATOM   4927  HG1 LYS A 316      44.940  65.640  70.170  1.00  0.00           H  
ATOM   4928  HG2 LYS A 316      44.170  67.080  70.660  1.00  0.00           H  
ATOM   4929  HD1 LYS A 316      45.780  65.210  72.470  1.00  0.00           H  
ATOM   4930  HD2 LYS A 316      44.810  66.580  73.070  1.00  0.00           H  
ATOM   4931  HE1 LYS A 316      43.860  64.290  73.400  1.00  0.00           H  
ATOM   4932  HE2 LYS A 316      43.840  64.000  71.590  1.00  0.00           H  
ATOM   4933  HZ1 LYS A 316      41.760  64.780  72.430  1.00  0.00           H  
ATOM   4934  HZ2 LYS A 316      42.370  66.180  72.930  1.00  0.00           H  
ATOM   4935  HZ3 LYS A 316      42.280  65.940  71.320  1.00  0.00           H  
ATOM   4936  N   MET A 317      48.950  68.270  69.740  1.00  0.00           N  
ATOM   4937  CA  MET A 317      50.090  69.110  69.950  1.00  0.00           C
[truncated: 11,838 more chars]
