# Supplementary material for: Molecular Mechanisms of Methamphetamine-Induced Addiction via TAAR1 Activation
Source: J Med Chem. 2024 Oct 2;67(20):18593–605. doi: 10.1021/acs.jmedchem.4c01961 (PMC11513891; doi:10.1021/acs.jmedchem.4c01961)
Supplement: Supplementary file 2 — jm4c01961_si_003.zip [file jm4c01961_si_003.zip › models/PDB of docking and MD/after-MD-S-MDA-120ns.pdb]

CRYST1   95.516   95.516  107.047  90.00  90.00  90.00 P 1           1
ATOM      1  N   LYS A  15      26.740  50.490  23.240  1.00  0.00           N  
ATOM      2  CA  LYS A  15      27.660  50.970  24.330  1.00  0.00           C  
ATOM      3  C   LYS A  15      27.900  52.430  24.100  1.00  0.00           C  
ATOM      4  O   LYS A  15      28.110  52.970  22.990  1.00  0.00           O  
ATOM      5  CB  LYS A  15      29.050  50.190  24.150  1.00  0.00           C  
ATOM      6  CG  LYS A  15      29.760  49.930  25.470  1.00  0.00           C  
ATOM      7  CD  LYS A  15      28.980  48.800  26.300  1.00  0.00           C  
ATOM      8  CE  LYS A  15      29.760  48.380  27.570  1.00  0.00           C  
ATOM      9  NZ  LYS A  15      29.750  49.430  28.670  1.00  0.00           N1+
ATOM     10  HA  LYS A  15      27.040  50.840  25.210  1.00  0.00           H  
ATOM     11  HB1 LYS A  15      29.740  50.740  23.490  1.00  0.00           H  
ATOM     12  HB2 LYS A  15      28.910  49.230  23.590  1.00  0.00           H  
ATOM     13  HG1 LYS A  15      29.900  50.880  26.030  1.00  0.00           H  
ATOM     14  HG2 LYS A  15      30.780  49.550  25.250  1.00  0.00           H  
ATOM     15  HD1 LYS A  15      27.950  48.940  26.680  1.00  0.00           H  
ATOM     16  HD2 LYS A  15      29.100  47.920  25.650  1.00  0.00           H  
ATOM     17  HE1 LYS A  15      30.780  48.140  27.220  1.00  0.00           H  
ATOM     18  HE2 LYS A  15      29.260  47.470  27.980  1.00  0.00           H  
ATOM     19  HZ1 LYS A  15      29.090  50.190  28.390  1.00  0.00           H  
ATOM     20  HZ2 LYS A  15      29.310  49.040  29.520  1.00  0.00           H  
ATOM     21  HZ3 LYS A  15      30.710  49.800  28.850  1.00  0.00           H  
ATOM     22  H1  LYS A  15      25.840  50.980  23.340  1.00  0.00           H  
ATOM     23  H2  LYS A  15      27.160  50.690  22.310  1.00  0.00           H  
ATOM     24  H3  LYS A  15      26.760  49.460  23.390  1.00  0.00           H  
ATOM     25  N   ASN A  16      27.920  53.210  25.200  1.00  0.00           N  
ATOM     26  CA  ASN A  16      28.280  54.640  25.200  1.00  0.00           C  
ATOM     27  C   ASN A  16      29.510  54.800  26.040  1.00  0.00           C  
ATOM     28  O   ASN A  16      29.800  54.060  26.970  1.00  0.00           O  
ATOM     29  CB  ASN A  16      27.050  55.530  25.600  1.00  0.00           C  
ATOM     30  CG  ASN A  16      25.880  55.310  24.600  1.00  0.00           C  
ATOM     31  ND2 ASN A  16      24.670  55.330  25.110  1.00  0.00           N  
ATOM     32  OD1 ASN A  16      26.060  55.210  23.360  1.00  0.00           O  
ATOM     33  HN  ASN A  16      27.810  52.890  26.140  1.00  0.00           H  
ATOM     34  HA  ASN A  16      28.620  54.910  24.220  1.00  0.00           H  
ATOM     35  HB1 ASN A  16      27.290  56.600  25.420  1.00  0.00           H  
ATOM     36  HB2 ASN A  16      26.690  55.270  26.610  1.00  0.00           H  
ATOM     37 1HD2 ASN A  16      24.530  55.390  26.100  1.00  0.00           H  
ATOM     38 2HD2 ASN A  16      23.940  55.030  24.500  1.00  0.00           H  
ATOM     39  N   ASN A  17      30.290  55.830  25.680  1.00  0.00           N  
ATOM     40  CA  ASN A  17      31.650  56.120  26.180  1.00  0.00           C  
ATOM     41  C   ASN A  17      31.500  57.170  27.330  1.00  0.00           C  
ATOM     42  O   ASN A  17      30.580  58.000  27.300  1.00  0.00           O  
ATOM     43  CB  ASN A  17      32.580  56.650  25.130  1.00  0.00           C  
ATOM     44  CG  ASN A  17      32.930  55.610  24.070  1.00  0.00           C  
ATOM     45  ND2 ASN A  17      33.710  56.170  23.120  1.00  0.00           N  
ATOM     46  OD1 ASN A  17      32.530  54.470  24.060  1.00  0.00           O  
ATOM     47  HN  ASN A  17      29.980  56.400  24.930  1.00  0.00           H  
ATOM     48  HA  ASN A  17      32.140  55.260  26.600  1.00  0.00           H  
ATOM     49  HB1 ASN A  17      33.520  56.930  25.660  1.00  0.00           H  
ATOM     50  HB2 ASN A  17      32.170  57.570  24.670  1.00  0.00           H  
ATOM     51 1HD2 ASN A  17      33.900  57.140  23.180  1.00  0.00           H  
ATOM     52 2HD2 ASN A  17      34.020  55.640  22.310  1.00  0.00           H  
ATOM     53  N   TRP A  18      32.330  57.130  28.390  1.00  0.00           N  
ATOM     54  CA  TRP A  18      32.220  57.940  29.610  1.00  0.00           C  
ATOM     55  C   TRP A  18      32.230  59.410  29.440  1.00  0.00           C  
ATOM     56  O   TRP A  18      33.100  60.060  28.910  1.00  0.00           O  
ATOM     57  CB  TRP A  18      33.290  57.480  30.700  1.00  0.00           C  
ATOM     58  CG  TRP A  18      33.200  56.090  31.230  1.00  0.00           C  
ATOM     59  CD1 TRP A  18      32.310  55.080  30.980  1.00  0.00           C  
ATOM     60  CD2 TRP A  18      34.240  55.560  32.140  1.00  0.00           C  
ATOM     61  CE2 TRP A  18      33.930  54.160  32.310  1.00  0.00           C  
ATOM     62  CE3 TRP A  18      35.450  56.030  32.680  1.00  0.00           C  
ATOM     63  NE1 TRP A  18      32.810  53.920  31.610  1.00  0.00           N  
ATOM     64  CZ2 TRP A  18      34.630  53.390  33.230  1.00  0.00           C  
ATOM     65  CZ3 TRP A  18      36.140  55.190  33.570  1.00  0.00           C  
ATOM     66  CH2 TRP A  18      35.680  53.960  33.910  1.00  0.00           C  
ATOM     67  HN  TRP A  18      33.180  56.630  28.280  1.00  0.00           H  
ATOM     68  HA  TRP A  18      31.310  57.540  30.000  1.00  0.00           H  
ATOM     69  HB1 TRP A  18      33.180  58.140  31.590  1.00  0.00           H  
ATOM     70  HB2 TRP A  18      34.310  57.680  30.300  1.00  0.00           H  
ATOM     71  HD1 TRP A  18      31.490  54.980  30.290  1.00  0.00           H  
ATOM     72  HE1 TRP A  18      32.460  53.010  31.570  1.00  0.00           H  
ATOM     73  HE3 TRP A  18      35.720  57.070  32.600  1.00  0.00           H  
ATOM     74  HZ2 TRP A  18      34.240  52.390  33.340  1.00  0.00           H  
ATOM     75  HZ3 TRP A  18      36.950  55.650  34.130  1.00  0.00           H  
ATOM     76  HH2 TRP A  18      36.130  53.300  34.650  1.00  0.00           H  
ATOM     77  N   SER A  19      31.090  60.090  29.880  1.00  0.00           N  
ATOM     78  CA  SER A  19      30.870  61.500  29.900  1.00  0.00           C  
ATOM     79  C   SER A  19      31.580  62.200  31.050  1.00  0.00           C  
ATOM     80  O   SER A  19      32.000  61.600  31.990  1.00  0.00           O  
ATOM     81  CB  SER A  19      29.330  61.790  29.920  1.00  0.00           C  
ATOM     82  OG  SER A  19      28.610  61.210  30.990  1.00  0.00           O  
ATOM     83  HN  SER A  19      30.420  59.570  30.400  1.00  0.00           H  
ATOM     84  HA  SER A  19      31.200  61.850  28.950  1.00  0.00           H  
ATOM     85  HB1 SER A  19      28.960  61.300  28.990  1.00  0.00           H  
ATOM     86  HB2 SER A  19      29.040  62.850  29.840  1.00  0.00           H  
ATOM     87  HG1 SER A  19      28.680  61.690  31.820  1.00  0.00           H  
ATOM     88  N   ASN A  20      31.790  63.550  30.970  1.00  0.00           N  
ATOM     89  CA  ASN A  20      32.700  64.250  31.850  1.00  0.00           C  
ATOM     90  C   ASN A  20      32.320  64.370  33.300  1.00  0.00           C  
ATOM     91  O   ASN A  20      33.190  64.480  34.130  1.00  0.00           O  
ATOM     92  CB  ASN A  20      33.120  65.670  31.280  1.00  0.00           C  
ATOM     93  CG  ASN A  20      33.790  65.540  29.870  1.00  0.00           C  
ATOM     94  ND2 ASN A  20      34.010  66.770  29.280  1.00  0.00           N  
ATOM     95  OD1 ASN A  20      34.280  64.530  29.410  1.00  0.00           O  
ATOM     96  HN  ASN A  20      31.360  64.110  30.260  1.00  0.00           H  
ATOM     97  HA  ASN A  20      33.600  63.660  31.790  1.00  0.00           H  
ATOM     98  HB1 ASN A  20      33.820  66.300  31.870  1.00  0.00           H  
ATOM     99  HB2 ASN A  20      32.270  66.340  31.040  1.00  0.00           H  
ATOM    100 1HD2 ASN A  20      34.680  66.900  28.550  1.00  0.00           H  
ATOM    101 2HD2 ASN A  20      33.620  67.560  29.760  1.00  0.00           H  
ATOM    102  N   ASP A  21      31.030  64.210  33.640  1.00  0.00           N  
ATOM    103  CA  ASP A  21      30.510  64.200  35.010  1.00  0.00           C  
ATOM    104  C   ASP A  21      30.950  62.910  35.680  1.00  0.00           C  
ATOM    105  O   ASP A  21      31.490  62.970  36.790  1.00  0.00           O  
ATOM    106  CB  ASP A  21      28.940  64.370  35.040  1.00  0.00           C  
ATOM    107  CG  ASP A  21      28.140  63.480  34.120  1.00  0.00           C  
ATOM    108  OD1 ASP A  21      26.940  63.270  34.530  1.00  0.00           O  
ATOM    109  OD2 ASP A  21      28.570  63.100  33.050  1.00  0.00           O1-
ATOM    110  HN  ASP A  21      30.290  64.090  32.970  1.00  0.00           H  
ATOM    111  HA  ASP A  21      30.960  64.990  35.590  1.00  0.00           H  
ATOM    112  HB1 ASP A  21      28.730  65.430  34.800  1.00  0.00           H  
ATOM    113  HB2 ASP A  21      28.560  64.270  36.090  1.00  0.00           H  
ATOM    114  N   VAL A  22      30.930  61.840  34.870  1.00  0.00           N  
ATOM    115  CA  VAL A  22      31.350  60.500  35.260  1.00  0.00           C  
ATOM    116  C   VAL A  22      32.860  60.470  35.410  1.00  0.00           C  
ATOM    117  O   VAL A  22      33.420  59.890  36.400  1.00  0.00           O  
ATOM    118  CB  VAL A  22      30.920  59.420  34.200  1.00  0.00           C  
ATOM    119  CG1 VAL A  22      31.650  58.090  34.370  1.00  0.00           C  
ATOM    120  CG2 VAL A  22      29.410  59.270  34.410  1.00  0.00           C  
ATOM    121  HN  VAL A  22      30.470  61.800  33.980  1.00  0.00           H  
ATOM    122  HA  VAL A  22      30.890  60.340  36.220  1.00  0.00           H  
ATOM    123  HB  VAL A  22      31.000  59.780  33.150  1.00  0.00           H  
ATOM    124 1HG1 VAL A  22      31.160  57.180  33.950  1.00  0.00           H  
ATOM    125 2HG1 VAL A  22      32.650  58.080  33.880  1.00  0.00           H  
ATOM    126 3HG1 VAL A  22      31.720  57.890  35.460  1.00  0.00           H  
ATOM    127 1HG2 VAL A  22      29.230  58.760  35.380  1.00  0.00           H  
ATOM    128 2HG2 VAL A  22      28.950  60.280  34.490  1.00  0.00           H  
ATOM    129 3HG2 VAL A  22      28.870  58.710  33.610  1.00  0.00           H  
ATOM    130  N   ARG A  23      33.560  61.100  34.460  1.00  0.00           N  
ATOM    131  CA  ARG A  23      35.010  61.200  34.590  1.00  0.00           C  
ATOM    132  C   ARG A  23      35.420  61.940  35.850  1.00  0.00           C  
ATOM    133  O   ARG A  23      36.200  61.420  36.710  1.00  0.00           O  
ATOM    134  CB  ARG A  23      35.640  61.770  33.310  1.00  0.00           C  
ATOM    135  CG  ARG A  23      35.240  60.950  32.040  1.00  0.00           C  
ATOM    136  CD  ARG A  23      35.630  61.710  30.720  1.00  0.00           C  
ATOM    137  NE  ARG A  23      37.130  61.930  30.760  1.00  0.00           N  
ATOM    138  CZ  ARG A  23      37.700  63.090  30.440  1.00  0.00           C  
ATOM    139  NH1 ARG A  23      37.060  64.170  30.030  1.00  0.00           N1+
ATOM    140  NH2 ARG A  23      38.990  63.290  30.760  1.00  0.00           N  
ATOM    141  HN  ARG A  23      33.050  61.400  33.670  1.00  0.00           H  
ATOM    142  HA  ARG A  23      35.340  60.180  34.740  1.00  0.00           H  
ATOM    143  HB1 ARG A  23      36.750  61.800  33.420  1.00  0.00           H  
ATOM    144  HB2 ARG A  23      35.320  62.830  33.280  1.00  0.00           H  
ATOM    145  HG1 ARG A  23      34.160  60.680  31.970  1.00  0.00           H  
ATOM    146  HG2 ARG A  23      35.830  60.010  32.080  1.00  0.00           H  
ATOM    147  HD1 ARG A  23      35.010  62.640  30.760  1.00  0.00           H  
ATOM    148  HD2 ARG A  23      35.310  61.120  29.830  1.00  0.00           H  
ATOM    149  HE  ARG A  23      37.760  61.290  31.190  1.00  0.00           H  
ATOM    150 1HH1 ARG A  23      36.070  64.100  30.000  1.00  0.00           H  
ATOM    151 2HH1 ARG A  23      37.590  65.000  29.820  1.00  0.00           H  
ATOM    152 1HH2 ARG A  23      39.460  62.710  31.420  1.00  0.00           H  
ATOM    153 2HH2 ARG A  23      39.350  64.170  30.480  1.00  0.00           H  
ATOM    154  N   ALA A  24      34.880  63.180  36.010  1.00  0.00           N  
ATOM    155  CA  ALA A  24      35.140  64.070  37.160  1.00  0.00           C  
ATOM    156  C   ALA A  24      34.700  63.590  38.530  1.00  0.00           C  
ATOM    157  O   ALA A  24      35.300  63.870  39.570  1.00  0.00           O  
ATOM    158  CB  ALA A  24      34.510  65.420  36.750  1.00  0.00           C  
ATOM    159  HN  ALA A  24      34.450  63.690  35.270  1.00  0.00           H  
ATOM    160  HA  ALA A  24      36.210  64.100  37.280  1.00  0.00           H  
ATOM    161  HB1 ALA A  24      33.490  65.050  36.520  1.00  0.00           H  
ATOM    162  HB2 ALA A  24      34.580  66.060  37.670  1.00  0.00           H  
ATOM    163  HB3 ALA A  24      34.950  65.820  35.810  1.00  0.00           H  
ATOM    164  N   SER A  25      33.530  62.880  38.590  1.00  0.00           N  
ATOM    165  CA  SER A  25      33.130  62.180  39.800  1.00  0.00           C  
ATOM    166  C   SER A  25      34.110  61.110  40.330  1.00  0.00           C  
ATOM    167  O   SER A  25      34.450  61.010  41.520  1.00  0.00           O  
ATOM    168  CB  SER A  25      31.630  61.630  39.580  1.00  0.00           C  
ATOM    169  OG  SER A  25      30.630  62.590  39.340  1.00  0.00           O  
ATOM    170  HN  SER A  25      32.790  63.010  37.930  1.00  0.00           H  
ATOM    171  HA  SER A  25      33.060  62.910  40.600  1.00  0.00           H  
ATOM    172  HB1 SER A  25      31.410  61.020  40.490  1.00  0.00           H  
ATOM    173  HB2 SER A  25      31.530  60.880  38.780  1.00  0.00           H  
ATOM    174  HG1 SER A  25      30.570  62.690  38.380  1.00  0.00           H  
ATOM    175  N   LEU A  26      34.460  60.220  39.410  1.00  0.00           N  
ATOM    176  CA  LEU A  26      35.440  59.110  39.670  1.00  0.00           C  
ATOM    177  C   LEU A  26      36.770  59.760  40.010  1.00  0.00           C  
ATOM    178  O   LEU A  26      37.360  59.470  41.060  1.00  0.00           O  
ATOM    179  CB  LEU A  26      35.600  58.140  38.460  1.00  0.00           C  
ATOM    180  CG  LEU A  26      34.280  57.350  38.080  1.00  0.00           C  
ATOM    181  CD1 LEU A  26      34.400  56.690  36.680  1.00  0.00           C  
ATOM    182  CD2 LEU A  26      33.900  56.250  39.090  1.00  0.00           C  
ATOM    183  HN  LEU A  26      34.110  60.260  38.470  1.00  0.00           H  
ATOM    184  HA  LEU A  26      35.040  58.600  40.530  1.00  0.00           H  
ATOM    185  HB1 LEU A  26      36.280  57.360  38.870  1.00  0.00           H  
ATOM    186  HB2 LEU A  26      36.020  58.680  37.600  1.00  0.00           H  
ATOM    187  HG  LEU A  26      33.450  58.060  37.950  1.00  0.00           H  
ATOM    188 1HD1 LEU A  26      34.650  57.430  35.900  1.00  0.00           H  
ATOM    189 2HD1 LEU A  26      35.140  55.860  36.680  1.00  0.00           H  
ATOM    190 3HD1 LEU A  26      33.440  56.210  36.390  1.00  0.00           H  
ATOM    191 1HD2 LEU A  26      32.990  55.700  38.780  1.00  0.00           H  
ATOM    192 2HD2 LEU A  26      34.800  55.590  39.170  1.00  0.00           H  
ATOM    193 3HD2 LEU A  26      33.590  56.790  40.000  1.00  0.00           H  
ATOM    194  N   TYR A  27      37.220  60.810  39.200  1.00  0.00           N  
ATOM    195  CA  TYR A  27      38.430  61.530  39.600  1.00  0.00           C  
ATOM    196  C   TYR A  27      38.360  62.130  40.960  1.00  0.00           C  
ATOM    197  O   TYR A  27      39.360  62.170  41.710  1.00  0.00           O  
ATOM    198  CB  TYR A  27      38.790  62.660  38.610  1.00  0.00           C  
ATOM    199  CG  TYR A  27      39.750  62.260  37.440  1.00  0.00           C  
ATOM    200  CD1 TYR A  27      41.080  61.920  37.700  1.00  0.00           C  
ATOM    201  CD2 TYR A  27      39.250  62.210  36.090  1.00  0.00           C  
ATOM    202  CE1 TYR A  27      41.920  61.500  36.650  1.00  0.00           C  
ATOM    203  CE2 TYR A  27      40.080  61.880  35.070  1.00  0.00           C  
ATOM    204  CZ  TYR A  27      41.420  61.500  35.330  1.00  0.00           C  
ATOM    205  OH  TYR A  27      42.330  61.150  34.300  1.00  0.00           O  
ATOM    206  HN  TYR A  27      36.880  60.980  38.280  1.00  0.00           H  
ATOM    207  HA  TYR A  27      39.210  60.800  39.730  1.00  0.00           H  
ATOM    208  HB1 TYR A  27      39.330  63.520  39.070  1.00  0.00           H  
ATOM    209  HB2 TYR A  27      37.900  63.080  38.110  1.00  0.00           H  
ATOM    210  HD1 TYR A  27      41.490  62.170  38.660  1.00  0.00           H  
ATOM    211  HD2 TYR A  27      38.230  62.510  35.890  1.00  0.00           H  
ATOM    212  HE1 TYR A  27      42.970  61.270  36.810  1.00  0.00           H  
ATOM    213  HE2 TYR A  27      39.840  61.920  34.020  1.00  0.00           H  
ATOM    214  HH  TYR A  27      42.030  61.690  33.580  1.00  0.00           H  
ATOM    215  N   SER A  28      37.260  62.730  41.380  1.00  0.00           N  
ATOM    216  CA  SER A  28      37.210  63.330  42.700  1.00  0.00           C  
ATOM    217  C   SER A  28      37.290  62.230  43.790  1.00  0.00           C  
ATOM    218  O   SER A  28      38.090  62.360  44.730  1.00  0.00           O  
ATOM    219  CB  SER A  28      35.930  64.200  42.910  1.00  0.00           C  
ATOM    220  OG  SER A  28      35.690  65.150  41.880  1.00  0.00           O  
ATOM    221  HN  SER A  28      36.510  62.770  40.730  1.00  0.00           H  
ATOM    222  HA  SER A  28      38.070  63.970  42.780  1.00  0.00           H  
ATOM    223  HB1 SER A  28      35.940  64.700  43.900  1.00  0.00           H  
ATOM    224  HB2 SER A  28      35.080  63.480  42.910  1.00  0.00           H  
ATOM    225  HG1 SER A  28      35.470  64.600  41.130  1.00  0.00           H  
ATOM    226  N   LEU A  29      36.520  61.170  43.660  1.00  0.00           N  
ATOM    227  CA  LEU A  29      36.480  60.060  44.620  1.00  0.00           C  
ATOM    228  C   LEU A  29      37.840  59.340  44.830  1.00  0.00           C  
ATOM    229  O   LEU A  29      38.240  58.920  45.860  1.00  0.00           O  
ATOM    230  CB  LEU A  29      35.300  59.100  44.300  1.00  0.00           C  
ATOM    231  CG  LEU A  29      35.400  57.680  44.800  1.00  0.00           C  
ATOM    232  CD1 LEU A  29      34.910  57.580  46.260  1.00  0.00           C  
ATOM    233  CD2 LEU A  29      34.540  56.790  43.930  1.00  0.00           C  
ATOM    234  HN  LEU A  29      35.880  61.140  42.890  1.00  0.00           H  
ATOM    235  HA  LEU A  29      36.350  60.530  45.580  1.00  0.00           H  
ATOM    236  HB1 LEU A  29      35.160  59.060  43.200  1.00  0.00           H  
ATOM    237  HB2 LEU A  29      34.300  59.500  44.590  1.00  0.00           H  
ATOM    238  HG  LEU A  29      36.410  57.230  44.810  1.00  0.00           H  
ATOM    239 1HD1 LEU A  29      34.950  56.530  46.650  1.00  0.00           H  
ATOM    240 2HD1 LEU A  29      35.590  58.210  46.880  1.00  0.00           H  
ATOM    241 3HD1 LEU A  29      33.840  57.880  46.250  1.00  0.00           H  
ATOM    242 1HD2 LEU A  29      34.580  55.720  44.190  1.00  0.00           H  
ATOM    243 2HD2 LEU A  29      33.470  57.100  43.880  1.00  0.00           H  
ATOM    244 3HD2 LEU A  29      34.980  56.890  42.910  1.00  0.00           H  
ATOM    245  N   MET A  30      38.530  59.100  43.670  1.00  0.00           N  
ATOM    246  CA  MET A  30      39.830  58.490  43.720  1.00  0.00           C  
ATOM    247  C   MET A  30      40.920  59.310  44.340  1.00  0.00           C  
ATOM    248  O   MET A  30      41.790  58.770  45.050  1.00  0.00           O  
ATOM    249  CB  MET A  30      40.360  57.770  42.430  1.00  0.00           C  
ATOM    250  CG  MET A  30      39.490  56.620  41.830  1.00  0.00           C  
ATOM    251  SD  MET A  30      39.960  55.920  40.260  1.00  0.00           S  
ATOM    252  CE  MET A  30      39.180  57.110  39.160  1.00  0.00           C  
ATOM    253  HN  MET A  30      38.080  59.350  42.810  1.00  0.00           H  
ATOM    254  HA  MET A  30      39.620  57.610  44.310  1.00  0.00           H  
ATOM    255  HB1 MET A  30      41.350  57.370  42.700  1.00  0.00           H  
ATOM    256  HB2 MET A  30      40.510  58.570  41.660  1.00  0.00           H  
ATOM    257  HG1 MET A  30      38.460  57.030  41.780  1.00  0.00           H  
ATOM    258  HG2 MET A  30      39.440  55.830  42.610  1.00  0.00           H  
ATOM    259  HE1 MET A  30      38.270  57.380  39.730  1.00  0.00           H  
ATOM    260  HE2 MET A  30      39.680  58.090  39.060  1.00  0.00           H  
ATOM    261  HE3 MET A  30      38.970  56.740  38.130  1.00  0.00           H  
ATOM    262  N   VAL A  31      40.890  60.640  44.090  1.00  0.00           N  
ATOM    263  CA  VAL A  31      41.680  61.540  44.820  1.00  0.00           C  
ATOM    264  C   VAL A  31      41.400  61.460  46.280  1.00  0.00           C  
ATOM    265  O   VAL A  31      42.270  61.430  47.140  1.00  0.00           O  
ATOM    266  CB  VAL A  31      41.620  63.040  44.600  1.00  0.00           C  
ATOM    267  CG1 VAL A  31      42.430  63.840  45.730  1.00  0.00           C  
ATOM    268  CG2 VAL A  31      42.350  63.300  43.250  1.00  0.00           C  
ATOM    269  HN  VAL A  31      40.200  61.090  43.530  1.00  0.00           H  
ATOM    270  HA  VAL A  31      42.710  61.200  44.700  1.00  0.00           H  
ATOM    271  HB  VAL A  31      40.570  63.370  44.460  1.00  0.00           H  
ATOM    272 1HG1 VAL A  31      41.850  63.810  46.690  1.00  0.00           H  
ATOM    273 2HG1 VAL A  31      43.420  63.400  45.950  1.00  0.00           H  
ATOM    274 3HG1 VAL A  31      42.520  64.910  45.450  1.00  0.00           H  
ATOM    275 1HG2 VAL A  31      42.100  64.350  43.030  1.00  0.00           H  
ATOM    276 2HG2 VAL A  31      43.450  63.260  43.320  1.00  0.00           H  
ATOM    277 3HG2 VAL A  31      41.890  62.650  42.470  1.00  0.00           H  
ATOM    278  N   LEU A  32      40.030  61.280  46.660  1.00  0.00           N  
ATOM    279  CA  LEU A  32      39.700  61.060  48.080  1.00  0.00           C  
ATOM    280  C   LEU A  32      40.370  59.900  48.780  1.00  0.00           C  
ATOM    281  O   LEU A  32      40.830  59.990  49.880  1.00  0.00           O  
ATOM    282  CB  LEU A  32      38.130  61.070  48.260  1.00  0.00           C  
ATOM    283  CG  LEU A  32      37.530  60.790  49.640  1.00  0.00           C  
ATOM    284  CD1 LEU A  32      37.940  61.820  50.620  1.00  0.00           C  
ATOM    285  CD2 LEU A  32      36.040  60.890  49.410  1.00  0.00           C  
ATOM    286  HN  LEU A  32      39.300  61.440  46.010  1.00  0.00           H  
ATOM    287  HA  LEU A  32      40.140  61.900  48.600  1.00  0.00           H  
ATOM    288  HB1 LEU A  32      37.710  60.290  47.600  1.00  0.00           H  
ATOM    289  HB2 LEU A  32      37.690  62.050  47.990  1.00  0.00           H  
ATOM    290  HG  LEU A  32      37.780  59.740  49.880  1.00  0.00           H  
ATOM    291 1HD1 LEU A  32      37.250  61.950  51.480  1.00  0.00           H  
ATOM    292 2HD1 LEU A  32      38.980  61.540  50.870  1.00  0.00           H  
ATOM    293 3HD1 LEU A  32      38.050  62.820  50.150  1.00  0.00           H  
ATOM    294 1HD2 LEU A  32      35.450  60.580  50.300  1.00  0.00           H  
ATOM    295 2HD2 LEU A  32      35.740  61.960  49.360  1.00  0.00           H  
ATOM    296 3HD2 LEU A  32      35.700  60.310  48.520  1.00  0.00           H  
ATOM    297  N   ILE A  33      40.390  58.730  48.070  1.00  0.00           N  
ATOM    298  CA  ILE A  33      41.030  57.490  48.430  1.00  0.00           C  
ATOM    299  C   ILE A  33      42.500  57.610  48.560  1.00  0.00           C  
ATOM    300  O   ILE A  33      43.180  57.040  49.400  1.00  0.00           O  
ATOM    301  CB  ILE A  33      40.640  56.270  47.560  1.00  0.00           C  
ATOM    302  CG1 ILE A  33      39.120  56.050  47.640  1.00  0.00           C  
ATOM    303  CG2 ILE A  33      41.370  55.050  48.180  1.00  0.00           C  
ATOM    304  CD  ILE A  33      38.580  55.140  46.460  1.00  0.00           C  
ATOM    305  HN  ILE A  33      39.890  58.680  47.210  1.00  0.00           H  
ATOM    306  HA  ILE A  33      40.640  57.240  49.410  1.00  0.00           H  
ATOM    307  HB  ILE A  33      40.930  56.460  46.500  1.00  0.00           H  
ATOM    308 1HG1 ILE A  33      38.590  57.020  47.620  1.00  0.00           H  
ATOM    309 2HG1 ILE A  33      38.810  55.500  48.550  1.00  0.00           H  
ATOM    310 1HG2 ILE A  33      41.060  54.950  49.240  1.00  0.00           H  
ATOM    311 2HG2 ILE A  33      41.080  54.090  47.700  1.00  0.00           H  
ATOM    312 3HG2 ILE A  33      42.470  55.160  48.100  1.00  0.00           H  
ATOM    313  HD1 ILE A  33      38.650  55.620  45.460  1.00  0.00           H  
ATOM    314  HD2 ILE A  33      39.370  54.360  46.390  1.00  0.00           H  
ATOM    315  HD3 ILE A  33      37.590  54.710  46.690  1.00  0.00           H  
ATOM    316  N   ILE A  34      43.110  58.290  47.590  1.00  0.00           N  
ATOM    317  CA  ILE A  34      44.550  58.560  47.530  1.00  0.00           C  
ATOM    318  C   ILE A  34      44.970  59.490  48.680  1.00  0.00           C  
ATOM    319  O   ILE A  34      45.760  59.170  49.510  1.00  0.00           O  
ATOM    320  CB  ILE A  34      45.050  59.060  46.170  1.00  0.00           C  
ATOM    321  CG1 ILE A  34      44.890  58.050  44.990  1.00  0.00           C  
ATOM    322  CG2 ILE A  34      46.470  59.600  46.260  1.00  0.00           C  
ATOM    323  CD  ILE A  34      44.530  58.770  43.620  1.00  0.00           C  
ATOM    324  HN  ILE A  34      42.570  58.590  46.810  1.00  0.00           H  
ATOM    325  HA  ILE A  34      44.990  57.590  47.700  1.00  0.00           H  
ATOM    326  HB  ILE A  34      44.350  59.890  45.920  1.00  0.00           H  
ATOM    327 1HG1 ILE A  34      44.080  57.320  45.210  1.00  0.00           H  
ATOM    328 2HG1 ILE A  34      45.940  57.660  44.900  1.00  0.00           H  
ATOM    329 1HG2 ILE A  34      46.870  59.870  45.260  1.00  0.00           H  
ATOM    330 2HG2 ILE A  34      46.540  60.530  46.870  1.00  0.00           H  
ATOM    331 3HG2 ILE A  34      47.190  58.840  46.640  1.00  0.00           H  
ATOM    332  HD1 ILE A  34      45.120  59.710  43.470  1.00  0.00           H  
ATOM    333  HD2 ILE A  34      44.880  58.050  42.850  1.00  0.00           H  
ATOM    334  HD3 ILE A  34      43.450  58.890  43.470  1.00  0.00           H  
ATOM    335  N   LEU A  35      44.300  60.640  48.850  1.00  0.00           N  
ATOM    336  CA  LEU A  35      44.570  61.560  50.010  1.00  0.00           C  
ATOM    337  C   LEU A  35      44.360  61.000  51.400  1.00  0.00           C  
ATOM    338  O   LEU A  35      45.220  61.250  52.240  1.00  0.00           O  
ATOM    339  CB  LEU A  35      43.810  62.890  49.780  1.00  0.00           C  
ATOM    340  CG  LEU A  35      44.220  64.170  50.570  1.00  0.00           C  
ATOM    341  CD1 LEU A  35      44.100  65.520  49.770  1.00  0.00           C  
ATOM    342  CD2 LEU A  35      43.380  64.270  51.830  1.00  0.00           C  
ATOM    343  HN  LEU A  35      43.600  60.970  48.240  1.00  0.00           H  
ATOM    344  HA  LEU A  35      45.630  61.740  49.980  1.00  0.00           H  
ATOM    345  HB1 LEU A  35      42.730  62.650  49.900  1.00  0.00           H  
ATOM    346  HB2 LEU A  35      43.890  63.190  48.710  1.00  0.00           H  
ATOM    347  HG  LEU A  35      45.270  64.070  50.880  1.00  0.00           H  
ATOM    348 1HD1 LEU A  35      43.060  65.910  49.830  1.00  0.00           H  
ATOM    349 2HD1 LEU A  35      44.730  66.350  50.160  1.00  0.00           H  
ATOM    350 3HD1 LEU A  35      44.540  65.340  48.770  1.00  0.00           H  
ATOM    351 1HD2 LEU A  35      42.300  64.360  51.620  1.00  0.00           H  
ATOM    352 2HD2 LEU A  35      43.420  63.460  52.590  1.00  0.00           H  
ATOM    353 3HD2 LEU A  35      43.570  65.250  52.310  1.00  0.00           H  
ATOM    354  N   THR A  36      43.310  60.250  51.660  1.00  0.00           N  
ATOM    355  CA  THR A  36      43.200  59.780  53.070  1.00  0.00           C  
ATOM    356  C   THR A  36      44.320  58.750  53.360  1.00  0.00           C  
ATOM    357  O   THR A  36      44.890  58.780  54.440  1.00  0.00           O  
ATOM    358  CB  THR A  36      41.870  59.090  53.360  1.00  0.00           C  
ATOM    359  CG2 THR A  36      41.540  59.040  54.770  1.00  0.00           C  
ATOM    360  OG1 THR A  36      40.820  59.790  52.750  1.00  0.00           O  
ATOM    361  HN  THR A  36      42.600  60.150  50.970  1.00  0.00           H  
ATOM    362  HA  THR A  36      43.400  60.510  53.840  1.00  0.00           H  
ATOM    363  HB  THR A  36      41.910  58.070  52.900  1.00  0.00           H  
ATOM    364  HG1 THR A  36      40.800  59.520  51.830  1.00  0.00           H  
ATOM    365 1HG2 THR A  36      42.340  58.580  55.400  1.00  0.00           H  
ATOM    366 2HG2 THR A  36      41.360  60.050  55.200  1.00  0.00           H  
ATOM    367 3HG2 THR A  36      40.600  58.440  54.820  1.00  0.00           H  
ATOM    368  N   THR A  37      44.710  57.880  52.380  1.00  0.00           N  
ATOM    369  CA  THR A  37      45.810  56.950  52.540  1.00  0.00           C  
ATOM    370  C   THR A  37      47.130  57.630  52.750  1.00  0.00           C  
ATOM    371  O   THR A  37      47.860  57.340  53.660  1.00  0.00           O  
ATOM    372  CB  THR A  37      45.840  56.060  51.250  1.00  0.00           C  
ATOM    373  CG2 THR A  37      46.910  54.970  51.350  1.00  0.00           C  
ATOM    374  OG1 THR A  37      44.640  55.360  51.150  1.00  0.00           O  
ATOM    375  HN  THR A  37      44.090  57.900  51.590  1.00  0.00           H  
ATOM    376  HA  THR A  37      45.650  56.320  53.400  1.00  0.00           H  
ATOM    377  HB  THR A  37      46.010  56.740  50.390  1.00  0.00           H  
ATOM    378  HG1 THR A  37      44.090  55.830  50.520  1.00  0.00           H  
ATOM    379 1HG2 THR A  37      46.550  54.130  51.980  1.00  0.00           H  
ATOM    380 2HG2 THR A  37      47.130  54.620  50.320  1.00  0.00           H  
ATOM    381 3HG2 THR A  37      47.780  55.390  51.920  1.00  0.00           H  
ATOM    382  N   LEU A  38      47.350  58.650  51.970  1.00  0.00           N  
ATOM    383  CA  LEU A  38      48.540  59.400  51.870  1.00  0.00           C  
ATOM    384  C   LEU A  38      48.900  60.180  53.170  1.00  0.00           C  
ATOM    385  O   LEU A  38      50.050  60.040  53.570  1.00  0.00           O  
ATOM    386  CB  LEU A  38      48.640  60.300  50.610  1.00  0.00           C  
ATOM    387  CG  LEU A  38      49.970  61.050  50.260  1.00  0.00           C  
ATOM    388  CD1 LEU A  38      50.930  59.930  49.800  1.00  0.00           C  
ATOM    389  CD2 LEU A  38      49.650  62.130  49.200  1.00  0.00           C  
ATOM    390  HN  LEU A  38      46.660  58.970  51.310  1.00  0.00           H  
ATOM    391  HA  LEU A  38      49.310  58.690  51.600  1.00  0.00           H  
ATOM    392  HB1 LEU A  38      47.870  61.030  50.940  1.00  0.00           H  
ATOM    393  HB2 LEU A  38      48.210  59.770  49.730  1.00  0.00           H  
ATOM    394  HG  LEU A  38      50.410  61.480  51.170  1.00  0.00           H  
ATOM    395 1HD1 LEU A  38      51.900  60.400  49.540  1.00  0.00           H  
ATOM    396 2HD1 LEU A  38      51.000  59.150  50.590  1.00  0.00           H  
ATOM    397 3HD1 LEU A  38      50.620  59.450  48.850  1.00  0.00           H  
ATOM    398 1HD2 LEU A  38      48.770  62.680  49.620  1.00  0.00           H  
ATOM    399 2HD2 LEU A  38      50.510  62.790  48.980  1.00  0.00           H  
ATOM    400 3HD2 LEU A  38      49.260  61.750  48.240  1.00  0.00           H  
ATOM    401  N   VAL A  39      47.850  60.880  53.660  1.00  0.00           N  
ATOM    402  CA  VAL A  39      47.960  61.770  54.790  1.00  0.00           C  
ATOM    403  C   VAL A  39      48.040  61.030  56.080  1.00  0.00           C  
ATOM    404  O   VAL A  39      48.960  61.210  56.860  1.00  0.00           O  
ATOM    405  CB  VAL A  39      46.850  62.800  54.880  1.00  0.00           C  
ATOM    406  CG1 VAL A  39      46.740  63.450  56.240  1.00  0.00           C  
ATOM    407  CG2 VAL A  39      46.940  63.770  53.690  1.00  0.00           C  
ATOM    408  HN  VAL A  39      46.980  60.870  53.150  1.00  0.00           H  
ATOM    409  HA  VAL A  39      48.900  62.250  54.540  1.00  0.00           H  
ATOM    410  HB  VAL A  39      45.920  62.220  54.700  1.00  0.00           H  
ATOM    411 1HG1 VAL A  39      46.600  62.720  57.060  1.00  0.00           H  
ATOM    412 2HG1 VAL A  39      47.580  64.100  56.560  1.00  0.00           H  
ATOM    413 3HG1 VAL A  39      45.910  64.180  56.330  1.00  0.00           H  
ATOM    414 1HG2 VAL A  39      46.810  63.190  52.740  1.00  0.00           H  
ATOM    415 2HG2 VAL A  39      46.050  64.420  53.800  1.00  0.00           H  
ATOM    416 3HG2 VAL A  39      47.910  64.320  53.670  1.00  0.00           H  
ATOM    417  N   GLY A  40      47.160  59.990  56.290  1.00  0.00           N  
ATOM    418  CA  GLY A  40      47.140  59.210  57.550  1.00  0.00           C  
ATOM    419  C   GLY A  40      48.430  58.450  57.840  1.00  0.00           C  
ATOM    420  O   GLY A  40      48.990  58.660  58.980  1.00  0.00           O  
ATOM    421  HN  GLY A  40      46.600  59.630  55.550  1.00  0.00           H  
ATOM    422  HA1 GLY A  40      46.960  59.950  58.310  1.00  0.00           H  
ATOM    423  HA2 GLY A  40      46.360  58.470  57.570  1.00  0.00           H  
ATOM    424  N   ASN A  41      48.960  57.730  56.870  1.00  0.00           N  
ATOM    425  CA  ASN A  41      50.370  57.300  56.910  1.00  0.00           C  
ATOM    426  C   ASN A  41      51.490  58.330  57.040  1.00  0.00           C  
ATOM    427  O   ASN A  41      52.430  58.120  57.790  1.00  0.00           O  
ATOM    428  CB  ASN A  41      50.630  56.450  55.580  1.00  0.00           C  
ATOM    429  CG  ASN A  41      49.920  55.080  55.620  1.00  0.00           C  
ATOM    430  ND2 ASN A  41      48.870  54.920  54.780  1.00  0.00           N  
ATOM    431  OD1 ASN A  41      50.200  54.210  56.420  1.00  0.00           O  
ATOM    432  HN  ASN A  41      48.440  57.580  56.030  1.00  0.00           H  
ATOM    433  HA  ASN A  41      50.490  56.620  57.740  1.00  0.00           H  
ATOM    434  HB1 ASN A  41      51.710  56.300  55.340  1.00  0.00           H  
ATOM    435  HB2 ASN A  41      50.380  56.950  54.620  1.00  0.00           H  
ATOM    436 1HD2 ASN A  41      48.500  55.710  54.300  1.00  0.00           H  
ATOM    437 2HD2 ASN A  41      48.510  53.990  54.780  1.00  0.00           H  
ATOM    438  N   LEU A  42      51.430  59.480  56.370  1.00  0.00           N  
ATOM    439  CA  LEU A  42      52.410  60.510  56.560  1.00  0.00           C  
ATOM    440  C   LEU A  42      52.450  61.050  57.960  1.00  0.00           C  
ATOM    441  O   LEU A  42      53.480  61.210  58.590  1.00  0.00           O  
ATOM    442  CB  LEU A  42      52.240  61.640  55.640  1.00  0.00           C  
ATOM    443  CG  LEU A  42      53.160  62.880  55.800  1.00  0.00           C  
ATOM    444  CD1 LEU A  42      54.590  62.470  55.870  1.00  0.00           C  
ATOM    445  CD2 LEU A  42      52.930  64.030  54.830  1.00  0.00           C  
ATOM    446  HN  LEU A  42      50.810  59.530  55.600  1.00  0.00           H  
ATOM    447  HA  LEU A  42      53.370  60.070  56.350  1.00  0.00           H  
ATOM    448  HB1 LEU A  42      51.180  61.980  55.690  1.00  0.00           H  
ATOM    449  HB2 LEU A  42      52.490  61.290  54.620  1.00  0.00           H  
ATOM    450  HG  LEU A  42      52.940  63.300  56.810  1.00  0.00           H  
ATOM    451 1HD1 LEU A  42      54.770  61.450  56.270  1.00  0.00           H  
ATOM    452 2HD1 LEU A  42      55.030  62.510  54.860  1.00  0.00           H  
ATOM    453 3HD1 LEU A  42      55.210  63.090  56.560  1.00  0.00           H  
ATOM    454 1HD2 LEU A  42      53.430  63.760  53.880  1.00  0.00           H  
ATOM    455 2HD2 LEU A  42      51.840  64.170  54.640  1.00  0.00           H  
ATOM    456 3HD2 LEU A  42      53.280  64.960  55.340  1.00  0.00           H  
ATOM    457  N   ILE A  43      51.300  61.370  58.540  1.00  0.00           N  
ATOM    458  CA  ILE A  43      51.160  61.690  59.980  1.00  0.00           C  
ATOM    459  C   ILE A  43      51.620  60.660  60.950  1.00  0.00           C  
ATOM    460  O   ILE A  43      52.290  61.050  61.880  1.00  0.00           O  
ATOM    461  CB  ILE A  43      49.660  62.030  60.230  1.00  0.00           C  
ATOM    462  CG1 ILE A  43      49.270  63.310  59.460  1.00  0.00           C  
ATOM    463  CG2 ILE A  43      49.380  62.260  61.740  1.00  0.00           C  
ATOM    464  CD  ILE A  43      50.080  64.590  59.830  1.00  0.00           C  
ATOM    465  HN  ILE A  43      50.450  61.390  58.020  1.00  0.00           H  
ATOM    466  HA  ILE A  43      51.780  62.550  60.130  1.00  0.00           H  
ATOM    467  HB  ILE A  43      49.080  61.180  59.810  1.00  0.00           H  
ATOM    468 1HG1 ILE A  43      48.190  63.540  59.510  1.00  0.00           H  
ATOM    469 2HG1 ILE A  43      49.300  62.980  58.400  1.00  0.00           H  
ATOM    470 1HG2 ILE A  43      48.400  62.780  61.880  1.00  0.00           H  
ATOM    471 2HG2 ILE A  43      49.280  61.270  62.230  1.00  0.00           H  
ATOM    472 3HG2 ILE A  43      50.130  62.980  62.150  1.00  0.00           H  
ATOM    473  HD1 ILE A  43      49.720  65.450  59.230  1.00  0.00           H  
ATOM    474  HD2 ILE A  43      49.990  64.880  60.900  1.00  0.00           H  
ATOM    475  HD3 ILE A  43      51.160  64.500  59.600  1.00  0.00           H  
ATOM    476  N   VAL A  44      51.480  59.390  60.610  1.00  0.00           N  
ATOM    477  CA  VAL A  44      52.060  58.300  61.350  1.00  0.00           C  
ATOM    478  C   VAL A  44      53.630  58.320  61.270  1.00  0.00           C  
ATOM    479  O   VAL A  44      54.340  58.280  62.320  1.00  0.00           O  
ATOM    480  CB  VAL A  44      51.500  56.960  60.970  1.00  0.00           C  
ATOM    481  CG1 VAL A  44      52.400  55.770  61.250  1.00  0.00           C  
ATOM    482  CG2 VAL A  44      50.160  56.900  61.720  1.00  0.00           C  
ATOM    483  HN  VAL A  44      51.040  59.170  59.750  1.00  0.00           H  
ATOM    484  HA  VAL A  44      51.990  58.450  62.420  1.00  0.00           H  
ATOM    485  HB  VAL A  44      51.310  57.050  59.880  1.00  0.00           H  
ATOM    486 1HG1 VAL A  44      52.630  55.840  62.340  1.00  0.00           H  
ATOM    487 2HG1 VAL A  44      51.960  54.800  60.910  1.00  0.00           H  
ATOM    488 3HG1 VAL A  44      53.360  55.760  60.700  1.00  0.00           H  
ATOM    489 1HG2 VAL A  44      50.170  56.940  62.830  1.00  0.00           H  
ATOM    490 2HG2 VAL A  44      49.530  57.750  61.360  1.00  0.00           H  
ATOM    491 3HG2 VAL A  44      49.600  56.020  61.340  1.00  0.00           H  
ATOM    492  N   ILE A  45      54.190  58.570  60.070  1.00  0.00           N  
ATOM    493  CA  ILE A  45      55.590  58.720  59.870  1.00  0.00           C  
ATOM    494  C   ILE A  45      56.180  59.910  60.560  1.00  0.00           C  
ATOM    495  O   ILE A  45      57.040  59.790  61.390  1.00  0.00           O  
ATOM    496  CB  ILE A  45      55.920  58.810  58.370  1.00  0.00           C  
ATOM    497  CG1 ILE A  45      55.540  57.510  57.550  1.00  0.00           C  
ATOM    498  CG2 ILE A  45      57.380  59.380  58.080  1.00  0.00           C  
ATOM    499  CD  ILE A  45      55.490  57.850  55.980  1.00  0.00           C  
ATOM    500  HN  ILE A  45      53.790  58.530  59.150  1.00  0.00           H  
ATOM    501  HA  ILE A  45      56.110  57.850  60.230  1.00  0.00           H  
ATOM    502  HB  ILE A  45      55.260  59.550  57.860  1.00  0.00           H  
ATOM    503 1HG1 ILE A  45      54.580  57.060  57.870  1.00  0.00           H  
ATOM    504 2HG1 ILE A  45      56.350  56.810  57.840  1.00  0.00           H  
ATOM    505 1HG2 ILE A  45      57.680  59.320  57.010  1.00  0.00           H  
ATOM    506 2HG2 ILE A  45      57.540  60.450  58.350  1.00  0.00           H  
ATOM    507 3HG2 ILE A  45      58.100  58.800  58.710  1.00  0.00           H  
ATOM    508  HD1 ILE A  45      56.420  58.400  55.730  1.00  0.00           H  
ATOM    509  HD2 ILE A  45      55.230  56.890  55.480  1.00  0.00           H  
ATOM    510  HD3 ILE A  45      54.650  58.530  55.720  1.00  0.00           H  
ATOM    511  N   VAL A  46      55.580  61.070  60.360  1.00  0.00           N  
ATOM    512  CA  VAL A  46      56.000  62.280  61.060  1.00  0.00           C  
ATOM    513  C   VAL A  46      55.900  62.190  62.540  1.00  0.00           C  
ATOM    514  O   VAL A  46      56.820  62.640  63.190  1.00  0.00           O  
ATOM    515  CB  VAL A  46      55.170  63.410  60.570  1.00  0.00           C  
ATOM    516  CG1 VAL A  46      55.080  64.710  61.510  1.00  0.00           C  
ATOM    517  CG2 VAL A  46      55.670  63.800  59.160  1.00  0.00           C  
ATOM    518  HN  VAL A  46      54.930  61.090  59.620  1.00  0.00           H  
ATOM    519  HA  VAL A  46      57.010  62.370  60.690  1.00  0.00           H  
ATOM    520  HB  VAL A  46      54.130  63.040  60.520  1.00  0.00           H  
ATOM    521 1HG1 VAL A  46      54.550  64.490  62.450  1.00  0.00           H  
ATOM    522 2HG1 VAL A  46      56.070  65.070  61.850  1.00  0.00           H  
ATOM    523 3HG1 VAL A  46      54.620  65.520  60.900  1.00  0.00           H  
ATOM    524 1HG2 VAL A  46      55.870  62.950  58.480  1.00  0.00           H  
ATOM    525 2HG2 VAL A  46      54.890  64.470  58.740  1.00  0.00           H  
ATOM    526 3HG2 VAL A  46      56.580  64.410  59.320  1.00  0.00           H  
ATOM    527  N   SER A  47      54.740  61.700  63.150  1.00  0.00           N  
ATOM    528  CA  SER A  47      54.540  61.590  64.650  1.00  0.00           C  
ATOM    529  C   SER A  47      55.590  60.800  65.370  1.00  0.00           C  
ATOM    530  O   SER A  47      56.150  61.260  66.350  1.00  0.00           O  
ATOM    531  CB  SER A  47      53.100  61.030  65.130  1.00  0.00           C  
ATOM    532  OG  SER A  47      52.050  61.890  64.550  1.00  0.00           O  
ATOM    533  HN  SER A  47      53.850  61.550  62.710  1.00  0.00           H  
ATOM    534  HA  SER A  47      54.710  62.580  65.020  1.00  0.00           H  
ATOM    535  HB1 SER A  47      53.060  61.050  66.240  1.00  0.00           H  
ATOM    536  HB2 SER A  47      52.910  60.000  64.760  1.00  0.00           H  
ATOM    537  HG1 SER A  47      51.800  61.520  63.710  1.00  0.00           H  
ATOM    538  N   ILE A  48      55.810  59.590  64.840  1.00  0.00           N  
ATOM    539  CA  ILE A  48      56.800  58.640  65.320  1.00  0.00           C  
ATOM    540  C   ILE A  48      58.280  58.960  64.950  1.00  0.00           C  
ATOM    541  O   ILE A  48      59.240  58.590  65.610  1.00  0.00           O  
ATOM    542  CB  ILE A  48      56.400  57.180  64.950  1.00  0.00           C  
ATOM    543  CG1 ILE A  48      54.910  56.780  65.160  1.00  0.00           C  
ATOM    544  CG2 ILE A  48      57.350  56.100  65.500  1.00  0.00           C  
ATOM    545  CD  ILE A  48      54.440  55.470  64.550  1.00  0.00           C  
ATOM    546  HN  ILE A  48      55.330  59.260  64.030  1.00  0.00           H  
ATOM    547  HA  ILE A  48      56.880  58.640  66.390  1.00  0.00           H  
ATOM    548  HB  ILE A  48      56.510  57.180  63.840  1.00  0.00           H  
ATOM    549 1HG1 ILE A  48      54.270  57.640  64.850  1.00  0.00           H  
ATOM    550 2HG1 ILE A  48      54.720  56.710  66.250  1.00  0.00           H  
ATOM    551 1HG2 ILE A  48      57.000  55.080  65.210  1.00  0.00           H  
ATOM    552 2HG2 ILE A  48      58.380  56.220  65.100  1.00  0.00           H  
ATOM    553 3HG2 ILE A  48      57.450  56.080  66.600  1.00  0.00           H  
ATOM    554  HD1 ILE A  48      54.710  55.390  63.470  1.00  0.00           H  
ATOM    555  HD2 ILE A  48      55.090  54.660  64.920  1.00  0.00           H  
ATOM    556  HD3 ILE A  48      53.370  55.210  64.660  1.00  0.00           H  
ATOM    557  N   SER A  49      58.480  59.800  63.970  1.00  0.00           N  
ATOM    558  CA  SER A  49      59.770  60.450  63.750  1.00  0.00           C  
ATOM    559  C   SER A  49      60.040  61.490  64.800  1.00  0.00           C  
ATOM    560  O   SER A  49      61.130  61.470  65.390  1.00  0.00           O  
ATOM    561  CB  SER A  49      59.780  61.170  62.350  1.00  0.00           C  
ATOM    562  OG  SER A  49      59.630  60.220  61.290  1.00  0.00           O  
ATOM    563  HN  SER A  49      57.730  60.060  63.380  1.00  0.00           H  
ATOM    564  HA  SER A  49      60.560  59.720  63.700  1.00  0.00           H  
ATOM    565  HB1 SER A  49      60.710  61.730  62.110  1.00  0.00           H  
ATOM    566  HB2 SER A  49      58.910  61.870  62.310  1.00  0.00           H  
ATOM    567  HG1 SER A  49      58.690  60.090  61.280  1.00  0.00           H  
ATOM    568  N   HIS A  50      59.060  62.350  65.170  1.00  0.00           N  
ATOM    569  CA  HIS A  50      59.340  63.440  65.970  1.00  0.00           C  
ATOM    570  C   HIS A  50      59.240  63.180  67.510  1.00  0.00           C  
ATOM    571  O   HIS A  50      60.120  63.480  68.300  1.00  0.00           O  
ATOM    572  CB  HIS A  50      58.560  64.730  65.560  1.00  0.00           C  
ATOM    573  CG  HIS A  50      59.110  66.070  66.170  1.00  0.00           C  
ATOM    574  CD2 HIS A  50      60.200  66.790  65.830  1.00  0.00           C  
ATOM    575  ND1 HIS A  50      58.480  66.640  67.200  1.00  0.00           N  
ATOM    576  CE1 HIS A  50      59.250  67.660  67.580  1.00  0.00           C  
ATOM    577  NE2 HIS A  50      60.290  67.810  66.730  1.00  0.00           N  
ATOM    578  HN  HIS A  50      58.170  62.280  64.710  1.00  0.00           H  
ATOM    579  HA  HIS A  50      60.330  63.710  65.630  1.00  0.00           H  
ATOM    580  HB1 HIS A  50      57.500  64.600  65.860  1.00  0.00           H  
ATOM    581  HB2 HIS A  50      58.610  64.960  64.480  1.00  0.00           H  
ATOM    582  HD2 HIS A  50      60.940  66.600  65.080  1.00  0.00           H  
ATOM    583  HE1 HIS A  50      59.270  68.310  68.460  1.00  0.00           H  
ATOM    584  HE2 HIS A  50      61.070  68.450  66.760  1.00  0.00           H  
ATOM    585  N   PHE A  51      58.180  62.490  68.030  1.00  0.00           N  
ATOM    586  CA  PHE A  51      58.000  62.380  69.510  1.00  0.00           C  
ATOM    587  C   PHE A  51      58.820  61.200  70.080  1.00  0.00           C  
ATOM    588  O   PHE A  51      58.610  60.080  69.650  1.00  0.00           O  
ATOM    589  CB  PHE A  51      56.500  62.140  69.920  1.00  0.00           C  
ATOM    590  CG  PHE A  51      55.500  63.170  69.210  1.00  0.00           C  
ATOM    591  CD1 PHE A  51      55.820  64.490  69.210  1.00  0.00           C  
ATOM    592  CD2 PHE A  51      54.460  62.720  68.410  1.00  0.00           C  
ATOM    593  CE1 PHE A  51      55.040  65.460  68.630  1.00  0.00           C  
ATOM    594  CE2 PHE A  51      53.770  63.630  67.650  1.00  0.00           C  
ATOM    595  CZ  PHE A  51      53.960  65.060  67.890  1.00  0.00           C  
ATOM    596  HN  PHE A  51      57.470  62.020  67.520  1.00  0.00           H  
ATOM    597  HA  PHE A  51      58.390  63.210  70.060  1.00  0.00           H  
ATOM    598  HB1 PHE A  51      56.400  62.390  70.990  1.00  0.00           H  
ATOM    599  HB2 PHE A  51      56.120  61.130  69.650  1.00  0.00           H  
ATOM    600  HD1 PHE A  51      56.740  64.770  69.700  1.00  0.00           H  
ATOM    601  HD2 PHE A  51      54.310  61.650  68.300  1.00  0.00           H  
ATOM    602  HE1 PHE A  51      55.280  66.520  68.580  1.00  0.00           H  
ATOM    603  HE2 PHE A  51      53.000  63.350  66.960  1.00  0.00           H  
ATOM    604  HZ  PHE A  51      53.380  65.730  67.280  1.00  0.00           H  
ATOM    605  N   LYS A  52      59.780  61.520  70.970  1.00  0.00           N  
ATOM    606  CA  LYS A  52      60.840  60.650  71.350  1.00  0.00           C  
ATOM    607  C   LYS A  52      60.350  59.370  72.000  1.00  0.00           C  
ATOM    608  O   LYS A  52      60.840  58.280  71.820  1.00  0.00           O  
ATOM    609  CB  LYS A  52      61.750  61.360  72.370  1.00  0.00           C  
ATOM    610  CG  LYS A  52      62.450  62.660  71.890  1.00  0.00           C  
ATOM    611  CD  LYS A  52      63.220  62.490  70.540  1.00  0.00           C  
ATOM    612  CE  LYS A  52      64.370  61.430  70.410  1.00  0.00           C  
ATOM    613  NZ  LYS A  52      65.380  61.700  71.520  1.00  0.00           N1+
ATOM    614  HN  LYS A  52      59.930  62.470  71.190  1.00  0.00           H  
ATOM    615  HA  LYS A  52      61.430  60.460  70.470  1.00  0.00           H  
ATOM    616  HB1 LYS A  52      62.590  60.800  72.820  1.00  0.00           H  
ATOM    617  HB2 LYS A  52      61.030  61.700  73.150  1.00  0.00           H  
ATOM    618  HG1 LYS A  52      63.080  63.020  72.740  1.00  0.00           H  
ATOM    619  HG2 LYS A  52      61.570  63.320  71.700  1.00  0.00           H  
ATOM    620  HD1 LYS A  52      62.500  62.120  69.780  1.00  0.00           H  
ATOM    621  HD2 LYS A  52      63.720  63.450  70.250  1.00  0.00           H  
ATOM    622  HE1 LYS A  52      64.800  61.560  69.400  1.00  0.00           H  
ATOM    623  HE2 LYS A  52      64.000  60.400  70.610  1.00  0.00           H  
ATOM    624  HZ1 LYS A  52      66.170  61.030  71.370  1.00  0.00           H  
ATOM    625  HZ2 LYS A  52      65.670  62.690  71.620  1.00  0.00           H  
ATOM    626  HZ3 LYS A  52      64.910  61.390  72.380  1.00  0.00           H  
ATOM    627  N   GLN A  53      59.260  59.420  72.800  1.00  0.00           N  
ATOM    628  CA  GLN A  53      58.790  58.250  73.570  1.00  0.00           C  
ATOM    629  C   GLN A  53      57.770  57.360  72.750  1.00  0.00           C  
ATOM    630  O   GLN A  53      57.260  56.320  73.200  1.00  0.00           O  
ATOM    631  CB  GLN A  53      58.090  58.710  74.870  1.00  0.00           C  
ATOM    632  CG  GLN A  53      59.080  59.480  75.780  1.00  0.00           C  
ATOM    633  CD  GLN A  53      58.520  59.660  77.190  1.00  0.00           C  
ATOM    634  NE2 GLN A  53      57.480  60.500  77.390  1.00  0.00           N  
ATOM    635  OE1 GLN A  53      58.960  59.050  78.180  1.00  0.00           O  
ATOM    636  HN  GLN A  53      58.850  60.300  73.030  1.00  0.00           H  
ATOM    637  HA  GLN A  53      59.610  57.620  73.860  1.00  0.00           H  
ATOM    638  HB1 GLN A  53      57.640  57.900  75.480  1.00  0.00           H  
ATOM    639  HB2 GLN A  53      57.320  59.440  74.560  1.00  0.00           H  
ATOM    640  HG1 GLN A  53      59.370  60.450  75.330  1.00  0.00           H  
ATOM    641  HG2 GLN A  53      59.970  58.860  76.060  1.00  0.00           H  
ATOM    642 1HE2 GLN A  53      57.000  60.860  76.590  1.00  0.00           H  
ATOM    643 2HE2 GLN A  53      57.250  60.820  78.300  1.00  0.00           H  
ATOM    644  N   LEU A  54      57.640  57.680  71.410  1.00  0.00           N  
ATOM    645  CA  LEU A  54      57.160  56.670  70.470  1.00  0.00           C  
ATOM    646  C   LEU A  54      58.280  55.920  69.790  1.00  0.00           C  
ATOM    647  O   LEU A  54      57.930  54.950  69.040  1.00  0.00           O  
ATOM    648  CB  LEU A  54      56.240  57.250  69.340  1.00  0.00           C  
ATOM    649  CG  LEU A  54      54.880  57.820  69.800  1.00  0.00           C  
ATOM    650  CD1 LEU A  54      54.420  58.690  68.640  1.00  0.00           C  
ATOM    651  CD2 LEU A  54      53.990  56.690  70.150  1.00  0.00           C  
ATOM    652  HN  LEU A  54      57.990  58.580  71.140  1.00  0.00           H  
ATOM    653  HA  LEU A  54      56.710  55.880  71.050  1.00  0.00           H  
ATOM    654  HB1 LEU A  54      55.920  56.500  68.580  1.00  0.00           H  
ATOM    655  HB2 LEU A  54      56.780  58.060  68.810  1.00  0.00           H  
ATOM    656  HG  LEU A  54      55.020  58.460  70.700  1.00  0.00           H  
ATOM    657 1HD1 LEU A  54      54.620  58.300  67.630  1.00  0.00           H  
ATOM    658 2HD1 LEU A  54      53.330  58.840  68.740  1.00  0.00           H  
ATOM    659 3HD1 LEU A  54      54.900  59.690  68.690  1.00  0.00           H  
ATOM    660 1HD2 LEU A  54      54.250  56.340  71.160  1.00  0.00           H  
ATOM    661 2HD2 LEU A  54      52.950  57.070  70.200  1.00  0.00           H  
ATOM    662 3HD2 LEU A  54      54.050  55.890  69.380  1.00  0.00           H  
ATOM    663  N   HIS A  55      59.610  56.170  70.100  1.00  0.00           N  
ATOM    664  CA  HIS A  55      60.690  55.370  69.590  1.00  0.00           C  
ATOM    665  C   HIS A  55      60.810  54.010  70.270  1.00  0.00           C  
ATOM    666  O   HIS A  55      61.530  53.760  71.230  1.00  0.00           O  
ATOM    667  CB  HIS A  55      62.030  56.210  69.680  1.00  0.00           C  
ATOM    668  CG  HIS A  55      61.870  57.570  68.950  1.00  0.00           C  
ATOM    669  CD2 HIS A  55      60.990  57.840  67.960  1.00  0.00           C  
ATOM    670  ND1 HIS A  55      62.890  58.540  68.990  1.00  0.00           N  
ATOM    671  CE1 HIS A  55      62.570  59.380  68.050  1.00  0.00           C  
ATOM    672  NE2 HIS A  55      61.480  59.020  67.400  1.00  0.00           N  
ATOM    673  HN  HIS A  55      59.790  56.960  70.680  1.00  0.00           H  
ATOM    674  HA  HIS A  55      60.490  55.050  68.580  1.00  0.00           H  
ATOM    675  HB1 HIS A  55      62.860  55.540  69.370  1.00  0.00           H  
ATOM    676  HB2 HIS A  55      62.290  56.330  70.750  1.00  0.00           H  
ATOM    677  HD2 HIS A  55      60.070  57.340  67.670  1.00  0.00           H  
ATOM    678  HE1 HIS A  55      62.980  60.360  67.800  1.00  0.00           H  
ATOM    679  HE2 HIS A  55      60.990  59.510  66.670  1.00  0.00           H  
ATOM    680  N   THR A  56      59.990  53.010  69.770  1.00  0.00           N  
ATOM    681  CA  THR A  56      59.800  51.730  70.370  1.00  0.00           C  
ATOM    682  C   THR A  56      59.850  50.790  69.230  1.00  0.00           C  
ATOM    683  O   THR A  56      59.390  51.110  68.120  1.00  0.00           O  
ATOM    684  CB  THR A  56      58.450  51.610  71.250  1.00  0.00           C  
ATOM    685  CG2 THR A  56      58.230  52.770  72.260  1.00  0.00           C  
ATOM    686  OG1 THR A  56      57.290  51.510  70.380  1.00  0.00           O  
ATOM    687  HN  THR A  56      59.300  53.100  69.070  1.00  0.00           H  
ATOM    688  HA  THR A  56      60.630  51.560  71.040  1.00  0.00           H  
ATOM    689  HB  THR A  56      58.580  50.630  71.750  1.00  0.00           H  
ATOM    690  HG1 THR A  56      56.630  51.220  71.020  1.00  0.00           H  
ATOM    691 1HG2 THR A  56      57.320  52.520  72.850  1.00  0.00           H  
ATOM    692 2HG2 THR A  56      59.160  52.720  72.860  1.00  0.00           H  
ATOM    693 3HG2 THR A  56      58.200  53.750  71.750  1.00  0.00           H  
ATOM    694  N   PRO A  57      60.350  49.550  69.380  1.00  0.00           N  
ATOM    695  CA  PRO A  57      60.190  48.510  68.310  1.00  0.00           C  
ATOM    696  C   PRO A  57      58.900  48.410  67.610  1.00  0.00           C  
ATOM    697  O   PRO A  57      58.830  48.410  66.360  1.00  0.00           O  
ATOM    698  CB  PRO A  57      60.690  47.250  68.900  1.00  0.00           C  
ATOM    699  CG  PRO A  57      61.610  47.680  70.090  1.00  0.00           C  
ATOM    700  CD  PRO A  57      60.870  48.910  70.580  1.00  0.00           C  
ATOM    701  HA  PRO A  57      60.880  48.750  67.500  1.00  0.00           H  
ATOM    702  HB1 PRO A  57      61.320  46.620  68.210  1.00  0.00           H  
ATOM    703  HB2 PRO A  57      59.860  46.680  69.360  1.00  0.00           H  
ATOM    704  HG1 PRO A  57      62.550  48.060  69.620  1.00  0.00           H  
ATOM    705  HG2 PRO A  57      61.910  46.900  70.830  1.00  0.00           H  
ATOM    706  HD1 PRO A  57      61.620  49.510  71.150  1.00  0.00           H  
ATOM    707  HD2 PRO A  57      60.020  48.630  71.250  1.00  0.00           H  
ATOM    708  N   THR A  58      57.760  48.260  68.360  1.00  0.00           N  
ATOM    709  CA  THR A  58      56.450  48.130  67.750  1.00  0.00           C  
ATOM    710  C   THR A  58      56.030  49.380  66.930  1.00  0.00           C  
ATOM    711  O   THR A  58      55.590  49.290  65.760  1.00  0.00           O  
ATOM    712  CB  THR A  58      55.320  47.960  68.760  1.00  0.00           C  
ATOM    713  CG2 THR A  58      53.940  47.490  68.200  1.00  0.00           C  
ATOM    714  OG1 THR A  58      55.830  46.910  69.690  1.00  0.00           O  
ATOM    715  HN  THR A  58      57.820  48.080  69.340  1.00  0.00           H  
ATOM    716  HA  THR A  58      56.440  47.260  67.100  1.00  0.00           H  
ATOM    717  HB  THR A  58      55.260  48.830  69.450  1.00  0.00           H  
ATOM    718  HG1 THR A  58      55.460  46.100  69.330  1.00  0.00           H  
ATOM    719 1HG2 THR A  58      54.110  46.770  67.360  1.00  0.00           H  
ATOM    720 2HG2 THR A  58      53.300  47.030  68.980  1.00  0.00           H  
ATOM    721 3HG2 THR A  58      53.280  48.290  67.820  1.00  0.00           H  
ATOM    722  N   ASN A  59      56.340  50.610  67.450  1.00  0.00           N  
ATOM    723  CA  ASN A  59      56.120  51.800  66.740  1.00  0.00           C  
ATOM    724  C   ASN A  59      56.990  52.010  65.500  1.00  0.00           C  
ATOM    725  O   ASN A  59      56.490  52.480  64.510  1.00  0.00           O  
ATOM    726  CB  ASN A  59      55.990  53.000  67.710  1.00  0.00           C  
ATOM    727  CG  ASN A  59      54.660  52.950  68.340  1.00  0.00           C  
ATOM    728  ND2 ASN A  59      54.670  52.530  69.610  1.00  0.00           N  
ATOM    729  OD1 ASN A  59      53.650  53.140  67.660  1.00  0.00           O  
ATOM    730  HN  ASN A  59      56.520  50.860  68.400  1.00  0.00           H  
ATOM    731  HA  ASN A  59      55.160  51.650  66.240  1.00  0.00           H  
ATOM    732  HB1 ASN A  59      56.160  53.980  67.220  1.00  0.00           H  
ATOM    733  HB2 ASN A  59      56.680  52.960  68.590  1.00  0.00           H  
ATOM    734 1HD2 ASN A  59      55.550  52.460  70.080  1.00  0.00           H  
ATOM    735 2HD2 ASN A  59      53.830  52.380  70.130  1.00  0.00           H  
ATOM    736  N   TRP A  60      58.340  51.610  65.570  1.00  0.00           N  
ATOM    737  CA  TRP A  60      59.230  51.600  64.470  1.00  0.00           C  
ATOM    738  C   TRP A  60      58.790  50.740  63.330  1.00  0.00           C  
ATOM    739  O   TRP A  60      58.970  51.140  62.160  1.00  0.00           O  
ATOM    740  CB  TRP A  60      60.730  51.430  64.940  1.00  0.00           C  
ATOM    741  CG  TRP A  60      61.460  52.520  65.710  1.00  0.00           C  
ATOM    742  CD1 TRP A  60      62.010  52.540  66.980  1.00  0.00           C  
ATOM    743  CD2 TRP A  60      61.650  53.830  65.200  1.00  0.00           C  
ATOM    744  CE2 TRP A  60      62.360  54.620  66.150  1.00  0.00           C  
ATOM    745  CE3 TRP A  60      61.320  54.450  63.990  1.00  0.00           C  
ATOM    746  NE1 TRP A  60      62.610  53.780  67.250  1.00  0.00           N  
ATOM    747  CZ2 TRP A  60      62.640  55.940  65.960  1.00  0.00           C  
ATOM    748  CZ3 TRP A  60      61.760  55.750  63.760  1.00  0.00           C  
ATOM    749  CH2 TRP A  60      62.280  56.610  64.730  1.00  0.00           C  
ATOM    750  HN  TRP A  60      58.620  51.180  66.420  1.00  0.00           H  
ATOM    751  HA  TRP A  60      59.220  52.590  64.020  1.00  0.00           H  
ATOM    752  HB1 TRP A  60      61.430  51.240  64.100  1.00  0.00           H  
ATOM    753  HB2 TRP A  60      60.700  50.580  65.640  1.00  0.00           H  
ATOM    754  HD1 TRP A  60      62.010  51.720  67.690  1.00  0.00           H  
ATOM    755  HE1 TRP A  60      63.350  53.970  67.850  1.00  0.00           H  
ATOM    756  HE3 TRP A  60      60.890  53.790  63.250  1.00  0.00           H  
ATOM    757  HZ2 TRP A  60      62.920  56.600  66.760  1.00  0.00           H  
ATOM    758  HZ3 TRP A  60      61.720  56.020  62.710  1.00  0.00           H  
ATOM    759  HH2 TRP A  60      62.510  57.670  64.610  1.00  0.00           H  
ATOM    760  N   LEU A  61      58.220  49.580  63.610  1.00  0.00           N  
ATOM    761  CA  LEU A  61      57.490  48.690  62.760  1.00  0.00           C  
ATOM    762  C   LEU A  61      56.270  49.340  62.080  1.00  0.00           C  
ATOM    763  O   LEU A  61      56.040  49.220  60.870  1.00  0.00           O  
ATOM    764  CB  LEU A  61      57.040  47.430  63.530  1.00  0.00           C  
ATOM    765  CG  LEU A  61      56.560  46.190  62.740  1.00  0.00           C  
ATOM    766  CD1 LEU A  61      57.500  45.600  61.730  1.00  0.00           C  
ATOM    767  CD2 LEU A  61      56.120  45.010  63.680  1.00  0.00           C  
ATOM    768  HN  LEU A  61      58.390  49.310  64.550  1.00  0.00           H  
ATOM    769  HA  LEU A  61      58.270  48.370  62.080  1.00  0.00           H  
ATOM    770  HB1 LEU A  61      56.340  47.630  64.370  1.00  0.00           H  
ATOM    771  HB2 LEU A  61      57.920  47.110  64.110  1.00  0.00           H  
ATOM    772  HG  LEU A  61      55.660  46.520  62.170  1.00  0.00           H  
ATOM    773 1HD1 LEU A  61      57.160  44.640  61.290  1.00  0.00           H  
ATOM    774 2HD1 LEU A  61      57.760  46.350  60.930  1.00  0.00           H  
ATOM    775 3HD1 LEU A  61      58.400  45.310  62.300  1.00  0.00           H  
ATOM    776 1HD2 LEU A  61      55.380  45.400  64.410  1.00  0.00           H  
ATOM    777 2HD2 LEU A  61      55.610  44.200  63.110  1.00  0.00           H  
ATOM    778 3HD2 LEU A  61      56.900  44.590  64.350  1.00  0.00           H  
ATOM    779  N   ILE A  62      55.370  50.070  62.890  1.00  0.00           N  
ATOM    780  CA  ILE A  62      54.160  50.770  62.380  1.00  0.00           C  
ATOM    781  C   ILE A  62      54.600  51.900  61.450  1.00  0.00           C  
ATOM    782  O   ILE A  62      54.040  52.150  60.400  1.00  0.00           O  
ATOM    783  CB  ILE A  62      53.180  51.170  63.470  1.00  0.00           C  
ATOM    784  CG1 ILE A  62      52.660  49.840  64.140  1.00  0.00           C  
ATOM    785  CG2 ILE A  62      51.980  52.080  63.050  1.00  0.00           C  
ATOM    786  CD  ILE A  62      52.090  50.010  65.520  1.00  0.00           C  
ATOM    787  HN  ILE A  62      55.520  50.100  63.880  1.00  0.00           H  
ATOM    788  HA  ILE A  62      53.590  50.040  61.840  1.00  0.00           H  
ATOM    789  HB  ILE A  62      53.730  51.680  64.300  1.00  0.00           H  
ATOM    790 1HG1 ILE A  62      53.470  49.090  64.130  1.00  0.00           H  
ATOM    791 2HG1 ILE A  62      51.920  49.330  63.490  1.00  0.00           H  
ATOM    792 1HG2 ILE A  62      52.170  52.950  62.380  1.00  0.00           H  
ATOM    793 2HG2 ILE A  62      51.230  51.370  62.630  1.00  0.00           H  
ATOM    794 3HG2 ILE A  62      51.470  52.550  63.920  1.00  0.00           H  
ATOM    795  HD1 ILE A  62      51.870  48.990  65.890  1.00  0.00           H  
ATOM    796  HD2 ILE A  62      52.790  50.530  66.220  1.00  0.00           H  
ATOM    797  HD3 ILE A  62      51.080  50.450  65.460  1.00  0.00           H  
ATOM    798  N   HIS A  63      55.620  52.710  61.880  1.00  0.00           N  
ATOM    799  CA  HIS A  63      56.250  53.750  61.070  1.00  0.00           C  
ATOM    800  C   HIS A  63      56.860  53.240  59.740  1.00  0.00           C  
ATOM    801  O   HIS A  63      56.610  54.000  58.750  1.00  0.00           O  
ATOM    802  CB  HIS A  63      57.320  54.310  62.000  1.00  0.00           C  
ATOM    803  CG  HIS A  63      58.250  55.330  61.470  1.00  0.00           C  
ATOM    804  CD2 HIS A  63      58.050  56.660  61.460  1.00  0.00           C  
ATOM    805  ND1 HIS A  63      59.440  55.010  60.860  1.00  0.00           N  
ATOM    806  CE1 HIS A  63      59.970  56.170  60.490  1.00  0.00           C  
ATOM    807  NE2 HIS A  63      59.120  57.210  60.820  1.00  0.00           N  
ATOM    808  HN  HIS A  63      56.020  52.520  62.770  1.00  0.00           H  
ATOM    809  HA  HIS A  63      55.410  54.350  60.760  1.00  0.00           H  
ATOM    810  HB1 HIS A  63      58.010  53.490  62.300  1.00  0.00           H  
ATOM    811  HB2 HIS A  63      56.730  54.770  62.820  1.00  0.00           H  
ATOM    812  HD2 HIS A  63      57.250  57.180  61.980  1.00  0.00           H  
ATOM    813  HE1 HIS A  63      60.910  56.230  59.920  1.00  0.00           H  
ATOM    814  HE2 HIS A  63      59.400  58.160  60.680  1.00  0.00           H  
ATOM    815  N   SER A  64      57.440  52.040  59.740  1.00  0.00           N  
ATOM    816  CA  SER A  64      57.810  51.400  58.500  1.00  0.00           C  
ATOM    817  C   SER A  64      56.630  50.990  57.680  1.00  0.00           C  
ATOM    818  O   SER A  64      56.550  51.220  56.470  1.00  0.00           O  
ATOM    819  CB  SER A  64      58.850  50.270  58.630  1.00  0.00           C  
ATOM    820  OG  SER A  64      59.180  49.650  57.420  1.00  0.00           O  
ATOM    821  HN  SER A  64      57.470  51.540  60.600  1.00  0.00           H  
ATOM    822  HA  SER A  64      58.240  52.100  57.800  1.00  0.00           H  
ATOM    823  HB1 SER A  64      58.530  49.510  59.370  1.00  0.00           H  
ATOM    824  HB2 SER A  64      59.730  50.800  59.060  1.00  0.00           H  
ATOM    825  HG1 SER A  64      58.690  48.830  57.320  1.00  0.00           H  
ATOM    826  N   MET A  65      55.570  50.410  58.330  1.00  0.00           N  
ATOM    827  CA  MET A  65      54.380  50.030  57.550  1.00  0.00           C  
ATOM    828  C   MET A  65      53.710  51.200  56.840  1.00  0.00           C  
ATOM    829  O   MET A  65      53.210  51.120  55.760  1.00  0.00           O  
ATOM    830  CB  MET A  65      53.390  49.480  58.630  1.00  0.00           C  
ATOM    831  CG  MET A  65      52.170  48.760  58.100  1.00  0.00           C  
ATOM    832  SD  MET A  65      50.950  47.960  59.340  1.00  0.00           S  
ATOM    833  CE  MET A  65      50.680  49.360  60.400  1.00  0.00           C  
ATOM    834  HN  MET A  65      55.640  50.270  59.310  1.00  0.00           H  
ATOM    835  HA  MET A  65      54.680  49.330  56.780  1.00  0.00           H  
ATOM    836  HB1 MET A  65      53.010  50.280  59.290  1.00  0.00           H  
ATOM    837  HB2 MET A  65      54.000  48.830  59.290  1.00  0.00           H  
ATOM    838  HG1 MET A  65      52.420  47.970  57.360  1.00  0.00           H  
ATOM    839  HG2 MET A  65      51.600  49.490  57.480  1.00  0.00           H  
ATOM    840  HE1 MET A  65      51.540  49.450  61.090  1.00  0.00           H  
ATOM    841  HE2 MET A  65      50.470  50.270  59.790  1.00  0.00           H  
ATOM    842  HE3 MET A  65      49.760  49.240  61.000  1.00  0.00           H  
ATOM    843  N   ALA A  66      53.720  52.310  57.550  1.00  0.00           N  
ATOM    844  CA  ALA A  66      53.180  53.570  57.100  1.00  0.00           C  
ATOM    845  C   ALA A  66      53.970  54.170  55.940  1.00  0.00           C  
ATOM    846  O   ALA A  66      53.420  54.780  55.030  1.00  0.00           O  
ATOM    847  CB  ALA A  66      53.270  54.540  58.280  1.00  0.00           C  
ATOM    848  HN  ALA A  66      54.120  52.310  58.460  1.00  0.00           H  
ATOM    849  HA  ALA A  66      52.200  53.310  56.720  1.00  0.00           H  
ATOM    850  HB1 ALA A  66      52.770  55.520  58.140  1.00  0.00           H  
ATOM    851  HB2 ALA A  66      52.840  54.040  59.170  1.00  0.00           H  
ATOM    852  HB3 ALA A  66      54.310  54.700  58.630  1.00  0.00           H  
ATOM    853  N   THR A  67      55.280  53.930  55.940  1.00  0.00           N  
ATOM    854  CA  THR A  67      56.200  54.320  54.910  1.00  0.00           C  
ATOM    855  C   THR A  67      55.940  53.540  53.660  1.00  0.00           C  
ATOM    856  O   THR A  67      55.910  54.120  52.580  1.00  0.00           O  
ATOM    857  CB  THR A  67      57.730  54.120  55.230  1.00  0.00           C  
ATOM    858  CG2 THR A  67      58.690  54.450  54.050  1.00  0.00           C  
ATOM    859  OG1 THR A  67      58.060  55.060  56.220  1.00  0.00           O  
ATOM    860  HN  THR A  67      55.530  53.290  56.660  1.00  0.00           H  
ATOM    861  HA  THR A  67      56.210  55.370  54.670  1.00  0.00           H  
ATOM    862  HB  THR A  67      58.010  53.140  55.670  1.00  0.00           H  
ATOM    863  HG1 THR A  67      57.750  54.680  57.050  1.00  0.00           H  
ATOM    864 1HG2 THR A  67      58.450  55.410  53.550  1.00  0.00           H  
ATOM    865 2HG2 THR A  67      59.760  54.440  54.370  1.00  0.00           H  
ATOM    866 3HG2 THR A  67      58.570  53.700  53.240  1.00  0.00           H  
ATOM    867  N   VAL A  68      55.780  52.230  53.760  1.00  0.00           N  
ATOM    868  CA  VAL A  68      55.260  51.420  52.610  1.00  0.00           C  
ATOM    869  C   VAL A  68      53.990  51.950  51.970  1.00  0.00           C  
ATOM    870  O   VAL A  68      53.810  52.320  50.800  1.00  0.00           O  
ATOM    871  CB  VAL A  68      55.100  49.950  52.940  1.00  0.00           C  
ATOM    872  CG1 VAL A  68      54.280  49.190  51.880  1.00  0.00           C  
ATOM    873  CG2 VAL A  68      56.440  49.340  53.240  1.00  0.00           C  
ATOM    874  HN  VAL A  68      55.870  51.780  54.630  1.00  0.00           H  
ATOM    875  HA  VAL A  68      56.070  51.440  51.890  1.00  0.00           H  
ATOM    876  HB  VAL A  68      54.490  50.010  53.860  1.00  0.00           H  
ATOM    877 1HG1 VAL A  68      54.070  48.170  52.240  1.00  0.00           H  
ATOM    878 2HG1 VAL A  68      53.300  49.650  51.630  1.00  0.00           H  
ATOM    879 3HG1 VAL A  68      54.810  49.130  50.900  1.00  0.00           H  
ATOM    880 1HG2 VAL A  68      57.190  49.460  52.430  1.00  0.00           H  
ATOM    881 2HG2 VAL A  68      56.880  49.820  54.140  1.00  0.00           H  
ATOM    882 3HG2 VAL A  68      56.320  48.280  53.490  1.00  0.00           H  
ATOM    883  N   ASP A  69      52.890  52.040  52.760  1.00  0.00           N  
ATOM    884  CA  ASP A  69      51.590  52.540  52.440  1.00  0.00           C  
ATOM    885  C   ASP A  69      51.520  53.990  51.950  1.00  0.00           C  
ATOM    886  O   ASP A  69      50.750  54.400  51.060  1.00  0.00           O  
ATOM    887  CB  ASP A  69      50.540  52.340  53.550  1.00  0.00           C  
ATOM    888  CG  ASP A  69      50.170  50.920  53.860  1.00  0.00           C  
ATOM    889  OD1 ASP A  69      50.310  50.070  52.970  1.00  0.00           O  
ATOM    890  OD2 ASP A  69      49.540  50.690  55.000  1.00  0.00           O1-
ATOM    891  HN  ASP A  69      53.030  51.750  53.710  1.00  0.00           H  
ATOM    892  HA  ASP A  69      51.190  51.970  51.600  1.00  0.00           H  
ATOM    893  HB1 ASP A  69      49.650  52.910  53.210  1.00  0.00           H  
ATOM    894  HB2 ASP A  69      50.930  52.750  54.510  1.00  0.00           H  
ATOM    895  N   PHE A  70      52.350  54.930  52.490  1.00  0.00           N  
ATOM    896  CA  PHE A  70      52.650  56.270  52.030  1.00  0.00           C  
ATOM    897  C   PHE A  70      53.290  56.330  50.660  1.00  0.00           C  
ATOM    898  O   PHE A  70      52.840  57.000  49.700  1.00  0.00           O  
ATOM    899  CB  PHE A  70      53.530  57.010  53.010  1.00  0.00           C  
ATOM    900  CG  PHE A  70      54.280  58.250  52.580  1.00  0.00           C  
ATOM    901  CD1 PHE A  70      53.620  59.450  52.450  1.00  0.00           C  
ATOM    902  CD2 PHE A  70      55.600  58.160  52.280  1.00  0.00           C  
ATOM    903  CE1 PHE A  70      54.340  60.640  52.240  1.00  0.00           C  
ATOM    904  CE2 PHE A  70      56.340  59.330  52.000  1.00  0.00           C  
ATOM    905  CZ  PHE A  70      55.750  60.530  51.950  1.00  0.00           C  
ATOM    906  HN  PHE A  70      52.720  54.680  53.380  1.00  0.00           H  
ATOM    907  HA  PHE A  70      51.690  56.760  51.980  1.00  0.00           H  
ATOM    908  HB1 PHE A  70      54.310  56.280  53.320  1.00  0.00           H  
ATOM    909  HB2 PHE A  70      52.990  57.250  53.950  1.00  0.00           H  
ATOM    910  HD1 PHE A  70      52.600  59.530  52.770  1.00  0.00           H  
ATOM    911  HD2 PHE A  70      56.110  57.200  52.180  1.00  0.00           H  
ATOM    912  HE1 PHE A  70      53.810  61.580  52.310  1.00  0.00           H  
ATOM    913  HE2 PHE A  70      57.410  59.300  52.000  1.00  0.00           H  
ATOM    914  HZ  PHE A  70      56.260  61.480  51.830  1.00  0.00           H  
ATOM    915  N   LEU A  71      54.300  55.560  50.440  1.00  0.00           N  
ATOM    916  CA  LEU A  71      54.860  55.310  49.110  1.00  0.00           C  
ATOM    917  C   LEU A  71      53.990  54.690  48.110  1.00  0.00           C  
ATOM    918  O   LEU A  71      54.080  54.980  46.910  1.00  0.00           O  
ATOM    919  CB  LEU A  71      56.170  54.440  49.180  1.00  0.00           C  
ATOM    920  CG  LEU A  71      57.390  55.100  49.840  1.00  0.00           C  
ATOM    921  CD1 LEU A  71      58.660  54.220  49.420  1.00  0.00           C  
ATOM    922  CD2 LEU A  71      57.670  56.460  49.340  1.00  0.00           C  
ATOM    923  HN  LEU A  71      54.630  54.920  51.130  1.00  0.00           H  
ATOM    924  HA  LEU A  71      55.150  56.290  48.740  1.00  0.00           H  
ATOM    925  HB1 LEU A  71      56.530  54.300  48.130  1.00  0.00           H  
ATOM    926  HB2 LEU A  71      55.890  53.470  49.630  1.00  0.00           H  
ATOM    927  HG  LEU A  71      57.340  55.130  50.950  1.00  0.00           H  
ATOM    928 1HD1 LEU A  71      58.550  53.110  49.340  1.00  0.00           H  
ATOM    929 2HD1 LEU A  71      59.000  54.520  48.410  1.00  0.00           H  
ATOM    930 3HD1 LEU A  71      59.490  54.380  50.140  1.00  0.00           H  
ATOM    931 1HD2 LEU A  71      57.690  56.560  48.230  1.00  0.00           H  
ATOM    932 2HD2 LEU A  71      56.830  57.120  49.620  1.00  0.00           H  
ATOM    933 3HD2 LEU A  71      58.560  56.930  49.830  1.00  0.00           H  
ATOM    934  N   LEU A  72      53.040  53.810  48.520  1.00  0.00           N  
ATOM    935  CA  LEU A  72      51.970  53.270  47.770  1.00  0.00           C  
ATOM    936  C   LEU A  72      50.980  54.350  47.260  1.00  0.00           C  
ATOM    937  O   LEU A  72      50.530  54.420  46.110  1.00  0.00           O  
ATOM    938  CB  LEU A  72      51.310  52.060  48.470  1.00  0.00           C  
ATOM    939  CG  LEU A  72      50.240  51.280  47.700  1.00  0.00           C  
ATOM    940  CD1 LEU A  72      50.930  50.350  46.690  1.00  0.00           C  
ATOM    941  CD2 LEU A  72      49.310  50.530  48.590  1.00  0.00           C  
ATOM    942  HN  LEU A  72      53.010  53.580  49.500  1.00  0.00           H  
ATOM    943  HA  LEU A  72      52.320  52.910  46.810  1.00  0.00           H  
ATOM    944  HB1 LEU A  72      50.820  52.410  49.400  1.00  0.00           H  
ATOM    945  HB2 LEU A  72      52.210  51.490  48.780  1.00  0.00           H  
ATOM    946  HG  LEU A  72      49.600  52.050  47.210  1.00  0.00           H  
ATOM    947 1HD1 LEU A  72      51.680  50.780  46.010  1.00  0.00           H  
ATOM    948 2HD1 LEU A  72      51.290  49.490  47.300  1.00  0.00           H  
ATOM    949 3HD1 LEU A  72      50.120  49.860  46.100  1.00  0.00           H  
ATOM    950 1HD2 LEU A  72      48.650  49.770  48.100  1.00  0.00           H  
ATOM    951 2HD2 LEU A  72      49.720  49.800  49.340  1.00  0.00           H  
ATOM    952 3HD2 LEU A  72      48.650  51.260  49.110  1.00  0.00           H  
ATOM    953  N   GLY A  73      50.760  55.400  48.080  1.00  0.00           N  
ATOM    954  CA  GLY A  73      50.060  56.620  47.800  1.00  0.00           C  
ATOM    955  C   GLY A  73      50.820  57.580  46.910  1.00  0.00           C  
ATOM    956  O   GLY A  73      50.250  58.430  46.200  1.00  0.00           O  
ATOM    957  HN  GLY A  73      51.140  55.390  49.000  1.00  0.00           H  
ATOM    958  HA1 GLY A  73      49.140  56.310  47.320  1.00  0.00           H  
ATOM    959  HA2 GLY A  73      50.030  57.180  48.720  1.00  0.00           H  
ATOM    960  N   CYS A  74      52.130  57.430  46.870  1.00  0.00           N  
ATOM    961  CA  CYS A  74      52.970  58.300  45.960  1.00  0.00           C  
ATOM    962  C   CYS A  74      53.260  57.710  44.630  1.00  0.00           C  
ATOM    963  O   CYS A  74      53.210  58.380  43.600  1.00  0.00           O  
ATOM    964  CB  CYS A  74      54.330  58.660  46.660  1.00  0.00           C  
ATOM    965  SG  CYS A  74      54.220  59.330  48.350  1.00  0.00           S  
ATOM    966  HN  CYS A  74      52.430  56.870  47.640  1.00  0.00           H  
ATOM    967  HA  CYS A  74      52.550  59.280  45.750  1.00  0.00           H  
ATOM    968  HB1 CYS A  74      54.890  59.430  46.090  1.00  0.00           H  
ATOM    969  HB2 CYS A  74      54.910  57.730  46.800  1.00  0.00           H  
ATOM    970  HG1 CYS A  74      54.130  58.140  48.920  1.00  0.00           H  
ATOM    971  N   LEU A  75      53.740  56.460  44.610  1.00  0.00           N  
ATOM    972  CA  LEU A  75      54.290  55.770  43.470  1.00  0.00           C  
ATOM    973  C   LEU A  75      53.320  54.820  42.830  1.00  0.00           C  
ATOM    974  O   LEU A  75      53.600  54.350  41.720  1.00  0.00           O  
ATOM    975  CB  LEU A  75      55.590  55.030  43.810  1.00  0.00           C  
ATOM    976  CG  LEU A  75      56.680  55.940  44.380  1.00  0.00           C  
ATOM    977  CD1 LEU A  75      58.000  55.160  44.510  1.00  0.00           C  
ATOM    978  CD2 LEU A  75      56.820  57.320  43.740  1.00  0.00           C  
ATOM    979  HN  LEU A  75      53.740  55.880  45.410  1.00  0.00           H  
ATOM    980  HA  LEU A  75      54.460  56.480  42.660  1.00  0.00           H  
ATOM    981  HB1 LEU A  75      55.870  54.550  42.840  1.00  0.00           H  
ATOM    982  HB2 LEU A  75      55.310  54.180  44.470  1.00  0.00           H  
ATOM    983  HG  LEU A  75      56.360  56.140  45.430  1.00  0.00           H  
ATOM    984 1HD1 LEU A  75      58.300  54.860  43.490  1.00  0.00           H  
ATOM    985 2HD1 LEU A  75      58.750  55.830  44.970  1.00  0.00           H  
ATOM    986 3HD1 LEU A  75      57.940  54.200  45.070  1.00  0.00           H  
ATOM    987 1HD2 LEU A  75      57.260  57.280  42.710  1.00  0.00           H  
ATOM    988 2HD2 LEU A  75      55.950  58.000  43.790  1.00  0.00           H  
ATOM    989 3HD2 LEU A  75      57.630  57.870  44.250  1.00  0.00           H  
ATOM    990  N   VAL A  76      52.150  54.410  43.420  1.00  0.00           N  
ATOM    991  CA  VAL A  76      51.350  53.390  42.680  1.00  0.00           C  
ATOM    992  C   VAL A  76      50.050  54.140  42.360  1.00  0.00           C  
ATOM    993  O   VAL A  76      49.850  54.540  41.240  1.00  0.00           O  
ATOM    994  CB  VAL A  76      51.210  52.070  43.480  1.00  0.00           C  
ATOM    995  CG1 VAL A  76      50.160  51.240  42.720  1.00  0.00           C  
ATOM    996  CG2 VAL A  76      52.570  51.350  43.540  1.00  0.00           C  
ATOM    997  HN  VAL A  76      51.840  54.680  44.320  1.00  0.00           H  
ATOM    998  HA  VAL A  76      51.800  53.110  41.740  1.00  0.00           H  
ATOM    999  HB  VAL A  76      50.880  52.400  44.490  1.00  0.00           H  
ATOM   1000 1HG1 VAL A  76      50.090  50.270  43.260  1.00  0.00           H  
ATOM   1001 2HG1 VAL A  76      49.190  51.780  42.710  1.00  0.00           H  
ATOM   1002 3HG1 VAL A  76      50.410  50.950  41.680  1.00  0.00           H  
ATOM   1003 1HG2 VAL A  76      52.850  51.200  42.470  1.00  0.00           H  
ATOM   1004 2HG2 VAL A  76      53.250  51.930  44.200  1.00  0.00           H  
ATOM   1005 3HG2 VAL A  76      52.290  50.430  44.080  1.00  0.00           H  
ATOM   1006  N   MET A  77      49.150  54.480  43.360  1.00  0.00           N  
ATOM   1007  CA  MET A  77      47.780  54.970  43.150  1.00  0.00           C  
ATOM   1008  C   MET A  77      47.500  56.190  42.200  1.00  0.00           C  
ATOM   1009  O   MET A  77      46.460  56.090  41.590  1.00  0.00           O  
ATOM   1010  CB  MET A  77      47.170  55.340  44.520  1.00  0.00           C  
ATOM   1011  CG  MET A  77      47.190  54.140  45.560  1.00  0.00           C  
ATOM   1012  SD  MET A  77      46.240  54.310  47.090  1.00  0.00           S  
ATOM   1013  CE  MET A  77      46.940  53.060  48.080  1.00  0.00           C  
ATOM   1014  HN  MET A  77      49.390  54.440  44.320  1.00  0.00           H  
ATOM   1015  HA  MET A  77      47.130  54.180  42.830  1.00  0.00           H  
ATOM   1016  HB1 MET A  77      46.100  55.580  44.300  1.00  0.00           H  
ATOM   1017  HB2 MET A  77      47.690  56.210  44.970  1.00  0.00           H  
ATOM   1018  HG1 MET A  77      48.250  54.070  45.900  1.00  0.00           H  
ATOM   1019  HG2 MET A  77      46.990  53.220  44.960  1.00  0.00           H  
ATOM   1020  HE1 MET A  77      46.430  52.990  49.070  1.00  0.00           H  
ATOM   1021  HE2 MET A  77      46.940  52.060  47.590  1.00  0.00           H  
ATOM   1022  HE3 MET A  77      47.990  53.380  48.210  1.00  0.00           H  
ATOM   1023  N   PRO A  78      48.190  57.320  41.970  1.00  0.00           N  
ATOM   1024  CA  PRO A  78      47.710  58.410  41.100  1.00  0.00           C  
ATOM   1025  C   PRO A  78      47.770  57.970  39.640  1.00  0.00           C  
ATOM   1026  O   PRO A  78      47.030  58.510  38.840  1.00  0.00           O  
ATOM   1027  CB  PRO A  78      48.620  59.630  41.470  1.00  0.00           C  
ATOM   1028  CG  PRO A  78      49.790  58.990  42.200  1.00  0.00           C  
ATOM   1029  CD  PRO A  78      49.220  57.750  42.930  1.00  0.00           C  
ATOM   1030  HA  PRO A  78      46.700  58.750  41.220  1.00  0.00           H  
ATOM   1031  HB1 PRO A  78      48.100  60.310  42.180  1.00  0.00           H  
ATOM   1032  HB2 PRO A  78      48.960  60.240  40.610  1.00  0.00           H  
ATOM   1033  HG1 PRO A  78      50.200  59.760  42.900  1.00  0.00           H  
ATOM   1034  HG2 PRO A  78      50.600  58.740  41.490  1.00  0.00           H  
ATOM   1035  HD1 PRO A  78      48.790  57.990  43.920  1.00  0.00           H  
ATOM   1036  HD2 PRO A  78      49.960  56.920  43.000  1.00  0.00           H  
ATOM   1037  N   TYR A  79      48.720  57.080  39.310  1.00  0.00           N  
ATOM   1038  CA  TYR A  79      49.010  56.670  37.920  1.00  0.00           C  
ATOM   1039  C   TYR A  79      48.030  55.590  37.560  1.00  0.00           C  
ATOM   1040  O   TYR A  79      47.400  55.480  36.460  1.00  0.00           O  
ATOM   1041  CB  TYR A  79      50.470  56.190  37.870  1.00  0.00           C  
ATOM   1042  CG  TYR A  79      51.360  57.260  38.390  1.00  0.00           C  
ATOM   1043  CD1 TYR A  79      51.980  57.120  39.630  1.00  0.00           C  
ATOM   1044  CD2 TYR A  79      51.510  58.550  37.690  1.00  0.00           C  
ATOM   1045  CE1 TYR A  79      52.680  58.220  40.190  1.00  0.00           C  
ATOM   1046  CE2 TYR A  79      52.240  59.570  38.290  1.00  0.00           C  
ATOM   1047  CZ  TYR A  79      52.760  59.360  39.520  1.00  0.00           C  
ATOM   1048  OH  TYR A  79      53.460  60.480  39.990  1.00  0.00           O  
ATOM   1049  HN  TYR A  79      49.360  56.850  40.030  1.00  0.00           H  
ATOM   1050  HA  TYR A  79      48.810  57.430  37.180  1.00  0.00           H  
ATOM   1051  HB1 TYR A  79      50.820  56.050  36.830  1.00  0.00           H  
ATOM   1052  HB2 TYR A  79      50.770  55.280  38.440  1.00  0.00           H  
ATOM   1053  HD1 TYR A  79      51.730  56.270  40.240  1.00  0.00           H  
ATOM   1054  HD2 TYR A  79      51.230  58.570  36.650  1.00  0.00           H  
ATOM   1055  HE1 TYR A  79      52.890  58.240  41.250  1.00  0.00           H  
ATOM   1056  HE2 TYR A  79      52.380  60.490  37.740  1.00  0.00           H  
ATOM   1057  HH  TYR A  79      53.730  60.280  40.890  1.00  0.00           H  
ATOM   1058  N   SER A  80      47.710  54.830  38.600  1.00  0.00           N  
ATOM   1059  CA  SER A  80      46.600  53.880  38.610  1.00  0.00           C  
ATOM   1060  C   SER A  80      45.150  54.530  38.440  1.00  0.00           C  
ATOM   1061  O   SER A  80      44.410  54.030  37.630  1.00  0.00           O  
ATOM   1062  CB  SER A  80      46.530  53.010  39.900  1.00  0.00           C  
ATOM   1063  OG  SER A  80      47.750  52.370  40.270  1.00  0.00           O  
ATOM   1064  HN  SER A  80      48.210  55.040  39.420  1.00  0.00           H  
ATOM   1065  HA  SER A  80      46.660  53.210  37.770  1.00  0.00           H  
ATOM   1066  HB1 SER A  80      45.710  52.270  39.860  1.00  0.00           H  
ATOM   1067  HB2 SER A  80      46.200  53.750  40.670  1.00  0.00           H  
ATOM   1068  HG1 SER A  80      47.660  51.920  41.120  1.00  0.00           H  
ATOM   1069  N   MET A  81      44.880  55.690  39.040  1.00  0.00           N  
ATOM   1070  CA  MET A  81      43.800  56.610  38.770  1.00  0.00           C  
ATOM   1071  C   MET A  81      43.640  57.100  37.340  1.00  0.00           C  
ATOM   1072  O   MET A  81      42.600  56.950  36.750  1.00  0.00           O  
ATOM   1073  CB  MET A  81      43.790  57.840  39.740  1.00  0.00           C  
ATOM   1074  CG  MET A  81      42.830  59.030  39.360  1.00  0.00           C  
ATOM   1075  SD  MET A  81      42.690  60.210  40.670  1.00  0.00           S  
ATOM   1076  CE  MET A  81      44.160  61.010  40.210  1.00  0.00           C  
ATOM   1077  HN  MET A  81      45.520  56.020  39.730  1.00  0.00           H  
ATOM   1078  HA  MET A  81      42.880  56.080  39.010  1.00  0.00           H  
ATOM   1079  HB1 MET A  81      44.780  58.330  39.680  1.00  0.00           H  
ATOM   1080  HB2 MET A  81      43.590  57.410  40.740  1.00  0.00           H  
ATOM   1081  HG1 MET A  81      41.840  58.550  39.190  1.00  0.00           H  
ATOM   1082  HG2 MET A  81      43.030  59.480  38.360  1.00  0.00           H  
ATOM   1083  HE1 MET A  81      44.510  61.710  40.990  1.00  0.00           H  
ATOM   1084  HE2 MET A  81      45.060  60.370  40.020  1.00  0.00           H  
ATOM   1085  HE3 MET A  81      44.000  61.720  39.380  1.00  0.00           H  
ATOM   1086  N   VAL A  82      44.680  57.700  36.740  1.00  0.00           N  
ATOM   1087  CA  VAL A  82      44.760  57.980  35.310  1.00  0.00           C  
ATOM   1088  C   VAL A  82      44.400  56.760  34.380  1.00  0.00           C  
ATOM   1089  O   VAL A  82      43.570  56.740  33.460  1.00  0.00           O  
ATOM   1090  CB  VAL A  82      46.160  58.560  34.780  1.00  0.00           C  
ATOM   1091  CG1 VAL A  82      46.220  58.620  33.300  1.00  0.00           C  
ATOM   1092  CG2 VAL A  82      46.370  59.990  35.330  1.00  0.00           C  
ATOM   1093  HN  VAL A  82      45.490  57.880  37.270  1.00  0.00           H  
ATOM   1094  HA  VAL A  82      43.990  58.720  35.150  1.00  0.00           H  
ATOM   1095  HB  VAL A  82      47.010  57.900  35.050  1.00  0.00           H  
ATOM   1096 1HG1 VAL A  82      45.210  58.830  32.880  1.00  0.00           H  
ATOM   1097 2HG1 VAL A  82      46.870  59.430  32.880  1.00  0.00           H  
ATOM   1098 3HG1 VAL A  82      46.500  57.630  32.890  1.00  0.00           H  
ATOM   1099 1HG2 VAL A  82      45.520  60.600  34.970  1.00  0.00           H  
ATOM   1100 2HG2 VAL A  82      46.390  59.980  36.440  1.00  0.00           H  
ATOM   1101 3HG2 VAL A  82      47.250  60.410  34.780  1.00  0.00           H  
ATOM   1102  N   ARG A  83      45.090  55.620  34.700  1.00  0.00           N  
ATOM   1103  CA  ARG A  83      44.830  54.400  34.070  1.00  0.00           C  
ATOM   1104  C   ARG A  83      43.390  53.920  34.060  1.00  0.00           C  
ATOM   1105  O   ARG A  83      42.910  53.510  33.010  1.00  0.00           O  
ATOM   1106  CB  ARG A  83      45.780  53.340  34.620  1.00  0.00           C  
ATOM   1107  CG  ARG A  83      45.840  51.930  33.980  1.00  0.00           C  
ATOM   1108  CD  ARG A  83      46.760  51.020  34.740  1.00  0.00           C  
ATOM   1109  NE  ARG A  83      46.090  50.690  36.020  1.00  0.00           N  
ATOM   1110  CZ  ARG A  83      46.620  49.820  36.890  1.00  0.00           C  
ATOM   1111  NH1 ARG A  83      47.880  49.510  36.770  1.00  0.00           N1+
ATOM   1112  NH2 ARG A  83      46.010  49.460  38.030  1.00  0.00           N  
ATOM   1113  HN  ARG A  83      45.760  55.570  35.440  1.00  0.00           H  
ATOM   1114  HA  ARG A  83      45.110  54.590  33.040  1.00  0.00           H  
ATOM   1115  HB1 ARG A  83      45.610  53.120  35.690  1.00  0.00           H  
ATOM   1116  HB2 ARG A  83      46.820  53.760  34.630  1.00  0.00           H  
ATOM   1117  HG1 ARG A  83      46.370  52.120  33.010  1.00  0.00           H  
ATOM   1118  HG2 ARG A  83      44.820  51.530  33.800  1.00  0.00           H  
ATOM   1119  HD1 ARG A  83      47.720  51.570  34.860  1.00  0.00           H  
ATOM   1120  HD2 ARG A  83      46.950  50.130  34.100  1.00  0.00           H  
ATOM   1121  HE  ARG A  83      45.180  51.010  36.270  1.00  0.00           H  
ATOM   1122 1HH1 ARG A  83      48.440  49.790  35.990  1.00  0.00           H  
ATOM   1123 2HH1 ARG A  83      48.450  49.000  37.410  1.00  0.00           H  
ATOM   1124 1HH2 ARG A  83      45.130  49.890  38.270  1.00  0.00           H  
ATOM   1125 2HH2 ARG A  83      46.480  48.940  38.740  1.00  0.00           H  
ATOM   1126  N   SER A  84      42.730  53.900  35.270  1.00  0.00           N  
ATOM   1127  CA  SER A  84      41.270  53.630  35.440  1.00  0.00           C  
ATOM   1128  C   SER A  84      40.430  54.700  34.710  1.00  0.00           C  
ATOM   1129  O   SER A  84      39.320  54.450  34.290  1.00  0.00           O  
ATOM   1130  CB  SER A  84      40.890  53.730  36.900  1.00  0.00           C  
ATOM   1131  OG  SER A  84      41.240  52.540  37.530  1.00  0.00           O  
ATOM   1132  HN  SER A  84      43.300  54.050  36.070  1.00  0.00           H  
ATOM   1133  HA  SER A  84      40.900  52.680  35.110  1.00  0.00           H  
ATOM   1134  HB1 SER A  84      39.790  53.820  37.020  1.00  0.00           H  
ATOM   1135  HB2 SER A  84      41.310  54.630  37.390  1.00  0.00           H  
ATOM   1136  HG1 SER A  84      40.740  51.810  37.130  1.00  0.00           H  
ATOM   1137  N   ALA A  85      40.840  56.000  34.670  1.00  0.00           N  
ATOM   1138  CA  ALA A  85      39.940  57.070  34.210  1.00  0.00           C  
ATOM   1139  C   ALA A  85      40.040  57.320  32.740  1.00  0.00           C  
ATOM   1140  O   ALA A  85      39.080  57.760  32.150  1.00  0.00           O  
ATOM   1141  CB  ALA A  85      40.200  58.340  35.020  1.00  0.00           C  
ATOM   1142  HN  ALA A  85      41.690  56.230  35.150  1.00  0.00           H  
ATOM   1143  HA  ALA A  85      38.900  56.880  34.410  1.00  0.00           H  
ATOM   1144  HB1 ALA A  85      40.010  58.060  36.090  1.00  0.00           H  
ATOM   1145  HB2 ALA A  85      41.260  58.660  34.980  1.00  0.00           H  
ATOM   1146  HB3 ALA A  85      39.450  59.060  34.650  1.00  0.00           H  
ATOM   1147  N   GLU A  86      41.190  57.230  32.120  1.00  0.00           N  
ATOM   1148  CA  GLU A  86      41.300  57.440  30.680  1.00  0.00           C  
ATOM   1149  C   GLU A  86      41.040  56.160  29.890  1.00  0.00           C  
ATOM   1150  O   GLU A  86      40.790  56.230  28.700  1.00  0.00           O  
ATOM   1151  CB  GLU A  86      42.730  57.830  30.460  1.00  0.00           C  
ATOM   1152  CG  GLU A  86      42.970  59.350  30.740  1.00  0.00           C  
ATOM   1153  CD  GLU A  86      42.380  60.290  29.680  1.00  0.00           C  
ATOM   1154  OE1 GLU A  86      41.170  60.680  29.750  1.00  0.00           O  
ATOM   1155  OE2 GLU A  86      43.130  60.660  28.690  1.00  0.00           O1-
ATOM   1156  HN  GLU A  86      42.010  57.020  32.640  1.00  0.00           H  
ATOM   1157  HA  GLU A  86      40.670  58.260  30.320  1.00  0.00           H  
ATOM   1158  HB1 GLU A  86      43.070  57.590  29.430  1.00  0.00           H  
ATOM   1159  HB2 GLU A  86      43.400  57.250  31.120  1.00  0.00           H  
ATOM   1160  HG1 GLU A  86      44.040  59.610  30.810  1.00  0.00           H  
ATOM   1161  HG2 GLU A  86      42.640  59.690  31.750  1.00  0.00           H  
ATOM   1162  N   HIS A  87      41.220  54.980  30.500  1.00  0.00           N  
ATOM   1163  CA  HIS A  87      41.270  53.660  29.920  1.00  0.00           C  
ATOM   1164  C   HIS A  87      42.600  53.400  29.240  1.00  0.00           C  
ATOM   1165  O   HIS A  87      42.620  52.600  28.310  1.00  0.00           O  
ATOM   1166  CB  HIS A  87      40.210  53.230  28.870  1.00  0.00           C  
ATOM   1167  CG  HIS A  87      38.780  53.270  29.610  1.00  0.00           C  
ATOM   1168  CD2 HIS A  87      38.490  53.240  30.950  1.00  0.00           C  
ATOM   1169  ND1 HIS A  87      37.660  53.360  28.870  1.00  0.00           N  
ATOM   1170  CE1 HIS A  87      36.690  53.570  29.760  1.00  0.00           C  
ATOM   1171  NE2 HIS A  87      37.150  53.440  31.020  1.00  0.00           N  
ATOM   1172  HN  HIS A  87      41.320  55.170  31.480  1.00  0.00           H  
ATOM   1173  HA  HIS A  87      41.280  53.060  30.820  1.00  0.00           H  
ATOM   1174  HB1 HIS A  87      40.320  52.150  28.620  1.00  0.00           H  
ATOM   1175  HB2 HIS A  87      40.320  53.780  27.910  1.00  0.00           H  
ATOM   1176  HD2 HIS A  87      39.220  53.090  31.720  1.00  0.00           H  
ATOM   1177  HE1 HIS A  87      35.610  53.730  29.610  1.00  0.00           H  
ATOM   1178  HE2 HIS A  87      36.690  53.780  31.840  1.00  0.00           H  
ATOM   1179  N   CYS A  88      43.650  54.140  29.620  1.00  0.00           N  
ATOM   1180  CA  CYS A  88      44.840  54.310  28.780  1.00  0.00           C  
ATOM   1181  C   CYS A  88      45.930  54.770  29.710  1.00  0.00           C  
ATOM   1182  O   CYS A  88      45.680  55.120  30.870  1.00  0.00           O  
ATOM   1183  CB  CYS A  88      44.620  55.340  27.670  1.00  0.00           C  
ATOM   1184  SG  CYS A  88      45.870  55.270  26.410  1.00  0.00           S  
ATOM   1185  HN  CYS A  88      43.570  54.670  30.470  1.00  0.00           H  
ATOM   1186  HA  CYS A  88      45.100  53.300  28.460  1.00  0.00           H  
ATOM   1187  HB1 CYS A  88      44.490  56.250  28.290  1.00  0.00           H  
ATOM   1188  HB2 CYS A  88      43.580  55.240  27.270  1.00  0.00           H  
ATOM   1189  HG1 CYS A  88      45.230  56.000  25.510  1.00  0.00           H  
ATOM   1190  N   TRP A  89      47.200  54.730  29.240  1.00  0.00           N  
ATOM   1191  CA  TRP A  89      48.360  55.110  30.000  1.00  0.00           C  
ATOM   1192  C   TRP A  89      49.220  55.940  29.070  1.00  0.00           C  
ATOM   1193  O   TRP A  89      49.210  55.720  27.840  1.00  0.00           O  
ATOM   1194  CB  TRP A  89      49.050  53.750  30.250  1.00  0.00           C  
ATOM   1195  CG  TRP A  89      50.360  53.870  31.020  1.00  0.00           C  
ATOM   1196  CD1 TRP A  89      51.650  53.760  30.490  1.00  0.00           C  
ATOM   1197  CD2 TRP A  89      50.520  53.940  32.490  1.00  0.00           C  
ATOM   1198  CE2 TRP A  89      51.850  53.770  32.780  1.00  0.00           C  
ATOM   1199  CE3 TRP A  89      49.590  53.850  33.470  1.00  0.00           C  
ATOM   1200  NE1 TRP A  89      52.540  53.770  31.570  1.00  0.00           N  
ATOM   1201  CZ2 TRP A  89      52.360  53.580  34.040  1.00  0.00           C  
ATOM   1202  CZ3 TRP A  89      50.000  53.650  34.710  1.00  0.00           C  
ATOM   1203  CH2 TRP A  89      51.350  53.540  35.050  1.00  0.00           C  
ATOM   1204  HN  TRP A  89      47.360  54.560  28.270  1.00  0.00           H  
ATOM   1205  HA  TRP A  89      48.160  55.650  30.910  1.00  0.00           H  
ATOM   1206  HB1 TRP A  89      49.250  53.200  29.320  1.00  0.00           H  
ATOM   1207  HB2 TRP A  89      48.390  53.080  30.860  1.00  0.00           H  
ATOM   1208  HD1 TRP A  89      51.880  53.560  29.450  1.00  0.00           H  
ATOM   1209  HE1 TRP A  89      53.430  53.420  31.400  1.00  0.00           H  
ATOM   1210  HE3 TRP A  89      48.530  53.830  33.250  1.00  0.00           H  
ATOM   1211  HZ2 TRP A  89      53.370  53.450  34.360  1.00  0.00           H  
ATOM   1212  HZ3 TRP A  89      49.330  53.550  35.550  1.00  0.00           H  
ATOM   1213  HH2 TRP A  89      51.600  53.440  36.090  1.00  0.00           H  
ATOM   1214  N   TYR A  90      49.990  56.910  29.610  1.00  0.00           N  
ATOM   1215  CA  TYR A  90      50.730  57.780  28.670  1.00  0.00           C  
ATOM   1216  C   TYR A  90      52.210  57.810  29.010  1.00  0.00           C  
ATOM   1217  O   TYR A  90      52.940  58.640  28.440  1.00  0.00           O  
ATOM   1218  CB  TYR A  90      50.180  59.250  28.700  1.00  0.00           C  
ATOM   1219  CG  TYR A  90      48.680  59.180  28.310  1.00  0.00           C  
ATOM   1220  CD1 TYR A  90      47.680  59.670  29.170  1.00  0.00           C  
ATOM   1221  CD2 TYR A  90      48.360  58.750  27.080  1.00  0.00           C  
ATOM   1222  CE1 TYR A  90      46.330  59.700  28.830  1.00  0.00           C  
ATOM   1223  CE2 TYR A  90      46.960  58.720  26.730  1.00  0.00           C  
ATOM   1224  CZ  TYR A  90      45.990  59.220  27.560  1.00  0.00           C  
ATOM   1225  OH  TYR A  90      44.730  59.240  27.130  1.00  0.00           O  
ATOM   1226  HN  TYR A  90      50.000  57.160  30.580  1.00  0.00           H  
ATOM   1227  HA  TYR A  90      50.750  57.480  27.640  1.00  0.00           H  
ATOM   1228  HB1 TYR A  90      50.610  60.010  28.000  1.00  0.00           H  
ATOM   1229  HB2 TYR A  90      50.340  59.600  29.740  1.00  0.00           H  
ATOM   1230  HD1 TYR A  90      48.020  60.150  30.080  1.00  0.00           H  
ATOM   1231  HD2 TYR A  90      49.100  58.400  26.380  1.00  0.00           H  
ATOM   1232  HE1 TYR A  90      45.560  60.050  29.500  1.00  0.00           H  
ATOM   1233  HE2 TYR A  90      46.630  58.360  25.760  1.00  0.00           H  
ATOM   1234  HH  TYR A  90      44.220  59.730  27.790  1.00  0.00           H  
ATOM   1235  N   PHE A  91      52.600  56.940  29.930  1.00  0.00           N  
ATOM   1236  CA  PHE A  91      53.800  57.130  30.680  1.00  0.00           C  
ATOM   1237  C   PHE A  91      54.890  56.160  30.250  1.00  0.00           C  
ATOM   1238  O   PHE A  91      55.900  56.190  30.960  1.00  0.00           O  
ATOM   1239  CB  PHE A  91      53.480  57.080  32.220  1.00  0.00           C  
ATOM   1240  CG  PHE A  91      52.280  57.950  32.780  1.00  0.00           C  
ATOM   1241  CD1 PHE A  91      51.370  57.350  33.610  1.00  0.00           C  
ATOM   1242  CD2 PHE A  91      52.070  59.110  32.080  1.00  0.00           C  
ATOM   1243  CE1 PHE A  91      50.220  58.100  33.910  1.00  0.00           C  
ATOM   1244  CE2 PHE A  91      50.950  59.900  32.370  1.00  0.00           C  
ATOM   1245  CZ  PHE A  91      49.970  59.340  33.240  1.00  0.00           C  
ATOM   1246  HN  PHE A  91      52.190  56.100  30.280  1.00  0.00           H  
ATOM   1247  HA  PHE A  91      54.100  58.150  30.460  1.00  0.00           H  
ATOM   1248  HB1 PHE A  91      54.370  57.520  32.730  1.00  0.00           H  
ATOM   1249  HB2 PHE A  91      53.170  56.040  32.470  1.00  0.00           H  
ATOM   1250  HD1 PHE A  91      51.500  56.330  33.950  1.00  0.00           H  
ATOM   1251  HD2 PHE A  91      52.840  59.500  31.430  1.00  0.00           H  
ATOM   1252  HE1 PHE A  91      49.420  57.730  34.530  1.00  0.00           H  
ATOM   1253  HE2 PHE A  91      50.860  60.840  31.850  1.00  0.00           H  
ATOM   1254  HZ  PHE A  91      49.030  59.870  33.320  1.00  0.00           H  
ATOM   1255  N   GLY A  92      54.710  55.310  29.150  1.00  0.00           N  
ATOM   1256  CA  GLY A  92      55.750  54.500  28.580  1.00  0.00           C  
ATOM   1257  C   GLY A  92      55.980  53.220  29.370  1.00  0.00           C  
ATOM   1258  O   GLY A  92      55.590  52.940  30.490  1.00  0.00           O  
ATOM   1259  HN  GLY A  92      53.950  55.400  28.520  1.00  0.00           H  
ATOM   1260  HA1 GLY A  92      55.530  54.200  27.560  1.00  0.00           H  
ATOM   1261  HA2 GLY A  92      56.620  55.130  28.570  1.00  0.00           H  
ATOM   1262  N   GLU A  93      56.660  52.340  28.640  1.00  0.00           N  
ATOM   1263  CA  GLU A  93      57.240  51.100  29.000  1.00  0.00           C  
ATOM   1264  C   GLU A  93      58.200  51.130  30.250  1.00  0.00           C  
ATOM   1265  O   GLU A  93      58.170  50.250  31.070  1.00  0.00           O  
ATOM   1266  CB  GLU A  93      57.840  50.370  27.760  1.00  0.00           C  
ATOM   1267  CG  GLU A  93      59.000  51.010  27.130  1.00  0.00           C  
ATOM   1268  CD  GLU A  93      59.480  50.250  26.010  1.00  0.00           C  
ATOM   1269  OE1 GLU A  93      58.690  49.590  25.280  1.00  0.00           O  
ATOM   1270  OE2 GLU A  93      60.750  50.240  25.810  1.00  0.00           O1-
ATOM   1271  HN  GLU A  93      56.890  52.510  27.680  1.00  0.00           H  
ATOM   1272  HA  GLU A  93      56.450  50.500  29.440  1.00  0.00           H  
ATOM   1273  HB1 GLU A  93      56.940  50.270  27.100  1.00  0.00           H  
ATOM   1274  HB2 GLU A  93      58.090  49.370  28.170  1.00  0.00           H  
ATOM   1275  HG1 GLU A  93      59.880  51.120  27.790  1.00  0.00           H  
ATOM   1276  HG2 GLU A  93      58.790  52.060  26.860  1.00  0.00           H  
ATOM   1277  N   VAL A  94      59.110  52.060  30.350  1.00  0.00           N  
ATOM   1278  CA  VAL A  94      59.950  52.190  31.480  1.00  0.00           C  
ATOM   1279  C   VAL A  94      59.240  52.550  32.740  1.00  0.00           C  
ATOM   1280  O   VAL A  94      59.380  51.770  33.720  1.00  0.00           O  
ATOM   1281  CB  VAL A  94      61.130  53.030  31.210  1.00  0.00           C  
ATOM   1282  CG1 VAL A  94      62.050  53.120  32.460  1.00  0.00           C  
ATOM   1283  CG2 VAL A  94      62.130  52.500  30.120  1.00  0.00           C  
ATOM   1284  HN  VAL A  94      59.300  52.690  29.600  1.00  0.00           H  
ATOM   1285  HA  VAL A  94      60.400  51.240  31.710  1.00  0.00           H  
ATOM   1286  HB  VAL A  94      60.740  54.050  31.000  1.00  0.00           H  
ATOM   1287 1HG1 VAL A  94      61.580  53.740  33.230  1.00  0.00           H  
ATOM   1288 2HG1 VAL A  94      62.030  52.090  32.900  1.00  0.00           H  
ATOM   1289 3HG1 VAL A  94      63.110  53.420  32.260  1.00  0.00           H  
ATOM   1290 1HG2 VAL A  94      61.610  52.320  29.150  1.00  0.00           H  
ATOM   1291 2HG2 VAL A  94      62.960  53.190  29.890  1.00  0.00           H  
ATOM   1292 3HG2 VAL A  94      62.530  51.480  30.290  1.00  0.00           H  
ATOM   1293  N   PHE A  95      58.420  53.610  32.780  1.00  0.00           N  
ATOM   1294  CA  PHE A  95      57.620  53.820  33.960  1.00  0.00           C  
ATOM   1295  C   PHE A  95      56.610  52.640  34.140  1.00  0.00           C  
ATOM   1296  O   PHE A  95      56.310  52.270  35.280  1.00  0.00           O  
ATOM   1297  CB  PHE A  95      57.180  55.260  34.130  1.00  0.00           C  
ATOM   1298  CG  PHE A  95      56.330  55.610  35.300  1.00  0.00           C  
ATOM   1299  CD1 PHE A  95      54.960  55.760  35.220  1.00  0.00           C  
ATOM   1300  CD2 PHE A  95      56.960  55.440  36.530  1.00  0.00           C  
ATOM   1301  CE1 PHE A  95      54.210  55.940  36.390  1.00  0.00           C  
ATOM   1302  CE2 PHE A  95      56.210  55.670  37.690  1.00  0.00           C  
ATOM   1303  CZ  PHE A  95      54.870  56.010  37.580  1.00  0.00           C  
ATOM   1304  HN  PHE A  95      58.350  54.190  31.980  1.00  0.00           H  
ATOM   1305  HA  PHE A  95      58.370  53.750  34.740  1.00  0.00           H  
ATOM   1306  HB1 PHE A  95      56.730  55.550  33.150  1.00  0.00           H  
ATOM   1307  HB2 PHE A  95      58.070  55.920  34.210  1.00  0.00           H  
ATOM   1308  HD1 PHE A  95      54.500  55.590  34.270  1.00  0.00           H  
ATOM   1309  HD2 PHE A  95      57.960  55.050  36.660  1.00  0.00           H  
ATOM   1310  HE1 PHE A  95      53.150  56.110  36.380  1.00  0.00           H  
ATOM   1311  HE2 PHE A  95      56.670  55.620  38.660  1.00  0.00           H  
ATOM   1312  HZ  PHE A  95      54.290  56.310  38.440  1.00  0.00           H  
ATOM   1313  N   CYS A  96      56.070  51.990  33.060  1.00  0.00           N  
ATOM   1314  CA  CYS A  96      55.160  50.870  33.250  1.00  0.00           C  
ATOM   1315  C   CYS A  96      55.810  49.720  34.000  1.00  0.00           C  
ATOM   1316  O   CYS A  96      55.250  49.130  34.900  1.00  0.00           O  
ATOM   1317  CB  CYS A  96      54.730  50.220  31.910  1.00  0.00           C  
ATOM   1318  SG  CYS A  96      53.550  48.870  32.140  1.00  0.00           S  
ATOM   1319  HN  CYS A  96      56.160  52.410  32.160  1.00  0.00           H  
ATOM   1320  HA  CYS A  96      54.340  51.330  33.800  1.00  0.00           H  
ATOM   1321  HB1 CYS A  96      55.620  49.870  31.350  1.00  0.00           H  
ATOM   1322  HB2 CYS A  96      54.290  51.020  31.270  1.00  0.00           H  
ATOM   1323  N   LYS A  97      57.080  49.370  33.680  1.00  0.00           N  
ATOM   1324  CA  LYS A  97      57.800  48.400  34.450  1.00  0.00           C  
ATOM   1325  C   LYS A  97      57.990  48.860  35.980  1.00  0.00           C  
ATOM   1326  O   LYS A  97      57.850  48.080  36.870  1.00  0.00           O  
ATOM   1327  CB  LYS A  97      59.290  48.120  34.040  1.00  0.00           C  
ATOM   1328  CG  LYS A  97      59.410  47.550  32.530  1.00  0.00           C  
ATOM   1329  CD  LYS A  97      60.810  47.590  32.020  1.00  0.00           C  
ATOM   1330  CE  LYS A  97      60.930  46.770  30.750  1.00  0.00           C  
ATOM   1331  NZ  LYS A  97      62.330  46.720  30.310  1.00  0.00           N1+
ATOM   1332  HN  LYS A  97      57.520  49.820  32.910  1.00  0.00           H  
ATOM   1333  HA  LYS A  97      57.180  47.520  34.390  1.00  0.00           H  
ATOM   1334  HB1 LYS A  97      59.820  47.350  34.630  1.00  0.00           H  
ATOM   1335  HB2 LYS A  97      60.000  48.970  34.000  1.00  0.00           H  
ATOM   1336  HG1 LYS A  97      58.730  48.070  31.840  1.00  0.00           H  
ATOM   1337  HG2 LYS A  97      59.090  46.490  32.570  1.00  0.00           H  
ATOM   1338  HD1 LYS A  97      61.230  48.570  31.720  1.00  0.00           H  
ATOM   1339  HD2 LYS A  97      61.470  47.120  32.790  1.00  0.00           H  
ATOM   1340  HE1 LYS A  97      60.310  47.200  29.930  1.00  0.00           H  
ATOM   1341  HE2 LYS A  97      60.560  45.740  30.910  1.00  0.00           H  
ATOM   1342  HZ1 LYS A  97      62.460  46.190  29.420  1.00  0.00           H  
ATOM   1343  HZ2 LYS A  97      62.670  47.700  30.260  1.00  0.00           H  
ATOM   1344  HZ3 LYS A  97      62.930  46.280  31.040  1.00  0.00           H  
ATOM   1345  N   ILE A  98      58.320  50.110  36.210  1.00  0.00           N  
ATOM   1346  CA  ILE A  98      58.440  50.610  37.570  1.00  0.00           C  
ATOM   1347  C   ILE A  98      57.190  50.540  38.410  1.00  0.00           C  
ATOM   1348  O   ILE A  98      57.040  50.010  39.510  1.00  0.00           O  
ATOM   1349  CB  ILE A  98      59.050  51.960  37.600  1.00  0.00           C  
ATOM   1350  CG1 ILE A  98      60.510  51.880  37.090  1.00  0.00           C  
ATOM   1351  CG2 ILE A  98      59.010  52.550  39.030  1.00  0.00           C  
ATOM   1352  CD  ILE A  98      61.110  53.140  36.450  1.00  0.00           C  
ATOM   1353  HN  ILE A  98      58.580  50.730  35.470  1.00  0.00           H  
ATOM   1354  HA  ILE A  98      59.220  50.090  38.110  1.00  0.00           H  
ATOM   1355  HB  ILE A  98      58.410  52.520  36.880  1.00  0.00           H  
ATOM   1356 1HG1 ILE A  98      60.600  51.070  36.330  1.00  0.00           H  
ATOM   1357 2HG1 ILE A  98      61.170  51.580  37.920  1.00  0.00           H  
ATOM   1358 1HG2 ILE A  98      59.340  51.770  39.740  1.00  0.00           H  
ATOM   1359 2HG2 ILE A  98      59.680  53.420  39.100  1.00  0.00           H  
ATOM   1360 3HG2 ILE A  98      57.950  52.740  39.330  1.00  0.00           H  
ATOM   1361  HD1 ILE A  98      61.450  53.900  37.190  1.00  0.00           H  
ATOM   1362  HD2 ILE A  98      61.920  52.730  35.810  1.00  0.00           H  
ATOM   1363  HD3 ILE A  98      60.480  53.660  35.690  1.00  0.00           H  
ATOM   1364  N   HIS A  99      56.060  51.040  37.850  1.00  0.00           N  
ATOM   1365  CA  HIS A  99      54.750  50.940  38.450  1.00  0.00           C  
ATOM   1366  C   HIS A  99      54.190  49.570  38.760  1.00  0.00           C  
ATOM   1367  O   HIS A  99      53.810  49.210  39.850  1.00  0.00           O  
ATOM   1368  CB  HIS A  99      53.720  51.700  37.520  1.00  0.00           C  
ATOM   1369  CG  HIS A  99      52.370  51.820  38.260  1.00  0.00           C  
ATOM   1370  CD2 HIS A  99      51.930  52.840  39.040  1.00  0.00           C  
ATOM   1371  ND1 HIS A  99      51.360  50.910  38.030  1.00  0.00           N  
ATOM   1372  CE1 HIS A  99      50.280  51.440  38.630  1.00  0.00           C  
ATOM   1373  NE2 HIS A  99      50.630  52.570  39.300  1.00  0.00           N  
ATOM   1374  HN  HIS A  99      56.100  51.420  36.930  1.00  0.00           H  
ATOM   1375  HA  HIS A  99      54.840  51.440  39.400  1.00  0.00           H  
ATOM   1376  HB1 HIS A  99      53.630  51.080  36.600  1.00  0.00           H  
ATOM   1377  HB2 HIS A  99      54.100  52.720  37.270  1.00  0.00           H  
ATOM   1378  HD2 HIS A  99      52.440  53.760  39.270  1.00  0.00           H  
ATOM   1379  HE1 HIS A  99      49.230  51.140  38.580  1.00  0.00           H  
ATOM   1380  HE2 HIS A  99      49.950  52.910  39.950  1.00  0.00           H  
ATOM   1381  N   THR A 100      54.200  48.610  37.790  1.00  0.00           N  
ATOM   1382  CA  THR A 100      53.590  47.260  37.970  1.00  0.00           C  
ATOM   1383  C   THR A 100      54.420  46.410  38.960  1.00  0.00           C  
ATOM   1384  O   THR A 100      53.900  45.810  39.890  1.00  0.00           O  
ATOM   1385  CB  THR A 100      53.460  46.590  36.590  1.00  0.00           C  
ATOM   1386  CG2 THR A 100      52.420  47.410  35.700  1.00  0.00           C  
ATOM   1387  OG1 THR A 100      54.660  46.540  35.800  1.00  0.00           O  
ATOM   1388  HN  THR A 100      54.490  48.920  36.880  1.00  0.00           H  
ATOM   1389  HA  THR A 100      52.620  47.310  38.430  1.00  0.00           H  
ATOM   1390  HB  THR A 100      53.030  45.570  36.580  1.00  0.00           H  
ATOM   1391  HG1 THR A 100      54.930  47.460  35.780  1.00  0.00           H  
ATOM   1392 1HG2 THR A 100      52.740  48.440  35.420  1.00  0.00           H  
ATOM   1393 2HG2 THR A 100      52.220  46.870  34.750  1.00  0.00           H  
ATOM   1394 3HG2 THR A 100      51.530  47.390  36.360  1.00  0.00           H  
ATOM   1395  N   SER A 101      55.750  46.520  38.890  1.00  0.00           N  
ATOM   1396  CA  SER A 101      56.550  45.860  39.850  1.00  0.00           C  
ATOM   1397  C   SER A 101      56.490  46.520  41.250  1.00  0.00           C  
ATOM   1398  O   SER A 101      56.360  45.890  42.310  1.00  0.00           O  
ATOM   1399  CB  SER A 101      57.960  45.750  39.400  1.00  0.00           C  
ATOM   1400  OG  SER A 101      58.680  47.050  39.240  1.00  0.00           O  
ATOM   1401  HN  SER A 101      56.270  47.040  38.210  1.00  0.00           H  
ATOM   1402  HA  SER A 101      56.230  44.830  39.930  1.00  0.00           H  
ATOM   1403  HB1 SER A 101      58.020  45.280  38.390  1.00  0.00           H  
ATOM   1404  HB2 SER A 101      58.570  45.120  40.100  1.00  0.00           H  
ATOM   1405  HG1 SER A 101      58.410  47.430  38.390  1.00  0.00           H  
ATOM   1406  N   THR A 102      56.530  47.880  41.310  1.00  0.00           N  
ATOM   1407  CA  THR A 102      56.250  48.570  42.620  1.00  0.00           C  
ATOM   1408  C   THR A 102      54.920  48.240  43.330  1.00  0.00           C  
ATOM   1409  O   THR A 102      54.860  47.990  44.530  1.00  0.00           O  
ATOM   1410  CB  THR A 102      56.500  50.060  42.480  1.00  0.00           C  
ATOM   1411  CG2 THR A 102      56.410  50.790  43.830  1.00  0.00           C  
ATOM   1412  OG1 THR A 102      57.780  50.340  41.930  1.00  0.00           O  
ATOM   1413  HN  THR A 102      56.630  48.480  40.530  1.00  0.00           H  
ATOM   1414  HA  THR A 102      57.060  48.170  43.220  1.00  0.00           H  
ATOM   1415  HB  THR A 102      55.750  50.540  41.820  1.00  0.00           H  
ATOM   1416  HG1 THR A 102      57.790  49.840  41.120  1.00  0.00           H  
ATOM   1417 1HG2 THR A 102      56.510  51.880  43.670  1.00  0.00           H  
ATOM   1418 2HG2 THR A 102      55.360  50.700  44.160  1.00  0.00           H  
ATOM   1419 3HG2 THR A 102      57.010  50.290  44.640  1.00  0.00           H  
ATOM   1420  N   ASP A 103      53.780  48.190  42.560  1.00  0.00           N  
ATOM   1421  CA  ASP A 103      52.550  47.720  43.010  1.00  0.00           C  
ATOM   1422  C   ASP A 103      52.480  46.310  43.560  1.00  0.00           C  
ATOM   1423  O   ASP A 103      51.950  46.200  44.680  1.00  0.00           O  
ATOM   1424  CB  ASP A 103      51.680  47.930  41.690  1.00  0.00           C  
ATOM   1425  CG  ASP A 103      50.160  47.770  41.900  1.00  0.00           C  
ATOM   1426  OD1 ASP A 103      49.540  48.070  42.940  1.00  0.00           O  
ATOM   1427  OD2 ASP A 103      49.540  47.290  40.900  1.00  0.00           O1-
ATOM   1428  HN  ASP A 103      53.820  48.350  41.580  1.00  0.00           H  
ATOM   1429  HA  ASP A 103      52.230  48.410  43.770  1.00  0.00           H  
ATOM   1430  HB1 ASP A 103      52.050  47.350  40.820  1.00  0.00           H  
ATOM   1431  HB2 ASP A 103      51.760  49.010  41.440  1.00  0.00           H  
ATOM   1432  N   ILE A 104      53.140  45.340  42.920  1.00  0.00           N  
ATOM   1433  CA  ILE A 104      53.380  43.980  43.450  1.00  0.00           C  
ATOM   1434  C   ILE A 104      54.090  43.960  44.820  1.00  0.00           C  
ATOM   1435  O   ILE A 104      53.610  43.360  45.830  1.00  0.00           O  
ATOM   1436  CB  ILE A 104      54.000  43.030  42.450  1.00  0.00           C  
ATOM   1437  CG1 ILE A 104      53.100  42.890  41.170  1.00  0.00           C  
ATOM   1438  CG2 ILE A 104      54.140  41.610  43.080  1.00  0.00           C  
ATOM   1439  CD  ILE A 104      53.970  42.340  40.040  1.00  0.00           C  
ATOM   1440  HN  ILE A 104      53.620  45.590  42.090  1.00  0.00           H  
ATOM   1441  HA  ILE A 104      52.420  43.630  43.800  1.00  0.00           H  
ATOM   1442  HB  ILE A 104      54.950  43.450  42.060  1.00  0.00           H  
ATOM   1443 1HG1 ILE A 104      52.680  43.880  40.910  1.00  0.00           H  
ATOM   1444 2HG1 ILE A 104      52.340  42.080  41.260  1.00  0.00           H  
ATOM   1445 1HG2 ILE A 104      55.100  41.730  43.610  1.00  0.00           H  
ATOM   1446 2HG2 ILE A 104      53.350  41.400  43.820  1.00  0.00           H  
ATOM   1447 3HG2 ILE A 104      54.180  40.710  42.410  1.00  0.00           H  
ATOM   1448  HD1 ILE A 104      53.240  42.060  39.240  1.00  0.00           H  
ATOM   1449  HD2 ILE A 104      54.690  43.130  39.700  1.00  0.00           H  
ATOM   1450  HD3 ILE A 104      54.510  41.500  40.510  1.00  0.00           H  
ATOM   1451  N   MET A 105      55.260  44.620  44.820  1.00  0.00           N  
ATOM   1452  CA  MET A 105      56.110  44.780  45.980  1.00  0.00           C  
ATOM   1453  C   MET A 105      55.370  45.370  47.200  1.00  0.00           C  
ATOM   1454  O   MET A 105      55.340  44.760  48.240  1.00  0.00           O  
ATOM   1455  CB  MET A 105      57.450  45.400  45.620  1.00  0.00           C  
ATOM   1456  CG  MET A 105      58.400  45.550  46.870  1.00  0.00           C  
ATOM   1457  SD  MET A 105      58.140  47.010  47.940  1.00  0.00           S  
ATOM   1458  CE  MET A 105      59.280  46.410  49.250  1.00  0.00           C  
ATOM   1459  HN  MET A 105      55.540  45.140  44.020  1.00  0.00           H  
ATOM   1460  HA  MET A 105      56.430  43.810  46.310  1.00  0.00           H  
ATOM   1461  HB1 MET A 105      57.100  46.340  45.150  1.00  0.00           H  
ATOM   1462  HB2 MET A 105      58.030  44.800  44.880  1.00  0.00           H  
ATOM   1463  HG1 MET A 105      59.430  45.590  46.470  1.00  0.00           H  
ATOM   1464  HG2 MET A 105      58.310  44.600  47.440  1.00  0.00           H  
ATOM   1465  HE1 MET A 105      59.950  47.230  49.570  1.00  0.00           H  
ATOM   1466  HE2 MET A 105      58.780  46.000  50.150  1.00  0.00           H  
ATOM   1467  HE3 MET A 105      59.920  45.610  48.830  1.00  0.00           H  
ATOM   1468  N   LEU A 106      54.900  46.650  47.080  1.00  0.00           N  
ATOM   1469  CA  LEU A 106      54.380  47.510  48.170  1.00  0.00           C  
ATOM   1470  C   LEU A 106      53.010  46.910  48.690  1.00  0.00           C  
ATOM   1471  O   LEU A 106      52.840  46.910  49.920  1.00  0.00           O  
ATOM   1472  CB  LEU A 106      54.060  49.000  47.800  1.00  0.00           C  
ATOM   1473  CG  LEU A 106      55.280  49.890  47.440  1.00  0.00           C  
ATOM   1474  CD1 LEU A 106      54.750  51.270  46.870  1.00  0.00           C  
ATOM   1475  CD2 LEU A 106      56.140  50.010  48.700  1.00  0.00           C  
ATOM   1476  HN  LEU A 106      55.040  47.070  46.200  1.00  0.00           H  
ATOM   1477  HA  LEU A 106      55.040  47.300  49.000  1.00  0.00           H  
ATOM   1478  HB1 LEU A 106      53.640  49.490  48.710  1.00  0.00           H  
ATOM   1479  HB2 LEU A 106      53.410  48.970  46.900  1.00  0.00           H  
ATOM   1480  HG  LEU A 106      55.870  49.420  46.630  1.00  0.00           H  
ATOM   1481 1HD1 LEU A 106      54.160  51.040  45.950  1.00  0.00           H  
ATOM   1482 2HD1 LEU A 106      54.060  51.780  47.590  1.00  0.00           H  
ATOM   1483 3HD1 LEU A 106      55.580  51.910  46.520  1.00  0.00           H  
ATOM   1484 1HD2 LEU A 106      56.420  48.960  48.960  1.00  0.00           H  
ATOM   1485 2HD2 LEU A 106      57.080  50.540  48.460  1.00  0.00           H  
ATOM   1486 3HD2 LEU A 106      55.610  50.520  49.530  1.00  0.00           H  
ATOM   1487  N   SER A 107      52.190  46.390  47.760  1.00  0.00           N  
ATOM   1488  CA  SER A 107      50.980  45.690  48.210  1.00  0.00           C  
ATOM   1489  C   SER A 107      51.310  44.520  49.070  1.00  0.00           C  
ATOM   1490  O   SER A 107      50.730  44.220  50.100  1.00  0.00           O  
ATOM   1491  CB  SER A 107      50.060  45.270  47.080  1.00  0.00           C  
ATOM   1492  OG  SER A 107      49.850  46.360  46.200  1.00  0.00           O  
ATOM   1493  HN  SER A 107      52.420  46.390  46.790  1.00  0.00           H  
ATOM   1494  HA  SER A 107      50.370  46.310  48.850  1.00  0.00           H  
ATOM   1495  HB1 SER A 107      49.140  44.960  47.610  1.00  0.00           H  
ATOM   1496  HB2 SER A 107      50.660  44.470  46.590  1.00  0.00           H  
ATOM   1497  HG1 SER A 107      50.710  46.700  45.980  1.00  0.00           H  
ATOM   1498  N   SER A 108      52.350  43.770  48.690  1.00  0.00           N  
ATOM   1499  CA  SER A 108      52.790  42.560  49.450  1.00  0.00           C  
ATOM   1500  C   SER A 108      53.520  42.870  50.700  1.00  0.00           C  
ATOM   1501  O   SER A 108      53.420  42.200  51.660  1.00  0.00           O  
ATOM   1502  CB  SER A 108      53.680  41.710  48.510  1.00  0.00           C  
ATOM   1503  OG  SER A 108      54.250  40.560  49.050  1.00  0.00           O  
ATOM   1504  HN  SER A 108      52.770  43.890  47.780  1.00  0.00           H  
ATOM   1505  HA  SER A 108      51.950  41.950  49.750  1.00  0.00           H  
ATOM   1506  HB1 SER A 108      54.500  42.380  48.190  1.00  0.00           H  
ATOM   1507  HB2 SER A 108      53.120  41.480  47.580  1.00  0.00           H  
ATOM   1508  HG1 SER A 108      54.610  40.850  49.890  1.00  0.00           H  
ATOM   1509  N   ALA A 109      54.260  43.930  50.700  1.00  0.00           N  
ATOM   1510  CA  ALA A 109      54.910  44.450  51.890  1.00  0.00           C  
ATOM   1511  C   ALA A 109      54.050  45.070  53.080  1.00  0.00           C  
ATOM   1512  O   ALA A 109      54.400  44.990  54.260  1.00  0.00           O  
ATOM   1513  CB  ALA A 109      56.060  45.390  51.490  1.00  0.00           C  
ATOM   1514  HN  ALA A 109      54.550  44.410  49.860  1.00  0.00           H  
ATOM   1515  HA  ALA A 109      55.370  43.590  52.330  1.00  0.00           H  
ATOM   1516  HB1 ALA A 109      55.740  46.350  51.020  1.00  0.00           H  
ATOM   1517  HB2 ALA A 109      56.670  45.700  52.370  1.00  0.00           H  
ATOM   1518  HB3 ALA A 109      56.770  44.790  50.860  1.00  0.00           H  
ATOM   1519  N   SER A 110      52.990  45.790  52.660  1.00  0.00           N  
ATOM   1520  CA  SER A 110      51.950  46.310  53.620  1.00  0.00           C  
ATOM   1521  C   SER A 110      51.460  45.160  54.450  1.00  0.00           C  
ATOM   1522  O   SER A 110      51.570  45.080  55.700  1.00  0.00           O  
ATOM   1523  CB  SER A 110      50.780  46.850  52.810  1.00  0.00           C  
ATOM   1524  OG  SER A 110      49.850  47.590  53.600  1.00  0.00           O  
ATOM   1525  HN  SER A 110      52.850  46.060  51.700  1.00  0.00           H  
ATOM   1526  HA  SER A 110      52.380  47.110  54.210  1.00  0.00           H  
ATOM   1527  HB1 SER A 110      50.250  46.150  52.120  1.00  0.00           H  
ATOM   1528  HB2 SER A 110      51.260  47.610  52.150  1.00  0.00           H  
ATOM   1529  HG1 SER A 110      49.820  48.540  53.450  1.00  0.00           H  
ATOM   1530  N   ILE A 111      51.080  44.050  53.790  1.00  0.00           N  
ATOM   1531  CA  ILE A 111      50.620  42.770  54.430  1.00  0.00           C  
ATOM   1532  C   ILE A 111      51.650  42.120  55.340  1.00  0.00           C  
ATOM   1533  O   ILE A 111      51.370  41.750  56.480  1.00  0.00           O  
ATOM   1534  CB  ILE A 111      50.140  41.880  53.450  1.00  0.00           C  
ATOM   1535  CG1 ILE A 111      49.030  42.540  52.480  1.00  0.00           C  
ATOM   1536  CG2 ILE A 111      49.610  40.540  54.040  1.00  0.00           C  
ATOM   1537  CD  ILE A 111      47.750  43.010  53.180  1.00  0.00           C  
ATOM   1538  HN  ILE A 111      51.140  43.970  52.800  1.00  0.00           H  
ATOM   1539  HA  ILE A 111      49.760  42.990  55.050  1.00  0.00           H  
ATOM   1540  HB  ILE A 111      51.030  41.670  52.830  1.00  0.00           H  
ATOM   1541 1HG1 ILE A 111      48.740  41.770  51.730  1.00  0.00           H  
ATOM   1542 2HG1 ILE A 111      49.560  43.300  51.860  1.00  0.00           H  
ATOM   1543 1HG2 ILE A 111      49.390  39.870  53.190  1.00  0.00           H  
ATOM   1544 2HG2 ILE A 111      50.360  40.010  54.670  1.00  0.00           H  
ATOM   1545 3HG2 ILE A 111      48.790  40.770  54.770  1.00  0.00           H  
ATOM   1546  HD1 ILE A 111      47.360  43.970  52.790  1.00  0.00           H  
ATOM   1547  HD2 ILE A 111      46.880  42.370  52.940  1.00  0.00           H  
ATOM   1548  HD3 ILE A 111      47.990  43.160  54.260  1.00  0.00           H  
ATOM   1549  N   PHE A 112      52.930  42.050  54.900  1.00  0.00           N  
ATOM   1550  CA  PHE A 112      53.940  41.330  55.750  1.00  0.00           C  
ATOM   1551  C   PHE A 112      54.210  42.030  57.040  1.00  0.00           C  
ATOM   1552  O   PHE A 112      54.370  41.430  58.120  1.00  0.00           O  
ATOM   1553  CB  PHE A 112      55.250  41.310  54.960  1.00  0.00           C  
ATOM   1554  CG  PHE A 112      55.130  40.550  53.710  1.00  0.00           C  
ATOM   1555  CD1 PHE A 112      56.110  40.710  52.630  1.00  0.00           C  
ATOM   1556  CD2 PHE A 112      54.320  39.430  53.510  1.00  0.00           C  
ATOM   1557  CE1 PHE A 112      56.270  39.850  51.590  1.00  0.00           C  
ATOM   1558  CE2 PHE A 112      54.390  38.580  52.410  1.00  0.00           C  
ATOM   1559  CZ  PHE A 112      55.350  38.740  51.500  1.00  0.00           C  
ATOM   1560  HN  PHE A 112      53.290  42.380  54.030  1.00  0.00           H  
ATOM   1561  HA  PHE A 112      53.570  40.350  55.970  1.00  0.00           H  
ATOM   1562  HB1 PHE A 112      56.150  40.860  55.410  1.00  0.00           H  
ATOM   1563  HB2 PHE A 112      55.430  42.330  54.560  1.00  0.00           H  
ATOM   1564  HD1 PHE A 112      56.820  41.510  52.740  1.00  0.00           H  
ATOM   1565  HD2 PHE A 112      53.540  39.180  54.220  1.00  0.00           H  
ATOM   1566  HE1 PHE A 112      56.990  40.020  50.810  1.00  0.00           H  
ATOM   1567  HE2 PHE A 112      53.790  37.680  52.360  1.00  0.00           H  
ATOM   1568  HZ  PHE A 112      55.450  38.020  50.700  1.00  0.00           H  
ATOM   1569  N   HIS A 113      54.140  43.400  57.050  1.00  0.00           N  
ATOM   1570  CA  HIS A 113      54.340  44.260  58.270  1.00  0.00           C  
ATOM   1571  C   HIS A 113      53.220  44.050  59.240  1.00  0.00           C  
ATOM   1572  O   HIS A 113      53.430  43.770  60.390  1.00  0.00           O  
ATOM   1573  CB  HIS A 113      54.340  45.780  57.970  1.00  0.00           C  
ATOM   1574  CG  HIS A 113      55.720  46.290  57.470  1.00  0.00           C  
ATOM   1575  CD2 HIS A 113      56.710  46.890  58.140  1.00  0.00           C  
ATOM   1576  ND1 HIS A 113      56.020  46.400  56.140  1.00  0.00           N  
ATOM   1577  CE1 HIS A 113      57.180  47.130  56.000  1.00  0.00           C  
ATOM   1578  NE2 HIS A 113      57.660  47.430  57.240  1.00  0.00           N  
ATOM   1579  HN  HIS A 113      54.040  43.920  56.210  1.00  0.00           H  
ATOM   1580  HA  HIS A 113      55.310  43.990  58.670  1.00  0.00           H  
ATOM   1581  HB1 HIS A 113      54.300  46.360  58.910  1.00  0.00           H  
ATOM   1582  HB2 HIS A 113      53.530  46.060  57.270  1.00  0.00           H  
ATOM   1583  HD1 HIS A 113      55.410  46.190  55.380  1.00  0.00           H  
ATOM   1584  HD2 HIS A 113      56.930  46.960  59.200  1.00  0.00           H  
ATOM   1585  HE1 HIS A 113      57.590  47.510  55.070  1.00  0.00           H  
ATOM   1586  N   LEU A 114      51.990  44.210  58.880  1.00  0.00           N  
ATOM   1587  CA  LEU A 114      50.860  43.920  59.770  1.00  0.00           C  
ATOM   1588  C   LEU A 114      50.590  42.410  60.200  1.00  0.00           C  
ATOM   1589  O   LEU A 114      50.040  42.050  61.250  1.00  0.00           O  
ATOM   1590  CB  LEU A 114      49.480  44.480  59.230  1.00  0.00           C  
ATOM   1591  CG  LEU A 114      48.990  43.860  57.920  1.00  0.00           C  
ATOM   1592  CD1 LEU A 114      48.010  42.740  58.050  1.00  0.00           C  
ATOM   1593  CD2 LEU A 114      48.390  44.980  57.040  1.00  0.00           C  
ATOM   1594  HN  LEU A 114      51.790  44.370  57.910  1.00  0.00           H  
ATOM   1595  HA  LEU A 114      51.030  44.410  60.710  1.00  0.00           H  
ATOM   1596  HB1 LEU A 114      49.520  45.570  59.080  1.00  0.00           H  
ATOM   1597  HB2 LEU A 114      48.710  44.390  60.020  1.00  0.00           H  
ATOM   1598  HG  LEU A 114      49.890  43.330  57.550  1.00  0.00           H  
ATOM   1599 1HD1 LEU A 114      47.010  43.210  58.150  1.00  0.00           H  
ATOM   1600 2HD1 LEU A 114      48.020  42.010  57.210  1.00  0.00           H  
ATOM   1601 3HD1 LEU A 114      48.160  42.110  58.960  1.00  0.00           H  
ATOM   1602 1HD2 LEU A 114      48.000  44.490  56.110  1.00  0.00           H  
ATOM   1603 2HD2 LEU A 114      47.520  45.480  57.490  1.00  0.00           H  
ATOM   1604 3HD2 LEU A 114      49.150  45.760  56.780  1.00  0.00           H  
ATOM   1605  N   SER A 115      51.170  41.550  59.370  1.00  0.00           N  
ATOM   1606  CA  SER A 115      51.320  40.140  59.750  1.00  0.00           C  
ATOM   1607  C   SER A 115      52.320  39.920  60.920  1.00  0.00           C  
ATOM   1608  O   SER A 115      52.050  39.080  61.810  1.00  0.00           O  
ATOM   1609  CB  SER A 115      51.700  39.220  58.550  1.00  0.00           C  
ATOM   1610  OG  SER A 115      50.770  39.330  57.470  1.00  0.00           O  
ATOM   1611  HN  SER A 115      51.590  41.830  58.500  1.00  0.00           H  
ATOM   1612  HA  SER A 115      50.340  39.820  60.050  1.00  0.00           H  
ATOM   1613  HB1 SER A 115      51.660  38.180  58.930  1.00  0.00           H  
ATOM   1614  HB2 SER A 115      52.740  39.410  58.200  1.00  0.00           H  
ATOM   1615  HG1 SER A 115      50.770  40.240  57.180  1.00  0.00           H  
ATOM   1616  N   PHE A 116      53.460  40.600  61.010  1.00  0.00           N  
ATOM   1617  CA  PHE A 116      54.290  40.650  62.150  1.00  0.00           C  
ATOM   1618  C   PHE A 116      53.690  41.300  63.400  1.00  0.00           C  
ATOM   1619  O   PHE A 116      53.990  40.950  64.500  1.00  0.00           O  
ATOM   1620  CB  PHE A 116      55.650  41.260  61.800  1.00  0.00           C  
ATOM   1621  CG  PHE A 116      56.470  40.390  60.900  1.00  0.00           C  
ATOM   1622  CD1 PHE A 116      57.110  40.910  59.740  1.00  0.00           C  
ATOM   1623  CD2 PHE A 116      56.840  39.070  61.340  1.00  0.00           C  
ATOM   1624  CE1 PHE A 116      57.890  40.070  58.880  1.00  0.00           C  
ATOM   1625  CE2 PHE A 116      57.740  38.320  60.570  1.00  0.00           C  
ATOM   1626  CZ  PHE A 116      58.180  38.780  59.320  1.00  0.00           C  
ATOM   1627  HN  PHE A 116      53.720  41.180  60.240  1.00  0.00           H  
ATOM   1628  HA  PHE A 116      54.480  39.650  62.520  1.00  0.00           H  
ATOM   1629  HB1 PHE A 116      56.250  41.540  62.690  1.00  0.00           H  
ATOM   1630  HB2 PHE A 116      55.480  42.180  61.210  1.00  0.00           H  
ATOM   1631  HD1 PHE A 116      56.930  41.950  59.490  1.00  0.00           H  
ATOM   1632  HD2 PHE A 116      56.490  38.760  62.310  1.00  0.00           H  
ATOM   1633  HE1 PHE A 116      58.390  40.390  57.980  1.00  0.00           H  
ATOM   1634  HE2 PHE A 116      58.070  37.350  60.880  1.00  0.00           H  
ATOM   1635  HZ  PHE A 116      58.940  38.180  58.820  1.00  0.00           H  
ATOM   1636  N   ILE A 117      52.690  42.220  63.300  1.00  0.00           N  
ATOM   1637  CA  ILE A 117      51.880  42.740  64.450  1.00  0.00           C  
ATOM   1638  C   ILE A 117      51.230  41.590  65.180  1.00  0.00           C  
ATOM   1639  O   ILE A 117      51.180  41.590  66.390  1.00  0.00           O  
ATOM   1640  CB  ILE A 117      51.030  43.990  64.070  1.00  0.00           C  
ATOM   1641  CG1 ILE A 117      52.140  45.100  63.800  1.00  0.00           C  
ATOM   1642  CG2 ILE A 117      50.100  44.350  65.280  1.00  0.00           C  
ATOM   1643  CD  ILE A 117      51.570  46.290  63.000  1.00  0.00           C  
ATOM   1644  HN  ILE A 117      52.600  42.540  62.370  1.00  0.00           H  
ATOM   1645  HA  ILE A 117      52.570  43.010  65.230  1.00  0.00           H  
ATOM   1646  HB  ILE A 117      50.360  43.780  63.200  1.00  0.00           H  
ATOM   1647 1HG1 ILE A 117      53.040  44.670  63.300  1.00  0.00           H  
ATOM   1648 2HG1 ILE A 117      52.560  45.380  64.790  1.00  0.00           H  
ATOM   1649 1HG2 ILE A 117      49.690  45.380  65.360  1.00  0.00           H  
ATOM   1650 2HG2 ILE A 117      49.160  43.770  65.250  1.00  0.00           H  
ATOM   1651 3HG2 ILE A 117      50.560  44.110  66.270  1.00  0.00           H  
ATOM   1652  HD1 ILE A 117      50.970  47.040  63.560  1.00  0.00           H  
ATOM   1653  HD2 ILE A 117      52.460  46.830  62.630  1.00  0.00           H  
ATOM   1654  HD3 ILE A 117      51.020  45.920  62.100  1.00  0.00           H  
ATOM   1655  N   SER A 118      50.750  40.510  64.480  1.00  0.00           N  
ATOM   1656  CA  SER A 118      50.150  39.380  65.130  1.00  0.00           C  
ATOM   1657  C   SER A 118      51.070  38.700  66.140  1.00  0.00           C  
ATOM   1658  O   SER A 118      50.680  38.300  67.240  1.00  0.00           O  
ATOM   1659  CB  SER A 118      49.370  38.490  64.160  1.00  0.00           C  
ATOM   1660  OG  SER A 118      50.220  37.570  63.530  1.00  0.00           O  
ATOM   1661  HN  SER A 118      50.900  40.520  63.500  1.00  0.00           H  
ATOM   1662  HA  SER A 118      49.340  39.810  65.690  1.00  0.00           H  
ATOM   1663  HB1 SER A 118      48.780  39.120  63.450  1.00  0.00           H  
ATOM   1664  HB2 SER A 118      48.650  37.870  64.730  1.00  0.00           H  
ATOM   1665  HG1 SER A 118      50.790  37.920  62.840  1.00  0.00           H  
ATOM   1666  N   ILE A 119      52.350  38.570  65.810  1.00  0.00           N  
ATOM   1667  CA  ILE A 119      53.410  38.060  66.630  1.00  0.00           C  
ATOM   1668  C   ILE A 119      53.700  38.950  67.770  1.00  0.00           C  
ATOM   1669  O   ILE A 119      53.940  38.570  68.920  1.00  0.00           O  
ATOM   1670  CB  ILE A 119      54.700  37.680  65.890  1.00  0.00           C  
ATOM   1671  CG1 ILE A 119      54.360  36.800  64.670  1.00  0.00           C  
ATOM   1672  CG2 ILE A 119      55.550  36.840  66.870  1.00  0.00           C  
ATOM   1673  CD  ILE A 119      53.370  35.670  64.850  1.00  0.00           C  
ATOM   1674  HN  ILE A 119      52.600  38.720  64.860  1.00  0.00           H  
ATOM   1675  HA  ILE A 119      52.920  37.210  67.100  1.00  0.00           H  
ATOM   1676  HB  ILE A 119      55.310  38.510  65.490  1.00  0.00           H  
ATOM   1677 1HG1 ILE A 119      55.360  36.430  64.390  1.00  0.00           H  
ATOM   1678 2HG1 ILE A 119      54.040  37.500  63.860  1.00  0.00           H  
ATOM   1679 1HG2 ILE A 119      55.800  37.400  67.800  1.00  0.00           H  
ATOM   1680 2HG2 ILE A 119      55.110  35.850  67.120  1.00  0.00           H  
ATOM   1681 3HG2 ILE A 119      56.540  36.620  66.410  1.00  0.00           H  
ATOM   1682  HD1 ILE A 119      52.370  36.020  65.170  1.00  0.00           H  
ATOM   1683  HD2 ILE A 119      53.200  35.090  63.920  1.00  0.00           H  
ATOM   1684  HD3 ILE A 119      53.820  35.060  65.680  1.00  0.00           H  
ATOM   1685  N   ASP A 120      53.610  40.340  67.540  1.00  0.00           N  
ATOM   1686  CA  ASP A 120      53.760  41.370  68.600  1.00  0.00           C  
ATOM   1687  C   ASP A 120      52.570  41.170  69.620  1.00  0.00           C  
ATOM   1688  O   ASP A 120      52.840  41.160  70.800  1.00  0.00           O  
ATOM   1689  CB  ASP A 120      53.960  42.770  67.930  1.00  0.00           C  
ATOM   1690  CG  ASP A 120      54.210  43.800  69.050  1.00  0.00           C  
ATOM   1691  OD1 ASP A 120      53.270  44.010  69.830  1.00  0.00           O  
ATOM   1692  OD2 ASP A 120      55.360  44.330  69.030  1.00  0.00           O1-
ATOM   1693  HN  ASP A 120      53.450  40.760  66.650  1.00  0.00           H  
ATOM   1694  HA  ASP A 120      54.620  41.190  69.230  1.00  0.00           H  
ATOM   1695  HB1 ASP A 120      53.200  43.210  67.260  1.00  0.00           H  
ATOM   1696  HB2 ASP A 120      54.950  42.740  67.420  1.00  0.00           H  
ATOM   1697  N   ARG A 121      51.380  40.930  69.130  1.00  0.00           N  
ATOM   1698  CA  ARG A 121      50.280  40.600  70.020  1.00  0.00           C  
ATOM   1699  C   ARG A 121      50.400  39.360  70.810  1.00  0.00           C  
ATOM   1700  O   ARG A 121      50.070  39.280  71.970  1.00  0.00           O  
ATOM   1701  CB  ARG A 121      48.990  40.520  69.270  1.00  0.00           C  
ATOM   1702  CG  ARG A 121      47.730  40.380  70.160  1.00  0.00           C  
ATOM   1703  CD  ARG A 121      47.460  41.580  71.080  1.00  0.00           C  
ATOM   1704  NE  ARG A 121      47.360  42.810  70.400  1.00  0.00           N  
ATOM   1705  CZ  ARG A 121      47.530  44.060  70.850  1.00  0.00           C  
ATOM   1706  NH1 ARG A 121      47.960  44.300  72.010  1.00  0.00           N1+
ATOM   1707  NH2 ARG A 121      47.310  45.030  70.010  1.00  0.00           N  
ATOM   1708  HN  ARG A 121      51.240  40.920  68.140  1.00  0.00           H  
ATOM   1709  HA  ARG A 121      50.280  41.340  70.800  1.00  0.00           H  
ATOM   1710  HB1 ARG A 121      48.990  39.780  68.450  1.00  0.00           H  
ATOM   1711  HB2 ARG A 121      48.900  41.430  68.630  1.00  0.00           H  
ATOM   1712  HG1 ARG A 121      47.820  39.590  70.940  1.00  0.00           H  
ATOM   1713  HG2 ARG A 121      46.810  40.160  69.560  1.00  0.00           H  
ATOM   1714  HD1 ARG A 121      48.190  41.760  71.890  1.00  0.00           H  
ATOM   1715  HD2 ARG A 121      46.490  41.350  71.580  1.00  0.00           H  
ATOM   1716  HE  ARG A 121      47.030  42.800  69.460  1.00  0.00           H  
ATOM   1717 1HH1 ARG A 121      48.310  43.520  72.530  1.00  0.00           H  
ATOM   1718 2HH1 ARG A 121      48.160  45.260  72.210  1.00  0.00           H  
ATOM   1719 1HH2 ARG A 121      47.160  44.780  69.060  1.00  0.00           H  
ATOM   1720 2HH2 ARG A 121      47.180  45.980  70.310  1.00  0.00           H  
ATOM   1721  N   TYR A 122      50.950  38.370  70.100  1.00  0.00           N  
ATOM   1722  CA  TYR A 122      51.110  37.040  70.690  1.00  0.00           C  
ATOM   1723  C   TYR A 122      51.930  36.950  72.000  1.00  0.00           C  
ATOM   1724  O   TYR A 122      51.450  36.500  73.060  1.00  0.00           O  
ATOM   1725  CB  TYR A 122      51.690  36.050  69.650  1.00  0.00           C  
ATOM   1726  CG  TYR A 122      51.750  34.640  70.110  1.00  0.00           C  
ATOM   1727  CD1 TYR A 122      52.890  34.240  70.830  1.00  0.00           C  
ATOM   1728  CD2 TYR A 122      50.790  33.700  69.720  1.00  0.00           C  
ATOM   1729  CE1 TYR A 122      52.980  32.930  71.300  1.00  0.00           C  
ATOM   1730  CE2 TYR A 122      50.940  32.410  70.150  1.00  0.00           C  
ATOM   1731  CZ  TYR A 122      52.020  31.980  70.990  1.00  0.00           C  
ATOM   1732  OH  TYR A 122      51.840  30.690  71.540  1.00  0.00           O  
ATOM   1733  HN  TYR A 122      51.130  38.420  69.110  1.00  0.00           H  
ATOM   1734  HA  TYR A 122      50.120  36.670  70.910  1.00  0.00           H  
ATOM   1735  HB1 TYR A 122      52.700  36.320  69.260  1.00  0.00           H  
ATOM   1736  HB2 TYR A 122      51.020  36.060  68.760  1.00  0.00           H  
ATOM   1737  HD1 TYR A 122      53.720  34.870  71.090  1.00  0.00           H  
ATOM   1738  HD2 TYR A 122      49.920  33.920  69.130  1.00  0.00           H  
ATOM   1739  HE1 TYR A 122      53.800  32.620  71.940  1.00  0.00           H  
ATOM   1740  HE2 TYR A 122      50.190  31.660  69.950  1.00  0.00           H  
ATOM   1741  HH  TYR A 122      52.600  30.450  72.090  1.00  0.00           H  
ATOM   1742  N   TYR A 123      53.160  37.650  71.900  1.00  0.00           N  
ATOM   1743  CA  TYR A 123      54.060  37.870  73.000  1.00  0.00           C  
ATOM   1744  C   TYR A 123      53.620  38.910  74.020  1.00  0.00           C  
ATOM   1745  O   TYR A 123      53.900  38.780  75.220  1.00  0.00           O  
ATOM   1746  CB  TYR A 123      55.590  38.030  72.540  1.00  0.00           C  
ATOM   1747  CG  TYR A 123      56.070  36.860  71.740  1.00  0.00           C  
ATOM   1748  CD1 TYR A 123      56.330  36.920  70.380  1.00  0.00           C  
ATOM   1749  CD2 TYR A 123      56.420  35.610  72.350  1.00  0.00           C  
ATOM   1750  CE1 TYR A 123      57.070  35.960  69.670  1.00  0.00           C  
ATOM   1751  CE2 TYR A 123      57.130  34.580  71.620  1.00  0.00           C  
ATOM   1752  CZ  TYR A 123      57.340  34.720  70.270  1.00  0.00           C  
ATOM   1753  OH  TYR A 123      57.880  33.610  69.620  1.00  0.00           O  
ATOM   1754  HN  TYR A 123      53.330  38.130  71.040  1.00  0.00           H  
ATOM   1755  HA  TYR A 123      53.950  37.030  73.660  1.00  0.00           H  
ATOM   1756  HB1 TYR A 123      56.120  38.190  73.510  1.00  0.00           H  
ATOM   1757  HB2 TYR A 123      55.760  38.910  71.870  1.00  0.00           H  
ATOM   1758  HD1 TYR A 123      56.000  37.760  69.790  1.00  0.00           H  
ATOM   1759  HD2 TYR A 123      56.450  35.570  73.420  1.00  0.00           H  
ATOM   1760  HE1 TYR A 123      57.250  36.110  68.610  1.00  0.00           H  
ATOM   1761  HE2 TYR A 123      57.360  33.670  72.160  1.00  0.00           H  
ATOM   1762  HH  TYR A 123      57.650  32.820  70.110  1.00  0.00           H  
ATOM   1763  N   ALA A 124      52.930  39.980  73.610  1.00  0.00           N  
ATOM   1764  CA  ALA A 124      52.250  40.930  74.460  1.00  0.00           C  
ATOM   1765  C   ALA A 124      51.160  40.380  75.380  1.00  0.00           C  
ATOM   1766  O   ALA A 124      50.970  40.850  76.520  1.00  0.00           O  
ATOM   1767  CB  ALA A 124      51.660  41.960  73.530  1.00  0.00           C  
ATOM   1768  HN  ALA A 124      52.610  40.240  72.700  1.00  0.00           H  
ATOM   1769  HA  ALA A 124      53.010  41.290  75.130  1.00  0.00           H  
ATOM   1770  HB1 ALA A 124      50.980  41.590  72.730  1.00  0.00           H  
ATOM   1771  HB2 ALA A 124      51.230  42.820  74.110  1.00  0.00           H  
ATOM   1772  HB3 ALA A 124      52.400  42.530  72.930  1.00  0.00           H  
ATOM   1773  N   VAL A 125      50.350  39.450  74.830  1.00  0.00           N  
ATOM   1774  CA  VAL A 125      49.390  38.590  75.590  1.00  0.00           C  
ATOM   1775  C   VAL A 125      50.110  37.640  76.580  1.00  0.00           C  
ATOM   1776  O   VAL A 125      49.610  37.430  77.730  1.00  0.00           O  
ATOM   1777  CB  VAL A 125      48.390  37.920  74.710  1.00  0.00           C  
ATOM   1778  CG1 VAL A 125      47.520  36.860  75.460  1.00  0.00           C  
ATOM   1779  CG2 VAL A 125      47.480  38.980  74.060  1.00  0.00           C  
ATOM   1780  HN  VAL A 125      50.340  39.200  73.860  1.00  0.00           H  
ATOM   1781  HA  VAL A 125      48.800  39.330  76.120  1.00  0.00           H  
ATOM   1782  HB  VAL A 125      48.730  37.340  73.830  1.00  0.00           H  
ATOM   1783 1HG1 VAL A 125      47.050  37.250  76.390  1.00  0.00           H  
ATOM   1784 2HG1 VAL A 125      46.730  36.460  74.770  1.00  0.00           H  
ATOM   1785 3HG1 VAL A 125      48.090  35.960  75.760  1.00  0.00           H  
ATOM   1786 1HG2 VAL A 125      46.670  38.580  73.430  1.00  0.00           H  
ATOM   1787 2HG2 VAL A 125      47.000  39.570  74.870  1.00  0.00           H  
ATOM   1788 3HG2 VAL A 125      48.140  39.640  73.460  1.00  0.00           H  
ATOM   1789  N   CYS A 126      51.310  37.160  76.200  1.00  0.00           N  
ATOM   1790  CA  CYS A 126      52.130  36.430  77.070  1.00  0.00           C  
ATOM   1791  C   CYS A 126      52.710  37.310  78.220  1.00  0.00           C  
ATOM   1792  O   CYS A 126      52.740  38.520  78.280  1.00  0.00           O  
ATOM   1793  CB  CYS A 126      53.340  35.730  76.450  1.00  0.00           C  
ATOM   1794  SG  CYS A 126      52.930  34.450  75.220  1.00  0.00           S  
ATOM   1795  HN  CYS A 126      51.690  37.360  75.310  1.00  0.00           H  
ATOM   1796  HA  CYS A 126      51.500  35.720  77.560  1.00  0.00           H  
ATOM   1797  HB1 CYS A 126      53.950  35.210  77.220  1.00  0.00           H  
ATOM   1798  HB2 CYS A 126      54.030  36.510  76.070  1.00  0.00           H  
ATOM   1799  HG1 CYS A 126      54.150  34.030  74.880  1.00  0.00           H  
ATOM   1800  N   ASP A 127      53.170  36.600  79.260  1.00  0.00           N  
ATOM   1801  CA  ASP A 127      53.610  37.170  80.500  1.00  0.00           C  
ATOM   1802  C   ASP A 127      54.840  38.040  80.280  1.00  0.00           C  
ATOM   1803  O   ASP A 127      55.660  37.710  79.370  1.00  0.00           O  
ATOM   1804  CB  ASP A 127      53.980  36.070  81.550  1.00  0.00           C  
ATOM   1805  CG  ASP A 127      52.700  35.290  82.000  1.00  0.00           C  
ATOM   1806  OD1 ASP A 127      51.530  35.670  81.740  1.00  0.00           O  
ATOM   1807  OD2 ASP A 127      53.030  34.280  82.740  1.00  0.00           O1-
ATOM   1808  HN  ASP A 127      53.160  35.600  79.260  1.00  0.00           H  
ATOM   1809  HA  ASP A 127      52.830  37.800  80.920  1.00  0.00           H  
ATOM   1810  HB1 ASP A 127      54.370  36.520  82.490  1.00  0.00           H  
ATOM   1811  HB2 ASP A 127      54.740  35.370  81.140  1.00  0.00           H  
ATOM   1812  N   PRO A 128      54.880  39.200  81.000  1.00  0.00           N  
ATOM   1813  CA  PRO A 128      55.860  40.270  80.750  1.00  0.00           C  
ATOM   1814  C   PRO A 128      57.270  40.030  80.290  1.00  0.00           C  
ATOM   1815  O   PRO A 128      57.760  40.820  79.500  1.00  0.00           O  
ATOM   1816  CB  PRO A 128      55.900  41.090  82.030  1.00  0.00           C  
ATOM   1817  CG  PRO A 128      54.400  41.060  82.450  1.00  0.00           C  
ATOM   1818  CD  PRO A 128      53.950  39.660  81.970  1.00  0.00           C  
ATOM   1819  HA  PRO A 128      55.460  40.880  79.940  1.00  0.00           H  
ATOM   1820  HB1 PRO A 128      56.280  42.120  81.920  1.00  0.00           H  
ATOM   1821  HB2 PRO A 128      56.420  40.440  82.770  1.00  0.00           H  
ATOM   1822  HG1 PRO A 128      53.880  41.900  81.950  1.00  0.00           H  
ATOM   1823  HG2 PRO A 128      54.350  41.130  83.560  1.00  0.00           H  
ATOM   1824  HD1 PRO A 128      52.880  39.600  81.690  1.00  0.00           H  
ATOM   1825  HD2 PRO A 128      54.070  38.960  82.820  1.00  0.00           H  
ATOM   1826  N   LEU A 129      57.950  39.050  80.910  1.00  0.00           N  
ATOM   1827  CA  LEU A 129      59.330  38.610  80.560  1.00  0.00           C  
ATOM   1828  C   LEU A 129      59.440  38.160  79.150  1.00  0.00           C  
ATOM   1829  O   LEU A 129      60.360  38.440  78.470  1.00  0.00           O  
ATOM   1830  CB  LEU A 129      59.710  37.480  81.500  1.00  0.00           C  
ATOM   1831  CG  LEU A 129      61.010  36.810  81.310  1.00  0.00           C  
ATOM   1832  CD1 LEU A 129      62.140  37.710  81.680  1.00  0.00           C  
ATOM   1833  CD2 LEU A 129      61.140  35.620  82.230  1.00  0.00           C  
ATOM   1834  HN  LEU A 129      57.500  38.680  81.710  1.00  0.00           H  
ATOM   1835  HA  LEU A 129      60.060  39.380  80.740  1.00  0.00           H  
ATOM   1836  HB1 LEU A 129      58.890  36.720  81.530  1.00  0.00           H  
ATOM   1837  HB2 LEU A 129      59.700  37.890  82.530  1.00  0.00           H  
ATOM   1838  HG  LEU A 129      61.130  36.510  80.250  1.00  0.00           H  
ATOM   1839 1HD1 LEU A 129      62.250  38.590  81.020  1.00  0.00           H  
ATOM   1840 2HD1 LEU A 129      62.210  38.220  82.660  1.00  0.00           H  
ATOM   1841 3HD1 LEU A 129      63.110  37.180  81.570  1.00  0.00           H  
ATOM   1842 1HD2 LEU A 129      61.340  35.930  83.280  1.00  0.00           H  
ATOM   1843 2HD2 LEU A 129      60.350  34.880  81.980  1.00  0.00           H  
ATOM   1844 3HD2 LEU A 129      62.000  35.000  81.880  1.00  0.00           H  
ATOM   1845  N   ARG A 130      58.460  37.420  78.630  1.00  0.00           N  
ATOM   1846  CA  ARG A 130      58.570  36.730  77.380  1.00  0.00           C  
ATOM   1847  C   ARG A 130      58.680  37.750  76.220  1.00  0.00           C  
ATOM   1848  O   ARG A 130      59.400  37.540  75.240  1.00  0.00           O  
ATOM   1849  CB  ARG A 130      57.390  35.790  77.190  1.00  0.00           C  
ATOM   1850  CG  ARG A 130      57.310  34.620  78.110  1.00  0.00           C  
ATOM   1851  CD  ARG A 130      58.240  33.400  77.830  1.00  0.00           C  
ATOM   1852  NE  ARG A 130      57.970  33.010  76.400  1.00  0.00           N  
ATOM   1853  CZ  ARG A 130      58.860  32.430  75.600  1.00  0.00           C  
ATOM   1854  NH1 ARG A 130      60.140  32.560  75.620  1.00  0.00           N1+
ATOM   1855  NH2 ARG A 130      58.390  31.630  74.660  1.00  0.00           N  
ATOM   1856  HN  ARG A 130      57.600  37.370  79.140  1.00  0.00           H  
ATOM   1857  HA  ARG A 130      59.450  36.100  77.430  1.00  0.00           H  
ATOM   1858  HB1 ARG A 130      57.310  35.430  76.140  1.00  0.00           H  
ATOM   1859  HB2 ARG A 130      56.450  36.370  77.320  1.00  0.00           H  
ATOM   1860  HG1 ARG A 130      56.270  34.240  78.040  1.00  0.00           H  
ATOM   1861  HG2 ARG A 130      57.550  34.990  79.130  1.00  0.00           H  
ATOM   1862  HD1 ARG A 130      57.940  32.580  78.520  1.00  0.00           H  
ATOM   1863  HD2 ARG A 130      59.290  33.740  78.010  1.00  0.00           H  
ATOM   1864  HE  ARG A 130      57.000  32.840  76.210  1.00  0.00           H  
ATOM   1865 1HH1 ARG A 130      60.610  33.010  76.380  1.00  0.00           H  
ATOM   1866 2HH1 ARG A 130      60.720  31.990  75.030  1.00  0.00           H  
ATOM   1867 1HH2 ARG A 130      57.460  31.270  74.710  1.00  0.00           H  
ATOM   1868 2HH2 ARG A 130      59.150  31.230  74.150  1.00  0.00           H  
ATOM   1869  N   TYR A 131      57.940  38.910  76.320  1.00  0.00           N  
ATOM   1870  CA  TYR A 131      58.000  39.950  75.320  1.00  0.00           C  
ATOM   1871  C   TYR A 131      59.350  40.510  75.160  1.00  0.00           C  
ATOM   1872  O   TYR A 131      59.800  40.510  74.040  1.00  0.00           O  
ATOM   1873  CB  TYR A 131      56.890  41.040  75.580  1.00  0.00           C  
ATOM   1874  CG  TYR A 131      56.770  42.130  74.540  1.00  0.00           C  
ATOM   1875  CD1 TYR A 131      56.110  41.770  73.350  1.00  0.00           C  
ATOM   1876  CD2 TYR A 131      57.280  43.470  74.660  1.00  0.00           C  
ATOM   1877  CE1 TYR A 131      55.890  42.730  72.370  1.00  0.00           C  
ATOM   1878  CE2 TYR A 131      57.100  44.360  73.600  1.00  0.00           C  
ATOM   1879  CZ  TYR A 131      56.450  43.980  72.480  1.00  0.00           C  
ATOM   1880  OH  TYR A 131      56.310  44.990  71.490  1.00  0.00           O  
ATOM   1881  HN  TYR A 131      57.370  39.120  77.130  1.00  0.00           H  
ATOM   1882  HA  TYR A 131      57.750  39.480  74.380  1.00  0.00           H  
ATOM   1883  HB1 TYR A 131      57.160  41.560  76.520  1.00  0.00           H  
ATOM   1884  HB2 TYR A 131      55.900  40.540  75.610  1.00  0.00           H  
ATOM   1885  HD1 TYR A 131      55.660  40.780  73.260  1.00  0.00           H  
ATOM   1886  HD2 TYR A 131      57.840  43.710  75.560  1.00  0.00           H  
ATOM   1887  HE1 TYR A 131      55.380  42.440  71.470  1.00  0.00           H  
ATOM   1888  HE2 TYR A 131      57.440  45.380  73.690  1.00  0.00           H  
ATOM   1889  HH  TYR A 131      55.980  44.640  70.660  1.00  0.00           H  
ATOM   1890  N   LYS A 132      60.000  40.920  76.240  1.00  0.00           N  
ATOM   1891  CA  LYS A 132      61.170  41.700  76.140  1.00  0.00           C  
ATOM   1892  C   LYS A 132      62.410  40.790  75.950  1.00  0.00           C  
ATOM   1893  O   LYS A 132      63.460  41.170  75.470  1.00  0.00           O  
ATOM   1894  CB  LYS A 132      61.320  42.470  77.420  1.00  0.00           C  
ATOM   1895  CG  LYS A 132      61.090  41.730  78.800  1.00  0.00           C  
ATOM   1896  CD  LYS A 132      61.390  42.640  80.000  1.00  0.00           C  
ATOM   1897  CE  LYS A 132      61.150  42.160  81.390  1.00  0.00           C  
ATOM   1898  NZ  LYS A 132      61.780  43.130  82.240  1.00  0.00           N1+
ATOM   1899  HN  LYS A 132      59.670  40.660  77.150  1.00  0.00           H  
ATOM   1900  HA  LYS A 132      61.090  42.350  75.280  1.00  0.00           H  
ATOM   1901  HB1 LYS A 132      60.450  43.140  77.260  1.00  0.00           H  
ATOM   1902  HB2 LYS A 132      62.240  43.100  77.490  1.00  0.00           H  
ATOM   1903  HG1 LYS A 132      61.810  40.900  78.930  1.00  0.00           H  
ATOM   1904  HG2 LYS A 132      60.110  41.210  78.810  1.00  0.00           H  
ATOM   1905  HD1 LYS A 132      62.460  42.930  79.910  1.00  0.00           H  
ATOM   1906  HD2 LYS A 132      60.790  43.560  79.800  1.00  0.00           H  
ATOM   1907  HE1 LYS A 132      61.660  41.190  81.470  1.00  0.00           H  
ATOM   1908  HE2 LYS A 132      60.070  42.170  81.670  1.00  0.00           H  
ATOM   1909  HZ1 LYS A 132      62.810  43.050  82.370  1.00  0.00           H  
ATOM   1910  HZ2 LYS A 132      61.570  44.050  81.810  1.00  0.00           H  
ATOM   1911  HZ3 LYS A 132      61.420  43.000  83.210  1.00  0.00           H  
ATOM   1912  N   ALA A 133      62.210  39.490  76.280  1.00  0.00           N  
ATOM   1913  CA  ALA A 133      62.980  38.360  75.770  1.00  0.00           C  
ATOM   1914  C   ALA A 133      62.820  38.200  74.260  1.00  0.00           C  
ATOM   1915  O   ALA A 133      63.610  38.620  73.460  1.00  0.00           O  
ATOM   1916  CB  ALA A 133      62.620  37.040  76.610  1.00  0.00           C  
ATOM   1917  HN  ALA A 133      61.380  39.130  76.700  1.00  0.00           H  
ATOM   1918  HA  ALA A 133      64.040  38.440  75.990  1.00  0.00           H  
ATOM   1919  HB1 ALA A 133      62.720  37.250  77.690  1.00  0.00           H  
ATOM   1920  HB2 ALA A 133      61.610  36.700  76.300  1.00  0.00           H  
ATOM   1921  HB3 ALA A 133      63.250  36.160  76.350  1.00  0.00           H  
ATOM   1922  N   LYS A 134      61.670  37.640  73.860  1.00  0.00           N  
ATOM   1923  CA  LYS A 134      61.420  37.300  72.410  1.00  0.00           C  
ATOM   1924  C   LYS A 134      61.370  38.390  71.280  1.00  0.00           C  
ATOM   1925  O   LYS A 134      61.940  38.220  70.240  1.00  0.00           O  
ATOM   1926  CB  LYS A 134      60.160  36.420  72.290  1.00  0.00           C  
ATOM   1927  CG  LYS A 134      60.290  35.070  73.000  1.00  0.00           C  
ATOM   1928  CD  LYS A 134      61.270  34.070  72.430  1.00  0.00           C  
ATOM   1929  CE  LYS A 134      60.890  33.710  70.990  1.00  0.00           C  
ATOM   1930  NZ  LYS A 134      61.580  32.500  70.410  1.00  0.00           N1+
ATOM   1931  HN  LYS A 134      60.940  37.380  74.490  1.00  0.00           H  
ATOM   1932  HA  LYS A 134      62.210  36.590  72.230  1.00  0.00           H  
ATOM   1933  HB1 LYS A 134      60.020  36.240  71.200  1.00  0.00           H  
ATOM   1934  HB2 LYS A 134      59.200  36.940  72.510  1.00  0.00           H  
ATOM   1935  HG1 LYS A 134      59.310  34.650  73.320  1.00  0.00           H  
ATOM   1936  HG2 LYS A 134      60.700  35.260  74.010  1.00  0.00           H  
ATOM   1937  HD1 LYS A 134      62.330  34.380  72.460  1.00  0.00           H  
ATOM   1938  HD2 LYS A 134      61.130  33.160  73.050  1.00  0.00           H  
ATOM   1939  HE1 LYS A 134      60.980  34.630  70.380  1.00  0.00           H  
ATOM   1940  HE2 LYS A 134      59.850  33.330  70.960  1.00  0.00           H  
ATOM   1941  HZ1 LYS A 134      61.370  31.720  71.060  1.00  0.00           H  
ATOM   1942  HZ2 LYS A 134      61.340  32.310  69.410  1.00  0.00           H  
ATOM   1943  HZ3 LYS A 134      62.600  32.660  70.420  1.00  0.00           H  
ATOM   1944  N   MET A 135      60.780  39.620  71.590  1.00  0.00           N  
ATOM   1945  CA  MET A 135      60.570  40.620  70.610  1.00  0.00           C  
ATOM   1946  C   MET A 135      61.240  41.920  70.980  1.00  0.00           C  
ATOM   1947  O   MET A 135      60.760  42.650  71.890  1.00  0.00           O  
ATOM   1948  CB  MET A 135      59.060  40.780  70.410  1.00  0.00           C  
ATOM   1949  CG  MET A 135      58.370  39.650  69.610  1.00  0.00           C  
ATOM   1950  SD  MET A 135      58.970  39.380  67.930  1.00  0.00           S  
ATOM   1951  CE  MET A 135      57.710  40.520  67.160  1.00  0.00           C  
ATOM   1952  HN  MET A 135      60.430  39.820  72.500  1.00  0.00           H  
ATOM   1953  HA  MET A 135      61.010  40.340  69.660  1.00  0.00           H  
ATOM   1954  HB1 MET A 135      58.980  41.790  69.960  1.00  0.00           H  
ATOM   1955  HB2 MET A 135      58.570  40.920  71.400  1.00  0.00           H  
ATOM   1956  HG1 MET A 135      57.260  39.670  69.590  1.00  0.00           H  
ATOM   1957  HG2 MET A 135      58.570  38.740  70.210  1.00  0.00           H  
ATOM   1958  HE1 MET A 135      56.650  40.200  67.030  1.00  0.00           H  
ATOM   1959  HE2 MET A 135      57.490  41.370  67.850  1.00  0.00           H  
ATOM   1960  HE3 MET A 135      58.160  40.900  66.220  1.00  0.00           H  
ATOM   1961  N   ASN A 136      62.340  42.300  70.280  1.00  0.00           N  
ATOM   1962  CA  ASN A 136      63.190  43.450  70.720  1.00  0.00           C  
ATOM   1963  C   ASN A 136      63.630  44.070  69.370  1.00  0.00           C  
ATOM   1964  O   ASN A 136      63.270  43.700  68.270  1.00  0.00           O  
ATOM   1965  CB  ASN A 136      64.400  42.950  71.460  1.00  0.00           C  
ATOM   1966  CG  ASN A 136      65.120  41.760  70.730  1.00  0.00           C  
ATOM   1967  ND2 ASN A 136      64.960  40.490  71.180  1.00  0.00           N  
ATOM   1968  OD1 ASN A 136      65.870  42.000  69.710  1.00  0.00           O  
ATOM   1969  HN  ASN A 136      62.700  41.870  69.460  1.00  0.00           H  
ATOM   1970  HA  ASN A 136      62.580  44.190  71.210  1.00  0.00           H  
ATOM   1971  HB1 ASN A 136      64.260  42.620  72.500  1.00  0.00           H  
ATOM   1972  HB2 ASN A 136      65.170  43.740  71.620  1.00  0.00           H  
ATOM   1973 1HD2 ASN A 136      65.540  39.800  70.750  1.00  0.00           H  
ATOM   1974 2HD2 ASN A 136      64.200  40.230  71.780  1.00  0.00           H  
ATOM   1975  N   ILE A 137      64.340  45.260  69.370  1.00  0.00           N  
ATOM   1976  CA  ILE A 137      64.580  46.150  68.290  1.00  0.00           C  
ATOM   1977  C   ILE A 137      65.240  45.460  67.040  1.00  0.00           C  
ATOM   1978  O   ILE A 137      64.760  45.660  65.930  1.00  0.00           O  
ATOM   1979  CB  ILE A 137      65.370  47.330  68.750  1.00  0.00           C  
ATOM   1980  CG1 ILE A 137      65.390  48.560  67.790  1.00  0.00           C  
ATOM   1981  CG2 ILE A 137      66.810  46.990  69.260  1.00  0.00           C  
ATOM   1982  CD  ILE A 137      63.990  49.100  67.330  1.00  0.00           C  
ATOM   1983  HN  ILE A 137      64.450  45.730  70.240  1.00  0.00           H  
ATOM   1984  HA  ILE A 137      63.590  46.370  67.930  1.00  0.00           H  
ATOM   1985  HB  ILE A 137      64.780  47.720  69.610  1.00  0.00           H  
ATOM   1986 1HG1 ILE A 137      66.080  48.300  66.960  1.00  0.00           H  
ATOM   1987 2HG1 ILE A 137      65.850  49.450  68.280  1.00  0.00           H  
ATOM   1988 1HG2 ILE A 137      67.470  46.700  68.420  1.00  0.00           H  
ATOM   1989 2HG2 ILE A 137      67.220  47.980  69.570  1.00  0.00           H  
ATOM   1990 3HG2 ILE A 137      66.840  46.160  69.990  1.00  0.00           H  
ATOM   1991  HD1 ILE A 137      64.130  49.920  66.580  1.00  0.00           H  
ATOM   1992  HD2 ILE A 137      63.280  48.370  66.900  1.00  0.00           H  
ATOM   1993  HD3 ILE A 137      63.470  49.530  68.220  1.00  0.00           H  
ATOM   1994  N   LEU A 138      66.280  44.570  67.290  1.00  0.00           N  
ATOM   1995  CA  LEU A 138      67.040  43.820  66.300  1.00  0.00           C  
ATOM   1996  C   LEU A 138      66.230  42.890  65.490  1.00  0.00           C  
ATOM   1997  O   LEU A 138      66.310  42.890  64.280  1.00  0.00           O  
ATOM   1998  CB  LEU A 138      68.350  43.310  66.940  1.00  0.00           C  
ATOM   1999  CG  LEU A 138      69.440  42.690  66.060  1.00  0.00           C  
ATOM   2000  CD1 LEU A 138      69.200  41.290  65.410  1.00  0.00           C  
ATOM   2001  CD2 LEU A 138      69.800  43.800  65.050  1.00  0.00           C  
ATOM   2002  HN  LEU A 138      66.500  44.310  68.220  1.00  0.00           H  
ATOM   2003  HA  LEU A 138      67.410  44.580  65.620  1.00  0.00           H  
ATOM   2004  HB1 LEU A 138      67.970  42.530  67.630  1.00  0.00           H  
ATOM   2005  HB2 LEU A 138      68.790  44.130  67.570  1.00  0.00           H  
ATOM   2006  HG  LEU A 138      70.340  42.430  66.670  1.00  0.00           H  
ATOM   2007 1HD1 LEU A 138      68.780  40.620  66.190  1.00  0.00           H  
ATOM   2008 2HD1 LEU A 138      68.660  41.400  64.450  1.00  0.00           H  
ATOM   2009 3HD1 LEU A 138      70.200  40.840  65.200  1.00  0.00           H  
ATOM   2010 1HD2 LEU A 138      70.710  43.490  64.480  1.00  0.00           H  
ATOM   2011 2HD2 LEU A 138      68.920  44.040  64.410  1.00  0.00           H  
ATOM   2012 3HD2 LEU A 138      70.040  44.740  65.590  1.00  0.00           H  
ATOM   2013  N   VAL A 139      65.350  42.130  66.210  1.00  0.00           N  
ATOM   2014  CA  VAL A 139      64.230  41.360  65.570  1.00  0.00           C  
ATOM   2015  C   VAL A 139      63.270  42.070  64.610  1.00  0.00           C  
ATOM   2016  O   VAL A 139      63.350  41.720  63.420  1.00  0.00           O  
ATOM   2017  CB  VAL A 139      63.350  40.630  66.620  1.00  0.00           C  
ATOM   2018  CG1 VAL A 139      62.270  39.760  65.950  1.00  0.00           C  
ATOM   2019  CG2 VAL A 139      64.160  39.690  67.610  1.00  0.00           C  
ATOM   2020  HN  VAL A 139      65.290  42.230  67.210  1.00  0.00           H  
ATOM   2021  HA  VAL A 139      64.690  40.640  64.900  1.00  0.00           H  
ATOM   2022  HB  VAL A 139      62.730  41.370  67.170  1.00  0.00           H  
ATOM   2023 1HG1 VAL A 139      62.630  39.190  65.060  1.00  0.00           H  
ATOM   2024 2HG1 VAL A 139      61.850  39.040  66.680  1.00  0.00           H  
ATOM   2025 3HG1 VAL A 139      61.360  40.290  65.620  1.00  0.00           H  
ATOM   2026 1HG2 VAL A 139      64.630  38.940  66.950  1.00  0.00           H  
ATOM   2027 2HG2 VAL A 139      65.050  40.190  68.050  1.00  0.00           H  
ATOM   2028 3HG2 VAL A 139      63.530  39.220  68.400  1.00  0.00           H  
ATOM   2029  N   ILE A 140      62.650  43.180  65.030  1.00  0.00           N  
ATOM   2030  CA  ILE A 140      61.880  44.090  64.220  1.00  0.00           C  
ATOM   2031  C   ILE A 140      62.660  44.710  63.060  1.00  0.00           C  
ATOM   2032  O   ILE A 140      62.140  44.800  61.930  1.00  0.00           O  
ATOM   2033  CB  ILE A 140      61.290  45.180  65.150  1.00  0.00           C  
ATOM   2034  CG1 ILE A 140      59.990  44.610  65.950  1.00  0.00           C  
ATOM   2035  CG2 ILE A 140      60.860  46.420  64.400  1.00  0.00           C  
ATOM   2036  CD  ILE A 140      60.160  43.380  66.850  1.00  0.00           C  
ATOM   2037  HN  ILE A 140      62.730  43.510  65.970  1.00  0.00           H  
ATOM   2038  HA  ILE A 140      61.050  43.580  63.770  1.00  0.00           H  
ATOM   2039  HB  ILE A 140      61.940  45.460  66.000  1.00  0.00           H  
ATOM   2040 1HG1 ILE A 140      59.190  44.360  65.210  1.00  0.00           H  
ATOM   2041 2HG1 ILE A 140      59.650  45.390  66.660  1.00  0.00           H  
ATOM   2042 1HG2 ILE A 140      60.050  46.090  63.720  1.00  0.00           H  
ATOM   2043 2HG2 ILE A 140      60.420  47.200  65.050  1.00  0.00           H  
ATOM   2044 3HG2 ILE A 140      61.650  46.900  63.790  1.00  0.00           H  
ATOM   2045  HD1 ILE A 140      60.680  43.640  67.790  1.00  0.00           H  
ATOM   2046  HD2 ILE A 140      59.130  43.060  67.110  1.00  0.00           H  
ATOM   2047  HD3 ILE A 140      60.600  42.540  66.280  1.00  0.00           H  
ATOM   2048  N   CYS A 141      63.940  45.100  63.220  1.00  0.00           N  
ATOM   2049  CA  CYS A 141      64.740  45.590  62.090  1.00  0.00           C  
ATOM   2050  C   CYS A 141      65.040  44.670  60.920  1.00  0.00           C  
ATOM   2051  O   CYS A 141      64.990  45.010  59.730  1.00  0.00           O  
ATOM   2052  CB  CYS A 141      66.110  46.080  62.670  1.00  0.00           C  
ATOM   2053  SG  CYS A 141      65.930  47.670  63.480  1.00  0.00           S  
ATOM   2054  HN  CYS A 141      64.280  45.260  64.140  1.00  0.00           H  
ATOM   2055  HA  CYS A 141      64.240  46.400  61.570  1.00  0.00           H  
ATOM   2056  HB1 CYS A 141      66.810  46.290  61.830  1.00  0.00           H  
ATOM   2057  HB2 CYS A 141      66.520  45.300  63.350  1.00  0.00           H  
ATOM   2058  HG1 CYS A 141      65.580  47.220  64.680  1.00  0.00           H  
ATOM   2059  N   VAL A 142      65.380  43.390  61.200  1.00  0.00           N  
ATOM   2060  CA  VAL A 142      65.370  42.280  60.200  1.00  0.00           C  
ATOM   2061  C   VAL A 142      63.910  42.010  59.600  1.00  0.00           C  
ATOM   2062  O   VAL A 142      63.770  41.870  58.390  1.00  0.00           O  
ATOM   2063  CB  VAL A 142      65.990  41.070  60.830  1.00  0.00           C  
ATOM   2064  CG1 VAL A 142      66.070  40.000  59.700  1.00  0.00           C  
ATOM   2065  CG2 VAL A 142      67.400  41.320  61.360  1.00  0.00           C  
ATOM   2066  HN  VAL A 142      65.680  43.060  62.100  1.00  0.00           H  
ATOM   2067  HA  VAL A 142      65.940  42.740  59.410  1.00  0.00           H  
ATOM   2068  HB  VAL A 142      65.350  40.720  61.660  1.00  0.00           H  
ATOM   2069 1HG1 VAL A 142      65.110  39.860  59.170  1.00  0.00           H  
ATOM   2070 2HG1 VAL A 142      66.700  40.330  58.850  1.00  0.00           H  
ATOM   2071 3HG1 VAL A 142      66.410  39.040  60.140  1.00  0.00           H  
ATOM   2072 1HG2 VAL A 142      67.470  42.270  61.940  1.00  0.00           H  
ATOM   2073 2HG2 VAL A 142      67.630  40.430  61.990  1.00  0.00           H  
ATOM   2074 3HG2 VAL A 142      68.250  41.480  60.660  1.00  0.00           H  
ATOM   2075  N   MET A 143      62.780  42.040  60.420  1.00  0.00           N  
ATOM   2076  CA  MET A 143      61.480  42.030  59.910  1.00  0.00           C  
ATOM   2077  C   MET A 143      61.070  43.150  58.940  1.00  0.00           C  
ATOM   2078  O   MET A 143      60.510  42.830  57.940  1.00  0.00           O  
ATOM   2079  CB  MET A 143      60.530  41.990  61.120  1.00  0.00           C  
ATOM   2080  CG  MET A 143      60.600  40.620  61.700  1.00  0.00           C  
ATOM   2081  SD  MET A 143      59.710  40.510  63.310  1.00  0.00           S  
ATOM   2082  CE  MET A 143      60.000  38.720  63.540  1.00  0.00           C  
ATOM   2083  HN  MET A 143      63.010  42.150  61.380  1.00  0.00           H  
ATOM   2084  HA  MET A 143      61.310  41.120  59.360  1.00  0.00           H  
ATOM   2085  HB1 MET A 143      59.510  42.110  60.690  1.00  0.00           H  
ATOM   2086  HB2 MET A 143      60.820  42.730  61.880  1.00  0.00           H  
ATOM   2087  HG1 MET A 143      61.660  40.340  61.880  1.00  0.00           H  
ATOM   2088  HG2 MET A 143      60.170  39.870  61.000  1.00  0.00           H  
ATOM   2089  HE1 MET A 143      59.770  38.050  62.680  1.00  0.00           H  
ATOM   2090  HE2 MET A 143      61.070  38.540  63.820  1.00  0.00           H  
ATOM   2091  HE3 MET A 143      59.380  38.410  64.400  1.00  0.00           H  
ATOM   2092  N   ILE A 144      61.450  44.400  59.290  1.00  0.00           N  
ATOM   2093  CA  ILE A 144      61.470  45.500  58.360  1.00  0.00           C  
ATOM   2094  C   ILE A 144      62.330  45.190  57.120  1.00  0.00           C  
ATOM   2095  O   ILE A 144      61.850  45.270  56.010  1.00  0.00           O  
ATOM   2096  CB  ILE A 144      61.870  46.840  59.110  1.00  0.00           C  
ATOM   2097  CG1 ILE A 144      60.820  47.300  60.110  1.00  0.00           C  
ATOM   2098  CG2 ILE A 144      62.210  47.960  58.040  1.00  0.00           C  
ATOM   2099  CD  ILE A 144      61.160  48.640  60.770  1.00  0.00           C  
ATOM   2100  HN  ILE A 144      61.830  44.520  60.210  1.00  0.00           H  
ATOM   2101  HA  ILE A 144      60.460  45.640  58.020  1.00  0.00           H  
ATOM   2102  HB  ILE A 144      62.780  46.650  59.710  1.00  0.00           H  
ATOM   2103 1HG1 ILE A 144      60.580  46.590  60.940  1.00  0.00           H  
ATOM   2104 2HG1 ILE A 144      59.810  47.380  59.640  1.00  0.00           H  
ATOM   2105 1HG2 ILE A 144      61.320  48.200  57.410  1.00  0.00           H  
ATOM   2106 2HG2 ILE A 144      62.560  48.920  58.480  1.00  0.00           H  
ATOM   2107 3HG2 ILE A 144      63.060  47.700  57.370  1.00  0.00           H  
ATOM   2108  HD1 ILE A 144      62.230  48.740  61.060  1.00  0.00           H  
ATOM   2109  HD2 ILE A 144      60.890  49.360  59.980  1.00  0.00           H  
ATOM   2110  HD3 ILE A 144      60.410  48.830  61.560  1.00  0.00           H  
ATOM   2111  N   PHE A 145      63.610  44.730  57.300  1.00  0.00           N  
ATOM   2112  CA  PHE A 145      64.420  44.460  56.160  1.00  0.00           C  
ATOM   2113  C   PHE A 145      63.960  43.470  55.220  1.00  0.00           C  
ATOM   2114  O   PHE A 145      64.000  43.710  54.010  1.00  0.00           O  
ATOM   2115  CB  PHE A 145      65.880  44.220  56.640  1.00  0.00           C  
ATOM   2116  CG  PHE A 145      66.930  44.190  55.560  1.00  0.00           C  
ATOM   2117  CD1 PHE A 145      67.440  42.950  55.080  1.00  0.00           C  
ATOM   2118  CD2 PHE A 145      67.410  45.380  55.000  1.00  0.00           C  
ATOM   2119  CE1 PHE A 145      68.340  42.950  54.030  1.00  0.00           C  
ATOM   2120  CE2 PHE A 145      68.400  45.350  53.970  1.00  0.00           C  
ATOM   2121  CZ  PHE A 145      68.910  44.120  53.570  1.00  0.00           C  
ATOM   2122  HN  PHE A 145      63.990  44.530  58.200  1.00  0.00           H  
ATOM   2123  HA  PHE A 145      64.410  45.420  55.650  1.00  0.00           H  
ATOM   2124  HB1 PHE A 145      65.860  43.270  57.220  1.00  0.00           H  
ATOM   2125  HB2 PHE A 145      66.150  45.040  57.340  1.00  0.00           H  
ATOM   2126  HD1 PHE A 145      66.920  42.060  55.430  1.00  0.00           H  
ATOM   2127  HD2 PHE A 145      66.970  46.310  55.330  1.00  0.00           H  
ATOM   2128  HE1 PHE A 145      68.570  41.980  53.610  1.00  0.00           H  
ATOM   2129  HE2 PHE A 145      68.900  46.240  53.590  1.00  0.00           H  
ATOM   2130  HZ  PHE A 145      69.610  44.070  52.740  1.00  0.00           H  
ATOM   2131  N   ILE A 146      63.410  42.300  55.750  1.00  0.00           N  
ATOM   2132  CA  ILE A 146      62.660  41.380  54.870  1.00  0.00           C  
ATOM   2133  C   ILE A 146      61.430  41.990  54.170  1.00  0.00           C  
ATOM   2134  O   ILE A 146      61.230  41.850  53.000  1.00  0.00           O  
ATOM   2135  CB  ILE A 146      62.190  40.130  55.760  1.00  0.00           C  
ATOM   2136  CG1 ILE A 146      63.360  39.240  56.310  1.00  0.00           C  
ATOM   2137  CG2 ILE A 146      61.150  39.310  54.980  1.00  0.00           C  
ATOM   2138  CD  ILE A 146      63.000  38.190  57.350  1.00  0.00           C  
ATOM   2139  HN  ILE A 146      63.520  42.030  56.700  1.00  0.00           H  
ATOM   2140  HA  ILE A 146      63.320  41.070  54.080  1.00  0.00           H  
ATOM   2141  HB  ILE A 146      61.610  40.440  56.650  1.00  0.00           H  
ATOM   2142 1HG1 ILE A 146      64.110  39.880  56.810  1.00  0.00           H  
ATOM   2143 2HG1 ILE A 146      63.970  38.770  55.520  1.00  0.00           H  
ATOM   2144 1HG2 ILE A 146      60.950  38.290  55.380  1.00  0.00           H  
ATOM   2145 2HG2 ILE A 146      60.180  39.840  55.050  1.00  0.00           H  
ATOM   2146 3HG2 ILE A 146      61.390  39.130  53.900  1.00  0.00           H  
ATOM   2147  HD1 ILE A 146      62.490  38.640  58.220  1.00  0.00           H  
ATOM   2148  HD2 ILE A 146      62.380  37.420  56.840  1.00  0.00           H  
ATOM   2149  HD3 ILE A 146      63.970  37.740  57.630  1.00  0.00           H  
ATOM   2150  N   SER A 147      60.670  42.810  54.860  1.00  0.00           N  
ATOM   2151  CA  SER A 147      59.440  43.380  54.300  1.00  0.00           C  
ATOM   2152  C   SER A 147      59.750  44.510  53.280  1.00  0.00           C  
ATOM   2153  O   SER A 147      58.870  44.740  52.490  1.00  0.00           O  
ATOM   2154  CB  SER A 147      58.540  43.840  55.420  1.00  0.00           C  
ATOM   2155  OG  SER A 147      58.110  42.730  56.200  1.00  0.00           O  
ATOM   2156  HN  SER A 147      60.810  43.060  55.820  1.00  0.00           H  
ATOM   2157  HA  SER A 147      58.840  42.590  53.880  1.00  0.00           H  
ATOM   2158  HB1 SER A 147      57.690  44.280  54.840  1.00  0.00           H  
ATOM   2159  HB2 SER A 147      59.020  44.620  56.050  1.00  0.00           H  
ATOM   2160  HG1 SER A 147      58.860  42.490  56.740  1.00  0.00           H  
ATOM   2161  N   TRP A 148      60.960  45.090  53.230  1.00  0.00           N  
ATOM   2162  CA  TRP A 148      61.410  45.860  52.120  1.00  0.00           C  
ATOM   2163  C   TRP A 148      62.170  44.940  51.080  1.00  0.00           C  
ATOM   2164  O   TRP A 148      61.720  44.820  49.950  1.00  0.00           O  
ATOM   2165  CB  TRP A 148      62.330  47.020  52.690  1.00  0.00           C  
ATOM   2166  CG  TRP A 148      61.530  48.130  53.260  1.00  0.00           C  
ATOM   2167  CD1 TRP A 148      61.060  48.180  54.530  1.00  0.00           C  
ATOM   2168  CD2 TRP A 148      60.720  49.080  52.500  1.00  0.00           C  
ATOM   2169  CE2 TRP A 148      59.930  49.770  53.520  1.00  0.00           C  
ATOM   2170  CE3 TRP A 148      60.580  49.540  51.170  1.00  0.00           C  
ATOM   2171  NE1 TRP A 148      60.120  49.140  54.690  1.00  0.00           N  
ATOM   2172  CZ2 TRP A 148      59.230  50.970  53.160  1.00  0.00           C  
ATOM   2173  CZ3 TRP A 148      59.770  50.650  50.830  1.00  0.00           C  
ATOM   2174  CH2 TRP A 148      59.180  51.390  51.820  1.00  0.00           C  
ATOM   2175  HN  TRP A 148      61.480  45.160  54.070  1.00  0.00           H  
ATOM   2176  HA  TRP A 148      60.660  46.290  51.470  1.00  0.00           H  
ATOM   2177  HB1 TRP A 148      62.980  47.410  51.890  1.00  0.00           H  
ATOM   2178  HB2 TRP A 148      63.080  46.550  53.360  1.00  0.00           H  
ATOM   2179  HD1 TRP A 148      61.330  47.430  55.260  1.00  0.00           H  
ATOM   2180  HE1 TRP A 148      59.660  49.310  55.520  1.00  0.00           H  
ATOM   2181  HE3 TRP A 148      60.990  48.870  50.420  1.00  0.00           H  
ATOM   2182  HZ2 TRP A 148      58.790  51.510  53.980  1.00  0.00           H  
ATOM   2183  HZ3 TRP A 148      59.630  51.040  49.830  1.00  0.00           H  
ATOM   2184  HH2 TRP A 148      58.570  52.230  51.560  1.00  0.00           H  
ATOM   2185  N   SER A 149      63.250  44.220  51.520  1.00  0.00           N  
ATOM   2186  CA  SER A 149      64.220  43.480  50.730  1.00  0.00           C  
ATOM   2187  C   SER A 149      63.600  42.410  49.980  1.00  0.00           C  
ATOM   2188  O   SER A 149      63.700  42.340  48.760  1.00  0.00           O  
ATOM   2189  CB  SER A 149      65.570  43.120  51.380  1.00  0.00           C  
ATOM   2190  OG  SER A 149      65.490  42.390  52.590  1.00  0.00           O  
ATOM   2191  HN  SER A 149      63.460  44.210  52.490  1.00  0.00           H  
ATOM   2192  HA  SER A 149      64.600  44.160  49.980  1.00  0.00           H  
ATOM   2193  HB1 SER A 149      66.160  44.060  51.470  1.00  0.00           H  
ATOM   2194  HB2 SER A 149      66.090  42.520  50.590  1.00  0.00           H  
ATOM   2195  HG1 SER A 149      65.140  42.920  53.300  1.00  0.00           H  
ATOM   2196  N   VAL A 150      62.840  41.510  50.550  1.00  0.00           N  
ATOM   2197  CA  VAL A 150      62.270  40.310  49.900  1.00  0.00           C  
ATOM   2198  C   VAL A 150      61.270  40.570  48.720  1.00  0.00           C  
ATOM   2199  O   VAL A 150      61.390  39.900  47.700  1.00  0.00           O  
ATOM   2200  CB  VAL A 150      61.700  39.250  50.910  1.00  0.00           C  
ATOM   2201  CG1 VAL A 150      60.730  38.200  50.330  1.00  0.00           C  
ATOM   2202  CG2 VAL A 150      63.000  38.610  51.440  1.00  0.00           C  
ATOM   2203  HN  VAL A 150      62.630  41.560  51.520  1.00  0.00           H  
ATOM   2204  HA  VAL A 150      63.050  39.890  49.280  1.00  0.00           H  
ATOM   2205  HB  VAL A 150      61.220  39.840  51.720  1.00  0.00           H  
ATOM   2206 1HG1 VAL A 150      61.290  37.550  49.630  1.00  0.00           H  
ATOM   2207 2HG1 VAL A 150      60.420  37.530  51.170  1.00  0.00           H  
ATOM   2208 3HG1 VAL A 150      59.800  38.670  49.950  1.00  0.00           H  
ATOM   2209 1HG2 VAL A 150      63.810  39.300  51.750  1.00  0.00           H  
ATOM   2210 2HG2 VAL A 150      62.660  38.050  52.330  1.00  0.00           H  
ATOM   2211 3HG2 VAL A 150      63.410  37.840  50.750  1.00  0.00           H  
ATOM   2212  N   PRO A 151      60.200  41.440  48.800  1.00  0.00           N  
ATOM   2213  CA  PRO A 151      59.120  41.410  47.850  1.00  0.00           C  
ATOM   2214  C   PRO A 151      59.580  42.330  46.710  1.00  0.00           C  
ATOM   2215  O   PRO A 151      58.990  42.290  45.620  1.00  0.00           O  
ATOM   2216  CB  PRO A 151      57.790  41.940  48.500  1.00  0.00           C  
ATOM   2217  CG  PRO A 151      58.400  42.760  49.690  1.00  0.00           C  
ATOM   2218  CD  PRO A 151      59.670  41.960  50.100  1.00  0.00           C  
ATOM   2219  HA  PRO A 151      59.000  40.380  47.520  1.00  0.00           H  
ATOM   2220  HB1 PRO A 151      57.290  40.990  48.800  1.00  0.00           H  
ATOM   2221  HB2 PRO A 151      57.200  42.500  47.740  1.00  0.00           H  
ATOM   2222  HG1 PRO A 151      57.680  42.800  50.540  1.00  0.00           H  
ATOM   2223  HG2 PRO A 151      58.770  43.750  49.350  1.00  0.00           H  
ATOM   2224  HD1 PRO A 151      59.420  41.140  50.810  1.00  0.00           H  
ATOM   2225  HD2 PRO A 151      60.410  42.610  50.600  1.00  0.00           H  
ATOM   2226  N   ALA A 152      60.710  43.060  46.930  1.00  0.00           N  
ATOM   2227  CA  ALA A 152      61.490  43.540  45.790  1.00  0.00           C  
ATOM   2228  C   ALA A 152      62.040  42.500  44.860  1.00  0.00           C  
ATOM   2229  O   ALA A 152      62.060  42.660  43.650  1.00  0.00           O  
ATOM   2230  CB  ALA A 152      62.620  44.420  46.330  1.00  0.00           C  
ATOM   2231  HN  ALA A 152      61.120  43.210  47.820  1.00  0.00           H  
ATOM   2232  HA  ALA A 152      60.820  44.150  45.210  1.00  0.00           H  
ATOM   2233  HB1 ALA A 152      63.330  43.740  46.830  1.00  0.00           H  
ATOM   2234  HB2 ALA A 152      63.180  44.910  45.520  1.00  0.00           H  
ATOM   2235  HB3 ALA A 152      62.220  45.020  47.180  1.00  0.00           H  
ATOM   2236  N   VAL A 153      62.510  41.390  45.420  1.00  0.00           N  
ATOM   2237  CA  VAL A 153      63.120  40.300  44.600  1.00  0.00           C  
ATOM   2238  C   VAL A 153      61.970  39.640  43.910  1.00  0.00           C  
ATOM   2239  O   VAL A 153      62.040  39.240  42.710  1.00  0.00           O  
ATOM   2240  CB  VAL A 153      63.790  39.310  45.470  1.00  0.00           C  
ATOM   2241  CG1 VAL A 153      64.240  38.090  44.510  1.00  0.00           C  
ATOM   2242  CG2 VAL A 153      65.020  40.010  46.090  1.00  0.00           C  
ATOM   2243  HN  VAL A 153      62.540  41.190  46.400  1.00  0.00           H  
ATOM   2244  HA  VAL A 153      63.790  40.650  43.830  1.00  0.00           H  
ATOM   2245  HB  VAL A 153      63.170  38.830  46.250  1.00  0.00           H  
ATOM   2246 1HG1 VAL A 153      64.470  38.380  43.460  1.00  0.00           H  
ATOM   2247 2HG1 VAL A 153      65.090  37.610  45.040  1.00  0.00           H  
ATOM   2248 3HG1 VAL A 153      63.340  37.440  44.480  1.00  0.00           H  
ATOM   2249 1HG2 VAL A 153      65.600  40.470  45.260  1.00  0.00           H  
ATOM   2250 2HG2 VAL A 153      64.740  40.830  46.800  1.00  0.00           H  
ATOM   2251 3HG2 VAL A 153      65.650  39.300  46.670  1.00  0.00           H  
ATOM   2252  N   PHE A 154      60.830  39.590  44.560  1.00  0.00           N  
ATOM   2253  CA  PHE A 154      59.660  38.940  44.090  1.00  0.00           C  
ATOM   2254  C   PHE A 154      59.080  39.720  42.800  1.00  0.00           C  
ATOM   2255  O   PHE A 154      58.930  39.160  41.710  1.00  0.00           O  
ATOM   2256  CB  PHE A 154      58.650  38.840  45.280  1.00  0.00           C  
ATOM   2257  CG  PHE A 154      57.300  38.380  44.940  1.00  0.00           C  
ATOM   2258  CD1 PHE A 154      57.030  37.560  43.870  1.00  0.00           C  
ATOM   2259  CD2 PHE A 154      56.180  38.850  45.690  1.00  0.00           C  
ATOM   2260  CE1 PHE A 154      55.760  37.240  43.460  1.00  0.00           C  
ATOM   2261  CE2 PHE A 154      54.900  38.550  45.290  1.00  0.00           C  
ATOM   2262  CZ  PHE A 154      54.670  37.710  44.200  1.00  0.00           C  
ATOM   2263  HN  PHE A 154      60.830  39.840  45.540  1.00  0.00           H  
ATOM   2264  HA  PHE A 154      60.010  37.960  43.820  1.00  0.00           H  
ATOM   2265  HB1 PHE A 154      58.640  39.900  45.620  1.00  0.00           H  
ATOM   2266  HB2 PHE A 154      59.130  38.270  46.100  1.00  0.00           H  
ATOM   2267  HD1 PHE A 154      57.830  37.210  43.220  1.00  0.00           H  
ATOM   2268  HD2 PHE A 154      56.410  39.400  46.590  1.00  0.00           H  
ATOM   2269  HE1 PHE A 154      55.550  36.720  42.550  1.00  0.00           H  
ATOM   2270  HE2 PHE A 154      54.070  38.770  45.940  1.00  0.00           H  
ATOM   2271  HZ  PHE A 154      53.700  37.360  43.890  1.00  0.00           H  
ATOM   2272  N   ALA A 155      58.780  41.010  42.960  1.00  0.00           N  
ATOM   2273  CA  ALA A 155      58.380  41.920  41.920  1.00  0.00           C  
ATOM   2274  C   ALA A 155      59.400  42.040  40.760  1.00  0.00           C  
ATOM   2275  O   ALA A 155      59.210  42.340  39.550  1.00  0.00           O  
ATOM   2276  CB  ALA A 155      58.220  43.240  42.710  1.00  0.00           C  
ATOM   2277  HN  ALA A 155      58.720  41.280  43.920  1.00  0.00           H  
ATOM   2278  HA  ALA A 155      57.470  41.540  41.480  1.00  0.00           H  
ATOM   2279  HB1 ALA A 155      59.200  43.730  42.910  1.00  0.00           H  
ATOM   2280  HB2 ALA A 155      57.680  44.000  42.100  1.00  0.00           H  
ATOM   2281  HB3 ALA A 155      57.690  43.100  43.680  1.00  0.00           H  
ATOM   2282  N   PHE A 156      60.690  41.950  41.070  1.00  0.00           N  
ATOM   2283  CA  PHE A 156      61.800  41.820  40.110  1.00  0.00           C  
ATOM   2284  C   PHE A 156      61.710  40.590  39.180  1.00  0.00           C  
ATOM   2285  O   PHE A 156      61.760  40.690  37.950  1.00  0.00           O  
ATOM   2286  CB  PHE A 156      63.140  42.020  40.830  1.00  0.00           C  
ATOM   2287  CG  PHE A 156      64.290  41.780  39.900  1.00  0.00           C  
ATOM   2288  CD1 PHE A 156      64.640  42.640  38.900  1.00  0.00           C  
ATOM   2289  CD2 PHE A 156      65.080  40.690  40.180  1.00  0.00           C  
ATOM   2290  CE1 PHE A 156      65.860  42.370  38.180  1.00  0.00           C  
ATOM   2291  CE2 PHE A 156      66.300  40.450  39.550  1.00  0.00           C  
ATOM   2292  CZ  PHE A 156      66.700  41.280  38.540  1.00  0.00           C  
ATOM   2293  HN  PHE A 156      60.810  41.910  42.060  1.00  0.00           H  
ATOM   2294  HA  PHE A 156      61.800  42.540  39.310  1.00  0.00           H  
ATOM   2295  HB1 PHE A 156      63.160  41.280  41.660  1.00  0.00           H  
ATOM   2296  HB2 PHE A 156      63.330  43.030  41.240  1.00  0.00           H  
ATOM   2297  HD1 PHE A 156      64.030  43.510  38.710  1.00  0.00           H  
ATOM   2298  HD2 PHE A 156      64.720  40.040  40.970  1.00  0.00           H  
ATOM   2299  HE1 PHE A 156      66.270  43.080  37.490  1.00  0.00           H  
ATOM   2300  HE2 PHE A 156      66.780  39.510  39.790  1.00  0.00           H  
ATOM   2301  HZ  PHE A 156      67.510  41.070  37.870  1.00  0.00           H  
ATOM   2302  N   GLY A 157      61.510  39.410  39.710  1.00  0.00           N  
ATOM   2303  CA  GLY A 157      61.370  38.180  38.910  1.00  0.00           C  
ATOM   2304  C   GLY A 157      60.110  38.150  38.130  1.00  0.00           C  
ATOM   2305  O   GLY A 157      60.050  37.700  37.020  1.00  0.00           O  
ATOM   2306  HN  GLY A 157      61.330  39.550  40.680  1.00  0.00           H  
ATOM   2307  HA1 GLY A 157      62.110  38.170  38.120  1.00  0.00           H  
ATOM   2308  HA2 GLY A 157      61.390  37.350  39.600  1.00  0.00           H  
ATOM   2309  N   MET A 158      59.010  38.680  38.700  1.00  0.00           N  
ATOM   2310  CA  MET A 158      57.710  38.830  38.090  1.00  0.00           C  
ATOM   2311  C   MET A 158      57.700  39.630  36.800  1.00  0.00           C  
ATOM   2312  O   MET A 158      57.200  39.190  35.770  1.00  0.00           O  
ATOM   2313  CB  MET A 158      56.800  39.520  39.160  1.00  0.00           C  
ATOM   2314  CG  MET A 158      56.270  38.510  40.160  1.00  0.00           C  
ATOM   2315  SD  MET A 158      54.860  37.530  39.590  1.00  0.00           S  
ATOM   2316  CE  MET A 158      53.460  38.760  39.810  1.00  0.00           C  
ATOM   2317  HN  MET A 158      59.170  38.960  39.650  1.00  0.00           H  
ATOM   2318  HA  MET A 158      57.340  37.850  37.830  1.00  0.00           H  
ATOM   2319  HB1 MET A 158      56.040  40.170  38.670  1.00  0.00           H  
ATOM   2320  HB2 MET A 158      57.470  40.180  39.760  1.00  0.00           H  
ATOM   2321  HG1 MET A 158      55.770  39.100  40.960  1.00  0.00           H  
ATOM   2322  HG2 MET A 158      57.020  37.960  40.780  1.00  0.00           H  
ATOM   2323  HE1 MET A 158      52.510  38.210  39.600  1.00  0.00           H  
ATOM   2324  HE2 MET A 158      53.420  39.230  40.820  1.00  0.00           H  
ATOM   2325  HE3 MET A 158      53.590  39.660  39.170  1.00  0.00           H  
ATOM   2326  N   ILE A 159      58.350  40.820  36.800  1.00  0.00           N  
ATOM   2327  CA  ILE A 159      58.380  41.760  35.750  1.00  0.00           C  
ATOM   2328  C   ILE A 159      59.580  41.680  34.870  1.00  0.00           C  
ATOM   2329  O   ILE A 159      59.420  41.450  33.660  1.00  0.00           O  
ATOM   2330  CB  ILE A 159      57.960  43.150  36.340  1.00  0.00           C  
ATOM   2331  CG1 ILE A 159      56.620  43.120  37.190  1.00  0.00           C  
ATOM   2332  CG2 ILE A 159      58.020  44.240  35.220  1.00  0.00           C  
ATOM   2333  CD  ILE A 159      55.350  42.530  36.510  1.00  0.00           C  
ATOM   2334  HN  ILE A 159      58.810  41.010  37.660  1.00  0.00           H  
ATOM   2335  HA  ILE A 159      57.610  41.500  35.040  1.00  0.00           H  
ATOM   2336  HB  ILE A 159      58.790  43.390  37.020  1.00  0.00           H  
ATOM   2337 1HG1 ILE A 159      56.330  44.100  37.600  1.00  0.00           H  
ATOM   2338 2HG1 ILE A 159      56.770  42.560  38.140  1.00  0.00           H  
ATOM   2339 1HG2 ILE A 159      57.460  44.070  34.270  1.00  0.00           H  
ATOM   2340 2HG2 ILE A 159      57.600  45.160  35.690  1.00  0.00           H  
ATOM   2341 3HG2 ILE A 159      59.070  44.370  34.920  1.00  0.00           H  
ATOM   2342  HD1 ILE A 159      55.020  43.180  35.660  1.00  0.00           H  
ATOM   2343  HD2 ILE A 159      55.440  41.510  36.110  1.00  0.00           H  
ATOM   2344  HD3 ILE A 159      54.540  42.520  37.280  1.00  0.00           H  
ATOM   2345  N   PHE A 160      60.750  42.100  35.410  1.00  0.00           N  
ATOM   2346  CA  PHE A 160      61.990  42.220  34.730  1.00  0.00           C  
ATOM   2347  C   PHE A 160      62.430  40.840  34.330  1.00  0.00           C  
ATOM   2348  O   PHE A 160      62.810  40.640  33.180  1.00  0.00           O  
ATOM   2349  CB  PHE A 160      63.130  42.820  35.640  1.00  0.00           C  
ATOM   2350  CG  PHE A 160      62.700  44.150  36.120  1.00  0.00           C  
ATOM   2351  CD1 PHE A 160      61.800  44.290  37.220  1.00  0.00           C  
ATOM   2352  CD2 PHE A 160      63.040  45.270  35.370  1.00  0.00           C  
ATOM   2353  CE1 PHE A 160      61.390  45.520  37.640  1.00  0.00           C  
ATOM   2354  CE2 PHE A 160      62.510  46.550  35.740  1.00  0.00           C  
ATOM   2355  CZ  PHE A 160      61.610  46.650  36.810  1.00  0.00           C  
ATOM   2356  HN  PHE A 160      60.720  42.250  36.390  1.00  0.00           H  
ATOM   2357  HA  PHE A 160      61.870  42.680  33.760  1.00  0.00           H  
ATOM   2358  HB1 PHE A 160      64.070  42.920  35.080  1.00  0.00           H  
ATOM   2359  HB2 PHE A 160      63.380  42.240  36.560  1.00  0.00           H  
ATOM   2360  HD1 PHE A 160      61.460  43.380  37.690  1.00  0.00           H  
ATOM   2361  HD2 PHE A 160      63.610  45.190  34.450  1.00  0.00           H  
ATOM   2362  HE1 PHE A 160      60.780  45.660  38.520  1.00  0.00           H  
ATOM   2363  HE2 PHE A 160      62.710  47.420  35.130  1.00  0.00           H  
ATOM   2364  HZ  PHE A 160      61.320  47.560  37.320  1.00  0.00           H  
ATOM   2365  N   LEU A 161      62.280  39.770  35.110  1.00  0.00           N  
ATOM   2366  CA  LEU A 161      62.620  38.430  34.630  1.00  0.00           C  
ATOM   2367  C   LEU A 161      61.460  37.670  33.930  1.00  0.00           C  
ATOM   2368  O   LEU A 161      61.490  36.460  33.700  1.00  0.00           O  
ATOM   2369  CB  LEU A 161      63.140  37.540  35.670  1.00  0.00           C  
ATOM   2370  CG  LEU A 161      64.360  38.090  36.420  1.00  0.00           C  
ATOM   2371  CD1 LEU A 161      64.860  37.050  37.450  1.00  0.00           C  
ATOM   2372  CD2 LEU A 161      65.520  38.380  35.550  1.00  0.00           C  
ATOM   2373  HN  LEU A 161      62.000  39.780  36.070  1.00  0.00           H  
ATOM   2374  HA  LEU A 161      63.370  38.550  33.850  1.00  0.00           H  
ATOM   2375  HB1 LEU A 161      63.450  36.620  35.140  1.00  0.00           H  
ATOM   2376  HB2 LEU A 161      62.300  37.170  36.310  1.00  0.00           H  
ATOM   2377  HG  LEU A 161      64.170  39.050  36.960  1.00  0.00           H  
ATOM   2378 1HD1 LEU A 161      65.740  37.480  37.970  1.00  0.00           H  
ATOM   2379 2HD1 LEU A 161      64.110  36.760  38.220  1.00  0.00           H  
ATOM   2380 3HD1 LEU A 161      65.170  36.100  36.990  1.00  0.00           H  
ATOM   2381 1HD2 LEU A 161      65.890  37.480  35.010  1.00  0.00           H  
ATOM   2382 2HD2 LEU A 161      65.310  39.170  34.790  1.00  0.00           H  
ATOM   2383 3HD2 LEU A 161      66.400  38.750  36.120  1.00  0.00           H  
ATOM   2384  N   GLU A 162      60.330  38.420  33.780  1.00  0.00           N  
ATOM   2385  CA  GLU A 162      59.190  38.050  33.060  1.00  0.00           C  
ATOM   2386  C   GLU A 162      58.340  36.900  33.550  1.00  0.00           C  
ATOM   2387  O   GLU A 162      57.490  36.340  32.860  1.00  0.00           O  
ATOM   2388  CB  GLU A 162      59.560  37.880  31.540  1.00  0.00           C  
ATOM   2389  CG  GLU A 162      59.800  39.270  30.850  1.00  0.00           C  
ATOM   2390  CD  GLU A 162      59.930  39.090  29.300  1.00  0.00           C  
ATOM   2391  OE1 GLU A 162      59.610  40.080  28.580  1.00  0.00           O  
ATOM   2392  OE2 GLU A 162      60.290  37.990  28.900  1.00  0.00           O1-
ATOM   2393  HN  GLU A 162      60.390  39.380  34.030  1.00  0.00           H  
ATOM   2394  HA  GLU A 162      58.610  38.960  33.140  1.00  0.00           H  
ATOM   2395  HB1 GLU A 162      58.610  37.520  31.100  1.00  0.00           H  
ATOM   2396  HB2 GLU A 162      60.300  37.080  31.280  1.00  0.00           H  
ATOM   2397  HG1 GLU A 162      60.760  39.680  31.240  1.00  0.00           H  
ATOM   2398  HG2 GLU A 162      58.990  39.950  31.180  1.00  0.00           H  
ATOM   2399  N   LEU A 163      58.410  36.580  34.850  1.00  0.00           N  
ATOM   2400  CA  LEU A 163      57.890  35.410  35.470  1.00  0.00           C  
ATOM   2401  C   LEU A 163      56.380  35.440  35.760  1.00  0.00           C  
ATOM   2402  O   LEU A 163      55.810  34.500  36.290  1.00  0.00           O  
ATOM   2403  CB  LEU A 163      58.760  34.900  36.640  1.00  0.00           C  
ATOM   2404  CG  LEU A 163      60.230  34.570  36.420  1.00  0.00           C  
ATOM   2405  CD1 LEU A 163      60.910  34.350  37.760  1.00  0.00           C  
ATOM   2406  CD2 LEU A 163      60.560  33.420  35.440  1.00  0.00           C  
ATOM   2407  HN  LEU A 163      59.060  37.090  35.400  1.00  0.00           H  
ATOM   2408  HA  LEU A 163      58.100  34.580  34.810  1.00  0.00           H  
ATOM   2409  HB1 LEU A 163      58.370  33.890  36.880  1.00  0.00           H  
ATOM   2410  HB2 LEU A 163      58.550  35.530  37.530  1.00  0.00           H  
ATOM   2411  HG  LEU A 163      60.620  35.510  35.960  1.00  0.00           H  
ATOM   2412 1HD1 LEU A 163      60.770  35.200  38.470  1.00  0.00           H  
ATOM   2413 2HD1 LEU A 163      60.480  33.480  38.290  1.00  0.00           H  
ATOM   2414 3HD1 LEU A 163      61.990  34.150  37.700  1.00  0.00           H  
ATOM   2415 1HD2 LEU A 163      60.360  32.400  35.860  1.00  0.00           H  
ATOM   2416 2HD2 LEU A 163      59.880  33.500  34.570  1.00  0.00           H  
ATOM   2417 3HD2 LEU A 163      61.580  33.450  35.030  1.00  0.00           H  
ATOM   2418  N   ASN A 164      55.720  36.490  35.440  1.00  0.00           N  
ATOM   2419  CA  ASN A 164      54.280  36.610  35.660  1.00  0.00           C  
ATOM   2420  C   ASN A 164      53.500  36.010  34.600  1.00  0.00           C  
ATOM   2421  O   ASN A 164      52.420  35.520  34.790  1.00  0.00           O  
ATOM   2422  CB  ASN A 164      54.010  38.140  35.770  1.00  0.00           C  
ATOM   2423  CG  ASN A 164      52.610  38.560  36.330  1.00  0.00           C  
ATOM   2424  ND2 ASN A 164      52.260  39.890  36.240  1.00  0.00           N  
ATOM   2425  OD1 ASN A 164      51.790  37.680  36.690  1.00  0.00           O  
ATOM   2426  HN  ASN A 164      56.270  37.100  34.880  1.00  0.00           H  
ATOM   2427  HA  ASN A 164      53.960  36.160  36.580  1.00  0.00           H  
ATOM   2428  HB1 ASN A 164      54.060  38.620  34.760  1.00  0.00           H  
ATOM   2429  HB2 ASN A 164      54.760  38.660  36.400  1.00  0.00           H  
ATOM   2430 1HD2 ASN A 164      52.930  40.520  35.850  1.00  0.00           H  
ATOM   2431 2HD2 ASN A 164      51.300  40.150  36.400  1.00  0.00           H  
ATOM   2432  N   PHE A 165      54.010  36.070  33.330  1.00  0.00           N  
ATOM   2433  CA  PHE A 165      53.020  35.870  32.240  1.00  0.00           C  
ATOM   2434  C   PHE A 165      53.510  34.930  31.110  1.00  0.00           C  
ATOM   2435  O   PHE A 165      52.920  34.850  30.040  1.00  0.00           O  
ATOM   2436  CB  PHE A 165      52.650  37.230  31.570  1.00  0.00           C  
ATOM   2437  CG  PHE A 165      53.840  38.120  31.190  1.00  0.00           C  
ATOM   2438  CD1 PHE A 165      54.000  39.330  31.930  1.00  0.00           C  
ATOM   2439  CD2 PHE A 165      54.720  37.850  30.130  1.00  0.00           C  
ATOM   2440  CE1 PHE A 165      55.050  40.210  31.640  1.00  0.00           C  
ATOM   2441  CE2 PHE A 165      55.740  38.760  29.810  1.00  0.00           C  
ATOM   2442  CZ  PHE A 165      55.960  39.900  30.650  1.00  0.00           C  
ATOM   2443  HN  PHE A 165      54.860  36.550  33.100  1.00  0.00           H  
ATOM   2444  HA  PHE A 165      52.220  35.310  32.680  1.00  0.00           H  
ATOM   2445  HB1 PHE A 165      52.040  37.830  32.270  1.00  0.00           H  
ATOM   2446  HB2 PHE A 165      52.080  37.070  30.630  1.00  0.00           H  
ATOM   2447  HD1 PHE A 165      53.340  39.470  32.760  1.00  0.00           H  
ATOM   2448  HD2 PHE A 165      54.690  36.940  29.550  1.00  0.00           H  
ATOM   2449  HE1 PHE A 165      55.170  41.010  32.360  1.00  0.00           H  
ATOM   2450  HE2 PHE A 165      56.390  38.680  28.950  1.00  0.00           H  
ATOM   2451  HZ  PHE A 165      56.700  40.670  30.500  1.00  0.00           H  
ATOM   2452  N   LYS A 166      54.490  34.060  31.300  1.00  0.00           N  
ATOM   2453  CA  LYS A 166      54.820  33.030  30.370  1.00  0.00           C  
ATOM   2454  C   LYS A 166      53.680  32.060  30.240  1.00  0.00           C  
ATOM   2455  O   LYS A 166      52.990  31.620  31.150  1.00  0.00           O  
ATOM   2456  CB  LYS A 166      56.100  32.230  30.730  1.00  0.00           C  
ATOM   2457  CG  LYS A 166      57.380  33.120  30.620  1.00  0.00           C  
ATOM   2458  CD  LYS A 166      57.550  33.740  29.320  1.00  0.00           C  
ATOM   2459  CE  LYS A 166      58.090  35.200  29.400  1.00  0.00           C  
ATOM   2460  NZ  LYS A 166      58.500  35.820  28.130  1.00  0.00           N1+
ATOM   2461  HN  LYS A 166      54.880  33.940  32.210  1.00  0.00           H  
ATOM   2462  HA  LYS A 166      54.850  33.490  29.390  1.00  0.00           H  
ATOM   2463  HB1 LYS A 166      56.290  31.460  29.950  1.00  0.00           H  
ATOM   2464  HB2 LYS A 166      55.940  31.710  31.700  1.00  0.00           H  
ATOM   2465  HG1 LYS A 166      58.260  32.490  30.890  1.00  0.00           H  
ATOM   2466  HG2 LYS A 166      57.210  33.860  31.430  1.00  0.00           H  
ATOM   2467  HD1 LYS A 166      58.260  33.090  28.770  1.00  0.00           H  
ATOM   2468  HD2 LYS A 166      56.590  33.750  28.750  1.00  0.00           H  
ATOM   2469  HE1 LYS A 166      59.010  35.150  30.020  1.00  0.00           H  
ATOM   2470  HE2 LYS A 166      57.280  35.800  29.870  1.00  0.00           H  
ATOM   2471  HZ1 LYS A 166      59.090  35.130  27.620  1.00  0.00           H  
ATOM   2472  HZ2 LYS A 166      57.710  35.930  27.470  1.00  0.00           H  
ATOM   2473  HZ3 LYS A 166      58.890  36.770  28.280  1.00  0.00           H  
ATOM   2474  N   GLY A 167      53.480  31.590  28.990  1.00  0.00           N  
ATOM   2475  CA  GLY A 167      52.420  30.610  28.690  1.00  0.00           C  
ATOM   2476  C   GLY A 167      51.050  31.230  28.540  1.00  0.00           C  
ATOM   2477  O   GLY A 167      49.980  30.620  28.420  1.00  0.00           O  
ATOM   2478  HN  GLY A 167      54.030  31.850  28.200  1.00  0.00           H  
ATOM   2479  HA1 GLY A 167      52.670  30.250  27.700  1.00  0.00           H  
ATOM   2480  HA2 GLY A 167      52.390  29.860  29.470  1.00  0.00           H  
ATOM   2481  N   ALA A 168      51.040  32.540  28.570  1.00  0.00           N  
ATOM   2482  CA  ALA A 168      49.840  33.370  28.530  1.00  0.00           C  
ATOM   2483  C   ALA A 168      50.300  34.690  27.920  1.00  0.00           C  
ATOM   2484  O   ALA A 168      49.630  35.700  28.180  1.00  0.00           O  
ATOM   2485  CB  ALA A 168      49.370  33.490  30.030  1.00  0.00           C  
ATOM   2486  HN  ALA A 168      51.910  33.010  28.620  1.00  0.00           H  
ATOM   2487  HA  ALA A 168      49.060  32.980  27.880  1.00  0.00           H  
ATOM   2488  HB1 ALA A 168      50.190  33.970  30.620  1.00  0.00           H  
ATOM   2489  HB2 ALA A 168      48.440  34.060  30.210  1.00  0.00           H  
ATOM   2490  HB3 ALA A 168      49.350  32.490  30.500  1.00  0.00           H  
ATOM   2491  N   GLU A 169      51.420  34.600  27.120  1.00  0.00           N  
ATOM   2492  CA  GLU A 169      52.040  35.820  26.590  1.00  0.00           C  
ATOM   2493  C   GLU A 169      51.100  36.640  25.660  1.00  0.00           C  
ATOM   2494  O   GLU A 169      51.030  37.870  25.720  1.00  0.00           O  
ATOM   2495  CB  GLU A 169      53.370  35.420  25.880  1.00  0.00           C  
ATOM   2496  CG  GLU A 169      54.350  34.770  26.860  1.00  0.00           C  
ATOM   2497  CD  GLU A 169      55.830  34.710  26.350  1.00  0.00           C  
ATOM   2498  OE1 GLU A 169      56.620  35.700  26.420  1.00  0.00           O  
ATOM   2499  OE2 GLU A 169      56.250  33.640  25.910  1.00  0.00           O1-
ATOM   2500  HN  GLU A 169      51.830  33.720  26.910  1.00  0.00           H  
ATOM   2501  HA  GLU A 169      52.330  36.510  27.360  1.00  0.00           H  
ATOM   2502  HB1 GLU A 169      53.820  36.230  25.280  1.00  0.00           H  
ATOM   2503  HB2 GLU A 169      53.160  34.590  25.170  1.00  0.00           H  
ATOM   2504  HG1 GLU A 169      53.990  33.750  27.090  1.00  0.00           H  
ATOM   2505  HG2 GLU A 169      54.390  35.260  27.850  1.00  0.00           H  
ATOM   2506  N   GLU A 170      50.440  35.970  24.700  1.00  0.00           N  
ATOM   2507  CA  GLU A 170      49.460  36.630  23.820  1.00  0.00           C  
ATOM   2508  C   GLU A 170      48.240  37.190  24.580  1.00  0.00           C  
ATOM   2509  O   GLU A 170      47.780  38.300  24.340  1.00  0.00           O  
ATOM   2510  CB  GLU A 170      49.020  35.710  22.640  1.00  0.00           C  
ATOM   2511  CG  GLU A 170      50.180  34.950  21.840  1.00  0.00           C  
ATOM   2512  CD  GLU A 170      50.900  33.870  22.590  1.00  0.00           C  
ATOM   2513  OE1 GLU A 170      50.420  33.330  23.600  1.00  0.00           O  
ATOM   2514  OE2 GLU A 170      52.060  33.600  22.130  1.00  0.00           O1-
ATOM   2515  HN  GLU A 170      50.480  34.980  24.620  1.00  0.00           H  
ATOM   2516  HA  GLU A 170      49.970  37.440  23.330  1.00  0.00           H  
ATOM   2517  HB1 GLU A 170      48.550  36.320  21.840  1.00  0.00           H  
ATOM   2518  HB2 GLU A 170      48.360  34.930  23.050  1.00  0.00           H  
ATOM   2519  HG1 GLU A 170      50.860  35.760  21.480  1.00  0.00           H  
ATOM   2520  HG2 GLU A 170      49.760  34.510  20.910  1.00  0.00           H  
ATOM   2521  N   ILE A 171      47.680  36.380  25.590  1.00  0.00           N  
ATOM   2522  CA  ILE A 171      46.650  36.840  26.530  1.00  0.00           C  
ATOM   2523  C   ILE A 171      47.010  38.110  27.230  1.00  0.00           C  
ATOM   2524  O   ILE A 171      46.170  39.000  27.320  1.00  0.00           O  
ATOM   2525  CB  ILE A 171      46.210  35.800  27.540  1.00  0.00           C  
ATOM   2526  CG1 ILE A 171      45.970  34.380  26.830  1.00  0.00           C  
ATOM   2527  CG2 ILE A 171      44.930  36.220  28.170  1.00  0.00           C  
ATOM   2528  CD  ILE A 171      45.970  33.220  27.840  1.00  0.00           C  
ATOM   2529  HN  ILE A 171      47.950  35.450  25.840  1.00  0.00           H  
ATOM   2530  HA  ILE A 171      45.790  37.040  25.910  1.00  0.00           H  
ATOM   2531  HB  ILE A 171      46.970  35.650  28.340  1.00  0.00           H  
ATOM   2532 1HG1 ILE A 171      46.770  34.150  26.100  1.00  0.00           H  
ATOM   2533 2HG1 ILE A 171      45.030  34.370  26.250  1.00  0.00           H  
ATOM   2534 1HG2 ILE A 171      44.140  36.370  27.400  1.00  0.00           H  
ATOM   2535 2HG2 ILE A 171      44.560  35.420  28.850  1.00  0.00           H  
ATOM   2536 3HG2 ILE A 171      45.010  37.150  28.770  1.00  0.00           H  
ATOM   2537  HD1 ILE A 171      45.960  32.340  27.170  1.00  0.00           H  
ATOM   2538  HD2 ILE A 171      46.910  33.290  28.430  1.00  0.00           H  
ATOM   2539  HD3 ILE A 171      45.140  33.210  28.580  1.00  0.00           H  
ATOM   2540  N   TYR A 172      48.250  38.290  27.650  1.00  0.00           N  
ATOM   2541  CA  TYR A 172      48.770  39.540  28.230  1.00  0.00           C  
ATOM   2542  C   TYR A 172      48.870  40.720  27.290  1.00  0.00           C  
ATOM   2543  O   TYR A 172      48.520  41.810  27.650  1.00  0.00           O  
ATOM   2544  CB  TYR A 172      50.120  39.180  28.930  1.00  0.00           C  
ATOM   2545  CG  TYR A 172      51.070  40.350  29.300  1.00  0.00           C  
ATOM   2546  CD1 TYR A 172      50.590  41.150  30.270  1.00  0.00           C  
ATOM   2547  CD2 TYR A 172      52.250  40.660  28.610  1.00  0.00           C  
ATOM   2548  CE1 TYR A 172      51.280  42.340  30.550  1.00  0.00           C  
ATOM   2549  CE2 TYR A 172      52.900  41.850  28.910  1.00  0.00           C  
ATOM   2550  CZ  TYR A 172      52.500  42.620  29.970  1.00  0.00           C  
ATOM   2551  OH  TYR A 172      53.470  43.480  30.580  1.00  0.00           O  
ATOM   2552  HN  TYR A 172      48.950  37.610  27.490  1.00  0.00           H  
ATOM   2553  HA  TYR A 172      48.020  39.840  28.950  1.00  0.00           H  
ATOM   2554  HB1 TYR A 172      50.740  38.490  28.310  1.00  0.00           H  
ATOM   2555  HB2 TYR A 172      49.880  38.650  29.880  1.00  0.00           H  
ATOM   2556  HD1 TYR A 172      49.670  40.860  30.740  1.00  0.00           H  
ATOM   2557  HD2 TYR A 172      52.660  40.000  27.860  1.00  0.00           H  
ATOM   2558  HE1 TYR A 172      50.910  42.890  31.410  1.00  0.00           H  
ATOM   2559  HE2 TYR A 172      53.780  42.150  28.370  1.00  0.00           H  
ATOM   2560  HH  TYR A 172      54.280  43.540  30.060  1.00  0.00           H  
ATOM   2561  N   TYR A 173      49.190  40.420  26.000  1.00  0.00           N  
ATOM   2562  CA  TYR A 173      49.170  41.520  24.970  1.00  0.00           C  
ATOM   2563  C   TYR A 173      47.800  42.080  24.700  1.00  0.00           C  
ATOM   2564  O   TYR A 173      47.660  43.250  24.370  1.00  0.00           O  
ATOM   2565  CB  TYR A 173      49.900  40.970  23.720  1.00  0.00           C  
ATOM   2566  CG  TYR A 173      49.880  41.820  22.490  1.00  0.00           C  
ATOM   2567  CD1 TYR A 173      49.560  41.280  21.300  1.00  0.00           C  
ATOM   2568  CD2 TYR A 173      50.080  43.200  22.590  1.00  0.00           C  
ATOM   2569  CE1 TYR A 173      49.300  42.040  20.140  1.00  0.00           C  
ATOM   2570  CE2 TYR A 173      49.860  44.000  21.490  1.00  0.00           C  
ATOM   2571  CZ  TYR A 173      49.470  43.410  20.240  1.00  0.00           C  
ATOM   2572  OH  TYR A 173      49.410  44.130  19.020  1.00  0.00           O  
ATOM   2573  HN  TYR A 173      49.450  39.510  25.680  1.00  0.00           H  
ATOM   2574  HA  TYR A 173      49.680  42.410  25.310  1.00  0.00           H  
ATOM   2575  HB1 TYR A 173      49.420  40.010  23.460  1.00  0.00           H  
ATOM   2576  HB2 TYR A 173      50.960  40.700  23.960  1.00  0.00           H  
ATOM   2577  HD1 TYR A 173      49.380  40.220  21.270  1.00  0.00           H  
ATOM   2578  HD2 TYR A 173      50.170  43.630  23.590  1.00  0.00           H  
ATOM   2579  HE1 TYR A 173      49.060  41.610  19.170  1.00  0.00           H  
ATOM   2580  HE2 TYR A 173      50.060  45.050  21.580  1.00  0.00           H  
ATOM   2581  HH  TYR A 173      48.910  43.640  18.360  1.00  0.00           H  
ATOM   2582  N   LYS A 174      46.760  41.240  24.830  1.00  0.00           N  
ATOM   2583  CA  LYS A 174      45.360  41.650  24.720  1.00  0.00           C  
ATOM   2584  C   LYS A 174      44.800  42.380  25.920  1.00  0.00           C  
ATOM   2585  O   LYS A 174      43.970  43.240  25.850  1.00  0.00           O  
ATOM   2586  CB  LYS A 174      44.430  40.400  24.470  1.00  0.00           C  
ATOM   2587  CG  LYS A 174      44.750  39.810  23.060  1.00  0.00           C  
ATOM   2588  CD  LYS A 174      44.450  38.210  23.050  1.00  0.00           C  
ATOM   2589  CE  LYS A 174      45.270  37.430  22.010  1.00  0.00           C  
ATOM   2590  NZ  LYS A 174      44.580  37.340  20.640  1.00  0.00           N1+
ATOM   2591  HN  LYS A 174      46.950  40.320  25.150  1.00  0.00           H  
ATOM   2592  HA  LYS A 174      45.240  42.340  23.890  1.00  0.00           H  
ATOM   2593  HB1 LYS A 174      43.340  40.580  24.640  1.00  0.00           H  
ATOM   2594  HB2 LYS A 174      44.720  39.570  25.150  1.00  0.00           H  
ATOM   2595  HG1 LYS A 174      45.780  40.100  22.790  1.00  0.00           H  
ATOM   2596  HG2 LYS A 174      44.100  40.330  22.330  1.00  0.00           H  
ATOM   2597  HD1 LYS A 174      44.970  37.920  23.990  1.00  0.00           H  
ATOM   2598  HD2 LYS A 174      43.380  38.030  23.260  1.00  0.00           H  
ATOM   2599  HE1 LYS A 174      45.450  36.410  22.410  1.00  0.00           H  
ATOM   2600  HE2 LYS A 174      46.200  37.960  21.740  1.00  0.00           H  
ATOM   2601  HZ1 LYS A 174      43.790  36.660  20.630  1.00  0.00           H  
ATOM   2602  HZ2 LYS A 174      44.260  38.290  20.380  1.00  0.00           H  
ATOM   2603  HZ3 LYS A 174      45.270  36.910  20.000  1.00  0.00           H  
ATOM   2604  N   HIS A 175      45.350  42.060  27.170  1.00  0.00           N  
ATOM   2605  CA  HIS A 175      45.120  42.810  28.400  1.00  0.00           C  
ATOM   2606  C   HIS A 175      45.710  44.110  28.280  1.00  0.00           C  
ATOM   2607  O   HIS A 175      45.060  45.060  28.580  1.00  0.00           O  
ATOM   2608  CB  HIS A 175      45.570  42.070  29.640  1.00  0.00           C  
ATOM   2609  CG  HIS A 175      44.500  41.300  30.290  1.00  0.00           C  
ATOM   2610  CD2 HIS A 175      44.530  39.960  30.360  1.00  0.00           C  
ATOM   2611  ND1 HIS A 175      43.480  41.900  30.990  1.00  0.00           N  
ATOM   2612  CE1 HIS A 175      42.870  40.900  31.610  1.00  0.00           C  
ATOM   2613  NE2 HIS A 175      43.450  39.690  31.250  1.00  0.00           N  
ATOM   2614  HN  HIS A 175      46.060  41.370  27.180  1.00  0.00           H  
ATOM   2615  HA  HIS A 175      44.050  42.930  28.500  1.00  0.00           H  
ATOM   2616  HB1 HIS A 175      45.820  42.800  30.450  1.00  0.00           H  
ATOM   2617  HB2 HIS A 175      46.480  41.460  29.410  1.00  0.00           H  
ATOM   2618  HD2 HIS A 175      45.210  39.310  29.820  1.00  0.00           H  
ATOM   2619  HE1 HIS A 175      42.070  41.070  32.350  1.00  0.00           H  
ATOM   2620  HE2 HIS A 175      43.100  38.800  31.550  1.00  0.00           H  
ATOM   2621  N   VAL A 176      46.940  44.190  27.830  1.00  0.00           N  
ATOM   2622  CA  VAL A 176      47.640  45.410  27.800  1.00  0.00           C  
ATOM   2623  C   VAL A 176      46.980  46.460  26.840  1.00  0.00           C  
ATOM   2624  O   VAL A 176      46.890  47.680  27.110  1.00  0.00           O  
ATOM   2625  CB  VAL A 176      49.050  45.110  27.320  1.00  0.00           C  
ATOM   2626  CG1 VAL A 176      49.820  46.370  26.860  1.00  0.00           C  
ATOM   2627  CG2 VAL A 176      49.920  44.600  28.500  1.00  0.00           C  
ATOM   2628  HN  VAL A 176      47.540  43.390  27.780  1.00  0.00           H  
ATOM   2629  HA  VAL A 176      47.650  45.890  28.770  1.00  0.00           H  
ATOM   2630  HB  VAL A 176      49.020  44.430  26.430  1.00  0.00           H  
ATOM   2631 1HG1 VAL A 176      49.270  46.930  26.080  1.00  0.00           H  
ATOM   2632 2HG1 VAL A 176      50.000  47.010  27.750  1.00  0.00           H  
ATOM   2633 3HG1 VAL A 176      50.800  46.030  26.470  1.00  0.00           H  
ATOM   2634 1HG2 VAL A 176      49.480  43.670  28.940  1.00  0.00           H  
ATOM   2635 2HG2 VAL A 176      50.920  44.370  28.090  1.00  0.00           H  
ATOM   2636 3HG2 VAL A 176      50.070  45.370  29.280  1.00  0.00           H  
ATOM   2637  N   HIS A 177      46.480  46.010  25.710  1.00  0.00           N  
ATOM   2638  CA  HIS A 177      45.770  46.850  24.790  1.00  0.00           C  
ATOM   2639  C   HIS A 177      44.350  47.280  25.350  1.00  0.00           C  
ATOM   2640  O   HIS A 177      43.920  48.400  25.100  1.00  0.00           O  
ATOM   2641  CB  HIS A 177      45.440  46.050  23.500  1.00  0.00           C  
ATOM   2642  CG  HIS A 177      44.980  46.970  22.360  1.00  0.00           C  
ATOM   2643  CD2 HIS A 177      43.770  47.200  21.850  1.00  0.00           C  
ATOM   2644  ND1 HIS A 177      45.930  47.720  21.690  1.00  0.00           N  
ATOM   2645  CE1 HIS A 177      45.280  48.400  20.750  1.00  0.00           C  
ATOM   2646  NE2 HIS A 177      43.940  48.080  20.820  1.00  0.00           N  
ATOM   2647  HN  HIS A 177      46.610  45.040  25.520  1.00  0.00           H  
ATOM   2648  HA  HIS A 177      46.330  47.710  24.450  1.00  0.00           H  
ATOM   2649  HB1 HIS A 177      44.740  45.210  23.710  1.00  0.00           H  
ATOM   2650  HB2 HIS A 177      46.360  45.530  23.160  1.00  0.00           H  
ATOM   2651  HD2 HIS A 177      42.810  46.800  22.170  1.00  0.00           H  
ATOM   2652  HE1 HIS A 177      45.740  49.180  20.150  1.00  0.00           H  
ATOM   2653  HE2 HIS A 177      43.260  48.660  20.390  1.00  0.00           H  
ATOM   2654  N   CYS A 178      43.670  46.450  26.180  1.00  0.00           N  
ATOM   2655  CA  CYS A 178      42.430  46.820  26.820  1.00  0.00           C  
ATOM   2656  C   CYS A 178      42.610  47.760  27.920  1.00  0.00           C  
ATOM   2657  O   CYS A 178      41.690  48.580  28.140  1.00  0.00           O  
ATOM   2658  CB  CYS A 178      41.630  45.540  27.170  1.00  0.00           C  
ATOM   2659  SG  CYS A 178      41.060  44.630  25.680  1.00  0.00           S  
ATOM   2660  HN  CYS A 178      44.090  45.570  26.430  1.00  0.00           H  
ATOM   2661  HA  CYS A 178      41.760  47.260  26.100  1.00  0.00           H  
ATOM   2662  HB1 CYS A 178      40.730  45.800  27.760  1.00  0.00           H  
ATOM   2663  HB2 CYS A 178      42.140  44.820  27.840  1.00  0.00           H  
ATOM   2664  HG1 CYS A 178      42.220  44.020  25.810  1.00  0.00           H  
ATOM   2665  N   ARG A 179      43.750  47.790  28.620  1.00  0.00           N  
ATOM   2666  CA  ARG A 179      44.040  48.860  29.510  1.00  0.00           C  
ATOM   2667  C   ARG A 179      44.920  50.010  28.890  1.00  0.00           C  
ATOM   2668  O   ARG A 179      45.240  51.020  29.590  1.00  0.00           O  
ATOM   2669  CB  ARG A 179      44.880  48.200  30.740  1.00  0.00           C  
ATOM   2670  CG  ARG A 179      44.010  47.210  31.490  1.00  0.00           C  
ATOM   2671  CD  ARG A 179      42.580  47.510  31.760  1.00  0.00           C  
ATOM   2672  NE  ARG A 179      42.630  48.810  32.470  1.00  0.00           N  
ATOM   2673  CZ  ARG A 179      42.290  49.030  33.770  1.00  0.00           C  
ATOM   2674  NH1 ARG A 179      41.970  48.090  34.640  1.00  0.00           N1+
ATOM   2675  NH2 ARG A 179      42.280  50.280  34.210  1.00  0.00           N  
ATOM   2676  HN  ARG A 179      44.470  47.100  28.480  1.00  0.00           H  
ATOM   2677  HA  ARG A 179      43.110  49.270  29.870  1.00  0.00           H  
ATOM   2678  HB1 ARG A 179      45.190  49.080  31.360  1.00  0.00           H  
ATOM   2679  HB2 ARG A 179      45.790  47.780  30.270  1.00  0.00           H  
ATOM   2680  HG1 ARG A 179      44.490  47.060  32.470  1.00  0.00           H  
ATOM   2681  HG2 ARG A 179      44.070  46.180  31.060  1.00  0.00           H  
ATOM   2682  HD1 ARG A 179      41.980  46.780  32.340  1.00  0.00           H  
ATOM   2683  HD2 ARG A 179      41.950  47.640  30.850  1.00  0.00           H  
ATOM   2684  HE  ARG A 179      42.850  49.650  31.970  1.00  0.00           H  
ATOM   2685 1HH1 ARG A 179      42.000  47.100  34.430  1.00  0.00           H  
ATOM   2686 2HH1 ARG A 179      41.690  48.360  35.560  1.00  0.00           H  
ATOM   2687 1HH2 ARG A 179      42.550  50.960  33.530  1.00  0.00           H  
ATOM   2688 2HH2 ARG A 179      41.830  50.530  35.050  1.00  0.00           H  
ATOM   2689  N   GLY A 180      45.340  49.870  27.570  1.00  0.00           N  
ATOM   2690  CA  GLY A 180      45.990  50.920  26.810  1.00  0.00           C  
ATOM   2691  C   GLY A 180      47.420  51.170  27.100  1.00  0.00           C  
ATOM   2692  O   GLY A 180      47.880  52.330  27.270  1.00  0.00           O  
ATOM   2693  HN  GLY A 180      45.110  49.050  27.050  1.00  0.00           H  
ATOM   2694  HA1 GLY A 180      46.020  50.510  25.810  1.00  0.00           H  
ATOM   2695  HA2 GLY A 180      45.480  51.860  26.960  1.00  0.00           H  
ATOM   2696  N   GLY A 181      48.290  50.070  27.140  1.00  0.00           N  
ATOM   2697  CA  GLY A 181      49.740  50.120  27.090  1.00  0.00           C  
ATOM   2698  C   GLY A 181      50.420  49.590  28.320  1.00  0.00           C  
ATOM   2699  O   GLY A 181      51.610  49.330  28.280  1.00  0.00           O  
ATOM   2700  HN  GLY A 181      47.820  49.200  27.020  1.00  0.00           H  
ATOM   2701  HA1 GLY A 181      50.120  49.650  26.180  1.00  0.00           H  
ATOM   2702  HA2 GLY A 181      49.930  51.190  27.050  1.00  0.00           H  
ATOM   2703  N   CYS A 182      49.650  49.340  29.390  1.00  0.00           N  
ATOM   2704  CA  CYS A 182      50.200  48.930  30.650  1.00  0.00           C  
ATOM   2705  C   CYS A 182      49.070  48.170  31.370  1.00  0.00           C  
ATOM   2706  O   CYS A 182      47.880  48.480  31.180  1.00  0.00           O  
ATOM   2707  CB  CYS A 182      50.750  50.050  31.560  1.00  0.00           C  
ATOM   2708  SG  CYS A 182      51.880  49.670  32.910  1.00  0.00           S  
ATOM   2709  HN  CYS A 182      48.670  49.480  29.250  1.00  0.00           H  
ATOM   2710  HA  CYS A 182      50.910  48.130  30.510  1.00  0.00           H  
ATOM   2711  HB1 CYS A 182      49.880  50.620  31.940  1.00  0.00           H  
ATOM   2712  HB2 CYS A 182      51.460  50.700  31.020  1.00  0.00           H  
ATOM   2713  N   SER A 183      49.350  47.170  32.260  1.00  0.00           N  
ATOM   2714  CA  SER A 183      48.170  46.370  32.840  1.00  0.00           C  
ATOM   2715  C   SER A 183      48.520  45.830  34.150  1.00  0.00           C  
ATOM   2716  O   SER A 183      49.590  45.340  34.470  1.00  0.00           O  
ATOM   2717  CB  SER A 183      47.750  45.220  31.810  1.00  0.00           C  
ATOM   2718  OG  SER A 183      48.790  44.320  31.480  1.00  0.00           O  
ATOM   2719  HN  SER A 183      50.280  46.850  32.380  1.00  0.00           H  
ATOM   2720  HA  SER A 183      47.370  47.080  32.960  1.00  0.00           H  
ATOM   2721  HB1 SER A 183      47.280  45.760  30.960  1.00  0.00           H  
ATOM   2722  HB2 SER A 183      46.870  44.720  32.260  1.00  0.00           H  
ATOM   2723  HG1 SER A 183      49.520  44.930  31.300  1.00  0.00           H  
ATOM   2724  N   VAL A 184      47.520  45.650  35.080  1.00  0.00           N  
ATOM   2725  CA  VAL A 184      47.600  44.590  36.120  1.00  0.00           C  
ATOM   2726  C   VAL A 184      47.250  43.240  35.510  1.00  0.00           C  
ATOM   2727  O   VAL A 184      46.140  43.040  34.970  1.00  0.00           O  
ATOM   2728  CB  VAL A 184      46.720  44.820  37.320  1.00  0.00           C  
ATOM   2729  CG1 VAL A 184      46.980  43.850  38.470  1.00  0.00           C  
ATOM   2730  CG2 VAL A 184      47.020  46.210  37.920  1.00  0.00           C  
ATOM   2731  HN  VAL A 184      46.670  46.170  35.110  1.00  0.00           H  
ATOM   2732  HA  VAL A 184      48.600  44.480  36.520  1.00  0.00           H  
ATOM   2733  HB  VAL A 184      45.690  44.990  36.960  1.00  0.00           H  
ATOM   2734 1HG1 VAL A 184      46.790  42.770  38.260  1.00  0.00           H  
ATOM   2735 2HG1 VAL A 184      48.040  43.810  38.760  1.00  0.00           H  
ATOM   2736 3HG1 VAL A 184      46.410  44.180  39.370  1.00  0.00           H  
ATOM   2737 1HG2 VAL A 184      48.110  46.400  37.950  1.00  0.00           H  
ATOM   2738 2HG2 VAL A 184      46.600  46.990  37.240  1.00  0.00           H  
ATOM   2739 3HG2 VAL A 184      46.550  46.290  38.930  1.00  0.00           H  
ATOM   2740  N   PHE A 185      48.060  42.230  35.580  1.00  0.00           N  
ATOM   2741  CA  PHE A 185      47.780  40.960  35.130  1.00  0.00           C  
ATOM   2742  C   PHE A 185      48.360  39.950  36.050  1.00  0.00           C  
ATOM   2743  O   PHE A 185      49.450  40.140  36.540  1.00  0.00           O  
ATOM   2744  CB  PHE A 185      48.290  40.840  33.640  1.00  0.00           C  
ATOM   2745  CG  PHE A 185      48.060  39.500  33.050  1.00  0.00           C  
ATOM   2746  CD1 PHE A 185      49.090  38.550  33.000  1.00  0.00           C  
ATOM   2747  CD2 PHE A 185      46.830  39.150  32.520  1.00  0.00           C  
ATOM   2748  CE1 PHE A 185      48.910  37.360  32.380  1.00  0.00           C  
ATOM   2749  CE2 PHE A 185      46.610  37.910  31.850  1.00  0.00           C  
ATOM   2750  CZ  PHE A 185      47.720  37.010  31.800  1.00  0.00           C  
ATOM   2751  HN  PHE A 185      48.880  42.360  36.120  1.00  0.00           H  
ATOM   2752  HA  PHE A 185      46.730  40.720  35.070  1.00  0.00           H  
ATOM   2753  HB1 PHE A 185      49.410  40.920  33.560  1.00  0.00           H  
ATOM   2754  HB2 PHE A 185      47.780  41.520  32.930  1.00  0.00           H  
ATOM   2755  HD1 PHE A 185      50.080  38.760  33.390  1.00  0.00           H  
ATOM   2756  HD2 PHE A 185      46.000  39.830  32.690  1.00  0.00           H  
ATOM   2757  HE1 PHE A 185      49.720  36.660  32.340  1.00  0.00           H  
ATOM   2758  HE2 PHE A 185      45.640  37.630  31.460  1.00  0.00           H  
ATOM   2759  HZ  PHE A 185      47.600  36.040  31.340  1.00  0.00           H  
ATOM   2760  N   PHE A 186      47.700  38.840  36.250  1.00  0.00           N  
ATOM   2761  CA  PHE A 186      48.300  37.560  36.720  1.00  0.00           C  
ATOM   2762  C   PHE A 186      47.910  36.370  35.790  1.00  0.00           C  
ATOM   2763  O   PHE A 186      46.930  36.440  35.030  1.00  0.00           O  
ATOM   2764  CB  PHE A 186      47.620  37.300  38.190  1.00  0.00           C  
ATOM   2765  CG  PHE A 186      48.080  38.380  39.150  1.00  0.00           C  
ATOM   2766  CD1 PHE A 186      47.400  39.570  39.400  1.00  0.00           C  
ATOM   2767  CD2 PHE A 186      49.190  38.090  39.940  1.00  0.00           C  
ATOM   2768  CE1 PHE A 186      47.850  40.500  40.320  1.00  0.00           C  
ATOM   2769  CE2 PHE A 186      49.720  39.140  40.780  1.00  0.00           C  
ATOM   2770  CZ  PHE A 186      49.040  40.290  41.030  1.00  0.00           C  
ATOM   2771  HN  PHE A 186      46.770  38.790  35.900  1.00  0.00           H  
ATOM   2772  HA  PHE A 186      49.360  37.750  36.790  1.00  0.00           H  
ATOM   2773  HB1 PHE A 186      48.080  36.330  38.500  1.00  0.00           H  
ATOM   2774  HB2 PHE A 186      46.510  37.230  38.190  1.00  0.00           H  
ATOM   2775  HD1 PHE A 186      46.490  39.660  38.830  1.00  0.00           H  
ATOM   2776  HD2 PHE A 186      49.760  37.210  39.710  1.00  0.00           H  
ATOM   2777  HE1 PHE A 186      47.290  41.380  40.580  1.00  0.00           H  
ATOM   2778  HE2 PHE A 186      50.670  38.850  41.200  1.00  0.00           H  
ATOM   2779  HZ  PHE A 186      49.400  41.070  41.700  1.00  0.00           H  
ATOM   2780  N   SER A 187      48.680  35.270  35.830  1.00  0.00           N  
ATOM   2781  CA  SER A 187      48.390  34.040  35.090  1.00  0.00           C  
ATOM   2782  C   SER A 187      47.740  33.060  36.060  1.00  0.00           C  
ATOM   2783  O   SER A 187      47.410  33.390  37.200  1.00  0.00           O  
ATOM   2784  CB  SER A 187      49.670  33.470  34.400  1.00  0.00           C  
ATOM   2785  OG  SER A 187      50.730  33.180  35.290  1.00  0.00           O  
ATOM   2786  HN  SER A 187      49.490  35.320  36.420  1.00  0.00           H  
ATOM   2787  HA  SER A 187      47.710  34.330  34.300  1.00  0.00           H  
ATOM   2788  HB1 SER A 187      50.040  34.290  33.750  1.00  0.00           H  
ATOM   2789  HB2 SER A 187      49.530  32.480  33.900  1.00  0.00           H  
ATOM   2790  HG1 SER A 187      51.140  34.030  35.470  1.00  0.00           H  
ATOM   2791  N   LYS A 188      47.500  31.770  35.650  1.00  0.00           N  
ATOM   2792  CA  LYS A 188      47.060  30.800  36.560  1.00  0.00           C  
ATOM   2793  C   LYS A 188      48.080  30.560  37.640  1.00  0.00           C  
ATOM   2794  O   LYS A 188      47.780  30.600  38.830  1.00  0.00           O  
ATOM   2795  CB  LYS A 188      46.890  29.340  35.980  1.00  0.00           C  
ATOM   2796  CG  LYS A 188      46.000  29.360  34.790  1.00  0.00           C  
ATOM   2797  CD  LYS A 188      46.300  28.190  33.800  1.00  0.00           C  
ATOM   2798  CE  LYS A 188      45.530  27.990  32.470  1.00  0.00           C  
ATOM   2799  NZ  LYS A 188      46.160  27.030  31.550  1.00  0.00           N1+
ATOM   2800  HN  LYS A 188      47.930  31.440  34.800  1.00  0.00           H  
ATOM   2801  HA  LYS A 188      46.100  31.160  36.920  1.00  0.00           H  
ATOM   2802  HB1 LYS A 188      46.400  28.680  36.720  1.00  0.00           H  
ATOM   2803  HB2 LYS A 188      47.900  28.950  35.720  1.00  0.00           H  
ATOM   2804  HG1 LYS A 188      46.070  30.310  34.220  1.00  0.00           H  
ATOM   2805  HG2 LYS A 188      44.940  29.230  35.120  1.00  0.00           H  
ATOM   2806  HD1 LYS A 188      47.380  28.230  33.530  1.00  0.00           H  
ATOM   2807  HD2 LYS A 188      46.220  27.170  34.260  1.00  0.00           H  
ATOM   2808  HE1 LYS A 188      45.320  28.940  31.940  1.00  0.00           H  
ATOM   2809  HE2 LYS A 188      44.540  27.550  32.740  1.00  0.00           H  
ATOM   2810  HZ1 LYS A 188      46.990  27.500  31.120  1.00  0.00           H  
ATOM   2811  HZ2 LYS A 188      46.570  26.220  32.040  1.00  0.00           H  
ATOM   2812  HZ3 LYS A 188      45.530  26.580  30.840  1.00  0.00           H  
ATOM   2813  N   ILE A 189      49.410  30.450  37.290  1.00  0.00           N  
ATOM   2814  CA  ILE A 189      50.420  29.980  38.160  1.00  0.00           C  
ATOM   2815  C   ILE A 189      50.950  31.220  38.880  1.00  0.00           C  
ATOM   2816  O   ILE A 189      51.520  31.030  39.960  1.00  0.00           O  
ATOM   2817  CB  ILE A 189      51.560  29.220  37.440  1.00  0.00           C  
ATOM   2818  CG1 ILE A 189      52.400  28.260  38.270  1.00  0.00           C  
ATOM   2819  CG2 ILE A 189      52.570  30.130  36.730  1.00  0.00           C  
ATOM   2820  CD  ILE A 189      51.610  27.120  38.970  1.00  0.00           C  
ATOM   2821  HN  ILE A 189      49.650  30.490  36.320  1.00  0.00           H  
ATOM   2822  HA  ILE A 189      49.970  29.280  38.860  1.00  0.00           H  
ATOM   2823  HB  ILE A 189      51.150  28.670  36.560  1.00  0.00           H  
ATOM   2824 1HG1 ILE A 189      52.800  28.940  39.060  1.00  0.00           H  
ATOM   2825 2HG1 ILE A 189      53.280  27.860  37.730  1.00  0.00           H  
ATOM   2826 1HG2 ILE A 189      53.140  30.740  37.460  1.00  0.00           H  
ATOM   2827 2HG2 ILE A 189      53.330  29.580  36.130  1.00  0.00           H  
ATOM   2828 3HG2 ILE A 189      52.060  30.840  36.050  1.00  0.00           H  
ATOM   2829  HD1 ILE A 189      51.040  26.650  38.130  1.00  0.00           H  
ATOM   2830  HD2 ILE A 189      52.350  26.420  39.400  1.00  0.00           H  
ATOM   2831  HD3 ILE A 189      51.080  27.620  39.810  1.00  0.00           H  
ATOM   2832  N   SER A 190      50.840  32.470  38.400  1.00  0.00           N  
ATOM   2833  CA  SER A 190      51.330  33.590  39.150  1.00  0.00           C  
ATOM   2834  C   SER A 190      50.210  34.230  39.990  1.00  0.00           C  
ATOM   2835  O   SER A 190      50.610  34.890  40.930  1.00  0.00           O  
ATOM   2836  CB  SER A 190      52.050  34.640  38.230  1.00  0.00           C  
ATOM   2837  OG  SER A 190      51.100  35.250  37.370  1.00  0.00           O  
ATOM   2838  HN  SER A 190      50.490  32.660  37.480  1.00  0.00           H  
ATOM   2839  HA  SER A 190      52.130  33.380  39.850  1.00  0.00           H  
ATOM   2840  HB1 SER A 190      52.860  34.160  37.640  1.00  0.00           H  
ATOM   2841  HB2 SER A 190      52.460  35.410  38.910  1.00  0.00           H  
ATOM   2842  HG1 SER A 190      51.430  36.110  37.110  1.00  0.00           H  
ATOM   2843  N   GLY A 191      48.920  34.010  39.740  1.00  0.00           N  
ATOM   2844  CA  GLY A 191      47.750  34.430  40.500  1.00  0.00           C  
ATOM   2845  C   GLY A 191      47.750  33.690  41.840  1.00  0.00           C  
ATOM   2846  O   GLY A 191      47.600  34.240  42.950  1.00  0.00           O  
ATOM   2847  HN  GLY A 191      48.630  33.670  38.850  1.00  0.00           H  
ATOM   2848  HA1 GLY A 191      47.880  35.470  40.740  1.00  0.00           H  
ATOM   2849  HA2 GLY A 191      46.980  34.050  39.850  1.00  0.00           H  
ATOM   2850  N   VAL A 192      47.890  32.360  41.710  1.00  0.00           N  
ATOM   2851  CA  VAL A 192      47.940  31.470  42.800  1.00  0.00           C  
ATOM   2852  C   VAL A 192      49.170  31.620  43.720  1.00  0.00           C  
ATOM   2853  O   VAL A 192      49.020  31.700  44.950  1.00  0.00           O  
ATOM   2854  CB  VAL A 192      47.650  29.990  42.460  1.00  0.00           C  
ATOM   2855  CG1 VAL A 192      47.800  28.900  43.580  1.00  0.00           C  
ATOM   2856  CG2 VAL A 192      46.140  29.980  42.000  1.00  0.00           C  
ATOM   2857  HN  VAL A 192      47.980  32.010  40.780  1.00  0.00           H  
ATOM   2858  HA  VAL A 192      47.070  31.670  43.420  1.00  0.00           H  
ATOM   2859  HB  VAL A 192      48.220  29.630  41.570  1.00  0.00           H  
ATOM   2860 1HG1 VAL A 192      48.860  28.900  43.900  1.00  0.00           H  
ATOM   2861 2HG1 VAL A 192      47.160  29.150  44.440  1.00  0.00           H  
ATOM   2862 3HG1 VAL A 192      47.640  27.880  43.190  1.00  0.00           H  
ATOM   2863 1HG2 VAL A 192      45.490  30.280  42.840  1.00  0.00           H  
ATOM   2864 2HG2 VAL A 192      46.050  30.640  41.110  1.00  0.00           H  
ATOM   2865 3HG2 VAL A 192      45.880  28.920  41.730  1.00  0.00           H  
ATOM   2866  N   LEU A 193      50.390  31.660  43.160  1.00  0.00           N  
ATOM   2867  CA  LEU A 193      51.620  31.920  43.910  1.00  0.00           C  
ATOM   2868  C   LEU A 193      51.530  33.240  44.720  1.00  0.00           C  
ATOM   2869  O   LEU A 193      51.810  33.260  45.870  1.00  0.00           O  
ATOM   2870  CB  LEU A 193      52.840  31.930  42.930  1.00  0.00           C  
ATOM   2871  CG  LEU A 193      54.270  32.060  43.610  1.00  0.00           C  
ATOM   2872  CD1 LEU A 193      55.340  31.060  42.980  1.00  0.00           C  
ATOM   2873  CD2 LEU A 193      54.830  33.470  43.530  1.00  0.00           C  
ATOM   2874  HN  LEU A 193      50.500  31.490  42.190  1.00  0.00           H  
ATOM   2875  HA  LEU A 193      51.780  31.090  44.590  1.00  0.00           H  
ATOM   2876  HB1 LEU A 193      52.760  32.760  42.190  1.00  0.00           H  
ATOM   2877  HB2 LEU A 193      52.850  31.000  42.330  1.00  0.00           H  
ATOM   2878  HG  LEU A 193      54.050  31.810  44.670  1.00  0.00           H  
ATOM   2879 1HD1 LEU A 193      56.200  30.970  43.680  1.00  0.00           H  
ATOM   2880 2HD1 LEU A 193      54.930  30.040  42.820  1.00  0.00           H  
ATOM   2881 3HD1 LEU A 193      55.600  31.470  41.980  1.00  0.00           H  
ATOM   2882 1HD2 LEU A 193      55.130  33.680  42.480  1.00  0.00           H  
ATOM   2883 2HD2 LEU A 193      54.060  34.230  43.790  1.00  0.00           H  
ATOM   2884 3HD2 LEU A 193      55.670  33.510  44.250  1.00  0.00           H  
ATOM   2885  N   THR A 194      51.020  34.280  44.110  1.00  0.00           N  
ATOM   2886  CA  THR A 194      50.730  35.580  44.860  1.00  0.00           C  
ATOM   2887  C   THR A 194      49.750  35.430  46.010  1.00  0.00           C  
ATOM   2888  O   THR A 194      50.020  35.950  47.130  1.00  0.00           O  
ATOM   2889  CB  THR A 194      50.380  36.750  43.930  1.00  0.00           C  
ATOM   2890  CG2 THR A 194      50.450  38.110  44.650  1.00  0.00           C  
ATOM   2891  OG1 THR A 194      51.330  36.850  42.860  1.00  0.00           O  
ATOM   2892  HN  THR A 194      50.710  34.290  43.170  1.00  0.00           H  
ATOM   2893  HA  THR A 194      51.670  35.910  45.290  1.00  0.00           H  
ATOM   2894  HB  THR A 194      49.340  36.700  43.550  1.00  0.00           H  
ATOM   2895  HG1 THR A 194      51.100  36.240  42.160  1.00  0.00           H  
ATOM   2896 1HG2 THR A 194      49.900  38.090  45.610  1.00  0.00           H  
ATOM   2897 2HG2 THR A 194      51.510  38.460  44.720  1.00  0.00           H  
ATOM   2898 3HG2 THR A 194      49.930  38.850  44.030  1.00  0.00           H  
ATOM   2899  N   PHE A 195      48.570  34.810  45.850  1.00  0.00           N  
ATOM   2900  CA  PHE A 195      47.520  34.640  46.890  1.00  0.00           C  
ATOM   2901  C   PHE A 195      48.000  33.880  48.060  1.00  0.00           C  
ATOM   2902  O   PHE A 195      47.830  34.270  49.180  1.00  0.00           O  
ATOM   2903  CB  PHE A 195      46.280  34.120  46.100  1.00  0.00           C  
ATOM   2904  CG  PHE A 195      45.230  33.470  47.020  1.00  0.00           C  
ATOM   2905  CD1 PHE A 195      44.450  34.260  47.940  1.00  0.00           C  
ATOM   2906  CD2 PHE A 195      44.810  32.180  46.810  1.00  0.00           C  
ATOM   2907  CE1 PHE A 195      43.390  33.680  48.690  1.00  0.00           C  
ATOM   2908  CE2 PHE A 195      43.700  31.580  47.430  1.00  0.00           C  
ATOM   2909  CZ  PHE A 195      43.040  32.310  48.560  1.00  0.00           C  
ATOM   2910  HN  PHE A 195      48.460  34.370  44.950  1.00  0.00           H  
ATOM   2911  HA  PHE A 195      47.340  35.630  47.280  1.00  0.00           H  
ATOM   2912  HB1 PHE A 195      46.560  33.370  45.330  1.00  0.00           H  
ATOM   2913  HB2 PHE A 195      45.760  34.980  45.640  1.00  0.00           H  
ATOM   2914  HD1 PHE A 195      44.500  35.310  48.180  1.00  0.00           H  
ATOM   2915  HD2 PHE A 195      45.320  31.610  46.040  1.00  0.00           H  
ATOM   2916  HE1 PHE A 195      42.890  34.300  49.440  1.00  0.00           H  
ATOM   2917  HE2 PHE A 195      43.390  30.580  47.150  1.00  0.00           H  
ATOM   2918  HZ  PHE A 195      42.240  32.000  49.200  1.00  0.00           H  
ATOM   2919  N   MET A 196      48.700  32.760  47.820  1.00  0.00           N  
ATOM   2920  CA  MET A 196      49.460  32.020  48.820  1.00  0.00           C  
ATOM   2921  C   MET A 196      50.410  32.810  49.590  1.00  0.00           C  
ATOM   2922  O   MET A 196      50.370  32.870  50.810  1.00  0.00           O  
ATOM   2923  CB  MET A 196      50.290  30.770  48.350  1.00  0.00           C  
ATOM   2924  CG  MET A 196      49.360  29.560  48.030  1.00  0.00           C  
ATOM   2925  SD  MET A 196      48.480  28.820  49.420  1.00  0.00           S  
ATOM   2926  CE  MET A 196      47.150  28.030  48.380  1.00  0.00           C  
ATOM   2927  HN  MET A 196      48.830  32.550  46.860  1.00  0.00           H  
ATOM   2928  HA  MET A 196      48.790  31.650  49.590  1.00  0.00           H  
ATOM   2929  HB1 MET A 196      51.040  30.450  49.090  1.00  0.00           H  
ATOM   2930  HB2 MET A 196      50.810  31.170  47.450  1.00  0.00           H  
ATOM   2931  HG1 MET A 196      49.990  28.800  47.510  1.00  0.00           H  
ATOM   2932  HG2 MET A 196      48.600  30.000  47.350  1.00  0.00           H  
ATOM   2933  HE1 MET A 196      47.680  27.300  47.730  1.00  0.00           H  
ATOM   2934  HE2 MET A 196      46.610  27.300  49.020  1.00  0.00           H  
ATOM   2935  HE3 MET A 196      46.530  28.700  47.760  1.00  0.00           H  
ATOM   2936  N   THR A 197      51.300  33.500  48.880  1.00  0.00           N  
ATOM   2937  CA  THR A 197      52.490  34.170  49.460  1.00  0.00           C  
ATOM   2938  C   THR A 197      52.190  35.410  50.280  1.00  0.00           C  
ATOM   2939  O   THR A 197      52.770  35.630  51.320  1.00  0.00           O  
ATOM   2940  CB  THR A 197      53.580  34.600  48.470  1.00  0.00           C  
ATOM   2941  CG2 THR A 197      54.870  35.140  49.180  1.00  0.00           C  
ATOM   2942  OG1 THR A 197      53.970  33.520  47.670  1.00  0.00           O  
ATOM   2943  HN  THR A 197      51.220  33.440  47.890  1.00  0.00           H  
ATOM   2944  HA  THR A 197      52.790  33.410  50.160  1.00  0.00           H  
ATOM   2945  HB  THR A 197      53.090  35.310  47.770  1.00  0.00           H  
ATOM   2946  HG1 THR A 197      53.440  33.450  46.880  1.00  0.00           H  
ATOM   2947 1HG2 THR A 197      55.340  34.280  49.710  1.00  0.00           H  
ATOM   2948 2HG2 THR A 197      55.470  35.560  48.350  1.00  0.00           H  
ATOM   2949 3HG2 THR A 197      54.610  35.940  49.910  1.00  0.00           H  
ATOM   2950  N   SER A 198      51.350  36.310  49.740  1.00  0.00           N  
ATOM   2951  CA  SER A 198      51.130  37.620  50.130  1.00  0.00           C  
ATOM   2952  C   SER A 198      49.680  37.830  50.700  1.00  0.00           C  
ATOM   2953  O   SER A 198      49.220  38.920  51.000  1.00  0.00           O  
ATOM   2954  CB  SER A 198      51.230  38.570  48.870  1.00  0.00           C  
ATOM   2955  OG  SER A 198      52.560  38.350  48.390  1.00  0.00           O  
ATOM   2956  HN  SER A 198      50.840  36.030  48.940  1.00  0.00           H  
ATOM   2957  HA  SER A 198      51.880  37.820  50.890  1.00  0.00           H  
ATOM   2958  HB1 SER A 198      51.210  39.610  49.230  1.00  0.00           H  
ATOM   2959  HB2 SER A 198      50.450  38.370  48.090  1.00  0.00           H  
ATOM   2960  HG1 SER A 198      53.040  39.150  48.550  1.00  0.00           H  
ATOM   2961  N   PHE A 199      48.970  36.730  50.810  1.00  0.00           N  
ATOM   2962  CA  PHE A 199      47.660  36.770  51.490  1.00  0.00           C  
ATOM   2963  C   PHE A 199      47.520  35.510  52.400  1.00  0.00           C  
ATOM   2964  O   PHE A 199      47.570  35.570  53.660  1.00  0.00           O  
ATOM   2965  CB  PHE A 199      46.510  37.040  50.490  1.00  0.00           C  
ATOM   2966  CG  PHE A 199      45.140  37.080  51.170  1.00  0.00           C  
ATOM   2967  CD1 PHE A 199      44.730  38.270  51.830  1.00  0.00           C  
ATOM   2968  CD2 PHE A 199      44.280  35.960  51.390  1.00  0.00           C  
ATOM   2969  CE1 PHE A 199      43.410  38.350  52.410  1.00  0.00           C  
ATOM   2970  CE2 PHE A 199      43.040  36.010  52.030  1.00  0.00           C  
ATOM   2971  CZ  PHE A 199      42.550  37.240  52.420  1.00  0.00           C  
ATOM   2972  HN  PHE A 199      49.280  35.880  50.390  1.00  0.00           H  
ATOM   2973  HA  PHE A 199      47.620  37.580  52.210  1.00  0.00           H  
ATOM   2974  HB1 PHE A 199      46.500  36.270  49.690  1.00  0.00           H  
ATOM   2975  HB2 PHE A 199      46.620  38.070  50.110  1.00  0.00           H  
ATOM   2976  HD1 PHE A 199      45.390  39.130  51.890  1.00  0.00           H  
ATOM   2977  HD2 PHE A 199      44.600  34.980  51.040  1.00  0.00           H  
ATOM   2978  HE1 PHE A 199      43.120  39.320  52.810  1.00  0.00           H  
ATOM   2979  HE2 PHE A 199      42.500  35.100  52.230  1.00  0.00           H  
ATOM   2980  HZ  PHE A 199      41.550  37.370  52.800  1.00  0.00           H  
ATOM   2981  N   TYR A 200      47.290  34.410  51.820  1.00  0.00           N  
ATOM   2982  CA  TYR A 200      46.540  33.290  52.420  1.00  0.00           C  
ATOM   2983  C   TYR A 200      47.280  32.660  53.630  1.00  0.00           C  
ATOM   2984  O   TYR A 200      46.660  32.450  54.700  1.00  0.00           O  
ATOM   2985  CB  TYR A 200      46.040  32.350  51.300  1.00  0.00           C  
ATOM   2986  CG  TYR A 200      44.980  31.370  51.820  1.00  0.00           C  
ATOM   2987  CD1 TYR A 200      43.660  31.770  51.670  1.00  0.00           C  
ATOM   2988  CD2 TYR A 200      45.330  30.030  52.160  1.00  0.00           C  
ATOM   2989  CE1 TYR A 200      42.590  30.920  52.060  1.00  0.00           C  
ATOM   2990  CE2 TYR A 200      44.280  29.130  52.370  1.00  0.00           C  
ATOM   2991  CZ  TYR A 200      42.920  29.580  52.320  1.00  0.00           C  
ATOM   2992  OH  TYR A 200      41.870  28.750  52.660  1.00  0.00           O  
ATOM   2993  HN  TYR A 200      47.570  34.220  50.890  1.00  0.00           H  
ATOM   2994  HA  TYR A 200      45.660  33.770  52.850  1.00  0.00           H  
ATOM   2995  HB1 TYR A 200      46.870  31.780  50.860  1.00  0.00           H  
ATOM   2996  HB2 TYR A 200      45.640  33.050  50.530  1.00  0.00           H  
ATOM   2997  HD1 TYR A 200      43.490  32.820  51.460  1.00  0.00           H  
ATOM   2998  HD2 TYR A 200      46.350  29.690  52.270  1.00  0.00           H  
ATOM   2999  HE1 TYR A 200      41.580  31.310  52.100  1.00  0.00           H  
ATOM   3000  HE2 TYR A 200      44.490  28.070  52.470  1.00  0.00           H  
ATOM   3001  HH  TYR A 200      42.310  28.030  53.110  1.00  0.00           H  
ATOM   3002  N   ILE A 201      48.570  32.400  53.510  1.00  0.00           N  
ATOM   3003  CA  ILE A 201      49.520  31.870  54.480  1.00  0.00           C  
ATOM   3004  C   ILE A 201      49.880  32.930  55.560  1.00  0.00           C  
ATOM   3005  O   ILE A 201      49.500  32.740  56.740  1.00  0.00           O  
ATOM   3006  CB  ILE A 201      50.730  31.140  53.870  1.00  0.00           C  
ATOM   3007  CG1 ILE A 201      50.200  30.160  52.760  1.00  0.00           C  
ATOM   3008  CG2 ILE A 201      51.520  30.400  55.000  1.00  0.00           C  
ATOM   3009  CD  ILE A 201      51.240  29.210  52.180  1.00  0.00           C  
ATOM   3010  HN  ILE A 201      48.930  32.780  52.670  1.00  0.00           H  
ATOM   3011  HA  ILE A 201      49.000  31.160  55.100  1.00  0.00           H  
ATOM   3012  HB  ILE A 201      51.440  31.820  53.380  1.00  0.00           H  
ATOM   3013 1HG1 ILE A 201      49.700  30.790  51.990  1.00  0.00           H  
ATOM   3014 2HG1 ILE A 201      49.280  29.710  53.150  1.00  0.00           H  
ATOM   3015 1HG2 ILE A 201      52.470  29.980  54.600  1.00  0.00           H  
ATOM   3016 2HG2 ILE A 201      51.800  30.950  55.930  1.00  0.00           H  
ATOM   3017 3HG2 ILE A 201      50.930  29.520  55.300  1.00  0.00           H  
ATOM   3018  HD1 ILE A 201      52.020  29.780  51.660  1.00  0.00           H  
ATOM   3019  HD2 ILE A 201      51.720  28.510  52.910  1.00  0.00           H  
ATOM   3020  HD3 ILE A 201      50.720  28.530  51.470  1.00  0.00           H  
ATOM   3021  N   PRO A 202      50.520  34.210  55.370  1.00  0.00           N  
ATOM   3022  CA  PRO A 202      50.610  35.350  56.250  1.00  0.00           C  
ATOM   3023  C   PRO A 202      49.370  35.620  57.120  1.00  0.00           C  
ATOM   3024  O   PRO A 202      49.460  35.690  58.350  1.00  0.00           O  
ATOM   3025  CB  PRO A 202      50.940  36.550  55.360  1.00  0.00           C  
ATOM   3026  CG  PRO A 202      51.590  36.070  54.160  1.00  0.00           C  
ATOM   3027  CD  PRO A 202      51.050  34.610  54.060  1.00  0.00           C  
ATOM   3028  HA  PRO A 202      51.440  35.120  56.920  1.00  0.00           H  
ATOM   3029  HB1 PRO A 202      51.520  37.370  55.810  1.00  0.00           H  
ATOM   3030  HB2 PRO A 202      49.950  37.040  55.150  1.00  0.00           H  
ATOM   3031  HG1 PRO A 202      52.670  35.970  54.390  1.00  0.00           H  
ATOM   3032  HG2 PRO A 202      51.550  36.630  53.190  1.00  0.00           H  
ATOM   3033  HD1 PRO A 202      51.760  33.860  53.680  1.00  0.00           H  
ATOM   3034  HD2 PRO A 202      50.170  34.550  53.380  1.00  0.00           H  
ATOM   3035  N   GLY A 203      48.190  35.570  56.410  1.00  0.00           N  
ATOM   3036  CA  GLY A 203      46.780  35.560  57.040  1.00  0.00           C  
ATOM   3037  C   GLY A 203      46.490  34.390  57.900  1.00  0.00           C  
ATOM   3038  O   GLY A 203      45.900  34.540  58.970  1.00  0.00           O  
ATOM   3039  HN  GLY A 203      48.190  35.620  55.410  1.00  0.00           H  
ATOM   3040  HA1 GLY A 203      46.490  36.410  57.630  1.00  0.00           H  
ATOM   3041  HA2 GLY A 203      46.080  35.460  56.220  1.00  0.00           H  
ATOM   3042  N   SER A 204      47.030  33.140  57.540  1.00  0.00           N  
ATOM   3043  CA  SER A 204      46.800  32.000  58.340  1.00  0.00           C  
ATOM   3044  C   SER A 204      47.560  32.090  59.680  1.00  0.00           C  
ATOM   3045  O   SER A 204      47.070  31.600  60.670  1.00  0.00           O  
ATOM   3046  CB  SER A 204      47.200  30.670  57.680  1.00  0.00           C  
ATOM   3047  OG  SER A 204      46.530  30.400  56.380  1.00  0.00           O  
ATOM   3048  HN  SER A 204      47.620  32.980  56.740  1.00  0.00           H  
ATOM   3049  HA  SER A 204      45.750  32.060  58.590  1.00  0.00           H  
ATOM   3050  HB1 SER A 204      46.960  29.830  58.360  1.00  0.00           H  
ATOM   3051  HB2 SER A 204      48.300  30.660  57.460  1.00  0.00           H  
ATOM   3052  HG1 SER A 204      46.750  31.180  55.860  1.00  0.00           H  
ATOM   3053  N   ILE A 205      48.750  32.660  59.750  1.00  0.00           N  
ATOM   3054  CA  ILE A 205      49.400  33.010  60.980  1.00  0.00           C  
ATOM   3055  C   ILE A 205      48.750  33.970  61.900  1.00  0.00           C  
ATOM   3056  O   ILE A 205      48.450  33.770  63.070  1.00  0.00           O  
ATOM   3057  CB  ILE A 205      50.880  33.280  60.740  1.00  0.00           C  
ATOM   3058  CG1 ILE A 205      51.680  32.050  60.070  1.00  0.00           C  
ATOM   3059  CG2 ILE A 205      51.540  33.820  62.020  1.00  0.00           C  
ATOM   3060  CD  ILE A 205      51.650  30.800  60.940  1.00  0.00           C  
ATOM   3061  HN  ILE A 205      49.040  33.130  58.920  1.00  0.00           H  
ATOM   3062  HA  ILE A 205      49.270  32.090  61.530  1.00  0.00           H  
ATOM   3063  HB  ILE A 205      50.940  34.100  60.010  1.00  0.00           H  
ATOM   3064 1HG1 ILE A 205      52.700  32.290  59.710  1.00  0.00           H  
ATOM   3065 2HG1 ILE A 205      51.140  31.920  59.100  1.00  0.00           H  
ATOM   3066 1HG2 ILE A 205      51.240  33.220  62.900  1.00  0.00           H  
ATOM   3067 2HG2 ILE A 205      52.640  33.900  62.050  1.00  0.00           H  
ATOM   3068 3HG2 ILE A 205      51.180  34.870  62.160  1.00  0.00           H  
ATOM   3069  HD1 ILE A 205      52.090  29.870  60.510  1.00  0.00           H  
ATOM   3070  HD2 ILE A 205      52.120  30.940  61.940  1.00  0.00           H  
ATOM   3071  HD3 ILE A 205      50.580  30.620  61.170  1.00  0.00           H  
ATOM   3072  N   MET A 206      48.230  35.090  61.370  1.00  0.00           N  
ATOM   3073  CA  MET A 206      47.190  35.990  62.000  1.00  0.00           C  
ATOM   3074  C   MET A 206      46.040  35.340  62.630  1.00  0.00           C  
ATOM   3075  O   MET A 206      45.620  35.590  63.770  1.00  0.00           O  
ATOM   3076  CB  MET A 206      46.730  37.090  61.000  1.00  0.00           C  
ATOM   3077  CG  MET A 206      47.730  38.100  60.460  1.00  0.00           C  
ATOM   3078  SD  MET A 206      47.130  39.230  59.300  1.00  0.00           S  
ATOM   3079  CE  MET A 206      46.250  40.320  60.440  1.00  0.00           C  
ATOM   3080  HN  MET A 206      48.440  35.200  60.400  1.00  0.00           H  
ATOM   3081  HA  MET A 206      47.740  36.480  62.800  1.00  0.00           H  
ATOM   3082  HB1 MET A 206      45.940  37.670  61.530  1.00  0.00           H  
ATOM   3083  HB2 MET A 206      46.320  36.480  60.160  1.00  0.00           H  
ATOM   3084  HG1 MET A 206      48.520  37.490  59.960  1.00  0.00           H  
ATOM   3085  HG2 MET A 206      48.100  38.540  61.410  1.00  0.00           H  
ATOM   3086  HE1 MET A 206      45.420  39.730  60.890  1.00  0.00           H  
ATOM   3087  HE2 MET A 206      46.990  40.530  61.240  1.00  0.00           H  
ATOM   3088  HE3 MET A 206      45.970  41.320  60.060  1.00  0.00           H  
ATOM   3089  N   LEU A 207      45.410  34.520  61.790  1.00  0.00           N  
ATOM   3090  CA  LEU A 207      44.220  33.750  62.210  1.00  0.00           C  
ATOM   3091  C   LEU A 207      44.560  32.770  63.380  1.00  0.00           C  
ATOM   3092  O   LEU A 207      43.860  32.780  64.390  1.00  0.00           O  
ATOM   3093  CB  LEU A 207      43.650  33.020  60.970  1.00  0.00           C  
ATOM   3094  CG  LEU A 207      42.410  32.100  61.320  1.00  0.00           C  
ATOM   3095  CD1 LEU A 207      41.220  32.900  61.830  1.00  0.00           C  
ATOM   3096  CD2 LEU A 207      42.130  31.190  60.130  1.00  0.00           C  
ATOM   3097  HN  LEU A 207      45.760  34.350  60.870  1.00  0.00           H  
ATOM   3098  HA  LEU A 207      43.580  34.510  62.620  1.00  0.00           H  
ATOM   3099  HB1 LEU A 207      44.350  32.240  60.580  1.00  0.00           H  
ATOM   3100  HB2 LEU A 207      43.380  33.690  60.140  1.00  0.00           H  
ATOM   3101  HG  LEU A 207      42.740  31.370  62.090  1.00  0.00           H  
ATOM   3102 1HD1 LEU A 207      41.510  33.630  62.610  1.00  0.00           H  
ATOM   3103 2HD1 LEU A 207      40.840  33.540  61.000  1.00  0.00           H  
ATOM   3104 3HD1 LEU A 207      40.460  32.180  62.220  1.00  0.00           H  
ATOM   3105 1HD2 LEU A 207      41.300  30.490  60.340  1.00  0.00           H  
ATOM   3106 2HD2 LEU A 207      41.900  31.750  59.210  1.00  0.00           H  
ATOM   3107 3HD2 LEU A 207      43.040  30.580  59.910  1.00  0.00           H  
ATOM   3108  N   CYS A 208      45.620  31.960  63.300  1.00  0.00           N  
ATOM   3109  CA  CYS A 208      46.060  31.060  64.310  1.00  0.00           C  
ATOM   3110  C   CYS A 208      46.390  31.770  65.650  1.00  0.00           C  
ATOM   3111  O   CYS A 208      46.000  31.370  66.790  1.00  0.00           O  
ATOM   3112  CB  CYS A 208      47.340  30.270  63.820  1.00  0.00           C  
ATOM   3113  SG  CYS A 208      46.920  29.120  62.450  1.00  0.00           S  
ATOM   3114  HN  CYS A 208      46.040  31.960  62.400  1.00  0.00           H  
ATOM   3115  HA  CYS A 208      45.270  30.440  64.710  1.00  0.00           H  
ATOM   3116  HB1 CYS A 208      47.680  29.580  64.620  1.00  0.00           H  
ATOM   3117  HB2 CYS A 208      48.170  30.950  63.520  1.00  0.00           H  
ATOM   3118  HG1 CYS A 208      46.470  30.060  61.630  1.00  0.00           H  
ATOM   3119  N   VAL A 209      47.150  32.820  65.460  1.00  0.00           N  
ATOM   3120  CA  VAL A 209      47.550  33.700  66.570  1.00  0.00           C  
ATOM   3121  C   VAL A 209      46.440  34.430  67.300  1.00  0.00           C  
ATOM   3122  O   VAL A 209      46.340  34.350  68.500  1.00  0.00           O  
ATOM   3123  CB  VAL A 209      48.550  34.700  66.110  1.00  0.00           C  
ATOM   3124  CG1 VAL A 209      48.800  35.880  67.090  1.00  0.00           C  
ATOM   3125  CG2 VAL A 209      49.910  34.000  65.810  1.00  0.00           C  
ATOM   3126  HN  VAL A 209      47.450  33.090  64.540  1.00  0.00           H  
ATOM   3127  HA  VAL A 209      48.110  33.110  67.280  1.00  0.00           H  
ATOM   3128  HB  VAL A 209      48.220  35.130  65.140  1.00  0.00           H  
ATOM   3129 1HG1 VAL A 209      49.860  36.190  66.990  1.00  0.00           H  
ATOM   3130 2HG1 VAL A 209      48.220  36.800  66.850  1.00  0.00           H  
ATOM   3131 3HG1 VAL A 209      48.630  35.530  68.140  1.00  0.00           H  
ATOM   3132 1HG2 VAL A 209      49.740  33.020  65.310  1.00  0.00           H  
ATOM   3133 2HG2 VAL A 209      50.590  34.640  65.200  1.00  0.00           H  
ATOM   3134 3HG2 VAL A 209      50.580  33.850  66.680  1.00  0.00           H  
ATOM   3135  N   TYR A 210      45.540  35.100  66.610  1.00  0.00           N  
ATOM   3136  CA  TYR A 210      44.350  35.750  67.140  1.00  0.00           C  
ATOM   3137  C   TYR A 210      43.330  34.800  67.720  1.00  0.00           C  
ATOM   3138  O   TYR A 210      42.690  35.190  68.720  1.00  0.00           O  
ATOM   3139  CB  TYR A 210      43.700  36.740  66.150  1.00  0.00           C  
ATOM   3140  CG  TYR A 210      44.710  37.880  65.960  1.00  0.00           C  
ATOM   3141  CD1 TYR A 210      44.960  38.350  64.640  1.00  0.00           C  
ATOM   3142  CD2 TYR A 210      45.360  38.390  67.050  1.00  0.00           C  
ATOM   3143  CE1 TYR A 210      45.770  39.480  64.440  1.00  0.00           C  
ATOM   3144  CE2 TYR A 210      46.350  39.410  66.830  1.00  0.00           C  
ATOM   3145  CZ  TYR A 210      46.550  40.010  65.510  1.00  0.00           C  
ATOM   3146  OH  TYR A 210      47.430  41.120  65.310  1.00  0.00           O  
ATOM   3147  HN  TYR A 210      45.770  35.170  65.650  1.00  0.00           H  
ATOM   3148  HA  TYR A 210      44.760  36.250  68.000  1.00  0.00           H  
ATOM   3149  HB1 TYR A 210      42.770  37.250  66.480  1.00  0.00           H  
ATOM   3150  HB2 TYR A 210      43.570  36.090  65.250  1.00  0.00           H  
ATOM   3151  HD1 TYR A 210      44.280  38.000  63.890  1.00  0.00           H  
ATOM   3152  HD2 TYR A 210      45.180  38.170  68.090  1.00  0.00           H  
ATOM   3153  HE1 TYR A 210      45.870  39.810  63.420  1.00  0.00           H  
ATOM   3154  HE2 TYR A 210      46.980  39.930  67.530  1.00  0.00           H  
ATOM   3155  HH  TYR A 210      47.360  41.380  64.380  1.00  0.00           H  
ATOM   3156  N   TYR A 211      43.140  33.500  67.210  1.00  0.00           N  
ATOM   3157  CA  TYR A 211      42.220  32.550  67.800  1.00  0.00           C  
ATOM   3158  C   TYR A 211      42.730  32.000  69.120  1.00  0.00           C  
ATOM   3159  O   TYR A 211      41.930  31.880  70.030  1.00  0.00           O  
ATOM   3160  CB  TYR A 211      41.960  31.380  66.890  1.00  0.00           C  
ATOM   3161  CG  TYR A 211      40.830  30.450  67.310  1.00  0.00           C  
ATOM   3162  CD1 TYR A 211      39.510  30.930  67.130  1.00  0.00           C  
ATOM   3163  CD2 TYR A 211      41.030  29.110  67.870  1.00  0.00           C  
ATOM   3164  CE1 TYR A 211      38.450  30.100  67.560  1.00  0.00           C  
ATOM   3165  CE2 TYR A 211      39.960  28.420  68.300  1.00  0.00           C  
ATOM   3166  CZ  TYR A 211      38.710  28.860  68.160  1.00  0.00           C  
ATOM   3167  OH  TYR A 211      37.640  28.200  68.730  1.00  0.00           O  
ATOM   3168  HN  TYR A 211      43.730  33.220  66.450  1.00  0.00           H  
ATOM   3169  HA  TYR A 211      41.260  32.990  68.010  1.00  0.00           H  
ATOM   3170  HB1 TYR A 211      42.880  30.870  66.540  1.00  0.00           H  
ATOM   3171  HB2 TYR A 211      41.490  31.720  65.940  1.00  0.00           H  
ATOM   3172  HD1 TYR A 211      39.350  31.850  66.590  1.00  0.00           H  
ATOM   3173  HD2 TYR A 211      42.030  28.690  67.910  1.00  0.00           H  
ATOM   3174  HE1 TYR A 211      37.460  30.540  67.490  1.00  0.00           H  
ATOM   3175  HE2 TYR A 211      40.110  27.460  68.750  1.00  0.00           H  
ATOM   3176  HH  TYR A 211      36.790  28.500  68.400  1.00  0.00           H  
ATOM   3177  N   ARG A 212      44.110  31.770  69.250  1.00  0.00           N  
ATOM   3178  CA  ARG A 212      44.740  31.290  70.530  1.00  0.00           C  
ATOM   3179  C   ARG A 212      44.460  32.350  71.610  1.00  0.00           C  
ATOM   3180  O   ARG A 212      43.910  32.130  72.720  1.00  0.00           O  
ATOM   3181  CB  ARG A 212      46.310  31.160  70.350  1.00  0.00           C  
ATOM   3182  CG  ARG A 212      47.070  30.740  71.650  1.00  0.00           C  
ATOM   3183  CD  ARG A 212      46.510  29.430  72.120  1.00  0.00           C  
ATOM   3184  NE  ARG A 212      47.560  28.870  73.040  1.00  0.00           N  
ATOM   3185  CZ  ARG A 212      47.610  27.590  73.350  1.00  0.00           C  
ATOM   3186  NH1 ARG A 212      46.590  26.830  73.480  1.00  0.00           N1+
ATOM   3187  NH2 ARG A 212      48.760  27.190  73.910  1.00  0.00           N  
ATOM   3188  HN  ARG A 212      44.720  32.000  68.510  1.00  0.00           H  
ATOM   3189  HA  ARG A 212      44.310  30.340  70.820  1.00  0.00           H  
ATOM   3190  HB1 ARG A 212      46.650  32.140  69.960  1.00  0.00           H  
ATOM   3191  HB2 ARG A 212      46.580  30.410  69.580  1.00  0.00           H  
ATOM   3192  HG1 ARG A 212      47.110  31.430  72.520  1.00  0.00           H  
ATOM   3193  HG2 ARG A 212      48.140  30.630  71.410  1.00  0.00           H  
ATOM   3194  HD1 ARG A 212      46.440  28.700  71.280  1.00  0.00           H  
ATOM   3195  HD2 ARG A 212      45.510  29.550  72.600  1.00  0.00           H  
ATOM   3196  HE  ARG A 212      48.390  29.420  73.150  1.00  0.00           H  
ATOM   3197 1HH1 ARG A 212      45.790  26.930  72.890  1.00  0.00           H  
ATOM   3198 2HH1 ARG A 212      46.810  25.900  73.750  1.00  0.00           H  
ATOM   3199 1HH2 ARG A 212      49.580  27.750  73.930  1.00  0.00           H  
ATOM   3200 2HH2 ARG A 212      48.820  26.540  74.660  1.00  0.00           H  
ATOM   3201  N   ILE A 213      44.810  33.590  71.350  1.00  0.00           N  
ATOM   3202  CA  ILE A 213      44.650  34.770  72.200  1.00  0.00           C  
ATOM   3203  C   ILE A 213      43.150  35.000  72.600  1.00  0.00           C  
ATOM   3204  O   ILE A 213      42.840  35.230  73.760  1.00  0.00           O  
ATOM   3205  CB  ILE A 213      45.190  36.070  71.510  1.00  0.00           C  
ATOM   3206  CG1 ILE A 213      46.690  35.970  71.280  1.00  0.00           C  
ATOM   3207  CG2 ILE A 213      44.690  37.390  72.210  1.00  0.00           C  
ATOM   3208  CD  ILE A 213      47.100  36.960  70.190  1.00  0.00           C  
ATOM   3209  HN  ILE A 213      45.140  33.770  70.430  1.00  0.00           H  
ATOM   3210  HA  ILE A 213      45.160  34.630  73.150  1.00  0.00           H  
ATOM   3211  HB  ILE A 213      44.820  36.040  70.460  1.00  0.00           H  
ATOM   3212 1HG1 ILE A 213      46.920  34.950  70.910  1.00  0.00           H  
ATOM   3213 2HG1 ILE A 213      47.270  36.110  72.220  1.00  0.00           H  
ATOM   3214 1HG2 ILE A 213      45.370  38.230  71.960  1.00  0.00           H  
ATOM   3215 2HG2 ILE A 213      43.660  37.680  71.920  1.00  0.00           H  
ATOM   3216 3HG2 ILE A 213      44.710  37.290  73.320  1.00  0.00           H  
ATOM   3217  HD1 ILE A 213      46.600  36.570  69.270  1.00  0.00           H  
ATOM   3218  HD2 ILE A 213      46.780  37.980  70.480  1.00  0.00           H  
ATOM   3219  HD3 ILE A 213      48.150  36.830  69.870  1.00  0.00           H  
ATOM   3220  N   TYR A 214      42.170  34.820  71.590  1.00  0.00           N  
ATOM   3221  CA  TYR A 214      40.700  34.760  71.880  1.00  0.00           C  
ATOM   3222  C   TYR A 214      40.420  33.730  72.920  1.00  0.00           C  
ATOM   3223  O   TYR A 214      39.830  34.040  73.910  1.00  0.00           O  
ATOM   3224  CB  TYR A 214      39.880  34.700  70.480  1.00  0.00           C  
ATOM   3225  CG  TYR A 214      38.500  34.090  70.650  1.00  0.00           C  
ATOM   3226  CD1 TYR A 214      38.070  32.970  69.930  1.00  0.00           C  
ATOM   3227  CD2 TYR A 214      37.690  34.600  71.680  1.00  0.00           C  
ATOM   3228  CE1 TYR A 214      36.970  32.300  70.290  1.00  0.00           C  
ATOM   3229  CE2 TYR A 214      36.390  34.100  71.800  1.00  0.00           C  
ATOM   3230  CZ  TYR A 214      36.050  32.880  71.200  1.00  0.00           C  
ATOM   3231  OH  TYR A 214      34.880  32.160  71.410  1.00  0.00           O  
ATOM   3232  HN  TYR A 214      42.530  34.640  70.680  1.00  0.00           H  
ATOM   3233  HA  TYR A 214      40.470  35.640  72.470  1.00  0.00           H  
ATOM   3234  HB1 TYR A 214      40.470  34.090  69.760  1.00  0.00           H  
ATOM   3235  HB2 TYR A 214      39.790  35.760  70.130  1.00  0.00           H  
ATOM   3236  HD1 TYR A 214      38.580  32.550  69.070  1.00  0.00           H  
ATOM   3237  HD2 TYR A 214      37.860  35.560  72.150  1.00  0.00           H  
ATOM   3238  HE1 TYR A 214      36.640  31.430  69.730  1.00  0.00           H  
ATOM   3239  HE2 TYR A 214      35.710  34.440  72.570  1.00  0.00           H  
ATOM   3240  HH  TYR A 214      35.030  31.230  71.550  1.00  0.00           H  
ATOM   3241  N   LEU A 215      40.800  32.430  72.760  1.00  0.00           N  
ATOM   3242  CA  LEU A 215      40.430  31.480  73.770  1.00  0.00           C  
ATOM   3243  C   LEU A 215      41.040  31.760  75.170  1.00  0.00           C  
ATOM   3244  O   LEU A 215      40.310  31.720  76.150  1.00  0.00           O  
ATOM   3245  CB  LEU A 215      40.730  30.000  73.370  1.00  0.00           C  
ATOM   3246  CG  LEU A 215      40.000  29.550  72.110  1.00  0.00           C  
ATOM   3247  CD1 LEU A 215      40.540  28.100  71.770  1.00  0.00           C  
ATOM   3248  CD2 LEU A 215      38.450  29.520  72.120  1.00  0.00           C  
ATOM   3249  HN  LEU A 215      41.190  32.050  71.930  1.00  0.00           H  
ATOM   3250  HA  LEU A 215      39.360  31.530  73.920  1.00  0.00           H  
ATOM   3251  HB1 LEU A 215      40.590  29.250  74.180  1.00  0.00           H  
ATOM   3252  HB2 LEU A 215      41.830  29.950  73.190  1.00  0.00           H  
ATOM   3253  HG  LEU A 215      40.350  30.280  71.350  1.00  0.00           H  
ATOM   3254 1HD1 LEU A 215      40.570  27.460  72.680  1.00  0.00           H  
ATOM   3255 2HD1 LEU A 215      40.000  27.670  70.900  1.00  0.00           H  
ATOM   3256 3HD1 LEU A 215      41.610  28.230  71.470  1.00  0.00           H  
ATOM   3257 1HD2 LEU A 215      38.060  28.680  72.730  1.00  0.00           H  
ATOM   3258 2HD2 LEU A 215      37.940  30.450  72.480  1.00  0.00           H  
ATOM   3259 3HD2 LEU A 215      38.160  29.420  71.060  1.00  0.00           H  
ATOM   3260  N   ILE A 216      42.320  31.980  75.300  1.00  0.00           N  
ATOM   3261  CA  ILE A 216      42.920  32.200  76.670  1.00  0.00           C  
ATOM   3262  C   ILE A 216      42.550  33.550  77.280  1.00  0.00           C  
ATOM   3263  O   ILE A 216      42.530  33.680  78.530  1.00  0.00           O  
ATOM   3264  CB  ILE A 216      44.420  32.030  76.580  1.00  0.00           C  
ATOM   3265  CG1 ILE A 216      45.070  33.150  75.740  1.00  0.00           C  
ATOM   3266  CG2 ILE A 216      44.660  30.560  76.210  1.00  0.00           C  
ATOM   3267  CD  ILE A 216      46.530  32.870  75.470  1.00  0.00           C  
ATOM   3268  HN  ILE A 216      42.940  31.910  74.510  1.00  0.00           H  
ATOM   3269  HA  ILE A 216      42.550  31.490  77.390  1.00  0.00           H  
ATOM   3270  HB  ILE A 216      44.860  32.140  77.610  1.00  0.00           H  
ATOM   3271 1HG1 ILE A 216      44.940  34.110  76.260  1.00  0.00           H  
ATOM   3272 2HG1 ILE A 216      44.560  33.140  74.750  1.00  0.00           H  
ATOM   3273 1HG2 ILE A 216      45.650  30.370  76.670  1.00  0.00           H  
ATOM   3274 2HG2 ILE A 216      44.050  29.780  76.720  1.00  0.00           H  
ATOM   3275 3HG2 ILE A 216      44.730  30.380  75.120  1.00  0.00           H  
ATOM   3276  HD1 ILE A 216      46.640  32.010  74.770  1.00  0.00           H  
ATOM   3277  HD2 ILE A 216      47.080  33.630  74.890  1.00  0.00           H  
ATOM   3278  HD3 ILE A 216      47.040  32.620  76.430  1.00  0.00           H  
ATOM   3279  N   ALA A 217      42.260  34.520  76.420  1.00  0.00           N  
ATOM   3280  CA  ALA A 217      41.670  35.770  76.940  1.00  0.00           C  
ATOM   3281  C   ALA A 217      40.230  35.500  77.420  1.00  0.00           C  
ATOM   3282  O   ALA A 217      39.890  35.900  78.540  1.00  0.00           O  
ATOM   3283  CB  ALA A 217      41.740  36.920  75.930  1.00  0.00           C  
ATOM   3284  HN  ALA A 217      42.360  34.340  75.430  1.00  0.00           H  
ATOM   3285  HA  ALA A 217      42.210  36.130  77.810  1.00  0.00           H  
ATOM   3286  HB1 ALA A 217      41.300  36.500  75.000  1.00  0.00           H  
ATOM   3287  HB2 ALA A 217      41.120  37.780  76.290  1.00  0.00           H  
ATOM   3288  HB3 ALA A 217      42.770  37.270  75.700  1.00  0.00           H  
ATOM   3289  N   LYS A 218      39.370  34.810  76.650  1.00  0.00           N  
ATOM   3290  CA  LYS A 218      37.990  34.630  76.930  1.00  0.00           C  
ATOM   3291  C   LYS A 218      37.810  33.740  78.160  1.00  0.00           C  
ATOM   3292  O   LYS A 218      36.820  33.860  78.880  1.00  0.00           O  
ATOM   3293  CB  LYS A 218      37.230  34.010  75.700  1.00  0.00           C  
ATOM   3294  CG  LYS A 218      35.790  33.330  75.950  1.00  0.00           C  
ATOM   3295  CD  LYS A 218      35.700  31.970  76.630  1.00  0.00           C  
ATOM   3296  CE  LYS A 218      36.360  30.880  75.790  1.00  0.00           C  
ATOM   3297  NZ  LYS A 218      36.110  29.500  76.300  1.00  0.00           N1+
ATOM   3298  HN  LYS A 218      39.490  34.580  75.690  1.00  0.00           H  
ATOM   3299  HA  LYS A 218      37.620  35.640  77.020  1.00  0.00           H  
ATOM   3300  HB1 LYS A 218      38.020  33.310  75.360  1.00  0.00           H  
ATOM   3301  HB2 LYS A 218      37.070  34.830  74.980  1.00  0.00           H  
ATOM   3302  HG1 LYS A 218      35.290  33.140  74.970  1.00  0.00           H  
ATOM   3303  HG2 LYS A 218      35.100  34.030  76.450  1.00  0.00           H  
ATOM   3304  HD1 LYS A 218      36.120  31.890  77.650  1.00  0.00           H  
ATOM   3305  HD2 LYS A 218      34.590  31.870  76.730  1.00  0.00           H  
ATOM   3306  HE1 LYS A 218      37.460  31.120  75.830  1.00  0.00           H  
ATOM   3307  HE2 LYS A 218      35.930  31.080  74.780  1.00  0.00           H  
ATOM   3308  HZ1 LYS A 218      36.810  28.820  75.970  1.00  0.00           H  
ATOM   3309  HZ2 LYS A 218      36.330  29.500  77.310  1.00  0.00           H  
ATOM   3310  HZ3 LYS A 218      35.130  29.140  76.230  1.00  0.00           H  
ATOM   3311  N   GLU A 219      38.750  32.780  78.420  1.00  0.00           N  
ATOM   3312  CA  GLU A 219      38.810  32.000  79.690  1.00  0.00           C  
ATOM   3313  C   GLU A 219      39.040  32.830  80.970  1.00  0.00           C  
ATOM   3314  O   GLU A 219      38.360  32.790  81.950  1.00  0.00           O  
ATOM   3315  CB  GLU A 219      39.920  30.880  79.620  1.00  0.00           C  
ATOM   3316  CG  GLU A 219      39.570  29.710  78.640  1.00  0.00           C  
ATOM   3317  CD  GLU A 219      38.350  28.980  79.130  1.00  0.00           C  
ATOM   3318  OE1 GLU A 219      38.480  27.970  79.900  1.00  0.00           O  
ATOM   3319  OE2 GLU A 219      37.190  29.420  78.900  1.00  0.00           O1-
ATOM   3320  HN  GLU A 219      39.510  32.600  77.800  1.00  0.00           H  
ATOM   3321  HA  GLU A 219      37.830  31.550  79.800  1.00  0.00           H  
ATOM   3322  HB1 GLU A 219      40.150  30.510  80.660  1.00  0.00           H  
ATOM   3323  HB2 GLU A 219      40.850  31.240  79.160  1.00  0.00           H  
ATOM   3324  HG1 GLU A 219      40.480  29.070  78.530  1.00  0.00           H  
ATOM   3325  HG2 GLU A 219      39.420  30.020  77.590  1.00  0.00           H  
ATOM   3326  N   GLN A 220      40.070  33.650  80.890  1.00  0.00           N  
ATOM   3327  CA  GLN A 220      40.470  34.630  81.880  1.00  0.00           C  
ATOM   3328  C   GLN A 220      39.280  35.610  82.130  1.00  0.00           C  
ATOM   3329  O   GLN A 220      38.990  35.720  83.350  1.00  0.00           O  
ATOM   3330  CB  GLN A 220      41.690  35.530  81.510  1.00  0.00           C  
ATOM   3331  CG  GLN A 220      42.130  36.770  82.420  1.00  0.00           C  
ATOM   3332  CD  GLN A 220      42.430  36.530  83.920  1.00  0.00           C  
ATOM   3333  NE2 GLN A 220      41.290  36.250  84.680  1.00  0.00           N  
ATOM   3334  OE1 GLN A 220      43.580  36.620  84.420  1.00  0.00           O  
ATOM   3335  HN  GLN A 220      40.620  33.540  80.070  1.00  0.00           H  
ATOM   3336  HA  GLN A 220      40.670  33.990  82.710  1.00  0.00           H  
ATOM   3337  HB1 GLN A 220      41.620  35.960  80.500  1.00  0.00           H  
ATOM   3338  HB2 GLN A 220      42.450  34.710  81.530  1.00  0.00           H  
ATOM   3339  HG1 GLN A 220      41.270  37.460  82.240  1.00  0.00           H  
ATOM   3340  HG2 GLN A 220      43.020  37.060  81.820  1.00  0.00           H  
ATOM   3341 1HE2 GLN A 220      40.350  36.110  84.370  1.00  0.00           H  
ATOM   3342 2HE2 GLN A 220      41.450  36.210  85.660  1.00  0.00           H  
ATOM   3343  N   ALA A 221      38.590  36.140  81.060  1.00  0.00           N  
ATOM   3344  CA  ALA A 221      37.400  36.990  81.100  1.00  0.00           C  
ATOM   3345  C   ALA A 221      36.140  36.520  81.800  1.00  0.00           C  
ATOM   3346  O   ALA A 221      35.570  37.230  82.620  1.00  0.00           O  
ATOM   3347  CB  ALA A 221      37.130  37.410  79.640  1.00  0.00           C  
ATOM   3348  HN  ALA A 221      38.960  35.910  80.160  1.00  0.00           H  
ATOM   3349  HA  ALA A 221      37.640  37.870  81.670  1.00  0.00           H  
ATOM   3350  HB1 ALA A 221      36.830  36.560  78.980  1.00  0.00           H  
ATOM   3351  HB2 ALA A 221      36.320  38.160  79.580  1.00  0.00           H  
ATOM   3352  HB3 ALA A 221      38.080  37.830  79.240  1.00  0.00           H  
ATOM   3353  N   ARG A 222      35.870  35.190  81.690  1.00  0.00           N  
ATOM   3354  CA  ARG A 222      34.670  34.730  82.380  1.00  0.00           C  
ATOM   3355  C   ARG A 222      34.780  34.520  83.910  1.00  0.00           C  
ATOM   3356  O   ARG A 222      33.900  34.770  84.750  1.00  0.00           O  
ATOM   3357  CB  ARG A 222      34.000  33.450  81.760  1.00  0.00           C  
ATOM   3358  CG  ARG A 222      35.110  32.370  81.530  1.00  0.00           C  
ATOM   3359  CD  ARG A 222      34.450  31.130  80.980  1.00  0.00           C  
ATOM   3360  NE  ARG A 222      35.350  29.930  80.850  1.00  0.00           N  
ATOM   3361  CZ  ARG A 222      35.590  29.160  81.960  1.00  0.00           C  
ATOM   3362  NH1 ARG A 222      34.890  29.110  83.060  1.00  0.00           N1+
ATOM   3363  NH2 ARG A 222      36.550  28.310  81.810  1.00  0.00           N  
ATOM   3364  HN  ARG A 222      36.360  34.610  81.040  1.00  0.00           H  
ATOM   3365  HA  ARG A 222      33.800  35.350  82.240  1.00  0.00           H  
ATOM   3366  HB1 ARG A 222      33.600  33.790  80.780  1.00  0.00           H  
ATOM   3367  HB2 ARG A 222      33.160  33.000  82.330  1.00  0.00           H  
ATOM   3368  HG1 ARG A 222      35.600  32.140  82.500  1.00  0.00           H  
ATOM   3369  HG2 ARG A 222      35.940  32.740  80.890  1.00  0.00           H  
ATOM   3370  HD1 ARG A 222      34.020  31.300  79.960  1.00  0.00           H  
ATOM   3371  HD2 ARG A 222      33.620  30.830  81.660  1.00  0.00           H  
ATOM   3372  HE  ARG A 222      35.960  29.830  80.060  1.00  0.00           H  
ATOM   3373 1HH1 ARG A 222      34.270  29.860  83.310  1.00  0.00           H  
ATOM   3374 2HH1 ARG A 222      35.240  28.410  83.690  1.00  0.00           H  
ATOM   3375 1HH2 ARG A 222      37.120  28.300  80.990  1.00  0.00           H  
ATOM   3376 2HH2 ARG A 222      36.800  27.860  82.660  1.00  0.00           H  
ATOM   3377  N   LEU A 223      36.040  34.100  84.330  1.00  0.00           N  
ATOM   3378  CA  LEU A 223      36.400  33.930  85.750  1.00  0.00           C  
ATOM   3379  C   LEU A 223      36.310  35.160  86.480  1.00  0.00           C  
ATOM   3380  O   LEU A 223      35.780  35.240  87.600  1.00  0.00           O  
ATOM   3381  CB  LEU A 223      37.810  33.330  86.070  1.00  0.00           C  
ATOM   3382  CG  LEU A 223      38.100  32.010  85.400  1.00  0.00           C  
ATOM   3383  CD1 LEU A 223      39.510  31.640  85.710  1.00  0.00           C  
ATOM   3384  CD2 LEU A 223      37.100  30.910  85.840  1.00  0.00           C  
ATOM   3385  HN  LEU A 223      36.660  33.740  83.630  1.00  0.00           H  
ATOM   3386  HA  LEU A 223      35.650  33.340  86.260  1.00  0.00           H  
ATOM   3387  HB1 LEU A 223      37.910  33.370  87.170  1.00  0.00           H  
ATOM   3388  HB2 LEU A 223      38.530  34.060  85.630  1.00  0.00           H  
ATOM   3389  HG  LEU A 223      38.060  32.070  84.290  1.00  0.00           H  
ATOM   3390 1HD1 LEU A 223      40.330  32.340  85.430  1.00  0.00           H  
ATOM   3391 2HD1 LEU A 223      39.610  31.480  86.800  1.00  0.00           H  
ATOM   3392 3HD1 LEU A 223      39.750  30.700  85.160  1.00  0.00           H  
ATOM   3393 1HD2 LEU A 223      36.020  31.100  85.700  1.00  0.00           H  
ATOM   3394 2HD2 LEU A 223      37.410  29.890  85.510  1.00  0.00           H  
ATOM   3395 3HD2 LEU A 223      37.200  30.870  86.940  1.00  0.00           H  
ATOM   3396  N   ILE A 224      36.800  36.280  85.850  1.00  0.00           N  
ATOM   3397  CA  ILE A 224      36.730  37.620  86.490  1.00  0.00           C  
ATOM   3398  C   ILE A 224      35.320  38.190  86.500  1.00  0.00           C  
ATOM   3399  O   ILE A 224      34.920  38.940  87.350  1.00  0.00           O  
ATOM   3400  CB  ILE A 224      37.730  38.660  85.870  1.00  0.00           C  
ATOM   3401  CG1 ILE A 224      37.710  38.840  84.330  1.00  0.00           C  
ATOM   3402  CG2 ILE A 224      39.140  38.180  86.330  1.00  0.00           C  
ATOM   3403  CD  ILE A 224      38.810  39.750  83.640  1.00  0.00           C  
ATOM   3404  HN  ILE A 224      37.140  36.270  84.910  1.00  0.00           H  
ATOM   3405  HA  ILE A 224      37.110  37.570  87.500  1.00  0.00           H  
ATOM   3406  HB  ILE A 224      37.520  39.590  86.430  1.00  0.00           H  
ATOM   3407 1HG1 ILE A 224      36.760  39.400  84.200  1.00  0.00           H  
ATOM   3408 2HG1 ILE A 224      37.670  37.890  83.770  1.00  0.00           H  
ATOM   3409 1HG2 ILE A 224      39.920  38.760  85.790  1.00  0.00           H  
ATOM   3410 2HG2 ILE A 224      39.400  38.350  87.390  1.00  0.00           H  
ATOM   3411 3HG2 ILE A 224      39.300  37.130  86.000  1.00  0.00           H  
ATOM   3412  HD1 ILE A 224      38.520  39.980  82.590  1.00  0.00           H  
ATOM   3413  HD2 ILE A 224      39.000  40.700  84.190  1.00  0.00           H  
ATOM   3414  HD3 ILE A 224      39.700  39.080  83.550  1.00  0.00           H  
ATOM   3415  N   SER A 225      34.470  37.760  85.550  1.00  0.00           N  
ATOM   3416  CA  SER A 225      33.130  38.270  85.500  1.00  0.00           C  
ATOM   3417  C   SER A 225      32.410  37.720  86.690  1.00  0.00           C  
ATOM   3418  O   SER A 225      31.710  38.430  87.470  1.00  0.00           O  
ATOM   3419  CB  SER A 225      32.470  38.150  84.080  1.00  0.00           C  
ATOM   3420  OG  SER A 225      31.040  38.390  84.170  1.00  0.00           O  
ATOM   3421  HN  SER A 225      34.780  37.330  84.710  1.00  0.00           H  
ATOM   3422  HA  SER A 225      33.140  39.330  85.680  1.00  0.00           H  
ATOM   3423  HB1 SER A 225      32.530  37.110  83.690  1.00  0.00           H  
ATOM   3424  HB2 SER A 225      32.880  38.800  83.280  1.00  0.00           H  
ATOM   3425  HG1 SER A 225      30.980  39.310  84.430  1.00  0.00           H  
ATOM   3426  N   ASP A 226      32.710  36.460  87.010  1.00  0.00           N  
ATOM   3427  CA  ASP A 226      32.150  35.570  88.080  1.00  0.00           C  
ATOM   3428  C   ASP A 226      32.450  36.190  89.330  1.00  0.00           C  
ATOM   3429  O   ASP A 226      31.580  36.310  90.230  1.00  0.00           O  
ATOM   3430  CB  ASP A 226      32.780  34.160  87.890  1.00  0.00           C  
ATOM   3431  CG  ASP A 226      32.480  33.160  89.050  1.00  0.00           C  
ATOM   3432  OD1 ASP A 226      31.390  33.270  89.650  1.00  0.00           O  
ATOM   3433  OD2 ASP A 226      33.210  32.130  89.230  1.00  0.00           O1-
ATOM   3434  HN  ASP A 226      33.270  36.070  86.280  1.00  0.00           H  
ATOM   3435  HA  ASP A 226      31.070  35.510  88.100  1.00  0.00           H  
ATOM   3436  HB1 ASP A 226      33.880  34.140  87.770  1.00  0.00           H  
ATOM   3437  HB2 ASP A 226      32.510  33.760  86.880  1.00  0.00           H  
ATOM   3438  N   ALA A 227      33.670  36.660  89.510  1.00  0.00           N  
ATOM   3439  CA  ALA A 227      34.070  37.420  90.660  1.00  0.00           C  
ATOM   3440  C   ALA A 227      33.540  38.850  90.760  1.00  0.00           C  
ATOM   3441  O   ALA A 227      33.220  39.440  91.800  1.00  0.00           O  
ATOM   3442  CB  ALA A 227      35.630  37.470  90.620  1.00  0.00           C  
ATOM   3443  HN  ALA A 227      34.230  36.660  88.690  1.00  0.00           H  
ATOM   3444  HA  ALA A 227      33.740  36.880  91.540  1.00  0.00           H  
ATOM   3445  HB1 ALA A 227      35.940  38.180  89.820  1.00  0.00           H  
ATOM   3446  HB2 ALA A 227      36.050  37.830  91.580  1.00  0.00           H  
ATOM   3447  HB3 ALA A 227      36.050  36.490  90.290  1.00  0.00           H  
ATOM   3448  N   ASN A 228      33.350  39.550  89.640  1.00  0.00           N  
ATOM   3449  CA  ASN A 228      32.770  40.930  89.670  1.00  0.00           C  
ATOM   3450  C   ASN A 228      31.280  40.900  90.050  1.00  0.00           C  
ATOM   3451  O   ASN A 228      30.830  41.790  90.790  1.00  0.00           O  
ATOM   3452  CB  ASN A 228      33.070  41.740  88.330  1.00  0.00           C  
ATOM   3453  CG  ASN A 228      32.340  43.130  88.170  1.00  0.00           C  
ATOM   3454  ND2 ASN A 228      32.600  43.970  89.130  1.00  0.00           N  
ATOM   3455  OD1 ASN A 228      31.620  43.370  87.180  1.00  0.00           O  
ATOM   3456  HN  ASN A 228      33.530  39.100  88.770  1.00  0.00           H  
ATOM   3457  HA  ASN A 228      33.210  41.470  90.510  1.00  0.00           H  
ATOM   3458  HB1 ASN A 228      32.680  41.170  87.460  1.00  0.00           H  
ATOM   3459  HB2 ASN A 228      34.150  41.860  88.130  1.00  0.00           H  
ATOM   3460 1HD2 ASN A 228      33.030  43.680  89.980  1.00  0.00           H  
ATOM   3461 2HD2 ASN A 228      32.260  44.910  89.170  1.00  0.00           H  
ATOM   3462  N   GLN A 229      30.570  39.850  89.580  1.00  0.00           N  
ATOM   3463  CA  GLN A 229      29.190  39.780  89.940  1.00  0.00           C  
ATOM   3464  C   GLN A 229      28.900  39.130  91.280  1.00  0.00           C  
ATOM   3465  O   GLN A 229      27.760  39.050  91.790  1.00  0.00           O  
ATOM   3466  CB  GLN A 229      28.340  39.080  88.800  1.00  0.00           C  
ATOM   3467  CG  GLN A 229      28.320  39.850  87.460  1.00  0.00           C  
ATOM   3468  CD  GLN A 229      27.810  41.310  87.580  1.00  0.00           C  
ATOM   3469  NE2 GLN A 229      28.770  42.170  87.200  1.00  0.00           N  
ATOM   3470  OE1 GLN A 229      26.710  41.610  87.950  1.00  0.00           O  
ATOM   3471  HN  GLN A 229      30.940  39.230  88.890  1.00  0.00           H  
ATOM   3472  HA  GLN A 229      28.690  40.730  90.060  1.00  0.00           H  
ATOM   3473  HB1 GLN A 229      27.290  38.930  89.140  1.00  0.00           H  
ATOM   3474  HB2 GLN A 229      28.980  38.200  88.570  1.00  0.00           H  
ATOM   3475  HG1 GLN A 229      27.610  39.320  86.780  1.00  0.00           H  
ATOM   3476  HG2 GLN A 229      29.360  39.800  87.050  1.00  0.00           H  
ATOM   3477 1HE2 GLN A 229      29.640  41.790  86.890  1.00  0.00           H  
ATOM   3478 2HE2 GLN A 229      28.640  43.170  87.180  1.00  0.00           H  
ATOM   3479  N   LYS A 230      29.880  38.440  91.890  1.00  0.00           N  
ATOM   3480  CA  LYS A 230      29.660  37.600  93.060  1.00  0.00           C  
ATOM   3481  C   LYS A 230      28.860  38.290  94.280  1.00  0.00           C  
ATOM   3482  O   LYS A 230      28.060  37.660  94.950  1.00  0.00           O  
ATOM   3483  CB  LYS A 230      30.990  37.070  93.550  1.00  0.00           C  
ATOM   3484  CG  LYS A 230      31.130  35.730  94.310  1.00  0.00           C  
ATOM   3485  CD  LYS A 230      31.110  34.490  93.430  1.00  0.00           C  
ATOM   3486  CE  LYS A 230      29.840  33.980  92.900  1.00  0.00           C  
ATOM   3487  NZ  LYS A 230      29.990  32.750  92.070  1.00  0.00           N1+
ATOM   3488  HN  LYS A 230      30.750  38.510  91.410  1.00  0.00           H  
ATOM   3489  HA  LYS A 230      29.040  36.890  92.560  1.00  0.00           H  
ATOM   3490  HB1 LYS A 230      31.590  37.840  94.080  1.00  0.00           H  
ATOM   3491  HB2 LYS A 230      31.610  36.840  92.660  1.00  0.00           H  
ATOM   3492  HG1 LYS A 230      30.230  35.700  94.950  1.00  0.00           H  
ATOM   3493  HG2 LYS A 230      32.010  35.760  94.990  1.00  0.00           H  
ATOM   3494  HD1 LYS A 230      31.810  34.690  92.590  1.00  0.00           H  
ATOM   3495  HD2 LYS A 230      31.620  33.710  94.040  1.00  0.00           H  
ATOM   3496  HE1 LYS A 230      29.400  34.700  92.180  1.00  0.00           H  
ATOM   3497  HE2 LYS A 230      29.170  33.810  93.780  1.00  0.00           H  
ATOM   3498  HZ1 LYS A 230      30.360  31.940  92.590  1.00  0.00           H  
ATOM   3499  HZ2 LYS A 230      29.030  32.440  91.820  1.00  0.00           H  
ATOM   3500  HZ3 LYS A 230      30.580  33.050  91.260  1.00  0.00           H  
ATOM   3501  N   LEU A 231      29.140  39.580  94.640  1.00  0.00           N  
ATOM   3502  CA  LEU A 231      28.700  40.140  95.950  1.00  0.00           C  
ATOM   3503  C   LEU A 231      27.710  41.320  95.680  1.00  0.00           C  
ATOM   3504  O   LEU A 231      27.410  42.130  96.560  1.00  0.00           O  
ATOM   3505  CB  LEU A 231      29.860  40.650  96.840  1.00  0.00           C  
ATOM   3506  CG  LEU A 231      30.870  39.500  97.110  1.00  0.00           C  
ATOM   3507  CD1 LEU A 231      31.930  40.010  98.080  1.00  0.00           C  
ATOM   3508  CD2 LEU A 231      30.220  38.430  97.950  1.00  0.00           C  
ATOM   3509  HN  LEU A 231      29.740  40.090  94.030  1.00  0.00           H  
ATOM   3510  HA  LEU A 231      28.190  39.420  96.570  1.00  0.00           H  
ATOM   3511  HB1 LEU A 231      29.350  41.040  97.750  1.00  0.00           H  
ATOM   3512  HB2 LEU A 231      30.420  41.460  96.310  1.00  0.00           H  
ATOM   3513  HG  LEU A 231      31.360  39.120  96.180  1.00  0.00           H  
ATOM   3514 1HD1 LEU A 231      32.600  39.150  98.280  1.00  0.00           H  
ATOM   3515 2HD1 LEU A 231      32.590  40.750  97.580  1.00  0.00           H  
ATOM   3516 3HD1 LEU A 231      31.570  40.220  99.110  1.00  0.00           H  
ATOM   3517 1HD2 LEU A 231      29.300  37.910  97.580  1.00  0.00           H  
ATOM   3518 2HD2 LEU A 231      31.010  37.680  98.180  1.00  0.00           H  
ATOM   3519 3HD2 LEU A 231      29.800  38.830  98.890  1.00  0.00           H  
ATOM   3520  N   GLN A 232      27.250  41.420  94.420  1.00  0.00           N  
ATOM   3521  CA  GLN A 232      26.730  42.670  93.880  1.00  0.00           C  
ATOM   3522  C   GLN A 232      27.750  43.710  93.520  1.00  0.00           C  
ATOM   3523  O   GLN A 232      28.800  43.850  94.150  1.00  0.00           O  
ATOM   3524  CB  GLN A 232      25.450  43.120  94.580  1.00  0.00           C  
ATOM   3525  CG  GLN A 232      24.400  42.080  94.700  1.00  0.00           C  
ATOM   3526  CD  GLN A 232      24.340  41.120  93.580  1.00  0.00           C  
ATOM   3527  NE2 GLN A 232      23.910  41.660  92.430  1.00  0.00           N  
ATOM   3528  OE1 GLN A 232      24.670  39.970  93.730  1.00  0.00           O  
ATOM   3529  HN  GLN A 232      27.450  40.790  93.680  1.00  0.00           H  
ATOM   3530  HA  GLN A 232      26.380  42.240  92.940  1.00  0.00           H  
ATOM   3531  HB1 GLN A 232      24.990  43.870  93.920  1.00  0.00           H  
ATOM   3532  HB2 GLN A 232      25.720  43.480  95.590  1.00  0.00           H  
ATOM   3533  HG1 GLN A 232      23.380  42.470  94.880  1.00  0.00           H  
ATOM   3534  HG2 GLN A 232      24.640  41.460  95.590  1.00  0.00           H  
ATOM   3535 1HE2 GLN A 232      23.520  42.550  92.210  1.00  0.00           H  
ATOM   3536 2HE2 GLN A 232      23.950  41.040  91.630  1.00  0.00           H  
ATOM   3537  N   ILE A 233      27.340  44.600  92.590  1.00  0.00           N  
ATOM   3538  CA  ILE A 233      28.070  45.760  92.330  1.00  0.00           C  
ATOM   3539  C   ILE A 233      27.100  46.820  91.640  1.00  0.00           C  
ATOM   3540  O   ILE A 233      26.010  46.480  91.170  1.00  0.00           O  
ATOM   3541  CB  ILE A 233      29.230  45.460  91.400  1.00  0.00           C  
ATOM   3542  CG1 ILE A 233      30.350  46.560  91.480  1.00  0.00           C  
ATOM   3543  CG2 ILE A 233      28.800  44.960  89.970  1.00  0.00           C  
ATOM   3544  CD  ILE A 233      31.010  46.830  92.850  1.00  0.00           C  
ATOM   3545  HN  ILE A 233      26.490  44.520  92.050  1.00  0.00           H  
ATOM   3546  HA  ILE A 233      28.410  46.150  93.280  1.00  0.00           H  
ATOM   3547  HB  ILE A 233      29.730  44.550  91.820  1.00  0.00           H  
ATOM   3548 1HG1 ILE A 233      29.860  47.480  91.100  1.00  0.00           H  
ATOM   3549 2HG1 ILE A 233      31.120  46.150  90.800  1.00  0.00           H  
ATOM   3550 1HG2 ILE A 233      28.150  45.680  89.440  1.00  0.00           H  
ATOM   3551 2HG2 ILE A 233      29.740  44.880  89.370  1.00  0.00           H  
ATOM   3552 3HG2 ILE A 233      28.230  44.010  90.120  1.00  0.00           H  
ATOM   3553  HD1 ILE A 233      31.690  47.700  92.810  1.00  0.00           H  
ATOM   3554  HD2 ILE A 233      30.270  47.040  93.660  1.00  0.00           H  
ATOM   3555  HD3 ILE A 233      31.540  45.930  93.240  1.00  0.00           H  
ATOM   3556  N   GLY A 234      27.490  48.120  91.700  1.00  0.00           N  
ATOM   3557  CA  GLY A 234      26.650  49.210  91.160  1.00  0.00           C  
ATOM   3558  C   GLY A 234      26.290  49.180  89.690  1.00  0.00           C  
ATOM   3559  O   GLY A 234      26.770  48.330  88.940  1.00  0.00           O  
ATOM   3560  HN  GLY A 234      28.380  48.480  91.980  1.00  0.00           H  
ATOM   3561  HA1 GLY A 234      25.770  49.200  91.790  1.00  0.00           H  
ATOM   3562  HA2 GLY A 234      27.300  50.050  91.300  1.00  0.00           H  
ATOM   3563  N   LEU A 235      25.300  50.020  89.260  1.00  0.00           N  
ATOM   3564  CA  LEU A 235      24.970  50.330  87.890  1.00  0.00           C  
ATOM   3565  C   LEU A 235      26.090  51.170  87.250  1.00  0.00           C  
ATOM   3566  O   LEU A 235      26.460  52.230  87.700  1.00  0.00           O  
ATOM   3567  CB  LEU A 235      23.560  50.990  87.850  1.00  0.00           C  
ATOM   3568  CG  LEU A 235      23.060  51.550  86.460  1.00  0.00           C  
ATOM   3569  CD1 LEU A 235      22.320  50.420  85.700  1.00  0.00           C  
ATOM   3570  CD2 LEU A 235      22.030  52.750  86.800  1.00  0.00           C  
ATOM   3571  HN  LEU A 235      24.830  50.570  89.950  1.00  0.00           H  
ATOM   3572  HA  LEU A 235      24.900  49.390  87.360  1.00  0.00           H  
ATOM   3573  HB1 LEU A 235      23.550  51.860  88.530  1.00  0.00           H  
ATOM   3574  HB2 LEU A 235      22.750  50.340  88.270  1.00  0.00           H  
ATOM   3575  HG  LEU A 235      23.930  51.900  85.850  1.00  0.00           H  
ATOM   3576 1HD1 LEU A 235      21.260  50.300  85.990  1.00  0.00           H  
ATOM   3577 2HD1 LEU A 235      22.470  50.810  84.670  1.00  0.00           H  
ATOM   3578 3HD1 LEU A 235      22.800  49.420  85.660  1.00  0.00           H  
ATOM   3579 1HD2 LEU A 235      22.610  53.590  87.260  1.00  0.00           H  
ATOM   3580 2HD2 LEU A 235      21.540  53.160  85.900  1.00  0.00           H  
ATOM   3581 3HD2 LEU A 235      21.230  52.320  87.450  1.00  0.00           H  
ATOM   3582  N   GLU A 236      26.670  50.720  86.140  1.00  0.00           N  
ATOM   3583  CA  GLU A 236      27.800  51.380  85.530  1.00  0.00           C  
ATOM   3584  C   GLU A 236      27.780  52.900  85.430  1.00  0.00           C  
ATOM   3585  O   GLU A 236      28.790  53.500  85.820  1.00  0.00           O  
ATOM   3586  CB  GLU A 236      28.130  50.720  84.140  1.00  0.00           C  
ATOM   3587  CG  GLU A 236      28.760  49.360  84.280  1.00  0.00           C  
ATOM   3588  CD  GLU A 236      29.100  48.670  82.950  1.00  0.00           C  
ATOM   3589  OE1 GLU A 236      28.250  48.430  82.080  1.00  0.00           O  
ATOM   3590  OE2 GLU A 236      30.280  48.260  82.730  1.00  0.00           O1-
ATOM   3591  HN  GLU A 236      26.250  49.940  85.660  1.00  0.00           H  
ATOM   3592  HA  GLU A 236      28.620  51.160  86.190  1.00  0.00           H  
ATOM   3593  HB1 GLU A 236      28.810  51.360  83.540  1.00  0.00           H  
ATOM   3594  HB2 GLU A 236      27.230  50.630  83.480  1.00  0.00           H  
ATOM   3595  HG1 GLU A 236      28.010  48.700  84.780  1.00  0.00           H  
ATOM   3596  HG2 GLU A 236      29.680  49.340  84.900  1.00  0.00           H  
ATOM   3597  N   MET A 237      26.580  53.420  85.110  1.00  0.00           N  
ATOM   3598  CA  MET A 237      26.440  54.810  84.790  1.00  0.00           C  
ATOM   3599  C   MET A 237      26.520  55.720  86.020  1.00  0.00           C  
ATOM   3600  O   MET A 237      26.710  56.950  85.870  1.00  0.00           O  
ATOM   3601  CB  MET A 237      25.100  55.120  84.180  1.00  0.00           C  
ATOM   3602  CG  MET A 237      24.850  54.440  82.830  1.00  0.00           C  
ATOM   3603  SD  MET A 237      24.430  52.660  82.890  1.00  0.00           S  
ATOM   3604  CE  MET A 237      25.030  52.240  81.210  1.00  0.00           C  
ATOM   3605  HN  MET A 237      25.780  52.820  85.160  1.00  0.00           H  
ATOM   3606  HA  MET A 237      27.180  55.000  84.030  1.00  0.00           H  
ATOM   3607  HB1 MET A 237      25.000  56.200  83.900  1.00  0.00           H  
ATOM   3608  HB2 MET A 237      24.330  54.990  84.970  1.00  0.00           H  
ATOM   3609  HG1 MET A 237      25.770  54.620  82.220  1.00  0.00           H  
ATOM   3610  HG2 MET A 237      24.010  54.910  82.300  1.00  0.00           H  
ATOM   3611  HE1 MET A 237      24.930  51.140  81.100  1.00  0.00           H  
ATOM   3612  HE2 MET A 237      24.340  52.670  80.450  1.00  0.00           H  
ATOM   3613  HE3 MET A 237      25.990  52.650  80.880  1.00  0.00           H  
ATOM   3614  N   LYS A 238      26.430  55.200  87.270  1.00  0.00           N  
ATOM   3615  CA  LYS A 238      26.790  55.960  88.480  1.00  0.00           C  
ATOM   3616  C   LYS A 238      28.290  56.250  88.510  1.00  0.00           C  
ATOM   3617  O   LYS A 238      28.690  57.380  88.800  1.00  0.00           O  
ATOM   3618  CB  LYS A 238      26.270  55.210  89.730  1.00  0.00           C  
ATOM   3619  CG  LYS A 238      24.720  55.070  89.900  1.00  0.00           C  
ATOM   3620  CD  LYS A 238      24.060  56.360  89.670  1.00  0.00           C  
ATOM   3621  CE  LYS A 238      22.530  56.410  89.940  1.00  0.00           C  
ATOM   3622  NZ  LYS A 238      22.080  57.710  90.150  1.00  0.00           N1+
ATOM   3623  HN  LYS A 238      26.230  54.240  87.470  1.00  0.00           H  
ATOM   3624  HA  LYS A 238      26.400  56.970  88.460  1.00  0.00           H  
ATOM   3625  HB1 LYS A 238      26.530  55.940  90.520  1.00  0.00           H  
ATOM   3626  HB2 LYS A 238      26.810  54.300  90.030  1.00  0.00           H  
ATOM   3627  HG1 LYS A 238      24.400  54.750  90.920  1.00  0.00           H  
ATOM   3628  HG2 LYS A 238      24.300  54.320  89.190  1.00  0.00           H  
ATOM   3629  HD1 LYS A 238      24.570  57.110  90.300  1.00  0.00           H  
ATOM   3630  HD2 LYS A 238      24.200  56.680  88.610  1.00  0.00           H  
ATOM   3631  HE1 LYS A 238      22.220  55.700  90.740  1.00  0.00           H  
ATOM   3632  HE2 LYS A 238      22.050  56.080  88.980  1.00  0.00           H  
ATOM   3633  HZ1 LYS A 238      22.420  58.270  89.350  1.00  0.00           H  
ATOM   3634  HZ2 LYS A 238      21.040  57.820  90.250  1.00  0.00           H  
ATOM   3635  HZ3 LYS A 238      22.530  58.120  90.990  1.00  0.00           H  
ATOM   3636  N   ASN A 239      29.140  55.300  88.330  1.00  0.00           N  
ATOM   3637  CA  ASN A 239      30.580  55.480  88.220  1.00  0.00           C  
ATOM   3638  C   ASN A 239      30.890  56.310  86.930  1.00  0.00           C  
ATOM   3639  O   ASN A 239      31.490  57.360  86.860  1.00  0.00           O  
ATOM   3640  CB  ASN A 239      31.220  54.090  88.220  1.00  0.00           C  
ATOM   3641  CG  ASN A 239      32.740  54.240  88.210  1.00  0.00           C  
ATOM   3642  ND2 ASN A 239      33.350  54.420  89.370  1.00  0.00           N  
ATOM   3643  OD1 ASN A 239      33.300  54.330  87.120  1.00  0.00           O  
ATOM   3644  HN  ASN A 239      28.810  54.360  88.210  1.00  0.00           H  
ATOM   3645  HA  ASN A 239      30.870  56.020  89.090  1.00  0.00           H  
ATOM   3646  HB1 ASN A 239      30.820  53.440  87.420  1.00  0.00           H  
ATOM   3647  HB2 ASN A 239      31.030  53.640  89.220  1.00  0.00           H  
ATOM   3648 1HD2 ASN A 239      32.880  54.270  90.230  1.00  0.00           H  
ATOM   3649 2HD2 ASN A 239      34.360  54.390  89.310  1.00  0.00           H  
ATOM   3650  N   GLY A 240      30.230  55.870  85.900  1.00  0.00           N  
ATOM   3651  CA  GLY A 240      30.050  56.590  84.620  1.00  0.00           C  
ATOM   3652  C   GLY A 240      30.550  55.750  83.510  1.00  0.00           C  
ATOM   3653  O   GLY A 240      29.990  55.880  82.410  1.00  0.00           O  
ATOM   3654  HN  GLY A 240      29.720  55.030  86.000  1.00  0.00           H  
ATOM   3655  HA1 GLY A 240      28.970  56.750  84.560  1.00  0.00           H  
ATOM   3656  HA2 GLY A 240      30.710  57.440  84.650  1.00  0.00           H  
ATOM   3657  N   ILE A 241      31.600  54.970  83.700  1.00  0.00           N  
ATOM   3658  CA  ILE A 241      32.130  54.110  82.640  1.00  0.00           C  
ATOM   3659  C   ILE A 241      31.410  52.790  82.530  1.00  0.00           C  
ATOM   3660  O   ILE A 241      31.130  51.980  83.430  1.00  0.00           O  
ATOM   3661  CB  ILE A 241      33.650  53.860  82.810  1.00  0.00           C  
ATOM   3662  CG1 ILE A 241      34.420  55.010  83.430  1.00  0.00           C  
ATOM   3663  CG2 ILE A 241      34.320  53.210  81.540  1.00  0.00           C  
ATOM   3664  CD  ILE A 241      34.590  56.300  82.550  1.00  0.00           C  
ATOM   3665  HN  ILE A 241      31.950  55.070  84.620  1.00  0.00           H  
ATOM   3666  HA  ILE A 241      31.920  54.590  81.700  1.00  0.00           H  
ATOM   3667  HB  ILE A 241      33.780  53.040  83.560  1.00  0.00           H  
ATOM   3668 1HG1 ILE A 241      35.400  54.670  83.820  1.00  0.00           H  
ATOM   3669 2HG1 ILE A 241      33.890  55.390  84.330  1.00  0.00           H  
ATOM   3670 1HG2 ILE A 241      35.390  53.130  81.850  1.00  0.00           H  
ATOM   3671 2HG2 ILE A 241      34.020  52.170  81.310  1.00  0.00           H  
ATOM   3672 3HG2 ILE A 241      34.100  53.800  80.630  1.00  0.00           H  
ATOM   3673  HD1 ILE A 241      34.870  55.980  81.520  1.00  0.00           H  
ATOM   3674  HD2 ILE A 241      33.710  56.960  82.580  1.00  0.00           H  
ATOM   3675  HD3 ILE A 241      35.450  56.870  82.980  1.00  0.00           H  
ATOM   3676  N   SER A 242      30.960  52.590  81.260  1.00  0.00           N  
ATOM   3677  CA  SER A 242      30.140  51.420  80.980  1.00  0.00           C  
ATOM   3678  C   SER A 242      30.790  50.640  79.830  1.00  0.00           C  
ATOM   3679  O   SER A 242      30.970  51.140  78.730  1.00  0.00           O  
ATOM   3680  CB  SER A 242      28.670  51.820  80.540  1.00  0.00           C  
ATOM   3681  OG  SER A 242      27.860  50.650  80.260  1.00  0.00           O  
ATOM   3682  HN  SER A 242      31.090  53.280  80.570  1.00  0.00           H  
ATOM   3683  HA  SER A 242      30.070  50.710  81.800  1.00  0.00           H  
ATOM   3684  HB1 SER A 242      28.750  52.350  79.570  1.00  0.00           H  
ATOM   3685  HB2 SER A 242      28.110  52.420  81.280  1.00  0.00           H  
ATOM   3686  HG1 SER A 242      27.910  50.090  81.030  1.00  0.00           H  
ATOM   3687  N   GLN A 243      31.090  49.370  80.130  1.00  0.00           N  
ATOM   3688  CA  GLN A 243      31.810  48.500  79.190  1.00  0.00           C  
ATOM   3689  C   GLN A 243      31.790  47.020  79.580  1.00  0.00           C  
ATOM   3690  O   GLN A 243      32.510  46.220  78.960  1.00  0.00           O  
ATOM   3691  CB  GLN A 243      33.260  48.960  78.820  1.00  0.00           C  
ATOM   3692  CG  GLN A 243      34.190  48.850  80.090  1.00  0.00           C  
ATOM   3693  CD  GLN A 243      35.490  49.510  79.850  1.00  0.00           C  
ATOM   3694  NE2 GLN A 243      36.420  49.560  80.820  1.00  0.00           N  
ATOM   3695  OE1 GLN A 243      35.810  49.920  78.700  1.00  0.00           O  
ATOM   3696  HN  GLN A 243      30.870  49.000  81.040  1.00  0.00           H  
ATOM   3697  HA  GLN A 243      31.130  48.380  78.350  1.00  0.00           H  
ATOM   3698  HB1 GLN A 243      33.270  49.990  78.400  1.00  0.00           H  
ATOM   3699  HB2 GLN A 243      33.630  48.210  78.100  1.00  0.00           H  
ATOM   3700  HG1 GLN A 243      34.340  47.820  80.500  1.00  0.00           H  
ATOM   3701  HG2 GLN A 243      33.710  49.420  80.920  1.00  0.00           H  
ATOM   3702 1HE2 GLN A 243      37.300  49.920  80.490  1.00  0.00           H  
ATOM   3703 2HE2 GLN A 243      36.290  49.330  81.780  1.00  0.00           H  
ATOM   3704  N   SER A 244      31.100  46.550  80.590  1.00  0.00           N  
ATOM   3705  CA  SER A 244      31.060  45.200  81.070  1.00  0.00           C  
ATOM   3706  C   SER A 244      30.590  44.260  79.950  1.00  0.00           C  
ATOM   3707  O   SER A 244      31.130  43.170  79.750  1.00  0.00           O  
ATOM   3708  CB  SER A 244      30.040  45.050  82.310  1.00  0.00           C  
ATOM   3709  OG  SER A 244      30.480  45.700  83.520  1.00  0.00           O  
ATOM   3710  HN  SER A 244      30.500  47.210  81.030  1.00  0.00           H  
ATOM   3711  HA  SER A 244      32.060  44.930  81.340  1.00  0.00           H  
ATOM   3712  HB1 SER A 244      30.000  43.970  82.550  1.00  0.00           H  
ATOM   3713  HB2 SER A 244      28.990  45.380  82.100  1.00  0.00           H  
ATOM   3714  HG1 SER A 244      30.460  46.640  83.310  1.00  0.00           H  
ATOM   3715  N   LYS A 245      29.490  44.650  79.330  1.00  0.00           N  
ATOM   3716  CA  LYS A 245      28.750  43.800  78.380  1.00  0.00           C  
ATOM   3717  C   LYS A 245      29.270  44.110  77.030  1.00  0.00           C  
ATOM   3718  O   LYS A 245      28.710  43.650  76.040  1.00  0.00           O  
ATOM   3719  CB  LYS A 245      27.230  43.990  78.320  1.00  0.00           C  
ATOM   3720  CG  LYS A 245      26.530  44.020  79.720  1.00  0.00           C  
ATOM   3721  CD  LYS A 245      25.010  43.830  79.480  1.00  0.00           C  
ATOM   3722  CE  LYS A 245      24.060  43.990  80.700  1.00  0.00           C  
ATOM   3723  NZ  LYS A 245      22.640  43.630  80.330  1.00  0.00           N1+
ATOM   3724  HN  LYS A 245      28.980  45.450  79.610  1.00  0.00           H  
ATOM   3725  HA  LYS A 245      28.900  42.750  78.580  1.00  0.00           H  
ATOM   3726  HB1 LYS A 245      26.680  43.250  77.700  1.00  0.00           H  
ATOM   3727  HB2 LYS A 245      26.960  44.940  77.790  1.00  0.00           H  
ATOM   3728  HG1 LYS A 245      26.640  44.930  80.340  1.00  0.00           H  
ATOM   3729  HG2 LYS A 245      26.930  43.170  80.310  1.00  0.00           H  
ATOM   3730  HD1 LYS A 245      24.740  44.630  78.760  1.00  0.00           H  
ATOM   3731  HD2 LYS A 245      24.780  42.930  78.840  1.00  0.00           H  
ATOM   3732  HE1 LYS A 245      24.030  45.030  81.080  1.00  0.00           H  
ATOM   3733  HE2 LYS A 245      24.280  43.380  81.590  1.00  0.00           H  
ATOM   3734  HZ1 LYS A 245      22.510  43.800  79.310  1.00  0.00           H  
ATOM   3735  HZ2 LYS A 245      22.460  42.630  80.510  1.00  0.00           H  
ATOM   3736  HZ3 LYS A 245      21.950  44.180  80.870  1.00  0.00           H  
ATOM   3737  N   GLU A 246      30.300  44.980  76.930  1.00  0.00           N  
ATOM   3738  CA  GLU A 246      30.990  45.180  75.680  1.00  0.00           C  
ATOM   3739  C   GLU A 246      31.930  44.020  75.330  1.00  0.00           C  
ATOM   3740  O   GLU A 246      32.570  43.400  76.150  1.00  0.00           O  
ATOM   3741  CB  GLU A 246      31.920  46.430  75.800  1.00  0.00           C  
ATOM   3742  CG  GLU A 246      32.800  46.850  74.490  1.00  0.00           C  
ATOM   3743  CD  GLU A 246      33.370  48.190  74.700  1.00  0.00           C  
ATOM   3744  OE1 GLU A 246      32.630  49.140  75.070  1.00  0.00           O  
ATOM   3745  OE2 GLU A 246      34.580  48.350  74.620  1.00  0.00           O1-
ATOM   3746  HN  GLU A 246      30.540  45.420  77.790  1.00  0.00           H  
ATOM   3747  HA  GLU A 246      30.330  45.360  74.850  1.00  0.00           H  
ATOM   3748  HB1 GLU A 246      32.590  46.360  76.690  1.00  0.00           H  
ATOM   3749  HB2 GLU A 246      31.350  47.370  75.920  1.00  0.00           H  
ATOM   3750  HG1 GLU A 246      32.110  46.960  73.620  1.00  0.00           H  
ATOM   3751  HG2 GLU A 246      33.650  46.150  74.380  1.00  0.00           H  
ATOM   3752  N   ARG A 247      31.830  43.530  74.070  1.00  0.00           N  
ATOM   3753  CA  ARG A 247      32.700  42.500  73.630  1.00  0.00           C  
ATOM   3754  C   ARG A 247      34.000  42.940  73.040  1.00  0.00           C  
ATOM   3755  O   ARG A 247      34.160  43.250  71.850  1.00  0.00           O  
ATOM   3756  CB  ARG A 247      31.880  41.610  72.580  1.00  0.00           C  
ATOM   3757  CG  ARG A 247      30.900  40.590  73.270  1.00  0.00           C  
ATOM   3758  CD  ARG A 247      29.820  41.040  74.210  1.00  0.00           C  
ATOM   3759  NE  ARG A 247      29.090  42.060  73.490  1.00  0.00           N  
ATOM   3760  CZ  ARG A 247      27.950  41.920  72.880  1.00  0.00           C  
ATOM   3761  NH1 ARG A 247      27.440  40.750  72.520  1.00  0.00           N1+
ATOM   3762  NH2 ARG A 247      27.140  42.840  72.530  1.00  0.00           N  
ATOM   3763  HN  ARG A 247      31.430  44.060  73.330  1.00  0.00           H  
ATOM   3764  HA  ARG A 247      33.020  41.880  74.460  1.00  0.00           H  
ATOM   3765  HB1 ARG A 247      32.520  41.000  71.900  1.00  0.00           H  
ATOM   3766  HB2 ARG A 247      31.330  42.290  71.910  1.00  0.00           H  
ATOM   3767  HG1 ARG A 247      31.560  39.820  73.760  1.00  0.00           H  
ATOM   3768  HG2 ARG A 247      30.500  39.990  72.420  1.00  0.00           H  
ATOM   3769  HD1 ARG A 247      30.330  41.570  75.050  1.00  0.00           H  
ATOM   3770  HD2 ARG A 247      29.280  40.250  74.750  1.00  0.00           H  
ATOM   3771  HE  ARG A 247      29.260  43.000  73.810  1.00  0.00           H  
ATOM   3772 1HH1 ARG A 247      27.780  39.960  73.050  1.00  0.00           H  
ATOM   3773 2HH1 ARG A 247      26.470  40.620  72.280  1.00  0.00           H  
ATOM   3774 1HH2 ARG A 247      27.410  43.720  72.920  1.00  0.00           H  
ATOM   3775 2HH2 ARG A 247      26.650  42.660  71.670  1.00  0.00           H  
ATOM   3776  N   LYS A 248      35.030  43.000  73.890  1.00  0.00           N  
ATOM   3777  CA  LYS A 248      36.230  43.660  73.530  1.00  0.00           C  
ATOM   3778  C   LYS A 248      36.960  42.960  72.420  1.00  0.00           C  
ATOM   3779  O   LYS A 248      37.340  43.570  71.440  1.00  0.00           O  
ATOM   3780  CB  LYS A 248      37.180  43.680  74.860  1.00  0.00           C  
ATOM   3781  CG  LYS A 248      36.690  44.550  75.990  1.00  0.00           C  
ATOM   3782  CD  LYS A 248      36.910  46.120  75.770  1.00  0.00           C  
ATOM   3783  CE  LYS A 248      36.370  47.020  76.950  1.00  0.00           C  
ATOM   3784  NZ  LYS A 248      36.360  48.370  76.510  1.00  0.00           N1+
ATOM   3785  HN  LYS A 248      35.020  42.770  74.860  1.00  0.00           H  
ATOM   3786  HA  LYS A 248      35.940  44.660  73.210  1.00  0.00           H  
ATOM   3787  HB1 LYS A 248      38.190  44.090  74.630  1.00  0.00           H  
ATOM   3788  HB2 LYS A 248      37.210  42.660  75.290  1.00  0.00           H  
ATOM   3789  HG1 LYS A 248      37.300  44.460  76.920  1.00  0.00           H  
ATOM   3790  HG2 LYS A 248      35.660  44.370  76.350  1.00  0.00           H  
ATOM   3791  HD1 LYS A 248      37.980  46.350  75.620  1.00  0.00           H  
ATOM   3792  HD2 LYS A 248      36.370  46.330  74.830  1.00  0.00           H  
ATOM   3793  HE1 LYS A 248      37.020  46.900  77.840  1.00  0.00           H  
ATOM   3794  HE2 LYS A 248      35.380  46.660  77.310  1.00  0.00           H  
ATOM   3795  HZ1 LYS A 248      37.260  48.670  76.100  1.00  0.00           H  
ATOM   3796  HZ2 LYS A 248      35.640  48.400  75.760  1.00  0.00           H  
ATOM   3797  HZ3 LYS A 248      36.070  49.090  77.200  1.00  0.00           H  
ATOM   3798  N   ALA A 249      37.120  41.650  72.440  1.00  0.00           N  
ATOM   3799  CA  ALA A 249      37.870  40.790  71.410  1.00  0.00           C  
ATOM   3800  C   ALA A 249      37.380  41.080  70.000  1.00  0.00           C  
ATOM   3801  O   ALA A 249      38.200  41.110  69.070  1.00  0.00           O  
ATOM   3802  CB  ALA A 249      37.820  39.330  71.860  1.00  0.00           C  
ATOM   3803  HN  ALA A 249      36.520  41.190  73.090  1.00  0.00           H  
ATOM   3804  HA  ALA A 249      38.910  41.050  71.360  1.00  0.00           H  
ATOM   3805  HB1 ALA A 249      38.400  39.190  72.800  1.00  0.00           H  
ATOM   3806  HB2 ALA A 249      36.810  38.870  71.930  1.00  0.00           H  
ATOM   3807  HB3 ALA A 249      38.460  38.690  71.210  1.00  0.00           H  
ATOM   3808  N   VAL A 250      36.070  41.330  69.870  1.00  0.00           N  
ATOM   3809  CA  VAL A 250      35.350  41.660  68.620  1.00  0.00           C  
ATOM   3810  C   VAL A 250      35.830  42.990  68.010  1.00  0.00           C  
ATOM   3811  O   VAL A 250      36.050  43.040  66.810  1.00  0.00           O  
ATOM   3812  CB  VAL A 250      33.790  41.640  68.770  1.00  0.00           C  
ATOM   3813  CG1 VAL A 250      33.250  41.850  67.330  1.00  0.00           C  
ATOM   3814  CG2 VAL A 250      33.370  40.240  69.290  1.00  0.00           C  
ATOM   3815  HN  VAL A 250      35.550  41.340  70.730  1.00  0.00           H  
ATOM   3816  HA  VAL A 250      35.710  40.990  67.850  1.00  0.00           H  
ATOM   3817  HB  VAL A 250      33.460  42.390  69.520  1.00  0.00           H  
ATOM   3818 1HG1 VAL A 250      32.170  41.570  67.300  1.00  0.00           H  
ATOM   3819 2HG1 VAL A 250      33.340  42.910  67.010  1.00  0.00           H  
ATOM   3820 3HG1 VAL A 250      33.720  41.190  66.580  1.00  0.00           H  
ATOM   3821 1HG2 VAL A 250      33.900  40.070  70.250  1.00  0.00           H  
ATOM   3822 2HG2 VAL A 250      32.280  40.290  69.500  1.00  0.00           H  
ATOM   3823 3HG2 VAL A 250      33.600  39.410  68.580  1.00  0.00           H  
ATOM   3824  N   LYS A 251      36.050  43.980  68.850  1.00  0.00           N  
ATOM   3825  CA  LYS A 251      36.490  45.310  68.470  1.00  0.00           C  
ATOM   3826  C   LYS A 251      37.950  45.570  68.330  1.00  0.00           C  
ATOM   3827  O   LYS A 251      38.390  46.650  67.980  1.00  0.00           O  
ATOM   3828  CB  LYS A 251      35.810  46.470  69.310  1.00  0.00           C  
ATOM   3829  CG  LYS A 251      35.800  46.210  70.800  1.00  0.00           C  
ATOM   3830  CD  LYS A 251      35.170  47.400  71.610  1.00  0.00           C  
ATOM   3831  CE  LYS A 251      35.910  48.710  71.540  1.00  0.00           C  
ATOM   3832  NZ  LYS A 251      35.030  49.730  72.310  1.00  0.00           N1+
ATOM   3833  HN  LYS A 251      35.940  43.890  69.840  1.00  0.00           H  
ATOM   3834  HA  LYS A 251      36.190  45.440  67.440  1.00  0.00           H  
ATOM   3835  HB1 LYS A 251      34.760  46.550  68.920  1.00  0.00           H  
ATOM   3836  HB2 LYS A 251      36.260  47.430  68.990  1.00  0.00           H  
ATOM   3837  HG1 LYS A 251      36.800  46.070  71.250  1.00  0.00           H  
ATOM   3838  HG2 LYS A 251      35.250  45.260  70.990  1.00  0.00           H  
ATOM   3839  HD1 LYS A 251      34.140  47.370  71.190  1.00  0.00           H  
ATOM   3840  HD2 LYS A 251      35.050  47.040  72.660  1.00  0.00           H  
ATOM   3841  HE1 LYS A 251      35.980  49.070  70.490  1.00  0.00           H  
ATOM   3842  HE2 LYS A 251      36.890  48.610  72.050  1.00  0.00           H  
ATOM   3843  HZ1 LYS A 251      35.390  50.700  72.350  1.00  0.00           H  
ATOM   3844  HZ2 LYS A 251      34.120  49.780  71.820  1.00  0.00           H  
ATOM   3845  HZ3 LYS A 251      34.860  49.270  73.230  1.00  0.00           H  
ATOM   3846  N   THR A 252      38.660  44.470  68.500  1.00  0.00           N  
ATOM   3847  CA  THR A 252      40.110  44.410  68.580  1.00  0.00           C  
ATOM   3848  C   THR A 252      40.460  43.430  67.590  1.00  0.00           C  
ATOM   3849  O   THR A 252      40.710  43.860  66.460  1.00  0.00           O  
ATOM   3850  CB  THR A 252      40.700  44.270  69.990  1.00  0.00           C  
ATOM   3851  CG2 THR A 252      40.690  45.650  70.670  1.00  0.00           C  
ATOM   3852  OG1 THR A 252      39.970  43.360  70.760  1.00  0.00           O  
ATOM   3853  HN  THR A 252      38.120  43.660  68.690  1.00  0.00           H  
ATOM   3854  HA  THR A 252      40.500  45.320  68.140  1.00  0.00           H  
ATOM   3855  HB  THR A 252      41.760  43.970  69.900  1.00  0.00           H  
ATOM   3856  HG1 THR A 252      39.200  43.930  70.870  1.00  0.00           H  
ATOM   3857 1HG2 THR A 252      39.620  45.940  70.540  1.00  0.00           H  
ATOM   3858 2HG2 THR A 252      41.030  45.670  71.740  1.00  0.00           H  
ATOM   3859 3HG2 THR A 252      41.310  46.430  70.180  1.00  0.00           H  
ATOM   3860  N   LEU A 253      40.670  42.100  67.990  1.00  0.00           N  
ATOM   3861  CA  LEU A 253      41.010  41.050  67.100  1.00  0.00           C  
ATOM   3862  C   LEU A 253      40.210  40.880  65.830  1.00  0.00           C  
ATOM   3863  O   LEU A 253      40.710  40.740  64.670  1.00  0.00           O  
ATOM   3864  CB  LEU A 253      41.070  39.710  67.870  1.00  0.00           C  
ATOM   3865  CG  LEU A 253      41.640  39.740  69.280  1.00  0.00           C  
ATOM   3866  CD1 LEU A 253      41.720  38.310  69.870  1.00  0.00           C  
ATOM   3867  CD2 LEU A 253      42.960  40.480  69.450  1.00  0.00           C  
ATOM   3868  HN  LEU A 253      40.490  41.870  68.940  1.00  0.00           H  
ATOM   3869  HA  LEU A 253      41.970  41.420  66.780  1.00  0.00           H  
ATOM   3870  HB1 LEU A 253      41.710  39.070  67.230  1.00  0.00           H  
ATOM   3871  HB2 LEU A 253      40.050  39.260  67.960  1.00  0.00           H  
ATOM   3872  HG  LEU A 253      40.890  40.240  69.940  1.00  0.00           H  
ATOM   3873 1HD1 LEU A 253      42.550  37.710  69.430  1.00  0.00           H  
ATOM   3874 2HD1 LEU A 253      42.120  38.390  70.910  1.00  0.00           H  
ATOM   3875 3HD1 LEU A 253      40.800  37.710  69.760  1.00  0.00           H  
ATOM   3876 1HD2 LEU A 253      43.790  39.890  69.030  1.00  0.00           H  
ATOM   3877 2HD2 LEU A 253      42.970  41.450  68.900  1.00  0.00           H  
ATOM   3878 3HD2 LEU A 253      43.200  40.710  70.520  1.00  0.00           H  
ATOM   3879  N   GLY A 254      38.850  41.010  65.990  1.00  0.00           N  
ATOM   3880  CA  GLY A 254      37.900  40.850  64.920  1.00  0.00           C  
ATOM   3881  C   GLY A 254      38.090  41.950  63.820  1.00  0.00           C  
ATOM   3882  O   GLY A 254      38.160  41.620  62.650  1.00  0.00           O  
ATOM   3883  HN  GLY A 254      38.540  41.130  66.920  1.00  0.00           H  
ATOM   3884  HA1 GLY A 254      38.010  39.890  64.430  1.00  0.00           H  
ATOM   3885  HA2 GLY A 254      36.940  40.870  65.420  1.00  0.00           H  
ATOM   3886  N   ILE A 255      38.200  43.190  64.140  1.00  0.00           N  
ATOM   3887  CA  ILE A 255      38.490  44.240  63.140  1.00  0.00           C  
ATOM   3888  C   ILE A 255      39.840  44.080  62.490  1.00  0.00           C  
ATOM   3889  O   ILE A 255      39.980  44.300  61.260  1.00  0.00           O  
ATOM   3890  CB  ILE A 255      38.140  45.630  63.710  1.00  0.00           C  
ATOM   3891  CG1 ILE A 255      36.610  45.800  64.020  1.00  0.00           C  
ATOM   3892  CG2 ILE A 255      38.710  46.770  62.830  1.00  0.00           C  
ATOM   3893  CD  ILE A 255      35.590  45.800  62.810  1.00  0.00           C  
ATOM   3894  HN  ILE A 255      37.950  43.430  65.080  1.00  0.00           H  
ATOM   3895  HA  ILE A 255      37.730  44.120  62.380  1.00  0.00           H  
ATOM   3896  HB  ILE A 255      38.710  45.700  64.660  1.00  0.00           H  
ATOM   3897 1HG1 ILE A 255      36.560  46.820  64.470  1.00  0.00           H  
ATOM   3898 2HG1 ILE A 255      36.260  45.120  64.830  1.00  0.00           H  
ATOM   3899 1HG2 ILE A 255      38.680  47.830  63.160  1.00  0.00           H  
ATOM   3900 2HG2 ILE A 255      39.810  46.670  62.700  1.00  0.00           H  
ATOM   3901 3HG2 ILE A 255      38.270  46.640  61.830  1.00  0.00           H  
ATOM   3902  HD1 ILE A 255      35.910  46.470  61.990  1.00  0.00           H  
ATOM   3903  HD2 ILE A 255      35.430  44.760  62.440  1.00  0.00           H  
ATOM   3904  HD3 ILE A 255      34.620  46.200  63.190  1.00  0.00           H  
ATOM   3905  N   VAL A 256      40.840  43.620  63.210  1.00  0.00           N  
ATOM   3906  CA  VAL A 256      42.140  43.350  62.690  1.00  0.00           C  
ATOM   3907  C   VAL A 256      42.190  42.350  61.490  1.00  0.00           C  
ATOM   3908  O   VAL A 256      42.590  42.610  60.370  1.00  0.00           O  
ATOM   3909  CB  VAL A 256      43.090  42.920  63.920  1.00  0.00           C  
ATOM   3910  CG1 VAL A 256      44.390  42.260  63.500  1.00  0.00           C  
ATOM   3911  CG2 VAL A 256      43.510  44.170  64.590  1.00  0.00           C  
ATOM   3912  HN  VAL A 256      40.660  43.520  64.180  1.00  0.00           H  
ATOM   3913  HA  VAL A 256      42.560  44.270  62.300  1.00  0.00           H  
ATOM   3914  HB  VAL A 256      42.530  42.230  64.570  1.00  0.00           H  
ATOM   3915 1HG1 VAL A 256      44.170  41.280  63.020  1.00  0.00           H  
ATOM   3916 2HG1 VAL A 256      44.860  42.880  62.700  1.00  0.00           H  
ATOM   3917 3HG1 VAL A 256      45.110  42.070  64.310  1.00  0.00           H  
ATOM   3918 1HG2 VAL A 256      42.600  44.640  65.020  1.00  0.00           H  
ATOM   3919 2HG2 VAL A 256      44.150  44.000  65.480  1.00  0.00           H  
ATOM   3920 3HG2 VAL A 256      43.950  44.850  63.830  1.00  0.00           H  
ATOM   3921  N   MET A 257      41.490  41.200  61.700  1.00  0.00           N  
ATOM   3922  CA  MET A 257      41.010  40.380  60.620  1.00  0.00           C  
ATOM   3923  C   MET A 257      40.110  41.060  59.590  1.00  0.00           C  
ATOM   3924  O   MET A 257      40.440  41.060  58.390  1.00  0.00           O  
ATOM   3925  CB  MET A 257      40.550  38.980  61.080  1.00  0.00           C  
ATOM   3926  CG  MET A 257      41.600  38.090  61.830  1.00  0.00           C  
ATOM   3927  SD  MET A 257      43.040  37.600  60.860  1.00  0.00           S  
ATOM   3928  CE  MET A 257      42.670  36.600  59.500  1.00  0.00           C  
ATOM   3929  HN  MET A 257      41.320  40.820  62.600  1.00  0.00           H  
ATOM   3930  HA  MET A 257      41.900  40.100  60.070  1.00  0.00           H  
ATOM   3931  HB1 MET A 257      40.290  38.430  60.150  1.00  0.00           H  
ATOM   3932  HB2 MET A 257      39.610  39.050  61.680  1.00  0.00           H  
ATOM   3933  HG1 MET A 257      40.890  37.310  62.160  1.00  0.00           H  
ATOM   3934  HG2 MET A 257      41.880  38.660  62.730  1.00  0.00           H  
ATOM   3935  HE1 MET A 257      42.410  37.180  58.590  1.00  0.00           H  
ATOM   3936  HE2 MET A 257      43.600  36.110  59.160  1.00  0.00           H  
ATOM   3937  HE3 MET A 257      41.970  35.760  59.610  1.00  0.00           H  
ATOM   3938  N   GLY A 258      38.950  41.580  59.980  1.00  0.00           N  
ATOM   3939  CA  GLY A 258      37.990  42.290  59.140  1.00  0.00           C  
ATOM   3940  C   GLY A 258      38.490  43.140  58.000  1.00  0.00           C  
ATOM   3941  O   GLY A 258      38.210  42.830  56.870  1.00  0.00           O  
ATOM   3942  HN  GLY A 258      38.790  41.720  60.950  1.00  0.00           H  
ATOM   3943  HA1 GLY A 258      37.490  41.500  58.590  1.00  0.00           H  
ATOM   3944  HA2 GLY A 258      37.400  42.910  59.780  1.00  0.00           H  
ATOM   3945  N   VAL A 259      39.280  44.190  58.290  1.00  0.00           N  
ATOM   3946  CA  VAL A 259      39.940  45.130  57.330  1.00  0.00           C  
ATOM   3947  C   VAL A 259      40.790  44.340  56.330  1.00  0.00           C  
ATOM   3948  O   VAL A 259      40.710  44.530  55.120  1.00  0.00           O  
ATOM   3949  CB  VAL A 259      40.690  46.220  58.210  1.00  0.00           C  
ATOM   3950  CG1 VAL A 259      41.510  47.130  57.380  1.00  0.00           C  
ATOM   3951  CG2 VAL A 259      39.550  47.020  58.950  1.00  0.00           C  
ATOM   3952  HN  VAL A 259      39.520  44.450  59.230  1.00  0.00           H  
ATOM   3953  HA  VAL A 259      39.090  45.650  56.930  1.00  0.00           H  
ATOM   3954  HB  VAL A 259      41.340  45.670  58.930  1.00  0.00           H  
ATOM   3955 1HG1 VAL A 259      42.350  46.580  56.900  1.00  0.00           H  
ATOM   3956 2HG1 VAL A 259      41.010  47.630  56.540  1.00  0.00           H  
ATOM   3957 3HG1 VAL A 259      41.910  47.990  57.950  1.00  0.00           H  
ATOM   3958 1HG2 VAL A 259      38.920  46.320  59.530  1.00  0.00           H  
ATOM   3959 2HG2 VAL A 259      40.010  47.800  59.590  1.00  0.00           H  
ATOM   3960 3HG2 VAL A 259      38.950  47.620  58.220  1.00  0.00           H  
ATOM   3961  N   PHE A 260      41.710  43.430  56.780  1.00  0.00           N  
ATOM   3962  CA  PHE A 260      42.610  42.640  55.950  1.00  0.00           C  
ATOM   3963  C   PHE A 260      41.800  41.720  54.990  1.00  0.00           C  
ATOM   3964  O   PHE A 260      42.040  41.650  53.760  1.00  0.00           O  
ATOM   3965  CB  PHE A 260      43.770  41.990  56.760  1.00  0.00           C  
ATOM   3966  CG  PHE A 260      44.410  40.650  56.380  1.00  0.00           C  
ATOM   3967  CD1 PHE A 260      43.860  39.330  56.640  1.00  0.00           C  
ATOM   3968  CD2 PHE A 260      45.630  40.610  55.580  1.00  0.00           C  
ATOM   3969  CE1 PHE A 260      44.380  38.210  55.890  1.00  0.00           C  
ATOM   3970  CE2 PHE A 260      46.160  39.490  54.950  1.00  0.00           C  
ATOM   3971  CZ  PHE A 260      45.490  38.290  55.020  1.00  0.00           C  
ATOM   3972  HN  PHE A 260      41.900  43.290  57.750  1.00  0.00           H  
ATOM   3973  HA  PHE A 260      43.010  43.350  55.250  1.00  0.00           H  
ATOM   3974  HB1 PHE A 260      43.610  42.060  57.860  1.00  0.00           H  
ATOM   3975  HB2 PHE A 260      44.520  42.750  56.460  1.00  0.00           H  
ATOM   3976  HD1 PHE A 260      42.970  39.240  57.230  1.00  0.00           H  
ATOM   3977  HD2 PHE A 260      46.180  41.520  55.360  1.00  0.00           H  
ATOM   3978  HE1 PHE A 260      43.970  37.230  56.070  1.00  0.00           H  
ATOM   3979  HE2 PHE A 260      47.010  39.660  54.310  1.00  0.00           H  
ATOM   3980  HZ  PHE A 260      45.820  37.370  54.590  1.00  0.00           H  
ATOM   3981  N   LEU A 261      40.840  40.980  55.530  1.00  0.00           N  
ATOM   3982  CA  LEU A 261      40.080  40.040  54.750  1.00  0.00           C  
ATOM   3983  C   LEU A 261      39.230  40.740  53.700  1.00  0.00           C  
ATOM   3984  O   LEU A 261      39.400  40.490  52.530  1.00  0.00           O  
ATOM   3985  CB  LEU A 261      39.130  39.220  55.740  1.00  0.00           C  
ATOM   3986  CG  LEU A 261      39.850  38.300  56.790  1.00  0.00           C  
ATOM   3987  CD1 LEU A 261      38.860  37.730  57.770  1.00  0.00           C  
ATOM   3988  CD2 LEU A 261      40.510  37.120  56.080  1.00  0.00           C  
ATOM   3989  HN  LEU A 261      40.590  41.100  56.480  1.00  0.00           H  
ATOM   3990  HA  LEU A 261      40.620  39.320  54.150  1.00  0.00           H  
ATOM   3991  HB1 LEU A 261      38.450  38.550  55.170  1.00  0.00           H  
ATOM   3992  HB2 LEU A 261      38.600  39.910  56.430  1.00  0.00           H  
ATOM   3993  HG  LEU A 261      40.630  38.920  57.270  1.00  0.00           H  
ATOM   3994 1HD1 LEU A 261      38.130  38.420  58.260  1.00  0.00           H  
ATOM   3995 2HD1 LEU A 261      38.180  37.070  57.180  1.00  0.00           H  
ATOM   3996 3HD1 LEU A 261      39.310  37.100  58.560  1.00  0.00           H  
ATOM   3997 1HD2 LEU A 261      41.400  37.410  55.490  1.00  0.00           H  
ATOM   3998 2HD2 LEU A 261      40.810  36.440  56.900  1.00  0.00           H  
ATOM   3999 3HD2 LEU A 261      39.790  36.610  55.400  1.00  0.00           H  
ATOM   4000  N   ILE A 262      38.370  41.600  54.230  1.00  0.00           N  
ATOM   4001  CA  ILE A 262      37.390  42.430  53.450  1.00  0.00           C  
ATOM   4002  C   ILE A 262      38.000  43.210  52.300  1.00  0.00           C  
ATOM   4003  O   ILE A 262      37.570  43.110  51.130  1.00  0.00           O  
ATOM   4004  CB  ILE A 262      36.490  43.260  54.320  1.00  0.00           C  
ATOM   4005  CG1 ILE A 262      35.630  42.310  55.250  1.00  0.00           C  
ATOM   4006  CG2 ILE A 262      35.510  44.120  53.490  1.00  0.00           C  
ATOM   4007  CD  ILE A 262      34.600  42.940  56.070  1.00  0.00           C  
ATOM   4008  HN  ILE A 262      38.310  41.840  55.190  1.00  0.00           H  
ATOM   4009  HA  ILE A 262      36.750  41.690  52.980  1.00  0.00           H  
ATOM   4010  HB  ILE A 262      37.110  43.940  54.940  1.00  0.00           H  
ATOM   4011 1HG1 ILE A 262      36.380  41.810  55.910  1.00  0.00           H  
ATOM   4012 2HG1 ILE A 262      35.180  41.500  54.640  1.00  0.00           H  
ATOM   4013 1HG2 ILE A 262      36.010  44.920  52.890  1.00  0.00           H  
ATOM   4014 2HG2 ILE A 262      34.930  43.470  52.830  1.00  0.00           H  
ATOM   4015 3HG2 ILE A 262      34.810  44.710  54.120  1.00  0.00           H  
ATOM   4016  HD1 ILE A 262      35.070  43.650  56.780  1.00  0.00           H  
ATOM   4017  HD2 ILE A 262      33.920  43.560  55.450  1.00  0.00           H  
ATOM   4018  HD3 ILE A 262      34.000  42.190  56.630  1.00  0.00           H  
ATOM   4019  N   CYS A 263      39.090  43.860  52.510  1.00  0.00           N  
ATOM   4020  CA  CYS A 263      39.800  44.670  51.550  1.00  0.00           C  
ATOM   4021  C   CYS A 263      40.440  43.840  50.370  1.00  0.00           C  
ATOM   4022  O   CYS A 263      40.060  44.070  49.260  1.00  0.00           O  
ATOM   4023  CB  CYS A 263      40.700  45.760  52.190  1.00  0.00           C  
ATOM   4024  SG  CYS A 263      39.690  47.010  53.070  1.00  0.00           S  
ATOM   4025  HN  CYS A 263      39.590  43.900  53.380  1.00  0.00           H  
ATOM   4026  HA  CYS A 263      39.130  45.260  50.950  1.00  0.00           H  
ATOM   4027  HB1 CYS A 263      41.190  46.350  51.390  1.00  0.00           H  
ATOM   4028  HB2 CYS A 263      41.470  45.240  52.800  1.00  0.00           H  
ATOM   4029  HG1 CYS A 263      39.910  46.310  54.180  1.00  0.00           H  
ATOM   4030  N   TRP A 264      41.320  42.890  50.700  1.00  0.00           N  
ATOM   4031  CA  TRP A 264      41.970  42.230  49.590  1.00  0.00           C  
ATOM   4032  C   TRP A 264      41.390  40.950  49.120  1.00  0.00           C  
ATOM   4033  O   TRP A 264      41.700  40.570  47.970  1.00  0.00           O  
ATOM   4034  CB  TRP A 264      43.510  42.040  49.810  1.00  0.00           C  
ATOM   4035  CG  TRP A 264      44.400  43.250  49.640  1.00  0.00           C  
ATOM   4036  CD1 TRP A 264      45.210  43.840  50.600  1.00  0.00           C  
ATOM   4037  CD2 TRP A 264      44.660  44.020  48.400  1.00  0.00           C  
ATOM   4038  CE2 TRP A 264      45.540  45.070  48.680  1.00  0.00           C  
ATOM   4039  CE3 TRP A 264      44.100  43.900  47.090  1.00  0.00           C  
ATOM   4040  NE1 TRP A 264      45.830  44.990  49.930  1.00  0.00           N  
ATOM   4041  CZ2 TRP A 264      45.950  46.000  47.690  1.00  0.00           C  
ATOM   4042  CZ3 TRP A 264      44.410  44.850  46.150  1.00  0.00           C  
ATOM   4043  CH2 TRP A 264      45.420  45.830  46.420  1.00  0.00           C  
ATOM   4044  HN  TRP A 264      41.560  42.720  51.660  1.00  0.00           H  
ATOM   4045  HA  TRP A 264      41.850  42.770  48.670  1.00  0.00           H  
ATOM   4046  HB1 TRP A 264      43.910  41.260  49.140  1.00  0.00           H  
ATOM   4047  HB2 TRP A 264      43.560  41.430  50.740  1.00  0.00           H  
ATOM   4048  HD1 TRP A 264      45.240  43.700  51.670  1.00  0.00           H  
ATOM   4049  HE1 TRP A 264      46.320  45.730  50.320  1.00  0.00           H  
ATOM   4050  HE3 TRP A 264      43.390  43.130  46.830  1.00  0.00           H  
ATOM   4051  HZ2 TRP A 264      46.560  46.860  47.910  1.00  0.00           H  
ATOM   4052  HZ3 TRP A 264      44.020  44.900  45.150  1.00  0.00           H  
ATOM   4053  HH2 TRP A 264      45.590  46.580  45.680  1.00  0.00           H  
ATOM   4054  N   CYS A 265      40.550  40.240  49.880  1.00  0.00           N  
ATOM   4055  CA  CYS A 265      40.080  38.920  49.530  1.00  0.00           C  
ATOM   4056  C   CYS A 265      39.020  38.800  48.400  1.00  0.00           C  
ATOM   4057  O   CYS A 265      39.010  37.780  47.710  1.00  0.00           O  
ATOM   4058  CB  CYS A 265      39.600  38.080  50.780  1.00  0.00           C  
ATOM   4059  SG  CYS A 265      39.530  36.290  50.650  1.00  0.00           S  
ATOM   4060  HN  CYS A 265      40.280  40.620  50.750  1.00  0.00           H  
ATOM   4061  HA  CYS A 265      40.990  38.520  49.110  1.00  0.00           H  
ATOM   4062  HB1 CYS A 265      38.620  38.480  51.100  1.00  0.00           H  
ATOM   4063  HB2 CYS A 265      40.240  38.410  51.620  1.00  0.00           H  
ATOM   4064  HG1 CYS A 265      38.770  36.160  49.580  1.00  0.00           H  
ATOM   4065  N   PRO A 266      38.200  39.820  48.060  1.00  0.00           N  
ATOM   4066  CA  PRO A 266      37.370  39.850  46.840  1.00  0.00           C  
ATOM   4067  C   PRO A 266      38.210  40.020  45.580  1.00  0.00           C  
ATOM   4068  O   PRO A 266      37.960  39.400  44.540  1.00  0.00           O  
ATOM   4069  CB  PRO A 266      36.350  40.890  47.030  1.00  0.00           C  
ATOM   4070  CG  PRO A 266      36.200  40.960  48.540  1.00  0.00           C  
ATOM   4071  CD  PRO A 266      37.640  40.790  49.060  1.00  0.00           C  
ATOM   4072  HA  PRO A 266      36.910  38.880  46.830  1.00  0.00           H  
ATOM   4073  HB1 PRO A 266      35.330  40.740  46.610  1.00  0.00           H  
ATOM   4074  HB2 PRO A 266      36.690  41.840  46.580  1.00  0.00           H  
ATOM   4075  HG1 PRO A 266      35.540  40.160  48.920  1.00  0.00           H  
ATOM   4076  HG2 PRO A 266      35.960  42.000  48.880  1.00  0.00           H  
ATOM   4077  HD1 PRO A 266      37.630  40.380  50.080  1.00  0.00           H  
ATOM   4078  HD2 PRO A 266      38.240  41.730  48.940  1.00  0.00           H  
ATOM   4079  N   PHE A 267      39.320  40.780  45.670  1.00  0.00           N  
ATOM   4080  CA  PHE A 267      40.240  40.800  44.590  1.00  0.00           C  
ATOM   4081  C   PHE A 267      40.850  39.420  44.350  1.00  0.00           C  
ATOM   4082  O   PHE A 267      40.940  38.960  43.180  1.00  0.00           O  
ATOM   4083  CB  PHE A 267      41.320  41.900  44.960  1.00  0.00           C  
ATOM   4084  CG  PHE A 267      42.450  41.870  43.980  1.00  0.00           C  
ATOM   4085  CD1 PHE A 267      42.320  42.440  42.680  1.00  0.00           C  
ATOM   4086  CD2 PHE A 267      43.580  41.180  44.320  1.00  0.00           C  
ATOM   4087  CE1 PHE A 267      43.400  42.350  41.780  1.00  0.00           C  
ATOM   4088  CE2 PHE A 267      44.610  41.100  43.420  1.00  0.00           C  
ATOM   4089  CZ  PHE A 267      44.510  41.620  42.130  1.00  0.00           C  
ATOM   4090  HN  PHE A 267      39.330  41.370  46.480  1.00  0.00           H  
ATOM   4091  HA  PHE A 267      39.720  41.050  43.680  1.00  0.00           H  
ATOM   4092  HB1 PHE A 267      41.570  41.600  46.000  1.00  0.00           H  
ATOM   4093  HB2 PHE A 267      40.850  42.900  45.050  1.00  0.00           H  
ATOM   4094  HD1 PHE A 267      41.380  42.790  42.270  1.00  0.00           H  
ATOM   4095  HD2 PHE A 267      43.700  40.590  45.220  1.00  0.00           H  
ATOM   4096  HE1 PHE A 267      43.310  42.670  40.740  1.00  0.00           H  
ATOM   4097  HE2 PHE A 267      45.480  40.490  43.650  1.00  0.00           H  
ATOM   4098  HZ  PHE A 267      45.360  41.410  41.500  1.00  0.00           H  
ATOM   4099  N   PHE A 268      41.270  38.790  45.420  1.00  0.00           N  
ATOM   4100  CA  PHE A 268      41.900  37.440  45.370  1.00  0.00           C  
ATOM   4101  C   PHE A 268      40.970  36.300  44.960  1.00  0.00           C  
ATOM   4102  O   PHE A 268      41.440  35.400  44.290  1.00  0.00           O  
ATOM   4103  CB  PHE A 268      42.610  37.050  46.670  1.00  0.00           C  
ATOM   4104  CG  PHE A 268      43.890  37.840  46.870  1.00  0.00           C  
ATOM   4105  CD1 PHE A 268      44.900  37.710  45.910  1.00  0.00           C  
ATOM   4106  CD2 PHE A 268      44.090  38.600  47.970  1.00  0.00           C  
ATOM   4107  CE1 PHE A 268      46.190  38.260  46.160  1.00  0.00           C  
ATOM   4108  CE2 PHE A 268      45.340  39.290  48.170  1.00  0.00           C  
ATOM   4109  CZ  PHE A 268      46.400  39.110  47.210  1.00  0.00           C  
ATOM   4110  HN  PHE A 268      41.280  39.210  46.330  1.00  0.00           H  
ATOM   4111  HA  PHE A 268      42.600  37.530  44.540  1.00  0.00           H  
ATOM   4112  HB1 PHE A 268      43.020  36.020  46.630  1.00  0.00           H  
ATOM   4113  HB2 PHE A 268      42.010  37.080  47.600  1.00  0.00           H  
ATOM   4114  HD1 PHE A 268      44.790  37.060  45.050  1.00  0.00           H  
ATOM   4115  HD2 PHE A 268      43.360  38.670  48.760  1.00  0.00           H  
ATOM   4116  HE1 PHE A 268      46.980  38.170  45.420  1.00  0.00           H  
ATOM   4117  HE2 PHE A 268      45.490  39.890  49.050  1.00  0.00           H  
ATOM   4118  HZ  PHE A 268      47.340  39.600  47.390  1.00  0.00           H  
ATOM   4119  N   ILE A 269      39.680  36.230  45.450  1.00  0.00           N  
ATOM   4120  CA  ILE A 269      38.770  35.240  44.980  1.00  0.00           C  
ATOM   4121  C   ILE A 269      38.490  35.350  43.450  1.00  0.00           C  
ATOM   4122  O   ILE A 269      38.700  34.370  42.750  1.00  0.00           O  
ATOM   4123  CB  ILE A 269      37.370  35.320  45.700  1.00  0.00           C  
ATOM   4124  CG1 ILE A 269      37.560  35.000  47.220  1.00  0.00           C  
ATOM   4125  CG2 ILE A 269      36.230  34.430  45.130  1.00  0.00           C  
ATOM   4126  CD  ILE A 269      36.650  35.690  48.160  1.00  0.00           C  
ATOM   4127  HN  ILE A 269      39.430  36.880  46.160  1.00  0.00           H  
ATOM   4128  HA  ILE A 269      39.140  34.230  45.130  1.00  0.00           H  
ATOM   4129  HB  ILE A 269      37.020  36.370  45.570  1.00  0.00           H  
ATOM   4130 1HG1 ILE A 269      38.550  35.360  47.540  1.00  0.00           H  
ATOM   4131 2HG1 ILE A 269      37.460  33.900  47.340  1.00  0.00           H  
ATOM   4132 1HG2 ILE A 269      35.360  34.570  45.810  1.00  0.00           H  
ATOM   4133 2HG2 ILE A 269      35.930  34.800  44.120  1.00  0.00           H  
ATOM   4134 3HG2 ILE A 269      36.590  33.390  45.040  1.00  0.00           H  
ATOM   4135  HD1 ILE A 269      36.730  36.770  47.900  1.00  0.00           H  
ATOM   4136  HD2 ILE A 269      35.600  35.400  47.950  1.00  0.00           H  
ATOM   4137  HD3 ILE A 269      36.870  35.420  49.220  1.00  0.00           H  
ATOM   4138  N   CYS A 270      38.290  36.550  42.920  1.00  0.00           N  
ATOM   4139  CA  CYS A 270      38.230  36.750  41.520  1.00  0.00           C  
ATOM   4140  C   CYS A 270      39.490  36.500  40.790  1.00  0.00           C  
ATOM   4141  O   CYS A 270      39.520  35.730  39.810  1.00  0.00           O  
ATOM   4142  CB  CYS A 270      37.610  38.100  41.110  1.00  0.00           C  
ATOM   4143  SG  CYS A 270      35.990  38.460  41.860  1.00  0.00           S  
ATOM   4144  HN  CYS A 270      38.320  37.370  43.480  1.00  0.00           H  
ATOM   4145  HA  CYS A 270      37.570  35.950  41.240  1.00  0.00           H  
ATOM   4146  HB1 CYS A 270      37.640  38.200  40.010  1.00  0.00           H  
ATOM   4147  HB2 CYS A 270      38.290  38.900  41.470  1.00  0.00           H  
ATOM   4148  HG1 CYS A 270      36.670  38.840  42.940  1.00  0.00           H  
ATOM   4149  N   THR A 271      40.710  36.950  41.260  1.00  0.00           N  
ATOM   4150  CA  THR A 271      42.020  36.700  40.620  1.00  0.00           C  
ATOM   4151  C   THR A 271      42.260  35.220  40.540  1.00  0.00           C  
ATOM   4152  O   THR A 271      42.770  34.730  39.580  1.00  0.00           O  
ATOM   4153  CB  THR A 271      43.220  37.470  41.180  1.00  0.00           C  
ATOM   4154  CG2 THR A 271      44.490  37.230  40.340  1.00  0.00           C  
ATOM   4155  OG1 THR A 271      43.050  38.850  41.320  1.00  0.00           O  
ATOM   4156  HN  THR A 271      40.740  37.380  42.160  1.00  0.00           H  
ATOM   4157  HA  THR A 271      41.950  37.110  39.630  1.00  0.00           H  
ATOM   4158  HB  THR A 271      43.310  37.030  42.200  1.00  0.00           H  
ATOM   4159  HG1 THR A 271      42.430  39.080  42.030  1.00  0.00           H  
ATOM   4160 1HG2 THR A 271      44.880  36.210  40.470  1.00  0.00           H  
ATOM   4161 2HG2 THR A 271      44.160  37.410  39.290  1.00  0.00           H  
ATOM   4162 3HG2 THR A 271      45.340  37.900  40.580  1.00  0.00           H  
ATOM   4163  N   VAL A 272      41.900  34.370  41.570  1.00  0.00           N  
ATOM   4164  CA  VAL A 272      42.120  32.890  41.520  1.00  0.00           C  
ATOM   4165  C   VAL A 272      41.190  32.200  40.480  1.00  0.00           C  
ATOM   4166  O   VAL A 272      41.620  31.430  39.720  1.00  0.00           O  
ATOM   4167  CB  VAL A 272      42.250  32.130  42.870  1.00  0.00           C  
ATOM   4168  CG1 VAL A 272      42.270  30.650  42.840  1.00  0.00           C  
ATOM   4169  CG2 VAL A 272      43.420  32.760  43.600  1.00  0.00           C  
ATOM   4170  HN  VAL A 272      41.440  34.700  42.390  1.00  0.00           H  
ATOM   4171  HA  VAL A 272      43.090  32.760  41.070  1.00  0.00           H  
ATOM   4172  HB  VAL A 272      41.300  32.390  43.400  1.00  0.00           H  
ATOM   4173 1HG1 VAL A 272      42.410  30.190  43.850  1.00  0.00           H  
ATOM   4174 2HG1 VAL A 272      41.290  30.230  42.540  1.00  0.00           H  
ATOM   4175 3HG1 VAL A 272      43.020  30.320  42.090  1.00  0.00           H  
ATOM   4176 1HG2 VAL A 272      43.800  32.050  44.370  1.00  0.00           H  
ATOM   4177 2HG2 VAL A 272      44.310  32.960  42.960  1.00  0.00           H  
ATOM   4178 3HG2 VAL A 272      43.160  33.730  44.100  1.00  0.00           H  
ATOM   4179  N   MET A 273      39.920  32.620  40.420  1.00  0.00           N  
ATOM   4180  CA  MET A 273      38.900  32.010  39.500  1.00  0.00           C  
ATOM   4181  C   MET A 273      38.990  32.510  38.040  1.00  0.00           C  
ATOM   4182  O   MET A 273      38.770  31.680  37.140  1.00  0.00           O  
ATOM   4183  CB  MET A 273      37.500  32.520  39.980  1.00  0.00           C  
ATOM   4184  CG  MET A 273      37.000  31.740  41.260  1.00  0.00           C  
ATOM   4185  SD  MET A 273      36.150  30.100  41.080  1.00  0.00           S  
ATOM   4186  CE  MET A 273      35.910  29.590  42.790  1.00  0.00           C  
ATOM   4187  HN  MET A 273      39.510  33.290  41.030  1.00  0.00           H  
ATOM   4188  HA  MET A 273      38.910  30.930  39.520  1.00  0.00           H  
ATOM   4189  HB1 MET A 273      36.680  32.550  39.240  1.00  0.00           H  
ATOM   4190  HB2 MET A 273      37.700  33.560  40.310  1.00  0.00           H  
ATOM   4191  HG1 MET A 273      36.210  32.380  41.720  1.00  0.00           H  
ATOM   4192  HG2 MET A 273      37.850  31.720  41.950  1.00  0.00           H  
ATOM   4193  HE1 MET A 273      35.610  30.470  43.410  1.00  0.00           H  
ATOM   4194  HE2 MET A 273      35.090  28.840  42.800  1.00  0.00           H  
ATOM   4195  HE3 MET A 273      36.830  29.180  43.260  1.00  0.00           H  
ATOM   4196  N   ASP A 274      39.440  33.730  37.820  1.00  0.00           N  
ATOM   4197  CA  ASP A 274      39.580  34.430  36.540  1.00  0.00           C  
ATOM   4198  C   ASP A 274      40.330  33.600  35.510  1.00  0.00           C  
ATOM   4199  O   ASP A 274      39.810  33.360  34.430  1.00  0.00           O  
ATOM   4200  CB  ASP A 274      40.060  35.910  36.840  1.00  0.00           C  
ATOM   4201  CG  ASP A 274      40.400  36.700  35.580  1.00  0.00           C  
ATOM   4202  OD1 ASP A 274      39.490  36.720  34.690  1.00  0.00           O  
ATOM   4203  OD2 ASP A 274      41.420  37.470  35.520  1.00  0.00           O1-
ATOM   4204  HN  ASP A 274      39.780  34.170  38.640  1.00  0.00           H  
ATOM   4205  HA  ASP A 274      38.610  34.680  36.140  1.00  0.00           H  
ATOM   4206  HB1 ASP A 274      41.020  35.870  37.390  1.00  0.00           H  
ATOM   4207  HB2 ASP A 274      39.290  36.400  37.470  1.00  0.00           H  
ATOM   4208  N   PRO A 275      41.600  33.130  35.710  1.00  0.00           N  
ATOM   4209  CA  PRO A 275      42.280  32.450  34.600  1.00  0.00           C  
ATOM   4210  C   PRO A 275      41.850  30.990  34.290  1.00  0.00           C  
ATOM   4211  O   PRO A 275      42.100  30.530  33.180  1.00  0.00           O  
ATOM   4212  CB  PRO A 275      43.720  32.510  35.060  1.00  0.00           C  
ATOM   4213  CG  PRO A 275      43.590  32.480  36.560  1.00  0.00           C  
ATOM   4214  CD  PRO A 275      42.500  33.450  36.820  1.00  0.00           C  
ATOM   4215  HA  PRO A 275      42.140  33.020  33.690  1.00  0.00           H  
ATOM   4216  HB1 PRO A 275      44.140  33.460  34.670  1.00  0.00           H  
ATOM   4217  HB2 PRO A 275      44.320  31.670  34.640  1.00  0.00           H  
ATOM   4218  HG1 PRO A 275      44.500  32.780  37.130  1.00  0.00           H  
ATOM   4219  HG2 PRO A 275      43.440  31.430  36.880  1.00  0.00           H  
ATOM   4220  HD1 PRO A 275      42.830  34.510  36.750  1.00  0.00           H  
ATOM   4221  HD2 PRO A 275      42.020  33.110  37.750  1.00  0.00           H  
ATOM   4222  N   PHE A 276      41.290  30.290  35.290  1.00  0.00           N  
ATOM   4223  CA  PHE A 276      41.020  28.870  35.000  1.00  0.00           C  
ATOM   4224  C   PHE A 276      39.530  28.800  34.500  1.00  0.00           C  
ATOM   4225  O   PHE A 276      38.930  27.760  34.200  1.00  0.00           O  
ATOM   4226  CB  PHE A 276      41.080  28.150  36.420  1.00  0.00           C  
ATOM   4227  CG  PHE A 276      42.450  28.010  37.070  1.00  0.00           C  
ATOM   4228  CD1 PHE A 276      43.320  26.960  36.840  1.00  0.00           C  
ATOM   4229  CD2 PHE A 276      42.820  28.970  38.050  1.00  0.00           C  
ATOM   4230  CE1 PHE A 276      44.530  26.900  37.480  1.00  0.00           C  
ATOM   4231  CE2 PHE A 276      43.980  28.860  38.800  1.00  0.00           C  
ATOM   4232  CZ  PHE A 276      44.840  27.790  38.530  1.00  0.00           C  
ATOM   4233  HN  PHE A 276      41.180  30.700  36.200  1.00  0.00           H  
ATOM   4234  HA  PHE A 276      41.610  28.370  34.250  1.00  0.00           H  
ATOM   4235  HB1 PHE A 276      40.780  27.080  36.340  1.00  0.00           H  
ATOM   4236  HB2 PHE A 276      40.380  28.590  37.170  1.00  0.00           H  
ATOM   4237  HD1 PHE A 276      43.100  26.290  36.020  1.00  0.00           H  
ATOM   4238  HD2 PHE A 276      42.140  29.800  38.210  1.00  0.00           H  
ATOM   4239  HE1 PHE A 276      45.150  26.060  37.180  1.00  0.00           H  
ATOM   4240  HE2 PHE A 276      44.200  29.480  39.650  1.00  0.00           H  
ATOM   4241  HZ  PHE A 276      45.770  27.580  39.050  1.00  0.00           H  
ATOM   4242  N   LEU A 277      38.930  30.050  34.460  1.00  0.00           N  
ATOM   4243  CA  LEU A 277      37.680  30.240  33.760  1.00  0.00           C  
ATOM   4244  C   LEU A 277      37.890  30.970  32.450  1.00  0.00           C  
ATOM   4245  O   LEU A 277      36.990  31.450  31.810  1.00  0.00           O  
ATOM   4246  CB  LEU A 277      36.680  30.870  34.730  1.00  0.00           C  
ATOM   4247  CG  LEU A 277      36.140  29.880  35.810  1.00  0.00           C  
ATOM   4248  CD1 LEU A 277      35.310  30.630  36.850  1.00  0.00           C  
ATOM   4249  CD2 LEU A 277      35.410  28.700  35.290  1.00  0.00           C  
ATOM   4250  HN  LEU A 277      39.270  30.850  34.960  1.00  0.00           H  
ATOM   4251  HA  LEU A 277      37.260  29.270  33.490  1.00  0.00           H  
ATOM   4252  HB1 LEU A 277      35.760  31.010  34.110  1.00  0.00           H  
ATOM   4253  HB2 LEU A 277      36.970  31.850  35.170  1.00  0.00           H  
ATOM   4254  HG  LEU A 277      37.030  29.560  36.380  1.00  0.00           H  
ATOM   4255 1HD1 LEU A 277      35.820  31.500  37.310  1.00  0.00           H  
ATOM   4256 2HD1 LEU A 277      34.310  30.910  36.440  1.00  0.00           H  
ATOM   4257 3HD1 LEU A 277      35.010  29.930  37.670  1.00  0.00           H  
ATOM   4258 1HD2 LEU A 277      34.560  29.060  34.690  1.00  0.00           H  
ATOM   4259 2HD2 LEU A 277      36.060  28.110  34.610  1.00  0.00           H  
ATOM   4260 3HD2 LEU A 277      35.020  27.930  35.990  1.00  0.00           H  
ATOM   4261  N   HIS A 278      39.130  30.960  32.020  1.00  0.00           N  
ATOM   4262  CA  HIS A 278      39.670  31.400  30.760  1.00  0.00           C  
ATOM   4263  C   HIS A 278      39.600  32.880  30.520  1.00  0.00           C  
ATOM   4264  O   HIS A 278      39.550  33.330  29.390  1.00  0.00           O  
ATOM   4265  CB  HIS A 278      39.190  30.560  29.590  1.00  0.00           C  
ATOM   4266  CG  HIS A 278      39.430  29.120  29.820  1.00  0.00           C  
ATOM   4267  CD2 HIS A 278      38.510  28.160  29.990  1.00  0.00           C  
ATOM   4268  ND1 HIS A 278      40.730  28.710  29.830  1.00  0.00           N  
ATOM   4269  CE1 HIS A 278      40.590  27.430  30.100  1.00  0.00           C  
ATOM   4270  NE2 HIS A 278      39.260  27.080  30.310  1.00  0.00           N  
ATOM   4271  HN  HIS A 278      39.720  30.500  32.690  1.00  0.00           H  
ATOM   4272  HA  HIS A 278      40.740  31.230  30.790  1.00  0.00           H  
ATOM   4273  HB1 HIS A 278      39.550  30.820  28.570  1.00  0.00           H  
ATOM   4274  HB2 HIS A 278      38.080  30.700  29.550  1.00  0.00           H  
ATOM   4275  HD2 HIS A 278      37.430  28.120  29.990  1.00  0.00           H  
ATOM   4276  HE1 HIS A 278      41.410  26.730  30.050  1.00  0.00           H  
ATOM   4277  HE2 HIS A 278      39.020  26.160  30.610  1.00  0.00           H  
ATOM   4278  N   TYR A 279      39.700  33.690  31.630  1.00  0.00           N  
ATOM   4279  CA  TYR A 279      39.630  35.130  31.830  1.00  0.00           C  
ATOM   4280  C   TYR A 279      38.140  35.650  31.650  1.00  0.00           C  
ATOM   4281  O   TYR A 279      37.540  35.450  30.600  1.00  0.00           O  
ATOM   4282  CB  TYR A 279      40.650  35.980  30.970  1.00  0.00           C  
ATOM   4283  CG  TYR A 279      42.020  35.600  31.450  1.00  0.00           C  
ATOM   4284  CD1 TYR A 279      42.510  36.270  32.560  1.00  0.00           C  
ATOM   4285  CD2 TYR A 279      42.770  34.600  30.890  1.00  0.00           C  
ATOM   4286  CE1 TYR A 279      43.800  36.090  33.060  1.00  0.00           C  
ATOM   4287  CE2 TYR A 279      44.150  34.480  31.270  1.00  0.00           C  
ATOM   4288  CZ  TYR A 279      44.650  35.170  32.430  1.00  0.00           C  
ATOM   4289  OH  TYR A 279      45.900  34.890  32.970  1.00  0.00           O  
ATOM   4290  HN  TYR A 279      39.680  33.210  32.510  1.00  0.00           H  
ATOM   4291  HA  TYR A 279      39.850  35.320  32.880  1.00  0.00           H  
ATOM   4292  HB1 TYR A 279      40.400  37.050  31.140  1.00  0.00           H  
ATOM   4293  HB2 TYR A 279      40.440  35.740  29.900  1.00  0.00           H  
ATOM   4294  HD1 TYR A 279      41.820  37.050  32.860  1.00  0.00           H  
ATOM   4295  HD2 TYR A 279      42.510  34.070  29.970  1.00  0.00           H  
ATOM   4296  HE1 TYR A 279      44.200  36.730  33.830  1.00  0.00           H  
ATOM   4297  HE2 TYR A 279      44.820  33.800  30.780  1.00  0.00           H  
ATOM   4298  HH  TYR A 279      46.120  35.560  33.630  1.00  0.00           H  
ATOM   4299  N   ILE A 280      37.480  36.040  32.790  1.00  0.00           N  
ATOM   4300  CA  ILE A 280      36.090  36.500  32.900  1.00  0.00           C  
ATOM   4301  C   ILE A 280      35.750  37.890  33.400  1.00  0.00           C  
ATOM   4302  O   ILE A 280      34.620  38.360  33.190  1.00  0.00           O  
ATOM   4303  CB  ILE A 280      35.300  35.480  33.830  1.00  0.00           C  
ATOM   4304  CG1 ILE A 280      36.180  35.150  35.030  1.00  0.00           C  
ATOM   4305  CG2 ILE A 280      35.110  34.230  32.990  1.00  0.00           C  
ATOM   4306  CD  ILE A 280      35.480  34.170  35.990  1.00  0.00           C  
ATOM   4307  HN  ILE A 280      38.100  36.100  33.570  1.00  0.00           H  
ATOM   4308  HA  ILE A 280      35.730  36.550  31.870  1.00  0.00           H  
ATOM   4309  HB  ILE A 280      34.300  35.870  34.110  1.00  0.00           H  
ATOM   4310 1HG1 ILE A 280      36.540  36.060  35.550  1.00  0.00           H  
ATOM   4311 2HG1 ILE A 280      37.150  34.690  34.760  1.00  0.00           H  
ATOM   4312 1HG2 ILE A 280      36.060  33.650  32.980  1.00  0.00           H  
ATOM   4313 2HG2 ILE A 280      34.290  33.570  33.360  1.00  0.00           H  
ATOM   4314 3HG2 ILE A 280      34.820  34.460  31.940  1.00  0.00           H  
ATOM   4315  HD1 ILE A 280      34.750  34.710  36.630  1.00  0.00           H  
ATOM   4316  HD2 ILE A 280      34.930  33.400  35.420  1.00  0.00           H  
ATOM   4317  HD3 ILE A 280      36.260  33.670  36.590  1.00  0.00           H  
ATOM   4318  N   ILE A 281      36.670  38.580  34.080  1.00  0.00           N  
ATOM   4319  CA  ILE A 281      36.280  39.780  34.840  1.00  0.00           C  
ATOM   4320  C   ILE A 281      36.410  41.010  34.050  1.00  0.00           C  
ATOM   4321  O   ILE A 281      37.490  41.290  33.550  1.00  0.00           O  
ATOM   4322  CB  ILE A 281      37.080  39.850  36.120  1.00  0.00           C  
ATOM   4323  CG1 ILE A 281      36.960  38.580  36.990  1.00  0.00           C  
ATOM   4324  CG2 ILE A 281      36.830  41.150  36.960  1.00  0.00           C  
ATOM   4325  CD  ILE A 281      35.590  38.020  37.530  1.00  0.00           C  
ATOM   4326  HN  ILE A 281      37.590  38.240  34.240  1.00  0.00           H  
ATOM   4327  HA  ILE A 281      35.250  39.560  35.110  1.00  0.00           H  
ATOM   4328  HB  ILE A 281      38.150  40.000  35.840  1.00  0.00           H  
ATOM   4329 1HG1 ILE A 281      37.470  38.890  37.930  1.00  0.00           H  
ATOM   4330 2HG1 ILE A 281      37.450  37.720  36.490  1.00  0.00           H  
ATOM   4331 1HG2 ILE A 281      37.210  42.100  36.520  1.00  0.00           H  
ATOM   4332 2HG2 ILE A 281      35.730  41.220  37.070  1.00  0.00           H  
ATOM   4333 3HG2 ILE A 281      37.190  41.040  38.000  1.00  0.00           H  
ATOM   4334  HD1 ILE A 281      35.170  38.870  38.100  1.00  0.00           H  
ATOM   4335  HD2 ILE A 281      34.810  37.750  36.800  1.00  0.00           H  
ATOM   4336  HD3 ILE A 281      35.780  37.270  38.320  1.00  0.00           H  
ATOM   4337  N   PRO A 282      35.460  41.920  33.790  1.00  0.00           N  
ATOM   4338  CA  PRO A 282      35.650  43.200  33.120  1.00  0.00           C  
ATOM   4339  C   PRO A 282      36.630  44.150  33.850  1.00  0.00           C  
ATOM   4340  O   PRO A 282      36.800  43.940  35.000  1.00  0.00           O  
ATOM   4341  CB  PRO A 282      34.150  43.780  32.890  1.00  0.00           C  
ATOM   4342  CG  PRO A 282      33.190  42.900  33.810  1.00  0.00           C  
ATOM   4343  CD  PRO A 282      34.110  41.730  34.310  1.00  0.00           C  
ATOM   4344  HA  PRO A 282      36.180  43.010  32.200  1.00  0.00           H  
ATOM   4345  HB1 PRO A 282      33.840  43.500  31.870  1.00  0.00           H  
ATOM   4346  HB2 PRO A 282      33.910  44.850  33.090  1.00  0.00           H  
ATOM   4347  HG1 PRO A 282      32.370  42.460  33.210  1.00  0.00           H  
ATOM   4348  HG2 PRO A 282      32.790  43.550  34.630  1.00  0.00           H  
ATOM   4349  HD1 PRO A 282      33.680  40.740  34.070  1.00  0.00           H  
ATOM   4350  HD2 PRO A 282      34.220  41.760  35.410  1.00  0.00           H  
ATOM   4351  N   PRO A 283      37.340  45.070  33.120  1.00  0.00           N  
ATOM   4352  CA  PRO A 283      38.510  45.750  33.660  1.00  0.00           C  
ATOM   4353  C   PRO A 283      38.090  46.800  34.680  1.00  0.00           C  
ATOM   4354  O   PRO A 283      38.840  47.110  35.610  1.00  0.00           O  
ATOM   4355  CB  PRO A 283      39.060  46.480  32.440  1.00  0.00           C  
ATOM   4356  CG  PRO A 283      37.940  46.680  31.450  1.00  0.00           C  
ATOM   4357  CD  PRO A 283      37.080  45.430  31.750  1.00  0.00           C  
ATOM   4358  HA  PRO A 283      39.120  44.990  34.130  1.00  0.00           H  
ATOM   4359  HB1 PRO A 283      39.900  45.860  32.010  1.00  0.00           H  
ATOM   4360  HB2 PRO A 283      39.510  47.460  32.680  1.00  0.00           H  
ATOM   4361  HG1 PRO A 283      38.220  46.620  30.370  1.00  0.00           H  
ATOM   4362  HG2 PRO A 283      37.370  47.640  31.430  1.00  0.00           H  
ATOM   4363  HD1 PRO A 283      37.320  44.550  31.110  1.00  0.00           H  
ATOM   4364  HD2 PRO A 283      36.070  45.870  31.570  1.00  0.00           H  
ATOM   4365  N   THR A 284      36.800  47.310  34.500  1.00  0.00           N  
ATOM   4366  CA  THR A 284      36.180  48.220  35.540  1.00  0.00           C  
ATOM   4367  C   THR A 284      35.910  47.510  36.870  1.00  0.00           C  
ATOM   4368  O   THR A 284      36.250  48.050  37.920  1.00  0.00           O  
ATOM   4369  CB  THR A 284      34.900  48.830  35.100  1.00  0.00           C  
ATOM   4370  CG2 THR A 284      35.280  49.940  34.120  1.00  0.00           C  
ATOM   4371  OG1 THR A 284      34.030  47.990  34.400  1.00  0.00           O  
ATOM   4372  HN  THR A 284      36.300  47.030  33.680  1.00  0.00           H  
ATOM   4373  HA  THR A 284      36.960  48.920  35.800  1.00  0.00           H  
ATOM   4374  HB  THR A 284      34.300  49.370  35.870  1.00  0.00           H  
ATOM   4375  HG1 THR A 284      33.380  47.530  34.950  1.00  0.00           H  
ATOM   4376 1HG2 THR A 284      36.010  49.490  33.420  1.00  0.00           H  
ATOM   4377 2HG2 THR A 284      34.340  50.270  33.630  1.00  0.00           H  
ATOM   4378 3HG2 THR A 284      35.630  50.830  34.670  1.00  0.00           H  
ATOM   4379  N   LEU A 285      35.430  46.220  36.860  1.00  0.00           N  
ATOM   4380  CA  LEU A 285      35.400  45.410  38.080  1.00  0.00           C  
ATOM   4381  C   LEU A 285      36.820  45.160  38.610  1.00  0.00           C  
ATOM   4382  O   LEU A 285      37.040  45.240  39.850  1.00  0.00           O  
ATOM   4383  CB  LEU A 285      34.600  44.130  38.060  1.00  0.00           C  
ATOM   4384  CG  LEU A 285      34.070  43.760  39.460  1.00  0.00           C  
ATOM   4385  CD1 LEU A 285      33.210  44.820  40.110  1.00  0.00           C  
ATOM   4386  CD2 LEU A 285      33.360  42.430  39.390  1.00  0.00           C  
ATOM   4387  HN  LEU A 285      35.190  45.750  36.030  1.00  0.00           H  
ATOM   4388  HA  LEU A 285      35.020  46.090  38.810  1.00  0.00           H  
ATOM   4389  HB1 LEU A 285      35.130  43.220  37.680  1.00  0.00           H  
ATOM   4390  HB2 LEU A 285      33.740  44.310  37.370  1.00  0.00           H  
ATOM   4391  HG  LEU A 285      34.970  43.630  40.100  1.00  0.00           H  
ATOM   4392 1HD1 LEU A 285      33.050  44.460  41.140  1.00  0.00           H  
ATOM   4393 2HD1 LEU A 285      33.680  45.830  40.140  1.00  0.00           H  
ATOM   4394 3HD1 LEU A 285      32.320  44.970  39.460  1.00  0.00           H  
ATOM   4395 1HD2 LEU A 285      34.010  41.600  39.010  1.00  0.00           H  
ATOM   4396 2HD2 LEU A 285      32.900  42.190  40.370  1.00  0.00           H  
ATOM   4397 3HD2 LEU A 285      32.510  42.680  38.730  1.00  0.00           H  
ATOM   4398  N   ASN A 286      37.760  44.930  37.710  1.00  0.00           N  
ATOM   4399  CA  ASN A 286      39.150  44.690  38.280  1.00  0.00           C  
ATOM   4400  C   ASN A 286      39.690  45.930  38.970  1.00  0.00           C  
ATOM   4401  O   ASN A 286      40.320  45.730  39.970  1.00  0.00           O  
ATOM   4402  CB  ASN A 286      40.000  44.200  37.120  1.00  0.00           C  
ATOM   4403  CG  ASN A 286      41.510  44.170  37.440  1.00  0.00           C  
ATOM   4404  ND2 ASN A 286      42.070  43.380  38.360  1.00  0.00           N  
ATOM   4405  OD1 ASN A 286      42.350  44.930  36.870  1.00  0.00           O  
ATOM   4406  HN  ASN A 286      37.570  44.870  36.740  1.00  0.00           H  
ATOM   4407  HA  ASN A 286      38.940  43.960  39.060  1.00  0.00           H  
ATOM   4408  HB1 ASN A 286      39.970  44.990  36.350  1.00  0.00           H  
ATOM   4409  HB2 ASN A 286      39.630  43.220  36.770  1.00  0.00           H  
ATOM   4410 1HD2 ASN A 286      41.470  42.850  38.960  1.00  0.00           H  
ATOM   4411 2HD2 ASN A 286      43.050  43.320  38.460  1.00  0.00           H  
ATOM   4412  N   ASP A 287      39.340  47.120  38.420  1.00  0.00           N  
ATOM   4413  CA  ASP A 287      39.550  48.420  39.020  1.00  0.00           C  
ATOM   4414  C   ASP A 287      38.780  48.640  40.360  1.00  0.00           C  
ATOM   4415  O   ASP A 287      39.340  49.050  41.350  1.00  0.00           O  
ATOM   4416  CB  ASP A 287      39.300  49.590  38.100  1.00  0.00           C  
ATOM   4417  CG  ASP A 287      40.390  49.720  37.060  1.00  0.00           C  
ATOM   4418  OD1 ASP A 287      41.440  49.040  37.170  1.00  0.00           O  
ATOM   4419  OD2 ASP A 287      40.340  50.640  36.130  1.00  0.00           O1-
ATOM   4420  HN  ASP A 287      38.850  47.090  37.550  1.00  0.00           H  
ATOM   4421  HA  ASP A 287      40.570  48.370  39.350  1.00  0.00           H  
ATOM   4422  HB1 ASP A 287      39.200  50.530  38.690  1.00  0.00           H  
ATOM   4423  HB2 ASP A 287      38.340  49.530  37.520  1.00  0.00           H  
ATOM   4424  N   VAL A 288      37.450  48.340  40.450  1.00  0.00           N  
ATOM   4425  CA  VAL A 288      36.740  48.370  41.700  1.00  0.00           C  
ATOM   4426  C   VAL A 288      37.190  47.460  42.920  1.00  0.00           C  
ATOM   4427  O   VAL A 288      37.350  47.910  44.040  1.00  0.00           O  
ATOM   4428  CB  VAL A 288      35.300  48.040  41.310  1.00  0.00           C  
ATOM   4429  CG1 VAL A 288      34.450  47.410  42.450  1.00  0.00           C  
ATOM   4430  CG2 VAL A 288      34.600  49.250  40.750  1.00  0.00           C  
ATOM   4431  HN  VAL A 288      37.060  48.180  39.550  1.00  0.00           H  
ATOM   4432  HA  VAL A 288      36.800  49.380  42.070  1.00  0.00           H  
ATOM   4433  HB  VAL A 288      35.380  47.180  40.610  1.00  0.00           H  
ATOM   4434 1HG1 VAL A 288      34.840  46.390  42.670  1.00  0.00           H  
ATOM   4435 2HG1 VAL A 288      34.300  48.060  43.340  1.00  0.00           H  
ATOM   4436 3HG1 VAL A 288      33.430  47.270  42.030  1.00  0.00           H  
ATOM   4437 1HG2 VAL A 288      33.680  49.000  40.190  1.00  0.00           H  
ATOM   4438 2HG2 VAL A 288      34.230  49.990  41.500  1.00  0.00           H  
ATOM   4439 3HG2 VAL A 288      35.220  49.800  40.020  1.00  0.00           H  
ATOM   4440  N   LEU A 289      37.520  46.210  42.550  1.00  0.00           N  
ATOM   4441  CA  LEU A 289      38.210  45.230  43.440  1.00  0.00           C  
ATOM   4442  C   LEU A 289      39.580  45.790  43.900  1.00  0.00           C  
ATOM   4443  O   LEU A 289      39.900  45.810  45.070  1.00  0.00           O  
ATOM   4444  CB  LEU A 289      38.370  43.850  42.770  1.00  0.00           C  
ATOM   4445  CG  LEU A 289      37.050  43.150  42.400  1.00  0.00           C  
ATOM   4446  CD1 LEU A 289      37.290  41.980  41.430  1.00  0.00           C  
ATOM   4447  CD2 LEU A 289      36.470  42.540  43.680  1.00  0.00           C  
ATOM   4448  HN  LEU A 289      37.300  45.890  41.620  1.00  0.00           H  
ATOM   4449  HA  LEU A 289      37.710  45.070  44.390  1.00  0.00           H  
ATOM   4450  HB1 LEU A 289      38.980  43.220  43.450  1.00  0.00           H  
ATOM   4451  HB2 LEU A 289      39.000  44.070  41.880  1.00  0.00           H  
ATOM   4452  HG  LEU A 289      36.330  43.810  41.870  1.00  0.00           H  
ATOM   4453 1HD1 LEU A 289      36.470  41.230  41.370  1.00  0.00           H  
ATOM   4454 2HD1 LEU A 289      37.240  42.400  40.410  1.00  0.00           H  
ATOM   4455 3HD1 LEU A 289      38.240  41.400  41.570  1.00  0.00           H  
ATOM   4456 1HD2 LEU A 289      35.480  42.080  43.480  1.00  0.00           H  
ATOM   4457 2HD2 LEU A 289      37.220  41.930  44.220  1.00  0.00           H  
ATOM   4458 3HD2 LEU A 289      36.220  43.370  44.380  1.00  0.00           H  
ATOM   4459  N   ILE A 290      40.410  46.380  42.970  1.00  0.00           N  
ATOM   4460  CA  ILE A 290      41.660  46.960  43.310  1.00  0.00           C  
ATOM   4461  C   ILE A 290      41.540  48.240  44.140  1.00  0.00           C  
ATOM   4462  O   ILE A 290      42.380  48.390  45.010  1.00  0.00           O  
ATOM   4463  CB  ILE A 290      42.560  47.120  42.020  1.00  0.00           C  
ATOM   4464  CG1 ILE A 290      43.090  45.720  41.690  1.00  0.00           C  
ATOM   4465  CG2 ILE A 290      43.790  48.110  42.330  1.00  0.00           C  
ATOM   4466  CD  ILE A 290      44.070  45.730  40.550  1.00  0.00           C  
ATOM   4467  HN  ILE A 290      40.090  46.410  42.020  1.00  0.00           H  
ATOM   4468  HA  ILE A 290      42.310  46.280  43.850  1.00  0.00           H  
ATOM   4469  HB  ILE A 290      41.890  47.510  41.230  1.00  0.00           H  
ATOM   4470 1HG1 ILE A 290      42.230  45.050  41.450  1.00  0.00           H  
ATOM   4471 2HG1 ILE A 290      43.610  45.230  42.540  1.00  0.00           H  
ATOM   4472 1HG2 ILE A 290      44.530  48.180  41.500  1.00  0.00           H  
ATOM   4473 2HG2 ILE A 290      43.340  49.120  42.470  1.00  0.00           H  
ATOM   4474 3HG2 ILE A 290      44.340  47.820  43.240  1.00  0.00           H  
ATOM   4475  HD1 ILE A 290      44.970  46.340  40.780  1.00  0.00           H  
ATOM   4476  HD2 ILE A 290      44.370  44.690  40.330  1.00  0.00           H  
ATOM   4477  HD3 ILE A 290      43.630  46.150  39.620  1.00  0.00           H  
ATOM   4478  N   TRP A 291      40.560  49.140  43.870  1.00  0.00           N  
ATOM   4479  CA  TRP A 291      40.420  50.280  44.740  1.00  0.00           C  
ATOM   4480  C   TRP A 291      39.920  49.990  46.170  1.00  0.00           C  
ATOM   4481  O   TRP A 291      40.320  50.620  47.100  1.00  0.00           O  
ATOM   4482  CB  TRP A 291      39.460  51.430  44.180  1.00  0.00           C  
ATOM   4483  CG  TRP A 291      40.050  52.200  43.010  1.00  0.00           C  
ATOM   4484  CD1 TRP A 291      39.860  52.080  41.680  1.00  0.00           C  
ATOM   4485  CD2 TRP A 291      41.200  53.110  43.180  1.00  0.00           C  
ATOM   4486  CE2 TRP A 291      41.670  53.430  41.870  1.00  0.00           C  
ATOM   4487  CE3 TRP A 291      41.880  53.560  44.390  1.00  0.00           C  
ATOM   4488  NE1 TRP A 291      40.820  52.830  41.010  1.00  0.00           N  
ATOM   4489  CZ2 TRP A 291      42.840  54.200  41.650  1.00  0.00           C  
ATOM   4490  CZ3 TRP A 291      43.020  54.290  44.190  1.00  0.00           C  
ATOM   4491  CH2 TRP A 291      43.470  54.650  42.920  1.00  0.00           C  
ATOM   4492  HN  TRP A 291      39.910  49.130  43.120  1.00  0.00           H  
ATOM   4493  HA  TRP A 291      41.410  50.660  44.930  1.00  0.00           H  
ATOM   4494  HB1 TRP A 291      39.390  52.140  45.030  1.00  0.00           H  
ATOM   4495  HB2 TRP A 291      38.550  50.840  43.950  1.00  0.00           H  
ATOM   4496  HD1 TRP A 291      39.160  51.390  41.240  1.00  0.00           H  
ATOM   4497  HE1 TRP A 291      40.970  52.780  40.040  1.00  0.00           H  
ATOM   4498  HE3 TRP A 291      41.530  53.360  45.390  1.00  0.00           H  
ATOM   4499  HZ2 TRP A 291      43.080  54.270  40.600  1.00  0.00           H  
ATOM   4500  HZ3 TRP A 291      43.480  54.730  45.070  1.00  0.00           H  
ATOM   4501  HH2 TRP A 291      44.330  55.310  42.850  1.00  0.00           H  
ATOM   4502  N   PHE A 292      39.040  48.920  46.260  1.00  0.00           N  
ATOM   4503  CA  PHE A 292      38.610  48.360  47.520  1.00  0.00           C  
ATOM   4504  C   PHE A 292      39.770  47.790  48.290  1.00  0.00           C  
ATOM   4505  O   PHE A 292      40.020  48.040  49.470  1.00  0.00           O  
ATOM   4506  CB  PHE A 292      37.650  47.160  47.180  1.00  0.00           C  
ATOM   4507  CG  PHE A 292      36.760  46.740  48.330  1.00  0.00           C  
ATOM   4508  CD1 PHE A 292      36.640  45.390  48.670  1.00  0.00           C  
ATOM   4509  CD2 PHE A 292      35.950  47.650  48.980  1.00  0.00           C  
ATOM   4510  CE1 PHE A 292      35.550  45.000  49.490  1.00  0.00           C  
ATOM   4511  CE2 PHE A 292      34.960  47.230  49.900  1.00  0.00           C  
ATOM   4512  CZ  PHE A 292      34.660  45.920  50.110  1.00  0.00           C  
ATOM   4513  HN  PHE A 292      38.760  48.490  45.410  1.00  0.00           H  
ATOM   4514  HA  PHE A 292      38.120  49.120  48.100  1.00  0.00           H  
ATOM   4515  HB1 PHE A 292      38.040  46.210  46.760  1.00  0.00           H  
ATOM   4516  HB2 PHE A 292      36.910  47.540  46.440  1.00  0.00           H  
ATOM   4517  HD1 PHE A 292      37.170  44.650  48.090  1.00  0.00           H  
ATOM   4518  HD2 PHE A 292      36.030  48.690  48.710  1.00  0.00           H  
ATOM   4519  HE1 PHE A 292      35.350  43.960  49.680  1.00  0.00           H  
ATOM   4520  HE2 PHE A 292      34.400  47.980  50.430  1.00  0.00           H  
ATOM   4521  HZ  PHE A 292      33.980  45.530  50.860  1.00  0.00           H  
ATOM   4522  N   GLY A 293      40.620  47.000  47.540  1.00  0.00           N  
ATOM   4523  CA  GLY A 293      41.900  46.510  47.990  1.00  0.00           C  
ATOM   4524  C   GLY A 293      42.840  47.540  48.690  1.00  0.00           C  
ATOM   4525  O   GLY A 293      43.380  47.370  49.820  1.00  0.00           O  
ATOM   4526  HN  GLY A 293      40.330  46.770  46.610  1.00  0.00           H  
ATOM   4527  HA1 GLY A 293      41.800  45.760  48.760  1.00  0.00           H  
ATOM   4528  HA2 GLY A 293      42.520  46.230  47.150  1.00  0.00           H  
ATOM   4529  N   TYR A 294      43.020  48.700  47.980  1.00  0.00           N  
ATOM   4530  CA  TYR A 294      43.690  49.960  48.530  1.00  0.00           C  
ATOM   4531  C   TYR A 294      43.030  50.630  49.740  1.00  0.00           C  
ATOM   4532  O   TYR A 294      43.600  51.320  50.500  1.00  0.00           O  
ATOM   4533  CB  TYR A 294      43.960  51.130  47.500  1.00  0.00           C  
ATOM   4534  CG  TYR A 294      44.850  50.640  46.340  1.00  0.00           C  
ATOM   4535  CD1 TYR A 294      46.020  49.890  46.460  1.00  0.00           C  
ATOM   4536  CD2 TYR A 294      44.440  51.050  45.040  1.00  0.00           C  
ATOM   4537  CE1 TYR A 294      46.820  49.600  45.370  1.00  0.00           C  
ATOM   4538  CE2 TYR A 294      45.230  50.750  43.900  1.00  0.00           C  
ATOM   4539  CZ  TYR A 294      46.410  50.010  44.100  1.00  0.00           C  
ATOM   4540  OH  TYR A 294      47.270  49.830  42.960  1.00  0.00           O  
ATOM   4541  HN  TYR A 294      42.670  48.800  47.050  1.00  0.00           H  
ATOM   4542  HA  TYR A 294      44.630  49.650  48.960  1.00  0.00           H  
ATOM   4543  HB1 TYR A 294      44.410  51.960  48.070  1.00  0.00           H  
ATOM   4544  HB2 TYR A 294      42.960  51.400  47.080  1.00  0.00           H  
ATOM   4545  HD1 TYR A 294      46.430  49.630  47.430  1.00  0.00           H  
ATOM   4546  HD2 TYR A 294      43.580  51.670  44.900  1.00  0.00           H  
ATOM   4547  HE1 TYR A 294      47.810  49.170  45.500  1.00  0.00           H  
ATOM   4548  HE2 TYR A 294      45.130  51.190  42.910  1.00  0.00           H  
ATOM   4549  HH  TYR A 294      48.030  49.300  43.210  1.00  0.00           H  
ATOM   4550  N   LEU A 295      41.750  50.270  50.090  1.00  0.00           N  
ATOM   4551  CA  LEU A 295      41.110  50.720  51.350  1.00  0.00           C  
ATOM   4552  C   LEU A 295      41.720  49.980  52.560  1.00  0.00           C  
ATOM   4553  O   LEU A 295      41.620  50.430  53.660  1.00  0.00           O  
ATOM   4554  CB  LEU A 295      39.630  50.560  51.470  1.00  0.00           C  
ATOM   4555  CG  LEU A 295      38.760  51.260  50.450  1.00  0.00           C  
ATOM   4556  CD1 LEU A 295      37.240  51.060  50.650  1.00  0.00           C  
ATOM   4557  CD2 LEU A 295      39.090  52.780  50.380  1.00  0.00           C  
ATOM   4558  HN  LEU A 295      41.240  49.670  49.480  1.00  0.00           H  
ATOM   4559  HA  LEU A 295      41.270  51.780  51.480  1.00  0.00           H  
ATOM   4560  HB1 LEU A 295      39.450  50.970  52.490  1.00  0.00           H  
ATOM   4561  HB2 LEU A 295      39.320  49.500  51.380  1.00  0.00           H  
ATOM   4562  HG  LEU A 295      38.880  50.920  49.400  1.00  0.00           H  
ATOM   4563 1HD1 LEU A 295      36.960  49.990  50.710  1.00  0.00           H  
ATOM   4564 2HD1 LEU A 295      36.970  51.410  51.660  1.00  0.00           H  
ATOM   4565 3HD1 LEU A 295      36.710  51.530  49.800  1.00  0.00           H  
ATOM   4566 1HD2 LEU A 295      38.210  53.270  49.920  1.00  0.00           H  
ATOM   4567 2HD2 LEU A 295      39.190  53.190  51.400  1.00  0.00           H  
ATOM   4568 3HD2 LEU A 295      40.080  53.060  49.950  1.00  0.00           H  
ATOM   4569  N   ASN A 296      42.470  48.870  52.370  1.00  0.00           N  
ATOM   4570  CA  ASN A 296      43.250  48.240  53.390  1.00  0.00           C  
ATOM   4571  C   ASN A 296      44.340  49.270  53.890  1.00  0.00           C  
ATOM   4572  O   ASN A 296      44.530  49.510  55.080  1.00  0.00           O  
ATOM   4573  CB  ASN A 296      44.020  47.020  52.740  1.00  0.00           C  
ATOM   4574  CG  ASN A 296      44.480  46.120  53.890  1.00  0.00           C  
ATOM   4575  ND2 ASN A 296      45.840  46.130  54.020  1.00  0.00           N  
ATOM   4576  OD1 ASN A 296      43.760  45.450  54.660  1.00  0.00           O  
ATOM   4577  HN  ASN A 296      42.500  48.510  51.440  1.00  0.00           H  
ATOM   4578  HA  ASN A 296      42.580  48.040  54.190  1.00  0.00           H  
ATOM   4579  HB1 ASN A 296      44.840  47.370  52.080  1.00  0.00           H  
ATOM   4580  HB2 ASN A 296      43.420  46.440  52.000  1.00  0.00           H  
ATOM   4581 1HD2 ASN A 296      46.410  46.550  53.310  1.00  0.00           H  
ATOM   4582 2HD2 ASN A 296      46.260  45.680  54.810  1.00  0.00           H  
ATOM   4583  N   SER A 297      45.030  49.830  52.910  1.00  0.00           N  
ATOM   4584  CA  SER A 297      46.090  50.810  53.160  1.00  0.00           C  
ATOM   4585  C   SER A 297      45.650  52.180  53.740  1.00  0.00           C  
ATOM   4586  O   SER A 297      46.400  52.980  54.190  1.00  0.00           O  
ATOM   4587  CB  SER A 297      47.060  51.050  51.940  1.00  0.00           C  
ATOM   4588  OG  SER A 297      47.850  49.890  51.620  1.00  0.00           O  
ATOM   4589  HN  SER A 297      44.770  49.720  51.960  1.00  0.00           H  
ATOM   4590  HA  SER A 297      46.610  50.370  53.990  1.00  0.00           H  
ATOM   4591  HB1 SER A 297      47.840  51.800  52.200  1.00  0.00           H  
ATOM   4592  HB2 SER A 297      46.430  51.440  51.110  1.00  0.00           H  
ATOM   4593  HG1 SER A 297      48.590  49.930  52.210  1.00  0.00           H  
ATOM   4594  N   THR A 298      44.320  52.390  53.610  1.00  0.00           N  
ATOM   4595  CA  THR A 298      43.590  53.460  54.190  1.00  0.00           C  
ATOM   4596  C   THR A 298      43.320  53.270  55.710  1.00  0.00           C  
ATOM   4597  O   THR A 298      43.430  54.270  56.450  1.00  0.00           O  
ATOM   4598  CB  THR A 298      42.210  53.710  53.490  1.00  0.00           C  
ATOM   4599  CG2 THR A 298      41.580  55.010  53.940  1.00  0.00           C  
ATOM   4600  OG1 THR A 298      42.410  53.850  52.070  1.00  0.00           O  
ATOM   4601  HN  THR A 298      43.720  51.690  53.230  1.00  0.00           H  
ATOM   4602  HA  THR A 298      44.120  54.400  54.110  1.00  0.00           H  
ATOM   4603  HB  THR A 298      41.440  52.910  53.510  1.00  0.00           H  
ATOM   4604  HG1 THR A 298      43.270  53.480  51.910  1.00  0.00           H  
ATOM   4605 1HG2 THR A 298      40.560  55.180  53.540  1.00  0.00           H  
ATOM   4606 2HG2 THR A 298      41.520  55.040  55.050  1.00  0.00           H  
ATOM   4607 3HG2 THR A 298      42.300  55.810  53.660  1.00  0.00           H  
ATOM   4608  N   PHE A 299      43.010  52.050  56.100  1.00  0.00           N  
ATOM   4609  CA  PHE A 299      42.590  51.710  57.410  1.00  0.00           C  
ATOM   4610  C   PHE A 299      43.700  51.040  58.230  1.00  0.00           C  
ATOM   4611  O   PHE A 299      43.580  51.020  59.460  1.00  0.00           O  
ATOM   4612  CB  PHE A 299      41.360  50.800  57.420  1.00  0.00           C  
ATOM   4613  CG  PHE A 299      40.010  51.460  57.010  1.00  0.00           C  
ATOM   4614  CD1 PHE A 299      39.460  52.690  57.550  1.00  0.00           C  
ATOM   4615  CD2 PHE A 299      39.280  50.810  56.030  1.00  0.00           C  
ATOM   4616  CE1 PHE A 299      38.280  53.220  56.970  1.00  0.00           C  
ATOM   4617  CE2 PHE A 299      38.090  51.330  55.500  1.00  0.00           C  
ATOM   4618  CZ  PHE A 299      37.560  52.510  56.010  1.00  0.00           C  
ATOM   4619  HN  PHE A 299      42.850  51.390  55.370  1.00  0.00           H  
ATOM   4620  HA  PHE A 299      42.460  52.550  58.090  1.00  0.00           H  
ATOM   4621  HB1 PHE A 299      41.250  50.470  58.480  1.00  0.00           H  
ATOM   4622  HB2 PHE A 299      41.670  49.910  56.840  1.00  0.00           H  
ATOM   4623  HD1 PHE A 299      39.990  53.120  58.390  1.00  0.00           H  
ATOM   4624  HD2 PHE A 299      39.610  49.850  55.650  1.00  0.00           H  
ATOM   4625  HE1 PHE A 299      37.890  54.160  57.350  1.00  0.00           H  
ATOM   4626  HE2 PHE A 299      37.590  50.740  54.760  1.00  0.00           H  
ATOM   4627  HZ  PHE A 299      36.650  52.850  55.540  1.00  0.00           H  
ATOM   4628  N   ASN A 300      44.870  50.580  57.710  1.00  0.00           N  
ATOM   4629  CA  ASN A 300      46.060  50.350  58.480  1.00  0.00           C  
ATOM   4630  C   ASN A 300      46.510  51.360  59.500  1.00  0.00           C  
ATOM   4631  O   ASN A 300      46.700  50.920  60.690  1.00  0.00           O  
ATOM   4632  CB  ASN A 300      47.330  49.950  57.570  1.00  0.00           C  
ATOM   4633  CG  ASN A 300      47.050  48.720  56.760  1.00  0.00           C  
ATOM   4634  ND2 ASN A 300      47.790  48.510  55.680  1.00  0.00           N  
ATOM   4635  OD1 ASN A 300      46.210  47.890  57.100  1.00  0.00           O  
ATOM   4636  HN  ASN A 300      44.940  50.490  56.730  1.00  0.00           H  
ATOM   4637  HA  ASN A 300      45.840  49.430  59.010  1.00  0.00           H  
ATOM   4638  HB1 ASN A 300      48.210  49.820  58.230  1.00  0.00           H  
ATOM   4639  HB2 ASN A 300      47.650  50.780  56.900  1.00  0.00           H  
ATOM   4640 1HD2 ASN A 300      48.370  49.260  55.380  1.00  0.00           H  
ATOM   4641 2HD2 ASN A 300      48.000  47.610  55.290  1.00  0.00           H  
ATOM   4642  N   PRO A 301      46.650  52.610  59.310  1.00  0.00           N  
ATOM   4643  CA  PRO A 301      46.970  53.580  60.380  1.00  0.00           C  
ATOM   4644  C   PRO A 301      45.700  53.780  61.280  1.00  0.00           C  
ATOM   4645  O   PRO A 301      45.860  54.230  62.400  1.00  0.00           O  
ATOM   4646  CB  PRO A 301      47.380  54.800  59.590  1.00  0.00           C  
ATOM   4647  CG  PRO A 301      46.680  54.750  58.260  1.00  0.00           C  
ATOM   4648  CD  PRO A 301      46.460  53.270  58.010  1.00  0.00           C  
ATOM   4649  HA  PRO A 301      47.790  53.220  60.990  1.00  0.00           H  
ATOM   4650  HB1 PRO A 301      48.470  54.760  59.410  1.00  0.00           H  
ATOM   4651  HB2 PRO A 301      47.240  55.750  60.150  1.00  0.00           H  
ATOM   4652  HG1 PRO A 301      47.310  55.210  57.470  1.00  0.00           H  
ATOM   4653  HG2 PRO A 301      45.660  55.180  58.250  1.00  0.00           H  
ATOM   4654  HD1 PRO A 301      47.210  52.930  57.260  1.00  0.00           H  
ATOM   4655  HD2 PRO A 301      45.430  53.170  57.610  1.00  0.00           H  
ATOM   4656  N   MET A 302      44.410  53.660  60.800  1.00  0.00           N  
ATOM   4657  CA  MET A 302      43.230  53.790  61.560  1.00  0.00           C  
ATOM   4658  C   MET A 302      43.180  52.740  62.610  1.00  0.00           C  
ATOM   4659  O   MET A 302      42.940  53.020  63.770  1.00  0.00           O  
ATOM   4660  CB  MET A 302      41.970  53.820  60.720  1.00  0.00           C  
ATOM   4661  CG  MET A 302      41.910  54.890  59.600  1.00  0.00           C  
ATOM   4662  SD  MET A 302      42.170  56.590  60.270  1.00  0.00           S  
ATOM   4663  CE  MET A 302      42.590  57.250  58.630  1.00  0.00           C  
ATOM   4664  HN  MET A 302      44.270  53.510  59.830  1.00  0.00           H  
ATOM   4665  HA  MET A 302      43.390  54.760  62.010  1.00  0.00           H  
ATOM   4666  HB1 MET A 302      41.090  54.020  61.360  1.00  0.00           H  
ATOM   4667  HB2 MET A 302      41.800  52.790  60.370  1.00  0.00           H  
ATOM   4668  HG1 MET A 302      41.030  54.940  58.930  1.00  0.00           H  
ATOM   4669  HG2 MET A 302      42.730  54.730  58.860  1.00  0.00           H  
ATOM   4670  HE1 MET A 302      41.860  56.960  57.860  1.00  0.00           H  
ATOM   4671  HE2 MET A 302      42.670  58.360  58.700  1.00  0.00           H  
ATOM   4672  HE3 MET A 302      43.590  56.910  58.260  1.00  0.00           H  
ATOM   4673  N   VAL A 303      43.370  51.460  62.170  1.00  0.00           N  
ATOM   4674  CA  VAL A 303      43.390  50.310  63.050  1.00  0.00           C  
ATOM   4675  C   VAL A 303      44.660  50.240  63.970  1.00  0.00           C  
ATOM   4676  O   VAL A 303      44.430  50.020  65.170  1.00  0.00           O  
ATOM   4677  CB  VAL A 303      43.390  49.080  62.170  1.00  0.00           C  
ATOM   4678  CG1 VAL A 303      43.840  47.740  62.850  1.00  0.00           C  
ATOM   4679  CG2 VAL A 303      42.000  48.960  61.470  1.00  0.00           C  
ATOM   4680  HN  VAL A 303      43.530  51.360  61.190  1.00  0.00           H  
ATOM   4681  HA  VAL A 303      42.520  50.310  63.680  1.00  0.00           H  
ATOM   4682  HB  VAL A 303      44.170  49.250  61.400  1.00  0.00           H  
ATOM   4683 1HG1 VAL A 303      43.140  47.500  63.700  1.00  0.00           H  
ATOM   4684 2HG1 VAL A 303      43.750  46.840  62.210  1.00  0.00           H  
ATOM   4685 3HG1 VAL A 303      44.850  47.860  63.280  1.00  0.00           H  
ATOM   4686 1HG2 VAL A 303      41.060  49.050  62.090  1.00  0.00           H  
ATOM   4687 2HG2 VAL A 303      41.910  49.740  60.690  1.00  0.00           H  
ATOM   4688 3HG2 VAL A 303      41.960  48.060  60.830  1.00  0.00           H  
ATOM   4689  N   TYR A 304      45.930  50.450  63.500  1.00  0.00           N  
ATOM   4690  CA  TYR A 304      47.140  50.320  64.310  1.00  0.00           C  
ATOM   4691  C   TYR A 304      47.740  51.550  64.920  1.00  0.00           C  
ATOM   4692  O   TYR A 304      48.710  51.410  65.720  1.00  0.00           O  
ATOM   4693  CB  TYR A 304      48.260  49.610  63.450  1.00  0.00           C  
ATOM   4694  CG  TYR A 304      47.820  48.260  62.940  1.00  0.00           C  
ATOM   4695  CD1 TYR A 304      47.440  48.060  61.570  1.00  0.00           C  
ATOM   4696  CD2 TYR A 304      47.780  47.240  63.840  1.00  0.00           C  
ATOM   4697  CE1 TYR A 304      47.040  46.770  61.130  1.00  0.00           C  
ATOM   4698  CE2 TYR A 304      47.410  45.930  63.400  1.00  0.00           C  
ATOM   4699  CZ  TYR A 304      46.990  45.750  62.090  1.00  0.00           C  
ATOM   4700  OH  TYR A 304      46.370  44.550  61.780  1.00  0.00           O  
ATOM   4701  HN  TYR A 304      46.030  50.700  62.530  1.00  0.00           H  
ATOM   4702  HA  TYR A 304      47.010  49.630  65.130  1.00  0.00           H  
ATOM   4703  HB1 TYR A 304      49.190  49.530  64.050  1.00  0.00           H  
ATOM   4704  HB2 TYR A 304      48.300  50.270  62.560  1.00  0.00           H  
ATOM   4705  HD1 TYR A 304      47.510  48.890  60.870  1.00  0.00           H  
ATOM   4706  HD2 TYR A 304      47.970  47.310  64.900  1.00  0.00           H  
ATOM   4707  HE1 TYR A 304      46.750  46.660  60.090  1.00  0.00           H  
ATOM   4708  HE2 TYR A 304      47.390  45.130  64.110  1.00  0.00           H  
ATOM   4709  HH  TYR A 304      45.790  44.700  61.040  1.00  0.00           H  
ATOM   4710  N   ALA A 305      47.220  52.740  64.720  1.00  0.00           N  
ATOM   4711  CA  ALA A 305      47.710  54.090  65.180  1.00  0.00           C  
ATOM   4712  C   ALA A 305      46.520  54.900  65.800  1.00  0.00           C  
ATOM   4713  O   ALA A 305      46.440  55.030  67.020  1.00  0.00           O  
ATOM   4714  CB  ALA A 305      48.340  55.040  64.140  1.00  0.00           C  
ATOM   4715  HN  ALA A 305      46.490  52.760  64.040  1.00  0.00           H  
ATOM   4716  HA  ALA A 305      48.360  53.860  66.010  1.00  0.00           H  
ATOM   4717  HB1 ALA A 305      47.620  55.510  63.450  1.00  0.00           H  
ATOM   4718  HB2 ALA A 305      48.700  55.940  64.680  1.00  0.00           H  
ATOM   4719  HB3 ALA A 305      49.200  54.570  63.600  1.00  0.00           H  
ATOM   4720  N   PHE A 306      45.530  55.310  64.950  1.00  0.00           N  
ATOM   4721  CA  PHE A 306      44.530  56.300  65.360  1.00  0.00           C  
ATOM   4722  C   PHE A 306      43.460  55.770  66.290  1.00  0.00           C  
ATOM   4723  O   PHE A 306      42.840  56.610  66.850  1.00  0.00           O  
ATOM   4724  CB  PHE A 306      43.950  57.010  64.100  1.00  0.00           C  
ATOM   4725  CG  PHE A 306      44.980  58.140  63.690  1.00  0.00           C  
ATOM   4726  CD1 PHE A 306      45.630  58.120  62.430  1.00  0.00           C  
ATOM   4727  CD2 PHE A 306      45.160  59.220  64.570  1.00  0.00           C  
ATOM   4728  CE1 PHE A 306      46.490  59.180  62.070  1.00  0.00           C  
ATOM   4729  CE2 PHE A 306      45.960  60.260  64.200  1.00  0.00           C  
ATOM   4730  CZ  PHE A 306      46.620  60.210  63.000  1.00  0.00           C  
ATOM   4731  HN  PHE A 306      45.640  55.150  63.980  1.00  0.00           H  
ATOM   4732  HA  PHE A 306      45.080  56.960  66.020  1.00  0.00           H  
ATOM   4733  HB1 PHE A 306      42.960  57.460  64.350  1.00  0.00           H  
ATOM   4734  HB2 PHE A 306      43.780  56.370  63.210  1.00  0.00           H  
ATOM   4735  HD1 PHE A 306      45.410  57.380  61.680  1.00  0.00           H  
ATOM   4736  HD2 PHE A 306      44.790  59.080  65.580  1.00  0.00           H  
ATOM   4737  HE1 PHE A 306      47.040  59.360  61.170  1.00  0.00           H  
ATOM   4738  HE2 PHE A 306      46.250  61.070  64.850  1.00  0.00           H  
ATOM   4739  HZ  PHE A 306      47.330  60.950  62.670  1.00  0.00           H  
ATOM   4740  N   PHE A 307      43.460  54.440  66.540  1.00  0.00           N  
ATOM   4741  CA  PHE A 307      42.530  53.760  67.410  1.00  0.00           C  
ATOM   4742  C   PHE A 307      42.910  54.020  68.880  1.00  0.00           C  
ATOM   4743  O   PHE A 307      42.100  54.160  69.810  1.00  0.00           O  
ATOM   4744  CB  PHE A 307      42.520  52.290  66.940  1.00  0.00           C  
ATOM   4745  CG  PHE A 307      41.590  51.440  67.830  1.00  0.00           C  
ATOM   4746  CD1 PHE A 307      41.980  50.200  68.220  1.00  0.00           C  
ATOM   4747  CD2 PHE A 307      40.310  51.910  68.140  1.00  0.00           C  
ATOM   4748  CE1 PHE A 307      41.130  49.290  68.950  1.00  0.00           C  
ATOM   4749  CE2 PHE A 307      39.490  51.040  68.820  1.00  0.00           C  
ATOM   4750  CZ  PHE A 307      39.900  49.800  69.310  1.00  0.00           C  
ATOM   4751  HN  PHE A 307      44.010  53.820  65.980  1.00  0.00           H  
ATOM   4752  HA  PHE A 307      41.580  54.240  67.180  1.00  0.00           H  
ATOM   4753  HB1 PHE A 307      43.540  51.830  66.970  1.00  0.00           H  
ATOM   4754  HB2 PHE A 307      42.100  52.200  65.920  1.00  0.00           H  
ATOM   4755  HD1 PHE A 307      42.990  50.030  67.890  1.00  0.00           H  
ATOM   4756  HD2 PHE A 307      39.980  52.870  67.770  1.00  0.00           H  
ATOM   4757  HE1 PHE A 307      41.510  48.400  69.410  1.00  0.00           H  
ATOM   4758  HE2 PHE A 307      38.510  51.400  69.080  1.00  0.00           H  
ATOM   4759  HZ  PHE A 307      39.320  49.120  69.920  1.00  0.00           H  
ATOM   4760  N   TYR A 308      44.200  54.440  69.050  1.00  0.00           N  
ATOM   4761  CA  TYR A 308      44.870  54.720  70.310  1.00  0.00           C  
ATOM   4762  C   TYR A 308      44.930  56.210  70.560  1.00  0.00           C  
ATOM   4763  O   TYR A 308      44.860  56.960  69.570  1.00  0.00           O  
ATOM   4764  CB  TYR A 308      46.290  54.040  70.250  1.00  0.00           C  
ATOM   4765  CG  TYR A 308      46.150  52.530  69.970  1.00  0.00           C  
ATOM   4766  CD1 TYR A 308      45.340  51.740  70.700  1.00  0.00           C  
ATOM   4767  CD2 TYR A 308      46.950  51.940  68.910  1.00  0.00           C  
ATOM   4768  CE1 TYR A 308      45.480  50.320  70.660  1.00  0.00           C  
ATOM   4769  CE2 TYR A 308      46.780  50.530  68.620  1.00  0.00           C  
ATOM   4770  CZ  TYR A 308      46.150  49.770  69.560  1.00  0.00           C  
ATOM   4771  OH  TYR A 308      46.210  48.400  69.440  1.00  0.00           O  
ATOM   4772  HN  TYR A 308      44.880  54.580  68.350  1.00  0.00           H  
ATOM   4773  HA  TYR A 308      44.320  54.230  71.100  1.00  0.00           H  
ATOM   4774  HB1 TYR A 308      46.840  54.080  71.210  1.00  0.00           H  
ATOM   4775  HB2 TYR A 308      46.810  54.610  69.460  1.00  0.00           H  
ATOM   4776  HD1 TYR A 308      44.750  52.240  71.440  1.00  0.00           H  
ATOM   4777  HD2 TYR A 308      47.550  52.590  68.310  1.00  0.00           H  
ATOM   4778  HE1 TYR A 308      44.840  49.690  71.250  1.00  0.00           H  
ATOM   4779  HE2 TYR A 308      47.330  50.110  67.790  1.00  0.00           H  
ATOM   4780  HH  TYR A 308      46.090  48.030  70.320  1.00  0.00           H  
ATOM   4781  N   PRO A 309      44.940  56.700  71.800  1.00  0.00           N  
ATOM   4782  CA  PRO A 309      44.590  58.140  72.020  1.00  0.00           C  
ATOM   4783  C   PRO A 309      45.730  59.160  71.690  1.00  0.00           C  
ATOM   4784  O   PRO A 309      45.430  60.270  71.300  1.00  0.00           O  
ATOM   4785  CB  PRO A 309      44.230  58.270  73.460  1.00  0.00           C  
ATOM   4786  CG  PRO A 309      43.600  56.870  73.820  1.00  0.00           C  
ATOM   4787  CD  PRO A 309      44.570  55.930  73.020  1.00  0.00           C  
ATOM   4788  HA  PRO A 309      43.770  58.360  71.340  1.00  0.00           H  
ATOM   4789  HB1 PRO A 309      43.550  59.090  73.740  1.00  0.00           H  
ATOM   4790  HB2 PRO A 309      45.120  58.430  74.110  1.00  0.00           H  
ATOM   4791  HG1 PRO A 309      42.560  56.710  73.470  1.00  0.00           H  
ATOM   4792  HG2 PRO A 309      43.620  56.710  74.920  1.00  0.00           H  
ATOM   4793  HD1 PRO A 309      44.050  54.960  72.910  1.00  0.00           H  
ATOM   4794  HD2 PRO A 309      45.430  55.740  73.710  1.00  0.00           H  
ATOM   4795  N   TRP A 310      46.970  58.850  71.830  1.00  0.00           N  
ATOM   4796  CA  TRP A 310      48.110  59.760  71.660  1.00  0.00           C  
ATOM   4797  C   TRP A 310      48.250  60.350  70.300  1.00  0.00           C  
ATOM   4798  O   TRP A 310      48.520  61.550  70.110  1.00  0.00           O  
ATOM   4799  CB  TRP A 310      49.470  59.150  71.920  1.00  0.00           C  
ATOM   4800  CG  TRP A 310      50.760  59.990  72.010  1.00  0.00           C  
ATOM   4801  CD1 TRP A 310      50.870  61.340  71.860  1.00  0.00           C  
ATOM   4802  CD2 TRP A 310      52.070  59.520  72.420  1.00  0.00           C  
ATOM   4803  CE2 TRP A 310      52.880  60.650  72.370  1.00  0.00           C  
ATOM   4804  CE3 TRP A 310      52.630  58.300  72.860  1.00  0.00           C  
ATOM   4805  NE1 TRP A 310      52.150  61.720  72.000  1.00  0.00           N  
ATOM   4806  CZ2 TRP A 310      54.190  60.600  72.810  1.00  0.00           C  
ATOM   4807  CZ3 TRP A 310      53.920  58.280  73.350  1.00  0.00           C  
ATOM   4808  CH2 TRP A 310      54.730  59.380  73.220  1.00  0.00           C  
ATOM   4809  HN  TRP A 310      47.170  57.870  71.830  1.00  0.00           H  
ATOM   4810  HA  TRP A 310      48.130  60.540  72.410  1.00  0.00           H  
ATOM   4811  HB1 TRP A 310      49.680  58.310  71.230  1.00  0.00           H  
ATOM   4812  HB2 TRP A 310      49.310  58.760  72.950  1.00  0.00           H  
ATOM   4813  HD1 TRP A 310      50.020  61.990  71.820  1.00  0.00           H  
ATOM   4814  HE1 TRP A 310      52.490  62.620  71.830  1.00  0.00           H  
ATOM   4815  HE3 TRP A 310      52.030  57.400  72.870  1.00  0.00           H  
ATOM   4816  HZ2 TRP A 310      54.720  61.540  72.790  1.00  0.00           H  
ATOM   4817  HZ3 TRP A 310      54.340  57.320  73.620  1.00  0.00           H  
ATOM   4818  HH2 TRP A 310      55.730  59.340  73.620  1.00  0.00           H  
ATOM   4819  N   PHE A 311      48.140  59.570  69.240  1.00  0.00           N  
ATOM   4820  CA  PHE A 311      48.030  59.990  67.870  1.00  0.00           C  
ATOM   4821  C   PHE A 311      46.840  61.000  67.540  1.00  0.00           C  
ATOM   4822  O   PHE A 311      47.110  62.090  67.080  1.00  0.00           O  
ATOM   4823  CB  PHE A 311      47.890  58.730  66.900  1.00  0.00           C  
ATOM   4824  CG  PHE A 311      49.190  57.960  66.940  1.00  0.00           C  
ATOM   4825  CD1 PHE A 311      49.320  56.770  67.670  1.00  0.00           C  
ATOM   4826  CD2 PHE A 311      50.300  58.440  66.200  1.00  0.00           C  
ATOM   4827  CE1 PHE A 311      50.540  56.070  67.760  1.00  0.00           C  
ATOM   4828  CE2 PHE A 311      51.500  57.720  66.330  1.00  0.00           C  
ATOM   4829  CZ  PHE A 311      51.670  56.520  67.020  1.00  0.00           C  
ATOM   4830  HN  PHE A 311      48.110  58.600  69.440  1.00  0.00           H  
ATOM   4831  HA  PHE A 311      48.890  60.570  67.580  1.00  0.00           H  
ATOM   4832  HB1 PHE A 311      47.670  59.010  65.850  1.00  0.00           H  
ATOM   4833  HB2 PHE A 311      47.040  58.080  67.180  1.00  0.00           H  
ATOM   4834  HD1 PHE A 311      48.430  56.550  68.260  1.00  0.00           H  
ATOM   4835  HD2 PHE A 311      50.210  59.400  65.700  1.00  0.00           H  
ATOM   4836  HE1 PHE A 311      50.660  55.090  68.220  1.00  0.00           H  
ATOM   4837  HE2 PHE A 311      52.330  58.190  65.810  1.00  0.00           H  
ATOM   4838  HZ  PHE A 311      52.610  55.990  67.020  1.00  0.00           H  
ATOM   4839  N   ARG A 312      45.540  60.650  67.840  1.00  0.00           N  
ATOM   4840  CA  ARG A 312      44.390  61.620  67.730  1.00  0.00           C  
ATOM   4841  C   ARG A 312      44.730  63.020  68.470  1.00  0.00           C  
ATOM   4842  O   ARG A 312      44.660  64.110  67.930  1.00  0.00           O  
ATOM   4843  CB  ARG A 312      43.130  60.980  68.380  1.00  0.00           C  
ATOM   4844  CG  ARG A 312      42.530  59.840  67.480  1.00  0.00           C  
ATOM   4845  CD  ARG A 312      41.220  59.290  67.980  1.00  0.00           C  
ATOM   4846  NE  ARG A 312      41.300  59.160  69.500  1.00  0.00           N  
ATOM   4847  CZ  ARG A 312      41.320  58.060  70.200  1.00  0.00           C  
ATOM   4848  NH1 ARG A 312      41.500  56.890  69.610  1.00  0.00           N1+
ATOM   4849  NH2 ARG A 312      40.990  58.060  71.420  1.00  0.00           N  
ATOM   4850  HN  ARG A 312      45.380  59.760  68.260  1.00  0.00           H  
ATOM   4851  HA  ARG A 312      44.050  61.840  66.730  1.00  0.00           H  
ATOM   4852  HB1 ARG A 312      42.360  61.740  68.610  1.00  0.00           H  
ATOM   4853  HB2 ARG A 312      43.470  60.390  69.250  1.00  0.00           H  
ATOM   4854  HG1 ARG A 312      43.380  59.130  67.560  1.00  0.00           H  
ATOM   4855  HG2 ARG A 312      42.390  60.120  66.400  1.00  0.00           H  
ATOM   4856  HD1 ARG A 312      41.050  58.340  67.420  1.00  0.00           H  
ATOM   4857  HD2 ARG A 312      40.390  59.970  67.730  1.00  0.00           H  
ATOM   4858  HE  ARG A 312      41.120  60.000  70.020  1.00  0.00           H  
ATOM   4859 1HH1 ARG A 312      42.020  56.780  68.760  1.00  0.00           H  
ATOM   4860 2HH1 ARG A 312      41.530  56.060  70.160  1.00  0.00           H  
ATOM   4861 1HH2 ARG A 312      40.450  58.850  71.680  1.00  0.00           H  
ATOM   4862 2HH2 ARG A 312      40.610  57.160  71.660  1.00  0.00           H  
ATOM   4863  N   LYS A 313      45.110  62.880  69.750  1.00  0.00           N  
ATOM   4864  CA  LYS A 313      45.620  63.960  70.560  1.00  0.00           C  
ATOM   4865  C   LYS A 313      46.790  64.790  69.970  1.00  0.00           C  
ATOM   4866  O   LYS A 313      46.660  66.020  69.810  1.00  0.00           O  
ATOM   4867  CB  LYS A 313      45.950  63.490  71.980  1.00  0.00           C  
ATOM   4868  CG  LYS A 313      44.680  63.080  72.880  1.00  0.00           C  
ATOM   4869  CD  LYS A 313      45.170  62.400  74.200  1.00  0.00           C  
ATOM   4870  CE  LYS A 313      45.430  63.420  75.300  1.00  0.00           C  
ATOM   4871  NZ  LYS A 313      45.760  62.700  76.540  1.00  0.00           N1+
ATOM   4872  HN  LYS A 313      45.200  61.970  70.150  1.00  0.00           H  
ATOM   4873  HA  LYS A 313      44.690  64.510  70.660  1.00  0.00           H  
ATOM   4874  HB1 LYS A 313      46.490  64.320  72.500  1.00  0.00           H  
ATOM   4875  HB2 LYS A 313      46.700  62.670  71.990  1.00  0.00           H  
ATOM   4876  HG1 LYS A 313      44.160  62.280  72.320  1.00  0.00           H  
ATOM   4877  HG2 LYS A 313      44.100  63.960  73.190  1.00  0.00           H  
ATOM   4878  HD1 LYS A 313      44.580  61.480  74.450  1.00  0.00           H  
ATOM   4879  HD2 LYS A 313      46.150  61.930  73.970  1.00  0.00           H  
ATOM   4880  HE1 LYS A 313      44.510  63.990  75.520  1.00  0.00           H  
ATOM   4881  HE2 LYS A 313      46.230  64.170  75.110  1.00  0.00           H  
ATOM   4882  HZ1 LYS A 313      44.810  62.320  76.710  1.00  0.00           H  
ATOM   4883  HZ2 LYS A 313      46.590  62.090  76.390  1.00  0.00           H  
ATOM   4884  HZ3 LYS A 313      45.910  63.420  77.280  1.00  0.00           H  
ATOM   4885  N   ALA A 314      47.910  64.210  69.530  1.00  0.00           N  
ATOM   4886  CA  ALA A 314      49.010  65.000  68.830  1.00  0.00           C  
ATOM   4887  C   ALA A 314      48.630  65.710  67.560  1.00  0.00           C  
ATOM   4888  O   ALA A 314      49.080  66.830  67.360  1.00  0.00           O  
ATOM   4889  CB  ALA A 314      50.230  64.130  68.480  1.00  0.00           C  
ATOM   4890  HN  ALA A 314      48.180  63.270  69.760  1.00  0.00           H  
ATOM   4891  HA  ALA A 314      49.390  65.760  69.510  1.00  0.00           H  
ATOM   4892  HB1 ALA A 314      50.450  63.550  69.400  1.00  0.00           H  
ATOM   4893  HB2 ALA A 314      50.040  63.360  67.720  1.00  0.00           H  
ATOM   4894  HB3 ALA A 314      51.100  64.760  68.190  1.00  0.00           H  
ATOM   4895  N   LEU A 315      47.780  65.050  66.740  1.00  0.00           N  
ATOM   4896  CA  LEU A 315      47.250  65.600  65.480  1.00  0.00           C  
ATOM   4897  C   LEU A 315      46.280  66.770  65.710  1.00  0.00           C  
ATOM   4898  O   LEU A 315      46.510  67.820  65.040  1.00  0.00           O  
ATOM   4899  CB  LEU A 315      46.340  64.550  64.720  1.00  0.00           C  
ATOM   4900  CG  LEU A 315      45.880  64.990  63.340  1.00  0.00           C  
ATOM   4901  CD1 LEU A 315      47.070  65.430  62.370  1.00  0.00           C  
ATOM   4902  CD2 LEU A 315      45.250  63.820  62.610  1.00  0.00           C  
ATOM   4903  HN  LEU A 315      47.580  64.100  66.960  1.00  0.00           H  
ATOM   4904  HA  LEU A 315      48.070  66.070  64.980  1.00  0.00           H  
ATOM   4905  HB1 LEU A 315      45.610  64.170  65.460  1.00  0.00           H  
ATOM   4906  HB2 LEU A 315      47.040  63.700  64.600  1.00  0.00           H  
ATOM   4907  HG  LEU A 315      45.110  65.800  63.350  1.00  0.00           H  
ATOM   4908 1HD1 LEU A 315      47.510  66.430  62.580  1.00  0.00           H  
ATOM   4909 2HD1 LEU A 315      47.880  64.670  62.460  1.00  0.00           H  
ATOM   4910 3HD1 LEU A 315      46.700  65.430  61.330  1.00  0.00           H  
ATOM   4911 1HD2 LEU A 315      44.380  63.380  63.130  1.00  0.00           H  
ATOM   4912 2HD2 LEU A 315      44.950  64.190  61.610  1.00  0.00           H  
ATOM   4913 3HD2 LEU A 315      46.010  63.020  62.500  1.00  0.00           H  
ATOM   4914  N   LYS A 316      45.440  66.680  66.690  1.00  0.00           N  
ATOM   4915  CA  LYS A 316      44.690  67.780  67.170  1.00  0.00           C  
ATOM   4916  C   LYS A 316      45.450  69.060  67.590  1.00  0.00           C  
ATOM   4917  O   LYS A 316      45.160  70.160  67.070  1.00  0.00           O  
ATOM   4918  CB  LYS A 316      43.900  67.260  68.340  1.00  0.00           C  
ATOM   4919  CG  LYS A 316      42.590  66.500  68.050  1.00  0.00           C  
ATOM   4920  CD  LYS A 316      41.750  66.510  69.300  1.00  0.00           C  
ATOM   4921  CE  LYS A 316      40.200  66.210  69.130  1.00  0.00           C  
ATOM   4922  NZ  LYS A 316      39.560  66.110  70.460  1.00  0.00           N1+
ATOM   4923  HN  LYS A 316      45.360  65.790  67.120  1.00  0.00           H  
ATOM   4924  HA  LYS A 316      43.980  68.000  66.370  1.00  0.00           H  
ATOM   4925  HB1 LYS A 316      43.590  68.150  68.950  1.00  0.00           H  
ATOM   4926  HB2 LYS A 316      44.450  66.610  69.040  1.00  0.00           H  
ATOM   4927  HG1 LYS A 316      42.810  65.500  67.610  1.00  0.00           H  
ATOM   4928  HG2 LYS A 316      42.110  67.020  67.180  1.00  0.00           H  
ATOM   4929  HD1 LYS A 316      42.100  65.830  70.100  1.00  0.00           H  
ATOM   4930  HD2 LYS A 316      41.880  67.560  69.660  1.00  0.00           H  
ATOM   4931  HE1 LYS A 316      40.110  65.160  68.750  1.00  0.00           H  
ATOM   4932  HE2 LYS A 316      39.560  66.880  68.520  1.00  0.00           H  
ATOM   4933  HZ1 LYS A 316      40.050  65.390  71.030  1.00  0.00           H  
ATOM   4934  HZ2 LYS A 316      39.710  66.960  71.030  1.00  0.00           H  
ATOM   4935  HZ3 LYS A 316      38.550  65.880  70.370  1.00  0.00           H  
ATOM   4936  N   MET A 317      46.580  68.870  68.260  1.00  0.00           N  
ATOM   4937  CA  MET A 317      47.480  70.010  68.450  1.00  0.00           C
[truncated: 12,081 more chars]
