# Supplementary material for: Molecular Mechanisms of Methamphetamine-Induced Addiction via TAAR1 Activation
Source: J Med Chem. 2024 Oct 2;67(20):18593–605. doi: 10.1021/acs.jmedchem.4c01961 (PMC11513891; doi:10.1021/acs.jmedchem.4c01961)
Supplement: Supplementary file 2 — jm4c01961_si_003.zip [file jm4c01961_si_003.zip › models/PDB of docking and MD/after-MD-S-METH-120ns.pdb]

CRYST1   94.367   94.367  109.526  90.00  90.00  90.00 P 1           1
ATOM      1  N   LYS A  15      37.480  56.460  22.520  1.00  0.00           N  
ATOM      2  CA  LYS A  15      36.180  56.730  23.030  1.00  0.00           C  
ATOM      3  C   LYS A  15      35.890  56.050  24.350  1.00  0.00           C  
ATOM      4  O   LYS A  15      36.340  54.940  24.570  1.00  0.00           O  
ATOM      5  CB  LYS A  15      35.050  56.750  21.950  1.00  0.00           C  
ATOM      6  CG  LYS A  15      34.960  55.570  20.960  1.00  0.00           C  
ATOM      7  CD  LYS A  15      34.880  54.210  21.730  1.00  0.00           C  
ATOM      8  CE  LYS A  15      34.730  53.000  20.790  1.00  0.00           C  
ATOM      9  NZ  LYS A  15      34.290  51.780  21.490  1.00  0.00           N1+
ATOM     10  HA  LYS A  15      36.170  57.730  23.440  1.00  0.00           H  
ATOM     11  HB1 LYS A  15      35.200  57.620  21.270  1.00  0.00           H  
ATOM     12  HB2 LYS A  15      34.090  56.900  22.480  1.00  0.00           H  
ATOM     13  HG1 LYS A  15      35.780  55.600  20.210  1.00  0.00           H  
ATOM     14  HG2 LYS A  15      34.000  55.630  20.390  1.00  0.00           H  
ATOM     15  HD1 LYS A  15      35.880  54.100  22.220  1.00  0.00           H  
ATOM     16  HD2 LYS A  15      34.050  54.250  22.470  1.00  0.00           H  
ATOM     17  HE1 LYS A  15      35.720  52.820  20.320  1.00  0.00           H  
ATOM     18  HE2 LYS A  15      34.080  53.230  19.920  1.00  0.00           H  
ATOM     19  HZ1 LYS A  15      35.100  51.450  22.060  1.00  0.00           H  
ATOM     20  HZ2 LYS A  15      33.520  52.000  22.150  1.00  0.00           H  
ATOM     21  HZ3 LYS A  15      33.890  51.080  20.820  1.00  0.00           H  
ATOM     22  H1  LYS A  15      37.600  57.030  21.660  1.00  0.00           H  
ATOM     23  H2  LYS A  15      38.200  56.830  23.170  1.00  0.00           H  
ATOM     24  H3  LYS A  15      37.710  55.490  22.240  1.00  0.00           H  
ATOM     25  N   ASN A  16      35.140  56.730  25.270  1.00  0.00           N  
ATOM     26  CA  ASN A  16      34.770  56.180  26.560  1.00  0.00           C  
ATOM     27  C   ASN A  16      33.330  55.940  26.800  1.00  0.00           C  
ATOM     28  O   ASN A  16      32.470  56.710  26.400  1.00  0.00           O  
ATOM     29  CB  ASN A  16      35.560  56.860  27.810  1.00  0.00           C  
ATOM     30  CG  ASN A  16      35.270  56.170  29.110  1.00  0.00           C  
ATOM     31  ND2 ASN A  16      36.270  55.450  29.710  1.00  0.00           N  
ATOM     32  OD1 ASN A  16      34.130  56.260  29.660  1.00  0.00           O  
ATOM     33  HN  ASN A  16      35.000  57.720  25.160  1.00  0.00           H  
ATOM     34  HA  ASN A  16      35.220  55.200  26.580  1.00  0.00           H  
ATOM     35  HB1 ASN A  16      35.180  57.900  27.870  1.00  0.00           H  
ATOM     36  HB2 ASN A  16      36.670  56.920  27.670  1.00  0.00           H  
ATOM     37 1HD2 ASN A  16      36.290  55.290  30.690  1.00  0.00           H  
ATOM     38 2HD2 ASN A  16      37.160  55.600  29.260  1.00  0.00           H  
ATOM     39  N   ASN A  17      32.940  54.810  27.470  1.00  0.00           N  
ATOM     40  CA  ASN A  17      31.580  54.400  27.700  1.00  0.00           C  
ATOM     41  C   ASN A  17      30.770  55.430  28.420  1.00  0.00           C  
ATOM     42  O   ASN A  17      29.650  55.740  28.050  1.00  0.00           O  
ATOM     43  CB  ASN A  17      31.330  52.940  28.270  1.00  0.00           C  
ATOM     44  CG  ASN A  17      32.120  51.830  27.470  1.00  0.00           C  
ATOM     45  ND2 ASN A  17      32.460  50.790  28.220  1.00  0.00           N  
ATOM     46  OD1 ASN A  17      32.410  51.910  26.270  1.00  0.00           O  
ATOM     47  HN  ASN A  17      33.660  54.190  27.790  1.00  0.00           H  
ATOM     48  HA  ASN A  17      31.180  54.460  26.700  1.00  0.00           H  
ATOM     49  HB1 ASN A  17      30.280  52.630  28.080  1.00  0.00           H  
ATOM     50  HB2 ASN A  17      31.650  52.820  29.320  1.00  0.00           H  
ATOM     51 1HD2 ASN A  17      32.920  50.000  27.820  1.00  0.00           H  
ATOM     52 2HD2 ASN A  17      32.640  50.960  29.190  1.00  0.00           H  
ATOM     53  N   TRP A  18      31.310  56.020  29.480  1.00  0.00           N  
ATOM     54  CA  TRP A  18      30.640  56.970  30.360  1.00  0.00           C  
ATOM     55  C   TRP A  18      30.430  58.350  29.720  1.00  0.00           C  
ATOM     56  O   TRP A  18      31.210  58.900  28.940  1.00  0.00           O  
ATOM     57  CB  TRP A  18      31.380  57.120  31.770  1.00  0.00           C  
ATOM     58  CG  TRP A  18      31.420  55.860  32.550  1.00  0.00           C  
ATOM     59  CD1 TRP A  18      30.270  55.380  33.180  1.00  0.00           C  
ATOM     60  CD2 TRP A  18      32.540  55.270  33.260  1.00  0.00           C  
ATOM     61  CE2 TRP A  18      31.960  54.280  34.080  1.00  0.00           C  
ATOM     62  CE3 TRP A  18      33.910  55.550  33.370  1.00  0.00           C  
ATOM     63  NE1 TRP A  18      30.620  54.440  34.060  1.00  0.00           N  
ATOM     64  CZ2 TRP A  18      32.770  53.320  34.700  1.00  0.00           C  
ATOM     65  CZ3 TRP A  18      34.720  54.680  34.100  1.00  0.00           C  
ATOM     66  CH2 TRP A  18      34.150  53.620  34.750  1.00  0.00           C  
ATOM     67  HN  TRP A  18      32.220  55.770  29.820  1.00  0.00           H  
ATOM     68  HA  TRP A  18      29.620  56.620  30.470  1.00  0.00           H  
ATOM     69  HB1 TRP A  18      31.070  57.960  32.420  1.00  0.00           H  
ATOM     70  HB2 TRP A  18      32.430  57.380  31.530  1.00  0.00           H  
ATOM     71  HD1 TRP A  18      29.300  55.830  33.180  1.00  0.00           H  
ATOM     72  HE1 TRP A  18      30.010  53.870  34.560  1.00  0.00           H  
ATOM     73  HE3 TRP A  18      34.260  56.320  32.710  1.00  0.00           H  
ATOM     74  HZ2 TRP A  18      32.310  52.510  35.240  1.00  0.00           H  
ATOM     75  HZ3 TRP A  18      35.790  54.780  34.250  1.00  0.00           H  
ATOM     76  HH2 TRP A  18      34.730  53.130  35.520  1.00  0.00           H  
ATOM     77  N   SER A  19      29.360  59.040  30.240  1.00  0.00           N  
ATOM     78  CA  SER A  19      28.940  60.410  30.040  1.00  0.00           C  
ATOM     79  C   SER A  19      29.870  61.200  30.990  1.00  0.00           C  
ATOM     80  O   SER A  19      30.360  60.710  31.980  1.00  0.00           O  
ATOM     81  CB  SER A  19      27.370  60.580  30.410  1.00  0.00           C  
ATOM     82  OG  SER A  19      26.980  60.160  31.770  1.00  0.00           O  
ATOM     83  HN  SER A  19      28.860  58.700  31.030  1.00  0.00           H  
ATOM     84  HA  SER A  19      29.310  60.740  29.090  1.00  0.00           H  
ATOM     85  HB1 SER A  19      26.750  60.120  29.600  1.00  0.00           H  
ATOM     86  HB2 SER A  19      27.090  61.650  30.290  1.00  0.00           H  
ATOM     87  HG1 SER A  19      27.300  60.900  32.280  1.00  0.00           H  
ATOM     88  N   ASN A  20      30.080  62.520  30.600  1.00  0.00           N  
ATOM     89  CA  ASN A  20      30.990  63.530  31.170  1.00  0.00           C  
ATOM     90  C   ASN A  20      30.820  63.810  32.660  1.00  0.00           C  
ATOM     91  O   ASN A  20      31.710  63.850  33.500  1.00  0.00           O  
ATOM     92  CB  ASN A  20      30.910  64.780  30.400  1.00  0.00           C  
ATOM     93  CG  ASN A  20      30.990  64.530  28.890  1.00  0.00           C  
ATOM     94  ND2 ASN A  20      32.190  64.080  28.380  1.00  0.00           N  
ATOM     95  OD1 ASN A  20      29.960  64.700  28.190  1.00  0.00           O  
ATOM     96  HN  ASN A  20      29.530  62.820  29.820  1.00  0.00           H  
ATOM     97  HA  ASN A  20      31.950  63.080  31.020  1.00  0.00           H  
ATOM     98  HB1 ASN A  20      31.600  65.560  30.780  1.00  0.00           H  
ATOM     99  HB2 ASN A  20      29.920  65.280  30.400  1.00  0.00           H  
ATOM    100 1HD2 ASN A  20      33.020  64.030  28.930  1.00  0.00           H  
ATOM    101 2HD2 ASN A  20      32.180  63.950  27.390  1.00  0.00           H  
ATOM    102  N   ASP A  21      29.520  63.870  33.100  1.00  0.00           N  
ATOM    103  CA  ASP A  21      29.160  64.030  34.480  1.00  0.00           C  
ATOM    104  C   ASP A  21      29.560  62.900  35.490  1.00  0.00           C  
ATOM    105  O   ASP A  21      30.080  63.060  36.620  1.00  0.00           O  
ATOM    106  CB  ASP A  21      27.670  64.290  34.650  1.00  0.00           C  
ATOM    107  CG  ASP A  21      26.800  63.510  33.640  1.00  0.00           C  
ATOM    108  OD1 ASP A  21      25.670  63.930  33.370  1.00  0.00           O  
ATOM    109  OD2 ASP A  21      27.240  62.370  33.280  1.00  0.00           O1-
ATOM    110  HN  ASP A  21      28.770  63.790  32.450  1.00  0.00           H  
ATOM    111  HA  ASP A  21      29.710  64.890  34.810  1.00  0.00           H  
ATOM    112  HB1 ASP A  21      27.420  65.370  34.520  1.00  0.00           H  
ATOM    113  HB2 ASP A  21      27.350  64.100  35.690  1.00  0.00           H  
ATOM    114  N   VAL A  22      29.300  61.700  34.990  1.00  0.00           N  
ATOM    115  CA  VAL A  22      29.750  60.460  35.580  1.00  0.00           C  
ATOM    116  C   VAL A  22      31.290  60.370  35.620  1.00  0.00           C  
ATOM    117  O   VAL A  22      31.910  60.030  36.670  1.00  0.00           O  
ATOM    118  CB  VAL A  22      29.150  59.280  34.960  1.00  0.00           C  
ATOM    119  CG1 VAL A  22      29.640  58.090  35.690  1.00  0.00           C  
ATOM    120  CG2 VAL A  22      27.580  59.420  35.180  1.00  0.00           C  
ATOM    121  HN  VAL A  22      28.630  61.650  34.260  1.00  0.00           H  
ATOM    122  HA  VAL A  22      29.430  60.460  36.620  1.00  0.00           H  
ATOM    123  HB  VAL A  22      29.390  59.150  33.870  1.00  0.00           H  
ATOM    124 1HG1 VAL A  22      30.730  57.890  35.660  1.00  0.00           H  
ATOM    125 2HG1 VAL A  22      29.320  58.230  36.740  1.00  0.00           H  
ATOM    126 3HG1 VAL A  22      29.100  57.180  35.340  1.00  0.00           H  
ATOM    127 1HG2 VAL A  22      27.510  59.680  36.260  1.00  0.00           H  
ATOM    128 2HG2 VAL A  22      27.210  60.270  34.560  1.00  0.00           H  
ATOM    129 3HG2 VAL A  22      27.090  58.500  34.840  1.00  0.00           H  
ATOM    130  N   ARG A  23      31.970  60.740  34.530  1.00  0.00           N  
ATOM    131  CA  ARG A  23      33.430  60.820  34.570  1.00  0.00           C  
ATOM    132  C   ARG A  23      33.960  61.980  35.450  1.00  0.00           C  
ATOM    133  O   ARG A  23      35.070  61.770  36.040  1.00  0.00           O  
ATOM    134  CB  ARG A  23      34.110  60.890  33.190  1.00  0.00           C  
ATOM    135  CG  ARG A  23      33.730  59.730  32.230  1.00  0.00           C  
ATOM    136  CD  ARG A  23      33.980  60.070  30.760  1.00  0.00           C  
ATOM    137  NE  ARG A  23      35.440  59.950  30.460  1.00  0.00           N  
ATOM    138  CZ  ARG A  23      36.040  60.550  29.410  1.00  0.00           C  
ATOM    139  NH1 ARG A  23      35.370  61.280  28.560  1.00  0.00           N1+
ATOM    140  NH2 ARG A  23      37.370  60.530  29.370  1.00  0.00           N  
ATOM    141  HN  ARG A  23      31.420  60.880  33.720  1.00  0.00           H  
ATOM    142  HA  ARG A  23      33.790  59.920  35.050  1.00  0.00           H  
ATOM    143  HB1 ARG A  23      35.210  61.010  33.300  1.00  0.00           H  
ATOM    144  HB2 ARG A  23      33.750  61.840  32.740  1.00  0.00           H  
ATOM    145  HG1 ARG A  23      32.630  59.580  32.180  1.00  0.00           H  
ATOM    146  HG2 ARG A  23      34.250  58.810  32.550  1.00  0.00           H  
ATOM    147  HD1 ARG A  23      33.580  61.090  30.580  1.00  0.00           H  
ATOM    148  HD2 ARG A  23      33.450  59.420  30.020  1.00  0.00           H  
ATOM    149  HE  ARG A  23      35.910  59.220  30.950  1.00  0.00           H  
ATOM    150 1HH1 ARG A  23      34.380  61.240  28.510  1.00  0.00           H  
ATOM    151 2HH1 ARG A  23      35.840  61.520  27.700  1.00  0.00           H  
ATOM    152 1HH2 ARG A  23      37.810  59.790  29.890  1.00  0.00           H  
ATOM    153 2HH2 ARG A  23      37.820  61.180  28.770  1.00  0.00           H  
ATOM    154  N   ALA A  24      33.320  63.160  35.560  1.00  0.00           N  
ATOM    155  CA  ALA A  24      33.650  64.100  36.560  1.00  0.00           C  
ATOM    156  C   ALA A  24      33.590  63.520  37.960  1.00  0.00           C  
ATOM    157  O   ALA A  24      34.460  63.760  38.780  1.00  0.00           O  
ATOM    158  CB  ALA A  24      32.750  65.310  36.510  1.00  0.00           C  
ATOM    159  HN  ALA A  24      32.580  63.330  34.920  1.00  0.00           H  
ATOM    160  HA  ALA A  24      34.660  64.410  36.360  1.00  0.00           H  
ATOM    161  HB1 ALA A  24      31.680  65.050  36.630  1.00  0.00           H  
ATOM    162  HB2 ALA A  24      33.170  66.080  37.200  1.00  0.00           H  
ATOM    163  HB3 ALA A  24      32.850  65.770  35.500  1.00  0.00           H  
ATOM    164  N   SER A  25      32.510  62.790  38.260  1.00  0.00           N  
ATOM    165  CA  SER A  25      32.260  62.090  39.500  1.00  0.00           C  
ATOM    166  C   SER A  25      33.270  61.040  39.900  1.00  0.00           C  
ATOM    167  O   SER A  25      33.830  61.000  40.980  1.00  0.00           O  
ATOM    168  CB  SER A  25      30.850  61.530  39.700  1.00  0.00           C  
ATOM    169  OG  SER A  25      29.950  62.650  39.740  1.00  0.00           O  
ATOM    170  HN  SER A  25      31.870  62.690  37.490  1.00  0.00           H  
ATOM    171  HA  SER A  25      32.370  62.900  40.210  1.00  0.00           H  
ATOM    172  HB1 SER A  25      30.740  61.020  40.680  1.00  0.00           H  
ATOM    173  HB2 SER A  25      30.520  60.880  38.850  1.00  0.00           H  
ATOM    174  HG1 SER A  25      29.880  63.030  38.860  1.00  0.00           H  
ATOM    175  N   LEU A  26      33.780  60.220  38.900  1.00  0.00           N  
ATOM    176  CA  LEU A  26      34.850  59.230  39.160  1.00  0.00           C  
ATOM    177  C   LEU A  26      36.230  59.750  39.410  1.00  0.00           C  
ATOM    178  O   LEU A  26      36.900  59.420  40.390  1.00  0.00           O  
ATOM    179  CB  LEU A  26      34.840  58.180  38.040  1.00  0.00           C  
ATOM    180  CG  LEU A  26      33.500  57.400  37.930  1.00  0.00           C  
ATOM    181  CD1 LEU A  26      33.560  56.380  36.760  1.00  0.00           C  
ATOM    182  CD2 LEU A  26      33.310  56.530  39.200  1.00  0.00           C  
ATOM    183  HN  LEU A  26      33.410  60.310  37.990  1.00  0.00           H  
ATOM    184  HA  LEU A  26      34.640  58.710  40.070  1.00  0.00           H  
ATOM    185  HB1 LEU A  26      35.570  57.360  38.200  1.00  0.00           H  
ATOM    186  HB2 LEU A  26      35.110  58.720  37.100  1.00  0.00           H  
ATOM    187  HG  LEU A  26      32.640  58.100  37.780  1.00  0.00           H  
ATOM    188 1HD1 LEU A  26      32.690  55.690  36.670  1.00  0.00           H  
ATOM    189 2HD1 LEU A  26      33.800  56.870  35.800  1.00  0.00           H  
ATOM    190 3HD1 LEU A  26      34.410  55.670  36.880  1.00  0.00           H  
ATOM    191 1HD2 LEU A  26      33.270  57.110  40.150  1.00  0.00           H  
ATOM    192 2HD2 LEU A  26      32.340  55.990  39.130  1.00  0.00           H  
ATOM    193 3HD2 LEU A  26      34.180  55.840  39.330  1.00  0.00           H  
ATOM    194  N   TYR A  27      36.640  60.750  38.610  1.00  0.00           N  
ATOM    195  CA  TYR A  27      37.930  61.390  38.830  1.00  0.00           C  
ATOM    196  C   TYR A  27      38.040  62.210  40.060  1.00  0.00           C  
ATOM    197  O   TYR A  27      39.100  62.320  40.700  1.00  0.00           O  
ATOM    198  CB  TYR A  27      38.560  62.200  37.640  1.00  0.00           C  
ATOM    199  CG  TYR A  27      39.020  61.260  36.560  1.00  0.00           C  
ATOM    200  CD1 TYR A  27      38.290  61.050  35.350  1.00  0.00           C  
ATOM    201  CD2 TYR A  27      40.270  60.590  36.600  1.00  0.00           C  
ATOM    202  CE1 TYR A  27      38.740  60.350  34.280  1.00  0.00           C  
ATOM    203  CE2 TYR A  27      40.830  60.030  35.430  1.00  0.00           C  
ATOM    204  CZ  TYR A  27      40.060  59.840  34.360  1.00  0.00           C  
ATOM    205  OH  TYR A  27      40.660  59.310  33.220  1.00  0.00           O  
ATOM    206  HN  TYR A  27      36.000  61.180  37.970  1.00  0.00           H  
ATOM    207  HA  TYR A  27      38.640  60.620  39.070  1.00  0.00           H  
ATOM    208  HB1 TYR A  27      39.450  62.730  38.030  1.00  0.00           H  
ATOM    209  HB2 TYR A  27      37.810  62.920  37.280  1.00  0.00           H  
ATOM    210  HD1 TYR A  27      37.320  61.550  35.280  1.00  0.00           H  
ATOM    211  HD2 TYR A  27      40.810  60.710  37.530  1.00  0.00           H  
ATOM    212  HE1 TYR A  27      38.080  60.130  33.460  1.00  0.00           H  
ATOM    213  HE2 TYR A  27      41.780  59.510  35.520  1.00  0.00           H  
ATOM    214  HH  TYR A  27      40.120  59.440  32.440  1.00  0.00           H  
ATOM    215  N   SER A  28      36.980  62.940  40.440  1.00  0.00           N  
ATOM    216  CA  SER A  28      36.880  63.560  41.740  1.00  0.00           C  
ATOM    217  C   SER A  28      36.990  62.650  42.970  1.00  0.00           C  
ATOM    218  O   SER A  28      37.660  62.850  43.930  1.00  0.00           O  
ATOM    219  CB  SER A  28      35.650  64.440  41.950  1.00  0.00           C  
ATOM    220  OG  SER A  28      35.670  65.410  40.910  1.00  0.00           O  
ATOM    221  HN  SER A  28      36.140  62.870  39.900  1.00  0.00           H  
ATOM    222  HA  SER A  28      37.620  64.340  41.790  1.00  0.00           H  
ATOM    223  HB1 SER A  28      35.590  65.050  42.860  1.00  0.00           H  
ATOM    224  HB2 SER A  28      34.730  63.820  42.000  1.00  0.00           H  
ATOM    225  HG1 SER A  28      35.150  64.990  40.230  1.00  0.00           H  
ATOM    226  N   LEU A  29      36.260  61.480  42.950  1.00  0.00           N  
ATOM    227  CA  LEU A  29      36.250  60.370  43.900  1.00  0.00           C  
ATOM    228  C   LEU A  29      37.630  59.760  44.160  1.00  0.00           C  
ATOM    229  O   LEU A  29      38.110  59.620  45.230  1.00  0.00           O  
ATOM    230  CB  LEU A  29      35.280  59.340  43.270  1.00  0.00           C  
ATOM    231  CG  LEU A  29      35.130  58.010  44.060  1.00  0.00           C  
ATOM    232  CD1 LEU A  29      34.310  58.180  45.330  1.00  0.00           C  
ATOM    233  CD2 LEU A  29      34.310  57.010  43.210  1.00  0.00           C  
ATOM    234  HN  LEU A  29      35.800  61.290  42.080  1.00  0.00           H  
ATOM    235  HA  LEU A  29      36.000  60.720  44.900  1.00  0.00           H  
ATOM    236  HB1 LEU A  29      35.490  59.210  42.190  1.00  0.00           H  
ATOM    237  HB2 LEU A  29      34.290  59.860  43.290  1.00  0.00           H  
ATOM    238  HG  LEU A  29      36.150  57.620  44.290  1.00  0.00           H  
ATOM    239 1HD1 LEU A  29      33.310  58.660  45.200  1.00  0.00           H  
ATOM    240 2HD1 LEU A  29      33.950  57.260  45.820  1.00  0.00           H  
ATOM    241 3HD1 LEU A  29      34.920  58.780  46.060  1.00  0.00           H  
ATOM    242 1HD2 LEU A  29      34.710  56.870  42.180  1.00  0.00           H  
ATOM    243 2HD2 LEU A  29      34.270  56.100  43.850  1.00  0.00           H  
ATOM    244 3HD2 LEU A  29      33.280  57.330  42.960  1.00  0.00           H  
ATOM    245  N   MET A  30      38.350  59.490  43.030  1.00  0.00           N  
ATOM    246  CA  MET A  30      39.700  58.880  43.040  1.00  0.00           C  
ATOM    247  C   MET A  30      40.730  59.900  43.420  1.00  0.00           C  
ATOM    248  O   MET A  30      41.770  59.500  44.080  1.00  0.00           O  
ATOM    249  CB  MET A  30      40.020  58.030  41.790  1.00  0.00           C  
ATOM    250  CG  MET A  30      39.060  56.880  41.500  1.00  0.00           C  
ATOM    251  SD  MET A  30      39.500  55.890  39.990  1.00  0.00           S  
ATOM    252  CE  MET A  30      38.590  56.790  38.720  1.00  0.00           C  
ATOM    253  HN  MET A  30      37.980  59.530  42.110  1.00  0.00           H  
ATOM    254  HA  MET A  30      39.730  58.160  43.840  1.00  0.00           H  
ATOM    255  HB1 MET A  30      41.030  57.590  41.730  1.00  0.00           H  
ATOM    256  HB2 MET A  30      39.830  58.680  40.910  1.00  0.00           H  
ATOM    257  HG1 MET A  30      37.990  57.190  41.510  1.00  0.00           H  
ATOM    258  HG2 MET A  30      39.080  56.240  42.410  1.00  0.00           H  
ATOM    259  HE1 MET A  30      37.590  57.100  39.070  1.00  0.00           H  
ATOM    260  HE2 MET A  30      39.160  57.740  38.550  1.00  0.00           H  
ATOM    261  HE3 MET A  30      38.470  56.260  37.750  1.00  0.00           H  
ATOM    262  N   VAL A  31      40.570  61.240  43.160  1.00  0.00           N  
ATOM    263  CA  VAL A  31      41.450  62.220  43.760  1.00  0.00           C  
ATOM    264  C   VAL A  31      41.290  62.190  45.280  1.00  0.00           C  
ATOM    265  O   VAL A  31      42.280  62.280  46.010  1.00  0.00           O  
ATOM    266  CB  VAL A  31      41.290  63.560  43.100  1.00  0.00           C  
ATOM    267  CG1 VAL A  31      41.880  64.710  43.940  1.00  0.00           C  
ATOM    268  CG2 VAL A  31      41.870  63.430  41.690  1.00  0.00           C  
ATOM    269  HN  VAL A  31      39.940  61.660  42.520  1.00  0.00           H  
ATOM    270  HA  VAL A  31      42.440  61.790  43.660  1.00  0.00           H  
ATOM    271  HB  VAL A  31      40.200  63.710  42.990  1.00  0.00           H  
ATOM    272 1HG1 VAL A  31      41.830  65.590  43.270  1.00  0.00           H  
ATOM    273 2HG1 VAL A  31      41.190  65.000  44.770  1.00  0.00           H  
ATOM    274 3HG1 VAL A  31      42.950  64.620  44.170  1.00  0.00           H  
ATOM    275 1HG2 VAL A  31      41.640  64.370  41.150  1.00  0.00           H  
ATOM    276 2HG2 VAL A  31      42.970  63.390  41.810  1.00  0.00           H  
ATOM    277 3HG2 VAL A  31      41.640  62.510  41.100  1.00  0.00           H  
ATOM    278  N   LEU A  32      40.070  62.070  45.870  1.00  0.00           N  
ATOM    279  CA  LEU A  32      39.830  62.040  47.290  1.00  0.00           C  
ATOM    280  C   LEU A  32      40.460  60.880  48.020  1.00  0.00           C  
ATOM    281  O   LEU A  32      40.960  60.980  49.100  1.00  0.00           O  
ATOM    282  CB  LEU A  32      38.320  62.180  47.550  1.00  0.00           C  
ATOM    283  CG  LEU A  32      37.910  62.230  49.060  1.00  0.00           C  
ATOM    284  CD1 LEU A  32      38.710  63.320  49.840  1.00  0.00           C  
ATOM    285  CD2 LEU A  32      36.400  62.380  49.300  1.00  0.00           C  
ATOM    286  HN  LEU A  32      39.230  62.020  45.330  1.00  0.00           H  
ATOM    287  HA  LEU A  32      40.250  62.930  47.750  1.00  0.00           H  
ATOM    288  HB1 LEU A  32      37.720  61.310  47.180  1.00  0.00           H  
ATOM    289  HB2 LEU A  32      38.100  63.120  47.010  1.00  0.00           H  
ATOM    290  HG  LEU A  32      38.190  61.250  49.520  1.00  0.00           H  
ATOM    291 1HD1 LEU A  32      38.380  63.240  50.900  1.00  0.00           H  
ATOM    292 2HD1 LEU A  32      39.820  63.300  49.780  1.00  0.00           H  
ATOM    293 3HD1 LEU A  32      38.520  64.330  49.420  1.00  0.00           H  
ATOM    294 1HD2 LEU A  32      36.160  62.650  50.350  1.00  0.00           H  
ATOM    295 2HD2 LEU A  32      36.030  63.220  48.680  1.00  0.00           H  
ATOM    296 3HD2 LEU A  32      35.760  61.490  49.090  1.00  0.00           H  
ATOM    297  N   ILE A  33      40.430  59.660  47.350  1.00  0.00           N  
ATOM    298  CA  ILE A  33      40.980  58.460  47.860  1.00  0.00           C  
ATOM    299  C   ILE A  33      42.430  58.550  48.060  1.00  0.00           C  
ATOM    300  O   ILE A  33      42.930  58.290  49.160  1.00  0.00           O  
ATOM    301  CB  ILE A  33      40.580  57.170  47.030  1.00  0.00           C  
ATOM    302  CG1 ILE A  33      39.120  56.670  47.090  1.00  0.00           C  
ATOM    303  CG2 ILE A  33      41.440  55.970  47.470  1.00  0.00           C  
ATOM    304  CD  ILE A  33      38.670  56.120  45.780  1.00  0.00           C  
ATOM    305  HN  ILE A  33      40.090  59.570  46.420  1.00  0.00           H  
ATOM    306  HA  ILE A  33      40.440  58.370  48.800  1.00  0.00           H  
ATOM    307  HB  ILE A  33      40.820  57.420  45.980  1.00  0.00           H  
ATOM    308 1HG1 ILE A  33      38.470  57.540  47.360  1.00  0.00           H  
ATOM    309 2HG1 ILE A  33      39.010  55.930  47.920  1.00  0.00           H  
ATOM    310 1HG2 ILE A  33      42.460  55.880  47.030  1.00  0.00           H  
ATOM    311 2HG2 ILE A  33      41.520  55.910  48.570  1.00  0.00           H  
ATOM    312 3HG2 ILE A  33      40.890  55.060  47.150  1.00  0.00           H  
ATOM    313  HD1 ILE A  33      38.770  56.790  44.900  1.00  0.00           H  
ATOM    314  HD2 ILE A  33      39.300  55.260  45.480  1.00  0.00           H  
ATOM    315  HD3 ILE A  33      37.600  55.830  45.870  1.00  0.00           H  
ATOM    316  N   ILE A  34      43.150  58.960  47.050  1.00  0.00           N  
ATOM    317  CA  ILE A  34      44.580  59.210  47.060  1.00  0.00           C  
ATOM    318  C   ILE A  34      44.930  60.200  48.090  1.00  0.00           C  
ATOM    319  O   ILE A  34      45.910  59.950  48.870  1.00  0.00           O  
ATOM    320  CB  ILE A  34      45.190  59.670  45.730  1.00  0.00           C  
ATOM    321  CG1 ILE A  34      45.250  58.500  44.720  1.00  0.00           C  
ATOM    322  CG2 ILE A  34      46.580  60.220  45.880  1.00  0.00           C  
ATOM    323  CD  ILE A  34      45.020  59.020  43.320  1.00  0.00           C  
ATOM    324  HN  ILE A  34      42.670  58.920  46.180  1.00  0.00           H  
ATOM    325  HA  ILE A  34      45.070  58.290  47.330  1.00  0.00           H  
ATOM    326  HB  ILE A  34      44.610  60.510  45.290  1.00  0.00           H  
ATOM    327 1HG1 ILE A  34      44.430  57.780  44.910  1.00  0.00           H  
ATOM    328 2HG1 ILE A  34      46.280  58.090  44.660  1.00  0.00           H  
ATOM    329 1HG2 ILE A  34      47.240  59.590  46.520  1.00  0.00           H  
ATOM    330 2HG2 ILE A  34      47.200  60.250  44.960  1.00  0.00           H  
ATOM    331 3HG2 ILE A  34      46.480  61.280  46.210  1.00  0.00           H  
ATOM    332  HD1 ILE A  34      45.760  59.810  43.060  1.00  0.00           H  
ATOM    333  HD2 ILE A  34      45.110  58.220  42.560  1.00  0.00           H  
ATOM    334  HD3 ILE A  34      44.000  59.440  43.340  1.00  0.00           H  
ATOM    335  N   LEU A  35      44.190  61.330  48.110  1.00  0.00           N  
ATOM    336  CA  LEU A  35      44.520  62.440  48.960  1.00  0.00           C  
ATOM    337  C   LEU A  35      44.430  62.050  50.440  1.00  0.00           C  
ATOM    338  O   LEU A  35      45.400  62.340  51.130  1.00  0.00           O  
ATOM    339  CB  LEU A  35      43.510  63.570  48.830  1.00  0.00           C  
ATOM    340  CG  LEU A  35      43.880  64.650  47.770  1.00  0.00           C  
ATOM    341  CD1 LEU A  35      42.800  65.740  47.610  1.00  0.00           C  
ATOM    342  CD2 LEU A  35      45.300  65.320  47.950  1.00  0.00           C  
ATOM    343  HN  LEU A  35      43.410  61.470  47.490  1.00  0.00           H  
ATOM    344  HA  LEU A  35      45.510  62.800  48.760  1.00  0.00           H  
ATOM    345  HB1 LEU A  35      43.550  64.240  49.710  1.00  0.00           H  
ATOM    346  HB2 LEU A  35      42.470  63.200  48.710  1.00  0.00           H  
ATOM    347  HG  LEU A  35      43.910  64.130  46.790  1.00  0.00           H  
ATOM    348 1HD1 LEU A  35      42.400  66.120  48.570  1.00  0.00           H  
ATOM    349 2HD1 LEU A  35      43.270  66.530  46.990  1.00  0.00           H  
ATOM    350 3HD1 LEU A  35      41.990  65.360  46.970  1.00  0.00           H  
ATOM    351 1HD2 LEU A  35      45.430  65.570  49.030  1.00  0.00           H  
ATOM    352 2HD2 LEU A  35      46.120  64.600  47.720  1.00  0.00           H  
ATOM    353 3HD2 LEU A  35      45.460  66.190  47.290  1.00  0.00           H  
ATOM    354  N   THR A  36      43.410  61.320  50.870  1.00  0.00           N  
ATOM    355  CA  THR A  36      43.180  60.620  52.050  1.00  0.00           C  
ATOM    356  C   THR A  36      44.310  59.610  52.270  1.00  0.00           C  
ATOM    357  O   THR A  36      44.900  59.590  53.350  1.00  0.00           O  
ATOM    358  CB  THR A  36      41.900  59.880  51.990  1.00  0.00           C  
ATOM    359  CG2 THR A  36      41.610  59.330  53.420  1.00  0.00           C  
ATOM    360  OG1 THR A  36      40.800  60.760  51.790  1.00  0.00           O  
ATOM    361  HN  THR A  36      42.610  61.270  50.260  1.00  0.00           H  
ATOM    362  HA  THR A  36      43.220  61.350  52.850  1.00  0.00           H  
ATOM    363  HB  THR A  36      41.760  59.130  51.180  1.00  0.00           H  
ATOM    364  HG1 THR A  36      40.680  61.010  50.870  1.00  0.00           H  
ATOM    365 1HG2 THR A  36      42.250  58.480  53.710  1.00  0.00           H  
ATOM    366 2HG2 THR A  36      41.880  60.110  54.160  1.00  0.00           H  
ATOM    367 3HG2 THR A  36      40.540  59.070  53.550  1.00  0.00           H  
ATOM    368  N   THR A  37      44.730  58.830  51.260  1.00  0.00           N  
ATOM    369  CA  THR A  37      45.960  57.960  51.420  1.00  0.00           C  
ATOM    370  C   THR A  37      47.230  58.670  51.760  1.00  0.00           C  
ATOM    371  O   THR A  37      47.800  58.360  52.790  1.00  0.00           O  
ATOM    372  CB  THR A  37      46.230  56.950  50.290  1.00  0.00           C  
ATOM    373  CG2 THR A  37      47.450  56.060  50.530  1.00  0.00           C  
ATOM    374  OG1 THR A  37      44.970  56.130  50.140  1.00  0.00           O  
ATOM    375  HN  THR A  37      44.260  58.830  50.380  1.00  0.00           H  
ATOM    376  HA  THR A  37      45.720  57.400  52.310  1.00  0.00           H  
ATOM    377  HB  THR A  37      46.530  57.540  49.400  1.00  0.00           H  
ATOM    378  HG1 THR A  37      44.400  56.630  49.560  1.00  0.00           H  
ATOM    379 1HG2 THR A  37      47.340  55.210  51.230  1.00  0.00           H  
ATOM    380 2HG2 THR A  37      47.850  55.570  49.620  1.00  0.00           H  
ATOM    381 3HG2 THR A  37      48.330  56.680  50.830  1.00  0.00           H  
ATOM    382  N   LEU A  38      47.510  59.790  51.020  1.00  0.00           N  
ATOM    383  CA  LEU A  38      48.620  60.680  51.250  1.00  0.00           C  
ATOM    384  C   LEU A  38      48.600  61.330  52.570  1.00  0.00           C  
ATOM    385  O   LEU A  38      49.670  61.430  53.170  1.00  0.00           O  
ATOM    386  CB  LEU A  38      48.680  61.920  50.240  1.00  0.00           C  
ATOM    387  CG  LEU A  38      48.970  61.610  48.760  1.00  0.00           C  
ATOM    388  CD1 LEU A  38      48.580  62.770  47.810  1.00  0.00           C  
ATOM    389  CD2 LEU A  38      50.350  61.070  48.360  1.00  0.00           C  
ATOM    390  HN  LEU A  38      46.950  60.100  50.260  1.00  0.00           H  
ATOM    391  HA  LEU A  38      49.530  60.110  51.130  1.00  0.00           H  
ATOM    392  HB1 LEU A  38      49.450  62.660  50.570  1.00  0.00           H  
ATOM    393  HB2 LEU A  38      47.730  62.480  50.400  1.00  0.00           H  
ATOM    394  HG  LEU A  38      48.270  60.800  48.450  1.00  0.00           H  
ATOM    395 1HD1 LEU A  38      48.830  62.460  46.780  1.00  0.00           H  
ATOM    396 2HD1 LEU A  38      47.480  62.890  47.930  1.00  0.00           H  
ATOM    397 3HD1 LEU A  38      49.150  63.680  48.090  1.00  0.00           H  
ATOM    398 1HD2 LEU A  38      50.680  60.250  49.030  1.00  0.00           H  
ATOM    399 2HD2 LEU A  38      50.400  60.750  47.300  1.00  0.00           H  
ATOM    400 3HD2 LEU A  38      51.120  61.850  48.590  1.00  0.00           H  
ATOM    401  N   VAL A  39      47.450  61.850  52.980  1.00  0.00           N  
ATOM    402  CA  VAL A  39      47.300  62.730  54.150  1.00  0.00           C  
ATOM    403  C   VAL A  39      47.610  61.970  55.400  1.00  0.00           C  
ATOM    404  O   VAL A  39      48.330  62.260  56.320  1.00  0.00           O  
ATOM    405  CB  VAL A  39      45.980  63.520  54.210  1.00  0.00           C  
ATOM    406  CG1 VAL A  39      45.650  64.150  55.600  1.00  0.00           C  
ATOM    407  CG2 VAL A  39      46.130  64.580  53.080  1.00  0.00           C  
ATOM    408  HN  VAL A  39      46.620  61.660  52.460  1.00  0.00           H  
ATOM    409  HA  VAL A  39      48.110  63.430  54.030  1.00  0.00           H  
ATOM    410  HB  VAL A  39      45.170  62.810  53.920  1.00  0.00           H  
ATOM    411 1HG1 VAL A  39      44.730  64.770  55.460  1.00  0.00           H  
ATOM    412 2HG1 VAL A  39      45.460  63.340  56.310  1.00  0.00           H  
ATOM    413 3HG1 VAL A  39      46.440  64.860  55.950  1.00  0.00           H  
ATOM    414 1HG2 VAL A  39      46.850  65.370  53.360  1.00  0.00           H  
ATOM    415 2HG2 VAL A  39      46.450  64.250  52.060  1.00  0.00           H  
ATOM    416 3HG2 VAL A  39      45.140  65.040  52.870  1.00  0.00           H  
ATOM    417  N   GLY A  40      46.870  60.850  55.530  1.00  0.00           N  
ATOM    418  CA  GLY A  40      47.080  59.970  56.680  1.00  0.00           C  
ATOM    419  C   GLY A  40      48.390  59.480  57.080  1.00  0.00           C  
ATOM    420  O   GLY A  40      48.820  59.750  58.160  1.00  0.00           O  
ATOM    421  HN  GLY A  40      46.140  60.610  54.880  1.00  0.00           H  
ATOM    422  HA1 GLY A  40      46.620  60.510  57.480  1.00  0.00           H  
ATOM    423  HA2 GLY A  40      46.480  59.110  56.410  1.00  0.00           H  
ATOM    424  N   ASN A  41      49.090  58.790  56.120  1.00  0.00           N  
ATOM    425  CA  ASN A  41      50.470  58.200  56.220  1.00  0.00           C  
ATOM    426  C   ASN A  41      51.430  59.400  56.420  1.00  0.00           C  
ATOM    427  O   ASN A  41      52.220  59.350  57.350  1.00  0.00           O  
ATOM    428  CB  ASN A  41      50.760  57.290  55.020  1.00  0.00           C  
ATOM    429  CG  ASN A  41      49.840  56.040  55.140  1.00  0.00           C  
ATOM    430  ND2 ASN A  41      48.950  55.840  54.110  1.00  0.00           N  
ATOM    431  OD1 ASN A  41      49.920  55.330  56.120  1.00  0.00           O  
ATOM    432  HN  ASN A  41      48.610  58.730  55.250  1.00  0.00           H  
ATOM    433  HA  ASN A  41      50.500  57.610  57.120  1.00  0.00           H  
ATOM    434  HB1 ASN A  41      51.790  56.900  54.910  1.00  0.00           H  
ATOM    435  HB2 ASN A  41      50.580  57.970  54.150  1.00  0.00           H  
ATOM    436 1HD2 ASN A  41      48.680  56.700  53.680  1.00  0.00           H  
ATOM    437 2HD2 ASN A  41      48.250  55.140  54.140  1.00  0.00           H  
ATOM    438  N   LEU A  42      51.290  60.570  55.690  1.00  0.00           N  
ATOM    439  CA  LEU A  42      52.110  61.700  55.850  1.00  0.00           C  
ATOM    440  C   LEU A  42      52.000  62.300  57.290  1.00  0.00           C  
ATOM    441  O   LEU A  42      53.020  62.640  57.890  1.00  0.00           O  
ATOM    442  CB  LEU A  42      51.700  62.810  54.900  1.00  0.00           C  
ATOM    443  CG  LEU A  42      52.340  64.210  54.920  1.00  0.00           C  
ATOM    444  CD1 LEU A  42      53.850  64.160  54.790  1.00  0.00           C  
ATOM    445  CD2 LEU A  42      51.680  65.040  53.820  1.00  0.00           C  
ATOM    446  HN  LEU A  42      50.620  60.690  54.960  1.00  0.00           H  
ATOM    447  HA  LEU A  42      53.120  61.370  55.750  1.00  0.00           H  
ATOM    448  HB1 LEU A  42      50.590  62.860  55.030  1.00  0.00           H  
ATOM    449  HB2 LEU A  42      51.860  62.390  53.880  1.00  0.00           H  
ATOM    450  HG  LEU A  42      52.070  64.800  55.820  1.00  0.00           H  
ATOM    451 1HD1 LEU A  42      54.160  63.100  54.790  1.00  0.00           H  
ATOM    452 2HD1 LEU A  42      54.200  64.520  53.800  1.00  0.00           H  
ATOM    453 3HD1 LEU A  42      54.440  64.620  55.610  1.00  0.00           H  
ATOM    454 1HD2 LEU A  42      50.610  65.230  54.040  1.00  0.00           H  
ATOM    455 2HD2 LEU A  42      52.240  65.990  53.770  1.00  0.00           H  
ATOM    456 3HD2 LEU A  42      51.750  64.650  52.780  1.00  0.00           H  
ATOM    457  N   ILE A  43      50.790  62.380  57.840  1.00  0.00           N  
ATOM    458  CA  ILE A  43      50.760  62.860  59.230  1.00  0.00           C  
ATOM    459  C   ILE A  43      51.390  61.960  60.270  1.00  0.00           C  
ATOM    460  O   ILE A  43      52.030  62.370  61.250  1.00  0.00           O  
ATOM    461  CB  ILE A  43      49.280  63.130  59.660  1.00  0.00           C  
ATOM    462  CG1 ILE A  43      48.830  64.420  58.830  1.00  0.00           C  
ATOM    463  CG2 ILE A  43      49.010  63.330  61.160  1.00  0.00           C  
ATOM    464  CD  ILE A  43      47.390  64.790  59.110  1.00  0.00           C  
ATOM    465  HN  ILE A  43      49.910  62.110  57.450  1.00  0.00           H  
ATOM    466  HA  ILE A  43      51.260  63.800  59.340  1.00  0.00           H  
ATOM    467  HB  ILE A  43      48.540  62.390  59.280  1.00  0.00           H  
ATOM    468 1HG1 ILE A  43      48.980  64.210  57.750  1.00  0.00           H  
ATOM    469 2HG1 ILE A  43      49.590  65.210  58.980  1.00  0.00           H  
ATOM    470 1HG2 ILE A  43      49.270  62.420  61.730  1.00  0.00           H  
ATOM    471 2HG2 ILE A  43      49.620  64.210  61.440  1.00  0.00           H  
ATOM    472 3HG2 ILE A  43      47.920  63.500  61.330  1.00  0.00           H  
ATOM    473  HD1 ILE A  43      46.750  63.920  58.840  1.00  0.00           H  
ATOM    474  HD2 ILE A  43      47.260  65.130  60.170  1.00  0.00           H  
ATOM    475  HD3 ILE A  43      47.050  65.580  58.420  1.00  0.00           H  
ATOM    476  N   VAL A  44      51.290  60.650  60.070  1.00  0.00           N  
ATOM    477  CA  VAL A  44      51.860  59.550  60.830  1.00  0.00           C  
ATOM    478  C   VAL A  44      53.360  59.600  60.910  1.00  0.00           C  
ATOM    479  O   VAL A  44      54.040  59.590  61.940  1.00  0.00           O  
ATOM    480  CB  VAL A  44      51.350  58.180  60.350  1.00  0.00           C  
ATOM    481  CG1 VAL A  44      52.110  57.040  61.010  1.00  0.00           C  
ATOM    482  CG2 VAL A  44      49.880  58.000  60.710  1.00  0.00           C  
ATOM    483  HN  VAL A  44      50.740  60.390  59.280  1.00  0.00           H  
ATOM    484  HA  VAL A  44      51.550  59.730  61.850  1.00  0.00           H  
ATOM    485  HB  VAL A  44      51.540  58.060  59.260  1.00  0.00           H  
ATOM    486 1HG1 VAL A  44      51.870  57.120  62.090  1.00  0.00           H  
ATOM    487 2HG1 VAL A  44      51.590  56.120  60.660  1.00  0.00           H  
ATOM    488 3HG1 VAL A  44      53.140  56.980  60.600  1.00  0.00           H  
ATOM    489 1HG2 VAL A  44      49.450  56.990  60.550  1.00  0.00           H  
ATOM    490 2HG2 VAL A  44      49.650  58.140  61.790  1.00  0.00           H  
ATOM    491 3HG2 VAL A  44      49.310  58.760  60.120  1.00  0.00           H  
ATOM    492  N   ILE A  45      53.970  59.750  59.710  1.00  0.00           N  
ATOM    493  CA  ILE A  45      55.400  59.890  59.410  1.00  0.00           C  
ATOM    494  C   ILE A  45      56.040  61.120  60.070  1.00  0.00           C  
ATOM    495  O   ILE A  45      56.900  60.990  60.920  1.00  0.00           O  
ATOM    496  CB  ILE A  45      55.570  59.890  57.930  1.00  0.00           C  
ATOM    497  CG1 ILE A  45      55.310  58.460  57.390  1.00  0.00           C  
ATOM    498  CG2 ILE A  45      56.890  60.470  57.450  1.00  0.00           C  
ATOM    499  CD  ILE A  45      55.270  58.330  55.860  1.00  0.00           C  
ATOM    500  HN  ILE A  45      53.310  59.730  58.970  1.00  0.00           H  
ATOM    501  HA  ILE A  45      55.930  59.020  59.780  1.00  0.00           H  
ATOM    502  HB  ILE A  45      54.730  60.520  57.540  1.00  0.00           H  
ATOM    503 1HG1 ILE A  45      54.310  58.160  57.740  1.00  0.00           H  
ATOM    504 2HG1 ILE A  45      56.120  57.760  57.710  1.00  0.00           H  
ATOM    505 1HG2 ILE A  45      56.740  60.660  56.370  1.00  0.00           H  
ATOM    506 2HG2 ILE A  45      57.100  61.430  57.950  1.00  0.00           H  
ATOM    507 3HG2 ILE A  45      57.760  59.810  57.650  1.00  0.00           H  
ATOM    508  HD1 ILE A  45      54.520  59.090  55.540  1.00  0.00           H  
ATOM    509  HD2 ILE A  45      56.230  58.640  55.410  1.00  0.00           H  
ATOM    510  HD3 ILE A  45      55.090  57.280  55.560  1.00  0.00           H  
ATOM    511  N   VAL A  46      55.500  62.290  59.800  1.00  0.00           N  
ATOM    512  CA  VAL A  46      55.870  63.540  60.390  1.00  0.00           C  
ATOM    513  C   VAL A  46      55.780  63.570  61.930  1.00  0.00           C  
ATOM    514  O   VAL A  46      56.650  64.040  62.650  1.00  0.00           O  
ATOM    515  CB  VAL A  46      54.930  64.650  59.860  1.00  0.00           C  
ATOM    516  CG1 VAL A  46      55.000  65.930  60.670  1.00  0.00           C  
ATOM    517  CG2 VAL A  46      55.240  64.830  58.330  1.00  0.00           C  
ATOM    518  HN  VAL A  46      54.770  62.380  59.130  1.00  0.00           H  
ATOM    519  HA  VAL A  46      56.900  63.730  60.110  1.00  0.00           H  
ATOM    520  HB  VAL A  46      53.890  64.280  59.960  1.00  0.00           H  
ATOM    521 1HG1 VAL A  46      56.010  66.370  60.610  1.00  0.00           H  
ATOM    522 2HG1 VAL A  46      54.280  66.740  60.410  1.00  0.00           H  
ATOM    523 3HG1 VAL A  46      54.800  65.770  61.750  1.00  0.00           H  
ATOM    524 1HG2 VAL A  46      54.440  65.510  57.960  1.00  0.00           H  
ATOM    525 2HG2 VAL A  46      56.080  65.440  57.950  1.00  0.00           H  
ATOM    526 3HG2 VAL A  46      55.170  63.850  57.800  1.00  0.00           H  
ATOM    527  N   SER A  47      54.690  62.950  62.490  1.00  0.00           N  
ATOM    528  CA  SER A  47      54.480  62.850  63.960  1.00  0.00           C  
ATOM    529  C   SER A  47      55.550  61.900  64.600  1.00  0.00           C  
ATOM    530  O   SER A  47      56.180  62.350  65.570  1.00  0.00           O  
ATOM    531  CB  SER A  47      53.170  62.330  64.420  1.00  0.00           C  
ATOM    532  OG  SER A  47      52.200  63.330  64.170  1.00  0.00           O  
ATOM    533  HN  SER A  47      53.960  62.650  61.890  1.00  0.00           H  
ATOM    534  HA  SER A  47      54.710  63.840  64.310  1.00  0.00           H  
ATOM    535  HB1 SER A  47      53.190  62.220  65.530  1.00  0.00           H  
ATOM    536  HB2 SER A  47      52.900  61.400  63.870  1.00  0.00           H  
ATOM    537  HG1 SER A  47      51.790  63.050  63.360  1.00  0.00           H  
ATOM    538  N   ILE A  48      55.730  60.770  64.040  1.00  0.00           N  
ATOM    539  CA  ILE A  48      56.680  59.770  64.530  1.00  0.00           C  
ATOM    540  C   ILE A  48      58.150  60.260  64.610  1.00  0.00           C  
ATOM    541  O   ILE A  48      58.830  60.200  65.590  1.00  0.00           O  
ATOM    542  CB  ILE A  48      56.550  58.450  63.810  1.00  0.00           C  
ATOM    543  CG1 ILE A  48      55.270  57.780  64.330  1.00  0.00           C  
ATOM    544  CG2 ILE A  48      57.820  57.560  63.920  1.00  0.00           C  
ATOM    545  CD  ILE A  48      54.810  56.540  63.390  1.00  0.00           C  
ATOM    546  HN  ILE A  48      55.160  60.460  63.280  1.00  0.00           H  
ATOM    547  HA  ILE A  48      56.440  59.580  65.570  1.00  0.00           H  
ATOM    548  HB  ILE A  48      56.300  58.650  62.740  1.00  0.00           H  
ATOM    549 1HG1 ILE A  48      54.380  58.420  64.500  1.00  0.00           H  
ATOM    550 2HG1 ILE A  48      55.550  57.340  65.320  1.00  0.00           H  
ATOM    551 1HG2 ILE A  48      58.040  57.300  64.980  1.00  0.00           H  
ATOM    552 2HG2 ILE A  48      57.650  56.580  63.430  1.00  0.00           H  
ATOM    553 3HG2 ILE A  48      58.700  57.990  63.420  1.00  0.00           H  
ATOM    554  HD1 ILE A  48      54.300  56.910  62.490  1.00  0.00           H  
ATOM    555  HD2 ILE A  48      55.780  56.070  63.150  1.00  0.00           H  
ATOM    556  HD3 ILE A  48      54.140  55.850  63.960  1.00  0.00           H  
ATOM    557  N   SER A  49      58.490  60.980  63.500  1.00  0.00           N  
ATOM    558  CA  SER A  49      59.860  61.630  63.480  1.00  0.00           C  
ATOM    559  C   SER A  49      59.900  62.850  64.420  1.00  0.00           C  
ATOM    560  O   SER A  49      60.780  62.960  65.230  1.00  0.00           O  
ATOM    561  CB  SER A  49      60.380  62.080  62.050  1.00  0.00           C  
ATOM    562  OG  SER A  49      61.610  62.920  62.130  1.00  0.00           O  
ATOM    563  HN  SER A  49      57.840  61.110  62.750  1.00  0.00           H  
ATOM    564  HA  SER A  49      60.500  60.780  63.700  1.00  0.00           H  
ATOM    565  HB1 SER A  49      59.540  62.570  61.520  1.00  0.00           H  
ATOM    566  HB2 SER A  49      60.630  61.110  61.550  1.00  0.00           H  
ATOM    567  HG1 SER A  49      62.300  62.270  62.270  1.00  0.00           H  
ATOM    568  N   HIS A  50      58.980  63.790  64.350  1.00  0.00           N  
ATOM    569  CA  HIS A  50      59.080  64.920  65.260  1.00  0.00           C  
ATOM    570  C   HIS A  50      59.020  64.700  66.790  1.00  0.00           C  
ATOM    571  O   HIS A  50      59.860  65.120  67.580  1.00  0.00           O  
ATOM    572  CB  HIS A  50      58.100  65.990  64.830  1.00  0.00           C  
ATOM    573  CG  HIS A  50      58.480  66.800  63.620  1.00  0.00           C  
ATOM    574  CD2 HIS A  50      57.710  67.500  62.700  1.00  0.00           C  
ATOM    575  ND1 HIS A  50      59.840  67.100  63.380  1.00  0.00           N  
ATOM    576  CE1 HIS A  50      59.880  67.940  62.350  1.00  0.00           C  
ATOM    577  NE2 HIS A  50      58.610  68.170  61.880  1.00  0.00           N  
ATOM    578  HN  HIS A  50      58.400  63.930  63.550  1.00  0.00           H  
ATOM    579  HA  HIS A  50      60.010  65.440  65.080  1.00  0.00           H  
ATOM    580  HB1 HIS A  50      57.860  66.700  65.650  1.00  0.00           H  
ATOM    581  HB2 HIS A  50      57.050  65.650  64.620  1.00  0.00           H  
ATOM    582  HD2 HIS A  50      56.640  67.520  62.560  1.00  0.00           H  
ATOM    583  HE1 HIS A  50      60.830  68.300  61.970  1.00  0.00           H  
ATOM    584  HE2 HIS A  50      58.440  68.850  61.170  1.00  0.00           H  
ATOM    585  N   PHE A  51      58.020  63.950  67.230  1.00  0.00           N  
ATOM    586  CA  PHE A  51      57.590  63.880  68.620  1.00  0.00           C  
ATOM    587  C   PHE A  51      58.380  62.760  69.370  1.00  0.00           C  
ATOM    588  O   PHE A  51      58.200  61.590  69.080  1.00  0.00           O  
ATOM    589  CB  PHE A  51      56.130  63.750  68.780  1.00  0.00           C  
ATOM    590  CG  PHE A  51      55.700  64.220  70.170  1.00  0.00           C  
ATOM    591  CD1 PHE A  51      55.880  65.500  70.580  1.00  0.00           C  
ATOM    592  CD2 PHE A  51      55.180  63.280  71.050  1.00  0.00           C  
ATOM    593  CE1 PHE A  51      55.530  65.920  71.850  1.00  0.00           C  
ATOM    594  CE2 PHE A  51      54.830  63.600  72.380  1.00  0.00           C  
ATOM    595  CZ  PHE A  51      55.020  64.970  72.700  1.00  0.00           C  
ATOM    596  HN  PHE A  51      57.470  63.450  66.560  1.00  0.00           H  
ATOM    597  HA  PHE A  51      57.970  64.760  69.140  1.00  0.00           H  
ATOM    598  HB1 PHE A  51      55.900  62.730  68.430  1.00  0.00           H  
ATOM    599  HB2 PHE A  51      55.670  64.530  68.150  1.00  0.00           H  
ATOM    600  HD1 PHE A  51      56.250  66.260  69.890  1.00  0.00           H  
ATOM    601  HD2 PHE A  51      55.090  62.270  70.710  1.00  0.00           H  
ATOM    602  HE1 PHE A  51      55.670  66.930  72.180  1.00  0.00           H  
ATOM    603  HE2 PHE A  51      54.400  62.930  73.120  1.00  0.00           H  
ATOM    604  HZ  PHE A  51      54.660  65.360  73.640  1.00  0.00           H  
ATOM    605  N   LYS A  52      59.260  63.020  70.260  1.00  0.00           N  
ATOM    606  CA  LYS A  52      60.240  62.180  70.960  1.00  0.00           C  
ATOM    607  C   LYS A  52      59.590  60.920  71.680  1.00  0.00           C  
ATOM    608  O   LYS A  52      60.070  59.770  71.630  1.00  0.00           O  
ATOM    609  CB  LYS A  52      61.090  63.050  71.990  1.00  0.00           C  
ATOM    610  CG  LYS A  52      62.000  62.360  73.030  1.00  0.00           C  
ATOM    611  CD  LYS A  52      63.080  61.570  72.380  1.00  0.00           C  
ATOM    612  CE  LYS A  52      64.010  62.320  71.450  1.00  0.00           C  
ATOM    613  NZ  LYS A  52      64.930  63.210  72.130  1.00  0.00           N1+
ATOM    614  HN  LYS A  52      59.290  63.990  70.500  1.00  0.00           H  
ATOM    615  HA  LYS A  52      60.860  61.880  70.130  1.00  0.00           H  
ATOM    616  HB1 LYS A  52      60.340  63.650  72.560  1.00  0.00           H  
ATOM    617  HB2 LYS A  52      61.710  63.750  71.400  1.00  0.00           H  
ATOM    618  HG1 LYS A  52      61.460  61.650  73.680  1.00  0.00           H  
ATOM    619  HG2 LYS A  52      62.380  63.160  73.700  1.00  0.00           H  
ATOM    620  HD1 LYS A  52      63.700  61.090  73.190  1.00  0.00           H  
ATOM    621  HD2 LYS A  52      62.610  60.700  71.880  1.00  0.00           H  
ATOM    622  HE1 LYS A  52      63.520  62.820  70.580  1.00  0.00           H  
ATOM    623  HE2 LYS A  52      64.720  61.650  70.910  1.00  0.00           H  
ATOM    624  HZ1 LYS A  52      65.220  62.710  72.990  1.00  0.00           H  
ATOM    625  HZ2 LYS A  52      65.720  63.530  71.530  1.00  0.00           H  
ATOM    626  HZ3 LYS A  52      64.390  64.070  72.360  1.00  0.00           H  
ATOM    627  N   GLN A  53      58.370  61.010  72.280  1.00  0.00           N  
ATOM    628  CA  GLN A  53      57.630  59.860  72.850  1.00  0.00           C  
ATOM    629  C   GLN A  53      57.220  58.770  71.830  1.00  0.00           C  
ATOM    630  O   GLN A  53      57.100  57.560  72.180  1.00  0.00           O  
ATOM    631  CB  GLN A  53      56.380  60.450  73.550  1.00  0.00           C  
ATOM    632  CG  GLN A  53      55.510  59.440  74.300  1.00  0.00           C  
ATOM    633  CD  GLN A  53      56.220  58.640  75.400  1.00  0.00           C  
ATOM    634  NE2 GLN A  53      56.600  59.310  76.500  1.00  0.00           N  
ATOM    635  OE1 GLN A  53      56.360  57.420  75.250  1.00  0.00           O  
ATOM    636  HN  GLN A  53      57.850  61.850  72.340  1.00  0.00           H  
ATOM    637  HA  GLN A  53      58.400  59.450  73.480  1.00  0.00           H  
ATOM    638  HB1 GLN A  53      55.670  60.900  72.810  1.00  0.00           H  
ATOM    639  HB2 GLN A  53      56.790  61.230  74.220  1.00  0.00           H  
ATOM    640  HG1 GLN A  53      55.110  58.640  73.630  1.00  0.00           H  
ATOM    641  HG2 GLN A  53      54.670  59.950  74.810  1.00  0.00           H  
ATOM    642 1HE2 GLN A  53      56.270  60.240  76.550  1.00  0.00           H  
ATOM    643 2HE2 GLN A  53      56.970  58.840  77.290  1.00  0.00           H  
ATOM    644  N   LEU A  54      57.010  59.140  70.560  1.00  0.00           N  
ATOM    645  CA  LEU A  54      56.710  58.120  69.580  1.00  0.00           C  
ATOM    646  C   LEU A  54      57.960  57.410  69.080  1.00  0.00           C  
ATOM    647  O   LEU A  54      57.780  56.420  68.390  1.00  0.00           O  
ATOM    648  CB  LEU A  54      55.830  58.780  68.520  1.00  0.00           C  
ATOM    649  CG  LEU A  54      54.480  59.510  68.930  1.00  0.00           C  
ATOM    650  CD1 LEU A  54      54.070  60.130  67.550  1.00  0.00           C  
ATOM    651  CD2 LEU A  54      53.490  58.640  69.620  1.00  0.00           C  
ATOM    652  HN  LEU A  54      57.300  60.030  70.230  1.00  0.00           H  
ATOM    653  HA  LEU A  54      56.050  57.390  70.030  1.00  0.00           H  
ATOM    654  HB1 LEU A  54      55.540  58.020  67.760  1.00  0.00           H  
ATOM    655  HB2 LEU A  54      56.410  59.550  67.960  1.00  0.00           H  
ATOM    656  HG  LEU A  54      54.770  60.450  69.440  1.00  0.00           H  
ATOM    657 1HD1 LEU A  54      53.970  59.290  66.830  1.00  0.00           H  
ATOM    658 2HD1 LEU A  54      53.100  60.670  67.530  1.00  0.00           H  
ATOM    659 3HD1 LEU A  54      54.840  60.860  67.240  1.00  0.00           H  
ATOM    660 1HD2 LEU A  54      53.910  58.210  70.550  1.00  0.00           H  
ATOM    661 2HD2 LEU A  54      52.480  59.110  69.720  1.00  0.00           H  
ATOM    662 3HD2 LEU A  54      53.340  57.760  68.980  1.00  0.00           H  
ATOM    663  N   HIS A  55      59.280  57.770  69.460  1.00  0.00           N  
ATOM    664  CA  HIS A  55      60.480  57.090  68.950  1.00  0.00           C  
ATOM    665  C   HIS A  55      60.770  55.760  69.700  1.00  0.00           C  
ATOM    666  O   HIS A  55      61.800  55.620  70.370  1.00  0.00           O  
ATOM    667  CB  HIS A  55      61.770  57.980  69.310  1.00  0.00           C  
ATOM    668  CG  HIS A  55      61.690  59.350  68.750  1.00  0.00           C  
ATOM    669  CD2 HIS A  55      60.860  59.980  67.960  1.00  0.00           C  
ATOM    670  ND1 HIS A  55      62.880  60.010  68.840  1.00  0.00           N  
ATOM    671  CE1 HIS A  55      62.690  61.080  68.030  1.00  0.00           C  
ATOM    672  NE2 HIS A  55      61.420  61.080  67.510  1.00  0.00           N  
ATOM    673  HN  HIS A  55      59.260  58.640  69.950  1.00  0.00           H  
ATOM    674  HA  HIS A  55      60.250  56.920  67.920  1.00  0.00           H  
ATOM    675  HB1 HIS A  55      62.690  57.490  68.940  1.00  0.00           H  
ATOM    676  HB2 HIS A  55      61.820  58.110  70.410  1.00  0.00           H  
ATOM    677  HD2 HIS A  55      59.880  59.560  67.730  1.00  0.00           H  
ATOM    678  HE1 HIS A  55      63.450  61.800  67.750  1.00  0.00           H  
ATOM    679  HE2 HIS A  55      60.990  61.870  67.080  1.00  0.00           H  
ATOM    680  N   THR A  56      59.910  54.790  69.470  1.00  0.00           N  
ATOM    681  CA  THR A  56      60.010  53.500  70.140  1.00  0.00           C  
ATOM    682  C   THR A  56      59.920  52.400  69.070  1.00  0.00           C  
ATOM    683  O   THR A  56      59.160  52.520  68.100  1.00  0.00           O  
ATOM    684  CB  THR A  56      58.980  53.230  71.230  1.00  0.00           C  
ATOM    685  CG2 THR A  56      59.380  54.080  72.530  1.00  0.00           C  
ATOM    686  OG1 THR A  56      57.690  53.740  70.910  1.00  0.00           O  
ATOM    687  HN  THR A  56      59.090  54.900  68.900  1.00  0.00           H  
ATOM    688  HA  THR A  56      60.980  53.380  70.610  1.00  0.00           H  
ATOM    689  HB  THR A  56      58.880  52.160  71.500  1.00  0.00           H  
ATOM    690  HG1 THR A  56      57.180  53.230  71.550  1.00  0.00           H  
ATOM    691 1HG2 THR A  56      58.800  53.710  73.400  1.00  0.00           H  
ATOM    692 2HG2 THR A  56      60.460  53.980  72.780  1.00  0.00           H  
ATOM    693 3HG2 THR A  56      59.190  55.170  72.340  1.00  0.00           H  
ATOM    694  N   PRO A  57      60.630  51.270  69.180  1.00  0.00           N  
ATOM    695  CA  PRO A  57      60.550  50.150  68.350  1.00  0.00           C  
ATOM    696  C   PRO A  57      59.240  49.640  67.650  1.00  0.00           C  
ATOM    697  O   PRO A  57      59.190  49.470  66.390  1.00  0.00           O  
ATOM    698  CB  PRO A  57      61.130  48.970  69.110  1.00  0.00           C  
ATOM    699  CG  PRO A  57      62.170  49.630  70.050  1.00  0.00           C  
ATOM    700  CD  PRO A  57      61.580  50.990  70.270  1.00  0.00           C  
ATOM    701  HA  PRO A  57      61.150  50.510  67.530  1.00  0.00           H  
ATOM    702  HB1 PRO A  57      61.450  48.170  68.410  1.00  0.00           H  
ATOM    703  HB2 PRO A  57      60.360  48.510  69.760  1.00  0.00           H  
ATOM    704  HG1 PRO A  57      63.070  49.780  69.420  1.00  0.00           H  
ATOM    705  HG2 PRO A  57      62.520  48.950  70.860  1.00  0.00           H  
ATOM    706  HD1 PRO A  57      62.430  51.700  70.160  1.00  0.00           H  
ATOM    707  HD2 PRO A  57      61.010  50.990  71.230  1.00  0.00           H  
ATOM    708  N   THR A  58      58.090  49.640  68.380  1.00  0.00           N  
ATOM    709  CA  THR A  58      56.770  49.370  67.840  1.00  0.00           C  
ATOM    710  C   THR A  58      56.230  50.380  66.860  1.00  0.00           C  
ATOM    711  O   THR A  58      55.610  50.040  65.850  1.00  0.00           O  
ATOM    712  CB  THR A  58      55.840  49.160  68.990  1.00  0.00           C  
ATOM    713  CG2 THR A  58      55.690  50.460  69.730  1.00  0.00           C  
ATOM    714  OG1 THR A  58      54.490  48.760  68.550  1.00  0.00           O  
ATOM    715  HN  THR A  58      58.130  49.860  69.350  1.00  0.00           H  
ATOM    716  HA  THR A  58      56.740  48.430  67.300  1.00  0.00           H  
ATOM    717  HB  THR A  58      56.230  48.400  69.700  1.00  0.00           H  
ATOM    718  HG1 THR A  58      54.630  47.870  68.220  1.00  0.00           H  
ATOM    719 1HG2 THR A  58      56.650  50.940  69.990  1.00  0.00           H  
ATOM    720 2HG2 THR A  58      55.110  51.210  69.130  1.00  0.00           H  
ATOM    721 3HG2 THR A  58      55.250  50.090  70.690  1.00  0.00           H  
ATOM    722  N   ASN A  59      56.540  51.620  67.020  1.00  0.00           N  
ATOM    723  CA  ASN A  59      55.980  52.720  66.250  1.00  0.00           C  
ATOM    724  C   ASN A  59      56.840  52.990  65.000  1.00  0.00           C  
ATOM    725  O   ASN A  59      56.400  53.420  63.930  1.00  0.00           O  
ATOM    726  CB  ASN A  59      56.220  54.050  67.000  1.00  0.00           C  
ATOM    727  CG  ASN A  59      55.180  54.090  68.100  1.00  0.00           C  
ATOM    728  ND2 ASN A  59      55.430  54.990  69.060  1.00  0.00           N  
ATOM    729  OD1 ASN A  59      54.340  53.220  68.240  1.00  0.00           O  
ATOM    730  HN  ASN A  59      56.960  51.920  67.880  1.00  0.00           H  
ATOM    731  HA  ASN A  59      54.970  52.520  65.920  1.00  0.00           H  
ATOM    732  HB1 ASN A  59      56.150  54.960  66.370  1.00  0.00           H  
ATOM    733  HB2 ASN A  59      57.220  54.040  67.480  1.00  0.00           H  
ATOM    734 1HD2 ASN A  59      56.290  55.470  69.080  1.00  0.00           H  
ATOM    735 2HD2 ASN A  59      54.810  55.100  69.830  1.00  0.00           H  
ATOM    736  N   TRP A  60      58.150  52.580  65.000  1.00  0.00           N  
ATOM    737  CA  TRP A  60      58.990  52.400  63.790  1.00  0.00           C  
ATOM    738  C   TRP A  60      58.370  51.340  62.870  1.00  0.00           C  
ATOM    739  O   TRP A  60      58.500  51.460  61.640  1.00  0.00           O  
ATOM    740  CB  TRP A  60      60.300  51.950  64.250  1.00  0.00           C  
ATOM    741  CG  TRP A  60      61.150  52.920  65.120  1.00  0.00           C  
ATOM    742  CD1 TRP A  60      62.150  52.440  65.880  1.00  0.00           C  
ATOM    743  CD2 TRP A  60      61.310  54.360  65.270  1.00  0.00           C  
ATOM    744  CE2 TRP A  60      62.420  54.550  66.060  1.00  0.00           C  
ATOM    745  CE3 TRP A  60      60.640  55.430  64.720  1.00  0.00           C  
ATOM    746  NE1 TRP A  60      62.900  53.430  66.470  1.00  0.00           N  
ATOM    747  CZ2 TRP A  60      62.880  55.850  66.370  1.00  0.00           C  
ATOM    748  CZ3 TRP A  60      61.090  56.730  65.040  1.00  0.00           C  
ATOM    749  CH2 TRP A  60      62.190  56.900  65.820  1.00  0.00           C  
ATOM    750  HN  TRP A  60      58.420  52.310  65.920  1.00  0.00           H  
ATOM    751  HA  TRP A  60      59.050  53.310  63.230  1.00  0.00           H  
ATOM    752  HB1 TRP A  60      60.890  51.680  63.330  1.00  0.00           H  
ATOM    753  HB2 TRP A  60      60.410  51.020  64.850  1.00  0.00           H  
ATOM    754  HD1 TRP A  60      62.320  51.400  66.110  1.00  0.00           H  
ATOM    755  HE1 TRP A  60      63.750  53.370  66.950  1.00  0.00           H  
ATOM    756  HE3 TRP A  60      59.880  55.220  63.990  1.00  0.00           H  
ATOM    757  HZ2 TRP A  60      63.820  55.860  66.910  1.00  0.00           H  
ATOM    758  HZ3 TRP A  60      60.450  57.530  64.710  1.00  0.00           H  
ATOM    759  HH2 TRP A  60      62.580  57.900  65.930  1.00  0.00           H  
ATOM    760  N   LEU A  61      57.780  50.260  63.460  1.00  0.00           N  
ATOM    761  CA  LEU A  61      57.140  49.250  62.640  1.00  0.00           C  
ATOM    762  C   LEU A  61      55.900  49.630  61.800  1.00  0.00           C  
ATOM    763  O   LEU A  61      55.710  49.330  60.600  1.00  0.00           O  
ATOM    764  CB  LEU A  61      56.990  47.850  63.440  1.00  0.00           C  
ATOM    765  CG  LEU A  61      56.500  46.660  62.700  1.00  0.00           C  
ATOM    766  CD1 LEU A  61      57.530  46.230  61.590  1.00  0.00           C  
ATOM    767  CD2 LEU A  61      56.260  45.480  63.710  1.00  0.00           C  
ATOM    768  HN  LEU A  61      57.810  50.130  64.440  1.00  0.00           H  
ATOM    769  HA  LEU A  61      57.880  48.950  61.920  1.00  0.00           H  
ATOM    770  HB1 LEU A  61      56.280  48.010  64.290  1.00  0.00           H  
ATOM    771  HB2 LEU A  61      57.950  47.670  63.950  1.00  0.00           H  
ATOM    772  HG  LEU A  61      55.560  46.920  62.180  1.00  0.00           H  
ATOM    773 1HD1 LEU A  61      58.590  46.140  61.900  1.00  0.00           H  
ATOM    774 2HD1 LEU A  61      57.220  45.190  61.350  1.00  0.00           H  
ATOM    775 3HD1 LEU A  61      57.410  46.960  60.760  1.00  0.00           H  
ATOM    776 1HD2 LEU A  61      55.300  45.820  64.140  1.00  0.00           H  
ATOM    777 2HD2 LEU A  61      56.100  44.630  63.010  1.00  0.00           H  
ATOM    778 3HD2 LEU A  61      57.130  45.320  64.370  1.00  0.00           H  
ATOM    779  N   ILE A  62      55.050  50.410  62.500  1.00  0.00           N  
ATOM    780  CA  ILE A  62      53.960  51.270  61.960  1.00  0.00           C  
ATOM    781  C   ILE A  62      54.470  52.320  60.990  1.00  0.00           C  
ATOM    782  O   ILE A  62      53.910  52.490  59.960  1.00  0.00           O  
ATOM    783  CB  ILE A  62      53.140  51.950  63.120  1.00  0.00           C  
ATOM    784  CG1 ILE A  62      52.600  50.810  64.110  1.00  0.00           C  
ATOM    785  CG2 ILE A  62      52.000  52.820  62.510  1.00  0.00           C  
ATOM    786  CD  ILE A  62      51.900  51.440  65.360  1.00  0.00           C  
ATOM    787  HN  ILE A  62      55.220  50.610  63.460  1.00  0.00           H  
ATOM    788  HA  ILE A  62      53.260  50.610  61.470  1.00  0.00           H  
ATOM    789  HB  ILE A  62      53.810  52.620  63.710  1.00  0.00           H  
ATOM    790 1HG1 ILE A  62      53.440  50.170  64.450  1.00  0.00           H  
ATOM    791 2HG1 ILE A  62      51.900  50.230  63.470  1.00  0.00           H  
ATOM    792 1HG2 ILE A  62      51.170  52.220  62.080  1.00  0.00           H  
ATOM    793 2HG2 ILE A  62      51.570  53.290  63.430  1.00  0.00           H  
ATOM    794 3HG2 ILE A  62      52.390  53.570  61.810  1.00  0.00           H  
ATOM    795  HD1 ILE A  62      51.570  50.600  66.010  1.00  0.00           H  
ATOM    796  HD2 ILE A  62      52.660  52.080  65.850  1.00  0.00           H  
ATOM    797  HD3 ILE A  62      51.010  52.000  65.000  1.00  0.00           H  
ATOM    798  N   HIS A  63      55.630  53.040  61.280  1.00  0.00           N  
ATOM    799  CA  HIS A  63      56.320  53.970  60.330  1.00  0.00           C  
ATOM    800  C   HIS A  63      56.710  53.370  58.960  1.00  0.00           C  
ATOM    801  O   HIS A  63      56.390  53.890  57.900  1.00  0.00           O  
ATOM    802  CB  HIS A  63      57.430  54.570  60.980  1.00  0.00           C  
ATOM    803  CG  HIS A  63      58.190  55.610  60.110  1.00  0.00           C  
ATOM    804  CD2 HIS A  63      59.070  55.360  59.020  1.00  0.00           C  
ATOM    805  ND1 HIS A  63      57.770  56.930  60.140  1.00  0.00           N  
ATOM    806  CE1 HIS A  63      58.480  57.490  59.140  1.00  0.00           C  
ATOM    807  NE2 HIS A  63      59.260  56.610  58.460  1.00  0.00           N  
ATOM    808  HN  HIS A  63      56.190  52.800  62.080  1.00  0.00           H  
ATOM    809  HA  HIS A  63      55.670  54.760  60.010  1.00  0.00           H  
ATOM    810  HB1 HIS A  63      58.300  53.890  61.130  1.00  0.00           H  
ATOM    811  HB2 HIS A  63      57.300  54.940  62.010  1.00  0.00           H  
ATOM    812  HD2 HIS A  63      59.480  54.450  58.580  1.00  0.00           H  
ATOM    813  HE1 HIS A  63      58.320  58.500  58.730  1.00  0.00           H  
ATOM    814  HE2 HIS A  63      59.910  56.830  57.730  1.00  0.00           H  
ATOM    815  N   SER A  64      57.510  52.300  59.020  1.00  0.00           N  
ATOM    816  CA  SER A  64      57.940  51.500  57.910  1.00  0.00           C  
ATOM    817  C   SER A  64      56.750  50.990  57.160  1.00  0.00           C  
ATOM    818  O   SER A  64      56.770  51.010  55.930  1.00  0.00           O  
ATOM    819  CB  SER A  64      59.000  50.430  58.330  1.00  0.00           C  
ATOM    820  OG  SER A  64      59.310  49.540  57.210  1.00  0.00           O  
ATOM    821  HN  SER A  64      57.820  51.970  59.910  1.00  0.00           H  
ATOM    822  HA  SER A  64      58.540  52.080  57.230  1.00  0.00           H  
ATOM    823  HB1 SER A  64      58.680  49.860  59.230  1.00  0.00           H  
ATOM    824  HB2 SER A  64      59.920  50.980  58.640  1.00  0.00           H  
ATOM    825  HG1 SER A  64      58.850  48.710  57.310  1.00  0.00           H  
ATOM    826  N   MET A  65      55.740  50.520  57.790  1.00  0.00           N  
ATOM    827  CA  MET A  65      54.470  50.350  57.060  1.00  0.00           C  
ATOM    828  C   MET A  65      53.830  51.530  56.470  1.00  0.00           C  
ATOM    829  O   MET A  65      53.420  51.450  55.270  1.00  0.00           O  
ATOM    830  CB  MET A  65      53.440  49.730  58.050  1.00  0.00           C  
ATOM    831  CG  MET A  65      52.060  49.410  57.420  1.00  0.00           C  
ATOM    832  SD  MET A  65      50.650  49.580  58.510  1.00  0.00           S  
ATOM    833  CE  MET A  65      50.650  51.380  58.880  1.00  0.00           C  
ATOM    834  HN  MET A  65      55.770  50.460  58.780  1.00  0.00           H  
ATOM    835  HA  MET A  65      54.680  49.660  56.260  1.00  0.00           H  
ATOM    836  HB1 MET A  65      53.280  50.360  58.940  1.00  0.00           H  
ATOM    837  HB2 MET A  65      53.830  48.750  58.420  1.00  0.00           H  
ATOM    838  HG1 MET A  65      52.020  48.500  56.780  1.00  0.00           H  
ATOM    839  HG2 MET A  65      51.870  50.140  56.600  1.00  0.00           H  
ATOM    840  HE1 MET A  65      49.820  51.600  59.600  1.00  0.00           H  
ATOM    841  HE2 MET A  65      51.660  51.620  59.260  1.00  0.00           H  
ATOM    842  HE3 MET A  65      50.490  51.920  57.930  1.00  0.00           H  
ATOM    843  N   ALA A  66      53.750  52.680  57.180  1.00  0.00           N  
ATOM    844  CA  ALA A  66      53.170  53.910  56.710  1.00  0.00           C  
ATOM    845  C   ALA A  66      53.920  54.460  55.430  1.00  0.00           C  
ATOM    846  O   ALA A  66      53.320  55.030  54.530  1.00  0.00           O  
ATOM    847  CB  ALA A  66      53.010  54.920  57.790  1.00  0.00           C  
ATOM    848  HN  ALA A  66      54.170  52.640  58.090  1.00  0.00           H  
ATOM    849  HA  ALA A  66      52.130  53.670  56.480  1.00  0.00           H  
ATOM    850  HB1 ALA A  66      52.540  55.860  57.440  1.00  0.00           H  
ATOM    851  HB2 ALA A  66      52.370  54.450  58.570  1.00  0.00           H  
ATOM    852  HB3 ALA A  66      53.980  55.030  58.320  1.00  0.00           H  
ATOM    853  N   THR A  67      55.250  54.310  55.400  1.00  0.00           N  
ATOM    854  CA  THR A  67      56.130  54.610  54.250  1.00  0.00           C  
ATOM    855  C   THR A  67      55.750  53.740  53.050  1.00  0.00           C  
ATOM    856  O   THR A  67      55.780  54.260  51.940  1.00  0.00           O  
ATOM    857  CB  THR A  67      57.610  54.310  54.470  1.00  0.00           C  
ATOM    858  CG2 THR A  67      58.420  54.960  53.260  1.00  0.00           C  
ATOM    859  OG1 THR A  67      58.060  54.950  55.680  1.00  0.00           O  
ATOM    860  HN  THR A  67      55.740  53.980  56.200  1.00  0.00           H  
ATOM    861  HA  THR A  67      55.960  55.640  53.980  1.00  0.00           H  
ATOM    862  HB  THR A  67      57.730  53.240  54.680  1.00  0.00           H  
ATOM    863  HG1 THR A  67      57.470  54.720  56.410  1.00  0.00           H  
ATOM    864 1HG2 THR A  67      58.260  56.050  53.180  1.00  0.00           H  
ATOM    865 2HG2 THR A  67      59.480  54.710  53.530  1.00  0.00           H  
ATOM    866 3HG2 THR A  67      58.290  54.400  52.320  1.00  0.00           H  
ATOM    867  N   VAL A  68      55.540  52.410  53.170  1.00  0.00           N  
ATOM    868  CA  VAL A  68      55.060  51.610  51.990  1.00  0.00           C  
ATOM    869  C   VAL A  68      53.620  52.020  51.570  1.00  0.00           C  
ATOM    870  O   VAL A  68      53.270  52.130  50.400  1.00  0.00           O  
ATOM    871  CB  VAL A  68      54.860  50.140  52.430  1.00  0.00           C  
ATOM    872  CG1 VAL A  68      54.140  49.240  51.350  1.00  0.00           C  
ATOM    873  CG2 VAL A  68      56.170  49.660  52.880  1.00  0.00           C  
ATOM    874  HN  VAL A  68      55.670  51.870  54.000  1.00  0.00           H  
ATOM    875  HA  VAL A  68      55.780  51.600  51.190  1.00  0.00           H  
ATOM    876  HB  VAL A  68      54.110  50.160  53.250  1.00  0.00           H  
ATOM    877 1HG1 VAL A  68      54.630  49.390  50.370  1.00  0.00           H  
ATOM    878 2HG1 VAL A  68      54.310  48.190  51.670  1.00  0.00           H  
ATOM    879 3HG1 VAL A  68      53.040  49.440  51.310  1.00  0.00           H  
ATOM    880 1HG2 VAL A  68      56.670  50.030  53.810  1.00  0.00           H  
ATOM    881 2HG2 VAL A  68      56.080  48.560  53.010  1.00  0.00           H  
ATOM    882 3HG2 VAL A  68      56.860  49.680  52.020  1.00  0.00           H  
ATOM    883  N   ASP A  69      52.620  52.270  52.420  1.00  0.00           N  
ATOM    884  CA  ASP A  69      51.200  52.750  52.060  1.00  0.00           C  
ATOM    885  C   ASP A  69      51.290  54.190  51.390  1.00  0.00           C  
ATOM    886  O   ASP A  69      50.660  54.460  50.350  1.00  0.00           O  
ATOM    887  CB  ASP A  69      50.470  52.770  53.380  1.00  0.00           C  
ATOM    888  CG  ASP A  69      50.100  51.330  53.750  1.00  0.00           C  
ATOM    889  OD1 ASP A  69      50.310  50.440  52.910  1.00  0.00           O  
ATOM    890  OD2 ASP A  69      49.690  51.070  54.900  1.00  0.00           O1-
ATOM    891  HN  ASP A  69      52.640  51.980  53.380  1.00  0.00           H  
ATOM    892  HA  ASP A  69      50.830  52.000  51.390  1.00  0.00           H  
ATOM    893  HB1 ASP A  69      49.620  53.490  53.440  1.00  0.00           H  
ATOM    894  HB2 ASP A  69      51.180  53.130  54.140  1.00  0.00           H  
ATOM    895  N   PHE A  70      52.120  55.080  51.990  1.00  0.00           N  
ATOM    896  CA  PHE A  70      52.360  56.380  51.430  1.00  0.00           C  
ATOM    897  C   PHE A  70      52.850  56.360  49.960  1.00  0.00           C  
ATOM    898  O   PHE A  70      52.210  57.040  49.140  1.00  0.00           O  
ATOM    899  CB  PHE A  70      53.300  57.210  52.360  1.00  0.00           C  
ATOM    900  CG  PHE A  70      53.720  58.530  51.770  1.00  0.00           C  
ATOM    901  CD1 PHE A  70      55.070  58.800  51.480  1.00  0.00           C  
ATOM    902  CD2 PHE A  70      52.770  59.480  51.500  1.00  0.00           C  
ATOM    903  CE1 PHE A  70      55.390  60.140  51.020  1.00  0.00           C  
ATOM    904  CE2 PHE A  70      53.040  60.860  51.180  1.00  0.00           C  
ATOM    905  CZ  PHE A  70      54.390  61.120  50.810  1.00  0.00           C  
ATOM    906  HN  PHE A  70      52.670  54.750  52.750  1.00  0.00           H  
ATOM    907  HA  PHE A  70      51.470  56.960  51.260  1.00  0.00           H  
ATOM    908  HB1 PHE A  70      54.090  56.580  52.810  1.00  0.00           H  
ATOM    909  HB2 PHE A  70      52.700  57.520  53.250  1.00  0.00           H  
ATOM    910  HD1 PHE A  70      55.810  58.030  51.460  1.00  0.00           H  
ATOM    911  HD2 PHE A  70      51.700  59.330  51.580  1.00  0.00           H  
ATOM    912  HE1 PHE A  70      56.410  60.380  50.770  1.00  0.00           H  
ATOM    913  HE2 PHE A  70      52.330  61.670  51.150  1.00  0.00           H  
ATOM    914  HZ  PHE A  70      54.690  62.130  50.620  1.00  0.00           H  
ATOM    915  N   LEU A  71      53.870  55.480  49.750  1.00  0.00           N  
ATOM    916  CA  LEU A  71      54.510  55.250  48.430  1.00  0.00           C  
ATOM    917  C   LEU A  71      53.610  54.570  47.330  1.00  0.00           C  
ATOM    918  O   LEU A  71      53.590  54.970  46.160  1.00  0.00           O  
ATOM    919  CB  LEU A  71      55.850  54.500  48.530  1.00  0.00           C  
ATOM    920  CG  LEU A  71      57.010  55.390  48.950  1.00  0.00           C  
ATOM    921  CD1 LEU A  71      58.160  54.470  49.420  1.00  0.00           C  
ATOM    922  CD2 LEU A  71      57.380  56.550  48.140  1.00  0.00           C  
ATOM    923  HN  LEU A  71      54.270  54.980  50.510  1.00  0.00           H  
ATOM    924  HA  LEU A  71      54.730  56.160  47.890  1.00  0.00           H  
ATOM    925  HB1 LEU A  71      56.180  53.950  47.620  1.00  0.00           H  
ATOM    926  HB2 LEU A  71      55.720  53.670  49.240  1.00  0.00           H  
ATOM    927  HG  LEU A  71      56.650  55.830  49.910  1.00  0.00           H  
ATOM    928 1HD1 LEU A  71      57.760  53.750  50.160  1.00  0.00           H  
ATOM    929 2HD1 LEU A  71      58.610  53.910  48.570  1.00  0.00           H  
ATOM    930 3HD1 LEU A  71      58.940  55.040  49.970  1.00  0.00           H  
ATOM    931 1HD2 LEU A  71      56.580  57.320  48.260  1.00  0.00           H  
ATOM    932 2HD2 LEU A  71      58.340  57.020  48.430  1.00  0.00           H  
ATOM    933 3HD2 LEU A  71      57.600  56.280  47.090  1.00  0.00           H  
ATOM    934  N   LEU A  72      52.750  53.640  47.620  1.00  0.00           N  
ATOM    935  CA  LEU A  72      51.640  53.150  46.840  1.00  0.00           C  
ATOM    936  C   LEU A  72      50.760  54.380  46.430  1.00  0.00           C  
ATOM    937  O   LEU A  72      50.390  54.570  45.270  1.00  0.00           O  
ATOM    938  CB  LEU A  72      50.720  52.120  47.680  1.00  0.00           C  
ATOM    939  CG  LEU A  72      49.800  51.190  46.890  1.00  0.00           C  
ATOM    940  CD1 LEU A  72      50.700  50.480  45.780  1.00  0.00           C  
ATOM    941  CD2 LEU A  72      49.170  50.150  47.850  1.00  0.00           C  
ATOM    942  HN  LEU A  72      52.820  53.330  48.570  1.00  0.00           H  
ATOM    943  HA  LEU A  72      52.050  52.700  45.950  1.00  0.00           H  
ATOM    944  HB1 LEU A  72      50.030  52.490  48.480  1.00  0.00           H  
ATOM    945  HB2 LEU A  72      51.280  51.360  48.260  1.00  0.00           H  
ATOM    946  HG  LEU A  72      48.960  51.780  46.460  1.00  0.00           H  
ATOM    947 1HD1 LEU A  72      50.200  49.560  45.390  1.00  0.00           H  
ATOM    948 2HD1 LEU A  72      51.010  51.130  44.940  1.00  0.00           H  
ATOM    949 3HD1 LEU A  72      51.680  50.160  46.200  1.00  0.00           H  
ATOM    950 1HD2 LEU A  72      48.550  50.490  48.710  1.00  0.00           H  
ATOM    951 2HD2 LEU A  72      48.490  49.440  47.340  1.00  0.00           H  
ATOM    952 3HD2 LEU A  72      49.810  49.370  48.300  1.00  0.00           H  
ATOM    953  N   GLY A  73      50.520  55.300  47.380  1.00  0.00           N  
ATOM    954  CA  GLY A  73      49.730  56.500  47.270  1.00  0.00           C  
ATOM    955  C   GLY A  73      50.390  57.520  46.370  1.00  0.00           C  
ATOM    956  O   GLY A  73      49.730  58.410  45.810  1.00  0.00           O  
ATOM    957  HN  GLY A  73      50.910  55.130  48.290  1.00  0.00           H  
ATOM    958  HA1 GLY A  73      48.820  56.250  46.750  1.00  0.00           H  
ATOM    959  HA2 GLY A  73      49.730  56.890  48.270  1.00  0.00           H  
ATOM    960  N   CYS A  74      51.690  57.460  46.200  1.00  0.00           N  
ATOM    961  CA  CYS A  74      52.500  58.430  45.400  1.00  0.00           C  
ATOM    962  C   CYS A  74      52.800  57.870  43.990  1.00  0.00           C  
ATOM    963  O   CYS A  74      52.630  58.510  43.030  1.00  0.00           O  
ATOM    964  CB  CYS A  74      53.850  58.630  46.150  1.00  0.00           C  
ATOM    965  SG  CYS A  74      53.690  59.550  47.610  1.00  0.00           S  
ATOM    966  HN  CYS A  74      52.170  56.840  46.820  1.00  0.00           H  
ATOM    967  HA  CYS A  74      51.920  59.340  45.270  1.00  0.00           H  
ATOM    968  HB1 CYS A  74      54.560  59.170  45.480  1.00  0.00           H  
ATOM    969  HB2 CYS A  74      54.300  57.660  46.460  1.00  0.00           H  
ATOM    970  HG1 CYS A  74      52.740  58.780  48.120  1.00  0.00           H  
ATOM    971  N   LEU A  75      53.400  56.690  43.920  1.00  0.00           N  
ATOM    972  CA  LEU A  75      53.960  56.170  42.700  1.00  0.00           C  
ATOM    973  C   LEU A  75      53.020  55.420  41.830  1.00  0.00           C  
ATOM    974  O   LEU A  75      53.200  55.320  40.620  1.00  0.00           O  
ATOM    975  CB  LEU A  75      55.080  55.240  43.230  1.00  0.00           C  
ATOM    976  CG  LEU A  75      56.160  55.920  44.080  1.00  0.00           C  
ATOM    977  CD1 LEU A  75      57.170  54.900  44.720  1.00  0.00           C  
ATOM    978  CD2 LEU A  75      56.890  57.000  43.320  1.00  0.00           C  
ATOM    979  HN  LEU A  75      53.670  56.220  44.760  1.00  0.00           H  
ATOM    980  HA  LEU A  75      54.310  57.010  42.130  1.00  0.00           H  
ATOM    981  HB1 LEU A  75      55.540  54.750  42.340  1.00  0.00           H  
ATOM    982  HB2 LEU A  75      54.610  54.370  43.740  1.00  0.00           H  
ATOM    983  HG  LEU A  75      55.700  56.480  44.920  1.00  0.00           H  
ATOM    984 1HD1 LEU A  75      58.040  55.440  45.160  1.00  0.00           H  
ATOM    985 2HD1 LEU A  75      56.690  54.360  45.550  1.00  0.00           H  
ATOM    986 3HD1 LEU A  75      57.450  54.140  43.960  1.00  0.00           H  
ATOM    987 1HD2 LEU A  75      57.630  57.560  43.920  1.00  0.00           H  
ATOM    988 2HD2 LEU A  75      57.410  56.640  42.400  1.00  0.00           H  
ATOM    989 3HD2 LEU A  75      56.200  57.790  42.960  1.00  0.00           H  
ATOM    990  N   VAL A  76      52.010  54.880  42.450  1.00  0.00           N  
ATOM    991  CA  VAL A  76      51.200  53.870  41.810  1.00  0.00           C  
ATOM    992  C   VAL A  76      49.770  54.300  41.740  1.00  0.00           C  
ATOM    993  O   VAL A  76      49.250  54.300  40.670  1.00  0.00           O  
ATOM    994  CB  VAL A  76      51.380  52.570  42.510  1.00  0.00           C  
ATOM    995  CG1 VAL A  76      50.400  51.480  42.150  1.00  0.00           C  
ATOM    996  CG2 VAL A  76      52.830  52.090  42.120  1.00  0.00           C  
ATOM    997  HN  VAL A  76      51.870  54.990  43.430  1.00  0.00           H  
ATOM    998  HA  VAL A  76      51.600  53.710  40.810  1.00  0.00           H  
ATOM    999  HB  VAL A  76      51.290  52.830  43.590  1.00  0.00           H  
ATOM   1000 1HG1 VAL A  76      50.830  50.560  42.610  1.00  0.00           H  
ATOM   1001 2HG1 VAL A  76      49.440  51.690  42.690  1.00  0.00           H  
ATOM   1002 3HG1 VAL A  76      50.290  51.250  41.070  1.00  0.00           H  
ATOM   1003 1HG2 VAL A  76      53.010  52.190  41.030  1.00  0.00           H  
ATOM   1004 2HG2 VAL A  76      53.470  52.770  42.720  1.00  0.00           H  
ATOM   1005 3HG2 VAL A  76      53.030  51.040  42.410  1.00  0.00           H  
ATOM   1006  N   MET A  77      49.130  54.760  42.860  1.00  0.00           N  
ATOM   1007  CA  MET A  77      47.730  55.200  42.760  1.00  0.00           C  
ATOM   1008  C   MET A  77      47.360  56.270  41.800  1.00  0.00           C  
ATOM   1009  O   MET A  77      46.400  56.180  41.080  1.00  0.00           O  
ATOM   1010  CB  MET A  77      47.150  55.490  44.170  1.00  0.00           C  
ATOM   1011  CG  MET A  77      46.890  54.350  45.210  1.00  0.00           C  
ATOM   1012  SD  MET A  77      46.270  54.900  46.760  1.00  0.00           S  
ATOM   1013  CE  MET A  77      46.900  53.490  47.690  1.00  0.00           C  
ATOM   1014  HN  MET A  77      49.610  54.810  43.730  1.00  0.00           H  
ATOM   1015  HA  MET A  77      47.230  54.310  42.430  1.00  0.00           H  
ATOM   1016  HB1 MET A  77      46.170  55.930  43.900  1.00  0.00           H  
ATOM   1017  HB2 MET A  77      47.890  56.160  44.630  1.00  0.00           H  
ATOM   1018  HG1 MET A  77      47.780  53.690  45.280  1.00  0.00           H  
ATOM   1019  HG2 MET A  77      46.130  53.680  44.760  1.00  0.00           H  
ATOM   1020  HE1 MET A  77      46.830  52.540  47.120  1.00  0.00           H  
ATOM   1021  HE2 MET A  77      47.950  53.430  48.070  1.00  0.00           H  
ATOM   1022  HE3 MET A  77      46.170  53.360  48.510  1.00  0.00           H  
ATOM   1023  N   PRO A  78      48.150  57.340  41.650  1.00  0.00           N  
ATOM   1024  CA  PRO A  78      47.830  58.340  40.630  1.00  0.00           C  
ATOM   1025  C   PRO A  78      47.810  57.890  39.170  1.00  0.00           C  
ATOM   1026  O   PRO A  78      46.960  58.350  38.360  1.00  0.00           O  
ATOM   1027  CB  PRO A  78      48.850  59.460  40.880  1.00  0.00           C  
ATOM   1028  CG  PRO A  78      49.160  59.380  42.370  1.00  0.00           C  
ATOM   1029  CD  PRO A  78      49.160  57.870  42.600  1.00  0.00           C  
ATOM   1030  HA  PRO A  78      46.850  58.700  40.890  1.00  0.00           H  
ATOM   1031  HB1 PRO A  78      48.510  60.460  40.520  1.00  0.00           H  
ATOM   1032  HB2 PRO A  78      49.750  59.390  40.230  1.00  0.00           H  
ATOM   1033  HG1 PRO A  78      48.490  60.040  42.960  1.00  0.00           H  
ATOM   1034  HG2 PRO A  78      50.180  59.790  42.530  1.00  0.00           H  
ATOM   1035  HD1 PRO A  78      48.840  57.700  43.660  1.00  0.00           H  
ATOM   1036  HD2 PRO A  78      50.210  57.580  42.360  1.00  0.00           H  
ATOM   1037  N   TYR A  79      48.710  56.880  38.750  1.00  0.00           N  
ATOM   1038  CA  TYR A  79      48.900  56.460  37.430  1.00  0.00           C  
ATOM   1039  C   TYR A  79      47.750  55.500  37.090  1.00  0.00           C  
ATOM   1040  O   TYR A  79      47.110  55.540  36.040  1.00  0.00           O  
ATOM   1041  CB  TYR A  79      50.260  55.960  37.180  1.00  0.00           C  
ATOM   1042  CG  TYR A  79      51.280  57.060  37.160  1.00  0.00           C  
ATOM   1043  CD1 TYR A  79      51.690  57.610  36.000  1.00  0.00           C  
ATOM   1044  CD2 TYR A  79      52.000  57.420  38.430  1.00  0.00           C  
ATOM   1045  CE1 TYR A  79      52.780  58.500  36.020  1.00  0.00           C  
ATOM   1046  CE2 TYR A  79      53.060  58.320  38.410  1.00  0.00           C  
ATOM   1047  CZ  TYR A  79      53.440  58.820  37.210  1.00  0.00           C  
ATOM   1048  OH  TYR A  79      54.590  59.650  37.150  1.00  0.00           O  
ATOM   1049  HN  TYR A  79      49.370  56.530  39.400  1.00  0.00           H  
ATOM   1050  HA  TYR A  79      48.660  57.240  36.730  1.00  0.00           H  
ATOM   1051  HB1 TYR A  79      50.280  55.360  36.230  1.00  0.00           H  
ATOM   1052  HB2 TYR A  79      50.590  55.240  37.960  1.00  0.00           H  
ATOM   1053  HD1 TYR A  79      51.230  57.400  35.050  1.00  0.00           H  
ATOM   1054  HD2 TYR A  79      51.650  56.870  39.280  1.00  0.00           H  
ATOM   1055  HE1 TYR A  79      53.080  58.900  35.060  1.00  0.00           H  
ATOM   1056  HE2 TYR A  79      53.510  58.590  39.350  1.00  0.00           H  
ATOM   1057  HH  TYR A  79      54.760  59.770  36.210  1.00  0.00           H  
ATOM   1058  N   SER A  80      47.400  54.620  38.090  1.00  0.00           N  
ATOM   1059  CA  SER A  80      46.320  53.640  37.950  1.00  0.00           C  
ATOM   1060  C   SER A  80      44.930  54.190  38.040  1.00  0.00           C  
ATOM   1061  O   SER A  80      43.990  53.620  37.480  1.00  0.00           O  
ATOM   1062  CB  SER A  80      46.400  52.540  38.940  1.00  0.00           C  
ATOM   1063  OG  SER A  80      47.610  51.750  38.840  1.00  0.00           O  
ATOM   1064  HN  SER A  80      47.840  54.560  38.980  1.00  0.00           H  
ATOM   1065  HA  SER A  80      46.430  53.130  37.010  1.00  0.00           H  
ATOM   1066  HB1 SER A  80      45.570  51.830  38.730  1.00  0.00           H  
ATOM   1067  HB2 SER A  80      46.250  52.880  39.980  1.00  0.00           H  
ATOM   1068  HG1 SER A  80      47.620  51.190  39.620  1.00  0.00           H  
ATOM   1069  N   MET A  81      44.670  55.330  38.710  1.00  0.00           N  
ATOM   1070  CA  MET A  81      43.380  56.040  38.600  1.00  0.00           C  
ATOM   1071  C   MET A  81      42.900  56.270  37.150  1.00  0.00           C  
ATOM   1072  O   MET A  81      41.750  55.850  36.770  1.00  0.00           O  
ATOM   1073  CB  MET A  81      43.350  57.390  39.360  1.00  0.00           C  
ATOM   1074  CG  MET A  81      42.340  58.460  38.840  1.00  0.00           C  
ATOM   1075  SD  MET A  81      42.210  60.010  39.770  1.00  0.00           S  
ATOM   1076  CE  MET A  81      43.930  60.610  39.450  1.00  0.00           C  
ATOM   1077  HN  MET A  81      45.450  55.820  39.090  1.00  0.00           H  
ATOM   1078  HA  MET A  81      42.670  55.370  39.070  1.00  0.00           H  
ATOM   1079  HB1 MET A  81      44.390  57.800  39.360  1.00  0.00           H  
ATOM   1080  HB2 MET A  81      43.110  57.250  40.430  1.00  0.00           H  
ATOM   1081  HG1 MET A  81      41.380  57.930  39.040  1.00  0.00           H  
ATOM   1082  HG2 MET A  81      42.530  58.640  37.760  1.00  0.00           H  
ATOM   1083  HE1 MET A  81      44.420  60.780  40.440  1.00  0.00           H  
ATOM   1084  HE2 MET A  81      44.520  59.830  38.940  1.00  0.00           H  
ATOM   1085  HE3 MET A  81      43.910  61.600  38.930  1.00  0.00           H  
ATOM   1086  N   VAL A  82      43.740  56.850  36.290  1.00  0.00           N  
ATOM   1087  CA  VAL A  82      43.640  56.990  34.850  1.00  0.00           C  
ATOM   1088  C   VAL A  82      43.510  55.580  34.180  1.00  0.00           C  
ATOM   1089  O   VAL A  82      42.690  55.410  33.270  1.00  0.00           O  
ATOM   1090  CB  VAL A  82      44.790  57.750  34.250  1.00  0.00           C  
ATOM   1091  CG1 VAL A  82      44.520  57.970  32.750  1.00  0.00           C  
ATOM   1092  CG2 VAL A  82      44.760  59.110  34.950  1.00  0.00           C  
ATOM   1093  HN  VAL A  82      44.660  57.050  36.620  1.00  0.00           H  
ATOM   1094  HA  VAL A  82      42.770  57.590  34.630  1.00  0.00           H  
ATOM   1095  HB  VAL A  82      45.760  57.200  34.380  1.00  0.00           H  
ATOM   1096 1HG1 VAL A  82      43.560  58.510  32.710  1.00  0.00           H  
ATOM   1097 2HG1 VAL A  82      45.400  58.400  32.210  1.00  0.00           H  
ATOM   1098 3HG1 VAL A  82      44.270  56.980  32.330  1.00  0.00           H  
ATOM   1099 1HG2 VAL A  82      45.070  59.120  36.020  1.00  0.00           H  
ATOM   1100 2HG2 VAL A  82      45.350  59.850  34.370  1.00  0.00           H  
ATOM   1101 3HG2 VAL A  82      43.810  59.670  34.860  1.00  0.00           H  
ATOM   1102  N   ARG A  83      44.170  54.510  34.660  1.00  0.00           N  
ATOM   1103  CA  ARG A  83      44.130  53.190  34.020  1.00  0.00           C  
ATOM   1104  C   ARG A  83      42.750  52.530  34.170  1.00  0.00           C  
ATOM   1105  O   ARG A  83      42.220  51.880  33.260  1.00  0.00           O  
ATOM   1106  CB  ARG A  83      45.100  52.100  34.650  1.00  0.00           C  
ATOM   1107  CG  ARG A  83      45.080  50.690  33.960  1.00  0.00           C  
ATOM   1108  CD  ARG A  83      46.180  49.700  34.490  1.00  0.00           C  
ATOM   1109  NE  ARG A  83      45.870  49.330  35.940  1.00  0.00           N  
ATOM   1110  CZ  ARG A  83      46.720  48.960  36.900  1.00  0.00           C  
ATOM   1111  NH1 ARG A  83      48.030  48.690  36.670  1.00  0.00           N1+
ATOM   1112  NH2 ARG A  83      46.270  48.720  38.120  1.00  0.00           N  
ATOM   1113  HN  ARG A  83      44.680  54.530  35.520  1.00  0.00           H  
ATOM   1114  HA  ARG A  83      44.290  53.370  32.980  1.00  0.00           H  
ATOM   1115  HB1 ARG A  83      44.870  52.040  35.730  1.00  0.00           H  
ATOM   1116  HB2 ARG A  83      46.180  52.350  34.540  1.00  0.00           H  
ATOM   1117  HG1 ARG A  83      45.400  50.960  32.930  1.00  0.00           H  
ATOM   1118  HG2 ARG A  83      44.070  50.220  34.010  1.00  0.00           H  
ATOM   1119  HD1 ARG A  83      47.230  50.060  34.420  1.00  0.00           H  
ATOM   1120  HD2 ARG A  83      46.160  48.710  33.990  1.00  0.00           H  
ATOM   1121  HE  ARG A  83      45.000  49.700  36.300  1.00  0.00           H  
ATOM   1122 1HH1 ARG A  83      48.420  48.780  35.760  1.00  0.00           H  
ATOM   1123 2HH1 ARG A  83      48.650  48.400  37.400  1.00  0.00           H  
ATOM   1124 1HH2 ARG A  83      45.320  49.010  38.230  1.00  0.00           H  
ATOM   1125 2HH2 ARG A  83      46.830  48.270  38.810  1.00  0.00           H  
ATOM   1126  N   SER A  84      42.130  52.670  35.370  1.00  0.00           N  
ATOM   1127  CA  SER A  84      40.760  52.250  35.690  1.00  0.00           C  
ATOM   1128  C   SER A  84      39.850  53.160  34.920  1.00  0.00           C  
ATOM   1129  O   SER A  84      38.840  52.730  34.420  1.00  0.00           O  
ATOM   1130  CB  SER A  84      40.340  52.260  37.160  1.00  0.00           C  
ATOM   1131  OG  SER A  84      41.170  51.430  37.950  1.00  0.00           O  
ATOM   1132  HN  SER A  84      42.670  53.050  36.110  1.00  0.00           H  
ATOM   1133  HA  SER A  84      40.560  51.310  35.170  1.00  0.00           H  
ATOM   1134  HB1 SER A  84      39.290  51.930  37.160  1.00  0.00           H  
ATOM   1135  HB2 SER A  84      40.470  53.300  37.560  1.00  0.00           H  
ATOM   1136  HG1 SER A  84      41.140  50.570  37.540  1.00  0.00           H  
ATOM   1137  N   ALA A  85      40.040  54.480  34.910  1.00  0.00           N  
ATOM   1138  CA  ALA A  85      39.060  55.270  34.230  1.00  0.00           C  
ATOM   1139  C   ALA A  85      39.070  55.170  32.700  1.00  0.00           C  
ATOM   1140  O   ALA A  85      37.990  55.270  32.060  1.00  0.00           O  
ATOM   1141  CB  ALA A  85      39.280  56.710  34.730  1.00  0.00           C  
ATOM   1142  HN  ALA A  85      40.740  54.990  35.420  1.00  0.00           H  
ATOM   1143  HA  ALA A  85      38.070  55.020  34.570  1.00  0.00           H  
ATOM   1144  HB1 ALA A  85      39.250  56.840  35.830  1.00  0.00           H  
ATOM   1145  HB2 ALA A  85      40.300  57.010  34.410  1.00  0.00           H  
ATOM   1146  HB3 ALA A  85      38.460  57.280  34.240  1.00  0.00           H  
ATOM   1147  N   GLU A  86      40.210  54.980  32.030  1.00  0.00           N  
ATOM   1148  CA  GLU A  86      40.190  55.120  30.590  1.00  0.00           C  
ATOM   1149  C   GLU A  86      40.380  53.800  29.920  1.00  0.00           C  
ATOM   1150  O   GLU A  86      40.310  53.620  28.660  1.00  0.00           O  
ATOM   1151  CB  GLU A  86      41.330  56.010  30.120  1.00  0.00           C  
ATOM   1152  CG  GLU A  86      41.200  57.530  30.430  1.00  0.00           C  
ATOM   1153  CD  GLU A  86      39.910  58.180  30.020  1.00  0.00           C  
ATOM   1154  OE1 GLU A  86      39.170  58.780  30.900  1.00  0.00           O  
ATOM   1155  OE2 GLU A  86      39.520  58.220  28.800  1.00  0.00           O1-
ATOM   1156  HN  GLU A  86      41.070  55.090  32.530  1.00  0.00           H  
ATOM   1157  HA  GLU A  86      39.270  55.490  30.140  1.00  0.00           H  
ATOM   1158  HB1 GLU A  86      41.320  55.940  29.010  1.00  0.00           H  
ATOM   1159  HB2 GLU A  86      42.290  55.670  30.560  1.00  0.00           H  
ATOM   1160  HG1 GLU A  86      42.030  58.170  30.050  1.00  0.00           H  
ATOM   1161  HG2 GLU A  86      41.250  57.610  31.540  1.00  0.00           H  
ATOM   1162  N   HIS A  87      40.480  52.670  30.710  1.00  0.00           N  
ATOM   1163  CA  HIS A  87      40.680  51.320  30.370  1.00  0.00           C  
ATOM   1164  C   HIS A  87      41.900  51.130  29.350  1.00  0.00           C  
ATOM   1165  O   HIS A  87      41.930  50.310  28.390  1.00  0.00           O  
ATOM   1166  CB  HIS A  87      39.380  50.780  29.790  1.00  0.00           C  
ATOM   1167  CG  HIS A  87      38.070  50.910  30.580  1.00  0.00           C  
ATOM   1168  CD2 HIS A  87      37.360  52.090  30.800  1.00  0.00           C  
ATOM   1169  ND1 HIS A  87      37.370  49.840  31.020  1.00  0.00           N  
ATOM   1170  CE1 HIS A  87      36.300  50.390  31.580  1.00  0.00           C  
ATOM   1171  NE2 HIS A  87      36.180  51.720  31.410  1.00  0.00           N  
ATOM   1172  HN  HIS A  87      40.380  52.850  31.690  1.00  0.00           H  
ATOM   1173  HA  HIS A  87      40.950  50.760  31.260  1.00  0.00           H  
ATOM   1174  HB1 HIS A  87      39.450  49.750  29.380  1.00  0.00           H  
ATOM   1175  HB2 HIS A  87      39.130  51.400  28.900  1.00  0.00           H  
ATOM   1176  HD2 HIS A  87      37.550  53.120  30.510  1.00  0.00           H  
ATOM   1177  HE1 HIS A  87      35.550  49.910  32.220  1.00  0.00           H  
ATOM   1178  HE2 HIS A  87      35.370  52.300  31.570  1.00  0.00           H  
ATOM   1179  N   CYS A  88      42.870  52.060  29.480  1.00  0.00           N  
ATOM   1180  CA  CYS A  88      44.050  52.090  28.650  1.00  0.00           C  
ATOM   1181  C   CYS A  88      45.150  52.670  29.470  1.00  0.00           C  
ATOM   1182  O   CYS A  88      44.940  53.590  30.280  1.00  0.00           O  
ATOM   1183  CB  CYS A  88      43.810  52.720  27.210  1.00  0.00           C  
ATOM   1184  SG  CYS A  88      45.180  52.680  26.020  1.00  0.00           S  
ATOM   1185  HN  CYS A  88      42.660  52.820  30.100  1.00  0.00           H  
ATOM   1186  HA  CYS A  88      44.290  51.050  28.450  1.00  0.00           H  
ATOM   1187  HB1 CYS A  88      43.570  53.780  27.400  1.00  0.00           H  
ATOM   1188  HB2 CYS A  88      42.870  52.330  26.760  1.00  0.00           H  
ATOM   1189  HG1 CYS A  88      44.910  53.860  25.480  1.00  0.00           H  
ATOM   1190  N   TRP A  89      46.310  52.070  29.320  1.00  0.00           N  
ATOM   1191  CA  TRP A  89      47.490  52.480  30.020  1.00  0.00           C  
ATOM   1192  C   TRP A  89      48.370  53.350  29.080  1.00  0.00           C  
ATOM   1193  O   TRP A  89      49.200  52.830  28.330  1.00  0.00           O  
ATOM   1194  CB  TRP A  89      48.240  51.350  30.740  1.00  0.00           C  
ATOM   1195  CG  TRP A  89      49.590  51.790  31.220  1.00  0.00           C  
ATOM   1196  CD1 TRP A  89      50.830  51.680  30.620  1.00  0.00           C  
ATOM   1197  CD2 TRP A  89      49.900  52.280  32.530  1.00  0.00           C  
ATOM   1198  CE2 TRP A  89      51.360  52.240  32.700  1.00  0.00           C  
ATOM   1199  CE3 TRP A  89      49.070  52.640  33.550  1.00  0.00           C  
ATOM   1200  NE1 TRP A  89      51.860  51.970  31.410  1.00  0.00           N  
ATOM   1201  CZ2 TRP A  89      51.890  52.700  33.920  1.00  0.00           C  
ATOM   1202  CZ3 TRP A  89      49.670  52.990  34.780  1.00  0.00           C  
ATOM   1203  CH2 TRP A  89      51.040  52.940  35.040  1.00  0.00           C  
ATOM   1204  HN  TRP A  89      46.450  51.300  28.710  1.00  0.00           H  
ATOM   1205  HA  TRP A  89      47.320  53.210  30.810  1.00  0.00           H  
ATOM   1206  HB1 TRP A  89      48.280  50.550  29.960  1.00  0.00           H  
ATOM   1207  HB2 TRP A  89      47.620  50.960  31.570  1.00  0.00           H  
ATOM   1208  HD1 TRP A  89      50.850  51.420  29.570  1.00  0.00           H  
ATOM   1209  HE1 TRP A  89      52.800  52.150  31.200  1.00  0.00           H  
ATOM   1210  HE3 TRP A  89      48.000  52.720  33.460  1.00  0.00           H  
ATOM   1211  HZ2 TRP A  89      52.960  52.660  34.040  1.00  0.00           H  
ATOM   1212  HZ3 TRP A  89      49.030  53.340  35.570  1.00  0.00           H  
ATOM   1213  HH2 TRP A  89      51.490  53.230  35.980  1.00  0.00           H  
ATOM   1214  N   TYR A  90      48.260  54.630  29.120  1.00  0.00           N  
ATOM   1215  CA  TYR A  90      48.930  55.500  28.160  1.00  0.00           C  
ATOM   1216  C   TYR A  90      50.400  55.870  28.540  1.00  0.00           C  
ATOM   1217  O   TYR A  90      50.990  56.640  27.710  1.00  0.00           O  
ATOM   1218  CB  TYR A  90      48.130  56.870  28.020  1.00  0.00           C  
ATOM   1219  CG  TYR A  90      46.800  56.620  27.380  1.00  0.00           C  
ATOM   1220  CD1 TYR A  90      45.630  56.910  28.130  1.00  0.00           C  
ATOM   1221  CD2 TYR A  90      46.740  56.010  26.150  1.00  0.00           C  
ATOM   1222  CE1 TYR A  90      44.370  56.710  27.620  1.00  0.00           C  
ATOM   1223  CE2 TYR A  90      45.460  55.850  25.620  1.00  0.00           C  
ATOM   1224  CZ  TYR A  90      44.250  56.090  26.380  1.00  0.00           C  
ATOM   1225  OH  TYR A  90      43.050  55.850  25.940  1.00  0.00           O  
ATOM   1226  HN  TYR A  90      47.460  55.050  29.550  1.00  0.00           H  
ATOM   1227  HA  TYR A  90      48.960  55.080  27.170  1.00  0.00           H  
ATOM   1228  HB1 TYR A  90      48.660  57.580  27.350  1.00  0.00           H  
ATOM   1229  HB2 TYR A  90      48.010  57.380  29.000  1.00  0.00           H  
ATOM   1230  HD1 TYR A  90      45.760  57.330  29.130  1.00  0.00           H  
ATOM   1231  HD2 TYR A  90      47.650  55.680  25.690  1.00  0.00           H  
ATOM   1232  HE1 TYR A  90      43.470  56.910  28.190  1.00  0.00           H  
ATOM   1233  HE2 TYR A  90      45.350  55.490  24.610  1.00  0.00           H  
ATOM   1234  HH  TYR A  90      42.460  56.520  26.270  1.00  0.00           H  
ATOM   1235  N   PHE A  91      51.020  55.380  29.680  1.00  0.00           N  
ATOM   1236  CA  PHE A  91      52.280  56.000  30.050  1.00  0.00           C  
ATOM   1237  C   PHE A  91      53.530  55.260  29.560  1.00  0.00           C  
ATOM   1238  O   PHE A  91      54.650  55.670  29.940  1.00  0.00           O  
ATOM   1239  CB  PHE A  91      52.310  56.130  31.550  1.00  0.00           C  
ATOM   1240  CG  PHE A  91      51.140  56.840  32.050  1.00  0.00           C  
ATOM   1241  CD1 PHE A  91      51.040  58.260  32.100  1.00  0.00           C  
ATOM   1242  CD2 PHE A  91      49.890  56.120  32.390  1.00  0.00           C  
ATOM   1243  CE1 PHE A  91      49.870  58.930  32.520  1.00  0.00           C  
ATOM   1244  CE2 PHE A  91      48.780  56.890  32.880  1.00  0.00           C  
ATOM   1245  CZ  PHE A  91      48.710  58.250  32.910  1.00  0.00           C  
ATOM   1246  HN  PHE A  91      50.540  54.740  30.290  1.00  0.00           H  
ATOM   1247  HA  PHE A  91      52.250  57.040  29.790  1.00  0.00           H  
ATOM   1248  HB1 PHE A  91      53.160  56.710  31.960  1.00  0.00           H  
ATOM   1249  HB2 PHE A  91      52.350  55.120  32.000  1.00  0.00           H  
ATOM   1250  HD1 PHE A  91      51.940  58.850  32.020  1.00  0.00           H  
ATOM   1251  HD2 PHE A  91      49.870  55.040  32.350  1.00  0.00           H  
ATOM   1252  HE1 PHE A  91      49.910  60.010  32.560  1.00  0.00           H  
ATOM   1253  HE2 PHE A  91      47.870  56.340  33.050  1.00  0.00           H  
ATOM   1254  HZ  PHE A  91      47.880  58.780  33.330  1.00  0.00           H  
ATOM   1255  N   GLY A  92      53.420  54.230  28.800  1.00  0.00           N  
ATOM   1256  CA  GLY A  92      54.510  53.380  28.320  1.00  0.00           C  
ATOM   1257  C   GLY A  92      54.580  51.950  28.730  1.00  0.00           C  
ATOM   1258  O   GLY A  92      54.240  51.650  29.840  1.00  0.00           O  
ATOM   1259  HN  GLY A  92      52.540  54.070  28.360  1.00  0.00           H  
ATOM   1260  HA1 GLY A  92      54.430  53.370  27.240  1.00  0.00           H  
ATOM   1261  HA2 GLY A  92      55.470  53.790  28.580  1.00  0.00           H  
ATOM   1262  N   GLU A  93      55.120  51.030  27.900  1.00  0.00           N  
ATOM   1263  CA  GLU A  93      55.130  49.620  28.180  1.00  0.00           C  
ATOM   1264  C   GLU A  93      56.230  49.090  29.080  1.00  0.00           C  
ATOM   1265  O   GLU A  93      55.970  48.200  29.900  1.00  0.00           O  
ATOM   1266  CB  GLU A  93      55.080  48.780  26.840  1.00  0.00           C  
ATOM   1267  CG  GLU A  93      53.850  48.990  25.980  1.00  0.00           C  
ATOM   1268  CD  GLU A  93      53.940  48.970  24.470  1.00  0.00           C  
ATOM   1269  OE1 GLU A  93      53.680  50.040  23.870  1.00  0.00           O  
ATOM   1270  OE2 GLU A  93      54.290  47.910  23.860  1.00  0.00           O1-
ATOM   1271  HN  GLU A  93      55.300  51.350  26.980  1.00  0.00           H  
ATOM   1272  HA  GLU A  93      54.270  49.450  28.800  1.00  0.00           H  
ATOM   1273  HB1 GLU A  93      55.400  47.720  26.900  1.00  0.00           H  
ATOM   1274  HB2 GLU A  93      55.900  49.150  26.180  1.00  0.00           H  
ATOM   1275  HG1 GLU A  93      53.400  49.990  26.210  1.00  0.00           H  
ATOM   1276  HG2 GLU A  93      53.260  48.100  26.290  1.00  0.00           H  
ATOM   1277  N   VAL A  94      57.420  49.610  28.940  1.00  0.00           N  
ATOM   1278  CA  VAL A  94      58.490  49.460  29.880  1.00  0.00           C  
ATOM   1279  C   VAL A  94      58.220  50.110  31.170  1.00  0.00           C  
ATOM   1280  O   VAL A  94      58.600  49.630  32.270  1.00  0.00           O  
ATOM   1281  CB  VAL A  94      59.740  49.800  29.200  1.00  0.00           C  
ATOM   1282  CG1 VAL A  94      60.910  49.520  30.170  1.00  0.00           C  
ATOM   1283  CG2 VAL A  94      59.790  48.930  27.900  1.00  0.00           C  
ATOM   1284  HN  VAL A  94      57.550  50.280  28.230  1.00  0.00           H  
ATOM   1285  HA  VAL A  94      58.500  48.390  30.080  1.00  0.00           H  
ATOM   1286  HB  VAL A  94      59.870  50.850  28.880  1.00  0.00           H  
ATOM   1287 1HG1 VAL A  94      60.900  50.400  30.850  1.00  0.00           H  
ATOM   1288 2HG1 VAL A  94      60.870  48.510  30.640  1.00  0.00           H  
ATOM   1289 3HG1 VAL A  94      61.810  49.760  29.580  1.00  0.00           H  
ATOM   1290 1HG2 VAL A  94      60.830  48.980  27.500  1.00  0.00           H  
ATOM   1291 2HG2 VAL A  94      59.410  47.900  28.050  1.00  0.00           H  
ATOM   1292 3HG2 VAL A  94      59.110  49.390  27.150  1.00  0.00           H  
ATOM   1293  N   PHE A  95      57.610  51.340  31.110  1.00  0.00           N  
ATOM   1294  CA  PHE A  95      57.110  52.200  32.210  1.00  0.00           C  
ATOM   1295  C   PHE A  95      56.060  51.360  33.080  1.00  0.00           C  
ATOM   1296  O   PHE A  95      56.070  51.340  34.320  1.00  0.00           O  
ATOM   1297  CB  PHE A  95      56.830  53.670  31.760  1.00  0.00           C  
ATOM   1298  CG  PHE A  95      56.310  54.520  32.900  1.00  0.00           C  
ATOM   1299  CD1 PHE A  95      57.230  55.410  33.480  1.00  0.00           C  
ATOM   1300  CD2 PHE A  95      54.940  54.630  33.270  1.00  0.00           C  
ATOM   1301  CE1 PHE A  95      56.810  56.270  34.570  1.00  0.00           C  
ATOM   1302  CE2 PHE A  95      54.500  55.640  34.150  1.00  0.00           C  
ATOM   1303  CZ  PHE A  95      55.470  56.400  34.870  1.00  0.00           C  
ATOM   1304  HN  PHE A  95      57.500  51.680  30.180  1.00  0.00           H  
ATOM   1305  HA  PHE A  95      57.890  52.340  32.930  1.00  0.00           H  
ATOM   1306  HB1 PHE A  95      55.970  53.670  31.040  1.00  0.00           H  
ATOM   1307  HB2 PHE A  95      57.790  54.040  31.350  1.00  0.00           H  
ATOM   1308  HD1 PHE A  95      58.270  55.270  33.240  1.00  0.00           H  
ATOM   1309  HD2 PHE A  95      54.240  54.090  32.650  1.00  0.00           H  
ATOM   1310  HE1 PHE A  95      57.570  56.860  35.060  1.00  0.00           H  
ATOM   1311  HE2 PHE A  95      53.440  55.670  34.380  1.00  0.00           H  
ATOM   1312  HZ  PHE A  95      55.170  56.960  35.750  1.00  0.00           H  
ATOM   1313  N   CYS A  96      55.230  50.580  32.400  1.00  0.00           N  
ATOM   1314  CA  CYS A  96      54.190  49.710  32.900  1.00  0.00           C  
ATOM   1315  C   CYS A  96      54.860  48.660  33.730  1.00  0.00           C  
ATOM   1316  O   CYS A  96      54.360  48.280  34.830  1.00  0.00           O  
ATOM   1317  CB  CYS A  96      53.320  48.970  31.820  1.00  0.00           C  
ATOM   1318  SG  CYS A  96      51.670  48.510  32.430  1.00  0.00           S  
ATOM   1319  HN  CYS A  96      55.280  50.560  31.390  1.00  0.00           H  
ATOM   1320  HA  CYS A  96      53.610  50.310  33.590  1.00  0.00           H  
ATOM   1321  HB1 CYS A  96      53.930  48.120  31.460  1.00  0.00           H  
ATOM   1322  HB2 CYS A  96      53.140  49.750  31.030  1.00  0.00           H  
ATOM   1323  N   LYS A  97      56.050  48.080  33.270  1.00  0.00           N  
ATOM   1324  CA  LYS A  97      56.710  47.100  34.080  1.00  0.00           C  
ATOM   1325  C   LYS A  97      57.320  47.660  35.320  1.00  0.00           C  
ATOM   1326  O   LYS A  97      57.240  47.080  36.390  1.00  0.00           O  
ATOM   1327  CB  LYS A  97      57.900  46.450  33.290  1.00  0.00           C  
ATOM   1328  CG  LYS A  97      57.640  45.840  31.870  1.00  0.00           C  
ATOM   1329  CD  LYS A  97      58.890  45.290  31.210  1.00  0.00           C  
ATOM   1330  CE  LYS A  97      58.710  45.170  29.720  1.00  0.00           C  
ATOM   1331  NZ  LYS A  97      59.890  44.610  29.090  1.00  0.00           N1+
ATOM   1332  HN  LYS A  97      56.360  48.120  32.320  1.00  0.00           H  
ATOM   1333  HA  LYS A  97      56.060  46.300  34.370  1.00  0.00           H  
ATOM   1334  HB1 LYS A  97      58.390  45.700  33.950  1.00  0.00           H  
ATOM   1335  HB2 LYS A  97      58.660  47.210  33.060  1.00  0.00           H  
ATOM   1336  HG1 LYS A  97      57.290  46.760  31.350  1.00  0.00           H  
ATOM   1337  HG2 LYS A  97      56.860  45.040  31.880  1.00  0.00           H  
ATOM   1338  HD1 LYS A  97      59.750  45.980  31.330  1.00  0.00           H  
ATOM   1339  HD2 LYS A  97      59.150  44.390  31.810  1.00  0.00           H  
ATOM   1340  HE1 LYS A  97      58.450  46.120  29.230  1.00  0.00           H  
ATOM   1341  HE2 LYS A  97      57.870  44.530  29.400  1.00  0.00           H  
ATOM   1342  HZ1 LYS A  97      60.090  43.650  29.440  1.00  0.00           H  
ATOM   1343  HZ2 LYS A  97      59.960  44.600  28.060  1.00  0.00           H  
ATOM   1344  HZ3 LYS A  97      60.690  45.180  29.430  1.00  0.00           H  
ATOM   1345  N   ILE A  98      57.900  48.870  35.300  1.00  0.00           N  
ATOM   1346  CA  ILE A  98      58.430  49.550  36.520  1.00  0.00           C  
ATOM   1347  C   ILE A  98      57.380  49.780  37.560  1.00  0.00           C  
ATOM   1348  O   ILE A  98      57.490  49.420  38.770  1.00  0.00           O  
ATOM   1349  CB  ILE A  98      59.060  50.960  36.260  1.00  0.00           C  
ATOM   1350  CG1 ILE A  98      60.100  50.880  35.080  1.00  0.00           C  
ATOM   1351  CG2 ILE A  98      59.750  51.450  37.560  1.00  0.00           C  
ATOM   1352  CD  ILE A  98      61.400  50.200  35.420  1.00  0.00           C  
ATOM   1353  HN  ILE A  98      57.960  49.280  34.410  1.00  0.00           H  
ATOM   1354  HA  ILE A  98      59.180  48.900  36.950  1.00  0.00           H  
ATOM   1355  HB  ILE A  98      58.220  51.580  35.910  1.00  0.00           H  
ATOM   1356 1HG1 ILE A  98      60.310  51.920  34.770  1.00  0.00           H  
ATOM   1357 2HG1 ILE A  98      59.690  50.540  34.110  1.00  0.00           H  
ATOM   1358 1HG2 ILE A  98      60.370  50.680  38.060  1.00  0.00           H  
ATOM   1359 2HG2 ILE A  98      60.340  52.370  37.370  1.00  0.00           H  
ATOM   1360 3HG2 ILE A  98      59.060  51.680  38.400  1.00  0.00           H  
ATOM   1361  HD1 ILE A  98      62.070  50.160  34.530  1.00  0.00           H  
ATOM   1362  HD2 ILE A  98      61.900  50.820  36.200  1.00  0.00           H  
ATOM   1363  HD3 ILE A  98      61.320  49.200  35.900  1.00  0.00           H  
ATOM   1364  N   HIS A  99      56.250  50.320  37.100  1.00  0.00           N  
ATOM   1365  CA  HIS A  99      55.010  50.540  37.860  1.00  0.00           C  
ATOM   1366  C   HIS A  99      54.320  49.310  38.430  1.00  0.00           C  
ATOM   1367  O   HIS A  99      53.950  49.410  39.590  1.00  0.00           O  
ATOM   1368  CB  HIS A  99      53.970  51.280  36.970  1.00  0.00           C  
ATOM   1369  CG  HIS A  99      52.550  51.320  37.560  1.00  0.00           C  
ATOM   1370  CD2 HIS A  99      52.040  52.360  38.240  1.00  0.00           C  
ATOM   1371  ND1 HIS A  99      51.610  50.360  37.240  1.00  0.00           N  
ATOM   1372  CE1 HIS A  99      50.520  50.800  37.840  1.00  0.00           C  
ATOM   1373  NE2 HIS A  99      50.740  52.020  38.470  1.00  0.00           N  
ATOM   1374  HN  HIS A  99      56.190  50.460  36.120  1.00  0.00           H  
ATOM   1375  HA  HIS A  99      55.320  51.170  38.680  1.00  0.00           H  
ATOM   1376  HB1 HIS A  99      53.850  50.820  35.970  1.00  0.00           H  
ATOM   1377  HB2 HIS A  99      54.300  52.330  36.800  1.00  0.00           H  
ATOM   1378  HD2 HIS A  99      52.450  53.280  38.640  1.00  0.00           H  
ATOM   1379  HE1 HIS A  99      49.470  50.570  37.690  1.00  0.00           H  
ATOM   1380  HE2 HIS A  99      50.090  52.650  38.910  1.00  0.00           H  
ATOM   1381  N   THR A 100      54.040  48.300  37.670  1.00  0.00           N  
ATOM   1382  CA  THR A 100      53.420  46.970  38.050  1.00  0.00           C  
ATOM   1383  C   THR A 100      54.270  46.320  39.010  1.00  0.00           C  
ATOM   1384  O   THR A 100      53.700  45.780  39.950  1.00  0.00           O  
ATOM   1385  CB  THR A 100      53.050  46.050  36.870  1.00  0.00           C  
ATOM   1386  CG2 THR A 100      52.050  45.000  37.350  1.00  0.00           C  
ATOM   1387  OG1 THR A 100      52.440  46.740  35.770  1.00  0.00           O  
ATOM   1388  HN  THR A 100      54.190  48.360  36.680  1.00  0.00           H  
ATOM   1389  HA  THR A 100      52.490  47.190  38.560  1.00  0.00           H  
ATOM   1390  HB  THR A 100      53.990  45.600  36.500  1.00  0.00           H  
ATOM   1391  HG1 THR A 100      53.040  47.460  35.550  1.00  0.00           H  
ATOM   1392 1HG2 THR A 100      51.390  45.360  38.160  1.00  0.00           H  
ATOM   1393 2HG2 THR A 100      51.530  44.590  36.440  1.00  0.00           H  
ATOM   1394 3HG2 THR A 100      52.540  44.150  37.850  1.00  0.00           H  
ATOM   1395  N   SER A 101      55.640  46.290  38.830  1.00  0.00           N  
ATOM   1396  CA  SER A 101      56.520  45.720  39.830  1.00  0.00           C  
ATOM   1397  C   SER A 101      56.540  46.510  41.130  1.00  0.00           C  
ATOM   1398  O   SER A 101      56.570  45.910  42.230  1.00  0.00           O  
ATOM   1399  CB  SER A 101      58.010  45.460  39.250  1.00  0.00           C  
ATOM   1400  OG  SER A 101      58.520  46.600  38.630  1.00  0.00           O  
ATOM   1401  HN  SER A 101      56.130  46.720  38.070  1.00  0.00           H  
ATOM   1402  HA  SER A 101      56.080  44.770  40.070  1.00  0.00           H  
ATOM   1403  HB1 SER A 101      57.990  44.530  38.640  1.00  0.00           H  
ATOM   1404  HB2 SER A 101      58.620  45.180  40.130  1.00  0.00           H  
ATOM   1405  HG1 SER A 101      58.000  46.820  37.850  1.00  0.00           H  
ATOM   1406  N   THR A 102      56.490  47.870  41.030  1.00  0.00           N  
ATOM   1407  CA  THR A 102      56.300  48.770  42.180  1.00  0.00           C  
ATOM   1408  C   THR A 102      55.040  48.490  42.980  1.00  0.00           C  
ATOM   1409  O   THR A 102      55.030  48.370  44.200  1.00  0.00           O  
ATOM   1410  CB  THR A 102      56.540  50.280  41.830  1.00  0.00           C  
ATOM   1411  CG2 THR A 102      56.510  51.160  43.100  1.00  0.00           C  
ATOM   1412  OG1 THR A 102      57.880  50.420  41.280  1.00  0.00           O  
ATOM   1413  HN  THR A 102      56.640  48.330  40.160  1.00  0.00           H  
ATOM   1414  HA  THR A 102      57.140  48.500  42.820  1.00  0.00           H  
ATOM   1415  HB  THR A 102      55.800  50.570  41.050  1.00  0.00           H  
ATOM   1416  HG1 THR A 102      57.890  50.050  40.390  1.00  0.00           H  
ATOM   1417 1HG2 THR A 102      56.860  52.170  42.810  1.00  0.00           H  
ATOM   1418 2HG2 THR A 102      55.470  51.340  43.450  1.00  0.00           H  
ATOM   1419 3HG2 THR A 102      57.250  50.760  43.810  1.00  0.00           H  
ATOM   1420  N   ASP A 103      53.900  48.360  42.260  1.00  0.00           N  
ATOM   1421  CA  ASP A 103      52.640  47.870  42.850  1.00  0.00           C  
ATOM   1422  C   ASP A 103      52.660  46.520  43.490  1.00  0.00           C  
ATOM   1423  O   ASP A 103      52.080  46.380  44.550  1.00  0.00           O  
ATOM   1424  CB  ASP A 103      51.510  48.090  41.770  1.00  0.00           C  
ATOM   1425  CG  ASP A 103      50.100  48.160  42.210  1.00  0.00           C  
ATOM   1426  OD1 ASP A 103      49.710  47.790  43.300  1.00  0.00           O  
ATOM   1427  OD2 ASP A 103      49.330  48.550  41.270  1.00  0.00           O1-
ATOM   1428  HN  ASP A 103      53.840  48.450  41.280  1.00  0.00           H  
ATOM   1429  HA  ASP A 103      52.440  48.630  43.600  1.00  0.00           H  
ATOM   1430  HB1 ASP A 103      51.640  47.330  40.960  1.00  0.00           H  
ATOM   1431  HB2 ASP A 103      51.720  49.090  41.350  1.00  0.00           H  
ATOM   1432  N   ILE A 104      53.350  45.450  42.920  1.00  0.00           N  
ATOM   1433  CA  ILE A 104      53.440  44.110  43.590  1.00  0.00           C  
ATOM   1434  C   ILE A 104      54.390  44.070  44.820  1.00  0.00           C  
ATOM   1435  O   ILE A 104      53.950  43.480  45.820  1.00  0.00           O  
ATOM   1436  CB  ILE A 104      53.900  43.090  42.530  1.00  0.00           C  
ATOM   1437  CG1 ILE A 104      52.790  42.870  41.410  1.00  0.00           C  
ATOM   1438  CG2 ILE A 104      54.230  41.700  43.170  1.00  0.00           C  
ATOM   1439  CD  ILE A 104      53.360  42.270  40.160  1.00  0.00           C  
ATOM   1440  HN  ILE A 104      53.810  45.510  42.050  1.00  0.00           H  
ATOM   1441  HA  ILE A 104      52.430  43.930  43.930  1.00  0.00           H  
ATOM   1442  HB  ILE A 104      54.840  43.520  42.130  1.00  0.00           H  
ATOM   1443 1HG1 ILE A 104      52.210  43.800  41.270  1.00  0.00           H  
ATOM   1444 2HG1 ILE A 104      52.050  42.160  41.830  1.00  0.00           H  
ATOM   1445 1HG2 ILE A 104      54.020  40.890  42.430  1.00  0.00           H  
ATOM   1446 2HG2 ILE A 104      55.190  41.690  43.720  1.00  0.00           H  
ATOM   1447 3HG2 ILE A 104      53.500  41.600  44.000  1.00  0.00           H  
ATOM   1448  HD1 ILE A 104      54.020  41.400  40.370  1.00  0.00           H  
ATOM   1449  HD2 ILE A 104      52.470  42.160  39.510  1.00  0.00           H  
ATOM   1450  HD3 ILE A 104      53.990  43.010  39.610  1.00  0.00           H  
ATOM   1451  N   MET A 105      55.460  44.840  44.770  1.00  0.00           N  
ATOM   1452  CA  MET A 105      56.340  44.910  45.870  1.00  0.00           C  
ATOM   1453  C   MET A 105      55.790  45.600  47.090  1.00  0.00           C  
ATOM   1454  O   MET A 105      55.700  45.080  48.210  1.00  0.00           O  
ATOM   1455  CB  MET A 105      57.680  45.660  45.370  1.00  0.00           C  
ATOM   1456  CG  MET A 105      58.660  45.960  46.540  1.00  0.00           C  
ATOM   1457  SD  MET A 105      58.460  47.530  47.480  1.00  0.00           S  
ATOM   1458  CE  MET A 105      59.640  47.300  48.850  1.00  0.00           C  
ATOM   1459  HN  MET A 105      55.660  45.350  43.940  1.00  0.00           H  
ATOM   1460  HA  MET A 105      56.540  43.900  46.210  1.00  0.00           H  
ATOM   1461  HB1 MET A 105      57.310  46.680  45.090  1.00  0.00           H  
ATOM   1462  HB2 MET A 105      58.200  45.140  44.550  1.00  0.00           H  
ATOM   1463  HG1 MET A 105      59.580  46.140  45.940  1.00  0.00           H  
ATOM   1464  HG2 MET A 105      58.830  44.980  47.040  1.00  0.00           H  
ATOM   1465  HE1 MET A 105      59.730  48.280  49.350  1.00  0.00           H  
ATOM   1466  HE2 MET A 105      59.090  46.670  49.590  1.00  0.00           H  
ATOM   1467  HE3 MET A 105      60.580  46.800  48.530  1.00  0.00           H  
ATOM   1468  N   LEU A 106      55.160  46.780  46.850  1.00  0.00           N  
ATOM   1469  CA  LEU A 106      54.550  47.530  47.930  1.00  0.00           C  
ATOM   1470  C   LEU A 106      53.350  46.810  48.490  1.00  0.00           C  
ATOM   1471  O   LEU A 106      53.230  46.740  49.700  1.00  0.00           O  
ATOM   1472  CB  LEU A 106      54.120  48.890  47.300  1.00  0.00           C  
ATOM   1473  CG  LEU A 106      55.340  49.810  47.080  1.00  0.00           C  
ATOM   1474  CD1 LEU A 106      54.930  50.960  46.150  1.00  0.00           C  
ATOM   1475  CD2 LEU A 106      55.910  50.350  48.400  1.00  0.00           C  
ATOM   1476  HN  LEU A 106      55.120  47.250  45.980  1.00  0.00           H  
ATOM   1477  HA  LEU A 106      55.200  47.710  48.770  1.00  0.00           H  
ATOM   1478  HB1 LEU A 106      53.370  49.450  47.920  1.00  0.00           H  
ATOM   1479  HB2 LEU A 106      53.550  48.820  46.360  1.00  0.00           H  
ATOM   1480  HG  LEU A 106      56.140  49.280  46.550  1.00  0.00           H  
ATOM   1481 1HD1 LEU A 106      54.420  51.720  46.780  1.00  0.00           H  
ATOM   1482 2HD1 LEU A 106      55.890  51.400  45.820  1.00  0.00           H  
ATOM   1483 3HD1 LEU A 106      54.250  50.730  45.310  1.00  0.00           H  
ATOM   1484 1HD2 LEU A 106      55.250  51.070  48.950  1.00  0.00           H  
ATOM   1485 2HD2 LEU A 106      56.280  49.580  49.120  1.00  0.00           H  
ATOM   1486 3HD2 LEU A 106      56.820  50.940  48.140  1.00  0.00           H  
ATOM   1487  N   SER A 107      52.380  46.330  47.650  1.00  0.00           N  
ATOM   1488  CA  SER A 107      51.230  45.590  48.100  1.00  0.00           C  
ATOM   1489  C   SER A 107      51.600  44.370  49.020  1.00  0.00           C  
ATOM   1490  O   SER A 107      51.020  44.250  50.160  1.00  0.00           O  
ATOM   1491  CB  SER A 107      50.330  45.060  47.070  1.00  0.00           C  
ATOM   1492  OG  SER A 107      49.780  46.090  46.280  1.00  0.00           O  
ATOM   1493  HN  SER A 107      52.650  46.590  46.720  1.00  0.00           H  
ATOM   1494  HA  SER A 107      50.620  46.250  48.700  1.00  0.00           H  
ATOM   1495  HB1 SER A 107      49.480  44.510  47.520  1.00  0.00           H  
ATOM   1496  HB2 SER A 107      50.950  44.460  46.370  1.00  0.00           H  
ATOM   1497  HG1 SER A 107      50.430  46.490  45.690  1.00  0.00           H  
ATOM   1498  N   SER A 108      52.540  43.480  48.570  1.00  0.00           N  
ATOM   1499  CA  SER A 108      53.090  42.360  49.340  1.00  0.00           C  
ATOM   1500  C   SER A 108      53.810  42.840  50.560  1.00  0.00           C  
ATOM   1501  O   SER A 108      53.730  42.290  51.640  1.00  0.00           O  
ATOM   1502  CB  SER A 108      54.000  41.380  48.470  1.00  0.00           C  
ATOM   1503  OG  SER A 108      54.620  40.320  49.190  1.00  0.00           O  
ATOM   1504  HN  SER A 108      52.910  43.590  47.660  1.00  0.00           H  
ATOM   1505  HA  SER A 108      52.290  41.720  49.680  1.00  0.00           H  
ATOM   1506  HB1 SER A 108      54.820  41.960  47.990  1.00  0.00           H  
ATOM   1507  HB2 SER A 108      53.310  41.030  47.670  1.00  0.00           H  
ATOM   1508  HG1 SER A 108      53.980  39.840  49.720  1.00  0.00           H  
ATOM   1509  N   ALA A 109      54.570  43.900  50.440  1.00  0.00           N  
ATOM   1510  CA  ALA A 109      55.270  44.600  51.550  1.00  0.00           C  
ATOM   1511  C   ALA A 109      54.270  45.150  52.570  1.00  0.00           C  
ATOM   1512  O   ALA A 109      54.500  44.950  53.770  1.00  0.00           O  
ATOM   1513  CB  ALA A 109      56.240  45.680  50.990  1.00  0.00           C  
ATOM   1514  HN  ALA A 109      54.620  44.310  49.540  1.00  0.00           H  
ATOM   1515  HA  ALA A 109      55.820  43.880  52.150  1.00  0.00           H  
ATOM   1516  HB1 ALA A 109      56.740  46.280  51.780  1.00  0.00           H  
ATOM   1517  HB2 ALA A 109      56.960  45.240  50.260  1.00  0.00           H  
ATOM   1518  HB3 ALA A 109      55.730  46.340  50.250  1.00  0.00           H  
ATOM   1519  N   SER A 110      53.170  45.790  52.180  1.00  0.00           N  
ATOM   1520  CA  SER A 110      52.140  46.310  53.070  1.00  0.00           C  
ATOM   1521  C   SER A 110      51.510  45.180  53.910  1.00  0.00           C  
ATOM   1522  O   SER A 110      51.580  45.240  55.150  1.00  0.00           O  
ATOM   1523  CB  SER A 110      50.990  47.140  52.350  1.00  0.00           C  
ATOM   1524  OG  SER A 110      50.020  47.660  53.260  1.00  0.00           O  
ATOM   1525  HN  SER A 110      52.990  45.990  51.230  1.00  0.00           H  
ATOM   1526  HA  SER A 110      52.560  47.010  53.780  1.00  0.00           H  
ATOM   1527  HB1 SER A 110      50.370  46.520  51.670  1.00  0.00           H  
ATOM   1528  HB2 SER A 110      51.490  47.890  51.700  1.00  0.00           H  
ATOM   1529  HG1 SER A 110      50.220  48.590  53.410  1.00  0.00           H  
ATOM   1530  N   ILE A 111      51.040  44.060  53.310  1.00  0.00           N  
ATOM   1531  CA  ILE A 111      50.650  42.750  53.940  1.00  0.00           C  
ATOM   1532  C   ILE A 111      51.660  41.980  54.740  1.00  0.00           C  
ATOM   1533  O   ILE A 111      51.360  41.420  55.750  1.00  0.00           O  
ATOM   1534  CB  ILE A 111      49.800  41.900  52.920  1.00  0.00           C  
ATOM   1535  CG1 ILE A 111      48.450  42.500  52.480  1.00  0.00           C  
ATOM   1536  CG2 ILE A 111      49.630  40.380  53.430  1.00  0.00           C  
ATOM   1537  CD  ILE A 111      47.750  41.620  51.410  1.00  0.00           C  
ATOM   1538  HN  ILE A 111      50.990  44.090  52.310  1.00  0.00           H  
ATOM   1539  HA  ILE A 111      49.940  42.970  54.730  1.00  0.00           H  
ATOM   1540  HB  ILE A 111      50.460  41.790  52.040  1.00  0.00           H  
ATOM   1541 1HG1 ILE A 111      48.570  43.530  52.070  1.00  0.00           H  
ATOM   1542 2HG1 ILE A 111      47.900  42.730  53.430  1.00  0.00           H  
ATOM   1543 1HG2 ILE A 111      49.080  40.460  54.390  1.00  0.00           H  
ATOM   1544 2HG2 ILE A 111      49.040  39.850  52.650  1.00  0.00           H  
ATOM   1545 3HG2 ILE A 111      50.530  39.740  53.580  1.00  0.00           H  
ATOM   1546  HD1 ILE A 111      48.450  41.320  50.610  1.00  0.00           H  
ATOM   1547  HD2 ILE A 111      47.400  40.660  51.860  1.00  0.00           H  
ATOM   1548  HD3 ILE A 111      46.950  42.180  50.880  1.00  0.00           H  
ATOM   1549  N   PHE A 112      52.930  41.970  54.390  1.00  0.00           N  
ATOM   1550  CA  PHE A 112      54.120  41.540  55.140  1.00  0.00           C  
ATOM   1551  C   PHE A 112      54.260  42.390  56.410  1.00  0.00           C  
ATOM   1552  O   PHE A 112      54.330  41.920  57.550  1.00  0.00           O  
ATOM   1553  CB  PHE A 112      55.440  41.520  54.230  1.00  0.00           C  
ATOM   1554  CG  PHE A 112      55.680  40.340  53.390  1.00  0.00           C  
ATOM   1555  CD1 PHE A 112      54.560  39.660  52.890  1.00  0.00           C  
ATOM   1556  CD2 PHE A 112      56.950  39.730  53.220  1.00  0.00           C  
ATOM   1557  CE1 PHE A 112      54.680  38.600  52.020  1.00  0.00           C  
ATOM   1558  CE2 PHE A 112      57.110  38.720  52.260  1.00  0.00           C  
ATOM   1559  CZ  PHE A 112      55.990  38.150  51.700  1.00  0.00           C  
ATOM   1560  HN  PHE A 112      53.190  42.450  53.550  1.00  0.00           H  
ATOM   1561  HA  PHE A 112      53.980  40.600  55.650  1.00  0.00           H  
ATOM   1562  HB1 PHE A 112      56.370  41.520  54.840  1.00  0.00           H  
ATOM   1563  HB2 PHE A 112      55.350  42.490  53.690  1.00  0.00           H  
ATOM   1564  HD1 PHE A 112      53.550  40.020  53.010  1.00  0.00           H  
ATOM   1565  HD2 PHE A 112      57.770  40.290  53.630  1.00  0.00           H  
ATOM   1566  HE1 PHE A 112      53.770  38.200  51.600  1.00  0.00           H  
ATOM   1567  HE2 PHE A 112      58.070  38.290  52.020  1.00  0.00           H  
ATOM   1568  HZ  PHE A 112      56.170  37.220  51.180  1.00  0.00           H  
ATOM   1569  N   HIS A 113      54.110  43.740  56.280  1.00  0.00           N  
ATOM   1570  CA  HIS A 113      54.130  44.660  57.460  1.00  0.00           C  
ATOM   1571  C   HIS A 113      52.870  44.370  58.370  1.00  0.00           C  
ATOM   1572  O   HIS A 113      52.970  44.430  59.590  1.00  0.00           O  
ATOM   1573  CB  HIS A 113      54.320  46.130  56.890  1.00  0.00           C  
ATOM   1574  CG  HIS A 113      55.700  46.600  56.570  1.00  0.00           C  
ATOM   1575  CD2 HIS A 113      56.780  46.710  57.420  1.00  0.00           C  
ATOM   1576  ND1 HIS A 113      56.070  47.160  55.400  1.00  0.00           N  
ATOM   1577  CE1 HIS A 113      57.360  47.580  55.520  1.00  0.00           C  
ATOM   1578  NE2 HIS A 113      57.800  47.340  56.750  1.00  0.00           N  
ATOM   1579  HN  HIS A 113      54.070  44.210  55.400  1.00  0.00           H  
ATOM   1580  HA  HIS A 113      55.050  44.380  57.960  1.00  0.00           H  
ATOM   1581  HB1 HIS A 113      53.890  46.910  57.550  1.00  0.00           H  
ATOM   1582  HB2 HIS A 113      53.660  46.260  56.010  1.00  0.00           H  
ATOM   1583  HD1 HIS A 113      55.580  47.160  54.530  1.00  0.00           H  
ATOM   1584  HD2 HIS A 113      56.830  46.450  58.460  1.00  0.00           H  
ATOM   1585  HE1 HIS A 113      57.950  48.060  54.740  1.00  0.00           H  
ATOM   1586  N   LEU A 114      51.730  44.020  57.790  1.00  0.00           N  
ATOM   1587  CA  LEU A 114      50.590  43.660  58.570  1.00  0.00           C  
ATOM   1588  C   LEU A 114      50.870  42.400  59.410  1.00  0.00           C  
ATOM   1589  O   LEU A 114      50.550  42.400  60.620  1.00  0.00           O  
ATOM   1590  CB  LEU A 114      49.240  43.510  57.790  1.00  0.00           C  
ATOM   1591  CG  LEU A 114      48.880  44.690  56.820  1.00  0.00           C  
ATOM   1592  CD1 LEU A 114      47.440  44.480  56.290  1.00  0.00           C  
ATOM   1593  CD2 LEU A 114      49.070  46.130  57.330  1.00  0.00           C  
ATOM   1594  HN  LEU A 114      51.660  44.070  56.790  1.00  0.00           H  
ATOM   1595  HA  LEU A 114      50.410  44.530  59.180  1.00  0.00           H  
ATOM   1596  HB1 LEU A 114      48.450  43.420  58.560  1.00  0.00           H  
ATOM   1597  HB2 LEU A 114      49.250  42.480  57.350  1.00  0.00           H  
ATOM   1598  HG  LEU A 114      49.510  44.580  55.910  1.00  0.00           H  
ATOM   1599 1HD1 LEU A 114      46.670  44.380  57.080  1.00  0.00           H  
ATOM   1600 2HD1 LEU A 114      47.250  45.280  55.540  1.00  0.00           H  
ATOM   1601 3HD1 LEU A 114      47.460  43.550  55.680  1.00  0.00           H  
ATOM   1602 1HD2 LEU A 114      50.140  46.410  57.450  1.00  0.00           H  
ATOM   1603 2HD2 LEU A 114      48.660  46.890  56.620  1.00  0.00           H  
ATOM   1604 3HD2 LEU A 114      48.500  46.380  58.250  1.00  0.00           H  
ATOM   1605  N   SER A 115      51.530  41.330  58.820  1.00  0.00           N  
ATOM   1606  CA  SER A 115      51.780  40.170  59.590  1.00  0.00           C  
ATOM   1607  C   SER A 115      52.790  40.410  60.710  1.00  0.00           C  
ATOM   1608  O   SER A 115      52.600  39.800  61.770  1.00  0.00           O  
ATOM   1609  CB  SER A 115      52.180  39.000  58.610  1.00  0.00           C  
ATOM   1610  OG  SER A 115      52.340  37.690  59.200  1.00  0.00           O  
ATOM   1611  HN  SER A 115      51.750  41.340  57.850  1.00  0.00           H  
ATOM   1612  HA  SER A 115      50.890  39.750  60.010  1.00  0.00           H  
ATOM   1613  HB1 SER A 115      53.040  39.240  57.960  1.00  0.00           H  
ATOM   1614  HB2 SER A 115      51.320  38.880  57.920  1.00  0.00           H  
ATOM   1615  HG1 SER A 115      52.920  37.750  59.970  1.00  0.00           H  
ATOM   1616  N   PHE A 116      53.870  41.210  60.530  1.00  0.00           N  
ATOM   1617  CA  PHE A 116      54.750  41.540  61.620  1.00  0.00           C  
ATOM   1618  C   PHE A 116      54.010  42.370  62.740  1.00  0.00           C  
ATOM   1619  O   PHE A 116      54.280  42.190  63.910  1.00  0.00           O  
ATOM   1620  CB  PHE A 116      56.030  42.250  61.050  1.00  0.00           C  
ATOM   1621  CG  PHE A 116      56.830  41.410  60.120  1.00  0.00           C  
ATOM   1622  CD1 PHE A 116      57.430  40.310  60.680  1.00  0.00           C  
ATOM   1623  CD2 PHE A 116      57.030  41.730  58.760  1.00  0.00           C  
ATOM   1624  CE1 PHE A 116      58.280  39.490  59.870  1.00  0.00           C  
ATOM   1625  CE2 PHE A 116      57.680  40.810  57.960  1.00  0.00           C  
ATOM   1626  CZ  PHE A 116      58.430  39.770  58.510  1.00  0.00           C  
ATOM   1627  HN  PHE A 116      54.080  41.600  59.630  1.00  0.00           H  
ATOM   1628  HA  PHE A 116      55.080  40.620  62.090  1.00  0.00           H  
ATOM   1629  HB1 PHE A 116      56.660  42.550  61.910  1.00  0.00           H  
ATOM   1630  HB2 PHE A 116      55.700  43.220  60.590  1.00  0.00           H  
ATOM   1631  HD1 PHE A 116      57.340  40.060  61.730  1.00  0.00           H  
ATOM   1632  HD2 PHE A 116      56.710  42.680  58.350  1.00  0.00           H  
ATOM   1633  HE1 PHE A 116      58.750  38.590  60.220  1.00  0.00           H  
ATOM   1634  HE2 PHE A 116      57.810  41.030  56.910  1.00  0.00           H  
ATOM   1635  HZ  PHE A 116      58.830  39.010  57.870  1.00  0.00           H  
ATOM   1636  N   ILE A 117      53.080  43.320  62.420  1.00  0.00           N  
ATOM   1637  CA  ILE A 117      52.350  44.050  63.440  1.00  0.00           C  
ATOM   1638  C   ILE A 117      51.500  43.110  64.290  1.00  0.00           C  
ATOM   1639  O   ILE A 117      51.280  43.340  65.470  1.00  0.00           O  
ATOM   1640  CB  ILE A 117      51.560  45.230  62.870  1.00  0.00           C  
ATOM   1641  CG1 ILE A 117      52.560  46.270  62.330  1.00  0.00           C  
ATOM   1642  CG2 ILE A 117      50.550  45.770  63.860  1.00  0.00           C  
ATOM   1643  CD  ILE A 117      52.040  47.200  61.230  1.00  0.00           C  
ATOM   1644  HN  ILE A 117      52.700  43.360  61.490  1.00  0.00           H  
ATOM   1645  HA  ILE A 117      53.080  44.390  64.160  1.00  0.00           H  
ATOM   1646  HB  ILE A 117      50.930  44.890  62.020  1.00  0.00           H  
ATOM   1647 1HG1 ILE A 117      53.440  45.780  61.840  1.00  0.00           H  
ATOM   1648 2HG1 ILE A 117      52.770  46.850  63.250  1.00  0.00           H  
ATOM   1649 1HG2 ILE A 117      49.640  45.150  63.930  1.00  0.00           H  
ATOM   1650 2HG2 ILE A 117      50.980  45.930  64.880  1.00  0.00           H  
ATOM   1651 3HG2 ILE A 117      50.260  46.810  63.560  1.00  0.00           H  
ATOM   1652  HD1 ILE A 117      51.690  46.590  60.360  1.00  0.00           H  
ATOM   1653  HD2 ILE A 117      51.060  47.630  61.530  1.00  0.00           H  
ATOM   1654  HD3 ILE A 117      52.750  48.010  60.920  1.00  0.00           H  
ATOM   1655  N   SER A 118      50.880  42.040  63.700  1.00  0.00           N  
ATOM   1656  CA  SER A 118      50.070  41.180  64.490  1.00  0.00           C  
ATOM   1657  C   SER A 118      50.800  40.330  65.580  1.00  0.00           C  
ATOM   1658  O   SER A 118      50.290  40.090  66.710  1.00  0.00           O  
ATOM   1659  CB  SER A 118      49.170  40.300  63.560  1.00  0.00           C  
ATOM   1660  OG  SER A 118      49.820  39.450  62.560  1.00  0.00           O  
ATOM   1661  HN  SER A 118      51.020  41.830  62.730  1.00  0.00           H  
ATOM   1662  HA  SER A 118      49.310  41.730  65.010  1.00  0.00           H  
ATOM   1663  HB1 SER A 118      48.600  41.070  63.000  1.00  0.00           H  
ATOM   1664  HB2 SER A 118      48.440  39.630  64.080  1.00  0.00           H  
ATOM   1665  HG1 SER A 118      50.480  38.890  62.980  1.00  0.00           H  
ATOM   1666  N   ILE A 119      52.050  39.980  65.320  1.00  0.00           N  
ATOM   1667  CA  ILE A 119      53.040  39.310  66.130  1.00  0.00           C  
ATOM   1668  C   ILE A 119      53.550  40.330  67.140  1.00  0.00           C  
ATOM   1669  O   ILE A 119      53.630  40.110  68.360  1.00  0.00           O  
ATOM   1670  CB  ILE A 119      54.070  38.580  65.340  1.00  0.00           C  
ATOM   1671  CG1 ILE A 119      53.440  37.480  64.470  1.00  0.00           C  
ATOM   1672  CG2 ILE A 119      55.200  38.040  66.240  1.00  0.00           C  
ATOM   1673  CD  ILE A 119      54.420  36.950  63.420  1.00  0.00           C  
ATOM   1674  HN  ILE A 119      52.400  40.190  64.410  1.00  0.00           H  
ATOM   1675  HA  ILE A 119      52.600  38.520  66.720  1.00  0.00           H  
ATOM   1676  HB  ILE A 119      54.570  39.340  64.690  1.00  0.00           H  
ATOM   1677 1HG1 ILE A 119      52.450  37.750  64.040  1.00  0.00           H  
ATOM   1678 2HG1 ILE A 119      53.200  36.700  65.210  1.00  0.00           H  
ATOM   1679 1HG2 ILE A 119      55.840  37.290  65.740  1.00  0.00           H  
ATOM   1680 2HG2 ILE A 119      55.790  38.870  66.670  1.00  0.00           H  
ATOM   1681 3HG2 ILE A 119      54.740  37.500  67.100  1.00  0.00           H  
ATOM   1682  HD1 ILE A 119      55.140  36.270  63.920  1.00  0.00           H  
ATOM   1683  HD2 ILE A 119      53.920  36.240  62.730  1.00  0.00           H  
ATOM   1684  HD3 ILE A 119      54.900  37.810  62.890  1.00  0.00           H  
ATOM   1685  N   ASP A 120      53.720  41.540  66.670  1.00  0.00           N  
ATOM   1686  CA  ASP A 120      54.030  42.660  67.590  1.00  0.00           C  
ATOM   1687  C   ASP A 120      52.980  42.990  68.680  1.00  0.00           C  
ATOM   1688  O   ASP A 120      53.220  43.290  69.790  1.00  0.00           O  
ATOM   1689  CB  ASP A 120      54.320  44.000  66.850  1.00  0.00           C  
ATOM   1690  CG  ASP A 120      54.850  45.120  67.720  1.00  0.00           C  
ATOM   1691  OD1 ASP A 120      54.610  46.350  67.500  1.00  0.00           O  
ATOM   1692  OD2 ASP A 120      55.710  44.850  68.590  1.00  0.00           O1-
ATOM   1693  HN  ASP A 120      53.750  41.670  65.690  1.00  0.00           H  
ATOM   1694  HA  ASP A 120      54.970  42.480  68.080  1.00  0.00           H  
ATOM   1695  HB1 ASP A 120      53.390  44.450  66.420  1.00  0.00           H  
ATOM   1696  HB2 ASP A 120      55.010  44.010  65.980  1.00  0.00           H  
ATOM   1697  N   ARG A 121      51.720  43.000  68.280  1.00  0.00           N  
ATOM   1698  CA  ARG A 121      50.570  43.140  69.140  1.00  0.00           C  
ATOM   1699  C   ARG A 121      50.400  41.970  70.080  1.00  0.00           C  
ATOM   1700  O   ARG A 121      50.140  42.110  71.270  1.00  0.00           O  
ATOM   1701  CB  ARG A 121      49.280  43.200  68.280  1.00  0.00           C  
ATOM   1702  CG  ARG A 121      49.110  44.560  67.630  1.00  0.00           C  
ATOM   1703  CD  ARG A 121      48.060  44.680  66.520  1.00  0.00           C  
ATOM   1704  NE  ARG A 121      48.050  46.110  66.140  1.00  0.00           N  
ATOM   1705  CZ  ARG A 121      47.030  46.740  65.700  1.00  0.00           C  
ATOM   1706  NH1 ARG A 121      46.010  46.160  65.200  1.00  0.00           N1+
ATOM   1707  NH2 ARG A 121      46.990  48.080  65.750  1.00  0.00           N  
ATOM   1708  HN  ARG A 121      51.510  42.820  67.330  1.00  0.00           H  
ATOM   1709  HA  ARG A 121      50.770  44.070  69.660  1.00  0.00           H  
ATOM   1710  HB1 ARG A 121      48.420  43.080  68.970  1.00  0.00           H  
ATOM   1711  HB2 ARG A 121      49.420  42.330  67.600  1.00  0.00           H  
ATOM   1712  HG1 ARG A 121      50.030  45.030  67.240  1.00  0.00           H  
ATOM   1713  HG2 ARG A 121      48.790  45.220  68.460  1.00  0.00           H  
ATOM   1714  HD1 ARG A 121      47.150  44.420  67.090  1.00  0.00           H  
ATOM   1715  HD2 ARG A 121      48.220  44.000  65.650  1.00  0.00           H  
ATOM   1716  HE  ARG A 121      48.840  46.630  66.450  1.00  0.00           H  
ATOM   1717 1HH1 ARG A 121      46.010  45.170  65.020  1.00  0.00           H  
ATOM   1718 2HH1 ARG A 121      45.360  46.820  64.820  1.00  0.00           H  
ATOM   1719 1HH2 ARG A 121      47.710  48.600  66.210  1.00  0.00           H  
ATOM   1720 2HH2 ARG A 121      46.140  48.510  65.430  1.00  0.00           H  
ATOM   1721  N   TYR A 122      50.600  40.720  69.540  1.00  0.00           N  
ATOM   1722  CA  TYR A 122      50.540  39.420  70.330  1.00  0.00           C  
ATOM   1723  C   TYR A 122      51.590  39.370  71.420  1.00  0.00           C  
ATOM   1724  O   TYR A 122      51.300  38.920  72.510  1.00  0.00           O  
ATOM   1725  CB  TYR A 122      50.620  38.220  69.240  1.00  0.00           C  
ATOM   1726  CG  TYR A 122      51.100  36.910  69.760  1.00  0.00           C  
ATOM   1727  CD1 TYR A 122      50.320  36.370  70.810  1.00  0.00           C  
ATOM   1728  CD2 TYR A 122      52.100  36.180  69.180  1.00  0.00           C  
ATOM   1729  CE1 TYR A 122      50.690  35.160  71.410  1.00  0.00           C  
ATOM   1730  CE2 TYR A 122      52.510  34.970  69.770  1.00  0.00           C  
ATOM   1731  CZ  TYR A 122      51.860  34.510  70.900  1.00  0.00           C  
ATOM   1732  OH  TYR A 122      52.290  33.380  71.610  1.00  0.00           O  
ATOM   1733  HN  TYR A 122      50.840  40.590  68.580  1.00  0.00           H  
ATOM   1734  HA  TYR A 122      49.620  39.310  70.890  1.00  0.00           H  
ATOM   1735  HB1 TYR A 122      51.300  38.470  68.390  1.00  0.00           H  
ATOM   1736  HB2 TYR A 122      49.600  38.130  68.810  1.00  0.00           H  
ATOM   1737  HD1 TYR A 122      49.530  36.930  71.280  1.00  0.00           H  
ATOM   1738  HD2 TYR A 122      52.620  36.530  68.310  1.00  0.00           H  
ATOM   1739  HE1 TYR A 122      50.190  34.880  72.330  1.00  0.00           H  
ATOM   1740  HE2 TYR A 122      53.240  34.300  69.350  1.00  0.00           H  
ATOM   1741  HH  TYR A 122      53.210  33.170  71.430  1.00  0.00           H  
ATOM   1742  N   TYR A 123      52.770  39.900  71.180  1.00  0.00           N  
ATOM   1743  CA  TYR A 123      53.890  40.200  72.080  1.00  0.00           C  
ATOM   1744  C   TYR A 123      53.590  41.330  72.990  1.00  0.00           C  
ATOM   1745  O   TYR A 123      54.110  41.230  74.100  1.00  0.00           O  
ATOM   1746  CB  TYR A 123      55.300  40.380  71.470  1.00  0.00           C  
ATOM   1747  CG  TYR A 123      55.840  39.120  70.720  1.00  0.00           C  
ATOM   1748  CD1 TYR A 123      55.170  37.920  70.520  1.00  0.00           C  
ATOM   1749  CD2 TYR A 123      57.200  39.190  70.210  1.00  0.00           C  
ATOM   1750  CE1 TYR A 123      55.760  36.810  69.940  1.00  0.00           C  
ATOM   1751  CE2 TYR A 123      57.850  38.030  69.740  1.00  0.00           C  
ATOM   1752  CZ  TYR A 123      57.130  36.850  69.660  1.00  0.00           C  
ATOM   1753  OH  TYR A 123      57.960  35.700  69.570  1.00  0.00           O  
ATOM   1754  HN  TYR A 123      53.050  40.000  70.220  1.00  0.00           H  
ATOM   1755  HA  TYR A 123      54.000  39.330  72.710  1.00  0.00           H  
ATOM   1756  HB1 TYR A 123      56.080  40.650  72.220  1.00  0.00           H  
ATOM   1757  HB2 TYR A 123      55.210  41.200  70.720  1.00  0.00           H  
ATOM   1758  HD1 TYR A 123      54.150  37.740  70.810  1.00  0.00           H  
ATOM   1759  HD2 TYR A 123      57.830  40.050  70.430  1.00  0.00           H  
ATOM   1760  HE1 TYR A 123      55.090  35.970  69.980  1.00  0.00           H  
ATOM   1761  HE2 TYR A 123      58.910  38.000  69.530  1.00  0.00           H  
ATOM   1762  HH  TYR A 123      57.380  34.930  69.530  1.00  0.00           H  
ATOM   1763  N   ALA A 124      52.620  42.260  72.750  1.00  0.00           N  
ATOM   1764  CA  ALA A 124      52.390  43.360  73.690  1.00  0.00           C  
ATOM   1765  C   ALA A 124      51.280  43.090  74.610  1.00  0.00           C  
ATOM   1766  O   ALA A 124      50.940  43.960  75.400  1.00  0.00           O  
ATOM   1767  CB  ALA A 124      52.080  44.630  72.850  1.00  0.00           C  
ATOM   1768  HN  ALA A 124      52.220  42.410  71.850  1.00  0.00           H  
ATOM   1769  HA  ALA A 124      53.340  43.450  74.190  1.00  0.00           H  
ATOM   1770  HB1 ALA A 124      52.930  44.730  72.140  1.00  0.00           H  
ATOM   1771  HB2 ALA A 124      51.060  44.590  72.410  1.00  0.00           H  
ATOM   1772  HB3 ALA A 124      52.080  45.550  73.470  1.00  0.00           H  
ATOM   1773  N   VAL A 125      50.900  41.790  74.700  1.00  0.00           N  
ATOM   1774  CA  VAL A 125      50.000  41.340  75.690  1.00  0.00           C  
ATOM   1775  C   VAL A 125      50.850  41.090  76.970  1.00  0.00           C  
ATOM   1776  O   VAL A 125      50.430  41.230  78.100  1.00  0.00           O  
ATOM   1777  CB  VAL A 125      49.140  40.160  75.230  1.00  0.00           C  
ATOM   1778  CG1 VAL A 125      48.280  39.590  76.370  1.00  0.00           C  
ATOM   1779  CG2 VAL A 125      48.130  40.600  74.060  1.00  0.00           C  
ATOM   1780  HN  VAL A 125      51.150  41.130  74.000  1.00  0.00           H  
ATOM   1781  HA  VAL A 125      49.220  42.020  76.000  1.00  0.00           H  
ATOM   1782  HB  VAL A 125      49.820  39.390  74.800  1.00  0.00           H  
ATOM   1783 1HG1 VAL A 125      48.800  38.980  77.140  1.00  0.00           H  
ATOM   1784 2HG1 VAL A 125      47.540  40.260  76.850  1.00  0.00           H  
ATOM   1785 3HG1 VAL A 125      47.780  38.800  75.770  1.00  0.00           H  
ATOM   1786 1HG2 VAL A 125      48.600  41.040  73.150  1.00  0.00           H  
ATOM   1787 2HG2 VAL A 125      47.490  39.770  73.690  1.00  0.00           H  
ATOM   1788 3HG2 VAL A 125      47.460  41.330  74.560  1.00  0.00           H  
ATOM   1789  N   CYS A 126      52.220  40.910  76.770  1.00  0.00           N  
ATOM   1790  CA  CYS A 126      53.190  41.030  77.840  1.00  0.00           C  
ATOM   1791  C   CYS A 126      53.130  42.350  78.570  1.00  0.00           C  
ATOM   1792  O   CYS A 126      53.030  43.490  78.030  1.00  0.00           O  
ATOM   1793  CB  CYS A 126      54.580  40.750  77.290  1.00  0.00           C  
ATOM   1794  SG  CYS A 126      54.700  39.100  76.550  1.00  0.00           S  
ATOM   1795  HN  CYS A 126      52.700  40.960  75.900  1.00  0.00           H  
ATOM   1796  HA  CYS A 126      53.000  40.210  78.530  1.00  0.00           H  
ATOM   1797  HB1 CYS A 126      55.280  40.940  78.140  1.00  0.00           H  
ATOM   1798  HB2 CYS A 126      54.780  41.630  76.650  1.00  0.00           H  
ATOM   1799  HG1 CYS A 126      53.370  39.050  76.590  1.00  0.00           H  
ATOM   1800  N   ASP A 127      53.280  42.310  79.890  1.00  0.00           N  
ATOM   1801  CA  ASP A 127      53.670  43.420  80.780  1.00  0.00           C  
ATOM   1802  C   ASP A 127      54.950  44.130  80.380  1.00  0.00           C  
ATOM   1803  O   ASP A 127      55.830  43.620  79.700  1.00  0.00           O  
ATOM   1804  CB  ASP A 127      53.630  42.950  82.250  1.00  0.00           C  
ATOM   1805  CG  ASP A 127      52.310  42.290  82.540  1.00  0.00           C  
ATOM   1806  OD1 ASP A 127      51.240  42.790  82.060  1.00  0.00           O  
ATOM   1807  OD2 ASP A 127      52.290  41.260  83.270  1.00  0.00           O1-
ATOM   1808  HN  ASP A 127      53.400  41.430  80.370  1.00  0.00           H  
ATOM   1809  HA  ASP A 127      52.840  44.100  80.630  1.00  0.00           H  
ATOM   1810  HB1 ASP A 127      53.600  43.790  82.980  1.00  0.00           H  
ATOM   1811  HB2 ASP A 127      54.410  42.200  82.510  1.00  0.00           H  
ATOM   1812  N   PRO A 128      55.090  45.410  80.680  1.00  0.00           N  
ATOM   1813  CA  PRO A 128      56.150  46.350  80.090  1.00  0.00           C  
ATOM   1814  C   PRO A 128      57.610  45.840  79.990  1.00  0.00           C  
ATOM   1815  O   PRO A 128      58.230  45.960  78.910  1.00  0.00           O  
ATOM   1816  CB  PRO A 128      56.030  47.640  80.960  1.00  0.00           C  
ATOM   1817  CG  PRO A 128      54.510  47.670  81.150  1.00  0.00           C  
ATOM   1818  CD  PRO A 128      53.960  46.200  81.250  1.00  0.00           C  
ATOM   1819  HA  PRO A 128      55.770  46.490  79.090  1.00  0.00           H  
ATOM   1820  HB1 PRO A 128      56.380  48.510  80.360  1.00  0.00           H  
ATOM   1821  HB2 PRO A 128      56.600  47.480  81.900  1.00  0.00           H  
ATOM   1822  HG1 PRO A 128      54.130  48.090  80.200  1.00  0.00           H  
ATOM   1823  HG2 PRO A 128      54.190  48.340  81.970  1.00  0.00           H  
ATOM   1824  HD1 PRO A 128      53.090  46.150  80.580  1.00  0.00           H  
ATOM   1825  HD2 PRO A 128      53.880  45.860  82.310  1.00  0.00           H  
ATOM   1826  N   LEU A 129      58.240  45.290  81.040  1.00  0.00           N  
ATOM   1827  CA  LEU A 129      59.640  45.050  80.930  1.00  0.00           C  
ATOM   1828  C   LEU A 129      59.820  43.660  80.480  1.00  0.00           C  
ATOM   1829  O   LEU A 129      60.870  43.210  80.010  1.00  0.00           O  
ATOM   1830  CB  LEU A 129      60.310  45.190  82.360  1.00  0.00           C  
ATOM   1831  CG  LEU A 129      60.280  46.600  82.920  1.00  0.00           C  
ATOM   1832  CD1 LEU A 129      60.780  46.560  84.350  1.00  0.00           C  
ATOM   1833  CD2 LEU A 129      61.150  47.530  82.120  1.00  0.00           C  
ATOM   1834  HN  LEU A 129      57.820  45.200  81.940  1.00  0.00           H  
ATOM   1835  HA  LEU A 129      60.050  45.590  80.100  1.00  0.00           H  
ATOM   1836  HB1 LEU A 129      61.350  44.860  82.130  1.00  0.00           H  
ATOM   1837  HB2 LEU A 129      59.820  44.410  82.970  1.00  0.00           H  
ATOM   1838  HG  LEU A 129      59.240  46.990  82.880  1.00  0.00           H  
ATOM   1839 1HD1 LEU A 129      60.710  47.510  84.920  1.00  0.00           H  
ATOM   1840 2HD1 LEU A 129      60.060  45.960  84.960  1.00  0.00           H  
ATOM   1841 3HD1 LEU A 129      61.800  46.150  84.270  1.00  0.00           H  
ATOM   1842 1HD2 LEU A 129      61.080  48.520  82.610  1.00  0.00           H  
ATOM   1843 2HD2 LEU A 129      62.230  47.270  82.140  1.00  0.00           H  
ATOM   1844 3HD2 LEU A 129      60.810  47.610  81.060  1.00  0.00           H  
ATOM   1845  N   ARG A 130      58.720  42.780  80.490  1.00  0.00           N  
ATOM   1846  CA  ARG A 130      58.650  41.490  79.910  1.00  0.00           C  
ATOM   1847  C   ARG A 130      58.440  41.610  78.400  1.00  0.00           C  
ATOM   1848  O   ARG A 130      58.900  40.700  77.710  1.00  0.00           O  
ATOM   1849  CB  ARG A 130      57.520  40.650  80.470  1.00  0.00           C  
ATOM   1850  CG  ARG A 130      57.950  40.170  81.890  1.00  0.00           C  
ATOM   1851  CD  ARG A 130      59.120  39.210  81.990  1.00  0.00           C  
ATOM   1852  NE  ARG A 130      59.290  38.810  83.400  1.00  0.00           N  
ATOM   1853  CZ  ARG A 130      60.440  38.550  83.890  1.00  0.00           C  
ATOM   1854  NH1 ARG A 130      61.550  38.630  83.170  1.00  0.00           N1+
ATOM   1855  NH2 ARG A 130      60.570  38.150  85.120  1.00  0.00           N  
ATOM   1856  HN  ARG A 130      57.920  43.140  80.970  1.00  0.00           H  
ATOM   1857  HA  ARG A 130      59.630  41.060  80.030  1.00  0.00           H  
ATOM   1858  HB1 ARG A 130      57.330  39.750  79.850  1.00  0.00           H  
ATOM   1859  HB2 ARG A 130      56.540  41.160  80.560  1.00  0.00           H  
ATOM   1860  HG1 ARG A 130      57.030  39.950  82.490  1.00  0.00           H  
ATOM   1861  HG2 ARG A 130      58.320  41.110  82.360  1.00  0.00           H  
ATOM   1862  HD1 ARG A 130      59.980  39.810  81.620  1.00  0.00           H  
ATOM   1863  HD2 ARG A 130      58.820  38.320  81.410  1.00  0.00           H  
ATOM   1864  HE  ARG A 130      58.510  38.720  84.010  1.00  0.00           H  
ATOM   1865 1HH1 ARG A 130      61.390  38.740  82.190  1.00  0.00           H  
ATOM   1866 2HH1 ARG A 130      62.360  38.200  83.590  1.00  0.00           H  
ATOM   1867 1HH2 ARG A 130      59.750  37.990  85.680  1.00  0.00           H  
ATOM   1868 2HH2 ARG A 130      61.480  38.190  85.550  1.00  0.00           H  
ATOM   1869  N   TYR A 131      57.650  42.610  77.840  1.00  0.00           N  
ATOM   1870  CA  TYR A 131      57.530  42.960  76.400  1.00  0.00           C  
ATOM   1871  C   TYR A 131      58.890  43.400  75.820  1.00  0.00           C  
ATOM   1872  O   TYR A 131      59.240  43.050  74.710  1.00  0.00           O  
ATOM   1873  CB  TYR A 131      56.530  44.140  76.230  1.00  0.00           C  
ATOM   1874  CG  TYR A 131      56.270  44.620  74.830  1.00  0.00           C  
ATOM   1875  CD1 TYR A 131      56.310  43.730  73.780  1.00  0.00           C  
ATOM   1876  CD2 TYR A 131      55.930  45.930  74.550  1.00  0.00           C  
ATOM   1877  CE1 TYR A 131      55.870  44.130  72.480  1.00  0.00           C  
ATOM   1878  CE2 TYR A 131      55.670  46.360  73.250  1.00  0.00           C  
ATOM   1879  CZ  TYR A 131      55.740  45.470  72.160  1.00  0.00           C  
ATOM   1880  OH  TYR A 131      55.640  46.060  70.900  1.00  0.00           O  
ATOM   1881  HN  TYR A 131      57.240  43.280  78.460  1.00  0.00           H  
ATOM   1882  HA  TYR A 131      57.230  42.080  75.840  1.00  0.00           H  
ATOM   1883  HB1 TYR A 131      56.950  45.040  76.730  1.00  0.00           H  
ATOM   1884  HB2 TYR A 131      55.520  43.980  76.630  1.00  0.00           H  
ATOM   1885  HD1 TYR A 131      56.500  42.670  73.890  1.00  0.00           H  
ATOM   1886  HD2 TYR A 131      55.930  46.610  75.380  1.00  0.00           H  
ATOM   1887  HE1 TYR A 131      55.730  43.370  71.710  1.00  0.00           H  
ATOM   1888  HE2 TYR A 131      55.540  47.430  73.150  1.00  0.00           H  
ATOM   1889  HH  TYR A 131      55.560  45.460  70.160  1.00  0.00           H  
ATOM   1890  N   LYS A 132      59.680  44.140  76.600  1.00  0.00           N  
ATOM   1891  CA  LYS A 132      61.070  44.480  76.300  1.00  0.00           C  
ATOM   1892  C   LYS A 132      62.020  43.350  76.040  1.00  0.00           C  
ATOM   1893  O   LYS A 132      62.930  43.500  75.200  1.00  0.00           O  
ATOM   1894  CB  LYS A 132      61.590  45.440  77.350  1.00  0.00           C  
ATOM   1895  CG  LYS A 132      61.200  46.950  77.320  1.00  0.00           C  
ATOM   1896  CD  LYS A 132      62.040  47.790  78.230  1.00  0.00           C  
ATOM   1897  CE  LYS A 132      61.390  49.160  78.410  1.00  0.00           C  
ATOM   1898  NZ  LYS A 132      62.390  50.120  78.840  1.00  0.00           N1+
ATOM   1899  HN  LYS A 132      59.340  44.510  77.470  1.00  0.00           H  
ATOM   1900  HA  LYS A 132      61.040  44.980  75.350  1.00  0.00           H  
ATOM   1901  HB1 LYS A 132      62.700  45.480  77.310  1.00  0.00           H  
ATOM   1902  HB2 LYS A 132      61.460  44.920  78.320  1.00  0.00           H  
ATOM   1903  HG1 LYS A 132      60.120  47.020  77.550  1.00  0.00           H  
ATOM   1904  HG2 LYS A 132      61.230  47.300  76.260  1.00  0.00           H  
ATOM   1905  HD1 LYS A 132      62.300  47.310  79.190  1.00  0.00           H  
ATOM   1906  HD2 LYS A 132      62.980  47.890  77.650  1.00  0.00           H  
ATOM   1907  HE1 LYS A 132      60.680  49.080  79.270  1.00  0.00           H  
ATOM   1908  HE2 LYS A 132      61.060  49.620  77.450  1.00  0.00           H  
ATOM   1909  HZ1 LYS A 132      61.960  50.990  79.230  1.00  0.00           H  
ATOM   1910  HZ2 LYS A 132      62.990  49.650  79.530  1.00  0.00           H  
ATOM   1911  HZ3 LYS A 132      63.020  50.390  78.070  1.00  0.00           H  
ATOM   1912  N   ALA A 133      61.920  42.230  76.760  1.00  0.00           N  
ATOM   1913  CA  ALA A 133      62.710  41.030  76.360  1.00  0.00           C  
ATOM   1914  C   ALA A 133      62.030  40.260  75.200  1.00  0.00           C  
ATOM   1915  O   ALA A 133      62.650  39.400  74.630  1.00  0.00           O  
ATOM   1916  CB  ALA A 133      62.900  40.190  77.650  1.00  0.00           C  
ATOM   1917  HN  ALA A 133      61.510  42.310  77.670  1.00  0.00           H  
ATOM   1918  HA  ALA A 133      63.700  41.320  76.050  1.00  0.00           H  
ATOM   1919  HB1 ALA A 133      63.600  39.380  77.360  1.00  0.00           H  
ATOM   1920  HB2 ALA A 133      63.310  40.760  78.520  1.00  0.00           H  
ATOM   1921  HB3 ALA A 133      61.980  39.800  78.130  1.00  0.00           H  
ATOM   1922  N   LYS A 134      60.810  40.550  74.720  1.00  0.00           N  
ATOM   1923  CA  LYS A 134      60.200  39.940  73.530  1.00  0.00           C  
ATOM   1924  C   LYS A 134      60.620  40.660  72.240  1.00  0.00           C  
ATOM   1925  O   LYS A 134      60.690  40.160  71.110  1.00  0.00           O  
ATOM   1926  CB  LYS A 134      58.630  39.910  73.530  1.00  0.00           C  
ATOM   1927  CG  LYS A 134      58.010  39.040  74.650  1.00  0.00           C  
ATOM   1928  CD  LYS A 134      58.430  37.580  74.520  1.00  0.00           C  
ATOM   1929  CE  LYS A 134      57.940  36.910  73.220  1.00  0.00           C  
ATOM   1930  NZ  LYS A 134      58.290  35.530  73.200  1.00  0.00           N1+
ATOM   1931  HN  LYS A 134      60.280  41.250  75.200  1.00  0.00           H  
ATOM   1932  HA  LYS A 134      60.570  38.940  73.450  1.00  0.00           H  
ATOM   1933  HB1 LYS A 134      58.340  39.700  72.480  1.00  0.00           H  
ATOM   1934  HB2 LYS A 134      58.280  40.960  73.630  1.00  0.00           H  
ATOM   1935  HG1 LYS A 134      56.890  38.980  74.650  1.00  0.00           H  
ATOM   1936  HG2 LYS A 134      58.350  39.440  75.620  1.00  0.00           H  
ATOM   1937  HD1 LYS A 134      59.530  37.480  74.650  1.00  0.00           H  
ATOM   1938  HD2 LYS A 134      58.090  37.070  75.450  1.00  0.00           H  
ATOM   1939  HE1 LYS A 134      58.350  37.380  72.300  1.00  0.00           H  
ATOM   1940  HE2 LYS A 134      56.830  36.940  73.210  1.00  0.00           H  
ATOM   1941  HZ1 LYS A 134      59.260  35.370  72.860  1.00  0.00           H  
ATOM   1942  HZ2 LYS A 134      58.220  35.120  74.150  1.00  0.00           H  
ATOM   1943  HZ3 LYS A 134      57.660  34.980  72.560  1.00  0.00           H  
ATOM   1944  N   MET A 135      60.920  41.980  72.340  1.00  0.00           N  
ATOM   1945  CA  MET A 135      61.120  42.870  71.240  1.00  0.00           C  
ATOM   1946  C   MET A 135      62.170  43.770  71.480  1.00  0.00           C  
ATOM   1947  O   MET A 135      62.320  44.250  72.580  1.00  0.00           O  
ATOM   1948  CB  MET A 135      59.930  43.670  70.800  1.00  0.00           C  
ATOM   1949  CG  MET A 135      58.840  42.900  69.960  1.00  0.00           C  
ATOM   1950  SD  MET A 135      59.490  42.130  68.450  1.00  0.00           S  
ATOM   1951  CE  MET A 135      57.890  41.670  67.590  1.00  0.00           C  
ATOM   1952  HN  MET A 135      60.860  42.420  73.230  1.00  0.00           H  
ATOM   1953  HA  MET A 135      61.500  42.320  70.390  1.00  0.00           H  
ATOM   1954  HB1 MET A 135      60.310  44.480  70.140  1.00  0.00           H  
ATOM   1955  HB2 MET A 135      59.360  44.120  71.650  1.00  0.00           H  
ATOM   1956  HG1 MET A 135      58.100  43.680  69.690  1.00  0.00           H  
ATOM   1957  HG2 MET A 135      58.290  42.110  70.510  1.00  0.00           H  
ATOM   1958  HE1 MET A 135      57.090  41.240  68.220  1.00  0.00           H  
ATOM   1959  HE2 MET A 135      57.570  42.620  67.100  1.00  0.00           H  
ATOM   1960  HE3 MET A 135      58.000  41.050  66.680  1.00  0.00           H  
ATOM   1961  N   ASN A 136      63.030  44.040  70.450  1.00  0.00           N  
ATOM   1962  CA  ASN A 136      64.020  45.130  70.460  1.00  0.00           C  
ATOM   1963  C   ASN A 136      64.330  45.590  69.060  1.00  0.00           C  
ATOM   1964  O   ASN A 136      63.960  44.830  68.140  1.00  0.00           O  
ATOM   1965  CB  ASN A 136      65.370  44.710  71.220  1.00  0.00           C  
ATOM   1966  CG  ASN A 136      66.240  43.640  70.520  1.00  0.00           C  
ATOM   1967  ND2 ASN A 136      66.150  42.370  70.870  1.00  0.00           N  
ATOM   1968  OD1 ASN A 136      66.970  43.930  69.580  1.00  0.00           O  
ATOM   1969  HN  ASN A 136      62.860  43.480  69.630  1.00  0.00           H  
ATOM   1970  HA  ASN A 136      63.620  46.000  70.980  1.00  0.00           H  
ATOM   1971  HB1 ASN A 136      65.130  44.410  72.270  1.00  0.00           H  
ATOM   1972  HB2 ASN A 136      66.080  45.530  71.440  1.00  0.00           H  
ATOM   1973 1HD2 ASN A 136      65.510  41.980  71.530  1.00  0.00           H  
ATOM   1974 2HD2 ASN A 136      66.800  41.720  70.480  1.00  0.00           H  
ATOM   1975  N   ILE A 137      65.130  46.670  68.880  1.00  0.00           N  
ATOM   1976  CA  ILE A 137      65.480  47.220  67.590  1.00  0.00           C  
ATOM   1977  C   ILE A 137      66.120  46.220  66.590  1.00  0.00           C  
ATOM   1978  O   ILE A 137      65.830  46.330  65.400  1.00  0.00           O  
ATOM   1979  CB  ILE A 137      66.310  48.510  67.600  1.00  0.00           C  
ATOM   1980  CG1 ILE A 137      66.370  49.360  66.320  1.00  0.00           C  
ATOM   1981  CG2 ILE A 137      67.740  48.190  68.150  1.00  0.00           C  
ATOM   1982  CD  ILE A 137      64.970  49.800  65.770  1.00  0.00           C  
ATOM   1983  HN  ILE A 137      65.520  47.170  69.660  1.00  0.00           H  
ATOM   1984  HA  ILE A 137      64.540  47.470  67.130  1.00  0.00           H  
ATOM   1985  HB  ILE A 137      65.730  49.110  68.330  1.00  0.00           H  
ATOM   1986 1HG1 ILE A 137      66.910  48.800  65.530  1.00  0.00           H  
ATOM   1987 2HG1 ILE A 137      66.890  50.320  66.570  1.00  0.00           H  
ATOM   1988 1HG2 ILE A 137      67.680  47.890  69.220  1.00  0.00           H  
ATOM   1989 2HG2 ILE A 137      68.130  47.330  67.560  1.00  0.00           H  
ATOM   1990 3HG2 ILE A 137      68.460  49.030  68.030  1.00  0.00           H  
ATOM   1991  HD1 ILE A 137      64.480  50.420  66.550  1.00  0.00           H  
ATOM   1992  HD2 ILE A 137      65.070  50.500  64.910  1.00  0.00           H  
ATOM   1993  HD3 ILE A 137      64.260  48.980  65.580  1.00  0.00           H  
ATOM   1994  N   LEU A 138      66.890  45.170  67.070  1.00  0.00           N  
ATOM   1995  CA  LEU A 138      67.510  44.130  66.280  1.00  0.00           C  
ATOM   1996  C   LEU A 138      66.410  43.280  65.570  1.00  0.00           C  
ATOM   1997  O   LEU A 138      66.460  43.100  64.360  1.00  0.00           O  
ATOM   1998  CB  LEU A 138      68.450  43.280  67.170  1.00  0.00           C  
ATOM   1999  CG  LEU A 138      69.680  42.750  66.440  1.00  0.00           C  
ATOM   2000  CD1 LEU A 138      70.810  42.370  67.430  1.00  0.00           C  
ATOM   2001  CD2 LEU A 138      69.290  41.490  65.690  1.00  0.00           C  
ATOM   2002  HN  LEU A 138      67.120  45.040  68.040  1.00  0.00           H  
ATOM   2003  HA  LEU A 138      68.060  44.640  65.510  1.00  0.00           H  
ATOM   2004  HB1 LEU A 138      67.970  42.380  67.610  1.00  0.00           H  
ATOM   2005  HB2 LEU A 138      68.810  43.920  68.000  1.00  0.00           H  
ATOM   2006  HG  LEU A 138      70.050  43.450  65.660  1.00  0.00           H  
ATOM   2007 1HD1 LEU A 138      71.620  41.830  66.890  1.00  0.00           H  
ATOM   2008 2HD1 LEU A 138      71.190  43.320  67.870  1.00  0.00           H  
ATOM   2009 3HD1 LEU A 138      70.310  41.700  68.160  1.00  0.00           H  
ATOM   2010 1HD2 LEU A 138      69.550  40.620  66.330  1.00  0.00           H  
ATOM   2011 2HD2 LEU A 138      68.210  41.490  65.380  1.00  0.00           H  
ATOM   2012 3HD2 LEU A 138      69.810  41.410  64.720  1.00  0.00           H  
ATOM   2013  N   VAL A 139      65.360  42.840  66.320  1.00  0.00           N  
ATOM   2014  CA  VAL A 139      64.300  41.990  65.880  1.00  0.00           C  
ATOM   2015  C   VAL A 139      63.550  42.780  64.850  1.00  0.00           C  
ATOM   2016  O   VAL A 139      63.200  42.290  63.710  1.00  0.00           O  
ATOM   2017  CB  VAL A 139      63.440  41.480  67.010  1.00  0.00           C  
ATOM   2018  CG1 VAL A 139      62.260  40.580  66.460  1.00  0.00           C  
ATOM   2019  CG2 VAL A 139      64.330  40.780  68.100  1.00  0.00           C  
ATOM   2020  HN  VAL A 139      65.480  43.090  67.280  1.00  0.00           H  
ATOM   2021  HA  VAL A 139      64.660  41.170  65.270  1.00  0.00           H  
ATOM   2022  HB  VAL A 139      62.990  42.340  67.550  1.00  0.00           H  
ATOM   2023 1HG1 VAL A 139      61.570  41.180  65.830  1.00  0.00           H  
ATOM   2024 2HG1 VAL A 139      62.700  39.630  66.070  1.00  0.00           H  
ATOM   2025 3HG1 VAL A 139      61.520  40.160  67.170  1.00  0.00           H  
ATOM   2026 1HG2 VAL A 139      64.960  41.400  68.790  1.00  0.00           H  
ATOM   2027 2HG2 VAL A 139      63.620  40.190  68.710  1.00  0.00           H  
ATOM   2028 3HG2 VAL A 139      64.870  39.980  67.560  1.00  0.00           H  
ATOM   2029  N   ILE A 140      63.240  44.040  65.150  1.00  0.00           N  
ATOM   2030  CA  ILE A 140      62.540  44.950  64.250  1.00  0.00           C  
ATOM   2031  C   ILE A 140      63.220  45.130  62.950  1.00  0.00           C  
ATOM   2032  O   ILE A 140      62.620  44.970  61.890  1.00  0.00           O  
ATOM   2033  CB  ILE A 140      62.210  46.370  64.820  1.00  0.00           C  
ATOM   2034  CG1 ILE A 140      61.390  46.360  66.140  1.00  0.00           C  
ATOM   2035  CG2 ILE A 140      61.610  47.450  63.870  1.00  0.00           C  
ATOM   2036  CD  ILE A 140      60.070  45.530  66.150  1.00  0.00           C  
ATOM   2037  HN  ILE A 140      63.690  44.380  65.990  1.00  0.00           H  
ATOM   2038  HA  ILE A 140      61.590  44.470  64.020  1.00  0.00           H  
ATOM   2039  HB  ILE A 140      63.180  46.840  65.070  1.00  0.00           H  
ATOM   2040 1HG1 ILE A 140      61.120  47.410  66.400  1.00  0.00           H  
ATOM   2041 2HG1 ILE A 140      62.060  45.960  66.940  1.00  0.00           H  
ATOM   2042 1HG2 ILE A 140      61.620  48.470  64.310  1.00  0.00           H  
ATOM   2043 2HG2 ILE A 140      61.940  47.390  62.810  1.00  0.00           H  
ATOM   2044 3HG2 ILE A 140      60.520  47.250  63.780  1.00  0.00           H  
ATOM   2045  HD1 ILE A 140      60.000  45.090  67.170  1.00  0.00           H  
ATOM   2046  HD2 ILE A 140      59.210  46.170  65.890  1.00  0.00           H  
ATOM   2047  HD3 ILE A 140      60.120  44.610  65.540  1.00  0.00           H  
ATOM   2048  N   CYS A 141      64.520  45.420  62.990  1.00  0.00           N  
ATOM   2049  CA  CYS A 141      65.380  45.780  61.860  1.00  0.00           C  
ATOM   2050  C   CYS A 141      65.380  44.590  60.790  1.00  0.00           C  
ATOM   2051  O   CYS A 141      65.280  44.790  59.580  1.00  0.00           O  
ATOM   2052  CB  CYS A 141      66.880  46.030  62.190  1.00  0.00           C  
ATOM   2053  SG  CYS A 141      67.810  46.880  60.830  1.00  0.00           S  
ATOM   2054  HN  CYS A 141      64.830  45.590  63.920  1.00  0.00           H  
ATOM   2055  HA  CYS A 141      64.940  46.670  61.440  1.00  0.00           H  
ATOM   2056  HB1 CYS A 141      67.370  45.060  62.360  1.00  0.00           H  
ATOM   2057  HB2 CYS A 141      66.950  46.580  63.150  1.00  0.00           H  
ATOM   2058  HG1 CYS A 141      67.710  45.970  59.870  1.00  0.00           H  
ATOM   2059  N   VAL A 142      65.380  43.320  61.320  1.00  0.00           N  
ATOM   2060  CA  VAL A 142      65.130  42.180  60.430  1.00  0.00           C  
ATOM   2061  C   VAL A 142      63.760  42.090  59.800  1.00  0.00           C  
ATOM   2062  O   VAL A 142      63.700  41.950  58.540  1.00  0.00           O  
ATOM   2063  CB  VAL A 142      65.400  40.880  61.310  1.00  0.00           C  
ATOM   2064  CG1 VAL A 142      65.110  39.610  60.470  1.00  0.00           C  
ATOM   2065  CG2 VAL A 142      66.860  40.830  61.770  1.00  0.00           C  
ATOM   2066  HN  VAL A 142      65.540  43.090  62.290  1.00  0.00           H  
ATOM   2067  HA  VAL A 142      65.840  42.310  59.640  1.00  0.00           H  
ATOM   2068  HB  VAL A 142      64.800  40.830  62.240  1.00  0.00           H  
ATOM   2069 1HG1 VAL A 142      65.490  39.660  59.420  1.00  0.00           H  
ATOM   2070 2HG1 VAL A 142      65.680  38.810  61.000  1.00  0.00           H  
ATOM   2071 3HG1 VAL A 142      64.120  39.130  60.570  1.00  0.00           H  
ATOM   2072 1HG2 VAL A 142      67.030  41.660  62.490  1.00  0.00           H  
ATOM   2073 2HG2 VAL A 142      67.170  39.940  62.360  1.00  0.00           H  
ATOM   2074 3HG2 VAL A 142      67.550  40.860  60.890  1.00  0.00           H  
ATOM   2075  N   MET A 143      62.630  42.270  60.490  1.00  0.00           N  
ATOM   2076  CA  MET A 143      61.230  42.380  59.970  1.00  0.00           C  
ATOM   2077  C   MET A 143      61.090  43.430  58.930  1.00  0.00           C  
ATOM   2078  O   MET A 143      60.510  43.190  57.900  1.00  0.00           O  
ATOM   2079  CB  MET A 143      60.320  42.620  61.220  1.00  0.00           C  
ATOM   2080  CG  MET A 143      60.250  41.380  62.140  1.00  0.00           C  
ATOM   2081  SD  MET A 143      59.130  41.300  63.560  1.00  0.00           S  
ATOM   2082  CE  MET A 143      59.160  39.550  64.090  1.00  0.00           C  
ATOM   2083  HN  MET A 143      62.790  42.390  61.470  1.00  0.00           H  
ATOM   2084  HA  MET A 143      60.970  41.470  59.460  1.00  0.00           H  
ATOM   2085  HB1 MET A 143      59.280  42.780  60.880  1.00  0.00           H  
ATOM   2086  HB2 MET A 143      60.630  43.540  61.770  1.00  0.00           H  
ATOM   2087  HG1 MET A 143      61.290  41.140  62.450  1.00  0.00           H  
ATOM   2088  HG2 MET A 143      59.950  40.470  61.580  1.00  0.00           H  
ATOM   2089  HE1 MET A 143      58.320  39.050  63.540  1.00  0.00           H  
ATOM   2090  HE2 MET A 143      59.960  38.880  63.730  1.00  0.00           H  
ATOM   2091  HE3 MET A 143      58.860  39.530  65.160  1.00  0.00           H  
ATOM   2092  N   ILE A 144      61.660  44.620  59.170  1.00  0.00           N  
ATOM   2093  CA  ILE A 144      61.730  45.640  58.090  1.00  0.00           C  
ATOM   2094  C   ILE A 144      62.480  45.270  56.910  1.00  0.00           C  
ATOM   2095  O   ILE A 144      62.020  45.410  55.760  1.00  0.00           O  
ATOM   2096  CB  ILE A 144      62.230  46.980  58.760  1.00  0.00           C  
ATOM   2097  CG1 ILE A 144      61.180  47.600  59.710  1.00  0.00           C  
ATOM   2098  CG2 ILE A 144      62.690  47.970  57.680  1.00  0.00           C  
ATOM   2099  CD  ILE A 144      61.400  49.010  60.310  1.00  0.00           C  
ATOM   2100  HN  ILE A 144      61.920  44.800  60.110  1.00  0.00           H  
ATOM   2101  HA  ILE A 144      60.760  45.860  57.690  1.00  0.00           H  
ATOM   2102  HB  ILE A 144      63.090  46.660  59.380  1.00  0.00           H  
ATOM   2103 1HG1 ILE A 144      61.040  46.910  60.570  1.00  0.00           H  
ATOM   2104 2HG1 ILE A 144      60.280  47.640  59.070  1.00  0.00           H  
ATOM   2105 1HG2 ILE A 144      61.760  48.150  57.100  1.00  0.00           H  
ATOM   2106 2HG2 ILE A 144      62.980  48.980  58.040  1.00  0.00           H  
ATOM   2107 3HG2 ILE A 144      63.500  47.590  57.030  1.00  0.00           H  
ATOM   2108  HD1 ILE A 144      61.470  49.790  59.530  1.00  0.00           H  
ATOM   2109  HD2 ILE A 144      60.560  49.280  60.970  1.00  0.00           H  
ATOM   2110  HD3 ILE A 144      62.310  48.970  60.950  1.00  0.00           H  
ATOM   2111  N   PHE A 145      63.670  44.750  57.140  1.00  0.00           N  
ATOM   2112  CA  PHE A 145      64.610  44.390  56.050  1.00  0.00           C  
ATOM   2113  C   PHE A 145      63.980  43.380  55.100  1.00  0.00           C  
ATOM   2114  O   PHE A 145      64.010  43.540  53.890  1.00  0.00           O  
ATOM   2115  CB  PHE A 145      66.000  43.850  56.640  1.00  0.00           C  
ATOM   2116  CG  PHE A 145      67.040  44.040  55.530  1.00  0.00           C  
ATOM   2117  CD1 PHE A 145      67.950  45.180  55.490  1.00  0.00           C  
ATOM   2118  CD2 PHE A 145      67.150  43.170  54.440  1.00  0.00           C  
ATOM   2119  CE1 PHE A 145      68.820  45.360  54.420  1.00  0.00           C  
ATOM   2120  CE2 PHE A 145      68.080  43.360  53.360  1.00  0.00           C  
ATOM   2121  CZ  PHE A 145      68.830  44.520  53.310  1.00  0.00           C  
ATOM   2122  HN  PHE A 145      63.850  44.620  58.110  1.00  0.00           H  
ATOM   2123  HA  PHE A 145      64.760  45.290  55.480  1.00  0.00           H  
ATOM   2124  HB1 PHE A 145      65.890  42.780  56.940  1.00  0.00           H  
ATOM   2125  HB2 PHE A 145      66.170  44.530  57.500  1.00  0.00           H  
ATOM   2126  HD1 PHE A 145      67.840  45.890  56.290  1.00  0.00           H  
ATOM   2127  HD2 PHE A 145      66.510  42.290  54.350  1.00  0.00           H  
ATOM   2128  HE1 PHE A 145      69.520  46.170  54.280  1.00  0.00           H  
ATOM   2129  HE2 PHE A 145      68.010  42.660  52.540  1.00  0.00           H  
ATOM   2130  HZ  PHE A 145      69.560  44.620  52.520  1.00  0.00           H  
ATOM   2131  N   ILE A 146      63.250  42.380  55.710  1.00  0.00           N  
ATOM   2132  CA  ILE A 146      62.430  41.440  55.010  1.00  0.00           C  
ATOM   2133  C   ILE A 146      61.410  41.930  54.070  1.00  0.00           C  
ATOM   2134  O   ILE A 146      61.380  41.640  52.870  1.00  0.00           O  
ATOM   2135  CB  ILE A 146      61.830  40.330  55.930  1.00  0.00           C  
ATOM   2136  CG1 ILE A 146      62.940  39.400  56.580  1.00  0.00           C  
ATOM   2137  CG2 ILE A 146      60.650  39.510  55.240  1.00  0.00           C  
ATOM   2138  CD  ILE A 146      63.410  38.300  55.560  1.00  0.00           C  
ATOM   2139  HN  ILE A 146      63.200  42.310  56.700  1.00  0.00           H  
ATOM   2140  HA  ILE A 146      63.160  40.980  54.350  1.00  0.00           H  
ATOM   2141  HB  ILE A 146      61.400  40.800  56.850  1.00  0.00           H  
ATOM   2142 1HG1 ILE A 146      62.680  39.010  57.590  1.00  0.00           H  
ATOM   2143 2HG1 ILE A 146      63.840  40.010  56.790  1.00  0.00           H  
ATOM   2144 1HG2 ILE A 146      59.710  40.090  55.200  1.00  0.00           H  
ATOM   2145 2HG2 ILE A 146      61.010  39.280  54.220  1.00  0.00           H  
ATOM   2146 3HG2 ILE A 146      60.550  38.580  55.840  1.00  0.00           H  
ATOM   2147  HD1 ILE A 146      63.490  38.540  54.470  1.00  0.00           H  
ATOM   2148  HD2 ILE A 146      64.360  37.810  55.850  1.00  0.00           H  
ATOM   2149  HD3 ILE A 146      62.590  37.560  55.560  1.00  0.00           H  
ATOM   2150  N   SER A 147      60.530  42.870  54.590  1.00  0.00           N  
ATOM   2151  CA  SER A 147      59.450  43.590  53.960  1.00  0.00           C  
ATOM   2152  C   SER A 147      59.890  44.510  52.770  1.00  0.00           C  
ATOM   2153  O   SER A 147      59.060  44.720  51.870  1.00  0.00           O  
ATOM   2154  CB  SER A 147      58.710  44.410  54.960  1.00  0.00           C  
ATOM   2155  OG  SER A 147      58.210  43.730  56.070  1.00  0.00           O  
ATOM   2156  HN  SER A 147      60.660  43.110  55.540  1.00  0.00           H  
ATOM   2157  HA  SER A 147      58.850  42.780  53.570  1.00  0.00           H  
ATOM   2158  HB1 SER A 147      57.860  44.770  54.350  1.00  0.00           H  
ATOM   2159  HB2 SER A 147      59.340  45.320  55.100  1.00  0.00           H  
ATOM   2160  HG1 SER A 147      58.890  43.620  56.730  1.00  0.00           H  
ATOM   2161  N   TRP A 148      61.160  45.010  52.840  1.00  0.00           N  
ATOM   2162  CA  TRP A 148      61.700  45.750  51.760  1.00  0.00           C  
ATOM   2163  C   TRP A 148      62.590  44.970  50.850  1.00  0.00           C  
ATOM   2164  O   TRP A 148      63.080  45.510  49.840  1.00  0.00           O  
ATOM   2165  CB  TRP A 148      62.420  47.000  52.350  1.00  0.00           C  
ATOM   2166  CG  TRP A 148      61.520  48.000  52.980  1.00  0.00           C  
ATOM   2167  CD1 TRP A 148      61.100  48.040  54.250  1.00  0.00           C  
ATOM   2168  CD2 TRP A 148      60.950  49.240  52.380  1.00  0.00           C  
ATOM   2169  CE2 TRP A 148      60.130  49.840  53.310  1.00  0.00           C  
ATOM   2170  CE3 TRP A 148      61.040  49.860  51.080  1.00  0.00           C  
ATOM   2171  NE1 TRP A 148      60.340  49.150  54.470  1.00  0.00           N  
ATOM   2172  CZ2 TRP A 148      59.380  50.980  53.050  1.00  0.00           C  
ATOM   2173  CZ3 TRP A 148      60.280  51.050  50.840  1.00  0.00           C  
ATOM   2174  CH2 TRP A 148      59.400  51.520  51.780  1.00  0.00           C  
ATOM   2175  HN  TRP A 148      61.600  44.950  53.720  1.00  0.00           H  
ATOM   2176  HA  TRP A 148      60.860  45.950  51.120  1.00  0.00           H  
ATOM   2177  HB1 TRP A 148      62.820  47.430  51.410  1.00  0.00           H  
ATOM   2178  HB2 TRP A 148      63.340  46.770  52.940  1.00  0.00           H  
ATOM   2179  HD1 TRP A 148      61.360  47.440  55.110  1.00  0.00           H  
ATOM   2180  HE1 TRP A 148      60.010  49.490  55.320  1.00  0.00           H  
ATOM   2181  HE3 TRP A 148      61.720  49.550  50.320  1.00  0.00           H  
ATOM   2182  HZ2 TRP A 148      58.820  51.440  53.850  1.00  0.00           H  
ATOM   2183  HZ3 TRP A 148      60.360  51.510  49.860  1.00  0.00           H  
ATOM   2184  HH2 TRP A 148      58.850  52.440  51.640  1.00  0.00           H  
ATOM   2185  N   SER A 149      62.880  43.680  51.150  1.00  0.00           N  
ATOM   2186  CA  SER A 149      63.650  42.820  50.200  1.00  0.00           C  
ATOM   2187  C   SER A 149      62.950  41.600  49.530  1.00  0.00           C  
ATOM   2188  O   SER A 149      63.030  41.530  48.310  1.00  0.00           O  
ATOM   2189  CB  SER A 149      65.000  42.390  50.950  1.00  0.00           C  
ATOM   2190  OG  SER A 149      64.580  41.630  52.120  1.00  0.00           O  
ATOM   2191  HN  SER A 149      62.440  43.200  51.920  1.00  0.00           H  
ATOM   2192  HA  SER A 149      63.890  43.480  49.380  1.00  0.00           H  
ATOM   2193  HB1 SER A 149      65.460  43.330  51.310  1.00  0.00           H  
ATOM   2194  HB2 SER A 149      65.610  41.770  50.250  1.00  0.00           H  
ATOM   2195  HG1 SER A 149      64.370  42.240  52.840  1.00  0.00           H  
ATOM   2196  N   VAL A 150      62.260  40.730  50.230  1.00  0.00           N  
ATOM   2197  CA  VAL A 150      61.560  39.570  49.710  1.00  0.00           C  
ATOM   2198  C   VAL A 150      60.460  39.930  48.780  1.00  0.00           C  
ATOM   2199  O   VAL A 150      60.380  39.250  47.710  1.00  0.00           O  
ATOM   2200  CB  VAL A 150      61.260  38.660  50.840  1.00  0.00           C  
ATOM   2201  CG1 VAL A 150      60.290  37.510  50.440  1.00  0.00           C  
ATOM   2202  CG2 VAL A 150      62.520  38.130  51.620  1.00  0.00           C  
ATOM   2203  HN  VAL A 150      62.170  40.800  51.220  1.00  0.00           H  
ATOM   2204  HA  VAL A 150      62.250  38.990  49.130  1.00  0.00           H  
ATOM   2205  HB  VAL A 150      60.720  39.230  51.620  1.00  0.00           H  
ATOM   2206 1HG1 VAL A 150      60.900  36.690  50.000  1.00  0.00           H  
ATOM   2207 2HG1 VAL A 150      59.890  36.830  51.230  1.00  0.00           H  
ATOM   2208 3HG1 VAL A 150      59.470  37.810  49.750  1.00  0.00           H  
ATOM   2209 1HG2 VAL A 150      63.280  38.890  51.850  1.00  0.00           H  
ATOM   2210 2HG2 VAL A 150      62.190  37.760  52.620  1.00  0.00           H  
ATOM   2211 3HG2 VAL A 150      63.120  37.320  51.150  1.00  0.00           H  
ATOM   2212  N   PRO A 151      59.650  40.980  49.010  1.00  0.00           N  
ATOM   2213  CA  PRO A 151      58.740  41.380  47.970  1.00  0.00           C  
ATOM   2214  C   PRO A 151      59.380  41.870  46.690  1.00  0.00           C  
ATOM   2215  O   PRO A 151      58.780  41.580  45.660  1.00  0.00           O  
ATOM   2216  CB  PRO A 151      57.990  42.500  48.530  1.00  0.00           C  
ATOM   2217  CG  PRO A 151      57.940  42.030  50.040  1.00  0.00           C  
ATOM   2218  CD  PRO A 151      59.310  41.490  50.350  1.00  0.00           C  
ATOM   2219  HA  PRO A 151      58.080  40.580  47.700  1.00  0.00           H  
ATOM   2220  HB1 PRO A 151      56.980  42.680  48.120  1.00  0.00           H  
ATOM   2221  HB2 PRO A 151      58.580  43.450  48.560  1.00  0.00           H  
ATOM   2222  HG1 PRO A 151      57.210  41.190  50.150  1.00  0.00           H  
ATOM   2223  HG2 PRO A 151      57.680  42.770  50.820  1.00  0.00           H  
ATOM   2224  HD1 PRO A 151      59.310  40.740  51.180  1.00  0.00           H  
ATOM   2225  HD2 PRO A 151      60.070  42.250  50.620  1.00  0.00           H  
ATOM   2226  N   ALA A 152      60.530  42.550  46.650  1.00  0.00           N  
ATOM   2227  CA  ALA A 152      61.230  42.890  45.440  1.00  0.00           C  
ATOM   2228  C   ALA A 152      61.750  41.750  44.630  1.00  0.00           C  
ATOM   2229  O   ALA A 152      61.760  41.800  43.420  1.00  0.00           O  
ATOM   2230  CB  ALA A 152      62.350  43.860  45.870  1.00  0.00           C  
ATOM   2231  HN  ALA A 152      61.080  42.740  47.470  1.00  0.00           H  
ATOM   2232  HA  ALA A 152      60.550  43.490  44.840  1.00  0.00           H  
ATOM   2233  HB1 ALA A 152      62.030  44.800  46.370  1.00  0.00           H  
ATOM   2234  HB2 ALA A 152      62.860  43.320  46.690  1.00  0.00           H  
ATOM   2235  HB3 ALA A 152      63.010  44.090  45.010  1.00  0.00           H  
ATOM   2236  N   VAL A 153      62.220  40.660  45.160  1.00  0.00           N  
ATOM   2237  CA  VAL A 153      62.470  39.410  44.360  1.00  0.00           C  
ATOM   2238  C   VAL A 153      61.310  38.800  43.710  1.00  0.00           C  
ATOM   2239  O   VAL A 153      61.340  38.430  42.510  1.00  0.00           O  
ATOM   2240  CB  VAL A 153      63.360  38.380  44.940  1.00  0.00           C  
ATOM   2241  CG1 VAL A 153      64.850  38.910  45.110  1.00  0.00           C  
ATOM   2242  CG2 VAL A 153      62.750  37.880  46.270  1.00  0.00           C  
ATOM   2243  HN  VAL A 153      62.410  40.610  46.140  1.00  0.00           H  
ATOM   2244  HA  VAL A 153      63.010  39.660  43.460  1.00  0.00           H  
ATOM   2245  HB  VAL A 153      63.370  37.480  44.310  1.00  0.00           H  
ATOM   2246 1HG1 VAL A 153      64.760  39.800  45.770  1.00  0.00           H  
ATOM   2247 2HG1 VAL A 153      65.570  38.250  45.650  1.00  0.00           H  
ATOM   2248 3HG1 VAL A 153      65.270  39.140  44.120  1.00  0.00           H  
ATOM   2249 1HG2 VAL A 153      61.760  37.420  46.070  1.00  0.00           H  
ATOM   2250 2HG2 VAL A 153      63.450  37.160  46.740  1.00  0.00           H  
ATOM   2251 3HG2 VAL A 153      62.580  38.690  47.010  1.00  0.00           H  
ATOM   2252  N   PHE A 154      60.170  38.700  44.430  1.00  0.00           N  
ATOM   2253  CA  PHE A 154      58.870  38.300  43.930  1.00  0.00           C  
ATOM   2254  C   PHE A 154      58.450  39.230  42.740  1.00  0.00           C  
ATOM   2255  O   PHE A 154      58.160  38.660  41.690  1.00  0.00           O  
ATOM   2256  CB  PHE A 154      57.740  38.350  45.040  1.00  0.00           C  
ATOM   2257  CG  PHE A 154      56.330  38.190  44.670  1.00  0.00           C  
ATOM   2258  CD1 PHE A 154      55.380  38.880  45.430  1.00  0.00           C  
ATOM   2259  CD2 PHE A 154      55.870  37.190  43.750  1.00  0.00           C  
ATOM   2260  CE1 PHE A 154      53.990  38.670  45.180  1.00  0.00           C  
ATOM   2261  CE2 PHE A 154      54.500  37.090  43.460  1.00  0.00           C  
ATOM   2262  CZ  PHE A 154      53.540  37.890  44.080  1.00  0.00           C  
ATOM   2263  HN  PHE A 154      60.260  38.950  45.380  1.00  0.00           H  
ATOM   2264  HA  PHE A 154      58.950  37.370  43.380  1.00  0.00           H  
ATOM   2265  HB1 PHE A 154      57.860  39.420  45.300  1.00  0.00           H  
ATOM   2266  HB2 PHE A 154      58.100  37.790  45.920  1.00  0.00           H  
ATOM   2267  HD1 PHE A 154      55.740  39.600  46.140  1.00  0.00           H  
ATOM   2268  HD2 PHE A 154      56.540  36.600  43.140  1.00  0.00           H  
ATOM   2269  HE1 PHE A 154      53.320  39.310  45.730  1.00  0.00           H  
ATOM   2270  HE2 PHE A 154      54.240  36.340  42.720  1.00  0.00           H  
ATOM   2271  HZ  PHE A 154      52.470  37.790  43.930  1.00  0.00           H  
ATOM   2272  N   ALA A 155      58.460  40.590  42.930  1.00  0.00           N  
ATOM   2273  CA  ALA A 155      58.140  41.560  41.930  1.00  0.00           C  
ATOM   2274  C   ALA A 155      59.010  41.530  40.700  1.00  0.00           C  
ATOM   2275  O   ALA A 155      58.580  41.580  39.570  1.00  0.00           O  
ATOM   2276  CB  ALA A 155      58.300  42.930  42.640  1.00  0.00           C  
ATOM   2277  HN  ALA A 155      58.880  41.000  43.730  1.00  0.00           H  
ATOM   2278  HA  ALA A 155      57.100  41.490  41.620  1.00  0.00           H  
ATOM   2279  HB1 ALA A 155      57.980  43.710  41.900  1.00  0.00           H  
ATOM   2280  HB2 ALA A 155      57.810  43.030  43.610  1.00  0.00           H  
ATOM   2281  HB3 ALA A 155      59.400  43.030  42.800  1.00  0.00           H  
ATOM   2282  N   PHE A 156      60.320  41.320  40.920  1.00  0.00           N  
ATOM   2283  CA  PHE A 156      61.330  41.130  39.910  1.00  0.00           C  
ATOM   2284  C   PHE A 156      61.090  39.880  39.140  1.00  0.00           C  
ATOM   2285  O   PHE A 156      61.170  39.960  37.920  1.00  0.00           O  
ATOM   2286  CB  PHE A 156      62.760  41.250  40.490  1.00  0.00           C  
ATOM   2287  CG  PHE A 156      63.860  41.180  39.410  1.00  0.00           C  
ATOM   2288  CD1 PHE A 156      64.680  40.100  39.370  1.00  0.00           C  
ATOM   2289  CD2 PHE A 156      64.000  42.230  38.470  1.00  0.00           C  
ATOM   2290  CE1 PHE A 156      65.850  40.080  38.540  1.00  0.00           C  
ATOM   2291  CE2 PHE A 156      65.130  42.220  37.580  1.00  0.00           C  
ATOM   2292  CZ  PHE A 156      66.070  41.210  37.690  1.00  0.00           C  
ATOM   2293  HN  PHE A 156      60.690  41.240  41.840  1.00  0.00           H  
ATOM   2294  HA  PHE A 156      61.160  41.900  39.170  1.00  0.00           H  
ATOM   2295  HB1 PHE A 156      62.970  40.470  41.250  1.00  0.00           H  
ATOM   2296  HB2 PHE A 156      63.070  42.180  41.020  1.00  0.00           H  
ATOM   2297  HD1 PHE A 156      64.590  39.290  40.080  1.00  0.00           H  
ATOM   2298  HD2 PHE A 156      63.290  43.030  38.380  1.00  0.00           H  
ATOM   2299  HE1 PHE A 156      66.530  39.240  38.440  1.00  0.00           H  
ATOM   2300  HE2 PHE A 156      65.180  43.020  36.860  1.00  0.00           H  
ATOM   2301  HZ  PHE A 156      66.990  41.360  37.140  1.00  0.00           H  
ATOM   2302  N   GLY A 157      60.940  38.670  39.760  1.00  0.00           N  
ATOM   2303  CA  GLY A 157      60.500  37.370  39.250  1.00  0.00           C  
ATOM   2304  C   GLY A 157      59.270  37.450  38.480  1.00  0.00           C  
ATOM   2305  O   GLY A 157      59.230  36.960  37.300  1.00  0.00           O  
ATOM   2306  HN  GLY A 157      61.180  38.660  40.720  1.00  0.00           H  
ATOM   2307  HA1 GLY A 157      61.300  36.900  38.700  1.00  0.00           H  
ATOM   2308  HA2 GLY A 157      60.280  36.780  40.140  1.00  0.00           H  
ATOM   2309  N   MET A 158      58.140  38.110  39.010  1.00  0.00           N  
ATOM   2310  CA  MET A 158      56.930  38.230  38.300  1.00  0.00           C  
ATOM   2311  C   MET A 158      57.010  38.950  37.030  1.00  0.00           C  
ATOM   2312  O   MET A 158      56.640  38.390  35.980  1.00  0.00           O  
ATOM   2313  CB  MET A 158      55.740  38.820  39.100  1.00  0.00           C  
ATOM   2314  CG  MET A 158      55.140  37.890  40.110  1.00  0.00           C  
ATOM   2315  SD  MET A 158      53.890  36.660  39.580  1.00  0.00           S  
ATOM   2316  CE  MET A 158      52.690  38.010  39.470  1.00  0.00           C  
ATOM   2317  HN  MET A 158      58.130  38.530  39.920  1.00  0.00           H  
ATOM   2318  HA  MET A 158      56.660  37.230  37.950  1.00  0.00           H  
ATOM   2319  HB1 MET A 158      54.900  39.190  38.480  1.00  0.00           H  
ATOM   2320  HB2 MET A 158      56.010  39.760  39.620  1.00  0.00           H  
ATOM   2321  HG1 MET A 158      54.780  38.370  41.040  1.00  0.00           H  
ATOM   2322  HG2 MET A 158      56.060  37.320  40.390  1.00  0.00           H  
ATOM   2323  HE1 MET A 158      52.840  38.700  38.620  1.00  0.00           H  
ATOM   2324  HE2 MET A 158      51.710  37.470  39.380  1.00  0.00           H  
ATOM   2325  HE3 MET A 158      52.590  38.620  40.390  1.00  0.00           H  
ATOM   2326  N   ILE A 159      57.600  40.150  37.140  1.00  0.00           N  
ATOM   2327  CA  ILE A 159      57.620  41.040  35.950  1.00  0.00           C  
ATOM   2328  C   ILE A 159      58.870  40.910  35.010  1.00  0.00           C  
ATOM   2329  O   ILE A 159      58.690  40.780  33.800  1.00  0.00           O  
ATOM   2330  CB  ILE A 159      57.440  42.520  36.300  1.00  0.00           C  
ATOM   2331  CG1 ILE A 159      56.050  42.690  36.920  1.00  0.00           C  
ATOM   2332  CG2 ILE A 159      57.590  43.390  35.010  1.00  0.00           C  
ATOM   2333  CD  ILE A 159      54.820  42.430  36.020  1.00  0.00           C  
ATOM   2334  HN  ILE A 159      57.900  40.550  37.990  1.00  0.00           H  
ATOM   2335  HA  ILE A 159      56.770  40.750  35.360  1.00  0.00           H  
ATOM   2336  HB  ILE A 159      58.270  42.900  36.940  1.00  0.00           H  
ATOM   2337 1HG1 ILE A 159      55.980  43.760  37.210  1.00  0.00           H  
ATOM   2338 2HG1 ILE A 159      55.990  42.070  37.830  1.00  0.00           H  
ATOM   2339 1HG2 ILE A 159      56.990  44.300  35.220  1.00  0.00           H  
ATOM   2340 2HG2 ILE A 159      58.690  43.510  34.890  1.00  0.00           H  
ATOM   2341 3HG2 ILE A 159      57.070  42.910  34.150  1.00  0.00           H  
ATOM   2342  HD1 ILE A 159      53.870  42.510  36.590  1.00  0.00           H  
ATOM   2343  HD2 ILE A 159      54.890  43.200  35.220  1.00  0.00           H  
ATOM   2344  HD3 ILE A 159      54.870  41.390  35.620  1.00  0.00           H  
ATOM   2345  N   PHE A 160      60.080  40.820  35.550  1.00  0.00           N  
ATOM   2346  CA  PHE A 160      61.260  40.950  34.640  1.00  0.00           C  
ATOM   2347  C   PHE A 160      61.890  39.610  34.370  1.00  0.00           C  
ATOM   2348  O   PHE A 160      62.610  39.490  33.410  1.00  0.00           O  
ATOM   2349  CB  PHE A 160      62.240  41.940  35.260  1.00  0.00           C  
ATOM   2350  CG  PHE A 160      61.610  43.250  35.340  1.00  0.00           C  
ATOM   2351  CD1 PHE A 160      61.080  43.730  36.520  1.00  0.00           C  
ATOM   2352  CD2 PHE A 160      61.670  44.180  34.250  1.00  0.00           C  
ATOM   2353  CE1 PHE A 160      60.660  45.010  36.680  1.00  0.00           C  
ATOM   2354  CE2 PHE A 160      61.330  45.540  34.420  1.00  0.00           C  
ATOM   2355  CZ  PHE A 160      60.850  46.010  35.670  1.00  0.00           C  
ATOM   2356  HN  PHE A 160      60.230  40.930  36.530  1.00  0.00           H  
ATOM   2357  HA  PHE A 160      60.920  41.230  33.660  1.00  0.00           H  
ATOM   2358  HB1 PHE A 160      63.180  42.060  34.680  1.00  0.00           H  
ATOM   2359  HB2 PHE A 160      62.600  41.610  36.250  1.00  0.00           H  
ATOM   2360  HD1 PHE A 160      61.190  43.030  37.340  1.00  0.00           H  
ATOM   2361  HD2 PHE A 160      62.150  43.890  33.330  1.00  0.00           H  
ATOM   2362  HE1 PHE A 160      60.210  45.410  37.580  1.00  0.00           H  
ATOM   2363  HE2 PHE A 160      61.530  46.250  33.640  1.00  0.00           H  
ATOM   2364  HZ  PHE A 160      60.520  47.040  35.760  1.00  0.00           H  
ATOM   2365  N   LEU A 161      61.520  38.500  35.060  1.00  0.00           N  
ATOM   2366  CA  LEU A 161      61.780  37.100  34.610  1.00  0.00           C  
ATOM   2367  C   LEU A 161      60.410  36.600  34.000  1.00  0.00           C  
ATOM   2368  O   LEU A 161      60.320  35.410  33.660  1.00  0.00           O  
ATOM   2369  CB  LEU A 161      62.160  36.170  35.840  1.00  0.00           C  
ATOM   2370  CG  LEU A 161      63.440  36.500  36.640  1.00  0.00           C  
ATOM   2371  CD1 LEU A 161      63.730  35.480  37.840  1.00  0.00           C  
ATOM   2372  CD2 LEU A 161      64.570  36.840  35.720  1.00  0.00           C  
ATOM   2373  HN  LEU A 161      60.920  38.590  35.850  1.00  0.00           H  
ATOM   2374  HA  LEU A 161      62.580  36.990  33.910  1.00  0.00           H  
ATOM   2375  HB1 LEU A 161      62.370  35.150  35.470  1.00  0.00           H  
ATOM   2376  HB2 LEU A 161      61.250  36.080  36.480  1.00  0.00           H  
ATOM   2377  HG  LEU A 161      63.130  37.420  37.180  1.00  0.00           H  
ATOM   2378 1HD1 LEU A 161      62.840  35.390  38.500  1.00  0.00           H  
ATOM   2379 2HD1 LEU A 161      63.640  34.450  37.450  1.00  0.00           H  
ATOM   2380 3HD1 LEU A 161      64.710  35.770  38.300  1.00  0.00           H  
ATOM   2381 1HD2 LEU A 161      64.860  35.900  35.210  1.00  0.00           H  
ATOM   2382 2HD2 LEU A 161      64.350  37.570  34.910  1.00  0.00           H  
ATOM   2383 3HD2 LEU A 161      65.400  37.170  36.370  1.00  0.00           H  
ATOM   2384  N   GLU A 162      59.430  37.480  33.730  1.00  0.00           N  
ATOM   2385  CA  GLU A 162      58.200  37.320  32.930  1.00  0.00           C  
ATOM   2386  C   GLU A 162      57.330  36.200  33.440  1.00  0.00           C  
ATOM   2387  O   GLU A 162      56.580  35.590  32.670  1.00  0.00           O  
ATOM   2388  CB  GLU A 162      58.520  37.090  31.310  1.00  0.00           C  
ATOM   2389  CG  GLU A 162      59.400  38.310  30.720  1.00  0.00           C  
ATOM   2390  CD  GLU A 162      59.860  38.060  29.310  1.00  0.00           C  
ATOM   2391  OE1 GLU A 162      59.720  39.020  28.510  1.00  0.00           O  
ATOM   2392  OE2 GLU A 162      60.380  36.970  28.950  1.00  0.00           O1-
ATOM   2393  HN  GLU A 162      59.530  38.390  34.120  1.00  0.00           H  
ATOM   2394  HA  GLU A 162      57.660  38.250  33.040  1.00  0.00           H  
ATOM   2395  HB1 GLU A 162      57.590  37.100  30.730  1.00  0.00           H  
ATOM   2396  HB2 GLU A 162      59.020  36.100  31.220  1.00  0.00           H  
ATOM   2397  HG1 GLU A 162      60.320  38.410  31.340  1.00  0.00           H  
ATOM   2398  HG2 GLU A 162      58.750  39.210  30.790  1.00  0.00           H  
ATOM   2399  N   LEU A 163      57.440  35.810  34.700  1.00  0.00           N  
ATOM   2400  CA  LEU A 163      56.730  34.740  35.380  1.00  0.00           C  
ATOM   2401  C   LEU A 163      55.170  34.910  35.430  1.00  0.00           C  
ATOM   2402  O   LEU A 163      54.380  33.950  35.200  1.00  0.00           O  
ATOM   2403  CB  LEU A 163      57.430  34.320  36.700  1.00  0.00           C  
ATOM   2404  CG  LEU A 163      56.530  33.540  37.780  1.00  0.00           C  
ATOM   2405  CD1 LEU A 163      56.450  32.040  37.310  1.00  0.00           C  
ATOM   2406  CD2 LEU A 163      57.060  33.560  39.210  1.00  0.00           C  
ATOM   2407  HN  LEU A 163      58.120  36.240  35.290  1.00  0.00           H  
ATOM   2408  HA  LEU A 163      56.850  33.880  34.740  1.00  0.00           H  
ATOM   2409  HB1 LEU A 163      57.500  35.290  37.240  1.00  0.00           H  
ATOM   2410  HB2 LEU A 163      58.390  33.820  36.440  1.00  0.00           H  
ATOM   2411  HG  LEU A 163      55.510  33.990  37.820  1.00  0.00           H  
ATOM   2412 1HD1 LEU A 163      57.490  31.660  37.280  1.00  0.00           H  
ATOM   2413 2HD1 LEU A 163      55.910  31.410  38.060  1.00  0.00           H  
ATOM   2414 3HD1 LEU A 163      56.060  31.970  36.270  1.00  0.00           H  
ATOM   2415 1HD2 LEU A 163      57.160  34.590  39.620  1.00  0.00           H  
ATOM   2416 2HD2 LEU A 163      56.380  32.980  39.860  1.00  0.00           H  
ATOM   2417 3HD2 LEU A 163      58.090  33.140  39.230  1.00  0.00           H  
ATOM   2418  N   ASN A 164      54.820  36.170  35.630  1.00  0.00           N  
ATOM   2419  CA  ASN A 164      53.410  36.620  35.530  1.00  0.00           C  
ATOM   2420  C   ASN A 164      52.740  36.210  34.170  1.00  0.00           C  
ATOM   2421  O   ASN A 164      51.510  35.970  34.050  1.00  0.00           O  
ATOM   2422  CB  ASN A 164      53.430  38.090  35.720  1.00  0.00           C  
ATOM   2423  CG  ASN A 164      52.110  38.710  36.070  1.00  0.00           C  
ATOM   2424  ND2 ASN A 164      51.010  37.940  35.850  1.00  0.00           N  
ATOM   2425  OD1 ASN A 164      52.040  39.860  36.510  1.00  0.00           O  
ATOM   2426  HN  ASN A 164      55.580  36.820  35.730  1.00  0.00           H  
ATOM   2427  HA  ASN A 164      52.890  36.260  36.410  1.00  0.00           H  
ATOM   2428  HB1 ASN A 164      53.720  38.640  34.790  1.00  0.00           H  
ATOM   2429  HB2 ASN A 164      54.140  38.440  36.500  1.00  0.00           H  
ATOM   2430 1HD2 ASN A 164      51.030  37.050  35.380  1.00  0.00           H  
ATOM   2431 2HD2 ASN A 164      50.080  38.230  36.080  1.00  0.00           H  
ATOM   2432  N   PHE A 165      53.540  36.070  33.150  1.00  0.00           N  
ATOM   2433  CA  PHE A 165      52.990  35.610  31.850  1.00  0.00           C  
ATOM   2434  C   PHE A 165      53.520  34.250  31.390  1.00  0.00           C  
ATOM   2435  O   PHE A 165      53.180  33.800  30.280  1.00  0.00           O  
ATOM   2436  CB  PHE A 165      53.220  36.630  30.660  1.00  0.00           C  
ATOM   2437  CG  PHE A 165      53.070  37.990  31.260  1.00  0.00           C  
ATOM   2438  CD1 PHE A 165      54.250  38.670  31.620  1.00  0.00           C  
ATOM   2439  CD2 PHE A 165      51.840  38.570  31.570  1.00  0.00           C  
ATOM   2440  CE1 PHE A 165      54.160  39.940  32.240  1.00  0.00           C  
ATOM   2441  CE2 PHE A 165      51.690  39.760  32.290  1.00  0.00           C  
ATOM   2442  CZ  PHE A 165      52.870  40.460  32.570  1.00  0.00           C  
ATOM   2443  HN  PHE A 165      54.520  36.240  33.220  1.00  0.00           H  
ATOM   2444  HA  PHE A 165      51.920  35.490  31.880  1.00  0.00           H  
ATOM   2445  HB1 PHE A 165      52.400  36.450  29.930  1.00  0.00           H  
ATOM   2446  HB2 PHE A 165      54.200  36.610  30.150  1.00  0.00           H  
ATOM   2447  HD1 PHE A 165      55.220  38.220  31.540  1.00  0.00           H  
ATOM   2448  HD2 PHE A 165      50.970  37.950  31.410  1.00  0.00           H  
ATOM   2449  HE1 PHE A 165      55.060  40.530  32.260  1.00  0.00           H  
ATOM   2450  HE2 PHE A 165      50.720  40.040  32.660  1.00  0.00           H  
ATOM   2451  HZ  PHE A 165      52.830  41.410  33.090  1.00  0.00           H  
ATOM   2452  N   LYS A 166      54.300  33.590  32.250  1.00  0.00           N  
ATOM   2453  CA  LYS A 166      54.730  32.260  31.910  1.00  0.00           C  
ATOM   2454  C   LYS A 166      53.580  31.280  31.940  1.00  0.00           C  
ATOM   2455  O   LYS A 166      52.900  31.050  32.950  1.00  0.00           O  
ATOM   2456  CB  LYS A 166      55.980  31.690  32.700  1.00  0.00           C  
ATOM   2457  CG  LYS A 166      57.270  32.340  32.200  1.00  0.00           C  
ATOM   2458  CD  LYS A 166      57.610  32.160  30.660  1.00  0.00           C  
ATOM   2459  CE  LYS A 166      57.520  30.700  30.210  1.00  0.00           C  
ATOM   2460  NZ  LYS A 166      58.040  30.520  28.820  1.00  0.00           N1+
ATOM   2461  HN  LYS A 166      54.530  34.030  33.120  1.00  0.00           H  
ATOM   2462  HA  LYS A 166      54.950  32.380  30.870  1.00  0.00           H  
ATOM   2463  HB1 LYS A 166      56.040  30.600  32.470  1.00  0.00           H  
ATOM   2464  HB2 LYS A 166      55.900  31.700  33.800  1.00  0.00           H  
ATOM   2465  HG1 LYS A 166      58.110  32.060  32.890  1.00  0.00           H  
ATOM   2466  HG2 LYS A 166      57.350  33.430  32.450  1.00  0.00           H  
ATOM   2467  HD1 LYS A 166      56.890  32.740  30.040  1.00  0.00           H  
ATOM   2468  HD2 LYS A 166      58.600  32.660  30.540  1.00  0.00           H  
ATOM   2469  HE1 LYS A 166      56.490  30.280  30.280  1.00  0.00           H  
ATOM   2470  HE2 LYS A 166      58.190  30.110  30.880  1.00  0.00           H  
ATOM   2471  HZ1 LYS A 166      59.010  30.870  28.660  1.00  0.00           H  
ATOM   2472  HZ2 LYS A 166      57.980  29.530  28.510  1.00  0.00           H  
ATOM   2473  HZ3 LYS A 166      57.370  30.990  28.180  1.00  0.00           H  
ATOM   2474  N   GLY A 167      53.280  30.650  30.780  1.00  0.00           N  
ATOM   2475  CA  GLY A 167      52.180  29.770  30.510  1.00  0.00           C  
ATOM   2476  C   GLY A 167      51.130  30.520  29.790  1.00  0.00           C  
ATOM   2477  O   GLY A 167      50.020  30.000  29.650  1.00  0.00           O  
ATOM   2478  HN  GLY A 167      53.640  30.930  29.890  1.00  0.00           H  
ATOM   2479  HA1 GLY A 167      52.520  28.940  29.920  1.00  0.00           H  
ATOM   2480  HA2 GLY A 167      51.720  29.440  31.430  1.00  0.00           H  
ATOM   2481  N   ALA A 168      51.320  31.790  29.400  1.00  0.00           N  
ATOM   2482  CA  ALA A 168      50.250  32.560  28.800  1.00  0.00           C  
ATOM   2483  C   ALA A 168      50.750  33.840  28.150  1.00  0.00           C  
ATOM   2484  O   ALA A 168      50.040  34.820  28.060  1.00  0.00           O  
ATOM   2485  CB  ALA A 168      49.210  33.070  29.910  1.00  0.00           C  
ATOM   2486  HN  ALA A 168      52.180  32.260  29.560  1.00  0.00           H  
ATOM   2487  HA  ALA A 168      49.730  31.960  28.080  1.00  0.00           H  
ATOM   2488  HB1 ALA A 168      48.890  32.240  30.590  1.00  0.00           H  
ATOM   2489  HB2 ALA A 168      49.820  33.760  30.540  1.00  0.00           H  
ATOM   2490  HB3 ALA A 168      48.260  33.570  29.590  1.00  0.00           H  
ATOM   2491  N   GLU A 169      52.020  33.790  27.660  1.00  0.00           N  
ATOM   2492  CA  GLU A 169      52.560  34.900  26.960  1.00  0.00           C  
ATOM   2493  C   GLU A 169      51.860  35.330  25.670  1.00  0.00           C  
ATOM   2494  O   GLU A 169      51.690  36.490  25.400  1.00  0.00           O  
ATOM   2495  CB  GLU A 169      53.900  34.480  26.480  1.00  0.00           C  
ATOM   2496  CG  GLU A 169      54.920  34.080  27.590  1.00  0.00           C  
ATOM   2497  CD  GLU A 169      55.020  32.580  27.890  1.00  0.00           C  
ATOM   2498  OE1 GLU A 169      54.110  31.820  28.260  1.00  0.00           O  
ATOM   2499  OE2 GLU A 169      56.200  32.090  27.780  1.00  0.00           O1-
ATOM   2500  HN  GLU A 169      52.530  32.940  27.700  1.00  0.00           H  
ATOM   2501  HA  GLU A 169      52.730  35.760  27.590  1.00  0.00           H  
ATOM   2502  HB1 GLU A 169      54.380  35.270  25.860  1.00  0.00           H  
ATOM   2503  HB2 GLU A 169      53.930  33.630  25.760  1.00  0.00           H  
ATOM   2504  HG1 GLU A 169      54.650  34.550  28.570  1.00  0.00           H  
ATOM   2505  HG2 GLU A 169      55.930  34.450  27.300  1.00  0.00           H  
ATOM   2506  N   GLU A 170      51.430  34.420  24.780  1.00  0.00           N  
ATOM   2507  CA  GLU A 170      50.790  34.740  23.490  1.00  0.00           C  
ATOM   2508  C   GLU A 170      49.320  35.190  23.740  1.00  0.00           C  
ATOM   2509  O   GLU A 170      48.720  36.000  23.040  1.00  0.00           O  
ATOM   2510  CB  GLU A 170      50.800  33.470  22.570  1.00  0.00           C  
ATOM   2511  CG  GLU A 170      52.190  33.260  21.930  1.00  0.00           C  
ATOM   2512  CD  GLU A 170      52.140  32.210  20.830  1.00  0.00           C  
ATOM   2513  OE1 GLU A 170      52.470  31.020  21.040  1.00  0.00           O  
ATOM   2514  OE2 GLU A 170      51.610  32.630  19.780  1.00  0.00           O1-
ATOM   2515  HN  GLU A 170      51.760  33.470  24.780  1.00  0.00           H  
ATOM   2516  HA  GLU A 170      51.430  35.570  23.220  1.00  0.00           H  
ATOM   2517  HB1 GLU A 170      50.020  33.600  21.800  1.00  0.00           H  
ATOM   2518  HB2 GLU A 170      50.600  32.550  23.190  1.00  0.00           H  
ATOM   2519  HG1 GLU A 170      52.970  32.980  22.680  1.00  0.00           H  
ATOM   2520  HG2 GLU A 170      52.530  34.190  21.400  1.00  0.00           H  
ATOM   2521  N   ILE A 171      48.690  34.610  24.810  1.00  0.00           N  
ATOM   2522  CA  ILE A 171      47.390  35.060  25.240  1.00  0.00           C  
ATOM   2523  C   ILE A 171      47.380  36.510  25.620  1.00  0.00           C  
ATOM   2524  O   ILE A 171      46.540  37.320  25.230  1.00  0.00           O  
ATOM   2525  CB  ILE A 171      46.970  34.190  26.490  1.00  0.00           C  
ATOM   2526  CG1 ILE A 171      47.220  32.690  26.300  1.00  0.00           C  
ATOM   2527  CG2 ILE A 171      45.370  34.320  26.690  1.00  0.00           C  
ATOM   2528  CD  ILE A 171      46.550  32.070  25.090  1.00  0.00           C  
ATOM   2529  HN  ILE A 171      49.080  33.870  25.330  1.00  0.00           H  
ATOM   2530  HA  ILE A 171      46.680  34.860  24.460  1.00  0.00           H  
ATOM   2531  HB  ILE A 171      47.450  34.510  27.440  1.00  0.00           H  
ATOM   2532 1HG1 ILE A 171      46.890  32.230  27.260  1.00  0.00           H  
ATOM   2533 2HG1 ILE A 171      48.270  32.330  26.300  1.00  0.00           H  
ATOM   2534 1HG2 ILE A 171      44.830  34.150  25.730  1.00  0.00           H  
ATOM   2535 2HG2 ILE A 171      45.040  33.560  27.440  1.00  0.00           H  
ATOM   2536 3HG2 ILE A 171      45.220  35.370  27.010  1.00  0.00           H  
ATOM   2537  HD1 ILE A 171      46.600  32.760  24.230  1.00  0.00           H  
ATOM   2538  HD2 ILE A 171      47.010  31.110  24.740  1.00  0.00           H  
ATOM   2539  HD3 ILE A 171      45.480  31.820  25.210  1.00  0.00           H  
ATOM   2540  N   TYR A 172      48.460  36.840  26.480  1.00  0.00           N  
ATOM   2541  CA  TYR A 172      48.610  38.210  26.980  1.00  0.00           C  
ATOM   2542  C   TYR A 172      48.690  39.250  25.880  1.00  0.00           C  
ATOM   2543  O   TYR A 172      47.900  40.220  25.950  1.00  0.00           O  
ATOM   2544  CB  TYR A 172      49.820  38.210  27.960  1.00  0.00           C  
ATOM   2545  CG  TYR A 172      50.170  39.550  28.510  1.00  0.00           C  
ATOM   2546  CD1 TYR A 172      49.310  40.250  29.420  1.00  0.00           C  
ATOM   2547  CD2 TYR A 172      51.290  40.180  28.060  1.00  0.00           C  
ATOM   2548  CE1 TYR A 172      49.630  41.550  29.840  1.00  0.00           C  
ATOM   2549  CE2 TYR A 172      51.700  41.400  28.660  1.00  0.00           C  
ATOM   2550  CZ  TYR A 172      50.840  42.110  29.480  1.00  0.00           C  
ATOM   2551  OH  TYR A 172      51.070  43.410  29.960  1.00  0.00           O  
ATOM   2552  HN  TYR A 172      49.010  36.090  26.840  1.00  0.00           H  
ATOM   2553  HA  TYR A 172      47.670  38.380  27.490  1.00  0.00           H  
ATOM   2554  HB1 TYR A 172      50.660  37.710  27.430  1.00  0.00           H  
ATOM   2555  HB2 TYR A 172      49.560  37.540  28.810  1.00  0.00           H  
ATOM   2556  HD1 TYR A 172      48.330  39.930  29.710  1.00  0.00           H  
ATOM   2557  HD2 TYR A 172      51.890  39.550  27.440  1.00  0.00           H  
ATOM   2558  HE1 TYR A 172      48.950  42.130  30.440  1.00  0.00           H  
ATOM   2559  HE2 TYR A 172      52.610  41.890  28.350  1.00  0.00           H  
ATOM   2560  HH  TYR A 172      51.910  43.670  29.590  1.00  0.00           H  
ATOM   2561  N   TYR A 173      49.480  39.070  24.800  1.00  0.00           N  
ATOM   2562  CA  TYR A 173      49.610  39.940  23.660  1.00  0.00           C  
ATOM   2563  C   TYR A 173      48.190  40.220  22.960  1.00  0.00           C  
ATOM   2564  O   TYR A 173      47.830  41.360  22.610  1.00  0.00           O  
ATOM   2565  CB  TYR A 173      50.460  39.340  22.540  1.00  0.00           C  
ATOM   2566  CG  TYR A 173      51.890  38.990  22.950  1.00  0.00           C  
ATOM   2567  CD1 TYR A 173      52.660  37.980  22.310  1.00  0.00           C  
ATOM   2568  CD2 TYR A 173      52.600  39.630  23.980  1.00  0.00           C  
ATOM   2569  CE1 TYR A 173      53.970  37.530  22.840  1.00  0.00           C  
ATOM   2570  CE2 TYR A 173      53.770  39.230  24.550  1.00  0.00           C  
ATOM   2571  CZ  TYR A 173      54.520  38.180  23.930  1.00  0.00           C  
ATOM   2572  OH  TYR A 173      55.530  37.540  24.580  1.00  0.00           O  
ATOM   2573  HN  TYR A 173      50.060  38.260  24.820  1.00  0.00           H  
ATOM   2574  HA  TYR A 173      50.020  40.840  24.090  1.00  0.00           H  
ATOM   2575  HB1 TYR A 173      50.550  39.980  21.630  1.00  0.00           H  
ATOM   2576  HB2 TYR A 173      49.950  38.430  22.170  1.00  0.00           H  
ATOM   2577  HD1 TYR A 173      52.320  37.510  21.400  1.00  0.00           H  
ATOM   2578  HD2 TYR A 173      52.120  40.410  24.540  1.00  0.00           H  
ATOM   2579  HE1 TYR A 173      54.400  36.590  22.510  1.00  0.00           H  
ATOM   2580  HE2 TYR A 173      54.200  39.710  25.420  1.00  0.00           H  
ATOM   2581  HH  TYR A 173      55.750  37.910  25.430  1.00  0.00           H  
ATOM   2582  N   LYS A 174      47.380  39.110  22.790  1.00  0.00           N  
ATOM   2583  CA  LYS A 174      46.060  39.330  22.150  1.00  0.00           C  
ATOM   2584  C   LYS A 174      45.160  40.160  23.100  1.00  0.00           C  
ATOM   2585  O   LYS A 174      44.330  40.980  22.640  1.00  0.00           O  
ATOM   2586  CB  LYS A 174      45.490  37.910  21.920  1.00  0.00           C  
ATOM   2587  CG  LYS A 174      44.020  37.710  21.590  1.00  0.00           C  
ATOM   2588  CD  LYS A 174      43.700  36.270  21.420  1.00  0.00           C  
ATOM   2589  CE  LYS A 174      43.760  35.410  22.660  1.00  0.00           C  
ATOM   2590  NZ  LYS A 174      42.900  34.210  22.670  1.00  0.00           N1+
ATOM   2591  HN  LYS A 174      47.670  38.190  23.050  1.00  0.00           H  
ATOM   2592  HA  LYS A 174      46.070  39.900  21.230  1.00  0.00           H  
ATOM   2593  HB1 LYS A 174      45.730  37.310  22.820  1.00  0.00           H  
ATOM   2594  HB2 LYS A 174      46.020  37.410  21.080  1.00  0.00           H  
ATOM   2595  HG1 LYS A 174      43.800  38.220  20.640  1.00  0.00           H  
ATOM   2596  HG2 LYS A 174      43.440  38.270  22.370  1.00  0.00           H  
ATOM   2597  HD1 LYS A 174      42.660  36.410  21.100  1.00  0.00           H  
ATOM   2598  HD2 LYS A 174      44.230  35.810  20.560  1.00  0.00           H  
ATOM   2599  HE1 LYS A 174      43.430  35.980  23.550  1.00  0.00           H  
ATOM   2600  HE2 LYS A 174      44.840  35.190  22.830  1.00  0.00           H  
ATOM   2601  HZ1 LYS A 174      43.280  33.460  23.280  1.00  0.00           H  
ATOM   2602  HZ2 LYS A 174      41.920  34.380  22.920  1.00  0.00           H  
ATOM   2603  HZ3 LYS A 174      42.880  33.790  21.710  1.00  0.00           H  
ATOM   2604  N   HIS A 175      45.300  39.920  24.430  1.00  0.00           N  
ATOM   2605  CA  HIS A 175      44.540  40.720  25.350  1.00  0.00           C  
ATOM   2606  C   HIS A 175      44.760  42.260  25.400  1.00  0.00           C  
ATOM   2607  O   HIS A 175      43.810  43.020  25.660  1.00  0.00           O  
ATOM   2608  CB  HIS A 175      44.660  40.040  26.760  1.00  0.00           C  
ATOM   2609  CG  HIS A 175      43.900  40.800  27.750  1.00  0.00           C  
ATOM   2610  CD2 HIS A 175      44.370  41.640  28.690  1.00  0.00           C  
ATOM   2611  ND1 HIS A 175      42.570  40.560  27.910  1.00  0.00           N  
ATOM   2612  CE1 HIS A 175      42.260  41.430  28.950  1.00  0.00           C  
ATOM   2613  NE2 HIS A 175      43.300  42.110  29.420  1.00  0.00           N  
ATOM   2614  HN  HIS A 175      45.960  39.260  24.780  1.00  0.00           H  
ATOM   2615  HA  HIS A 175      43.500  40.570  25.060  1.00  0.00           H  
ATOM   2616  HB1 HIS A 175      45.720  39.910  27.100  1.00  0.00           H  
ATOM   2617  HB2 HIS A 175      44.200  39.040  26.600  1.00  0.00           H  
ATOM   2618  HD2 HIS A 175      45.390  41.980  28.840  1.00  0.00           H  
ATOM   2619  HE1 HIS A 175      41.280  41.380  29.420  1.00  0.00           H  
ATOM   2620  HE2 HIS A 175      43.370  42.760  30.180  1.00  0.00           H  
ATOM   2621  N   VAL A 176      45.990  42.720  25.100  1.00  0.00           N  
ATOM   2622  CA  VAL A 176      46.420  44.140  25.370  1.00  0.00           C  
ATOM   2623  C   VAL A 176      46.380  45.110  24.250  1.00  0.00           C  
ATOM   2624  O   VAL A 176      47.000  46.160  24.380  1.00  0.00           O  
ATOM   2625  CB  VAL A 176      47.770  44.150  26.100  1.00  0.00           C  
ATOM   2626  CG1 VAL A 176      47.820  43.320  27.390  1.00  0.00           C  
ATOM   2627  CG2 VAL A 176      48.860  43.790  25.100  1.00  0.00           C  
ATOM   2628  HN  VAL A 176      46.710  42.050  24.960  1.00  0.00           H  
ATOM   2629  HA  VAL A 176      45.780  44.510  26.140  1.00  0.00           H  
ATOM   2630  HB  VAL A 176      47.970  45.190  26.430  1.00  0.00           H  
ATOM   2631 1HG1 VAL A 176      47.060  43.540  28.170  1.00  0.00           H  
ATOM   2632 2HG1 VAL A 176      47.740  42.250  27.110  1.00  0.00           H  
ATOM   2633 3HG1 VAL A 176      48.850  43.550  27.730  1.00  0.00           H  
ATOM   2634 1HG2 VAL A 176      48.900  44.550  24.280  1.00  0.00           H  
ATOM   2635 2HG2 VAL A 176      49.860  43.840  25.580  1.00  0.00           H  
ATOM   2636 3HG2 VAL A 176      48.610  42.750  24.810  1.00  0.00           H  
ATOM   2637  N   HIS A 177      45.650  44.700  23.150  1.00  0.00           N  
ATOM   2638  CA  HIS A 177      45.720  45.540  21.990  1.00  0.00           C  
ATOM   2639  C   HIS A 177      45.160  46.960  22.150  1.00  0.00           C  
ATOM   2640  O   HIS A 177      45.650  47.890  21.490  1.00  0.00           O  
ATOM   2641  CB  HIS A 177      45.050  44.790  20.720  1.00  0.00           C  
ATOM   2642  CG  HIS A 177      45.840  43.740  20.100  1.00  0.00           C  
ATOM   2643  CD2 HIS A 177      45.780  42.420  19.870  1.00  0.00           C  
ATOM   2644  ND1 HIS A 177      47.060  44.230  19.610  1.00  0.00           N  
ATOM   2645  CE1 HIS A 177      47.740  43.150  19.180  1.00  0.00           C  
ATOM   2646  NE2 HIS A 177      46.950  42.040  19.340  1.00  0.00           N  
ATOM   2647  HN  HIS A 177      45.270  43.790  23.050  1.00  0.00           H  
ATOM   2648  HA  HIS A 177      46.750  45.670  21.670  1.00  0.00           H  
ATOM   2649  HB1 HIS A 177      45.000  45.500  19.860  1.00  0.00           H  
ATOM   2650  HB2 HIS A 177      44.020  44.450  20.960  1.00  0.00           H  
ATOM   2651  HD2 HIS A 177      45.030  41.690  20.140  1.00  0.00           H  
ATOM   2652  HE1 HIS A 177      48.780  43.010  18.890  1.00  0.00           H  
ATOM   2653  HE2 HIS A 177      47.140  41.060  19.270  1.00  0.00           H  
ATOM   2654  N   CYS A 178      44.140  47.130  22.980  1.00  0.00           N  
ATOM   2655  CA  CYS A 178      43.660  48.470  23.260  1.00  0.00           C  
ATOM   2656  C   CYS A 178      43.980  49.020  24.680  1.00  0.00           C  
ATOM   2657  O   CYS A 178      43.480  50.010  25.180  1.00  0.00           O  
ATOM   2658  CB  CYS A 178      42.160  48.740  22.860  1.00  0.00           C  
ATOM   2659  SG  CYS A 178      42.040  48.430  21.060  1.00  0.00           S  
ATOM   2660  HN  CYS A 178      43.620  46.400  23.440  1.00  0.00           H  
ATOM   2661  HA  CYS A 178      44.180  49.190  22.640  1.00  0.00           H  
ATOM   2662  HB1 CYS A 178      41.960  49.800  23.120  1.00  0.00           H  
ATOM   2663  HB2 CYS A 178      41.440  48.160  23.470  1.00  0.00           H  
ATOM   2664  HG1 CYS A 178      42.400  47.150  21.040  1.00  0.00           H  
ATOM   2665  N   ARG A 179      44.820  48.250  25.380  1.00  0.00           N  
ATOM   2666  CA  ARG A 179      44.950  48.430  26.820  1.00  0.00           C  
ATOM   2667  C   ARG A 179      46.190  49.270  27.200  1.00  0.00           C  
ATOM   2668  O   ARG A 179      46.510  49.390  28.380  1.00  0.00           O  
ATOM   2669  CB  ARG A 179      45.010  47.060  27.530  1.00  0.00           C  
ATOM   2670  CG  ARG A 179      43.770  46.180  27.370  1.00  0.00           C  
ATOM   2671  CD  ARG A 179      42.430  46.750  27.900  1.00  0.00           C  
ATOM   2672  NE  ARG A 179      42.400  46.840  29.390  1.00  0.00           N  
ATOM   2673  CZ  ARG A 179      41.340  46.880  30.200  1.00  0.00           C  
ATOM   2674  NH1 ARG A 179      40.140  46.930  29.740  1.00  0.00           N1+
ATOM   2675  NH2 ARG A 179      41.510  47.030  31.500  1.00  0.00           N  
ATOM   2676  HN  ARG A 179      45.170  47.400  24.990  1.00  0.00           H  
ATOM   2677  HA  ARG A 179      44.090  48.950  27.200  1.00  0.00           H  
ATOM   2678  HB1 ARG A 179      45.220  47.180  28.610  1.00  0.00           H  
ATOM   2679  HB2 ARG A 179      45.830  46.450  27.110  1.00  0.00           H  
ATOM   2680  HG1 ARG A 179      44.030  45.290  27.960  1.00  0.00           H  
ATOM   2681  HG2 ARG A 179      43.530  45.820  26.360  1.00  0.00           H  
ATOM   2682  HD1 ARG A 179      41.600  46.080  27.550  1.00  0.00           H  
ATOM   2683  HD2 ARG A 179      42.220  47.760  27.470  1.00  0.00           H  
ATOM   2684  HE  ARG A 179      43.270  47.020  29.830  1.00  0.00           H  
ATOM   2685 1HH1 ARG A 179      39.880  46.930  28.760  1.00  0.00           H  
ATOM   2686 2HH1 ARG A 179      39.400  47.270  30.310  1.00  0.00           H  
ATOM   2687 1HH2 ARG A 179      42.440  47.300  31.670  1.00  0.00           H  
ATOM   2688 2HH2 ARG A 179      40.730  47.390  32.020  1.00  0.00           H  
ATOM   2689  N   GLY A 180      46.970  49.680  26.210  1.00  0.00           N  
ATOM   2690  CA  GLY A 180      48.210  50.400  26.410  1.00  0.00           C  
ATOM   2691  C   GLY A 180      49.360  49.600  26.200  1.00  0.00           C  
ATOM   2692  O   GLY A 180      50.500  50.030  26.440  1.00  0.00           O  
ATOM   2693  HN  GLY A 180      46.790  49.540  25.240  1.00  0.00           H  
ATOM   2694  HA1 GLY A 180      48.290  51.200  25.690  1.00  0.00           H  
ATOM   2695  HA2 GLY A 180      48.330  50.810  27.400  1.00  0.00           H  
ATOM   2696  N   GLY A 181      49.140  48.420  25.700  1.00  0.00           N  
ATOM   2697  CA  GLY A 181      50.140  47.400  25.460  1.00  0.00           C  
ATOM   2698  C   GLY A 181      50.660  46.700  26.680  1.00  0.00           C  
ATOM   2699  O   GLY A 181      51.640  45.960  26.670  1.00  0.00           O  
ATOM   2700  HN  GLY A 181      48.180  48.140  25.650  1.00  0.00           H  
ATOM   2701  HA1 GLY A 181      49.630  46.640  24.880  1.00  0.00           H  
ATOM   2702  HA2 GLY A 181      50.920  47.980  25.000  1.00  0.00           H  
ATOM   2703  N   CYS A 182      49.900  46.980  27.830  1.00  0.00           N  
ATOM   2704  CA  CYS A 182      50.120  46.290  29.030  1.00  0.00           C  
ATOM   2705  C   CYS A 182      48.770  46.130  29.750  1.00  0.00           C  
ATOM   2706  O   CYS A 182      47.880  46.900  29.460  1.00  0.00           O  
ATOM   2707  CB  CYS A 182      51.110  46.900  30.110  1.00  0.00           C  
ATOM   2708  SG  CYS A 182      50.670  48.500  30.760  1.00  0.00           S  
ATOM   2709  HN  CYS A 182      49.190  47.670  27.880  1.00  0.00           H  
ATOM   2710  HA  CYS A 182      50.440  45.290  28.800  1.00  0.00           H  
ATOM   2711  HB1 CYS A 182      52.050  47.020  29.530  1.00  0.00           H  
ATOM   2712  HB2 CYS A 182      51.210  46.170  30.940  1.00  0.00           H  
ATOM   2713  N   SER A 183      48.670  45.180  30.740  1.00  0.00           N  
ATOM   2714  CA  SER A 183      47.450  44.860  31.490  1.00  0.00           C  
ATOM   2715  C   SER A 183      47.830  44.120  32.740  1.00  0.00           C  
ATOM   2716  O   SER A 183      48.700  43.230  32.620  1.00  0.00           O  
ATOM   2717  CB  SER A 183      46.420  43.970  30.740  1.00  0.00           C  
ATOM   2718  OG  SER A 183      45.220  43.760  31.510  1.00  0.00           O  
ATOM   2719  HN  SER A 183      49.470  44.620  30.910  1.00  0.00           H  
ATOM   2720  HA  SER A 183      46.970  45.780  31.780  1.00  0.00           H  
ATOM   2721  HB1 SER A 183      46.900  43.000  30.540  1.00  0.00           H  
ATOM   2722  HB2 SER A 183      46.120  44.330  29.730  1.00  0.00           H  
ATOM   2723  HG1 SER A 183      45.350  43.470  32.400  1.00  0.00           H  
ATOM   2724  N   VAL A 184      47.090  44.300  33.840  1.00  0.00           N  
ATOM   2725  CA  VAL A 184      47.110  43.350  34.970  1.00  0.00           C  
ATOM   2726  C   VAL A 184      46.390  42.080  34.510  1.00  0.00           C  
ATOM   2727  O   VAL A 184      45.360  42.180  33.900  1.00  0.00           O  
ATOM   2728  CB  VAL A 184      46.570  43.910  36.220  1.00  0.00           C  
ATOM   2729  CG1 VAL A 184      46.670  42.980  37.320  1.00  0.00           C  
ATOM   2730  CG2 VAL A 184      47.460  45.170  36.520  1.00  0.00           C  
ATOM   2731  HN  VAL A 184      46.570  45.150  33.920  1.00  0.00           H  
ATOM   2732  HA  VAL A 184      48.140  43.030  35.060  1.00  0.00           H  
ATOM   2733  HB  VAL A 184      45.510  44.160  36.020  1.00  0.00           H  
ATOM   2734 1HG1 VAL A 184      46.590  43.570  38.260  1.00  0.00           H  
ATOM   2735 2HG1 VAL A 184      45.990  42.090  37.280  1.00  0.00           H  
ATOM   2736 3HG1 VAL A 184      47.700  42.580  37.430  1.00  0.00           H  
ATOM   2737 1HG2 VAL A 184      47.320  45.960  35.750  1.00  0.00           H  
ATOM   2738 2HG2 VAL A 184      47.130  45.570  37.500  1.00  0.00           H  
ATOM   2739 3HG2 VAL A 184      48.510  44.820  36.610  1.00  0.00           H  
ATOM   2740  N   PHE A 185      47.050  40.900  34.690  1.00  0.00           N  
ATOM   2741  CA  PHE A 185      46.670  39.720  33.940  1.00  0.00           C  
ATOM   2742  C   PHE A 185      47.460  38.660  34.630  1.00  0.00           C  
ATOM   2743  O   PHE A 185      48.480  39.050  35.240  1.00  0.00           O  
ATOM   2744  CB  PHE A 185      47.120  39.880  32.490  1.00  0.00           C  
ATOM   2745  CG  PHE A 185      46.830  38.700  31.580  1.00  0.00           C  
ATOM   2746  CD1 PHE A 185      47.820  37.730  31.420  1.00  0.00           C  
ATOM   2747  CD2 PHE A 185      45.710  38.660  30.760  1.00  0.00           C  
ATOM   2748  CE1 PHE A 185      47.680  36.780  30.430  1.00  0.00           C  
ATOM   2749  CE2 PHE A 185      45.540  37.610  29.820  1.00  0.00           C  
ATOM   2750  CZ  PHE A 185      46.550  36.600  29.710  1.00  0.00           C  
ATOM   2751  HN  PHE A 185      47.830  40.730  35.290  1.00  0.00           H  
ATOM   2752  HA  PHE A 185      45.650  39.500  34.200  1.00  0.00           H  
ATOM   2753  HB1 PHE A 185      48.200  40.150  32.450  1.00  0.00           H  
ATOM   2754  HB2 PHE A 185      46.740  40.810  32.020  1.00  0.00           H  
ATOM   2755  HD1 PHE A 185      48.680  37.700  32.060  1.00  0.00           H  
ATOM   2756  HD2 PHE A 185      45.080  39.530  30.640  1.00  0.00           H  
ATOM   2757  HE1 PHE A 185      48.580  36.200  30.300  1.00  0.00           H  
ATOM   2758  HE2 PHE A 185      44.820  37.550  29.020  1.00  0.00           H  
ATOM   2759  HZ  PHE A 185      46.420  35.820  28.980  1.00  0.00           H  
ATOM   2760  N   PHE A 186      47.040  37.340  34.620  1.00  0.00           N  
ATOM   2761  CA  PHE A 186      47.730  36.260  35.310  1.00  0.00           C  
ATOM   2762  C   PHE A 186      47.760  34.990  34.470  1.00  0.00           C  
ATOM   2763  O   PHE A 186      46.830  34.560  33.760  1.00  0.00           O  
ATOM   2764  CB  PHE A 186      47.020  35.880  36.690  1.00  0.00           C  
ATOM   2765  CG  PHE A 186      47.040  37.120  37.540  1.00  0.00           C  
ATOM   2766  CD1 PHE A 186      48.170  37.540  38.310  1.00  0.00           C  
ATOM   2767  CD2 PHE A 186      45.900  37.930  37.580  1.00  0.00           C  
ATOM   2768  CE1 PHE A 186      48.150  38.710  39.050  1.00  0.00           C  
ATOM   2769  CE2 PHE A 186      45.850  39.080  38.400  1.00  0.00           C  
ATOM   2770  CZ  PHE A 186      46.980  39.480  39.160  1.00  0.00           C  
ATOM   2771  HN  PHE A 186      46.120  37.140  34.290  1.00  0.00           H  
ATOM   2772  HA  PHE A 186      48.730  36.630  35.490  1.00  0.00           H  
ATOM   2773  HB1 PHE A 186      47.560  35.050  37.190  1.00  0.00           H  
ATOM   2774  HB2 PHE A 186      45.990  35.550  36.460  1.00  0.00           H  
ATOM   2775  HD1 PHE A 186      48.980  36.830  38.300  1.00  0.00           H  
ATOM   2776  HD2 PHE A 186      45.020  37.710  37.000  1.00  0.00           H  
ATOM   2777  HE1 PHE A 186      49.030  38.900  39.670  1.00  0.00           H  
ATOM   2778  HE2 PHE A 186      44.900  39.610  38.390  1.00  0.00           H  
ATOM   2779  HZ  PHE A 186      46.770  40.290  39.850  1.00  0.00           H  
ATOM   2780  N   SER A 187      48.880  34.250  34.650  1.00  0.00           N  
ATOM   2781  CA  SER A 187      48.920  32.820  34.240  1.00  0.00           C  
ATOM   2782  C   SER A 187      48.490  31.920  35.360  1.00  0.00           C  
ATOM   2783  O   SER A 187      48.310  32.330  36.480  1.00  0.00           O  
ATOM   2784  CB  SER A 187      50.300  32.360  33.830  1.00  0.00           C  
ATOM   2785  OG  SER A 187      51.320  32.280  34.840  1.00  0.00           O  
ATOM   2786  HN  SER A 187      49.670  34.690  35.060  1.00  0.00           H  
ATOM   2787  HA  SER A 187      48.280  32.570  33.410  1.00  0.00           H  
ATOM   2788  HB1 SER A 187      50.670  33.120  33.100  1.00  0.00           H  
ATOM   2789  HB2 SER A 187      50.300  31.350  33.370  1.00  0.00           H  
ATOM   2790  HG1 SER A 187      52.140  32.020  34.420  1.00  0.00           H  
ATOM   2791  N   LYS A 188      48.270  30.650  35.050  1.00  0.00           N  
ATOM   2792  CA  LYS A 188      47.930  29.680  36.120  1.00  0.00           C  
ATOM   2793  C   LYS A 188      48.900  29.550  37.230  1.00  0.00           C  
ATOM   2794  O   LYS A 188      48.550  29.660  38.380  1.00  0.00           O  
ATOM   2795  CB  LYS A 188      47.580  28.210  35.570  1.00  0.00           C  
ATOM   2796  CG  LYS A 188      46.300  28.210  34.770  1.00  0.00           C  
ATOM   2797  CD  LYS A 188      46.010  26.780  34.210  1.00  0.00           C  
ATOM   2798  CE  LYS A 188      45.010  26.810  33.060  1.00  0.00           C  
ATOM   2799  NZ  LYS A 188      44.700  25.520  32.420  1.00  0.00           N1+
ATOM   2800  HN  LYS A 188      48.350  30.160  34.190  1.00  0.00           H  
ATOM   2801  HA  LYS A 188      47.040  30.070  36.580  1.00  0.00           H  
ATOM   2802  HB1 LYS A 188      47.510  27.400  36.320  1.00  0.00           H  
ATOM   2803  HB2 LYS A 188      48.470  27.880  34.990  1.00  0.00           H  
ATOM   2804  HG1 LYS A 188      46.420  28.900  33.900  1.00  0.00           H  
ATOM   2805  HG2 LYS A 188      45.460  28.500  35.440  1.00  0.00           H  
ATOM   2806  HD1 LYS A 188      46.970  26.290  33.950  1.00  0.00           H  
ATOM   2807  HD2 LYS A 188      45.670  26.080  35.000  1.00  0.00           H  
ATOM   2808  HE1 LYS A 188      45.360  27.540  32.290  1.00  0.00           H  
ATOM   2809  HE2 LYS A 188      44.090  27.290  33.440  1.00  0.00           H  
ATOM   2810  HZ1 LYS A 188      44.370  24.880  33.160  1.00  0.00           H  
ATOM   2811  HZ2 LYS A 188      43.960  25.550  31.700  1.00  0.00           H  
ATOM   2812  HZ3 LYS A 188      45.600  25.170  32.040  1.00  0.00           H  
ATOM   2813  N   ILE A 189      50.200  29.480  36.850  1.00  0.00           N  
ATOM   2814  CA  ILE A 189      51.280  29.410  37.830  1.00  0.00           C  
ATOM   2815  C   ILE A 189      51.420  30.690  38.610  1.00  0.00           C  
ATOM   2816  O   ILE A 189      51.490  30.660  39.870  1.00  0.00           O  
ATOM   2817  CB  ILE A 189      52.590  28.850  37.300  1.00  0.00           C  
ATOM   2818  CG1 ILE A 189      53.580  28.660  38.450  1.00  0.00           C  
ATOM   2819  CG2 ILE A 189      53.160  29.740  36.110  1.00  0.00           C  
ATOM   2820  CD  ILE A 189      53.080  27.840  39.670  1.00  0.00           C  
ATOM   2821  HN  ILE A 189      50.500  29.270  35.930  1.00  0.00           H  
ATOM   2822  HA  ILE A 189      50.920  28.640  38.490  1.00  0.00           H  
ATOM   2823  HB  ILE A 189      52.450  27.830  36.890  1.00  0.00           H  
ATOM   2824 1HG1 ILE A 189      53.910  29.630  38.880  1.00  0.00           H  
ATOM   2825 2HG1 ILE A 189      54.480  28.130  38.060  1.00  0.00           H  
ATOM   2826 1HG2 ILE A 189      53.360  30.730  36.560  1.00  0.00           H  
ATOM   2827 2HG2 ILE A 189      54.070  29.230  35.710  1.00  0.00           H  
ATOM   2828 3HG2 ILE A 189      52.330  29.740  35.360  1.00  0.00           H  
ATOM   2829  HD1 ILE A 189      53.920  27.630  40.360  1.00  0.00           H  
ATOM   2830  HD2 ILE A 189      52.180  28.270  40.150  1.00  0.00           H  
ATOM   2831  HD3 ILE A 189      52.710  26.820  39.400  1.00  0.00           H  
ATOM   2832  N   SER A 190      51.440  31.810  37.940  1.00  0.00           N  
ATOM   2833  CA  SER A 190      51.560  33.090  38.660  1.00  0.00           C  
ATOM   2834  C   SER A 190      50.360  33.440  39.540  1.00  0.00           C  
ATOM   2835  O   SER A 190      50.560  34.050  40.590  1.00  0.00           O  
ATOM   2836  CB  SER A 190      51.790  34.310  37.730  1.00  0.00           C  
ATOM   2837  OG  SER A 190      50.870  34.370  36.650  1.00  0.00           O  
ATOM   2838  HN  SER A 190      51.380  31.760  36.950  1.00  0.00           H  
ATOM   2839  HA  SER A 190      52.420  32.980  39.310  1.00  0.00           H  
ATOM   2840  HB1 SER A 190      52.800  34.170  37.300  1.00  0.00           H  
ATOM   2841  HB2 SER A 190      51.760  35.280  38.290  1.00  0.00           H  
ATOM   2842  HG1 SER A 190      51.180  33.710  36.020  1.00  0.00           H  
ATOM   2843  N   GLY A 191      49.070  33.170  39.160  1.00  0.00           N  
ATOM   2844  CA  GLY A 191      47.960  33.210  40.090  1.00  0.00           C  
ATOM   2845  C   GLY A 191      48.070  32.420  41.440  1.00  0.00           C  
ATOM   2846  O   GLY A 191      47.870  33.020  42.460  1.00  0.00           O  
ATOM   2847  HN  GLY A 191      48.840  32.800  38.270  1.00  0.00           H  
ATOM   2848  HA1 GLY A 191      47.670  34.230  40.270  1.00  0.00           H  
ATOM   2849  HA2 GLY A 191      47.190  32.680  39.560  1.00  0.00           H  
ATOM   2850  N   VAL A 192      48.450  31.130  41.420  1.00  0.00           N  
ATOM   2851  CA  VAL A 192      48.280  30.360  42.640  1.00  0.00           C  
ATOM   2852  C   VAL A 192      49.420  30.620  43.690  1.00  0.00           C  
ATOM   2853  O   VAL A 192      49.340  30.450  44.850  1.00  0.00           O  
ATOM   2854  CB  VAL A 192      48.200  28.820  42.320  1.00  0.00           C  
ATOM   2855  CG1 VAL A 192      49.390  28.160  41.710  1.00  0.00           C  
ATOM   2856  CG2 VAL A 192      47.740  28.020  43.530  1.00  0.00           C  
ATOM   2857  HN  VAL A 192      48.650  30.730  40.520  1.00  0.00           H  
ATOM   2858  HA  VAL A 192      47.340  30.710  43.030  1.00  0.00           H  
ATOM   2859  HB  VAL A 192      47.380  28.740  41.580  1.00  0.00           H  
ATOM   2860 1HG1 VAL A 192      49.820  28.690  40.840  1.00  0.00           H  
ATOM   2861 2HG1 VAL A 192      50.230  28.170  42.440  1.00  0.00           H  
ATOM   2862 3HG1 VAL A 192      49.180  27.100  41.450  1.00  0.00           H  
ATOM   2863 1HG2 VAL A 192      48.420  28.170  44.400  1.00  0.00           H  
ATOM   2864 2HG2 VAL A 192      46.690  28.290  43.790  1.00  0.00           H  
ATOM   2865 3HG2 VAL A 192      47.670  26.960  43.220  1.00  0.00           H  
ATOM   2866  N   LEU A 193      50.540  31.090  43.160  1.00  0.00           N  
ATOM   2867  CA  LEU A 193      51.710  31.560  43.880  1.00  0.00           C  
ATOM   2868  C   LEU A 193      51.460  32.960  44.290  1.00  0.00           C  
ATOM   2869  O   LEU A 193      51.820  33.390  45.400  1.00  0.00           O  
ATOM   2870  CB  LEU A 193      52.990  31.570  42.940  1.00  0.00           C  
ATOM   2871  CG  LEU A 193      54.410  31.840  43.560  1.00  0.00           C  
ATOM   2872  CD1 LEU A 193      54.690  30.990  44.840  1.00  0.00           C  
ATOM   2873  CD2 LEU A 193      55.540  31.690  42.580  1.00  0.00           C  
ATOM   2874  HN  LEU A 193      50.640  30.970  42.170  1.00  0.00           H  
ATOM   2875  HA  LEU A 193      51.910  30.980  44.770  1.00  0.00           H  
ATOM   2876  HB1 LEU A 193      52.860  32.380  42.200  1.00  0.00           H  
ATOM   2877  HB2 LEU A 193      53.180  30.550  42.520  1.00  0.00           H  
ATOM   2878  HG  LEU A 193      54.380  32.870  43.980  1.00  0.00           H  
ATOM   2879 1HD1 LEU A 193      54.800  29.920  44.530  1.00  0.00           H  
ATOM   2880 2HD1 LEU A 193      55.690  31.340  45.180  1.00  0.00           H  
ATOM   2881 3HD1 LEU A 193      53.900  31.140  45.600  1.00  0.00           H  
ATOM   2882 1HD2 LEU A 193      55.250  32.240  41.660  1.00  0.00           H  
ATOM   2883 2HD2 LEU A 193      56.460  32.120  43.020  1.00  0.00           H  
ATOM   2884 3HD2 LEU A 193      55.710  30.620  42.280  1.00  0.00           H  
ATOM   2885  N   THR A 194      50.850  33.810  43.420  1.00  0.00           N  
ATOM   2886  CA  THR A 194      50.390  35.160  43.910  1.00  0.00           C  
ATOM   2887  C   THR A 194      49.450  35.100  45.060  1.00  0.00           C  
ATOM   2888  O   THR A 194      49.580  35.730  46.120  1.00  0.00           O  
ATOM   2889  CB  THR A 194      49.840  36.040  42.790  1.00  0.00           C  
ATOM   2890  CG2 THR A 194      49.200  37.350  43.290  1.00  0.00           C  
ATOM   2891  OG1 THR A 194      50.850  36.290  41.790  1.00  0.00           O  
ATOM   2892  HN  THR A 194      50.490  33.350  42.610  1.00  0.00           H  
ATOM   2893  HA  THR A 194      51.280  35.670  44.240  1.00  0.00           H  
ATOM   2894  HB  THR A 194      49.010  35.550  42.230  1.00  0.00           H  
ATOM   2895  HG1 THR A 194      50.860  35.430  41.360  1.00  0.00           H  
ATOM   2896 1HG2 THR A 194      48.470  37.210  44.120  1.00  0.00           H  
ATOM   2897 2HG2 THR A 194      49.970  38.040  43.690  1.00  0.00           H  
ATOM   2898 3HG2 THR A 194      48.690  37.850  42.430  1.00  0.00           H  
ATOM   2899  N   PHE A 195      48.500  34.130  44.980  1.00  0.00           N  
ATOM   2900  CA  PHE A 195      47.580  33.650  45.980  1.00  0.00           C  
ATOM   2901  C   PHE A 195      48.290  33.230  47.180  1.00  0.00           C  
ATOM   2902  O   PHE A 195      47.970  33.770  48.240  1.00  0.00           O  
ATOM   2903  CB  PHE A 195      46.670  32.590  45.370  1.00  0.00           C  
ATOM   2904  CG  PHE A 195      45.710  32.010  46.420  1.00  0.00           C  
ATOM   2905  CD1 PHE A 195      44.410  32.530  46.710  1.00  0.00           C  
ATOM   2906  CD2 PHE A 195      46.050  30.830  47.100  1.00  0.00           C  
ATOM   2907  CE1 PHE A 195      43.510  32.040  47.690  1.00  0.00           C  
ATOM   2908  CE2 PHE A 195      45.160  30.260  47.960  1.00  0.00           C  
ATOM   2909  CZ  PHE A 195      43.890  30.860  48.340  1.00  0.00           C  
ATOM   2910  HN  PHE A 195      48.360  33.730  44.080  1.00  0.00           H  
ATOM   2911  HA  PHE A 195      46.900  34.480  46.210  1.00  0.00           H  
ATOM   2912  HB1 PHE A 195      47.280  31.780  44.920  1.00  0.00           H  
ATOM   2913  HB2 PHE A 195      46.110  33.070  44.540  1.00  0.00           H  
ATOM   2914  HD1 PHE A 195      44.160  33.480  46.250  1.00  0.00           H  
ATOM   2915  HD2 PHE A 195      46.930  30.230  46.930  1.00  0.00           H  
ATOM   2916  HE1 PHE A 195      42.630  32.570  48.010  1.00  0.00           H  
ATOM   2917  HE2 PHE A 195      45.510  29.390  48.490  1.00  0.00           H  
ATOM   2918  HZ  PHE A 195      43.200  30.410  49.050  1.00  0.00           H  
ATOM   2919  N   MET A 196      49.220  32.220  47.130  1.00  0.00           N  
ATOM   2920  CA  MET A 196      49.970  31.750  48.270  1.00  0.00           C  
ATOM   2921  C   MET A 196      50.810  32.810  48.940  1.00  0.00           C  
ATOM   2922  O   MET A 196      50.520  33.060  50.130  1.00  0.00           O  
ATOM   2923  CB  MET A 196      50.850  30.460  48.020  1.00  0.00           C  
ATOM   2924  CG  MET A 196      50.080  29.130  48.040  1.00  0.00           C  
ATOM   2925  SD  MET A 196      49.720  28.500  49.720  1.00  0.00           S  
ATOM   2926  CE  MET A 196      48.580  27.300  49.050  1.00  0.00           C  
ATOM   2927  HN  MET A 196      49.490  31.750  46.290  1.00  0.00           H  
ATOM   2928  HA  MET A 196      49.210  31.480  49.010  1.00  0.00           H  
ATOM   2929  HB1 MET A 196      51.710  30.450  48.740  1.00  0.00           H  
ATOM   2930  HB2 MET A 196      51.160  30.510  46.950  1.00  0.00           H  
ATOM   2931  HG1 MET A 196      50.780  28.390  47.620  1.00  0.00           H  
ATOM   2932  HG2 MET A 196      49.140  29.210  47.450  1.00  0.00           H  
ATOM   2933  HE1 MET A 196      49.120  26.480  48.510  1.00  0.00           H  
ATOM   2934  HE2 MET A 196      48.160  26.720  49.890  1.00  0.00           H  
ATOM   2935  HE3 MET A 196      47.840  27.790  48.380  1.00  0.00           H  
ATOM   2936  N   THR A 197      51.710  33.490  48.210  1.00  0.00           N  
ATOM   2937  CA  THR A 197      52.600  34.470  48.780  1.00  0.00           C  
ATOM   2938  C   THR A 197      51.960  35.700  49.360  1.00  0.00           C  
ATOM   2939  O   THR A 197      52.440  36.060  50.430  1.00  0.00           O  
ATOM   2940  CB  THR A 197      53.680  34.870  47.800  1.00  0.00           C  
ATOM   2941  CG2 THR A 197      54.780  35.890  48.190  1.00  0.00           C  
ATOM   2942  OG1 THR A 197      54.280  33.690  47.380  1.00  0.00           O  
ATOM   2943  HN  THR A 197      51.670  33.370  47.220  1.00  0.00           H  
ATOM   2944  HA  THR A 197      53.070  34.020  49.650  1.00  0.00           H  
ATOM   2945  HB  THR A 197      53.160  35.370  46.960  1.00  0.00           H  
ATOM   2946  HG1 THR A 197      53.560  33.440  46.780  1.00  0.00           H  
ATOM   2947 1HG2 THR A 197      55.220  36.150  47.200  1.00  0.00           H  
ATOM   2948 2HG2 THR A 197      54.290  36.830  48.540  1.00  0.00           H  
ATOM   2949 3HG2 THR A 197      55.510  35.590  48.980  1.00  0.00           H  
ATOM   2950  N   SER A 198      51.000  36.330  48.700  1.00  0.00           N  
ATOM   2951  CA  SER A 198      50.570  37.680  48.970  1.00  0.00           C  
ATOM   2952  C   SER A 198      49.200  37.720  49.630  1.00  0.00           C  
ATOM   2953  O   SER A 198      48.580  38.710  49.910  1.00  0.00           O  
ATOM   2954  CB  SER A 198      50.500  38.560  47.680  1.00  0.00           C  
ATOM   2955  OG  SER A 198      50.390  39.940  48.020  1.00  0.00           O  
ATOM   2956  HN  SER A 198      50.660  35.960  47.830  1.00  0.00           H  
ATOM   2957  HA  SER A 198      51.180  38.140  49.730  1.00  0.00           H  
ATOM   2958  HB1 SER A 198      49.570  38.310  47.110  1.00  0.00           H  
ATOM   2959  HB2 SER A 198      51.370  38.420  47.020  1.00  0.00           H  
ATOM   2960  HG1 SER A 198      49.560  39.950  48.500  1.00  0.00           H  
ATOM   2961  N   PHE A 199      48.720  36.530  50.050  1.00  0.00           N  
ATOM   2962  CA  PHE A 199      47.440  36.400  50.670  1.00  0.00           C  
ATOM   2963  C   PHE A 199      47.300  35.140  51.570  1.00  0.00           C  
ATOM   2964  O   PHE A 199      47.100  35.390  52.770  1.00  0.00           O  
ATOM   2965  CB  PHE A 199      46.310  36.430  49.650  1.00  0.00           C  
ATOM   2966  CG  PHE A 199      44.870  36.310  50.210  1.00  0.00           C  
ATOM   2967  CD1 PHE A 199      44.320  37.260  51.070  1.00  0.00           C  
ATOM   2968  CD2 PHE A 199      44.150  35.300  49.650  1.00  0.00           C  
ATOM   2969  CE1 PHE A 199      42.970  36.980  51.390  1.00  0.00           C  
ATOM   2970  CE2 PHE A 199      42.860  34.960  50.080  1.00  0.00           C  
ATOM   2971  CZ  PHE A 199      42.240  35.910  50.940  1.00  0.00           C  
ATOM   2972  HN  PHE A 199      49.320  35.730  50.030  1.00  0.00           H  
ATOM   2973  HA  PHE A 199      47.350  37.240  51.350  1.00  0.00           H  
ATOM   2974  HB1 PHE A 199      46.440  35.640  48.880  1.00  0.00           H  
ATOM   2975  HB2 PHE A 199      46.490  37.380  49.090  1.00  0.00           H  
ATOM   2976  HD1 PHE A 199      44.930  38.100  51.360  1.00  0.00           H  
ATOM   2977  HD2 PHE A 199      44.580  34.590  48.930  1.00  0.00           H  
ATOM   2978  HE1 PHE A 199      42.530  37.760  52.000  1.00  0.00           H  
ATOM   2979  HE2 PHE A 199      42.290  34.200  49.550  1.00  0.00           H  
ATOM   2980  HZ  PHE A 199      41.160  35.820  51.020  1.00  0.00           H  
ATOM   2981  N   TYR A 200      47.390  33.940  51.010  1.00  0.00           N  
ATOM   2982  CA  TYR A 200      47.010  32.790  51.780  1.00  0.00           C  
ATOM   2983  C   TYR A 200      47.890  32.530  52.990  1.00  0.00           C  
ATOM   2984  O   TYR A 200      47.430  32.290  54.090  1.00  0.00           O  
ATOM   2985  CB  TYR A 200      46.880  31.530  50.930  1.00  0.00           C  
ATOM   2986  CG  TYR A 200      46.290  30.400  51.740  1.00  0.00           C  
ATOM   2987  CD1 TYR A 200      47.140  29.390  52.220  1.00  0.00           C  
ATOM   2988  CD2 TYR A 200      44.890  30.290  52.000  1.00  0.00           C  
ATOM   2989  CE1 TYR A 200      46.680  28.440  53.140  1.00  0.00           C  
ATOM   2990  CE2 TYR A 200      44.410  29.250  52.750  1.00  0.00           C  
ATOM   2991  CZ  TYR A 200      45.310  28.340  53.330  1.00  0.00           C  
ATOM   2992  OH  TYR A 200      44.850  27.270  54.020  1.00  0.00           O  
ATOM   2993  HN  TYR A 200      47.680  33.690  50.090  1.00  0.00           H  
ATOM   2994  HA  TYR A 200      46.030  32.870  52.230  1.00  0.00           H  
ATOM   2995  HB1 TYR A 200      47.870  31.240  50.500  1.00  0.00           H  
ATOM   2996  HB2 TYR A 200      46.280  31.640  50.000  1.00  0.00           H  
ATOM   2997  HD1 TYR A 200      48.190  29.430  52.000  1.00  0.00           H  
ATOM   2998  HD2 TYR A 200      44.130  30.960  51.590  1.00  0.00           H  
ATOM   2999  HE1 TYR A 200      47.310  27.620  53.450  1.00  0.00           H  
ATOM   3000  HE2 TYR A 200      43.380  29.210  53.050  1.00  0.00           H  
ATOM   3001  HH  TYR A 200      45.460  27.070  54.730  1.00  0.00           H  
ATOM   3002  N   ILE A 201      49.260  32.630  52.710  1.00  0.00           N  
ATOM   3003  CA  ILE A 201      50.250  32.310  53.750  1.00  0.00           C  
ATOM   3004  C   ILE A 201      50.320  33.430  54.770  1.00  0.00           C  
ATOM   3005  O   ILE A 201      50.220  33.070  55.940  1.00  0.00           O  
ATOM   3006  CB  ILE A 201      51.670  31.990  53.140  1.00  0.00           C  
ATOM   3007  CG1 ILE A 201      51.810  30.760  52.170  1.00  0.00           C  
ATOM   3008  CG2 ILE A 201      52.610  31.790  54.350  1.00  0.00           C  
ATOM   3009  CD  ILE A 201      53.040  30.770  51.200  1.00  0.00           C  
ATOM   3010  HN  ILE A 201      49.570  32.820  51.770  1.00  0.00           H  
ATOM   3011  HA  ILE A 201      49.950  31.420  54.290  1.00  0.00           H  
ATOM   3012  HB  ILE A 201      51.950  32.900  52.570  1.00  0.00           H  
ATOM   3013 1HG1 ILE A 201      50.820  30.800  51.670  1.00  0.00           H  
ATOM   3014 2HG1 ILE A 201      51.750  29.760  52.680  1.00  0.00           H  
ATOM   3015 1HG2 ILE A 201      53.430  31.090  54.120  1.00  0.00           H  
ATOM   3016 2HG2 ILE A 201      53.020  32.740  54.750  1.00  0.00           H  
ATOM   3017 3HG2 ILE A 201      52.040  31.300  55.190  1.00  0.00           H  
ATOM   3018  HD1 ILE A 201      53.150  29.830  50.610  1.00  0.00           H  
ATOM   3019  HD2 ILE A 201      52.920  31.500  50.390  1.00  0.00           H  
ATOM   3020  HD3 ILE A 201      53.950  30.940  51.820  1.00  0.00           H  
ATOM   3021  N   PRO A 202      50.210  34.760  54.360  1.00  0.00           N  
ATOM   3022  CA  PRO A 202      50.270  35.800  55.420  1.00  0.00           C  
ATOM   3023  C   PRO A 202      49.000  35.880  56.200  1.00  0.00           C  
ATOM   3024  O   PRO A 202      48.950  36.110  57.360  1.00  0.00           O  
ATOM   3025  CB  PRO A 202      50.620  37.090  54.610  1.00  0.00           C  
ATOM   3026  CG  PRO A 202      50.490  36.840  53.120  1.00  0.00           C  
ATOM   3027  CD  PRO A 202      50.570  35.300  53.000  1.00  0.00           C  
ATOM   3028  HA  PRO A 202      51.080  35.550  56.110  1.00  0.00           H  
ATOM   3029  HB1 PRO A 202      51.730  37.170  54.730  1.00  0.00           H  
ATOM   3030  HB2 PRO A 202      50.230  38.030  55.070  1.00  0.00           H  
ATOM   3031  HG1 PRO A 202      51.220  37.450  52.560  1.00  0.00           H  
ATOM   3032  HG2 PRO A 202      49.460  37.110  52.810  1.00  0.00           H  
ATOM   3033  HD1 PRO A 202      51.650  35.070  52.790  1.00  0.00           H  
ATOM   3034  HD2 PRO A 202      49.940  34.890  52.180  1.00  0.00           H  
ATOM   3035  N   GLY A 203      47.900  35.630  55.490  1.00  0.00           N  
ATOM   3036  CA  GLY A 203      46.570  35.510  55.970  1.00  0.00           C  
ATOM   3037  C   GLY A 203      46.490  34.470  57.020  1.00  0.00           C  
ATOM   3038  O   GLY A 203      46.240  34.860  58.160  1.00  0.00           O  
ATOM   3039  HN  GLY A 203      47.940  35.540  54.500  1.00  0.00           H  
ATOM   3040  HA1 GLY A 203      46.290  36.430  56.480  1.00  0.00           H  
ATOM   3041  HA2 GLY A 203      45.930  35.210  55.150  1.00  0.00           H  
ATOM   3042  N   SER A 204      46.810  33.240  56.690  1.00  0.00           N  
ATOM   3043  CA  SER A 204      46.890  32.210  57.720  1.00  0.00           C  
ATOM   3044  C   SER A 204      47.790  32.490  58.860  1.00  0.00           C  
ATOM   3045  O   SER A 204      47.420  32.190  60.000  1.00  0.00           O  
ATOM   3046  CB  SER A 204      47.410  30.870  57.160  1.00  0.00           C  
ATOM   3047  OG  SER A 204      46.400  30.330  56.210  1.00  0.00           O  
ATOM   3048  HN  SER A 204      47.180  33.020  55.790  1.00  0.00           H  
ATOM   3049  HA  SER A 204      45.900  31.980  58.080  1.00  0.00           H  
ATOM   3050  HB1 SER A 204      47.470  30.140  58.000  1.00  0.00           H  
ATOM   3051  HB2 SER A 204      48.420  30.960  56.720  1.00  0.00           H  
ATOM   3052  HG1 SER A 204      46.340  31.010  55.540  1.00  0.00           H  
ATOM   3053  N   ILE A 205      48.990  33.080  58.680  1.00  0.00           N  
ATOM   3054  CA  ILE A 205      49.880  33.470  59.770  1.00  0.00           C  
ATOM   3055  C   ILE A 205      49.360  34.600  60.700  1.00  0.00           C  
ATOM   3056  O   ILE A 205      49.490  34.490  61.920  1.00  0.00           O  
ATOM   3057  CB  ILE A 205      51.310  33.780  59.250  1.00  0.00           C  
ATOM   3058  CG1 ILE A 205      52.020  32.540  58.690  1.00  0.00           C  
ATOM   3059  CG2 ILE A 205      52.100  34.300  60.490  1.00  0.00           C  
ATOM   3060  CD  ILE A 205      53.290  32.840  57.940  1.00  0.00           C  
ATOM   3061  HN  ILE A 205      49.310  33.340  57.780  1.00  0.00           H  
ATOM   3062  HA  ILE A 205      49.890  32.620  60.420  1.00  0.00           H  
ATOM   3063  HB  ILE A 205      51.270  34.680  58.610  1.00  0.00           H  
ATOM   3064 1HG1 ILE A 205      51.400  31.960  57.980  1.00  0.00           H  
ATOM   3065 2HG1 ILE A 205      52.230  31.820  59.510  1.00  0.00           H  
ATOM   3066 1HG2 ILE A 205      52.080  33.570  61.330  1.00  0.00           H  
ATOM   3067 2HG2 ILE A 205      53.180  34.460  60.240  1.00  0.00           H  
ATOM   3068 3HG2 ILE A 205      51.710  35.280  60.790  1.00  0.00           H  
ATOM   3069  HD1 ILE A 205      53.680  31.910  57.470  1.00  0.00           H  
ATOM   3070  HD2 ILE A 205      53.090  33.560  57.120  1.00  0.00           H  
ATOM   3071  HD3 ILE A 205      54.050  33.160  58.690  1.00  0.00           H  
ATOM   3072  N   MET A 206      48.770  35.720  60.160  1.00  0.00           N  
ATOM   3073  CA  MET A 206      48.050  36.790  60.840  1.00  0.00           C  
ATOM   3074  C   MET A 206      46.720  36.370  61.490  1.00  0.00           C  
ATOM   3075  O   MET A 206      46.560  36.630  62.640  1.00  0.00           O  
ATOM   3076  CB  MET A 206      47.960  38.040  59.930  1.00  0.00           C  
ATOM   3077  CG  MET A 206      47.090  39.200  60.390  1.00  0.00           C  
ATOM   3078  SD  MET A 206      47.290  40.670  59.370  1.00  0.00           S  
ATOM   3079  CE  MET A 206      46.320  40.050  58.000  1.00  0.00           C  
ATOM   3080  HN  MET A 206      48.810  35.770  59.170  1.00  0.00           H  
ATOM   3081  HA  MET A 206      48.730  37.130  61.620  1.00  0.00           H  
ATOM   3082  HB1 MET A 206      47.650  37.780  58.900  1.00  0.00           H  
ATOM   3083  HB2 MET A 206      49.000  38.390  59.810  1.00  0.00           H  
ATOM   3084  HG1 MET A 206      47.420  39.540  61.390  1.00  0.00           H  
ATOM   3085  HG2 MET A 206      46.010  38.940  60.390  1.00  0.00           H  
ATOM   3086  HE1 MET A 206      45.340  39.640  58.320  1.00  0.00           H  
ATOM   3087  HE2 MET A 206      46.250  40.810  57.180  1.00  0.00           H  
ATOM   3088  HE3 MET A 206      46.820  39.140  57.590  1.00  0.00           H  
ATOM   3089  N   LEU A 207      45.910  35.520  60.740  1.00  0.00           N  
ATOM   3090  CA  LEU A 207      44.810  34.770  61.290  1.00  0.00           C  
ATOM   3091  C   LEU A 207      45.000  33.810  62.500  1.00  0.00           C  
ATOM   3092  O   LEU A 207      44.180  33.830  63.500  1.00  0.00           O  
ATOM   3093  CB  LEU A 207      44.090  34.030  60.170  1.00  0.00           C  
ATOM   3094  CG  LEU A 207      42.970  33.120  60.480  1.00  0.00           C  
ATOM   3095  CD1 LEU A 207      41.790  33.850  61.070  1.00  0.00           C  
ATOM   3096  CD2 LEU A 207      42.530  32.340  59.250  1.00  0.00           C  
ATOM   3097  HN  LEU A 207      46.130  35.360  59.790  1.00  0.00           H  
ATOM   3098  HA  LEU A 207      44.090  35.500  61.620  1.00  0.00           H  
ATOM   3099  HB1 LEU A 207      44.860  33.400  59.680  1.00  0.00           H  
ATOM   3100  HB2 LEU A 207      43.790  34.860  59.490  1.00  0.00           H  
ATOM   3101  HG  LEU A 207      43.350  32.320  61.140  1.00  0.00           H  
ATOM   3102 1HD1 LEU A 207      41.410  34.680  60.450  1.00  0.00           H  
ATOM   3103 2HD1 LEU A 207      40.990  33.080  61.210  1.00  0.00           H  
ATOM   3104 3HD1 LEU A 207      42.160  34.200  62.060  1.00  0.00           H  
ATOM   3105 1HD2 LEU A 207      43.470  31.920  58.830  1.00  0.00           H  
ATOM   3106 2HD2 LEU A 207      42.000  31.470  59.690  1.00  0.00           H  
ATOM   3107 3HD2 LEU A 207      42.020  32.960  58.480  1.00  0.00           H  
ATOM   3108  N   CYS A 208      46.130  32.990  62.440  1.00  0.00           N  
ATOM   3109  CA  CYS A 208      46.560  32.220  63.620  1.00  0.00           C  
ATOM   3110  C   CYS A 208      47.040  33.120  64.760  1.00  0.00           C  
ATOM   3111  O   CYS A 208      46.800  32.830  65.920  1.00  0.00           O  
ATOM   3112  CB  CYS A 208      47.660  31.120  63.270  1.00  0.00           C  
ATOM   3113  SG  CYS A 208      47.810  29.790  64.470  1.00  0.00           S  
ATOM   3114  HN  CYS A 208      46.710  32.980  61.640  1.00  0.00           H  
ATOM   3115  HA  CYS A 208      45.650  31.870  64.070  1.00  0.00           H  
ATOM   3116  HB1 CYS A 208      48.630  31.560  62.970  1.00  0.00           H  
ATOM   3117  HB2 CYS A 208      47.250  30.600  62.370  1.00  0.00           H  
ATOM   3118  HG1 CYS A 208      47.690  30.490  65.580  1.00  0.00           H  
ATOM   3119  N   VAL A 209      47.620  34.320  64.450  1.00  0.00           N  
ATOM   3120  CA  VAL A 209      47.960  35.230  65.580  1.00  0.00           C  
ATOM   3121  C   VAL A 209      46.740  35.990  66.210  1.00  0.00           C  
ATOM   3122  O   VAL A 209      46.580  36.030  67.420  1.00  0.00           O  
ATOM   3123  CB  VAL A 209      49.120  36.230  65.280  1.00  0.00           C  
ATOM   3124  CG1 VAL A 209      49.410  36.930  66.610  1.00  0.00           C  
ATOM   3125  CG2 VAL A 209      50.380  35.530  64.820  1.00  0.00           C  
ATOM   3126  HN  VAL A 209      47.730  34.580  63.490  1.00  0.00           H  
ATOM   3127  HA  VAL A 209      48.300  34.550  66.340  1.00  0.00           H  
ATOM   3128  HB  VAL A 209      48.790  36.970  64.520  1.00  0.00           H  
ATOM   3129 1HG1 VAL A 209      48.540  37.560  66.930  1.00  0.00           H  
ATOM   3130 2HG1 VAL A 209      49.650  36.140  67.340  1.00  0.00           H  
ATOM   3131 3HG1 VAL A 209      50.300  37.590  66.480  1.00  0.00           H  
ATOM   3132 1HG2 VAL A 209      50.850  35.110  65.730  1.00  0.00           H  
ATOM   3133 2HG2 VAL A 209      50.230  34.770  64.030  1.00  0.00           H  
ATOM   3134 3HG2 VAL A 209      51.190  36.190  64.450  1.00  0.00           H  
ATOM   3135  N   TYR A 210      45.890  36.570  65.410  1.00  0.00           N  
ATOM   3136  CA  TYR A 210      44.640  37.120  65.850  1.00  0.00           C  
ATOM   3137  C   TYR A 210      43.740  36.090  66.490  1.00  0.00           C  
ATOM   3138  O   TYR A 210      43.200  36.390  67.510  1.00  0.00           O  
ATOM   3139  CB  TYR A 210      43.940  38.010  64.700  1.00  0.00           C  
ATOM   3140  CG  TYR A 210      44.730  39.360  64.600  1.00  0.00           C  
ATOM   3141  CD1 TYR A 210      44.800  40.310  65.560  1.00  0.00           C  
ATOM   3142  CD2 TYR A 210      45.120  39.750  63.300  1.00  0.00           C  
ATOM   3143  CE1 TYR A 210      45.280  41.610  65.310  1.00  0.00           C  
ATOM   3144  CE2 TYR A 210      45.410  41.090  63.010  1.00  0.00           C  
ATOM   3145  CZ  TYR A 210      45.630  42.040  64.020  1.00  0.00           C  
ATOM   3146  OH  TYR A 210      46.090  43.360  63.820  1.00  0.00           O  
ATOM   3147  HN  TYR A 210      46.120  36.840  64.480  1.00  0.00           H  
ATOM   3148  HA  TYR A 210      44.880  37.860  66.590  1.00  0.00           H  
ATOM   3149  HB1 TYR A 210      42.890  38.300  64.910  1.00  0.00           H  
ATOM   3150  HB2 TYR A 210      44.070  37.390  63.790  1.00  0.00           H  
ATOM   3151  HD1 TYR A 210      44.450  40.150  66.570  1.00  0.00           H  
ATOM   3152  HD2 TYR A 210      44.940  39.050  62.500  1.00  0.00           H  
ATOM   3153  HE1 TYR A 210      45.400  42.290  66.130  1.00  0.00           H  
ATOM   3154  HE2 TYR A 210      45.660  41.400  62.000  1.00  0.00           H  
ATOM   3155  HH  TYR A 210      46.300  43.440  62.880  1.00  0.00           H  
ATOM   3156  N   TYR A 211      43.580  34.880  65.970  1.00  0.00           N  
ATOM   3157  CA  TYR A 211      42.950  33.750  66.680  1.00  0.00           C  
ATOM   3158  C   TYR A 211      43.570  33.450  68.060  1.00  0.00           C  
ATOM   3159  O   TYR A 211      42.830  33.220  69.030  1.00  0.00           O  
ATOM   3160  CB  TYR A 211      43.060  32.460  65.830  1.00  0.00           C  
ATOM   3161  CG  TYR A 211      42.420  31.260  66.360  1.00  0.00           C  
ATOM   3162  CD1 TYR A 211      41.020  31.100  66.540  1.00  0.00           C  
ATOM   3163  CD2 TYR A 211      43.220  30.140  66.710  1.00  0.00           C  
ATOM   3164  CE1 TYR A 211      40.470  29.950  67.150  1.00  0.00           C  
ATOM   3165  CE2 TYR A 211      42.660  29.060  67.230  1.00  0.00           C  
ATOM   3166  CZ  TYR A 211      41.290  28.910  67.390  1.00  0.00           C  
ATOM   3167  OH  TYR A 211      40.680  27.750  67.960  1.00  0.00           O  
ATOM   3168  HN  TYR A 211      43.880  34.720  65.030  1.00  0.00           H  
ATOM   3169  HA  TYR A 211      41.920  34.060  66.800  1.00  0.00           H  
ATOM   3170  HB1 TYR A 211      44.150  32.380  65.650  1.00  0.00           H  
ATOM   3171  HB2 TYR A 211      42.620  32.630  64.830  1.00  0.00           H  
ATOM   3172  HD1 TYR A 211      40.400  31.970  66.380  1.00  0.00           H  
ATOM   3173  HD2 TYR A 211      44.270  30.250  66.450  1.00  0.00           H  
ATOM   3174  HE1 TYR A 211      39.430  29.910  67.420  1.00  0.00           H  
ATOM   3175  HE2 TYR A 211      43.330  28.270  67.520  1.00  0.00           H  
ATOM   3176  HH  TYR A 211      41.150  26.950  67.730  1.00  0.00           H  
ATOM   3177  N   ARG A 212      44.910  33.460  68.210  1.00  0.00           N  
ATOM   3178  CA  ARG A 212      45.600  33.280  69.510  1.00  0.00           C  
ATOM   3179  C   ARG A 212      45.340  34.480  70.480  1.00  0.00           C  
ATOM   3180  O   ARG A 212      45.120  34.240  71.680  1.00  0.00           O  
ATOM   3181  CB  ARG A 212      47.110  33.020  69.310  1.00  0.00           C  
ATOM   3182  CG  ARG A 212      47.940  32.970  70.660  1.00  0.00           C  
ATOM   3183  CD  ARG A 212      47.430  31.940  71.670  1.00  0.00           C  
ATOM   3184  NE  ARG A 212      47.560  30.650  70.930  1.00  0.00           N  
ATOM   3185  CZ  ARG A 212      47.140  29.450  71.300  1.00  0.00           C  
ATOM   3186  NH1 ARG A 212      46.770  29.120  72.520  1.00  0.00           N1+
ATOM   3187  NH2 ARG A 212      47.140  28.590  70.330  1.00  0.00           N  
ATOM   3188  HN  ARG A 212      45.450  33.580  67.390  1.00  0.00           H  
ATOM   3189  HA  ARG A 212      45.200  32.410  70.020  1.00  0.00           H  
ATOM   3190  HB1 ARG A 212      47.660  33.730  68.640  1.00  0.00           H  
ATOM   3191  HB2 ARG A 212      47.130  32.070  68.740  1.00  0.00           H  
ATOM   3192  HG1 ARG A 212      47.870  33.880  71.280  1.00  0.00           H  
ATOM   3193  HG2 ARG A 212      49.020  32.830  70.380  1.00  0.00           H  
ATOM   3194  HD1 ARG A 212      46.370  31.970  71.970  1.00  0.00           H  
ATOM   3195  HD2 ARG A 212      48.130  31.950  72.530  1.00  0.00           H  
ATOM   3196  HE  ARG A 212      47.810  30.700  69.960  1.00  0.00           H  
ATOM   3197 1HH1 ARG A 212      46.820  29.820  73.230  1.00  0.00           H  
ATOM   3198 2HH1 ARG A 212      46.320  28.240  72.700  1.00  0.00           H  
ATOM   3199 1HH2 ARG A 212      47.460  28.880  69.420  1.00  0.00           H  
ATOM   3200 2HH2 ARG A 212      46.890  27.630  70.470  1.00  0.00           H  
ATOM   3201  N   ILE A 213      45.360  35.740  69.940  1.00  0.00           N  
ATOM   3202  CA  ILE A 213      44.860  36.880  70.700  1.00  0.00           C  
ATOM   3203  C   ILE A 213      43.430  36.790  71.250  1.00  0.00           C  
ATOM   3204  O   ILE A 213      43.140  37.060  72.430  1.00  0.00           O  
ATOM   3205  CB  ILE A 213      45.160  38.230  70.020  1.00  0.00           C  
ATOM   3206  CG1 ILE A 213      46.630  38.440  69.810  1.00  0.00           C  
ATOM   3207  CG2 ILE A 213      44.450  39.410  70.700  1.00  0.00           C  
ATOM   3208  CD  ILE A 213      46.850  39.340  68.610  1.00  0.00           C  
ATOM   3209  HN  ILE A 213      45.510  35.920  68.970  1.00  0.00           H  
ATOM   3210  HA  ILE A 213      45.380  37.040  71.620  1.00  0.00           H  
ATOM   3211  HB  ILE A 213      44.660  38.110  69.040  1.00  0.00           H  
ATOM   3212 1HG1 ILE A 213      47.170  37.490  69.600  1.00  0.00           H  
ATOM   3213 2HG1 ILE A 213      47.130  38.840  70.720  1.00  0.00           H  
ATOM   3214 1HG2 ILE A 213      44.680  40.340  70.150  1.00  0.00           H  
ATOM   3215 2HG2 ILE A 213      43.350  39.300  70.600  1.00  0.00           H  
ATOM   3216 3HG2 ILE A 213      44.610  39.440  71.790  1.00  0.00           H  
ATOM   3217  HD1 ILE A 213      46.370  38.870  67.720  1.00  0.00           H  
ATOM   3218  HD2 ILE A 213      46.340  40.340  68.630  1.00  0.00           H  
ATOM   3219  HD3 ILE A 213      47.910  39.660  68.630  1.00  0.00           H  
ATOM   3220  N   TYR A 214      42.490  36.250  70.440  1.00  0.00           N  
ATOM   3221  CA  TYR A 214      41.140  35.970  70.860  1.00  0.00           C  
ATOM   3222  C   TYR A 214      40.990  34.970  72.000  1.00  0.00           C  
ATOM   3223  O   TYR A 214      40.320  35.320  72.940  1.00  0.00           O  
ATOM   3224  CB  TYR A 214      40.410  35.380  69.580  1.00  0.00           C  
ATOM   3225  CG  TYR A 214      39.250  34.440  69.760  1.00  0.00           C  
ATOM   3226  CD1 TYR A 214      38.060  34.980  70.200  1.00  0.00           C  
ATOM   3227  CD2 TYR A 214      39.370  33.060  69.590  1.00  0.00           C  
ATOM   3228  CE1 TYR A 214      36.890  34.180  70.450  1.00  0.00           C  
ATOM   3229  CE2 TYR A 214      38.250  32.270  69.840  1.00  0.00           C  
ATOM   3230  CZ  TYR A 214      37.020  32.840  70.240  1.00  0.00           C  
ATOM   3231  OH  TYR A 214      35.940  31.950  70.390  1.00  0.00           O  
ATOM   3232  HN  TYR A 214      42.750  36.090  69.490  1.00  0.00           H  
ATOM   3233  HA  TYR A 214      40.570  36.820  71.220  1.00  0.00           H  
ATOM   3234  HB1 TYR A 214      41.040  35.000  68.750  1.00  0.00           H  
ATOM   3235  HB2 TYR A 214      39.940  36.280  69.150  1.00  0.00           H  
ATOM   3236  HD1 TYR A 214      38.010  36.020  70.490  1.00  0.00           H  
ATOM   3237  HD2 TYR A 214      40.320  32.600  69.330  1.00  0.00           H  
ATOM   3238  HE1 TYR A 214      35.990  34.720  70.650  1.00  0.00           H  
ATOM   3239  HE2 TYR A 214      38.410  31.210  69.760  1.00  0.00           H  
ATOM   3240  HH  TYR A 214      35.160  32.500  70.550  1.00  0.00           H  
ATOM   3241  N   LEU A 215      41.730  33.810  71.980  1.00  0.00           N  
ATOM   3242  CA  LEU A 215      41.750  32.770  72.990  1.00  0.00           C  
ATOM   3243  C   LEU A 215      42.230  33.330  74.330  1.00  0.00           C  
ATOM   3244  O   LEU A 215      41.600  33.260  75.380  1.00  0.00           O  
ATOM   3245  CB  LEU A 215      42.610  31.560  72.670  1.00  0.00           C  
ATOM   3246  CG  LEU A 215      42.420  30.750  71.410  1.00  0.00           C  
ATOM   3247  CD1 LEU A 215      43.300  29.550  71.530  1.00  0.00           C  
ATOM   3248  CD2 LEU A 215      40.990  30.230  71.190  1.00  0.00           C  
ATOM   3249  HN  LEU A 215      42.220  33.570  71.150  1.00  0.00           H  
ATOM   3250  HA  LEU A 215      40.770  32.320  73.080  1.00  0.00           H  
ATOM   3251  HB1 LEU A 215      42.390  30.770  73.420  1.00  0.00           H  
ATOM   3252  HB2 LEU A 215      43.690  31.620  72.900  1.00  0.00           H  
ATOM   3253  HG  LEU A 215      42.790  31.290  70.510  1.00  0.00           H  
ATOM   3254 1HD1 LEU A 215      43.140  28.940  70.620  1.00  0.00           H  
ATOM   3255 2HD1 LEU A 215      44.400  29.760  71.580  1.00  0.00           H  
ATOM   3256 3HD1 LEU A 215      43.070  28.940  72.420  1.00  0.00           H  
ATOM   3257 1HD2 LEU A 215      40.670  29.910  70.180  1.00  0.00           H  
ATOM   3258 2HD2 LEU A 215      40.840  29.430  71.950  1.00  0.00           H  
ATOM   3259 3HD2 LEU A 215      40.300  31.080  71.400  1.00  0.00           H  
ATOM   3260  N   ILE A 216      43.330  34.120  74.250  1.00  0.00           N  
ATOM   3261  CA  ILE A 216      43.950  34.790  75.410  1.00  0.00           C  
ATOM   3262  C   ILE A 216      43.030  35.850  75.960  1.00  0.00           C  
ATOM   3263  O   ILE A 216      42.700  35.880  77.120  1.00  0.00           O  
ATOM   3264  CB  ILE A 216      45.360  35.350  75.140  1.00  0.00           C  
ATOM   3265  CG1 ILE A 216      46.380  34.280  74.600  1.00  0.00           C  
ATOM   3266  CG2 ILE A 216      45.960  36.180  76.290  1.00  0.00           C  
ATOM   3267  CD  ILE A 216      47.620  34.820  73.920  1.00  0.00           C  
ATOM   3268  HN  ILE A 216      43.830  34.260  73.400  1.00  0.00           H  
ATOM   3269  HA  ILE A 216      44.090  34.000  76.130  1.00  0.00           H  
ATOM   3270  HB  ILE A 216      45.290  35.970  74.210  1.00  0.00           H  
ATOM   3271 1HG1 ILE A 216      45.950  33.600  73.840  1.00  0.00           H  
ATOM   3272 2HG1 ILE A 216      46.690  33.610  75.430  1.00  0.00           H  
ATOM   3273 1HG2 ILE A 216      46.890  36.670  75.960  1.00  0.00           H  
ATOM   3274 2HG2 ILE A 216      45.400  37.060  76.680  1.00  0.00           H  
ATOM   3275 3HG2 ILE A 216      46.200  35.520  77.160  1.00  0.00           H  
ATOM   3276  HD1 ILE A 216      47.400  35.440  73.020  1.00  0.00           H  
ATOM   3277  HD2 ILE A 216      48.210  35.410  74.650  1.00  0.00           H  
ATOM   3278  HD3 ILE A 216      48.200  33.970  73.480  1.00  0.00           H  
ATOM   3279  N   ALA A 217      42.550  36.730  75.100  1.00  0.00           N  
ATOM   3280  CA  ALA A 217      41.620  37.750  75.520  1.00  0.00           C  
ATOM   3281  C   ALA A 217      40.320  37.210  76.180  1.00  0.00           C  
ATOM   3282  O   ALA A 217      39.960  37.680  77.260  1.00  0.00           O  
ATOM   3283  CB  ALA A 217      41.230  38.670  74.340  1.00  0.00           C  
ATOM   3284  HN  ALA A 217      42.690  36.740  74.120  1.00  0.00           H  
ATOM   3285  HA  ALA A 217      41.980  38.350  76.350  1.00  0.00           H  
ATOM   3286  HB1 ALA A 217      40.890  38.050  73.480  1.00  0.00           H  
ATOM   3287  HB2 ALA A 217      40.670  39.620  74.490  1.00  0.00           H  
ATOM   3288  HB3 ALA A 217      42.190  39.140  74.090  1.00  0.00           H  
ATOM   3289  N   LYS A 218      39.580  36.210  75.640  1.00  0.00           N  
ATOM   3290  CA  LYS A 218      38.500  35.540  76.270  1.00  0.00           C  
ATOM   3291  C   LYS A 218      38.930  34.900  77.600  1.00  0.00           C  
ATOM   3292  O   LYS A 218      38.320  35.010  78.620  1.00  0.00           O  
ATOM   3293  CB  LYS A 218      37.720  34.510  75.440  1.00  0.00           C  
ATOM   3294  CG  LYS A 218      38.450  33.290  74.880  1.00  0.00           C  
ATOM   3295  CD  LYS A 218      37.650  32.410  73.940  1.00  0.00           C  
ATOM   3296  CE  LYS A 218      36.490  31.700  74.620  1.00  0.00           C  
ATOM   3297  NZ  LYS A 218      35.620  31.090  73.510  1.00  0.00           N1+
ATOM   3298  HN  LYS A 218      39.770  35.910  74.710  1.00  0.00           H  
ATOM   3299  HA  LYS A 218      37.830  36.340  76.540  1.00  0.00           H  
ATOM   3300  HB1 LYS A 218      37.300  35.030  74.560  1.00  0.00           H  
ATOM   3301  HB2 LYS A 218      36.740  34.240  75.880  1.00  0.00           H  
ATOM   3302  HG1 LYS A 218      38.900  32.700  75.700  1.00  0.00           H  
ATOM   3303  HG2 LYS A 218      39.360  33.640  74.350  1.00  0.00           H  
ATOM   3304  HD1 LYS A 218      37.380  33.000  73.050  1.00  0.00           H  
ATOM   3305  HD2 LYS A 218      38.310  31.640  73.490  1.00  0.00           H  
ATOM   3306  HE1 LYS A 218      35.950  32.430  75.240  1.00  0.00           H  
ATOM   3307  HE2 LYS A 218      36.800  30.840  75.230  1.00  0.00           H  
ATOM   3308  HZ1 LYS A 218      36.080  30.450  72.850  1.00  0.00           H  
ATOM   3309  HZ2 LYS A 218      34.940  30.440  73.960  1.00  0.00           H  
ATOM   3310  HZ3 LYS A 218      35.060  31.760  72.940  1.00  0.00           H  
ATOM   3311  N   GLU A 219      40.070  34.210  77.750  1.00  0.00           N  
ATOM   3312  CA  GLU A 219      40.580  33.710  79.080  1.00  0.00           C  
ATOM   3313  C   GLU A 219      40.860  34.870  80.130  1.00  0.00           C  
ATOM   3314  O   GLU A 219      40.490  34.840  81.320  1.00  0.00           O  
ATOM   3315  CB  GLU A 219      41.910  32.910  78.820  1.00  0.00           C  
ATOM   3316  CG  GLU A 219      42.960  32.610  79.920  1.00  0.00           C  
ATOM   3317  CD  GLU A 219      43.720  31.280  79.650  1.00  0.00           C  
ATOM   3318  OE1 GLU A 219      44.630  31.230  78.850  1.00  0.00           O  
ATOM   3319  OE2 GLU A 219      43.350  30.220  80.240  1.00  0.00           O1-
ATOM   3320  HN  GLU A 219      40.670  33.980  76.980  1.00  0.00           H  
ATOM   3321  HA  GLU A 219      39.810  33.090  79.510  1.00  0.00           H  
ATOM   3322  HB1 GLU A 219      42.490  33.560  78.140  1.00  0.00           H  
ATOM   3323  HB2 GLU A 219      41.650  31.980  78.260  1.00  0.00           H  
ATOM   3324  HG1 GLU A 219      42.440  32.480  80.890  1.00  0.00           H  
ATOM   3325  HG2 GLU A 219      43.690  33.460  79.950  1.00  0.00           H  
ATOM   3326  N   GLN A 220      41.550  35.910  79.610  1.00  0.00           N  
ATOM   3327  CA  GLN A 220      41.880  37.080  80.420  1.00  0.00           C  
ATOM   3328  C   GLN A 220      40.650  37.800  80.870  1.00  0.00           C  
ATOM   3329  O   GLN A 220      40.480  38.320  82.030  1.00  0.00           O  
ATOM   3330  CB  GLN A 220      42.870  37.960  79.670  1.00  0.00           C  
ATOM   3331  CG  GLN A 220      44.340  37.500  79.550  1.00  0.00           C  
ATOM   3332  CD  GLN A 220      44.890  36.710  80.720  1.00  0.00           C  
ATOM   3333  NE2 GLN A 220      45.260  37.410  81.790  1.00  0.00           N  
ATOM   3334  OE1 GLN A 220      45.060  35.470  80.690  1.00  0.00           O  
ATOM   3335  HN  GLN A 220      41.980  35.760  78.730  1.00  0.00           H  
ATOM   3336  HA  GLN A 220      42.300  36.680  81.340  1.00  0.00           H  
ATOM   3337  HB1 GLN A 220      42.940  38.850  80.330  1.00  0.00           H  
ATOM   3338  HB2 GLN A 220      42.420  38.280  78.700  1.00  0.00           H  
ATOM   3339  HG1 GLN A 220      45.010  38.380  79.410  1.00  0.00           H  
ATOM   3340  HG2 GLN A 220      44.330  36.940  78.580  1.00  0.00           H  
ATOM   3341 1HE2 GLN A 220      45.080  38.390  81.860  1.00  0.00           H  
ATOM   3342 2HE2 GLN A 220      45.640  36.950  82.590  1.00  0.00           H  
ATOM   3343  N   ALA A 221      39.650  37.910  79.980  1.00  0.00           N  
ATOM   3344  CA  ALA A 221      38.400  38.730  80.290  1.00  0.00           C  
ATOM   3345  C   ALA A 221      37.760  38.050  81.500  1.00  0.00           C  
ATOM   3346  O   ALA A 221      37.280  38.790  82.360  1.00  0.00           O  
ATOM   3347  CB  ALA A 221      37.460  38.840  79.100  1.00  0.00           C  
ATOM   3348  HN  ALA A 221      39.830  37.660  79.020  1.00  0.00           H  
ATOM   3349  HA  ALA A 221      38.780  39.710  80.530  1.00  0.00           H  
ATOM   3350  HB1 ALA A 221      38.020  39.360  78.290  1.00  0.00           H  
ATOM   3351  HB2 ALA A 221      37.000  37.880  78.810  1.00  0.00           H  
ATOM   3352  HB3 ALA A 221      36.640  39.530  79.400  1.00  0.00           H  
ATOM   3353  N   ARG A 222      37.760  36.680  81.600  1.00  0.00           N  
ATOM   3354  CA  ARG A 222      37.210  35.870  82.730  1.00  0.00           C  
ATOM   3355  C   ARG A 222      38.020  36.190  84.040  1.00  0.00           C  
ATOM   3356  O   ARG A 222      37.450  36.430  85.100  1.00  0.00           O  
ATOM   3357  CB  ARG A 222      37.010  34.420  82.390  1.00  0.00           C  
ATOM   3358  CG  ARG A 222      35.910  34.230  81.270  1.00  0.00           C  
ATOM   3359  CD  ARG A 222      36.130  33.000  80.430  1.00  0.00           C  
ATOM   3360  NE  ARG A 222      35.040  32.820  79.380  1.00  0.00           N  
ATOM   3361  CZ  ARG A 222      35.030  31.870  78.440  1.00  0.00           C  
ATOM   3362  NH1 ARG A 222      36.000  31.060  78.310  1.00  0.00           N1+
ATOM   3363  NH2 ARG A 222      33.950  31.620  77.700  1.00  0.00           N  
ATOM   3364  HN  ARG A 222      38.290  36.190  80.920  1.00  0.00           H  
ATOM   3365  HA  ARG A 222      36.200  36.230  82.930  1.00  0.00           H  
ATOM   3366  HB1 ARG A 222      36.700  33.880  83.300  1.00  0.00           H  
ATOM   3367  HB2 ARG A 222      37.970  34.020  82.010  1.00  0.00           H  
ATOM   3368  HG1 ARG A 222      36.050  35.070  80.550  1.00  0.00           H  
ATOM   3369  HG2 ARG A 222      34.890  34.180  81.680  1.00  0.00           H  
ATOM   3370  HD1 ARG A 222      36.030  32.100  81.070  1.00  0.00           H  
ATOM   3371  HD2 ARG A 222      37.120  33.170  79.970  1.00  0.00           H  
ATOM   3372  HE  ARG A 222      34.210  33.370  79.530  1.00  0.00           H  
ATOM   3373 1HH1 ARG A 222      36.840  31.120  78.860  1.00  0.00           H  
ATOM   3374 2HH1 ARG A 222      35.840  30.340  77.630  1.00  0.00           H  
ATOM   3375 1HH2 ARG A 222      33.180  32.240  77.810  1.00  0.00           H  
ATOM   3376 2HH2 ARG A 222      34.010  30.840  77.070  1.00  0.00           H  
ATOM   3377  N   LEU A 223      39.410  36.180  83.980  1.00  0.00           N  
ATOM   3378  CA  LEU A 223      40.230  36.380  85.140  1.00  0.00           C  
ATOM   3379  C   LEU A 223      40.140  37.740  85.730  1.00  0.00           C  
ATOM   3380  O   LEU A 223      40.160  37.920  86.930  1.00  0.00           O  
ATOM   3381  CB  LEU A 223      41.690  36.050  84.910  1.00  0.00           C  
ATOM   3382  CG  LEU A 223      42.000  34.590  84.510  1.00  0.00           C  
ATOM   3383  CD1 LEU A 223      43.480  34.400  84.220  1.00  0.00           C  
ATOM   3384  CD2 LEU A 223      41.650  33.600  85.600  1.00  0.00           C  
ATOM   3385  HN  LEU A 223      39.880  35.960  83.120  1.00  0.00           H  
ATOM   3386  HA  LEU A 223      39.770  35.730  85.880  1.00  0.00           H  
ATOM   3387  HB1 LEU A 223      42.320  36.210  85.800  1.00  0.00           H  
ATOM   3388  HB2 LEU A 223      41.990  36.690  84.050  1.00  0.00           H  
ATOM   3389  HG  LEU A 223      41.330  34.340  83.660  1.00  0.00           H  
ATOM   3390 1HD1 LEU A 223      43.910  35.060  83.450  1.00  0.00           H  
ATOM   3391 2HD1 LEU A 223      44.080  34.520  85.150  1.00  0.00           H  
ATOM   3392 3HD1 LEU A 223      43.760  33.350  83.960  1.00  0.00           H  
ATOM   3393 1HD2 LEU A 223      40.560  33.600  85.810  1.00  0.00           H  
ATOM   3394 2HD2 LEU A 223      42.010  32.610  85.260  1.00  0.00           H  
ATOM   3395 3HD2 LEU A 223      42.330  33.820  86.470  1.00  0.00           H  
ATOM   3396  N   ILE A 224      39.990  38.780  84.900  1.00  0.00           N  
ATOM   3397  CA  ILE A 224      39.770  40.140  85.360  1.00  0.00           C  
ATOM   3398  C   ILE A 224      38.350  40.370  85.900  1.00  0.00           C  
ATOM   3399  O   ILE A 224      38.110  41.270  86.700  1.00  0.00           O  
ATOM   3400  CB  ILE A 224      40.220  41.240  84.490  1.00  0.00           C  
ATOM   3401  CG1 ILE A 224      39.450  41.320  83.140  1.00  0.00           C  
ATOM   3402  CG2 ILE A 224      41.780  41.220  84.390  1.00  0.00           C  
ATOM   3403  CD  ILE A 224      39.660  42.700  82.490  1.00  0.00           C  
ATOM   3404  HN  ILE A 224      40.000  38.660  83.910  1.00  0.00           H  
ATOM   3405  HA  ILE A 224      40.430  40.300  86.210  1.00  0.00           H  
ATOM   3406  HB  ILE A 224      40.040  42.220  85.000  1.00  0.00           H  
ATOM   3407 1HG1 ILE A 224      38.360  41.200  83.260  1.00  0.00           H  
ATOM   3408 2HG1 ILE A 224      39.860  40.560  82.450  1.00  0.00           H  
ATOM   3409 1HG2 ILE A 224      42.100  42.010  83.680  1.00  0.00           H  
ATOM   3410 2HG2 ILE A 224      42.200  41.300  85.420  1.00  0.00           H  
ATOM   3411 3HG2 ILE A 224      42.080  40.190  84.080  1.00  0.00           H  
ATOM   3412  HD1 ILE A 224      40.730  42.680  82.200  1.00  0.00           H  
ATOM   3413  HD2 ILE A 224      38.950  42.720  81.630  1.00  0.00           H  
ATOM   3414  HD3 ILE A 224      39.450  43.610  83.100  1.00  0.00           H  
ATOM   3415  N   SER A 225      37.320  39.640  85.330  1.00  0.00           N  
ATOM   3416  CA  SER A 225      35.910  39.670  85.780  1.00  0.00           C  
ATOM   3417  C   SER A 225      35.750  39.130  87.150  1.00  0.00           C  
ATOM   3418  O   SER A 225      35.110  39.750  88.020  1.00  0.00           O  
ATOM   3419  CB  SER A 225      34.990  39.080  84.710  1.00  0.00           C  
ATOM   3420  OG  SER A 225      35.100  39.840  83.550  1.00  0.00           O  
ATOM   3421  HN  SER A 225      37.560  39.020  84.600  1.00  0.00           H  
ATOM   3422  HA  SER A 225      35.720  40.720  85.920  1.00  0.00           H  
ATOM   3423  HB1 SER A 225      33.910  39.010  84.950  1.00  0.00           H  
ATOM   3424  HB2 SER A 225      35.360  38.070  84.450  1.00  0.00           H  
ATOM   3425  HG1 SER A 225      35.840  39.530  83.010  1.00  0.00           H  
ATOM   3426  N   ASP A 226      36.310  37.880  87.380  1.00  0.00           N  
ATOM   3427  CA  ASP A 226      36.120  37.090  88.590  1.00  0.00           C  
ATOM   3428  C   ASP A 226      37.050  37.590  89.730  1.00  0.00           C  
ATOM   3429  O   ASP A 226      36.890  37.280  90.920  1.00  0.00           O  
ATOM   3430  CB  ASP A 226      36.280  35.570  88.320  1.00  0.00           C  
ATOM   3431  CG  ASP A 226      35.280  35.140  87.230  1.00  0.00           C  
ATOM   3432  OD1 ASP A 226      35.460  34.000  86.690  1.00  0.00           O  
ATOM   3433  OD2 ASP A 226      34.300  35.910  86.960  1.00  0.00           O1-
ATOM   3434  HN  ASP A 226      36.680  37.320  86.650  1.00  0.00           H  
ATOM   3435  HA  ASP A 226      35.100  37.110  88.930  1.00  0.00           H  
ATOM   3436  HB1 ASP A 226      36.000  35.010  89.230  1.00  0.00           H  
ATOM   3437  HB2 ASP A 226      37.340  35.290  88.100  1.00  0.00           H  
ATOM   3438  N   ALA A 227      38.120  38.330  89.320  1.00  0.00           N  
ATOM   3439  CA  ALA A 227      39.000  39.070  90.200  1.00  0.00           C  
ATOM   3440  C   ALA A 227      38.340  40.200  90.990  1.00  0.00           C  
ATOM   3441  O   ALA A 227      38.580  40.290  92.230  1.00  0.00           O  
ATOM   3442  CB  ALA A 227      40.220  39.620  89.470  1.00  0.00           C  
ATOM   3443  HN  ALA A 227      38.190  38.270  88.320  1.00  0.00           H  
ATOM   3444  HA  ALA A 227      39.330  38.440  91.010  1.00  0.00           H  
ATOM   3445  HB1 ALA A 227      40.910  40.040  90.230  1.00  0.00           H  
ATOM   3446  HB2 ALA A 227      40.790  38.840  88.910  1.00  0.00           H  
ATOM   3447  HB3 ALA A 227      39.910  40.380  88.710  1.00  0.00           H  
ATOM   3448  N   ASN A 228      37.420  40.990  90.350  1.00  0.00           N  
ATOM   3449  CA  ASN A 228      36.680  41.980  91.040  1.00  0.00           C  
ATOM   3450  C   ASN A 228      35.720  41.410  92.080  1.00  0.00           C  
ATOM   3451  O   ASN A 228      35.260  42.110  92.950  1.00  0.00           O  
ATOM   3452  CB  ASN A 228      35.890  42.790  89.980  1.00  0.00           C  
ATOM   3453  CG  ASN A 228      36.780  43.570  88.970  1.00  0.00           C  
ATOM   3454  ND2 ASN A 228      37.580  44.530  89.440  1.00  0.00           N  
ATOM   3455  OD1 ASN A 228      36.520  43.440  87.810  1.00  0.00           O  
ATOM   3456  HN  ASN A 228      37.070  40.870  89.430  1.00  0.00           H  
ATOM   3457  HA  ASN A 228      37.350  42.670  91.530  1.00  0.00           H  
ATOM   3458  HB1 ASN A 228      35.430  43.650  90.540  1.00  0.00           H  
ATOM   3459  HB2 ASN A 228      35.100  42.260  89.420  1.00  0.00           H  
ATOM   3460 1HD2 ASN A 228      37.540  44.840  90.400  1.00  0.00           H  
ATOM   3461 2HD2 ASN A 228      38.150  45.080  88.840  1.00  0.00           H  
ATOM   3462  N   GLN A 229      35.240  40.140  92.000  1.00  0.00           N  
ATOM   3463  CA  GLN A 229      33.970  39.790  92.580  1.00  0.00           C  
ATOM   3464  C   GLN A 229      34.200  38.940  93.840  1.00  0.00           C  
ATOM   3465  O   GLN A 229      33.250  38.220  94.300  1.00  0.00           O  
ATOM   3466  CB  GLN A 229      33.000  39.100  91.480  1.00  0.00           C  
ATOM   3467  CG  GLN A 229      32.310  40.040  90.480  1.00  0.00           C  
ATOM   3468  CD  GLN A 229      31.790  41.330  91.170  1.00  0.00           C  
ATOM   3469  NE2 GLN A 229      30.720  41.040  91.980  1.00  0.00           N  
ATOM   3470  OE1 GLN A 229      32.280  42.400  90.950  1.00  0.00           O  
ATOM   3471  HN  GLN A 229      35.650  39.430  91.420  1.00  0.00           H  
ATOM   3472  HA  GLN A 229      33.380  40.620  92.940  1.00  0.00           H  
ATOM   3473  HB1 GLN A 229      32.230  38.510  92.030  1.00  0.00           H  
ATOM   3474  HB2 GLN A 229      33.700  38.410  90.960  1.00  0.00           H  
ATOM   3475  HG1 GLN A 229      31.350  39.580  90.150  1.00  0.00           H  
ATOM   3476  HG2 GLN A 229      33.060  40.330  89.700  1.00  0.00           H  
ATOM   3477 1HE2 GLN A 229      30.480  40.080  92.090  1.00  0.00           H  
ATOM   3478 2HE2 GLN A 229      30.240  41.800  92.420  1.00  0.00           H  
ATOM   3479  N   LYS A 230      35.450  38.900  94.450  1.00  0.00           N  
ATOM   3480  CA  LYS A 230      35.730  38.440  95.760  1.00  0.00           C  
ATOM   3481  C   LYS A 230      34.840  39.040  96.910  1.00  0.00           C  
ATOM   3482  O   LYS A 230      34.160  38.340  97.700  1.00  0.00           O  
ATOM   3483  CB  LYS A 230      37.190  38.590  96.120  1.00  0.00           C  
ATOM   3484  CG  LYS A 230      38.110  37.670  95.240  1.00  0.00           C  
ATOM   3485  CD  LYS A 230      37.440  36.350  94.800  1.00  0.00           C  
ATOM   3486  CE  LYS A 230      38.330  35.320  94.180  1.00  0.00           C  
ATOM   3487  NZ  LYS A 230      38.960  35.720  92.900  1.00  0.00           N1+
ATOM   3488  HN  LYS A 230      36.230  39.360  94.030  1.00  0.00           H  
ATOM   3489  HA  LYS A 230      35.420  37.420  95.770  1.00  0.00           H  
ATOM   3490  HB1 LYS A 230      37.420  38.110  97.090  1.00  0.00           H  
ATOM   3491  HB2 LYS A 230      37.610  39.610  96.270  1.00  0.00           H  
ATOM   3492  HG1 LYS A 230      39.000  37.440  95.880  1.00  0.00           H  
ATOM   3493  HG2 LYS A 230      38.470  38.310  94.410  1.00  0.00           H  
ATOM   3494  HD1 LYS A 230      36.950  35.960  95.720  1.00  0.00           H  
ATOM   3495  HD2 LYS A 230      36.650  36.710  94.110  1.00  0.00           H  
ATOM   3496  HE1 LYS A 230      37.670  34.460  93.940  1.00  0.00           H  
ATOM   3497  HE2 LYS A 230      39.110  34.940  94.870  1.00  0.00           H  
ATOM   3498  HZ1 LYS A 230      39.610  35.050  92.440  1.00  0.00           H  
ATOM   3499  HZ2 LYS A 230      38.270  35.950  92.150  1.00  0.00           H  
ATOM   3500  HZ3 LYS A 230      39.660  36.470  93.050  1.00  0.00           H  
ATOM   3501  N   LEU A 231      34.920  40.330  97.000  1.00  0.00           N  
ATOM   3502  CA  LEU A 231      34.310  41.100  98.110  1.00  0.00           C  
ATOM   3503  C   LEU A 231      33.350  42.190  97.670  1.00  0.00           C  
ATOM   3504  O   LEU A 231      32.540  42.580  98.470  1.00  0.00           O  
ATOM   3505  CB  LEU A 231      35.340  41.890  98.950  1.00  0.00           C  
ATOM   3506  CG  LEU A 231      36.570  41.160  99.410  1.00  0.00           C  
ATOM   3507  CD1 LEU A 231      37.450  42.240 100.090  1.00  0.00           C  
ATOM   3508  CD2 LEU A 231      36.320  40.030 100.360  1.00  0.00           C  
ATOM   3509  HN  LEU A 231      35.480  40.830  96.340  1.00  0.00           H  
ATOM   3510  HA  LEU A 231      33.720  40.420  98.700  1.00  0.00           H  
ATOM   3511  HB1 LEU A 231      34.820  42.120  99.910  1.00  0.00           H  
ATOM   3512  HB2 LEU A 231      35.710  42.820  98.490  1.00  0.00           H  
ATOM   3513  HG  LEU A 231      37.090  40.700  98.550  1.00  0.00           H  
ATOM   3514 1HD1 LEU A 231      36.810  42.670 100.900  1.00  0.00           H  
ATOM   3515 2HD1 LEU A 231      38.440  41.950 100.490  1.00  0.00           H  
ATOM   3516 3HD1 LEU A 231      37.680  42.990  99.310  1.00  0.00           H  
ATOM   3517 1HD2 LEU A 231      36.110  39.100  99.800  1.00  0.00           H  
ATOM   3518 2HD2 LEU A 231      37.230  39.830 100.960  1.00  0.00           H  
ATOM   3519 3HD2 LEU A 231      35.500  40.340 101.050  1.00  0.00           H  
ATOM   3520  N   GLN A 232      33.400  42.590  96.420  1.00  0.00           N  
ATOM   3521  CA  GLN A 232      32.350  43.500  95.890  1.00  0.00           C  
ATOM   3522  C   GLN A 232      30.950  42.870  95.630  1.00  0.00           C  
ATOM   3523  O   GLN A 232      30.750  41.690  95.390  1.00  0.00           O  
ATOM   3524  CB  GLN A 232      32.760  44.280  94.610  1.00  0.00           C  
ATOM   3525  CG  GLN A 232      34.130  45.060  94.720  1.00  0.00           C  
ATOM   3526  CD  GLN A 232      34.170  46.190  95.760  1.00  0.00           C  
ATOM   3527  NE2 GLN A 232      34.610  45.870  96.990  1.00  0.00           N  
ATOM   3528  OE1 GLN A 232      33.790  47.300  95.350  1.00  0.00           O  
ATOM   3529  HN  GLN A 232      34.080  42.240  95.780  1.00  0.00           H  
ATOM   3530  HA  GLN A 232      32.120  44.230  96.660  1.00  0.00           H  
ATOM   3531  HB1 GLN A 232      31.970  44.990  94.330  1.00  0.00           H  
ATOM   3532  HB2 GLN A 232      33.050  43.620  93.760  1.00  0.00           H  
ATOM   3533  HG1 GLN A 232      34.490  45.400  93.720  1.00  0.00           H  
ATOM   3534  HG2 GLN A 232      34.920  44.360  95.040  1.00  0.00           H  
ATOM   3535 1HE2 GLN A 232      34.890  44.920  97.160  1.00  0.00           H  
ATOM   3536 2HE2 GLN A 232      34.650  46.530  97.740  1.00  0.00           H  
ATOM   3537  N   ILE A 233      29.840  43.610  95.790  1.00  0.00           N  
ATOM   3538  CA  ILE A 233      28.490  43.020  95.670  1.00  0.00           C  
ATOM   3539  C   ILE A 233      28.040  42.470  94.330  1.00  0.00           C  
ATOM   3540  O   ILE A 233      28.010  43.210  93.360  1.00  0.00           O  
ATOM   3541  CB  ILE A 233      27.530  44.110  96.120  1.00  0.00           C  
ATOM   3542  CG1 ILE A 233      27.720  44.370  97.630  1.00  0.00           C  
ATOM   3543  CG2 ILE A 233      26.030  43.600  95.950  1.00  0.00           C  
ATOM   3544  CD  ILE A 233      27.190  45.710  98.040  1.00  0.00           C  
ATOM   3545  HN  ILE A 233      29.880  44.580  96.010  1.00  0.00           H  
ATOM   3546  HA  ILE A 233      28.450  42.120  96.280  1.00  0.00           H  
ATOM   3547  HB  ILE A 233      27.790  44.990  95.500  1.00  0.00           H  
ATOM   3548 1HG1 ILE A 233      28.780  44.330  97.960  1.00  0.00           H  
ATOM   3549 2HG1 ILE A 233      27.240  43.520  98.170  1.00  0.00           H  
ATOM   3550 1HG2 ILE A 233      25.630  43.440  94.930  1.00  0.00           H  
ATOM   3551 2HG2 ILE A 233      25.850  42.660  96.520  1.00  0.00           H  
ATOM   3552 3HG2 ILE A 233      25.380  44.350  96.430  1.00  0.00           H  
ATOM   3553  HD1 ILE A 233      27.760  46.480  97.480  1.00  0.00           H  
ATOM   3554  HD2 ILE A 233      26.100  45.920  97.950  1.00  0.00           H  
ATOM   3555  HD3 ILE A 233      27.400  45.900  99.130  1.00  0.00           H  
ATOM   3556  N   GLY A 234      27.680  41.180  94.220  1.00  0.00           N  
ATOM   3557  CA  GLY A 234      27.110  40.560  93.000  1.00  0.00           C  
ATOM   3558  C   GLY A 234      25.930  41.130  92.450  1.00  0.00           C  
ATOM   3559  O   GLY A 234      25.200  41.820  93.080  1.00  0.00           O  
ATOM   3560  HN  GLY A 234      27.720  40.640  95.060  1.00  0.00           H  
ATOM   3561  HA1 GLY A 234      27.900  40.640  92.260  1.00  0.00           H  
ATOM   3562  HA2 GLY A 234      26.820  39.560  93.290  1.00  0.00           H  
ATOM   3563  N   LEU A 235      25.480  40.650  91.250  1.00  0.00           N  
ATOM   3564  CA  LEU A 235      24.440  41.220  90.390  1.00  0.00           C  
ATOM   3565  C   LEU A 235      23.060  40.770  90.820  1.00  0.00           C  
ATOM   3566  O   LEU A 235      22.030  41.290  90.390  1.00  0.00           O  
ATOM   3567  CB  LEU A 235      24.830  40.800  88.940  1.00  0.00           C  
ATOM   3568  CG  LEU A 235      24.000  41.400  87.720  1.00  0.00           C  
ATOM   3569  CD1 LEU A 235      23.790  42.930  87.740  1.00  0.00           C  
ATOM   3570  CD2 LEU A 235      24.510  40.900  86.270  1.00  0.00           C  
ATOM   3571  HN  LEU A 235      25.910  39.840  90.880  1.00  0.00           H  
ATOM   3572  HA  LEU A 235      24.460  42.300  90.430  1.00  0.00           H  
ATOM   3573  HB1 LEU A 235      24.860  39.690  88.900  1.00  0.00           H  
ATOM   3574  HB2 LEU A 235      25.900  41.090  88.800  1.00  0.00           H  
ATOM   3575  HG  LEU A 235      23.000  40.900  87.770  1.00  0.00           H  
ATOM   3576 1HD1 LEU A 235      23.140  43.220  88.600  1.00  0.00           H  
ATOM   3577 2HD1 LEU A 235      24.740  43.500  87.700  1.00  0.00           H  
ATOM   3578 3HD1 LEU A 235      23.250  43.130  86.800  1.00  0.00           H  
ATOM   3579 1HD2 LEU A 235      25.460  41.440  86.080  1.00  0.00           H  
ATOM   3580 2HD2 LEU A 235      24.660  39.810  86.350  1.00  0.00           H  
ATOM   3581 3HD2 LEU A 235      23.720  41.190  85.540  1.00  0.00           H  
ATOM   3582  N   GLU A 236      22.900  39.670  91.570  1.00  0.00           N  
ATOM   3583  CA  GLU A 236      21.560  39.150  91.980  1.00  0.00           C  
ATOM   3584  C   GLU A 236      21.040  39.880  93.220  1.00  0.00           C  
ATOM   3585  O   GLU A 236      19.900  39.690  93.670  1.00  0.00           O  
ATOM   3586  CB  GLU A 236      21.700  37.660  92.290  1.00  0.00           C  
ATOM   3587  CG  GLU A 236      21.940  36.950  90.980  1.00  0.00           C  
ATOM   3588  CD  GLU A 236      22.190  35.400  91.250  1.00  0.00           C  
ATOM   3589  OE1 GLU A 236      23.410  34.930  91.350  1.00  0.00           O  
ATOM   3590  OE2 GLU A 236      21.200  34.630  91.520  1.00  0.00           O1-
ATOM   3591  HN  GLU A 236      23.660  39.090  91.830  1.00  0.00           H  
ATOM   3592  HA  GLU A 236      20.820  39.150  91.190  1.00  0.00           H  
ATOM   3593  HB1 GLU A 236      20.810  37.120  92.710  1.00  0.00           H  
ATOM   3594  HB2 GLU A 236      22.480  37.480  93.050  1.00  0.00           H  
ATOM   3595  HG1 GLU A 236      22.810  37.400  90.450  1.00  0.00           H  
ATOM   3596  HG2 GLU A 236      21.080  36.820  90.300  1.00  0.00           H  
ATOM   3597  N   MET A 237      21.900  40.780  93.750  1.00  0.00           N  
ATOM   3598  CA  MET A 237      21.780  41.570  94.990  1.00  0.00           C  
ATOM   3599  C   MET A 237      21.450  43.020  94.620  1.00  0.00           C  
ATOM   3600  O   MET A 237      21.550  43.490  93.500  1.00  0.00           O  
ATOM   3601  CB  MET A 237      23.010  41.470  95.960  1.00  0.00           C  
ATOM   3602  CG  MET A 237      23.040  40.240  96.870  1.00  0.00           C  
ATOM   3603  SD  MET A 237      23.000  38.730  95.990  1.00  0.00           S  
ATOM   3604  CE  MET A 237      24.520  38.780  94.910  1.00  0.00           C  
ATOM   3605  HN  MET A 237      22.810  40.880  93.350  1.00  0.00           H  
ATOM   3606  HA  MET A 237      20.900  41.250  95.530  1.00  0.00           H  
ATOM   3607  HB1 MET A 237      23.140  42.400  96.560  1.00  0.00           H  
ATOM   3608  HB2 MET A 237      23.930  41.480  95.350  1.00  0.00           H  
ATOM   3609  HG1 MET A 237      22.210  40.250  97.610  1.00  0.00           H  
ATOM   3610  HG2 MET A 237      24.010  40.290  97.420  1.00  0.00           H  
ATOM   3611  HE1 MET A 237      25.320  39.160  95.560  1.00  0.00           H  
ATOM   3612  HE2 MET A 237      24.840  37.900  94.330  1.00  0.00           H  
ATOM   3613  HE3 MET A 237      24.250  39.560  94.160  1.00  0.00           H  
ATOM   3614  N   LYS A 238      20.850  43.750  95.630  1.00  0.00           N  
ATOM   3615  CA  LYS A 238      20.270  45.030  95.290  1.00  0.00           C  
ATOM   3616  C   LYS A 238      21.440  46.080  95.070  1.00  0.00           C  
ATOM   3617  O   LYS A 238      22.410  46.210  95.800  1.00  0.00           O  
ATOM   3618  CB  LYS A 238      19.330  45.630  96.320  1.00  0.00           C  
ATOM   3619  CG  LYS A 238      18.430  46.870  95.910  1.00  0.00           C  
ATOM   3620  CD  LYS A 238      17.430  46.520  94.880  1.00  0.00           C  
ATOM   3621  CE  LYS A 238      15.970  46.350  95.440  1.00  0.00           C  
ATOM   3622  NZ  LYS A 238      15.140  45.750  94.400  1.00  0.00           N1+
ATOM   3623  HN  LYS A 238      20.730  43.430  96.560  1.00  0.00           H  
ATOM   3624  HA  LYS A 238      19.730  44.920  94.360  1.00  0.00           H  
ATOM   3625  HB1 LYS A 238      19.790  45.830  97.310  1.00  0.00           H  
ATOM   3626  HB2 LYS A 238      18.570  44.850  96.530  1.00  0.00           H  
ATOM   3627  HG1 LYS A 238      19.070  47.670  95.480  1.00  0.00           H  
ATOM   3628  HG2 LYS A 238      17.890  47.240  96.800  1.00  0.00           H  
ATOM   3629  HD1 LYS A 238      17.450  47.420  94.230  1.00  0.00           H  
ATOM   3630  HD2 LYS A 238      17.880  45.660  94.340  1.00  0.00           H  
ATOM   3631  HE1 LYS A 238      15.550  47.370  95.630  1.00  0.00           H  
ATOM   3632  HE2 LYS A 238      15.910  45.810  96.400  1.00  0.00           H  
ATOM   3633  HZ1 LYS A 238      14.200  45.560  94.810  1.00  0.00           H  
ATOM   3634  HZ2 LYS A 238      15.030  46.380  93.580  1.00  0.00           H  
ATOM   3635  HZ3 LYS A 238      15.600  44.900  94.030  1.00  0.00           H  
ATOM   3636  N   ASN A 239      21.410  46.810  93.950  1.00  0.00           N  
ATOM   3637  CA  ASN A 239      22.580  47.580  93.520  1.00  0.00           C  
ATOM   3638  C   ASN A 239      23.770  46.730  93.100  1.00  0.00           C  
ATOM   3639  O   ASN A 239      24.920  47.170  93.160  1.00  0.00           O  
ATOM   3640  CB  ASN A 239      22.990  48.830  94.320  1.00  0.00           C  
ATOM   3641  CG  ASN A 239      21.760  49.820  94.580  1.00  0.00           C  
ATOM   3642  ND2 ASN A 239      21.780  50.490  95.780  1.00  0.00           N  
ATOM   3643  OD1 ASN A 239      20.830  49.920  93.790  1.00  0.00           O  
ATOM   3644  HN  ASN A 239      20.620  46.810  93.340  1.00  0.00           H  
ATOM   3645  HA  ASN A 239      22.270  48.020  92.590  1.00  0.00           H  
ATOM   3646  HB1 ASN A 239      23.880  49.340  93.860  1.00  0.00           H  
ATOM   3647  HB2 ASN A 239      23.220  48.550  95.370  1.00  0.00           H  
ATOM   3648 1HD2 ASN A 239      22.560  50.450  96.420  1.00  0.00           H  
ATOM   3649 2HD2 ASN A 239      20.970  51.040  95.950  1.00  0.00           H  
ATOM   3650  N   GLY A 240      23.580  45.470  92.670  1.00  0.00           N  
ATOM   3651  CA  GLY A 240      24.670  44.660  92.160  1.00  0.00           C  
ATOM   3652  C   GLY A 240      25.530  45.320  91.100  1.00  0.00           C  
ATOM   3653  O   GLY A 240      25.020  46.040  90.180  1.00  0.00           O  
ATOM   3654  HN  GLY A 240      22.670  45.080  92.720  1.00  0.00           H  
ATOM   3655  HA1 GLY A 240      25.410  44.430  92.920  1.00  0.00           H  
ATOM   3656  HA2 GLY A 240      24.230  43.810  91.660  1.00  0.00           H  
ATOM   3657  N   ILE A 241      26.850  45.070  91.150  1.00  0.00           N  
ATOM   3658  CA  ILE A 241      27.790  45.610  90.170  1.00  0.00           C  
ATOM   3659  C   ILE A 241      27.650  44.780  88.870  1.00  0.00           C  
ATOM   3660  O   ILE A 241      27.370  43.600  89.010  1.00  0.00           O  
ATOM   3661  CB  ILE A 241      29.140  45.590  90.760  1.00  0.00           C  
ATOM   3662  CG1 ILE A 241      29.550  46.740  91.720  1.00  0.00           C  
ATOM   3663  CG2 ILE A 241      30.240  45.380  89.670  1.00  0.00           C  
ATOM   3664  CD  ILE A 241      28.680  47.020  93.020  1.00  0.00           C  
ATOM   3665  HN  ILE A 241      27.240  44.520  91.890  1.00  0.00           H  
ATOM   3666  HA  ILE A 241      27.560  46.650  89.990  1.00  0.00           H  
ATOM   3667  HB  ILE A 241      29.280  44.670  91.380  1.00  0.00           H  
ATOM   3668 1HG1 ILE A 241      29.690  47.650  91.090  1.00  0.00           H  
ATOM   3669 2HG1 ILE A 241      30.560  46.420  92.070  1.00  0.00           H  
ATOM   3670 1HG2 ILE A 241      31.200  45.450  90.210  1.00  0.00           H  
ATOM   3671 2HG2 ILE A 241      30.150  44.460  89.060  1.00  0.00           H  
ATOM   3672 3HG2 ILE A 241      30.140  46.200  88.920  1.00  0.00           H  
ATOM   3673  HD1 ILE A 241      28.660  46.070  93.600  1.00  0.00           H  
ATOM   3674  HD2 ILE A 241      29.200  47.830  93.570  1.00  0.00           H  
ATOM   3675  HD3 ILE A 241      27.650  47.360  92.770  1.00  0.00           H  
ATOM   3676  N   SER A 242      27.940  45.260  87.640  1.00  0.00           N  
ATOM   3677  CA  SER A 242      28.120  44.420  86.480  1.00  0.00           C  
ATOM   3678  C   SER A 242      29.550  44.450  85.840  1.00  0.00           C  
ATOM   3679  O   SER A 242      30.030  45.560  85.510  1.00  0.00           O  
ATOM   3680  CB  SER A 242      27.110  44.650  85.370  1.00  0.00           C  
ATOM   3681  OG  SER A 242      27.140  45.970  84.830  1.00  0.00           O  
ATOM   3682  HN  SER A 242      28.190  46.220  87.540  1.00  0.00           H  
ATOM   3683  HA  SER A 242      27.970  43.370  86.740  1.00  0.00           H  
ATOM   3684  HB1 SER A 242      26.140  44.470  85.890  1.00  0.00           H  
ATOM   3685  HB2 SER A 242      27.240  43.900  84.560  1.00  0.00           H  
ATOM   3686  HG1 SER A 242      27.740  45.900  84.090  1.00  0.00           H  
ATOM   3687  N   GLN A 243      30.320  43.330  85.750  1.00  0.00           N  
ATOM   3688  CA  GLN A 243      31.630  43.220  85.120  1.00  0.00           C  
ATOM   3689  C   GLN A 243      31.500  43.020  83.620  1.00  0.00           C  
ATOM   3690  O   GLN A 243      30.670  42.300  83.150  1.00  0.00           O  
ATOM   3691  CB  GLN A 243      32.440  42.010  85.880  1.00  0.00           C  
ATOM   3692  CG  GLN A 243      32.680  42.320  87.390  1.00  0.00           C  
ATOM   3693  CD  GLN A 243      33.100  43.770  87.800  1.00  0.00           C  
ATOM   3694  NE2 GLN A 243      33.000  44.190  89.030  1.00  0.00           N  
ATOM   3695  OE1 GLN A 243      33.690  44.560  86.970  1.00  0.00           O  
ATOM   3696  HN  GLN A 243      30.040  42.490  86.220  1.00  0.00           H  
ATOM   3697  HA  GLN A 243      32.010  44.200  85.370  1.00  0.00           H  
ATOM   3698  HB1 GLN A 243      33.380  41.860  85.320  1.00  0.00           H  
ATOM   3699  HB2 GLN A 243      31.820  41.110  85.730  1.00  0.00           H  
ATOM   3700  HG1 GLN A 243      33.470  41.590  87.660  1.00  0.00           H  
ATOM   3701  HG2 GLN A 243      31.700  42.020  87.820  1.00  0.00           H  
ATOM   3702 1HE2 GLN A 243      32.520  43.610  89.700  1.00  0.00           H  
ATOM   3703 2HE2 GLN A 243      33.440  45.040  89.290  1.00  0.00           H  
ATOM   3704  N   SER A 244      32.380  43.740  82.860  1.00  0.00           N  
ATOM   3705  CA  SER A 244      32.240  44.230  81.500  1.00  0.00           C  
ATOM   3706  C   SER A 244      32.320  43.070  80.470  1.00  0.00           C  
ATOM   3707  O   SER A 244      33.200  42.210  80.510  1.00  0.00           O  
ATOM   3708  CB  SER A 244      33.090  45.480  81.120  1.00  0.00           C  
ATOM   3709  OG  SER A 244      32.930  45.960  79.770  1.00  0.00           O  
ATOM   3710  HN  SER A 244      33.050  44.330  83.320  1.00  0.00           H  
ATOM   3711  HA  SER A 244      31.200  44.530  81.470  1.00  0.00           H  
ATOM   3712  HB1 SER A 244      34.150  45.170  81.160  1.00  0.00           H  
ATOM   3713  HB2 SER A 244      32.950  46.320  81.840  1.00  0.00           H  
ATOM   3714  HG1 SER A 244      32.000  46.170  79.670  1.00  0.00           H  
ATOM   3715  N   LYS A 245      31.360  43.140  79.590  1.00  0.00           N  
ATOM   3716  CA  LYS A 245      31.170  42.150  78.540  1.00  0.00           C  
ATOM   3717  C   LYS A 245      31.930  42.590  77.340  1.00  0.00           C  
ATOM   3718  O   LYS A 245      32.010  41.840  76.310  1.00  0.00           O  
ATOM   3719  CB  LYS A 245      29.720  41.850  78.160  1.00  0.00           C  
ATOM   3720  CG  LYS A 245      28.700  41.470  79.250  1.00  0.00           C  
ATOM   3721  CD  LYS A 245      29.190  40.450  80.210  1.00  0.00           C  
ATOM   3722  CE  LYS A 245      28.210  40.050  81.310  1.00  0.00           C  
ATOM   3723  NZ  LYS A 245      28.080  41.170  82.220  1.00  0.00           N1+
ATOM   3724  HN  LYS A 245      30.760  43.940  79.520  1.00  0.00           H  
ATOM   3725  HA  LYS A 245      31.630  41.270  78.970  1.00  0.00           H  
ATOM   3726  HB1 LYS A 245      29.900  40.990  77.470  1.00  0.00           H  
ATOM   3727  HB2 LYS A 245      29.360  42.600  77.410  1.00  0.00           H  
ATOM   3728  HG1 LYS A 245      27.770  41.050  78.790  1.00  0.00           H  
ATOM   3729  HG2 LYS A 245      28.400  42.390  79.780  1.00  0.00           H  
ATOM   3730  HD1 LYS A 245      29.400  39.540  79.620  1.00  0.00           H  
ATOM   3731  HD2 LYS A 245      30.170  40.680  80.670  1.00  0.00           H  
ATOM   3732  HE1 LYS A 245      28.310  39.110  81.880  1.00  0.00           H  
ATOM   3733  HE2 LYS A 245      27.220  39.880  80.830  1.00  0.00           H  
ATOM   3734  HZ1 LYS A 245      27.690  40.920  83.150  1.00  0.00           H  
ATOM   3735  HZ2 LYS A 245      28.940  41.730  82.420  1.00  0.00           H  
ATOM   3736  HZ3 LYS A 245      27.420  41.890  81.860  1.00  0.00           H  
ATOM   3737  N   GLU A 246      32.510  43.790  77.360  1.00  0.00           N  
ATOM   3738  CA  GLU A 246      33.050  44.430  76.180  1.00  0.00           C  
ATOM   3739  C   GLU A 246      34.560  44.110  76.150  1.00  0.00           C  
ATOM   3740  O   GLU A 246      35.310  44.530  77.020  1.00  0.00           O  
ATOM   3741  CB  GLU A 246      32.660  45.950  76.190  1.00  0.00           C  
ATOM   3742  CG  GLU A 246      31.200  46.280  76.040  1.00  0.00           C  
ATOM   3743  CD  GLU A 246      30.690  46.150  74.560  1.00  0.00           C  
ATOM   3744  OE1 GLU A 246      31.330  46.750  73.670  1.00  0.00           O  
ATOM   3745  OE2 GLU A 246      29.760  45.320  74.310  1.00  0.00           O1-
ATOM   3746  HN  GLU A 246      32.500  44.370  78.180  1.00  0.00           H  
ATOM   3747  HA  GLU A 246      32.530  43.950  75.370  1.00  0.00           H  
ATOM   3748  HB1 GLU A 246      33.060  46.440  75.270  1.00  0.00           H  
ATOM   3749  HB2 GLU A 246      32.970  46.480  77.120  1.00  0.00           H  
ATOM   3750  HG1 GLU A 246      31.150  47.380  76.220  1.00  0.00           H  
ATOM   3751  HG2 GLU A 246      30.520  45.720  76.710  1.00  0.00           H  
ATOM   3752  N   ARG A 247      34.980  43.280  75.160  1.00  0.00           N  
ATOM   3753  CA  ARG A 247      36.350  42.760  74.990  1.00  0.00           C  
ATOM   3754  C   ARG A 247      37.160  43.630  74.060  1.00  0.00           C  
ATOM   3755  O   ARG A 247      36.990  43.510  72.830  1.00  0.00           O  
ATOM   3756  CB  ARG A 247      36.420  41.320  74.530  1.00  0.00           C  
ATOM   3757  CG  ARG A 247      35.840  40.310  75.490  1.00  0.00           C  
ATOM   3758  CD  ARG A 247      35.790  38.950  74.830  1.00  0.00           C  
ATOM   3759  NE  ARG A 247      35.580  37.920  75.910  1.00  0.00           N  
ATOM   3760  CZ  ARG A 247      35.030  36.700  75.870  1.00  0.00           C  
ATOM   3761  NH1 ARG A 247      34.810  36.100  74.680  1.00  0.00           N1+
ATOM   3762  NH2 ARG A 247      34.620  36.040  76.940  1.00  0.00           N  
ATOM   3763  HN  ARG A 247      34.500  42.910  74.360  1.00  0.00           H  
ATOM   3764  HA  ARG A 247      36.860  42.790  75.950  1.00  0.00           H  
ATOM   3765  HB1 ARG A 247      37.480  41.120  74.290  1.00  0.00           H  
ATOM   3766  HB2 ARG A 247      35.810  41.210  73.610  1.00  0.00           H  
ATOM   3767  HG1 ARG A 247      34.860  40.540  75.980  1.00  0.00           H  
ATOM   3768  HG2 ARG A 247      36.510  40.290  76.380  1.00  0.00           H  
ATOM   3769  HD1 ARG A 247      36.740  38.610  74.370  1.00  0.00           H  
ATOM   3770  HD2 ARG A 247      34.940  38.760  74.140  1.00  0.00           H  
ATOM   3771  HE  ARG A 247      35.890  38.270  76.790  1.00  0.00           H  
ATOM   3772 1HH1 ARG A 247      35.010  36.580  73.840  1.00  0.00           H  
ATOM   3773 2HH1 ARG A 247      34.190  35.310  74.750  1.00  0.00           H  
ATOM   3774 1HH2 ARG A 247      34.630  36.490  77.830  1.00  0.00           H  
ATOM   3775 2HH2 ARG A 247      33.910  35.340  76.830  1.00  0.00           H  
ATOM   3776  N   LYS A 248      37.960  44.600  74.530  1.00  0.00           N  
ATOM   3777  CA  LYS A 248      38.610  45.670  73.730  1.00  0.00           C  
ATOM   3778  C   LYS A 248      39.530  45.090  72.660  1.00  0.00           C  
ATOM   3779  O   LYS A 248      39.580  45.650  71.550  1.00  0.00           O  
ATOM   3780  CB  LYS A 248      39.440  46.650  74.640  1.00  0.00           C  
ATOM   3781  CG  LYS A 248      40.300  46.010  75.650  1.00  0.00           C  
ATOM   3782  CD  LYS A 248      40.970  47.020  76.600  1.00  0.00           C  
ATOM   3783  CE  LYS A 248      41.800  48.120  75.880  1.00  0.00           C  
ATOM   3784  NZ  LYS A 248      42.410  49.040  76.870  1.00  0.00           N1+
ATOM   3785  HN  LYS A 248      38.140  44.740  75.500  1.00  0.00           H  
ATOM   3786  HA  LYS A 248      37.830  46.220  73.220  1.00  0.00           H  
ATOM   3787  HB1 LYS A 248      38.770  47.260  75.290  1.00  0.00           H  
ATOM   3788  HB2 LYS A 248      39.950  47.370  73.960  1.00  0.00           H  
ATOM   3789  HG1 LYS A 248      41.140  45.560  75.100  1.00  0.00           H  
ATOM   3790  HG2 LYS A 248      39.710  45.280  76.270  1.00  0.00           H  
ATOM   3791  HD1 LYS A 248      40.130  47.530  77.120  1.00  0.00           H  
ATOM   3792  HD2 LYS A 248      41.620  46.600  77.410  1.00  0.00           H  
ATOM   3793  HE1 LYS A 248      41.050  48.700  75.280  1.00  0.00           H  
ATOM   3794  HE2 LYS A 248      42.610  47.580  75.360  1.00  0.00           H  
ATOM   3795  HZ1 LYS A 248      42.800  48.460  77.650  1.00  0.00           H  
ATOM   3796  HZ2 LYS A 248      43.200  49.560  76.470  1.00  0.00           H  
ATOM   3797  HZ3 LYS A 248      41.740  49.750  77.260  1.00  0.00           H  
ATOM   3798  N   ALA A 249      40.330  44.010  72.980  1.00  0.00           N  
ATOM   3799  CA  ALA A 249      41.230  43.320  72.060  1.00  0.00           C  
ATOM   3800  C   ALA A 249      40.440  42.670  70.910  1.00  0.00           C  
ATOM   3801  O   ALA A 249      40.860  42.690  69.740  1.00  0.00           O  
ATOM   3802  CB  ALA A 249      41.840  42.220  72.980  1.00  0.00           C  
ATOM   3803  HN  ALA A 249      40.150  43.640  73.880  1.00  0.00           H  
ATOM   3804  HA  ALA A 249      41.970  44.040  71.730  1.00  0.00           H  
ATOM   3805  HB1 ALA A 249      42.360  41.460  72.370  1.00  0.00           H  
ATOM   3806  HB2 ALA A 249      42.590  42.720  73.620  1.00  0.00           H  
ATOM   3807  HB3 ALA A 249      41.080  41.620  73.550  1.00  0.00           H  
ATOM   3808  N   VAL A 250      39.360  42.040  71.290  1.00  0.00           N  
ATOM   3809  CA  VAL A 250      38.530  41.350  70.330  1.00  0.00           C  
ATOM   3810  C   VAL A 250      38.010  42.400  69.280  1.00  0.00           C  
ATOM   3811  O   VAL A 250      37.900  42.130  68.100  1.00  0.00           O  
ATOM   3812  CB  VAL A 250      37.500  40.430  71.030  1.00  0.00           C  
ATOM   3813  CG1 VAL A 250      36.680  39.790  69.970  1.00  0.00           C  
ATOM   3814  CG2 VAL A 250      38.230  39.290  71.710  1.00  0.00           C  
ATOM   3815  HN  VAL A 250      39.040  42.040  72.230  1.00  0.00           H  
ATOM   3816  HA  VAL A 250      39.130  40.640  69.780  1.00  0.00           H  
ATOM   3817  HB  VAL A 250      36.910  41.100  71.680  1.00  0.00           H  
ATOM   3818 1HG1 VAL A 250      35.980  40.460  69.440  1.00  0.00           H  
ATOM   3819 2HG1 VAL A 250      37.320  39.250  69.220  1.00  0.00           H  
ATOM   3820 3HG1 VAL A 250      36.080  38.980  70.420  1.00  0.00           H  
ATOM   3821 1HG2 VAL A 250      38.810  39.790  72.520  1.00  0.00           H  
ATOM   3822 2HG2 VAL A 250      37.490  38.550  72.090  1.00  0.00           H  
ATOM   3823 3HG2 VAL A 250      38.920  38.760  71.020  1.00  0.00           H  
ATOM   3824  N   LYS A 251      37.750  43.670  69.650  1.00  0.00           N  
ATOM   3825  CA  LYS A 251      37.390  44.710  68.660  1.00  0.00           C  
ATOM   3826  C   LYS A 251      38.520  45.010  67.670  1.00  0.00           C  
ATOM   3827  O   LYS A 251      38.230  45.130  66.470  1.00  0.00           O  
ATOM   3828  CB  LYS A 251      37.000  46.020  69.470  1.00  0.00           C  
ATOM   3829  CG  LYS A 251      35.650  45.900  70.260  1.00  0.00           C  
ATOM   3830  CD  LYS A 251      35.170  47.140  70.960  1.00  0.00           C  
ATOM   3831  CE  LYS A 251      34.050  46.780  71.940  1.00  0.00           C  
ATOM   3832  NZ  LYS A 251      33.430  48.010  72.390  1.00  0.00           N1+
ATOM   3833  HN  LYS A 251      37.600  43.900  70.610  1.00  0.00           H  
ATOM   3834  HA  LYS A 251      36.610  44.320  68.030  1.00  0.00           H  
ATOM   3835  HB1 LYS A 251      36.930  46.840  68.730  1.00  0.00           H  
ATOM   3836  HB2 LYS A 251      37.930  46.260  70.040  1.00  0.00           H  
ATOM   3837  HG1 LYS A 251      35.850  45.120  71.020  1.00  0.00           H  
ATOM   3838  HG2 LYS A 251      34.900  45.660  69.470  1.00  0.00           H  
ATOM   3839  HD1 LYS A 251      36.040  47.590  71.480  1.00  0.00           H  
ATOM   3840  HD2 LYS A 251      34.690  47.910  70.310  1.00  0.00           H  
ATOM   3841  HE1 LYS A 251      34.530  46.300  72.830  1.00  0.00           H  
ATOM   3842  HE2 LYS A 251      33.310  46.150  71.390  1.00  0.00           H  
ATOM   3843  HZ1 LYS A 251      33.160  48.610  71.590  1.00  0.00           H  
ATOM   3844  HZ2 LYS A 251      32.580  47.760  72.920  1.00  0.00           H  
ATOM   3845  HZ3 LYS A 251      34.060  48.470  73.070  1.00  0.00           H  
ATOM   3846  N   THR A 252      39.750  45.040  68.210  1.00  0.00           N  
ATOM   3847  CA  THR A 252      41.000  45.160  67.430  1.00  0.00           C  
ATOM   3848  C   THR A 252      41.230  44.130  66.370  1.00  0.00           C  
ATOM   3849  O   THR A 252      41.540  44.460  65.220  1.00  0.00           O  
ATOM   3850  CB  THR A 252      42.330  45.430  68.290  1.00  0.00           C  
ATOM   3851  CG2 THR A 252      43.650  45.020  67.600  1.00  0.00           C  
ATOM   3852  OG1 THR A 252      42.310  46.810  68.610  1.00  0.00           O  
ATOM   3853  HN  THR A 252      39.840  45.020  69.200  1.00  0.00           H  
ATOM   3854  HA  THR A 252      40.830  46.060  66.850  1.00  0.00           H  
ATOM   3855  HB  THR A 252      42.260  44.820  69.210  1.00  0.00           H  
ATOM   3856  HG1 THR A 252      41.540  47.060  69.130  1.00  0.00           H  
ATOM   3857 1HG2 THR A 252      44.040  45.750  66.850  1.00  0.00           H  
ATOM   3858 2HG2 THR A 252      44.460  45.130  68.340  1.00  0.00           H  
ATOM   3859 3HG2 THR A 252      43.710  43.990  67.190  1.00  0.00           H  
ATOM   3860  N   LEU A 253      41.050  42.820  66.730  1.00  0.00           N  
ATOM   3861  CA  LEU A 253      41.090  41.870  65.680  1.00  0.00           C  
ATOM   3862  C   LEU A 253      39.970  42.070  64.640  1.00  0.00           C  
ATOM   3863  O   LEU A 253      40.170  41.780  63.470  1.00  0.00           O  
ATOM   3864  CB  LEU A 253      41.160  40.390  66.250  1.00  0.00           C  
ATOM   3865  CG  LEU A 253      40.120  39.920  67.210  1.00  0.00           C  
ATOM   3866  CD1 LEU A 253      38.860  39.430  66.480  1.00  0.00           C  
ATOM   3867  CD2 LEU A 253      40.590  38.840  68.230  1.00  0.00           C  
ATOM   3868  HN  LEU A 253      40.540  42.530  67.550  1.00  0.00           H  
ATOM   3869  HA  LEU A 253      42.010  41.950  65.110  1.00  0.00           H  
ATOM   3870  HB1 LEU A 253      42.200  40.330  66.630  1.00  0.00           H  
ATOM   3871  HB2 LEU A 253      41.080  39.720  65.360  1.00  0.00           H  
ATOM   3872  HG  LEU A 253      39.850  40.800  67.840  1.00  0.00           H  
ATOM   3873 1HD1 LEU A 253      38.490  40.150  65.720  1.00  0.00           H  
ATOM   3874 2HD1 LEU A 253      39.160  38.680  65.720  1.00  0.00           H  
ATOM   3875 3HD1 LEU A 253      38.130  38.930  67.170  1.00  0.00           H  
ATOM   3876 1HD2 LEU A 253      40.880  37.890  67.750  1.00  0.00           H  
ATOM   3877 2HD2 LEU A 253      41.510  39.270  68.680  1.00  0.00           H  
ATOM   3878 3HD2 LEU A 253      39.740  38.680  68.930  1.00  0.00           H  
ATOM   3879  N   GLY A 254      38.780  42.570  65.080  1.00  0.00           N  
ATOM   3880  CA  GLY A 254      37.600  42.730  64.180  1.00  0.00           C  
ATOM   3881  C   GLY A 254      37.860  43.880  63.250  1.00  0.00           C  
ATOM   3882  O   GLY A 254      37.700  43.570  62.030  1.00  0.00           O  
ATOM   3883  HN  GLY A 254      38.530  42.680  66.030  1.00  0.00           H  
ATOM   3884  HA1 GLY A 254      37.280  41.830  63.680  1.00  0.00           H  
ATOM   3885  HA2 GLY A 254      36.860  43.120  64.860  1.00  0.00           H  
ATOM   3886  N   ILE A 255      38.280  45.070  63.640  1.00  0.00           N  
ATOM   3887  CA  ILE A 255      38.580  46.220  62.680  1.00  0.00           C  
ATOM   3888  C   ILE A 255      39.730  45.950  61.650  1.00  0.00           C  
ATOM   3889  O   ILE A 255      39.570  46.170  60.450  1.00  0.00           O  
ATOM   3890  CB  ILE A 255      38.700  47.520  63.480  1.00  0.00           C  
ATOM   3891  CG1 ILE A 255      38.260  48.760  62.670  1.00  0.00           C  
ATOM   3892  CG2 ILE A 255      40.100  47.670  64.180  1.00  0.00           C  
ATOM   3893  CD  ILE A 255      38.220  50.120  63.460  1.00  0.00           C  
ATOM   3894  HN  ILE A 255      38.240  45.240  64.630  1.00  0.00           H  
ATOM   3895  HA  ILE A 255      37.680  46.240  62.100  1.00  0.00           H  
ATOM   3896  HB  ILE A 255      37.970  47.420  64.310  1.00  0.00           H  
ATOM   3897 1HG1 ILE A 255      37.200  48.530  62.400  1.00  0.00           H  
ATOM   3898 2HG1 ILE A 255      38.780  49.010  61.720  1.00  0.00           H  
ATOM   3899 1HG2 ILE A 255      40.160  48.580  64.810  1.00  0.00           H  
ATOM   3900 2HG2 ILE A 255      40.160  46.840  64.920  1.00  0.00           H  
ATOM   3901 3HG2 ILE A 255      40.990  47.750  63.520  1.00  0.00           H  
ATOM   3902  HD1 ILE A 255      39.220  50.600  63.480  1.00  0.00           H  
ATOM   3903  HD2 ILE A 255      37.580  50.810  62.860  1.00  0.00           H  
ATOM   3904  HD3 ILE A 255      37.840  49.920  64.490  1.00  0.00           H  
ATOM   3905  N   VAL A 256      40.880  45.440  62.100  1.00  0.00           N  
ATOM   3906  CA  VAL A 256      41.930  45.080  61.020  1.00  0.00           C  
ATOM   3907  C   VAL A 256      41.560  43.970  60.050  1.00  0.00           C  
ATOM   3908  O   VAL A 256      41.660  44.050  58.830  1.00  0.00           O  
ATOM   3909  CB  VAL A 256      43.250  44.790  61.700  1.00  0.00           C  
ATOM   3910  CG1 VAL A 256      44.230  44.020  60.820  1.00  0.00           C  
ATOM   3911  CG2 VAL A 256      43.750  46.170  62.090  1.00  0.00           C  
ATOM   3912  HN  VAL A 256      41.020  45.220  63.060  1.00  0.00           H  
ATOM   3913  HA  VAL A 256      42.210  45.920  60.390  1.00  0.00           H  
ATOM   3914  HB  VAL A 256      43.040  44.210  62.630  1.00  0.00           H  
ATOM   3915 1HG1 VAL A 256      43.980  42.960  60.590  1.00  0.00           H  
ATOM   3916 2HG1 VAL A 256      44.430  44.570  59.870  1.00  0.00           H  
ATOM   3917 3HG1 VAL A 256      45.190  43.940  61.380  1.00  0.00           H  
ATOM   3918 1HG2 VAL A 256      43.850  46.910  61.260  1.00  0.00           H  
ATOM   3919 2HG2 VAL A 256      43.070  46.570  62.870  1.00  0.00           H  
ATOM   3920 3HG2 VAL A 256      44.780  46.050  62.480  1.00  0.00           H  
ATOM   3921  N   MET A 257      41.070  42.790  60.550  1.00  0.00           N  
ATOM   3922  CA  MET A 257      40.650  41.690  59.710  1.00  0.00           C  
ATOM   3923  C   MET A 257      39.370  41.850  58.970  1.00  0.00           C  
ATOM   3924  O   MET A 257      39.150  41.310  57.900  1.00  0.00           O  
ATOM   3925  CB  MET A 257      40.510  40.380  60.600  1.00  0.00           C  
ATOM   3926  CG  MET A 257      41.810  39.880  61.250  1.00  0.00           C  
ATOM   3927  SD  MET A 257      43.060  39.200  60.080  1.00  0.00           S  
ATOM   3928  CE  MET A 257      42.380  37.530  59.950  1.00  0.00           C  
ATOM   3929  HN  MET A 257      41.080  42.670  61.540  1.00  0.00           H  
ATOM   3930  HA  MET A 257      41.420  41.560  58.970  1.00  0.00           H  
ATOM   3931  HB1 MET A 257      40.010  39.520  60.120  1.00  0.00           H  
ATOM   3932  HB2 MET A 257      39.820  40.700  61.400  1.00  0.00           H  
ATOM   3933  HG1 MET A 257      41.690  39.140  62.080  1.00  0.00           H  
ATOM   3934  HG2 MET A 257      42.280  40.740  61.760  1.00  0.00           H  
ATOM   3935  HE1 MET A 257      42.060  37.120  60.930  1.00  0.00           H  
ATOM   3936  HE2 MET A 257      41.390  37.600  59.430  1.00  0.00           H  
ATOM   3937  HE3 MET A 257      42.990  36.810  59.370  1.00  0.00           H  
ATOM   3938  N   GLY A 258      38.590  42.860  59.400  1.00  0.00           N  
ATOM   3939  CA  GLY A 258      37.510  43.440  58.710  1.00  0.00           C  
ATOM   3940  C   GLY A 258      37.880  44.140  57.420  1.00  0.00           C  
ATOM   3941  O   GLY A 258      37.250  44.080  56.400  1.00  0.00           O  
ATOM   3942  HN  GLY A 258      38.820  43.270  60.280  1.00  0.00           H  
ATOM   3943  HA1 GLY A 258      36.790  42.700  58.390  1.00  0.00           H  
ATOM   3944  HA2 GLY A 258      37.110  44.130  59.420  1.00  0.00           H  
ATOM   3945  N   VAL A 259      38.950  44.930  57.480  1.00  0.00           N  
ATOM   3946  CA  VAL A 259      39.660  45.470  56.300  1.00  0.00           C  
ATOM   3947  C   VAL A 259      40.160  44.350  55.410  1.00  0.00           C  
ATOM   3948  O   VAL A 259      40.050  44.490  54.180  1.00  0.00           O  
ATOM   3949  CB  VAL A 259      40.870  46.380  56.790  1.00  0.00           C  
ATOM   3950  CG1 VAL A 259      41.800  46.750  55.530  1.00  0.00           C  
ATOM   3951  CG2 VAL A 259      40.330  47.740  57.290  1.00  0.00           C  
ATOM   3952  HN  VAL A 259      39.320  45.080  58.380  1.00  0.00           H  
ATOM   3953  HA  VAL A 259      38.960  46.030  55.710  1.00  0.00           H  
ATOM   3954  HB  VAL A 259      41.430  45.910  57.610  1.00  0.00           H  
ATOM   3955 1HG1 VAL A 259      41.260  47.280  54.730  1.00  0.00           H  
ATOM   3956 2HG1 VAL A 259      42.630  47.390  55.900  1.00  0.00           H  
ATOM   3957 3HG1 VAL A 259      42.250  45.840  55.070  1.00  0.00           H  
ATOM   3958 1HG2 VAL A 259      41.190  48.410  57.500  1.00  0.00           H  
ATOM   3959 2HG2 VAL A 259      39.690  48.240  56.520  1.00  0.00           H  
ATOM   3960 3HG2 VAL A 259      39.590  47.580  58.110  1.00  0.00           H  
ATOM   3961  N   PHE A 260      40.660  43.250  56.000  1.00  0.00           N  
ATOM   3962  CA  PHE A 260      41.240  42.160  55.350  1.00  0.00           C  
ATOM   3963  C   PHE A 260      40.240  41.380  54.440  1.00  0.00           C  
ATOM   3964  O   PHE A 260      40.510  40.920  53.350  1.00  0.00           O  
ATOM   3965  CB  PHE A 260      42.020  41.300  56.410  1.00  0.00           C  
ATOM   3966  CG  PHE A 260      42.910  40.250  55.680  1.00  0.00           C  
ATOM   3967  CD1 PHE A 260      44.160  40.580  55.070  1.00  0.00           C  
ATOM   3968  CD2 PHE A 260      42.630  38.850  55.830  1.00  0.00           C  
ATOM   3969  CE1 PHE A 260      45.030  39.600  54.540  1.00  0.00           C  
ATOM   3970  CE2 PHE A 260      43.420  37.920  55.200  1.00  0.00           C  
ATOM   3971  CZ  PHE A 260      44.630  38.240  54.550  1.00  0.00           C  
ATOM   3972  HN  PHE A 260      40.550  43.250  56.990  1.00  0.00           H  
ATOM   3973  HA  PHE A 260      42.000  42.570  54.710  1.00  0.00           H  
ATOM   3974  HB1 PHE A 260      41.360  40.670  57.050  1.00  0.00           H  
ATOM   3975  HB2 PHE A 260      42.720  41.880  57.040  1.00  0.00           H  
ATOM   3976  HD1 PHE A 260      44.480  41.610  55.040  1.00  0.00           H  
ATOM   3977  HD2 PHE A 260      41.700  38.480  56.250  1.00  0.00           H  
ATOM   3978  HE1 PHE A 260      45.930  39.800  53.980  1.00  0.00           H  
ATOM   3979  HE2 PHE A 260      43.100  36.890  55.210  1.00  0.00           H  
ATOM   3980  HZ  PHE A 260      45.150  37.410  54.090  1.00  0.00           H  
ATOM   3981  N   LEU A 261      39.010  41.210  54.950  1.00  0.00           N  
ATOM   3982  CA  LEU A 261      37.810  40.740  54.280  1.00  0.00           C  
ATOM   3983  C   LEU A 261      37.310  41.600  53.160  1.00  0.00           C  
ATOM   3984  O   LEU A 261      36.870  41.100  52.140  1.00  0.00           O  
ATOM   3985  CB  LEU A 261      36.760  40.420  55.450  1.00  0.00           C  
ATOM   3986  CG  LEU A 261      35.320  39.990  55.020  1.00  0.00           C  
ATOM   3987  CD1 LEU A 261      35.380  38.910  54.000  1.00  0.00           C  
ATOM   3988  CD2 LEU A 261      34.550  39.670  56.270  1.00  0.00           C  
ATOM   3989  HN  LEU A 261      38.960  41.550  55.890  1.00  0.00           H  
ATOM   3990  HA  LEU A 261      38.140  39.820  53.800  1.00  0.00           H  
ATOM   3991  HB1 LEU A 261      36.750  41.360  56.060  1.00  0.00           H  
ATOM   3992  HB2 LEU A 261      37.170  39.520  55.940  1.00  0.00           H  
ATOM   3993  HG  LEU A 261      34.890  40.840  54.470  1.00  0.00           H  
ATOM   3994 1HD1 LEU A 261      35.840  39.140  53.010  1.00  0.00           H  
ATOM   3995 2HD1 LEU A 261      35.940  38.040  54.380  1.00  0.00           H  
ATOM   3996 3HD1 LEU A 261      34.340  38.590  53.770  1.00  0.00           H  
ATOM   3997 1HD2 LEU A 261      34.350  40.540  56.920  1.00  0.00           H  
ATOM   3998 2HD2 LEU A 261      33.540  39.210  56.130  1.00  0.00           H  
ATOM   3999 3HD2 LEU A 261      34.980  38.870  56.920  1.00  0.00           H  
ATOM   4000  N   ILE A 262      37.130  42.930  53.360  1.00  0.00           N  
ATOM   4001  CA  ILE A 262      36.770  43.810  52.250  1.00  0.00           C  
ATOM   4002  C   ILE A 262      37.880  43.950  51.260  1.00  0.00           C  
ATOM   4003  O   ILE A 262      37.620  43.800  50.060  1.00  0.00           O  
ATOM   4004  CB  ILE A 262      36.210  45.130  52.740  1.00  0.00           C  
ATOM   4005  CG1 ILE A 262      34.960  44.900  53.560  1.00  0.00           C  
ATOM   4006  CG2 ILE A 262      35.850  46.230  51.710  1.00  0.00           C  
ATOM   4007  CD  ILE A 262      34.070  46.060  54.110  1.00  0.00           C  
ATOM   4008  HN  ILE A 262      37.410  43.390  54.200  1.00  0.00           H  
ATOM   4009  HA  ILE A 262      35.900  43.390  51.760  1.00  0.00           H  
ATOM   4010  HB  ILE A 262      36.930  45.660  53.410  1.00  0.00           H  
ATOM   4011 1HG1 ILE A 262      35.310  44.340  54.460  1.00  0.00           H  
ATOM   4012 2HG1 ILE A 262      34.220  44.280  53.010  1.00  0.00           H  
ATOM   4013 1HG2 ILE A 262      35.450  47.100  52.270  1.00  0.00           H  
ATOM   4014 2HG2 ILE A 262      36.760  46.670  51.250  1.00  0.00           H  
ATOM   4015 3HG2 ILE A 262      35.160  45.850  50.920  1.00  0.00           H  
ATOM   4016  HD1 ILE A 262      34.730  46.840  54.550  1.00  0.00           H  
ATOM   4017  HD2 ILE A 262      33.620  46.680  53.300  1.00  0.00           H  
ATOM   4018  HD3 ILE A 262      33.260  45.670  54.750  1.00  0.00           H  
ATOM   4019  N   CYS A 263      39.140  44.180  51.680  1.00  0.00           N  
ATOM   4020  CA  CYS A 263      40.160  44.600  50.750  1.00  0.00           C  
ATOM   4021  C   CYS A 263      40.920  43.580  49.970  1.00  0.00           C  
ATOM   4022  O   CYS A 263      41.260  43.860  48.800  1.00  0.00           O  
ATOM   4023  CB  CYS A 263      41.120  45.590  51.570  1.00  0.00           C  
ATOM   4024  SG  CYS A 263      40.250  47.090  52.150  1.00  0.00           S  
ATOM   4025  HN  CYS A 263      39.420  44.260  52.640  1.00  0.00           H  
ATOM   4026  HA  CYS A 263      39.750  45.200  49.950  1.00  0.00           H  
ATOM   4027  HB1 CYS A 263      41.880  45.950  50.850  1.00  0.00           H  
ATOM   4028  HB2 CYS A 263      41.620  44.990  52.360  1.00  0.00           H  
ATOM   4029  HG1 CYS A 263      40.140  47.680  50.970  1.00  0.00           H  
ATOM   4030  N   TRP A 264      41.200  42.440  50.510  1.00  0.00           N  
ATOM   4031  CA  TRP A 264      42.140  41.510  49.990  1.00  0.00           C  
ATOM   4032  C   TRP A 264      41.550  40.140  49.710  1.00  0.00           C  
ATOM   4033  O   TRP A 264      41.830  39.530  48.680  1.00  0.00           O  
ATOM   4034  CB  TRP A 264      43.380  41.410  50.890  1.00  0.00           C  
ATOM   4035  CG  TRP A 264      44.070  42.710  51.210  1.00  0.00           C  
ATOM   4036  CD1 TRP A 264      44.420  43.240  52.410  1.00  0.00           C  
ATOM   4037  CD2 TRP A 264      44.730  43.520  50.150  1.00  0.00           C  
ATOM   4038  CE2 TRP A 264      45.430  44.530  50.840  1.00  0.00           C  
ATOM   4039  CE3 TRP A 264      44.870  43.330  48.750  1.00  0.00           C  
ATOM   4040  NE1 TRP A 264      45.210  44.440  52.190  1.00  0.00           N  
ATOM   4041  CZ2 TRP A 264      46.230  45.450  50.160  1.00  0.00           C  
ATOM   4042  CZ3 TRP A 264      45.730  44.230  48.110  1.00  0.00           C  
ATOM   4043  CH2 TRP A 264      46.330  45.280  48.790  1.00  0.00           C  
ATOM   4044  HN  TRP A 264      40.910  42.340  51.450  1.00  0.00           H  
ATOM   4045  HA  TRP A 264      42.460  41.830  49.010  1.00  0.00           H  
ATOM   4046  HB1 TRP A 264      44.170  40.840  50.360  1.00  0.00           H  
ATOM   4047  HB2 TRP A 264      43.100  40.840  51.800  1.00  0.00           H  
ATOM   4048  HD1 TRP A 264      43.830  43.040  53.300  1.00  0.00           H  
ATOM   4049  HE1 TRP A 264      45.700  44.980  52.840  1.00  0.00           H  
ATOM   4050  HE3 TRP A 264      44.390  42.480  48.290  1.00  0.00           H  
ATOM   4051  HZ2 TRP A 264      46.780  46.170  50.740  1.00  0.00           H  
ATOM   4052  HZ3 TRP A 264      45.890  44.050  47.050  1.00  0.00           H  
ATOM   4053  HH2 TRP A 264      46.960  46.010  48.300  1.00  0.00           H  
ATOM   4054  N   CYS A 265      40.520  39.760  50.530  1.00  0.00           N  
ATOM   4055  CA  CYS A 265      39.800  38.500  50.290  1.00  0.00           C  
ATOM   4056  C   CYS A 265      39.070  38.410  48.850  1.00  0.00           C  
ATOM   4057  O   CYS A 265      39.170  37.440  48.130  1.00  0.00           O  
ATOM   4058  CB  CYS A 265      38.860  38.150  51.430  1.00  0.00           C  
ATOM   4059  SG  CYS A 265      39.780  37.750  52.970  1.00  0.00           S  
ATOM   4060  HN  CYS A 265      40.380  40.110  51.450  1.00  0.00           H  
ATOM   4061  HA  CYS A 265      40.560  37.740  50.230  1.00  0.00           H  
ATOM   4062  HB1 CYS A 265      38.270  37.230  51.210  1.00  0.00           H  
ATOM   4063  HB2 CYS A 265      38.150  38.980  51.540  1.00  0.00           H  
ATOM   4064  HG1 CYS A 265      40.210  38.960  53.290  1.00  0.00           H  
ATOM   4065  N   PRO A 266      38.440  39.480  48.310  1.00  0.00           N  
ATOM   4066  CA  PRO A 266      37.830  39.490  47.000  1.00  0.00           C  
ATOM   4067  C   PRO A 266      38.810  39.490  45.880  1.00  0.00           C  
ATOM   4068  O   PRO A 266      38.590  38.770  44.870  1.00  0.00           O  
ATOM   4069  CB  PRO A 266      37.080  40.840  46.910  1.00  0.00           C  
ATOM   4070  CG  PRO A 266      36.590  41.040  48.380  1.00  0.00           C  
ATOM   4071  CD  PRO A 266      37.830  40.550  49.140  1.00  0.00           C  
ATOM   4072  HA  PRO A 266      37.220  38.610  46.860  1.00  0.00           H  
ATOM   4073  HB1 PRO A 266      36.180  40.880  46.250  1.00  0.00           H  
ATOM   4074  HB2 PRO A 266      37.780  41.650  46.620  1.00  0.00           H  
ATOM   4075  HG1 PRO A 266      35.610  40.540  48.460  1.00  0.00           H  
ATOM   4076  HG2 PRO A 266      36.450  42.140  48.460  1.00  0.00           H  
ATOM   4077  HD1 PRO A 266      37.480  40.020  50.040  1.00  0.00           H  
ATOM   4078  HD2 PRO A 266      38.600  41.340  49.290  1.00  0.00           H  
ATOM   4079  N   PHE A 267      39.860  40.300  45.880  1.00  0.00           N  
ATOM   4080  CA  PHE A 267      41.000  40.220  44.890  1.00  0.00           C  
ATOM   4081  C   PHE A 267      41.850  38.890  44.760  1.00  0.00           C  
ATOM   4082  O   PHE A 267      42.110  38.320  43.670  1.00  0.00           O  
ATOM   4083  CB  PHE A 267      41.780  41.470  45.130  1.00  0.00           C  
ATOM   4084  CG  PHE A 267      43.040  41.530  44.360  1.00  0.00           C  
ATOM   4085  CD1 PHE A 267      42.990  41.410  42.940  1.00  0.00           C  
ATOM   4086  CD2 PHE A 267      44.300  41.510  45.040  1.00  0.00           C  
ATOM   4087  CE1 PHE A 267      44.220  41.370  42.280  1.00  0.00           C  
ATOM   4088  CE2 PHE A 267      45.530  41.460  44.310  1.00  0.00           C  
ATOM   4089  CZ  PHE A 267      45.440  41.390  42.890  1.00  0.00           C  
ATOM   4090  HN  PHE A 267      40.000  40.990  46.590  1.00  0.00           H  
ATOM   4091  HA  PHE A 267      40.520  40.300  43.930  1.00  0.00           H  
ATOM   4092  HB1 PHE A 267      41.930  41.510  46.230  1.00  0.00           H  
ATOM   4093  HB2 PHE A 267      41.220  42.380  44.830  1.00  0.00           H  
ATOM   4094  HD1 PHE A 267      42.090  41.510  42.340  1.00  0.00           H  
ATOM   4095  HD2 PHE A 267      44.300  41.510  46.110  1.00  0.00           H  
ATOM   4096  HE1 PHE A 267      44.180  41.300  41.200  1.00  0.00           H  
ATOM   4097  HE2 PHE A 267      46.520  41.390  44.730  1.00  0.00           H  
ATOM   4098  HZ  PHE A 267      46.330  41.150  42.330  1.00  0.00           H  
ATOM   4099  N   PHE A 268      42.270  38.260  45.930  1.00  0.00           N  
ATOM   4100  CA  PHE A 268      43.290  37.270  45.760  1.00  0.00           C  
ATOM   4101  C   PHE A 268      42.770  35.920  45.350  1.00  0.00           C  
ATOM   4102  O   PHE A 268      43.410  35.150  44.630  1.00  0.00           O  
ATOM   4103  CB  PHE A 268      44.160  37.160  46.970  1.00  0.00           C  
ATOM   4104  CG  PHE A 268      45.150  38.260  46.920  1.00  0.00           C  
ATOM   4105  CD1 PHE A 268      46.230  38.230  46.100  1.00  0.00           C  
ATOM   4106  CD2 PHE A 268      45.090  39.200  47.930  1.00  0.00           C  
ATOM   4107  CE1 PHE A 268      47.310  39.050  46.280  1.00  0.00           C  
ATOM   4108  CE2 PHE A 268      46.130  40.140  48.110  1.00  0.00           C  
ATOM   4109  CZ  PHE A 268      47.210  40.040  47.310  1.00  0.00           C  
ATOM   4110  HN  PHE A 268      42.120  38.760  46.780  1.00  0.00           H  
ATOM   4111  HA  PHE A 268      43.980  37.500  44.960  1.00  0.00           H  
ATOM   4112  HB1 PHE A 268      44.710  36.190  46.960  1.00  0.00           H  
ATOM   4113  HB2 PHE A 268      43.490  37.180  47.860  1.00  0.00           H  
ATOM   4114  HD1 PHE A 268      46.160  37.380  45.430  1.00  0.00           H  
ATOM   4115  HD2 PHE A 268      44.270  39.280  48.630  1.00  0.00           H  
ATOM   4116  HE1 PHE A 268      48.200  38.930  45.690  1.00  0.00           H  
ATOM   4117  HE2 PHE A 268      46.050  40.940  48.820  1.00  0.00           H  
ATOM   4118  HZ  PHE A 268      48.090  40.650  47.480  1.00  0.00           H  
ATOM   4119  N   ILE A 269      41.490  35.620  45.740  1.00  0.00           N  
ATOM   4120  CA  ILE A 269      40.850  34.340  45.420  1.00  0.00           C  
ATOM   4121  C   ILE A 269      40.420  34.420  43.920  1.00  0.00           C  
ATOM   4122  O   ILE A 269      40.600  33.470  43.190  1.00  0.00           O  
ATOM   4123  CB  ILE A 269      39.640  34.030  46.340  1.00  0.00           C  
ATOM   4124  CG1 ILE A 269      39.820  34.220  47.900  1.00  0.00           C  
ATOM   4125  CG2 ILE A 269      38.970  32.660  45.980  1.00  0.00           C  
ATOM   4126  CD  ILE A 269      38.470  34.430  48.570  1.00  0.00           C  
ATOM   4127  HN  ILE A 269      40.950  36.170  46.390  1.00  0.00           H  
ATOM   4128  HA  ILE A 269      41.580  33.560  45.520  1.00  0.00           H  
ATOM   4129  HB  ILE A 269      38.930  34.810  45.990  1.00  0.00           H  
ATOM   4130 1HG1 ILE A 269      40.420  35.130  48.110  1.00  0.00           H  
ATOM   4131 2HG1 ILE A 269      40.340  33.340  48.340  1.00  0.00           H  
ATOM   4132 1HG2 ILE A 269      38.640  32.640  44.910  1.00  0.00           H  
ATOM   4133 2HG2 ILE A 269      39.650  31.810  46.170  1.00  0.00           H  
ATOM   4134 3HG2 ILE A 269      38.030  32.460  46.540  1.00  0.00           H  
ATOM   4135  HD1 ILE A 269      37.830  33.540  48.690  1.00  0.00           H  
ATOM   4136  HD2 ILE A 269      38.460  35.040  49.510  1.00  0.00           H  
ATOM   4137  HD3 ILE A 269      37.860  35.070  47.910  1.00  0.00           H  
ATOM   4138  N   CYS A 270      40.020  35.550  43.430  1.00  0.00           N  
ATOM   4139  CA  CYS A 270      39.730  35.810  42.030  1.00  0.00           C  
ATOM   4140  C   CYS A 270      40.980  35.630  41.170  1.00  0.00           C  
ATOM   4141  O   CYS A 270      40.870  35.000  40.100  1.00  0.00           O  
ATOM   4142  CB  CYS A 270      38.940  37.060  41.780  1.00  0.00           C  
ATOM   4143  SG  CYS A 270      37.280  37.130  42.540  1.00  0.00           S  
ATOM   4144  HN  CYS A 270      40.110  36.420  43.910  1.00  0.00           H  
ATOM   4145  HA  CYS A 270      39.060  35.010  41.780  1.00  0.00           H  
ATOM   4146  HB1 CYS A 270      38.970  37.280  40.690  1.00  0.00           H  
ATOM   4147  HB2 CYS A 270      39.670  37.820  42.130  1.00  0.00           H  
ATOM   4148  HG1 CYS A 270      37.730  37.400  43.750  1.00  0.00           H  
ATOM   4149  N   THR A 271      42.190  36.100  41.640  1.00  0.00           N  
ATOM   4150  CA  THR A 271      43.480  35.970  41.000  1.00  0.00           C  
ATOM   4151  C   THR A 271      43.940  34.510  40.770  1.00  0.00           C  
ATOM   4152  O   THR A 271      44.490  34.130  39.750  1.00  0.00           O  
ATOM   4153  CB  THR A 271      44.540  36.760  41.750  1.00  0.00           C  
ATOM   4154  CG2 THR A 271      45.870  36.730  41.080  1.00  0.00           C  
ATOM   4155  OG1 THR A 271      44.170  38.080  41.880  1.00  0.00           O  
ATOM   4156  HN  THR A 271      42.250  36.530  42.550  1.00  0.00           H  
ATOM   4157  HA  THR A 271      43.380  36.230  39.960  1.00  0.00           H  
ATOM   4158  HB  THR A 271      44.580  36.340  42.780  1.00  0.00           H  
ATOM   4159  HG1 THR A 271      43.440  38.200  42.500  1.00  0.00           H  
ATOM   4160 1HG2 THR A 271      46.500  37.530  41.520  1.00  0.00           H  
ATOM   4161 2HG2 THR A 271      46.340  35.750  40.900  1.00  0.00           H  
ATOM   4162 3HG2 THR A 271      45.820  37.110  40.030  1.00  0.00           H  
ATOM   4163  N   VAL A 272      43.610  33.610  41.700  1.00  0.00           N  
ATOM   4164  CA  VAL A 272      43.820  32.250  41.360  1.00  0.00           C  
ATOM   4165  C   VAL A 272      42.570  31.620  40.570  1.00  0.00           C  
ATOM   4166  O   VAL A 272      42.810  30.780  39.750  1.00  0.00           O  
ATOM   4167  CB  VAL A 272      44.240  31.500  42.560  1.00  0.00           C  
ATOM   4168  CG1 VAL A 272      43.140  31.440  43.600  1.00  0.00           C  
ATOM   4169  CG2 VAL A 272      44.640  30.030  42.120  1.00  0.00           C  
ATOM   4170  HN  VAL A 272      43.160  33.830  42.570  1.00  0.00           H  
ATOM   4171  HA  VAL A 272      44.710  32.170  40.760  1.00  0.00           H  
ATOM   4172  HB  VAL A 272      45.100  32.040  43.010  1.00  0.00           H  
ATOM   4173 1HG1 VAL A 272      43.110  32.440  44.080  1.00  0.00           H  
ATOM   4174 2HG1 VAL A 272      42.160  31.300  43.090  1.00  0.00           H  
ATOM   4175 3HG1 VAL A 272      43.290  30.730  44.430  1.00  0.00           H  
ATOM   4176 1HG2 VAL A 272      45.160  29.500  42.940  1.00  0.00           H  
ATOM   4177 2HG2 VAL A 272      43.740  29.400  41.980  1.00  0.00           H  
ATOM   4178 3HG2 VAL A 272      45.210  30.020  41.160  1.00  0.00           H  
ATOM   4179  N   MET A 273      41.230  32.060  40.750  1.00  0.00           N  
ATOM   4180  CA  MET A 273      40.120  31.530  40.020  1.00  0.00           C  
ATOM   4181  C   MET A 273      40.180  31.820  38.500  1.00  0.00           C  
ATOM   4182  O   MET A 273      39.890  31.040  37.610  1.00  0.00           O  
ATOM   4183  CB  MET A 273      38.730  32.000  40.670  1.00  0.00           C  
ATOM   4184  CG  MET A 273      38.530  31.250  41.990  1.00  0.00           C  
ATOM   4185  SD  MET A 273      38.200  29.470  41.670  1.00  0.00           S  
ATOM   4186  CE  MET A 273      38.670  29.130  43.400  1.00  0.00           C  
ATOM   4187  HN  MET A 273      41.070  32.780  41.420  1.00  0.00           H  
ATOM   4188  HA  MET A 273      40.180  30.450  40.100  1.00  0.00           H  
ATOM   4189  HB1 MET A 273      37.940  31.690  39.960  1.00  0.00           H  
ATOM   4190  HB2 MET A 273      38.790  33.110  40.650  1.00  0.00           H  
ATOM   4191  HG1 MET A 273      37.680  31.670  42.570  1.00  0.00           H  
ATOM   4192  HG2 MET A 273      39.380  31.440  42.660  1.00  0.00           H  
ATOM   4193  HE1 MET A 273      38.690  28.020  43.530  1.00  0.00           H  
ATOM   4194  HE2 MET A 273      39.720  29.460  43.540  1.00  0.00           H  
ATOM   4195  HE3 MET A 273      37.950  29.470  44.170  1.00  0.00           H  
ATOM   4196  N   ASP A 274      40.570  33.110  38.140  1.00  0.00           N  
ATOM   4197  CA  ASP A 274      40.540  33.660  36.800  1.00  0.00           C  
ATOM   4198  C   ASP A 274      41.330  32.910  35.690  1.00  0.00           C  
ATOM   4199  O   ASP A 274      40.700  32.580  34.700  1.00  0.00           O  
ATOM   4200  CB  ASP A 274      40.940  35.210  36.880  1.00  0.00           C  
ATOM   4201  CG  ASP A 274      40.520  36.060  35.760  1.00  0.00           C  
ATOM   4202  OD1 ASP A 274      41.150  37.090  35.460  1.00  0.00           O  
ATOM   4203  OD2 ASP A 274      39.420  35.750  35.280  1.00  0.00           O1-
ATOM   4204  HN  ASP A 274      40.650  33.850  38.800  1.00  0.00           H  
ATOM   4205  HA  ASP A 274      39.520  33.560  36.460  1.00  0.00           H  
ATOM   4206  HB1 ASP A 274      42.040  35.110  37.040  1.00  0.00           H  
ATOM   4207  HB2 ASP A 274      40.460  35.700  37.760  1.00  0.00           H  
ATOM   4208  N   PRO A 275      42.590  32.520  35.720  1.00  0.00           N  
ATOM   4209  CA  PRO A 275      43.210  31.760  34.660  1.00  0.00           C  
ATOM   4210  C   PRO A 275      42.770  30.290  34.730  1.00  0.00           C  
ATOM   4211  O   PRO A 275      42.840  29.560  33.780  1.00  0.00           O  
ATOM   4212  CB  PRO A 275      44.690  31.980  34.890  1.00  0.00           C  
ATOM   4213  CG  PRO A 275      44.980  32.400  36.330  1.00  0.00           C  
ATOM   4214  CD  PRO A 275      43.600  32.830  36.800  1.00  0.00           C  
ATOM   4215  HA  PRO A 275      42.810  32.100  33.720  1.00  0.00           H  
ATOM   4216  HB1 PRO A 275      45.000  32.870  34.310  1.00  0.00           H  
ATOM   4217  HB2 PRO A 275      45.400  31.180  34.600  1.00  0.00           H  
ATOM   4218  HG1 PRO A 275      45.840  33.100  36.340  1.00  0.00           H  
ATOM   4219  HG2 PRO A 275      45.240  31.480  36.890  1.00  0.00           H  
ATOM   4220  HD1 PRO A 275      43.630  33.930  37.000  1.00  0.00           H  
ATOM   4221  HD2 PRO A 275      43.290  32.300  37.730  1.00  0.00           H  
ATOM   4222  N   PHE A 276      42.370  29.840  35.940  1.00  0.00           N  
ATOM   4223  CA  PHE A 276      41.940  28.460  36.120  1.00  0.00           C  
ATOM   4224  C   PHE A 276      40.640  28.200  35.380  1.00  0.00           C  
ATOM   4225  O   PHE A 276      40.340  27.050  34.990  1.00  0.00           O  
ATOM   4226  CB  PHE A 276      41.840  28.020  37.610  1.00  0.00           C  
ATOM   4227  CG  PHE A 276      43.260  27.670  38.100  1.00  0.00           C  
ATOM   4228  CD1 PHE A 276      43.600  26.390  38.570  1.00  0.00           C  
ATOM   4229  CD2 PHE A 276      44.300  28.700  38.210  1.00  0.00           C  
ATOM   4230  CE1 PHE A 276      44.870  26.080  38.970  1.00  0.00           C  
ATOM   4231  CE2 PHE A 276      45.540  28.430  38.770  1.00  0.00           C  
ATOM   4232  CZ  PHE A 276      45.830  27.120  39.030  1.00  0.00           C  
ATOM   4233  HN  PHE A 276      42.220  30.510  36.660  1.00  0.00           H  
ATOM   4234  HA  PHE A 276      42.690  27.800  35.710  1.00  0.00           H  
ATOM   4235  HB1 PHE A 276      41.190  27.130  37.780  1.00  0.00           H  
ATOM   4236  HB2 PHE A 276      41.580  28.890  38.250  1.00  0.00           H  
ATOM   4237  HD1 PHE A 276      42.920  25.560  38.480  1.00  0.00           H  
ATOM   4238  HD2 PHE A 276      44.060  29.680  37.820  1.00  0.00           H  
ATOM   4239  HE1 PHE A 276      45.090  25.070  39.280  1.00  0.00           H  
ATOM   4240  HE2 PHE A 276      46.280  29.210  38.890  1.00  0.00           H  
ATOM   4241  HZ  PHE A 276      46.750  26.670  39.390  1.00  0.00           H  
ATOM   4242  N   LEU A 277      39.790  29.230  35.240  1.00  0.00           N  
ATOM   4243  CA  LEU A 277      38.450  29.080  34.620  1.00  0.00           C  
ATOM   4244  C   LEU A 277      38.370  29.770  33.240  1.00  0.00           C  
ATOM   4245  O   LEU A 277      37.290  30.010  32.750  1.00  0.00           O  
ATOM   4246  CB  LEU A 277      37.440  29.640  35.590  1.00  0.00           C  
ATOM   4247  CG  LEU A 277      37.250  28.830  36.810  1.00  0.00           C  
ATOM   4248  CD1 LEU A 277      36.450  29.700  37.870  1.00  0.00           C  
ATOM   4249  CD2 LEU A 277      36.440  27.540  36.620  1.00  0.00           C  
ATOM   4250  HN  LEU A 277      39.920  30.010  35.840  1.00  0.00           H  
ATOM   4251  HA  LEU A 277      38.180  28.040  34.490  1.00  0.00           H  
ATOM   4252  HB1 LEU A 277      36.520  29.850  35.000  1.00  0.00           H  
ATOM   4253  HB2 LEU A 277      37.910  30.630  35.780  1.00  0.00           H  
ATOM   4254  HG  LEU A 277      38.280  28.760  37.220  1.00  0.00           H  
ATOM   4255 1HD1 LEU A 277      36.480  29.180  38.860  1.00  0.00           H  
ATOM   4256 2HD1 LEU A 277      37.010  30.660  37.960  1.00  0.00           H  
ATOM   4257 3HD1 LEU A 277      35.400  29.860  37.560  1.00  0.00           H  
ATOM   4258 1HD2 LEU A 277      35.350  27.730  36.600  1.00  0.00           H  
ATOM   4259 2HD2 LEU A 277      36.620  27.040  35.650  1.00  0.00           H  
ATOM   4260 3HD2 LEU A 277      36.620  26.900  37.510  1.00  0.00           H  
ATOM   4261  N   HIS A 278      39.500  30.160  32.670  1.00  0.00           N  
ATOM   4262  CA  HIS A 278      39.720  30.640  31.330  1.00  0.00           C  
ATOM   4263  C   HIS A 278      39.360  32.060  31.190  1.00  0.00           C  
ATOM   4264  O   HIS A 278      38.740  32.530  30.260  1.00  0.00           O  
ATOM   4265  CB  HIS A 278      39.000  29.790  30.200  1.00  0.00           C  
ATOM   4266  CG  HIS A 278      39.190  28.320  30.310  1.00  0.00           C  
ATOM   4267  CD2 HIS A 278      38.320  27.400  30.690  1.00  0.00           C  
ATOM   4268  ND1 HIS A 278      40.360  27.680  29.820  1.00  0.00           N  
ATOM   4269  CE1 HIS A 278      40.150  26.380  30.020  1.00  0.00           C  
ATOM   4270  NE2 HIS A 278      38.920  26.200  30.530  1.00  0.00           N  
ATOM   4271  HN  HIS A 278      40.330  29.870  33.160  1.00  0.00           H  
ATOM   4272  HA  HIS A 278      40.740  30.440  31.050  1.00  0.00           H  
ATOM   4273  HB1 HIS A 278      39.410  30.020  29.190  1.00  0.00           H  
ATOM   4274  HB2 HIS A 278      37.890  29.920  30.200  1.00  0.00           H  
ATOM   4275  HD2 HIS A 278      37.290  27.590  30.980  1.00  0.00           H  
ATOM   4276  HE1 HIS A 278      40.820  25.610  29.650  1.00  0.00           H  
ATOM   4277  HE2 HIS A 278      38.570  25.290  30.750  1.00  0.00           H  
ATOM   4278  N   TYR A 279      39.650  32.860  32.210  1.00  0.00           N  
ATOM   4279  CA  TYR A 279      39.440  34.320  32.290  1.00  0.00           C  
ATOM   4280  C   TYR A 279      38.010  34.800  32.270  1.00  0.00           C  
ATOM   4281  O   TYR A 279      37.430  35.200  31.210  1.00  0.00           O  
ATOM   4282  CB  TYR A 279      40.340  35.050  31.300  1.00  0.00           C  
ATOM   4283  CG  TYR A 279      41.750  34.630  31.410  1.00  0.00           C  
ATOM   4284  CD1 TYR A 279      42.620  35.070  32.440  1.00  0.00           C  
ATOM   4285  CD2 TYR A 279      42.250  33.790  30.400  1.00  0.00           C  
ATOM   4286  CE1 TYR A 279      44.070  34.960  32.280  1.00  0.00           C  
ATOM   4287  CE2 TYR A 279      43.640  33.580  30.300  1.00  0.00           C  
ATOM   4288  CZ  TYR A 279      44.470  34.050  31.300  1.00  0.00           C  
ATOM   4289  OH  TYR A 279      45.800  33.750  31.270  1.00  0.00           O  
ATOM   4290  HN  TYR A 279      40.120  32.450  32.990  1.00  0.00           H  
ATOM   4291  HA  TYR A 279      39.840  34.690  33.230  1.00  0.00           H  
ATOM   4292  HB1 TYR A 279      40.430  36.110  31.630  1.00  0.00           H  
ATOM   4293  HB2 TYR A 279      39.890  34.900  30.300  1.00  0.00           H  
ATOM   4294  HD1 TYR A 279      42.260  35.640  33.300  1.00  0.00           H  
ATOM   4295  HD2 TYR A 279      41.590  33.430  29.620  1.00  0.00           H  
ATOM   4296  HE1 TYR A 279      44.610  35.260  33.180  1.00  0.00           H  
ATOM   4297  HE2 TYR A 279      43.990  32.880  29.540  1.00  0.00           H  
ATOM   4298  HH  TYR A 279      46.230  34.270  31.970  1.00  0.00           H  
ATOM   4299  N   ILE A 280      37.520  34.990  33.480  1.00  0.00           N  
ATOM   4300  CA  ILE A 280      36.100  34.960  33.810  1.00  0.00           C  
ATOM   4301  C   ILE A 280      35.700  36.290  34.520  1.00  0.00           C  
ATOM   4302  O   ILE A 280      34.510  36.590  34.530  1.00  0.00           O  
ATOM   4303  CB  ILE A 280      35.620  33.740  34.700  1.00  0.00           C  
ATOM   4304  CG1 ILE A 280      36.660  33.550  35.840  1.00  0.00           C  
ATOM   4305  CG2 ILE A 280      35.440  32.590  33.770  1.00  0.00           C  
ATOM   4306  CD  ILE A 280      35.930  33.020  37.140  1.00  0.00           C  
ATOM   4307  HN  ILE A 280      38.130  35.010  34.260  1.00  0.00           H  
ATOM   4308  HA  ILE A 280      35.530  34.910  32.890  1.00  0.00           H  
ATOM   4309  HB  ILE A 280      34.610  33.950  35.100  1.00  0.00           H  
ATOM   4310 1HG1 ILE A 280      37.060  34.510  36.250  1.00  0.00           H  
ATOM   4311 2HG1 ILE A 280      37.490  32.910  35.490  1.00  0.00           H  
ATOM   4312 1HG2 ILE A 280      35.090  31.630  34.190  1.00  0.00           H  
ATOM   4313 2HG2 ILE A 280      34.660  32.820  33.020  1.00  0.00           H  
ATOM   4314 3HG2 ILE A 280      36.400  32.530  33.210  1.00  0.00           H  
ATOM   4315  HD1 ILE A 280      35.330  33.830  37.610  1.00  0.00           H  
ATOM   4316  HD2 ILE A 280      35.240  32.210  36.840  1.00  0.00           H  
ATOM   4317  HD3 ILE A 280      36.660  32.580  37.850  1.00  0.00           H  
ATOM   4318  N   ILE A 281      36.660  37.100  35.090  1.00  0.00           N  
ATOM   4319  CA  ILE A 281      36.420  38.320  35.660  1.00  0.00           C  
ATOM   4320  C   ILE A 281      36.390  39.530  34.640  1.00  0.00           C  
ATOM   4321  O   ILE A 281      37.380  39.750  33.900  1.00  0.00           O  
ATOM   4322  CB  ILE A 281      37.470  38.600  36.820  1.00  0.00           C  
ATOM   4323  CG1 ILE A 281      37.700  37.350  37.660  1.00  0.00           C  
ATOM   4324  CG2 ILE A 281      37.050  39.850  37.570  1.00  0.00           C  
ATOM   4325  CD  ILE A 281      36.580  36.850  38.580  1.00  0.00           C  
ATOM   4326  HN  ILE A 281      37.610  36.820  35.080  1.00  0.00           H  
ATOM   4327  HA  ILE A 281      35.500  38.180  36.220  1.00  0.00           H  
ATOM   4328  HB  ILE A 281      38.440  38.820  36.320  1.00  0.00           H  
ATOM   4329 1HG1 ILE A 281      38.580  37.510  38.310  1.00  0.00           H  
ATOM   4330 2HG1 ILE A 281      37.970  36.520  36.970  1.00  0.00           H  
ATOM   4331 1HG2 ILE A 281      36.850  40.750  36.950  1.00  0.00           H  
ATOM   4332 2HG2 ILE A 281      36.020  39.630  37.930  1.00  0.00           H  
ATOM   4333 3HG2 ILE A 281      37.630  40.290  38.410  1.00  0.00           H  
ATOM   4334  HD1 ILE A 281      36.410  37.500  39.460  1.00  0.00           H  
ATOM   4335  HD2 ILE A 281      35.720  36.800  37.890  1.00  0.00           H  
ATOM   4336  HD3 ILE A 281      36.900  35.850  38.950  1.00  0.00           H  
ATOM   4337  N   PRO A 282      35.280  40.270  34.390  1.00  0.00           N  
ATOM   4338  CA  PRO A 282      35.210  41.440  33.570  1.00  0.00           C  
ATOM   4339  C   PRO A 282      36.080  42.630  34.080  1.00  0.00           C  
ATOM   4340  O   PRO A 282      36.350  42.660  35.280  1.00  0.00           O  
ATOM   4341  CB  PRO A 282      33.740  41.710  33.570  1.00  0.00           C  
ATOM   4342  CG  PRO A 282      33.130  41.180  34.900  1.00  0.00           C  
ATOM   4343  CD  PRO A 282      34.010  39.940  34.990  1.00  0.00           C  
ATOM   4344  HA  PRO A 282      35.610  41.180  32.610  1.00  0.00           H  
ATOM   4345  HB1 PRO A 282      33.200  41.100  32.820  1.00  0.00           H  
ATOM   4346  HB2 PRO A 282      33.660  42.820  33.420  1.00  0.00           H  
ATOM   4347  HG1 PRO A 282      32.020  41.140  34.970  1.00  0.00           H  
ATOM   4348  HG2 PRO A 282      33.420  41.920  35.680  1.00  0.00           H  
ATOM   4349  HD1 PRO A 282      33.700  39.040  34.430  1.00  0.00           H  
ATOM   4350  HD2 PRO A 282      34.000  39.770  36.090  1.00  0.00           H  
ATOM   4351  N   PRO A 283      36.500  43.590  33.300  1.00  0.00           N  
ATOM   4352  CA  PRO A 283      37.560  44.520  33.630  1.00  0.00           C  
ATOM   4353  C   PRO A 283      37.100  45.570  34.600  1.00  0.00           C  
ATOM   4354  O   PRO A 283      37.860  45.960  35.410  1.00  0.00           O  
ATOM   4355  CB  PRO A 283      37.990  45.000  32.190  1.00  0.00           C  
ATOM   4356  CG  PRO A 283      36.730  44.890  31.340  1.00  0.00           C  
ATOM   4357  CD  PRO A 283      36.200  43.510  31.850  1.00  0.00           C  
ATOM   4358  HA  PRO A 283      38.350  43.890  34.030  1.00  0.00           H  
ATOM   4359  HB1 PRO A 283      38.820  44.360  31.840  1.00  0.00           H  
ATOM   4360  HB2 PRO A 283      38.260  46.070  32.170  1.00  0.00           H  
ATOM   4361  HG1 PRO A 283      36.950  44.820  30.240  1.00  0.00           H  
ATOM   4362  HG2 PRO A 283      36.080  45.730  31.610  1.00  0.00           H  
ATOM   4363  HD1 PRO A 283      36.770  42.710  31.320  1.00  0.00           H  
ATOM   4364  HD2 PRO A 283      35.130  43.470  31.560  1.00  0.00           H  
ATOM   4365  N   THR A 284      35.830  46.000  34.630  1.00  0.00           N  
ATOM   4366  CA  THR A 284      35.370  46.960  35.540  1.00  0.00           C  
ATOM   4367  C   THR A 284      35.240  46.400  37.010  1.00  0.00           C  
ATOM   4368  O   THR A 284      35.470  47.100  37.950  1.00  0.00           O  
ATOM   4369  CB  THR A 284      34.060  47.610  35.030  1.00  0.00           C  
ATOM   4370  CG2 THR A 284      34.260  48.700  34.030  1.00  0.00           C  
ATOM   4371  OG1 THR A 284      33.140  46.640  34.590  1.00  0.00           O  
ATOM   4372  HN  THR A 284      35.080  45.570  34.130  1.00  0.00           H  
ATOM   4373  HA  THR A 284      36.020  47.830  35.620  1.00  0.00           H  
ATOM   4374  HB  THR A 284      33.630  48.100  35.930  1.00  0.00           H  
ATOM   4375  HG1 THR A 284      32.420  47.170  34.230  1.00  0.00           H  
ATOM   4376 1HG2 THR A 284      34.840  49.550  34.440  1.00  0.00           H  
ATOM   4377 2HG2 THR A 284      34.950  48.380  33.220  1.00  0.00           H  
ATOM   4378 3HG2 THR A 284      33.360  49.110  33.510  1.00  0.00           H  
ATOM   4379  N   LEU A 285      34.890  45.140  37.140  1.00  0.00           N  
ATOM   4380  CA  LEU A 285      35.060  44.430  38.440  1.00  0.00           C  
ATOM   4381  C   LEU A 285      36.550  44.350  38.750  1.00  0.00           C  
ATOM   4382  O   LEU A 285      36.990  44.460  39.870  1.00  0.00           O  
ATOM   4383  CB  LEU A 285      34.320  43.030  38.330  1.00  0.00           C  
ATOM   4384  CG  LEU A 285      34.400  42.200  39.630  1.00  0.00           C  
ATOM   4385  CD1 LEU A 285      33.910  42.860  40.880  1.00  0.00           C  
ATOM   4386  CD2 LEU A 285      33.650  40.860  39.420  1.00  0.00           C  
ATOM   4387  HN  LEU A 285      34.500  44.580  36.410  1.00  0.00           H  
ATOM   4388  HA  LEU A 285      34.590  44.970  39.250  1.00  0.00           H  
ATOM   4389  HB1 LEU A 285      34.790  42.460  37.490  1.00  0.00           H  
ATOM   4390  HB2 LEU A 285      33.290  43.170  37.980  1.00  0.00           H  
ATOM   4391  HG  LEU A 285      35.490  42.000  39.750  1.00  0.00           H  
ATOM   4392 1HD1 LEU A 285      34.590  43.670  41.240  1.00  0.00           H  
ATOM   4393 2HD1 LEU A 285      32.900  43.290  40.790  1.00  0.00           H  
ATOM   4394 3HD1 LEU A 285      33.900  42.190  41.770  1.00  0.00           H  
ATOM   4395 1HD2 LEU A 285      34.020  40.310  38.530  1.00  0.00           H  
ATOM   4396 2HD2 LEU A 285      33.850  40.160  40.260  1.00  0.00           H  
ATOM   4397 3HD2 LEU A 285      32.560  41.130  39.360  1.00  0.00           H  
ATOM   4398  N   ASN A 286      37.470  44.000  37.750  1.00  0.00           N  
ATOM   4399  CA  ASN A 286      38.880  43.830  38.090  1.00  0.00           C  
ATOM   4400  C   ASN A 286      39.510  45.180  38.590  1.00  0.00           C  
ATOM   4401  O   ASN A 286      40.090  45.260  39.670  1.00  0.00           O  
ATOM   4402  CB  ASN A 286      39.630  43.210  36.900  1.00  0.00           C  
ATOM   4403  CG  ASN A 286      41.130  42.990  37.200  1.00  0.00           C  
ATOM   4404  ND2 ASN A 286      41.380  42.360  38.400  1.00  0.00           N  
ATOM   4405  OD1 ASN A 286      42.010  43.140  36.360  1.00  0.00           O  
ATOM   4406  HN  ASN A 286      37.280  43.770  36.800  1.00  0.00           H  
ATOM   4407  HA  ASN A 286      38.970  43.180  38.930  1.00  0.00           H  
ATOM   4408  HB1 ASN A 286      39.660  43.830  35.990  1.00  0.00           H  
ATOM   4409  HB2 ASN A 286      39.180  42.240  36.620  1.00  0.00           H  
ATOM   4410 1HD2 ASN A 286      42.330  42.120  38.610  1.00  0.00           H  
ATOM   4411 2HD2 ASN A 286      40.610  41.850  38.760  1.00  0.00           H  
ATOM   4412  N   ASP A 287      39.160  46.270  37.950  1.00  0.00           N  
ATOM   4413  CA  ASP A 287      39.430  47.620  38.480  1.00  0.00           C  
ATOM   4414  C   ASP A 287      38.870  47.910  39.880  1.00  0.00           C  
ATOM   4415  O   ASP A 287      39.580  48.450  40.760  1.00  0.00           O  
ATOM   4416  CB  ASP A 287      38.970  48.640  37.380  1.00  0.00           C  
ATOM   4417  CG  ASP A 287      40.040  48.940  36.330  1.00  0.00           C  
ATOM   4418  OD1 ASP A 287      41.270  48.980  36.750  1.00  0.00           O  
ATOM   4419  OD2 ASP A 287      39.800  49.270  35.120  1.00  0.00           O1-
ATOM   4420  HN  ASP A 287      38.520  46.220  37.190  1.00  0.00           H  
ATOM   4421  HA  ASP A 287      40.490  47.710  38.630  1.00  0.00           H  
ATOM   4422  HB1 ASP A 287      38.660  49.590  37.900  1.00  0.00           H  
ATOM   4423  HB2 ASP A 287      38.040  48.190  36.950  1.00  0.00           H  
ATOM   4424  N   VAL A 288      37.640  47.540  40.130  1.00  0.00           N  
ATOM   4425  CA  VAL A 288      37.060  47.660  41.460  1.00  0.00           C  
ATOM   4426  C   VAL A 288      37.770  46.820  42.460  1.00  0.00           C  
ATOM   4427  O   VAL A 288      38.150  47.360  43.510  1.00  0.00           O  
ATOM   4428  CB  VAL A 288      35.550  47.410  41.500  1.00  0.00           C  
ATOM   4429  CG1 VAL A 288      34.820  47.040  42.880  1.00  0.00           C  
ATOM   4430  CG2 VAL A 288      34.880  48.570  40.890  1.00  0.00           C  
ATOM   4431  HN  VAL A 288      36.960  47.310  39.430  1.00  0.00           H  
ATOM   4432  HA  VAL A 288      37.280  48.600  41.950  1.00  0.00           H  
ATOM   4433  HB  VAL A 288      35.380  46.480  40.920  1.00  0.00           H  
ATOM   4434 1HG1 VAL A 288      35.270  46.180  43.440  1.00  0.00           H  
ATOM   4435 2HG1 VAL A 288      34.940  47.890  43.580  1.00  0.00           H  
ATOM   4436 3HG1 VAL A 288      33.720  46.920  42.840  1.00  0.00           H  
ATOM   4437 1HG2 VAL A 288      35.410  48.980  40.000  1.00  0.00           H  
ATOM   4438 2HG2 VAL A 288      33.840  48.440  40.530  1.00  0.00           H  
ATOM   4439 3HG2 VAL A 288      34.870  49.450  41.560  1.00  0.00           H  
ATOM   4440  N   LEU A 289      38.040  45.530  42.190  1.00  0.00           N  
ATOM   4441  CA  LEU A 289      38.850  44.690  43.050  1.00  0.00           C  
ATOM   4442  C   LEU A 289      40.230  45.280  43.380  1.00  0.00           C  
ATOM   4443  O   LEU A 289      40.700  45.270  44.540  1.00  0.00           O  
ATOM   4444  CB  LEU A 289      39.100  43.300  42.450  1.00  0.00           C  
ATOM   4445  CG  LEU A 289      37.840  42.390  42.340  1.00  0.00           C  
ATOM   4446  CD1 LEU A 289      38.470  41.110  41.660  1.00  0.00           C  
ATOM   4447  CD2 LEU A 289      37.240  42.140  43.770  1.00  0.00           C  
ATOM   4448  HN  LEU A 289      37.640  45.060  41.410  1.00  0.00           H  
ATOM   4449  HA  LEU A 289      38.330  44.700  43.990  1.00  0.00           H  
ATOM   4450  HB1 LEU A 289      39.800  42.750  43.100  1.00  0.00           H  
ATOM   4451  HB2 LEU A 289      39.580  43.370  41.460  1.00  0.00           H  
ATOM   4452  HG  LEU A 289      37.090  42.930  41.700  1.00  0.00           H  
ATOM   4453 1HD1 LEU A 289      37.820  40.490  41.010  1.00  0.00           H  
ATOM   4454 2HD1 LEU A 289      39.410  41.350  41.140  1.00  0.00           H  
ATOM   4455 3HD1 LEU A 289      38.870  40.490  42.490  1.00  0.00           H  
ATOM   4456 1HD2 LEU A 289      36.990  43.100  44.250  1.00  0.00           H  
ATOM   4457 2HD2 LEU A 289      36.320  41.520  43.660  1.00  0.00           H  
ATOM   4458 3HD2 LEU A 289      37.970  41.560  44.390  1.00  0.00           H  
ATOM   4459  N   ILE A 290      40.940  45.810  42.370  1.00  0.00           N  
ATOM   4460  CA  ILE A 290      42.220  46.520  42.580  1.00  0.00           C  
ATOM   4461  C   ILE A 290      42.010  47.750  43.490  1.00  0.00           C  
ATOM   4462  O   ILE A 290      42.750  47.850  44.470  1.00  0.00           O  
ATOM   4463  CB  ILE A 290      42.760  46.840  41.230  1.00  0.00           C  
ATOM   4464  CG1 ILE A 290      43.240  45.590  40.480  1.00  0.00           C  
ATOM   4465  CG2 ILE A 290      43.770  47.980  41.350  1.00  0.00           C  
ATOM   4466  CD  ILE A 290      43.690  45.910  39.060  1.00  0.00           C  
ATOM   4467  HN  ILE A 290      40.600  45.690  41.430  1.00  0.00           H  
ATOM   4468  HA  ILE A 290      42.920  45.870  43.100  1.00  0.00           H  
ATOM   4469  HB  ILE A 290      41.960  47.250  40.580  1.00  0.00           H  
ATOM   4470 1HG1 ILE A 290      42.440  44.830  40.500  1.00  0.00           H  
ATOM   4471 2HG1 ILE A 290      44.140  45.080  40.890  1.00  0.00           H  
ATOM   4472 1HG2 ILE A 290      44.580  47.650  42.030  1.00  0.00           H  
ATOM   4473 2HG2 ILE A 290      44.330  48.110  40.400  1.00  0.00           H  
ATOM   4474 3HG2 ILE A 290      43.400  49.000  41.600  1.00  0.00           H  
ATOM   4475  HD1 ILE A 290      44.780  46.150  39.170  1.00  0.00           H  
ATOM   4476  HD2 ILE A 290      43.690  45.020  38.400  1.00  0.00           H  
ATOM   4477  HD3 ILE A 290      43.160  46.700  38.480  1.00  0.00           H  
ATOM   4478  N   TRP A 291      41.010  48.660  43.270  1.00  0.00           N  
ATOM   4479  CA  TRP A 291      40.700  49.840  44.090  1.00  0.00           C  
ATOM   4480  C   TRP A 291      40.390  49.460  45.530  1.00  0.00           C  
ATOM   4481  O   TRP A 291      40.850  50.120  46.440  1.00  0.00           O  
ATOM   4482  CB  TRP A 291      39.740  50.830  43.390  1.00  0.00           C  
ATOM   4483  CG  TRP A 291      40.520  51.850  42.580  1.00  0.00           C  
ATOM   4484  CD1 TRP A 291      40.630  51.870  41.220  1.00  0.00           C  
ATOM   4485  CD2 TRP A 291      41.430  52.840  43.080  1.00  0.00           C  
ATOM   4486  CE2 TRP A 291      42.010  53.440  41.970  1.00  0.00           C  
ATOM   4487  CE3 TRP A 291      41.860  53.160  44.380  1.00  0.00           C  
ATOM   4488  NE1 TRP A 291      41.480  52.870  40.850  1.00  0.00           N  
ATOM   4489  CZ2 TRP A 291      42.990  54.470  42.060  1.00  0.00           C  
ATOM   4490  CZ3 TRP A 291      42.690  54.200  44.460  1.00  0.00           C  
ATOM   4491  CH2 TRP A 291      43.270  54.890  43.350  1.00  0.00           C  
ATOM   4492  HN  TRP A 291      40.380  48.460  42.520  1.00  0.00           H  
ATOM   4493  HA  TRP A 291      41.670  50.300  44.180  1.00  0.00           H  
ATOM   4494  HB1 TRP A 291      39.200  51.390  44.180  1.00  0.00           H  
ATOM   4495  HB2 TRP A 291      38.970  50.330  42.770  1.00  0.00           H  
ATOM   4496  HD1 TRP A 291      40.010  51.270  40.550  1.00  0.00           H  
ATOM   4497  HE1 TRP A 291      41.650  53.200  39.950  1.00  0.00           H  
ATOM   4498  HE3 TRP A 291      41.510  52.670  45.280  1.00  0.00           H  
ATOM   4499  HZ2 TRP A 291      43.240  54.930  41.110  1.00  0.00           H  
ATOM   4500  HZ3 TRP A 291      42.990  54.490  45.450  1.00  0.00           H  
ATOM   4501  HH2 TRP A 291      44.000  55.610  43.710  1.00  0.00           H  
ATOM   4502  N   PHE A 292      39.620  48.350  45.810  1.00  0.00           N  
ATOM   4503  CA  PHE A 292      39.620  47.790  47.170  1.00  0.00           C  
ATOM   4504  C   PHE A 292      40.960  47.340  47.870  1.00  0.00           C  
ATOM   4505  O   PHE A 292      41.220  47.610  49.010  1.00  0.00           O  
ATOM   4506  CB  PHE A 292      38.560  46.600  47.220  1.00  0.00           C  
ATOM   4507  CG  PHE A 292      37.030  46.880  46.930  1.00  0.00           C  
ATOM   4508  CD1 PHE A 292      36.210  45.790  47.070  1.00  0.00           C  
ATOM   4509  CD2 PHE A 292      36.450  48.110  46.640  1.00  0.00           C  
ATOM   4510  CE1 PHE A 292      34.830  45.890  46.840  1.00  0.00           C  
ATOM   4511  CE2 PHE A 292      35.070  48.290  46.480  1.00  0.00           C  
ATOM   4512  CZ  PHE A 292      34.270  47.120  46.590  1.00  0.00           C  
ATOM   4513  HN  PHE A 292      39.180  47.910  45.020  1.00  0.00           H  
ATOM   4514  HA  PHE A 292      39.250  48.520  47.880  1.00  0.00           H  
ATOM   4515  HB1 PHE A 292      38.470  46.130  48.220  1.00  0.00           H  
ATOM   4516  HB2 PHE A 292      38.930  45.790  46.560  1.00  0.00           H  
ATOM   4517  HD1 PHE A 292      36.670  44.850  47.330  1.00  0.00           H  
ATOM   4518  HD2 PHE A 292      37.120  48.950  46.670  1.00  0.00           H  
ATOM   4519  HE1 PHE A 292      34.280  44.970  46.900  1.00  0.00           H  
ATOM   4520  HE2 PHE A 292      34.640  49.230  46.160  1.00  0.00           H  
ATOM   4521  HZ  PHE A 292      33.210  47.200  46.470  1.00  0.00           H  
ATOM   4522  N   GLY A 293      41.810  46.690  47.160  1.00  0.00           N  
ATOM   4523  CA  GLY A 293      43.180  46.420  47.540  1.00  0.00           C  
ATOM   4524  C   GLY A 293      43.920  47.700  47.970  1.00  0.00           C  
ATOM   4525  O   GLY A 293      44.380  47.860  49.040  1.00  0.00           O  
ATOM   4526  HN  GLY A 293      41.300  46.390  46.350  1.00  0.00           H  
ATOM   4527  HA1 GLY A 293      43.210  45.730  48.370  1.00  0.00           H  
ATOM   4528  HA2 GLY A 293      43.570  46.040  46.610  1.00  0.00           H  
ATOM   4529  N   TYR A 294      44.040  48.700  47.010  1.00  0.00           N  
ATOM   4530  CA  TYR A 294      44.430  50.050  47.330  1.00  0.00           C  
ATOM   4531  C   TYR A 294      43.730  50.760  48.570  1.00  0.00           C  
ATOM   4532  O   TYR A 294      44.370  51.610  49.240  1.00  0.00           O  
ATOM   4533  CB  TYR A 294      44.380  51.000  46.010  1.00  0.00           C  
ATOM   4534  CG  TYR A 294      45.140  50.580  44.750  1.00  0.00           C  
ATOM   4535  CD1 TYR A 294      46.520  50.180  44.810  1.00  0.00           C  
ATOM   4536  CD2 TYR A 294      44.560  50.880  43.460  1.00  0.00           C  
ATOM   4537  CE1 TYR A 294      47.330  50.070  43.620  1.00  0.00           C  
ATOM   4538  CE2 TYR A 294      45.440  50.910  42.350  1.00  0.00           C  
ATOM   4539  CZ  TYR A 294      46.780  50.470  42.420  1.00  0.00           C  
ATOM   4540  OH  TYR A 294      47.470  50.240  41.230  1.00  0.00           O  
ATOM   4541  HN  TYR A 294      43.800  48.560  46.050  1.00  0.00           H  
ATOM   4542  HA  TYR A 294      45.430  50.030  47.720  1.00  0.00           H  
ATOM   4543  HB1 TYR A 294      44.610  52.060  46.280  1.00  0.00           H  
ATOM   4544  HB2 TYR A 294      43.300  50.960  45.770  1.00  0.00           H  
ATOM   4545  HD1 TYR A 294      46.990  50.100  45.780  1.00  0.00           H  
ATOM   4546  HD2 TYR A 294      43.550  51.240  43.350  1.00  0.00           H  
ATOM   4547  HE1 TYR A 294      48.360  49.750  43.680  1.00  0.00           H  
ATOM   4548  HE2 TYR A 294      45.030  51.080  41.370  1.00  0.00           H  
ATOM   4549  HH  TYR A 294      48.060  49.500  41.380  1.00  0.00           H  
ATOM   4550  N   LEU A 295      42.450  50.500  48.880  1.00  0.00           N  
ATOM   4551  CA  LEU A 295      41.730  50.990  50.050  1.00  0.00           C  
ATOM   4552  C   LEU A 295      42.370  50.590  51.390  1.00  0.00           C  
ATOM   4553  O   LEU A 295      42.140  51.170  52.380  1.00  0.00           O  
ATOM   4554  CB  LEU A 295      40.240  50.690  50.040  1.00  0.00           C  
ATOM   4555  CG  LEU A 295      39.430  51.600  49.190  1.00  0.00           C  
ATOM   4556  CD1 LEU A 295      38.050  51.050  48.880  1.00  0.00           C  
ATOM   4557  CD2 LEU A 295      39.340  53.050  49.710  1.00  0.00           C  
ATOM   4558  HN  LEU A 295      42.000  49.930  48.200  1.00  0.00           H  
ATOM   4559  HA  LEU A 295      41.820  52.060  50.010  1.00  0.00           H  
ATOM   4560  HB1 LEU A 295      39.850  50.850  51.070  1.00  0.00           H  
ATOM   4561  HB2 LEU A 295      40.080  49.620  49.760  1.00  0.00           H  
ATOM   4562  HG  LEU A 295      39.920  51.600  48.190  1.00  0.00           H  
ATOM   4563 1HD1 LEU A 295      37.960  51.180  47.790  1.00  0.00           H  
ATOM   4564 2HD1 LEU A 295      38.050  49.950  49.030  1.00  0.00           H  
ATOM   4565 3HD1 LEU A 295      37.320  51.590  49.510  1.00  0.00           H  
ATOM   4566 1HD2 LEU A 295      38.830  53.120  50.690  1.00  0.00           H  
ATOM   4567 2HD2 LEU A 295      40.370  53.410  49.950  1.00  0.00           H  
ATOM   4568 3HD2 LEU A 295      38.890  53.680  48.910  1.00  0.00           H  
ATOM   4569  N   ASN A 296      43.220  49.550  51.430  1.00  0.00           N  
ATOM   4570  CA  ASN A 296      43.890  49.070  52.600  1.00  0.00           C  
ATOM   4571  C   ASN A 296      44.810  50.190  53.130  1.00  0.00           C  
ATOM   4572  O   ASN A 296      44.770  50.570  54.250  1.00  0.00           O  
ATOM   4573  CB  ASN A 296      44.520  47.620  52.410  1.00  0.00           C  
ATOM   4574  CG  ASN A 296      45.630  47.270  53.410  1.00  0.00           C  
ATOM   4575  ND2 ASN A 296      46.840  47.760  53.300  1.00  0.00           N  
ATOM   4576  OD1 ASN A 296      45.290  46.460  54.310  1.00  0.00           O  
ATOM   4577  HN  ASN A 296      43.300  49.070  50.570  1.00  0.00           H  
ATOM   4578  HA  ASN A 296      43.130  48.870  53.350  1.00  0.00           H  
ATOM   4579  HB1 ASN A 296      44.880  47.520  51.360  1.00  0.00           H  
ATOM   4580  HB2 ASN A 296      43.690  46.880  52.450  1.00  0.00           H  
ATOM   4581 1HD2 ASN A 296      47.120  48.220  52.460  1.00  0.00           H  
ATOM   4582 2HD2 ASN A 296      47.460  47.310  53.940  1.00  0.00           H  
ATOM   4583  N   SER A 297      45.630  50.810  52.170  1.00  0.00           N  
ATOM   4584  CA  SER A 297      46.460  51.880  52.450  1.00  0.00           C  
ATOM   4585  C   SER A 297      45.820  53.140  52.800  1.00  0.00           C  
ATOM   4586  O   SER A 297      46.330  54.030  53.490  1.00  0.00           O  
ATOM   4587  CB  SER A 297      47.430  52.020  51.240  1.00  0.00           C  
ATOM   4588  OG  SER A 297      48.330  50.880  51.160  1.00  0.00           O  
ATOM   4589  HN  SER A 297      45.630  50.530  51.210  1.00  0.00           H  
ATOM   4590  HA  SER A 297      46.990  51.540  53.320  1.00  0.00           H  
ATOM   4591  HB1 SER A 297      48.010  52.970  51.200  1.00  0.00           H  
ATOM   4592  HB2 SER A 297      46.900  51.980  50.270  1.00  0.00           H  
ATOM   4593  HG1 SER A 297      49.090  51.010  51.750  1.00  0.00           H  
ATOM   4594  N   THR A 298      44.610  53.360  52.390  1.00  0.00           N  
ATOM   4595  CA  THR A 298      43.710  54.370  52.920  1.00  0.00           C  
ATOM   4596  C   THR A 298      43.240  54.020  54.380  1.00  0.00           C  
ATOM   4597  O   THR A 298      43.280  54.890  55.220  1.00  0.00           O  
ATOM   4598  CB  THR A 298      42.520  54.540  51.960  1.00  0.00           C  
ATOM   4599  CG2 THR A 298      41.930  55.930  52.250  1.00  0.00           C  
ATOM   4600  OG1 THR A 298      42.950  54.530  50.610  1.00  0.00           O  
ATOM   4601  HN  THR A 298      44.180  52.880  51.630  1.00  0.00           H  
ATOM   4602  HA  THR A 298      44.250  55.320  52.950  1.00  0.00           H  
ATOM   4603  HB  THR A 298      41.720  53.770  52.090  1.00  0.00           H  
ATOM   4604  HG1 THR A 298      43.660  55.170  50.560  1.00  0.00           H  
ATOM   4605 1HG2 THR A 298      41.720  56.130  53.320  1.00  0.00           H  
ATOM   4606 2HG2 THR A 298      42.760  56.640  52.040  1.00  0.00           H  
ATOM   4607 3HG2 THR A 298      40.970  56.150  51.720  1.00  0.00           H  
ATOM   4608  N   PHE A 299      42.860  52.760  54.640  1.00  0.00           N  
ATOM   4609  CA  PHE A 299      42.400  52.500  56.040  1.00  0.00           C  
ATOM   4610  C   PHE A 299      43.570  52.430  56.980  1.00  0.00           C  
ATOM   4611  O   PHE A 299      43.360  52.910  58.080  1.00  0.00           O  
ATOM   4612  CB  PHE A 299      41.530  51.260  56.070  1.00  0.00           C  
ATOM   4613  CG  PHE A 299      40.240  51.310  55.280  1.00  0.00           C  
ATOM   4614  CD1 PHE A 299      39.860  50.300  54.340  1.00  0.00           C  
ATOM   4615  CD2 PHE A 299      39.480  52.520  55.240  1.00  0.00           C  
ATOM   4616  CE1 PHE A 299      38.680  50.410  53.560  1.00  0.00           C  
ATOM   4617  CE2 PHE A 299      38.350  52.670  54.370  1.00  0.00           C  
ATOM   4618  CZ  PHE A 299      37.890  51.590  53.640  1.00  0.00           C  
ATOM   4619  HN  PHE A 299      42.710  52.090  53.920  1.00  0.00           H  
ATOM   4620  HA  PHE A 299      41.830  53.340  56.390  1.00  0.00           H  
ATOM   4621  HB1 PHE A 299      41.300  50.890  57.090  1.00  0.00           H  
ATOM   4622  HB2 PHE A 299      42.170  50.470  55.630  1.00  0.00           H  
ATOM   4623  HD1 PHE A 299      40.550  49.490  54.250  1.00  0.00           H  
ATOM   4624  HD2 PHE A 299      39.860  53.320  55.860  1.00  0.00           H  
ATOM   4625  HE1 PHE A 299      38.300  49.590  52.970  1.00  0.00           H  
ATOM   4626  HE2 PHE A 299      37.700  53.550  54.410  1.00  0.00           H  
ATOM   4627  HZ  PHE A 299      37.000  51.610  53.020  1.00  0.00           H  
ATOM   4628  N   ASN A 300      44.840  51.950  56.710  1.00  0.00           N  
ATOM   4629  CA  ASN A 300      45.870  51.680  57.650  1.00  0.00           C  
ATOM   4630  C   ASN A 300      46.310  52.770  58.520  1.00  0.00           C  
ATOM   4631  O   ASN A 300      46.350  52.400  59.660  1.00  0.00           O  
ATOM   4632  CB  ASN A 300      47.110  51.140  56.940  1.00  0.00           C  
ATOM   4633  CG  ASN A 300      46.780  49.730  56.480  1.00  0.00           C  
ATOM   4634  ND2 ASN A 300      47.820  49.180  55.810  1.00  0.00           N  
ATOM   4635  OD1 ASN A 300      45.800  49.090  56.810  1.00  0.00           O  
ATOM   4636  HN  ASN A 300      45.000  51.670  55.780  1.00  0.00           H  
ATOM   4637  HA  ASN A 300      45.600  50.880  58.340  1.00  0.00           H  
ATOM   4638  HB1 ASN A 300      48.000  51.140  57.600  1.00  0.00           H  
ATOM   4639  HB2 ASN A 300      47.320  51.690  55.990  1.00  0.00           H  
ATOM   4640 1HD2 ASN A 300      48.570  49.710  55.420  1.00  0.00           H  
ATOM   4641 2HD2 ASN A 300      47.840  48.180  55.780  1.00  0.00           H  
ATOM   4642  N   PRO A 301      46.520  54.040  58.180  1.00  0.00           N  
ATOM   4643  CA  PRO A 301      46.940  54.980  59.160  1.00  0.00           C  
ATOM   4644  C   PRO A 301      45.800  55.180  60.150  1.00  0.00           C  
ATOM   4645  O   PRO A 301      46.020  55.440  61.330  1.00  0.00           O  
ATOM   4646  CB  PRO A 301      47.090  56.370  58.360  1.00  0.00           C  
ATOM   4647  CG  PRO A 301      46.350  56.070  57.040  1.00  0.00           C  
ATOM   4648  CD  PRO A 301      46.580  54.560  56.830  1.00  0.00           C  
ATOM   4649  HA  PRO A 301      47.840  54.670  59.690  1.00  0.00           H  
ATOM   4650  HB1 PRO A 301      48.170  56.590  58.210  1.00  0.00           H  
ATOM   4651  HB2 PRO A 301      46.690  57.210  58.960  1.00  0.00           H  
ATOM   4652  HG1 PRO A 301      46.900  56.600  56.220  1.00  0.00           H  
ATOM   4653  HG2 PRO A 301      45.290  56.390  57.170  1.00  0.00           H  
ATOM   4654  HD1 PRO A 301      47.560  54.290  56.360  1.00  0.00           H  
ATOM   4655  HD2 PRO A 301      45.820  54.220  56.090  1.00  0.00           H  
ATOM   4656  N   MET A 302      44.530  55.130  59.650  1.00  0.00           N  
ATOM   4657  CA  MET A 302      43.280  55.340  60.310  1.00  0.00           C  
ATOM   4658  C   MET A 302      43.070  54.310  61.490  1.00  0.00           C  
ATOM   4659  O   MET A 302      42.830  54.660  62.620  1.00  0.00           O  
ATOM   4660  CB  MET A 302      42.010  55.270  59.460  1.00  0.00           C  
ATOM   4661  CG  MET A 302      42.200  56.110  58.160  1.00  0.00           C  
ATOM   4662  SD  MET A 302      42.690  57.860  58.520  1.00  0.00           S  
ATOM   4663  CE  MET A 302      43.070  58.540  56.840  1.00  0.00           C  
ATOM   4664  HN  MET A 302      44.340  54.630  58.820  1.00  0.00           H  
ATOM   4665  HA  MET A 302      43.330  56.340  60.710  1.00  0.00           H  
ATOM   4666  HB1 MET A 302      41.100  55.600  60.010  1.00  0.00           H  
ATOM   4667  HB2 MET A 302      41.820  54.220  59.120  1.00  0.00           H  
ATOM   4668  HG1 MET A 302      41.320  56.120  57.480  1.00  0.00           H  
ATOM   4669  HG2 MET A 302      43.050  55.600  57.640  1.00  0.00           H  
ATOM   4670  HE1 MET A 302      43.930  59.240  56.850  1.00  0.00           H  
ATOM   4671  HE2 MET A 302      43.280  57.660  56.190  1.00  0.00           H  
ATOM   4672  HE3 MET A 302      42.130  58.940  56.400  1.00  0.00           H  
ATOM   4673  N   VAL A 303      43.260  53.050  61.200  1.00  0.00           N  
ATOM   4674  CA  VAL A 303      43.410  51.980  62.180  1.00  0.00           C  
ATOM   4675  C   VAL A 303      44.740  51.720  62.980  1.00  0.00           C  
ATOM   4676  O   VAL A 303      44.730  51.430  64.160  1.00  0.00           O  
ATOM   4677  CB  VAL A 303      42.890  50.680  61.510  1.00  0.00           C  
ATOM   4678  CG1 VAL A 303      41.490  50.930  60.910  1.00  0.00           C  
ATOM   4679  CG2 VAL A 303      43.850  50.070  60.440  1.00  0.00           C  
ATOM   4680  HN  VAL A 303      43.460  52.740  60.280  1.00  0.00           H  
ATOM   4681  HA  VAL A 303      42.650  52.160  62.920  1.00  0.00           H  
ATOM   4682  HB  VAL A 303      42.810  49.920  62.310  1.00  0.00           H  
ATOM   4683 1HG1 VAL A 303      40.790  51.350  61.660  1.00  0.00           H  
ATOM   4684 2HG1 VAL A 303      41.510  51.590  60.010  1.00  0.00           H  
ATOM   4685 3HG1 VAL A 303      41.000  49.970  60.680  1.00  0.00           H  
ATOM   4686 1HG2 VAL A 303      44.880  49.820  60.800  1.00  0.00           H  
ATOM   4687 2HG2 VAL A 303      43.350  49.150  60.060  1.00  0.00           H  
ATOM   4688 3HG2 VAL A 303      43.960  50.760  59.580  1.00  0.00           H  
ATOM   4689  N   TYR A 304      45.910  51.890  62.370  1.00  0.00           N  
ATOM   4690  CA  TYR A 304      47.130  51.580  63.140  1.00  0.00           C  
ATOM   4691  C   TYR A 304      47.550  52.760  64.050  1.00  0.00           C  
ATOM   4692  O   TYR A 304      48.130  52.510  65.120  1.00  0.00           O  
ATOM   4693  CB  TYR A 304      48.370  51.080  62.400  1.00  0.00           C  
ATOM   4694  CG  TYR A 304      48.020  49.740  61.770  1.00  0.00           C  
ATOM   4695  CD1 TYR A 304      47.710  49.650  60.440  1.00  0.00           C  
ATOM   4696  CD2 TYR A 304      48.010  48.600  62.550  1.00  0.00           C  
ATOM   4697  CE1 TYR A 304      47.280  48.410  59.900  1.00  0.00           C  
ATOM   4698  CE2 TYR A 304      47.670  47.300  62.040  1.00  0.00           C  
ATOM   4699  CZ  TYR A 304      47.300  47.220  60.690  1.00  0.00           C  
ATOM   4700  OH  TYR A 304      46.780  46.050  60.120  1.00  0.00           O  
ATOM   4701  HN  TYR A 304      46.160  52.030  61.420  1.00  0.00           H  
ATOM   4702  HA  TYR A 304      46.890  50.730  63.760  1.00  0.00           H  
ATOM   4703  HB1 TYR A 304      49.300  51.030  62.990  1.00  0.00           H  
ATOM   4704  HB2 TYR A 304      48.480  51.830  61.570  1.00  0.00           H  
ATOM   4705  HD1 TYR A 304      47.690  50.550  59.830  1.00  0.00           H  
ATOM   4706  HD2 TYR A 304      48.220  48.630  63.610  1.00  0.00           H  
ATOM   4707  HE1 TYR A 304      47.020  48.300  58.860  1.00  0.00           H  
ATOM   4708  HE2 TYR A 304      47.680  46.370  62.600  1.00  0.00           H  
ATOM   4709  HH  TYR A 304      46.170  46.280  59.410  1.00  0.00           H  
ATOM   4710  N   ALA A 305      47.200  54.020  63.680  1.00  0.00           N  
ATOM   4711  CA  ALA A 305      47.610  55.190  64.350  1.00  0.00           C  
ATOM   4712  C   ALA A 305      46.460  55.890  64.980  1.00  0.00           C  
ATOM   4713  O   ALA A 305      46.250  55.820  66.230  1.00  0.00           O  
ATOM   4714  CB  ALA A 305      48.470  56.070  63.340  1.00  0.00           C  
ATOM   4715  HN  ALA A 305      46.720  54.140  62.810  1.00  0.00           H  
ATOM   4716  HA  ALA A 305      48.190  54.840  65.200  1.00  0.00           H  
ATOM   4717  HB1 ALA A 305      47.900  56.730  62.650  1.00  0.00           H  
ATOM   4718  HB2 ALA A 305      49.110  56.810  63.870  1.00  0.00           H  
ATOM   4719  HB3 ALA A 305      49.150  55.410  62.740  1.00  0.00           H  
ATOM   4720  N   PHE A 306      45.580  56.520  64.210  1.00  0.00           N  
ATOM   4721  CA  PHE A 306      44.570  57.430  64.700  1.00  0.00           C  
ATOM   4722  C   PHE A 306      43.620  56.860  65.710  1.00  0.00           C  
ATOM   4723  O   PHE A 306      43.240  57.560  66.700  1.00  0.00           O  
ATOM   4724  CB  PHE A 306      43.830  58.080  63.480  1.00  0.00           C  
ATOM   4725  CG  PHE A 306      44.710  58.970  62.770  1.00  0.00           C  
ATOM   4726  CD1 PHE A 306      45.230  60.120  63.340  1.00  0.00           C  
ATOM   4727  CD2 PHE A 306      45.160  58.680  61.450  1.00  0.00           C  
ATOM   4728  CE1 PHE A 306      46.020  61.040  62.610  1.00  0.00           C  
ATOM   4729  CE2 PHE A 306      45.920  59.590  60.750  1.00  0.00           C  
ATOM   4730  CZ  PHE A 306      46.330  60.760  61.290  1.00  0.00           C  
ATOM   4731  HN  PHE A 306      45.560  56.420  63.210  1.00  0.00           H  
ATOM   4732  HA  PHE A 306      44.920  58.280  65.260  1.00  0.00           H  
ATOM   4733  HB1 PHE A 306      43.020  58.750  63.830  1.00  0.00           H  
ATOM   4734  HB2 PHE A 306      43.370  57.260  62.900  1.00  0.00           H  
ATOM   4735  HD1 PHE A 306      45.010  60.360  64.370  1.00  0.00           H  
ATOM   4736  HD2 PHE A 306      44.770  57.810  60.940  1.00  0.00           H  
ATOM   4737  HE1 PHE A 306      46.380  61.970  63.020  1.00  0.00           H  
ATOM   4738  HE2 PHE A 306      46.200  59.340  59.740  1.00  0.00           H  
ATOM   4739  HZ  PHE A 306      47.050  61.420  60.830  1.00  0.00           H  
ATOM   4740  N   PHE A 307      43.210  55.590  65.470  1.00  0.00           N  
ATOM   4741  CA  PHE A 307      42.390  54.800  66.330  1.00  0.00           C  
ATOM   4742  C   PHE A 307      42.700  54.860  67.850  1.00  0.00           C  
ATOM   4743  O   PHE A 307      41.720  54.840  68.590  1.00  0.00           O  
ATOM   4744  CB  PHE A 307      42.400  53.360  65.830  1.00  0.00           C  
ATOM   4745  CG  PHE A 307      41.300  52.440  66.420  1.00  0.00           C  
ATOM   4746  CD1 PHE A 307      41.610  51.040  66.530  1.00  0.00           C  
ATOM   4747  CD2 PHE A 307      40.000  52.880  66.900  1.00  0.00           C  
ATOM   4748  CE1 PHE A 307      40.650  50.120  67.070  1.00  0.00           C  
ATOM   4749  CE2 PHE A 307      39.110  51.950  67.420  1.00  0.00           C  
ATOM   4750  CZ  PHE A 307      39.450  50.620  67.600  1.00  0.00           C  
ATOM   4751  HN  PHE A 307      43.480  55.120  64.630  1.00  0.00           H  
ATOM   4752  HA  PHE A 307      41.370  55.160  66.170  1.00  0.00           H  
ATOM   4753  HB1 PHE A 307      43.390  52.870  65.850  1.00  0.00           H  
ATOM   4754  HB2 PHE A 307      42.120  53.360  64.750  1.00  0.00           H  
ATOM   4755  HD1 PHE A 307      42.570  50.670  66.190  1.00  0.00           H  
ATOM   4756  HD2 PHE A 307      39.710  53.910  66.730  1.00  0.00           H  
ATOM   4757  HE1 PHE A 307      40.720  49.050  67.070  1.00  0.00           H  
ATOM   4758  HE2 PHE A 307      38.160  52.410  67.630  1.00  0.00           H  
ATOM   4759  HZ  PHE A 307      38.710  49.960  68.030  1.00  0.00           H  
ATOM   4760  N   TYR A 308      43.930  54.910  68.370  1.00  0.00           N  
ATOM   4761  CA  TYR A 308      44.260  54.690  69.760  1.00  0.00           C  
ATOM   4762  C   TYR A 308      44.740  56.020  70.280  1.00  0.00           C  
ATOM   4763  O   TYR A 308      45.200  56.920  69.510  1.00  0.00           O  
ATOM   4764  CB  TYR A 308      45.380  53.640  70.010  1.00  0.00           C  
ATOM   4765  CG  TYR A 308      44.890  52.400  69.340  1.00  0.00           C  
ATOM   4766  CD1 TYR A 308      43.950  51.530  69.950  1.00  0.00           C  
ATOM   4767  CD2 TYR A 308      45.450  52.010  68.100  1.00  0.00           C  
ATOM   4768  CE1 TYR A 308      43.490  50.400  69.280  1.00  0.00           C  
ATOM   4769  CE2 TYR A 308      45.060  50.830  67.470  1.00  0.00           C  
ATOM   4770  CZ  TYR A 308      44.100  50.030  68.100  1.00  0.00           C  
ATOM   4771  OH  TYR A 308      43.610  48.920  67.320  1.00  0.00           O  
ATOM   4772  HN  TYR A 308      44.600  54.920  67.640  1.00  0.00           H  
ATOM   4773  HA  TYR A 308      43.360  54.530  70.340  1.00  0.00           H  
ATOM   4774  HB1 TYR A 308      45.690  53.510  71.070  1.00  0.00           H  
ATOM   4775  HB2 TYR A 308      46.230  54.090  69.480  1.00  0.00           H  
ATOM   4776  HD1 TYR A 308      43.490  51.830  70.880  1.00  0.00           H  
ATOM   4777  HD2 TYR A 308      46.290  52.560  67.700  1.00  0.00           H  
ATOM   4778  HE1 TYR A 308      42.700  49.790  69.700  1.00  0.00           H  
ATOM   4779  HE2 TYR A 308      45.510  50.670  66.510  1.00  0.00           H  
ATOM   4780  HH  TYR A 308      42.970  48.430  67.840  1.00  0.00           H  
ATOM   4781  N   PRO A 309      44.580  56.210  71.680  1.00  0.00           N  
ATOM   4782  CA  PRO A 309      44.910  57.620  72.180  1.00  0.00           C  
ATOM   4783  C   PRO A 309      46.340  58.040  72.180  1.00  0.00           C  
ATOM   4784  O   PRO A 309      46.630  59.250  72.290  1.00  0.00           O  
ATOM   4785  CB  PRO A 309      44.380  57.620  73.580  1.00  0.00           C  
ATOM   4786  CG  PRO A 309      44.240  56.150  73.990  1.00  0.00           C  
ATOM   4787  CD  PRO A 309      43.910  55.410  72.660  1.00  0.00           C  
ATOM   4788  HA  PRO A 309      44.330  58.380  71.670  1.00  0.00           H  
ATOM   4789  HB1 PRO A 309      43.470  58.260  73.610  1.00  0.00           H  
ATOM   4790  HB2 PRO A 309      45.030  58.210  74.260  1.00  0.00           H  
ATOM   4791  HG1 PRO A 309      43.490  55.910  74.770  1.00  0.00           H  
ATOM   4792  HG2 PRO A 309      45.260  55.880  74.330  1.00  0.00           H  
ATOM   4793  HD1 PRO A 309      42.810  55.380  72.490  1.00  0.00           H  
ATOM   4794  HD2 PRO A 309      44.310  54.380  72.540  1.00  0.00           H  
ATOM   4795  N   TRP A 310      47.340  57.130  72.190  1.00  0.00           N  
ATOM   4796  CA  TRP A 310      48.790  57.370  72.380  1.00  0.00           C  
ATOM   4797  C   TRP A 310      49.390  58.140  71.150  1.00  0.00           C  
ATOM   4798  O   TRP A 310      50.200  59.060  71.230  1.00  0.00           O  
ATOM   4799  CB  TRP A 310      49.580  56.040  72.700  1.00  0.00           C  
ATOM   4800  CG  TRP A 310      49.370  54.950  71.730  1.00  0.00           C  
ATOM   4801  CD1 TRP A 310      48.440  53.980  71.840  1.00  0.00           C  
ATOM   4802  CD2 TRP A 310      50.090  54.740  70.500  1.00  0.00           C  
ATOM   4803  CE2 TRP A 310      49.400  53.770  69.780  1.00  0.00           C  
ATOM   4804  CE3 TRP A 310      51.140  55.430  69.970  1.00  0.00           C  
ATOM   4805  NE1 TRP A 310      48.430  53.310  70.630  1.00  0.00           N  
ATOM   4806  CZ2 TRP A 310      49.770  53.440  68.460  1.00  0.00           C  
ATOM   4807  CZ3 TRP A 310      51.480  55.100  68.640  1.00  0.00           C  
ATOM   4808  CH2 TRP A 310      50.860  54.110  67.870  1.00  0.00           C  
ATOM   4809  HN  TRP A 310      47.040  56.190  72.080  1.00  0.00           H  
ATOM   4810  HA  TRP A 310      48.940  58.070  73.190  1.00  0.00           H  
ATOM   4811  HB1 TRP A 310      49.330  55.630  73.700  1.00  0.00           H  
ATOM   4812  HB2 TRP A 310      50.650  56.320  72.690  1.00  0.00           H  
ATOM   4813  HD1 TRP A 310      47.760  53.880  72.660  1.00  0.00           H  
ATOM   4814  HE1 TRP A 310      48.020  52.430  70.470  1.00  0.00           H  
ATOM   4815  HE3 TRP A 310      51.710  56.150  70.540  1.00  0.00           H  
ATOM   4816  HZ2 TRP A 310      49.240  52.760  67.810  1.00  0.00           H  
ATOM   4817  HZ3 TRP A 310      52.300  55.640  68.160  1.00  0.00           H  
ATOM   4818  HH2 TRP A 310      51.110  53.880  66.840  1.00  0.00           H  
ATOM   4819  N   PHE A 311      48.930  57.750  69.900  1.00  0.00           N  
ATOM   4820  CA  PHE A 311      49.120  58.530  68.710  1.00  0.00           C  
ATOM   4821  C   PHE A 311      48.420  59.900  68.810  1.00  0.00           C  
ATOM   4822  O   PHE A 311      49.070  60.900  68.600  1.00  0.00           O  
ATOM   4823  CB  PHE A 311      48.580  57.790  67.440  1.00  0.00           C  
ATOM   4824  CG  PHE A 311      49.090  58.560  66.230  1.00  0.00           C  
ATOM   4825  CD1 PHE A 311      48.350  59.620  65.650  1.00  0.00           C  
ATOM   4826  CD2 PHE A 311      50.290  58.170  65.640  1.00  0.00           C  
ATOM   4827  CE1 PHE A 311      48.970  60.420  64.650  1.00  0.00           C  
ATOM   4828  CE2 PHE A 311      50.800  58.840  64.500  1.00  0.00           C  
ATOM   4829  CZ  PHE A 311      50.210  60.030  64.120  1.00  0.00           C  
ATOM   4830  HN  PHE A 311      48.510  56.840  69.890  1.00  0.00           H  
ATOM   4831  HA  PHE A 311      50.170  58.790  68.690  1.00  0.00           H  
ATOM   4832  HB1 PHE A 311      47.490  57.670  67.490  1.00  0.00           H  
ATOM   4833  HB2 PHE A 311      48.940  56.740  67.370  1.00  0.00           H  
ATOM   4834  HD1 PHE A 311      47.330  59.810  65.930  1.00  0.00           H  
ATOM   4835  HD2 PHE A 311      50.840  57.340  66.050  1.00  0.00           H  
ATOM   4836  HE1 PHE A 311      48.480  61.330  64.330  1.00  0.00           H  
ATOM   4837  HE2 PHE A 311      51.710  58.510  64.030  1.00  0.00           H  
ATOM   4838  HZ  PHE A 311      50.670  60.630  63.350  1.00  0.00           H  
ATOM   4839  N   ARG A 312      47.180  59.950  69.230  1.00  0.00           N  
ATOM   4840  CA  ARG A 312      46.380  61.200  69.210  1.00  0.00           C  
ATOM   4841  C   ARG A 312      46.800  62.320  70.050  1.00  0.00           C  
ATOM   4842  O   ARG A 312      46.840  63.530  69.720  1.00  0.00           O  
ATOM   4843  CB  ARG A 312      44.870  60.860  69.440  1.00  0.00           C  
ATOM   4844  CG  ARG A 312      44.170  60.120  68.300  1.00  0.00           C  
ATOM   4845  CD  ARG A 312      42.650  60.320  68.190  1.00  0.00           C  
ATOM   4846  NE  ARG A 312      42.130  60.050  69.540  1.00  0.00           N  
ATOM   4847  CZ  ARG A 312      41.690  58.890  70.040  1.00  0.00           C  
ATOM   4848  NH1 ARG A 312      42.050  57.700  69.500  1.00  0.00           N1+
ATOM   4849  NH2 ARG A 312      40.990  58.960  71.110  1.00  0.00           N  
ATOM   4850  HN  ARG A 312      46.600  59.150  69.380  1.00  0.00           H  
ATOM   4851  HA  ARG A 312      46.470  61.560  68.190  1.00  0.00           H  
ATOM   4852  HB1 ARG A 312      44.410  61.870  69.510  1.00  0.00           H  
ATOM   4853  HB2 ARG A 312      44.650  60.440  70.440  1.00  0.00           H  
ATOM   4854  HG1 ARG A 312      44.430  59.050  68.380  1.00  0.00           H  
ATOM   4855  HG2 ARG A 312      44.600  60.470  67.330  1.00  0.00           H  
ATOM   4856  HD1 ARG A 312      42.150  59.690  67.410  1.00  0.00           H  
ATOM   4857  HD2 ARG A 312      42.330  61.310  67.820  1.00  0.00           H  
ATOM   4858  HE  ARG A 312      41.880  60.800  70.150  1.00  0.00           H  
ATOM   4859 1HH1 ARG A 312      42.580  57.770  68.650  1.00  0.00           H  
ATOM   4860 2HH1 ARG A 312      41.710  56.840  69.890  1.00  0.00           H  
ATOM   4861 1HH2 ARG A 312      40.760  59.860  71.470  1.00  0.00           H  
ATOM   4862 2HH2 ARG A 312      40.570  58.110  71.410  1.00  0.00           H  
ATOM   4863  N   LYS A 313      47.100  61.920  71.250  1.00  0.00           N  
ATOM   4864  CA  LYS A 313      47.670  62.850  72.270  1.00  0.00           C  
ATOM   4865  C   LYS A 313      48.920  63.480  71.710  1.00  0.00           C  
ATOM   4866  O   LYS A 313      49.020  64.720  71.830  1.00  0.00           O  
ATOM   4867  CB  LYS A 313      48.080  62.080  73.590  1.00  0.00           C  
ATOM   4868  CG  LYS A 313      46.920  61.700  74.500  1.00  0.00           C  
ATOM   4869  CD  LYS A 313      47.380  60.960  75.750  1.00  0.00           C  
ATOM   4870  CE  LYS A 313      48.120  59.620  75.520  1.00  0.00           C  
ATOM   4871  NZ  LYS A 313      48.470  58.990  76.730  1.00  0.00           N1+
ATOM   4872  HN  LYS A 313      47.080  60.940  71.440  1.00  0.00           H  
ATOM   4873  HA  LYS A 313      47.000  63.670  72.470  1.00  0.00           H  
ATOM   4874  HB1 LYS A 313      48.760  62.730  74.160  1.00  0.00           H  
ATOM   4875  HB2 LYS A 313      48.640  61.140  73.370  1.00  0.00           H  
ATOM   4876  HG1 LYS A 313      46.160  61.160  73.900  1.00  0.00           H  
ATOM   4877  HG2 LYS A 313      46.440  62.680  74.710  1.00  0.00           H  
ATOM   4878  HD1 LYS A 313      48.020  61.710  76.240  1.00  0.00           H  
ATOM   4879  HD2 LYS A 313      46.470  60.860  76.380  1.00  0.00           H  
ATOM   4880  HE1 LYS A 313      48.980  59.970  74.910  1.00  0.00           H  
ATOM   4881  HE2 LYS A 313      47.530  58.920  74.900  1.00  0.00           H  
ATOM   4882  HZ1 LYS A 313      49.070  59.680  77.240  1.00  0.00           H  
ATOM   4883  HZ2 LYS A 313      47.650  58.910  77.370  1.00  0.00           H  
ATOM   4884  HZ3 LYS A 313      49.030  58.110  76.660  1.00  0.00           H  
ATOM   4885  N   ALA A 314      49.850  62.750  71.130  1.00  0.00           N  
ATOM   4886  CA  ALA A 314      51.040  63.300  70.460  1.00  0.00           C  
ATOM   4887  C   ALA A 314      50.720  64.230  69.360  1.00  0.00           C  
ATOM   4888  O   ALA A 314      51.490  65.120  69.210  1.00  0.00           O  
ATOM   4889  CB  ALA A 314      51.910  62.160  69.970  1.00  0.00           C  
ATOM   4890  HN  ALA A 314      49.720  61.770  71.140  1.00  0.00           H  
ATOM   4891  HA  ALA A 314      51.640  63.810  71.200  1.00  0.00           H  
ATOM   4892  HB1 ALA A 314      52.010  61.530  70.870  1.00  0.00           H  
ATOM   4893  HB2 ALA A 314      51.300  61.700  69.160  1.00  0.00           H  
ATOM   4894  HB3 ALA A 314      52.880  62.540  69.600  1.00  0.00           H  
ATOM   4895  N   LEU A 315      49.690  64.020  68.570  1.00  0.00           N  
ATOM   4896  CA  LEU A 315      49.130  64.870  67.450  1.00  0.00           C  
ATOM   4897  C   LEU A 315      48.750  66.200  67.900  1.00  0.00           C  
ATOM   4898  O   LEU A 315      49.010  67.260  67.270  1.00  0.00           O  
ATOM   4899  CB  LEU A 315      47.940  64.170  66.690  1.00  0.00           C  
ATOM   4900  CG  LEU A 315      47.350  64.800  65.420  1.00  0.00           C  
ATOM   4901  CD1 LEU A 315      48.240  64.430  64.270  1.00  0.00           C  
ATOM   4902  CD2 LEU A 315      45.890  64.380  65.150  1.00  0.00           C  
ATOM   4903  HN  LEU A 315      49.060  63.270  68.740  1.00  0.00           H  
ATOM   4904  HA  LEU A 315      49.950  65.090  66.770  1.00  0.00           H  
ATOM   4905  HB1 LEU A 315      47.150  63.950  67.430  1.00  0.00           H  
ATOM   4906  HB2 LEU A 315      48.450  63.250  66.340  1.00  0.00           H  
ATOM   4907  HG  LEU A 315      47.390  65.900  65.450  1.00  0.00           H  
ATOM   4908 1HD1 LEU A 315      47.930  64.960  63.340  1.00  0.00           H  
ATOM   4909 2HD1 LEU A 315      49.250  64.810  64.530  1.00  0.00           H  
ATOM   4910 3HD1 LEU A 315      48.260  63.340  64.040  1.00  0.00           H  
ATOM   4911 1HD2 LEU A 315      45.660  63.290  65.080  1.00  0.00           H  
ATOM   4912 2HD2 LEU A 315      45.180  64.770  65.910  1.00  0.00           H  
ATOM   4913 3HD2 LEU A 315      45.630  64.650  64.110  1.00  0.00           H  
ATOM   4914  N   LYS A 316      48.040  66.200  69.050  1.00  0.00           N  
ATOM   4915  CA  LYS A 316      47.710  67.380  69.870  1.00  0.00           C  
ATOM   4916  C   LYS A 316      48.940  68.070  70.430  1.00  0.00           C  
ATOM   4917  O   LYS A 316      49.040  69.270  70.210  1.00  0.00           O  
ATOM   4918  CB  LYS A 316      46.730  67.200  70.940  1.00  0.00           C  
ATOM   4919  CG  LYS A 316      45.320  66.760  70.380  1.00  0.00           C  
ATOM   4920  CD  LYS A 316      44.220  66.380  71.400  1.00  0.00           C  
ATOM   4921  CE  LYS A 316      44.680  65.250  72.310  1.00  0.00           C  
ATOM   4922  NZ  LYS A 316      43.740  64.910  73.440  1.00  0.00           N1+
ATOM   4923  HN  LYS A 316      47.700  65.330  69.410  1.00  0.00           H  
ATOM   4924  HA  LYS A 316      47.170  68.030  69.200  1.00  0.00           H  
ATOM   4925  HB1 LYS A 316      46.710  68.060  71.650  1.00  0.00           H  
ATOM   4926  HB2 LYS A 316      47.140  66.410  71.620  1.00  0.00           H  
ATOM   4927  HG1 LYS A 316      45.290  65.870  69.720  1.00  0.00           H  
ATOM   4928  HG2 LYS A 316      44.860  67.580  69.790  1.00  0.00           H  
ATOM   4929  HD1 LYS A 316      44.050  67.260  72.040  1.00  0.00           H  
ATOM   4930  HD2 LYS A 316      43.400  66.220  70.670  1.00  0.00           H  
ATOM   4931  HE1 LYS A 316      45.640  65.550  72.760  1.00  0.00           H  
ATOM   4932  HE2 LYS A 316      44.870  64.320  71.730  1.00  0.00           H  
ATOM   4933  HZ1 LYS A 316      42.850  64.410  73.200  1.00  0.00           H  
ATOM   4934  HZ2 LYS A 316      44.250  64.250  74.060  1.00  0.00           H  
ATOM   4935  HZ3 LYS A 316      43.590  65.770  74.010  1.00  0.00           H  
ATOM   4936  N   MET A 317      49.940  67.370  71.020  1.00  0.00           N  
ATOM   4937  CA  MET A 317      51.060  68.020  71.530  1.00  0.00           C
[truncated: 12,081 more chars]
