# Supplementary material for: Molecular Mechanisms of Methamphetamine-Induced Addiction via TAAR1 Activation
Source: J Med Chem. 2024 Oct 2;67(20):18593–605. doi: 10.1021/acs.jmedchem.4c01961 (PMC11513891; doi:10.1021/acs.jmedchem.4c01961)
Supplement: Supplementary file 2 — jm4c01961_si_003.zip [file jm4c01961_si_003.zip › models/TAAR1-AlphaFold2.0 predict.pdb]

HEADER                                            01-JUN-22                     
TITLE     ALPHAFOLD MONOMER V2.0 PREDICTION FOR TRACE AMINE-ASSOCIATED RECEPTOR 
TITLE    2 1 (Q96RJ0)                                                           
COMPND    MOL_ID: 1;                                                            
COMPND   2 MOLECULE: TRACE AMINE-ASSOCIATED RECEPTOR 1;                         
COMPND   3 CHAIN: A                                                             
SOURCE    MOL_ID: 1;                                                            
SOURCE   2 ORGANISM_SCIENTIFIC: HOMO SAPIENS;                                   
SOURCE   3 ORGANISM_TAXID: 9606                                                 
REMARK   1                                                                      
REMARK   1 REFERENCE 1                                                          
REMARK   1  AUTH   JOHN JUMPER, RICHARD EVANS, ALEXANDER PRITZEL, TIM GREEN,    
REMARK   1  AUTH 2 MICHAEL FIGURNOV, OLAF RONNEBERGER, KATHRYN TUNYASUVUNAKOOL, 
REMARK   1  AUTH 3 RUSS BATES, AUGUSTIN ZIDEK, ANNA POTAPENKO, ALEX BRIDGLAND,  
REMARK   1  AUTH 4 CLEMENS MEYER, SIMON A A KOHL, ANDREW J BALLARD,             
REMARK   1  AUTH 5 ANDREW COWIE, BERNARDINO ROMERA-PAREDES, STANISLAV NIKOLOV,  
REMARK   1  AUTH 6 RISHUB JAIN, JONAS ADLER, TREVOR BACK, STIG PETERSEN,        
REMARK   1  AUTH 7 DAVID REIMAN, ELLEN CLANCY, MICHAL ZIELINSKI,                
REMARK   1  AUTH 8 MARTIN STEINEGGER, MICHALINA PACHOLSKA, TAMAS BERGHAMMER,    
REMARK   1  AUTH 9 DAVID SILVER, ORIOL VINYALS, ANDREW W SENIOR,                
REMARK   1  AUTH10 KORAY KAVUKCUOGLU, PUSHMEET KOHLI, DEMIS HASSABIS            
REMARK   1  TITL   HIGHLY ACCURATE PROTEIN STRUCTURE PREDICTION WITH ALPHAFOLD  
REMARK   1  REF    NATURE                        V. 596   583 2021              
REMARK   1  REFN                   ISSN 0028-0836                               
REMARK   1  PMID   34265844                                                     
REMARK   1  DOI    10.1038/s41586-021-03819-2                                   
REMARK   1                                                                      
REMARK   1 DISCLAIMERS                                                          
REMARK   1 ALPHAFOLD DATA, COPYRIGHT (2021) DEEPMIND TECHNOLOGIES LIMITED. THE  
REMARK   1 INFORMATION PROVIDED IS THEORETICAL MODELLING ONLY AND CAUTION SHOULD
REMARK   1 BE EXERCISED IN ITS USE. IT IS PROVIDED "AS-IS" WITHOUT ANY WARRANTY 
REMARK   1 OF ANY KIND, WHETHER EXPRESSED OR IMPLIED. NO WARRANTY IS GIVEN THAT 
REMARK   1 USE OF THE INFORMATION SHALL NOT INFRINGE THE RIGHTS OF ANY THIRD    
REMARK   1 PARTY. THE INFORMATION IS NOT INTENDED TO BE A SUBSTITUTE FOR        
REMARK   1 PROFESSIONAL MEDICAL ADVICE, DIAGNOSIS, OR TREATMENT, AND DOES NOT   
REMARK   1 CONSTITUTE MEDICAL OR OTHER PROFESSIONAL ADVICE. IT IS AVAILABLE FOR 
REMARK   1 ACADEMIC AND COMMERCIAL PURPOSES, UNDER CC-BY 4.0 LICENCE.           
DBREF  XXXX A    1   339  UNP    Q96RJ0   TAAR1_HUMAN      1    339             
SEQRES   1 A  339  MET MET PRO PHE CYS HIS ASN ILE ILE ASN ILE SER CYS          
SEQRES   2 A  339  VAL LYS ASN ASN TRP SER ASN ASP VAL ARG ALA SER LEU          
SEQRES   3 A  339  TYR SER LEU MET VAL LEU ILE ILE LEU THR THR LEU VAL          
SEQRES   4 A  339  GLY ASN LEU ILE VAL ILE VAL SER ILE SER HIS PHE LYS          
SEQRES   5 A  339  GLN LEU HIS THR PRO THR ASN TRP LEU ILE HIS SER MET          
SEQRES   6 A  339  ALA THR VAL ASP PHE LEU LEU GLY CYS LEU VAL MET PRO          
SEQRES   7 A  339  TYR SER MET VAL ARG SER ALA GLU HIS CYS TRP TYR PHE          
SEQRES   8 A  339  GLY GLU VAL PHE CYS LYS ILE HIS THR SER THR ASP ILE          
SEQRES   9 A  339  MET LEU SER SER ALA SER ILE PHE HIS LEU SER PHE ILE          
SEQRES  10 A  339  SER ILE ASP ARG TYR TYR ALA VAL CYS ASP PRO LEU ARG          
SEQRES  11 A  339  TYR LYS ALA LYS MET ASN ILE LEU VAL ILE CYS VAL MET          
SEQRES  12 A  339  ILE PHE ILE SER TRP SER VAL PRO ALA VAL PHE ALA PHE          
SEQRES  13 A  339  GLY MET ILE PHE LEU GLU LEU ASN PHE LYS GLY ALA GLU          
SEQRES  14 A  339  GLU ILE TYR TYR LYS HIS VAL HIS CYS ARG GLY GLY CYS          
SEQRES  15 A  339  SER VAL PHE PHE SER LYS ILE SER GLY VAL LEU THR PHE          
SEQRES  16 A  339  MET THR SER PHE TYR ILE PRO GLY SER ILE MET LEU CYS          
SEQRES  17 A  339  VAL TYR TYR ARG ILE TYR LEU ILE ALA LYS GLU GLN ALA          
SEQRES  18 A  339  ARG LEU ILE SER ASP ALA ASN GLN LYS LEU GLN ILE GLY          
SEQRES  19 A  339  LEU GLU MET LYS ASN GLY ILE SER GLN SER LYS GLU ARG          
SEQRES  20 A  339  LYS ALA VAL LYS THR LEU GLY ILE VAL MET GLY VAL PHE          
SEQRES  21 A  339  LEU ILE CYS TRP CYS PRO PHE PHE ILE CYS THR VAL MET          
SEQRES  22 A  339  ASP PRO PHE LEU HIS TYR ILE ILE PRO PRO THR LEU ASN          
SEQRES  23 A  339  ASP VAL LEU ILE TRP PHE GLY TYR LEU ASN SER THR PHE          
SEQRES  24 A  339  ASN PRO MET VAL TYR ALA PHE PHE TYR PRO TRP PHE ARG          
SEQRES  25 A  339  LYS ALA LEU LYS MET MET LEU PHE GLY LYS ILE PHE GLN          
SEQRES  26 A  339  LYS ASP SER SER ARG CYS LYS LEU PHE LEU GLU LEU SER          
SEQRES  27 A  339  SER                                                          
CRYST1    1.000    1.000    1.000  90.00  90.00  90.00 P 1           1          
ORIGX1      1.000000  0.000000  0.000000        0.00000                         
ORIGX2      0.000000  1.000000  0.000000        0.00000                         
ORIGX3      0.000000  0.000000  1.000000        0.00000                         
SCALE1      1.000000  0.000000  0.000000        0.00000                         
SCALE2      0.000000  1.000000  0.000000        0.00000                         
SCALE3      0.000000  0.000000  1.000000        0.00000                         
MODEL        1                                                                  
ATOM      1  N   MET A   1     -22.013   2.908  34.411  1.00 58.26           N  
ATOM      2  CA  MET A   1     -22.286   1.710  33.587  1.00 58.26           C  
ATOM      3  C   MET A   1     -21.392   1.799  32.360  1.00 58.26           C  
ATOM      4  CB  MET A   1     -23.781   1.669  33.228  1.00 58.26           C  
ATOM      5  O   MET A   1     -21.325   2.884  31.795  1.00 58.26           O  
ATOM      6  CG  MET A   1     -24.284   0.301  32.763  1.00 58.26           C  
ATOM      7  SD  MET A   1     -26.095   0.236  32.754  1.00 58.26           S  
ATOM      8  CE  MET A   1     -26.378  -1.468  32.205  1.00 58.26           C  
ATOM      9  N   MET A   2     -20.638   0.751  32.009  1.00 67.88           N  
ATOM     10  CA  MET A   2     -19.837   0.775  30.776  1.00 67.88           C  
ATOM     11  C   MET A   2     -20.791   0.824  29.572  1.00 67.88           C  
ATOM     12  CB  MET A   2     -18.922  -0.455  30.675  1.00 67.88           C  
ATOM     13  O   MET A   2     -21.729   0.024  29.539  1.00 67.88           O  
ATOM     14  CG  MET A   2     -17.736  -0.394  31.642  1.00 67.88           C  
ATOM     15  SD  MET A   2     -16.660  -1.847  31.534  1.00 67.88           S  
ATOM     16  CE  MET A   2     -15.465  -1.479  32.846  1.00 67.88           C  
ATOM     17  N   PRO A   3     -20.622   1.762  28.627  1.00 80.70           N  
ATOM     18  CA  PRO A   3     -21.445   1.791  27.432  1.00 80.70           C  
ATOM     19  C   PRO A   3     -21.106   0.580  26.556  1.00 80.70           C  
ATOM     20  CB  PRO A   3     -21.159   3.141  26.771  1.00 80.70           C  
ATOM     21  O   PRO A   3     -19.950   0.178  26.446  1.00 80.70           O  
ATOM     22  CG  PRO A   3     -19.734   3.472  27.215  1.00 80.70           C  
ATOM     23  CD  PRO A   3     -19.615   2.811  28.587  1.00 80.70           C  
ATOM     24  N   PHE A   4     -22.115  -0.007  25.924  1.00 83.38           N  
ATOM     25  CA  PHE A   4     -21.956  -1.109  24.978  1.00 83.38           C  
ATOM     26  C   PHE A   4     -22.206  -0.603  23.554  1.00 83.38           C  
ATOM     27  CB  PHE A   4     -22.908  -2.248  25.366  1.00 83.38           C  
ATOM     28  O   PHE A   4     -22.980   0.335  23.358  1.00 83.38           O  
ATOM     29  CG  PHE A   4     -22.555  -2.960  26.660  1.00 83.38           C  
ATOM     30  CD1 PHE A   4     -21.558  -3.953  26.668  1.00 83.38           C  
ATOM     31  CD2 PHE A   4     -23.226  -2.640  27.856  1.00 83.38           C  
ATOM     32  CE1 PHE A   4     -21.239  -4.628  27.860  1.00 83.38           C  
ATOM     33  CE2 PHE A   4     -22.904  -3.312  29.050  1.00 83.38           C  
ATOM     34  CZ  PHE A   4     -21.911  -4.308  29.052  1.00 83.38           C  
ATOM     35  N   CYS A   5     -21.575  -1.219  22.553  1.00 85.51           N  
ATOM     36  CA  CYS A   5     -21.829  -0.905  21.141  1.00 85.51           C  
ATOM     37  C   CYS A   5     -23.287  -1.188  20.723  1.00 85.51           C  
ATOM     38  CB  CYS A   5     -20.864  -1.722  20.273  1.00 85.51           C  
ATOM     39  O   CYS A   5     -23.843  -0.488  19.878  1.00 85.51           O  
ATOM     40  SG  CYS A   5     -19.111  -1.519  20.680  1.00 85.51           S  
ATOM     41  N   HIS A   6     -23.914  -2.200  21.330  1.00 82.47           N  
ATOM     42  CA  HIS A   6     -25.312  -2.584  21.151  1.00 82.47           C  
ATOM     43  C   HIS A   6     -25.995  -2.836  22.504  1.00 82.47           C  
ATOM     44  CB  HIS A   6     -25.384  -3.849  20.281  1.00 82.47           C  
ATOM     45  O   HIS A   6     -25.349  -3.219  23.474  1.00 82.47           O  
ATOM     46  CG  HIS A   6     -24.912  -3.654  18.863  1.00 82.47           C  
ATOM     47  CD2 HIS A   6     -23.751  -4.131  18.317  1.00 82.47           C  
ATOM     48  ND1 HIS A   6     -25.575  -2.964  17.872  1.00 82.47           N  
ATOM     49  CE1 HIS A   6     -24.836  -3.034  16.753  1.00 82.47           C  
ATOM     50  NE2 HIS A   6     -23.732  -3.763  16.968  1.00 82.47           N  
ATOM     51  N   ASN A   7     -27.327  -2.723  22.552  1.00 76.52           N  
ATOM     52  CA  ASN A   7     -28.134  -2.850  23.781  1.00 76.52           C  
ATOM     53  C   ASN A   7     -28.197  -4.271  24.390  1.00 76.52           C  
ATOM     54  CB  ASN A   7     -29.550  -2.299  23.499  1.00 76.52           C  
ATOM     55  O   ASN A   7     -28.935  -4.494  25.347  1.00 76.52           O  
ATOM     56  CG  ASN A   7     -29.582  -0.804  23.237  1.00 76.52           C  
ATOM     57  ND2 ASN A   7     -30.646  -0.301  22.657  1.00 76.52           N  
ATOM     58  OD1 ASN A   7     -28.658  -0.069  23.529  1.00 76.52           O  
ATOM     59  N   ILE A   8     -27.457  -5.244  23.849  1.00 74.71           N  
ATOM     60  CA  ILE A   8     -27.434  -6.624  24.351  1.00 74.71           C  
ATOM     61  C   ILE A   8     -26.250  -6.776  25.304  1.00 74.71           C  
ATOM     62  CB  ILE A   8     -27.411  -7.652  23.204  1.00 74.71           C  
ATOM     63  O   ILE A   8     -25.097  -6.905  24.881  1.00 74.71           O  
ATOM     64  CG1 ILE A   8     -28.636  -7.451  22.284  1.00 74.71           C  
ATOM     65  CG2 ILE A   8     -27.406  -9.085  23.774  1.00 74.71           C  
ATOM     66  CD1 ILE A   8     -28.541  -8.276  21.005  1.00 74.71           C  
ATOM     67  N   ILE A   9     -26.561  -6.757  26.597  1.00 72.01           N  
ATOM     68  CA  ILE A   9     -25.600  -6.895  27.696  1.00 72.01           C  
ATOM     69  C   ILE A   9     -24.903  -8.272  27.604  1.00 72.01           C  
ATOM     70  CB  ILE A   9     -26.326  -6.631  29.043  1.00 72.01           C  
ATOM     71  O   ILE A   9     -25.513  -9.254  27.185  1.00 72.01           O  
ATOM     72  CG1 ILE A   9     -26.988  -5.225  29.050  1.00 72.01           C  
ATOM     73  CG2 ILE A   9     -25.356  -6.755  30.231  1.00 72.01           C  
ATOM     74  CD1 ILE A   9     -27.888  -4.939  30.261  1.00 72.01           C  
ATOM     75  N   ASN A  10     -23.616  -8.332  27.970  1.00 70.71           N  
ATOM     76  CA  ASN A  10     -22.698  -9.492  27.950  1.00 70.71           C  
ATOM     77  C   ASN A  10     -22.201  -9.998  26.586  1.00 70.71           C  
ATOM     78  CB  ASN A  10     -23.254 -10.658  28.793  1.00 70.71           C  
ATOM     79  O   ASN A  10     -21.159 -10.644  26.554  1.00 70.71           O  
ATOM     80  CG  ASN A  10     -23.438 -10.320  30.257  1.00 70.71           C  
ATOM     81  ND2 ASN A  10     -24.240 -11.083  30.961  1.00 70.71           N  
ATOM     82  OD1 ASN A  10     -22.872  -9.383  30.792  1.00 70.71           O  
ATOM     83  N   ILE A  11     -22.890  -9.721  25.475  1.00 80.91           N  
ATOM     84  CA  ILE A  11     -22.452 -10.176  24.136  1.00 80.91           C  
ATOM     85  C   ILE A  11     -21.854  -9.020  23.327  1.00 80.91           C  
ATOM     86  CB  ILE A  11     -23.610 -10.882  23.389  1.00 80.91           C  
ATOM     87  O   ILE A  11     -20.989  -9.230  22.479  1.00 80.91           O  
ATOM     88  CG1 ILE A  11     -24.181 -12.047  24.234  1.00 80.91           C  
ATOM     89  CG2 ILE A  11     -23.141 -11.413  22.019  1.00 80.91           C  
ATOM     90  CD1 ILE A  11     -25.432 -12.706  23.640  1.00 80.91           C  
ATOM     91  N   SER A  12     -22.315  -7.790  23.566  1.00 85.10           N  
ATOM     92  CA  SER A  12     -21.796  -6.607  22.882  1.00 85.10           C  
ATOM     93  C   SER A  12     -20.388  -6.252  23.347  1.00 85.10           C  
ATOM     94  CB  SER A  12     -22.729  -5.418  23.098  1.00 85.10           C  
ATOM     95  O   SER A  12     -20.088  -6.304  24.538  1.00 85.10           O  
ATOM     96  OG  SER A  12     -22.232  -4.291  22.398  1.00 85.10           O  
ATOM     97  N   CYS A  13     -19.560  -5.772  22.419  1.00 86.87           N  
ATOM     98  CA  CYS A  13     -18.299  -5.138  22.779  1.00 86.87           C  
ATOM     99  C   CYS A  13     -18.544  -3.897  23.646  1.00 86.87           C  
ATOM    100  CB  CYS A  13     -17.498  -4.781  21.530  1.00 86.87           C  
ATOM    101  O   CYS A  13     -19.580  -3.222  23.530  1.00 86.87           O  
ATOM    102  SG  CYS A  13     -17.216  -6.141  20.384  1.00 86.87           S  
ATOM    103  N   VAL A  14     -17.576  -3.618  24.516  1.00 84.27           N  
ATOM    104  CA  VAL A  14     -17.571  -2.438  25.377  1.00 84.27           C  
ATOM    105  C   VAL A  14     -17.122  -1.241  24.551  1.00 84.27           C  
ATOM    106  CB  VAL A  14     -16.681  -2.650  26.615  1.00 84.27           C  
ATOM    107  O   VAL A  14     -16.027  -1.228  23.992  1.00 84.27           O  
ATOM    108  CG1 VAL A  14     -16.638  -1.393  27.488  1.00 84.27           C  
ATOM    109  CG2 VAL A  14     -17.218  -3.806  27.470  1.00 84.27           C  
ATOM    110  N   LYS A  15     -17.981  -0.229  24.494  1.00 82.63           N  
ATOM    111  CA  LYS A  15     -17.655   1.067  23.922  1.00 82.63           C  
ATOM    112  C   LYS A  15     -16.694   1.785  24.859  1.00 82.63           C  
ATOM    113  CB  LYS A  15     -18.953   1.842  23.688  1.00 82.63           C  
ATOM    114  O   LYS A  15     -16.811   1.695  26.082  1.00 82.63           O  
ATOM    115  CG  LYS A  15     -18.688   3.246  23.152  1.00 82.63           C  
ATOM    116  CD  LYS A  15     -19.994   3.923  22.750  1.00 82.63           C  
ATOM    117  CE  LYS A  15     -19.615   5.285  22.184  1.00 82.63           C  
ATOM    118  NZ  LYS A  15     -20.583   5.739  21.167  1.00 82.63           N  
ATOM    119  N   ASN A  16     -15.752   2.525  24.294  1.00 78.36           N  
ATOM    120  CA  ASN A  16     -14.783   3.218  25.126  1.00 78.36           C  
ATOM    121  C   ASN A  16     -15.366   4.491  25.771  1.00 78.36           C  
ATOM    122  CB  ASN A  16     -13.491   3.397  24.333  1.00 78.36           C  
ATOM    123  O   ASN A  16     -16.240   5.151  25.210  1.00 78.36           O  
ATOM    124  CG  ASN A  16     -12.279   3.390  25.244  1.00 78.36           C  
ATOM    125  ND2 ASN A  16     -11.120   3.022  24.767  1.00 78.36           N  
ATOM    126  OD1 ASN A  16     -12.340   3.704  26.417  1.00 78.36           O  
ATOM    127  N   ASN A  17     -14.855   4.849  26.949  1.00 82.70           N  
ATOM    128  CA  ASN A  17     -15.286   5.996  27.756  1.00 82.70           C  
ATOM    129  C   ASN A  17     -14.477   7.271  27.448  1.00 82.70           C  
ATOM    130  CB  ASN A  17     -15.259   5.597  29.250  1.00 82.70           C  
ATOM    131  O   ASN A  17     -14.166   8.050  28.348  1.00 82.70           O  
ATOM    132  CG  ASN A  17     -16.550   4.984  29.751  1.00 82.70           C  
ATOM    133  ND2 ASN A  17     -16.578   4.570  30.995  1.00 82.70           N  
ATOM    134  OD1 ASN A  17     -17.561   4.902  29.081  1.00 82.70           O  
ATOM    135  N   TRP A  18     -14.094   7.484  26.186  1.00 83.87           N  
ATOM    136  CA  TRP A  18     -13.319   8.669  25.803  1.00 83.87           C  
ATOM    137  C   TRP A  18     -14.169   9.909  26.056  1.00 83.87           C  
ATOM    138  CB  TRP A  18     -12.855   8.617  24.336  1.00 83.87           C  
ATOM    139  O   TRP A  18     -15.365   9.915  25.750  1.00 83.87           O  
ATOM    140  CG  TRP A  18     -11.820   7.580  24.023  1.00 83.87           C  
ATOM    141  CD1 TRP A  18     -11.821   6.327  24.507  1.00 83.87           C  
ATOM    142  CD2 TRP A  18     -10.579   7.672  23.249  1.00 83.87           C  
ATOM    143  CE2 TRP A  18      -9.912   6.415  23.289  1.00 83.87           C  
ATOM    144  CE3 TRP A  18      -9.904   8.694  22.570  1.00 83.87           C  
ATOM    145  NE1 TRP A  18     -10.730   5.645  24.038  1.00 83.87           N  
ATOM    146  CH2 TRP A  18      -7.981   7.225  22.138  1.00 83.87           C  
ATOM    147  CZ2 TRP A  18      -8.670   6.154  22.708  1.00 83.87           C  
ATOM    148  CZ3 TRP A  18      -8.588   8.492  22.103  1.00 83.87           C  
ATOM    149  N   SER A  19     -13.561  10.973  26.586  1.00 89.80           N  
ATOM    150  CA  SER A  19     -14.257  12.256  26.623  1.00 89.80           C  
ATOM    151  C   SER A  19     -14.559  12.714  25.194  1.00 89.80           C  
ATOM    152  CB  SER A  19     -13.486  13.321  27.411  1.00 89.80           C  
ATOM    153  O   SER A  19     -13.877  12.330  24.234  1.00 89.80           O  
ATOM    154  OG  SER A  19     -12.412  13.831  26.656  1.00 89.80           O  
ATOM    155  N   ASN A  20     -15.584  13.553  25.045  1.00 89.77           N  
ATOM    156  CA  ASN A  20     -15.950  14.102  23.742  1.00 89.77           C  
ATOM    157  C   ASN A  20     -14.765  14.808  23.067  1.00 89.77           C  
ATOM    158  CB  ASN A  20     -17.146  15.052  23.913  1.00 89.77           C  
ATOM    159  O   ASN A  20     -14.596  14.659  21.860  1.00 89.77           O  
ATOM    160  CG  ASN A  20     -18.447  14.323  24.186  1.00 89.77           C  
ATOM    161  ND2 ASN A  20     -19.371  14.947  24.876  1.00 89.77           N  
ATOM    162  OD1 ASN A  20     -18.663  13.199  23.758  1.00 89.77           O  
ATOM    163  N   ASP A  21     -13.918  15.489  23.842  1.00 92.88           N  
ATOM    164  CA  ASP A  21     -12.760  16.230  23.334  1.00 92.88           C  
ATOM    165  C   ASP A  21     -11.682  15.307  22.760  1.00 92.88           C  
ATOM    166  CB  ASP A  21     -12.152  17.079  24.459  1.00 92.88           C  
ATOM    167  O   ASP A  21     -11.165  15.547  21.666  1.00 92.88           O  
ATOM    168  CG  ASP A  21     -13.185  17.986  25.123  1.00 92.88           C  
ATOM    169  OD1 ASP A  21     -14.005  18.572  24.385  1.00 92.88           O  
ATOM    170  OD2 ASP A  21     -13.202  17.986  26.372  1.00 92.88           O  
ATOM    171  N   VAL A  22     -11.358  14.213  23.461  1.00 92.50           N  
ATOM    172  CA  VAL A  22     -10.348  13.258  22.980  1.00 92.50           C  
ATOM    173  C   VAL A  22     -10.872  12.538  21.739  1.00 92.50           C  
ATOM    174  CB  VAL A  22      -9.924  12.252  24.066  1.00 92.50           C  
ATOM    175  O   VAL A  22     -10.151  12.397  20.753  1.00 92.50           O  
ATOM    176  CG1 VAL A  22      -8.716  11.437  23.598  1.00 92.50           C  
ATOM    177  CG2 VAL A  22      -9.437  12.928  25.353  1.00 92.50           C  
ATOM    178  N   ARG A  23     -12.152  12.154  21.737  1.00 92.58           N  
ATOM    179  CA  ARG A  23     -12.791  11.551  20.565  1.00 92.58           C  
ATOM    180  C   ARG A  23     -12.803  12.498  19.361  1.00 92.58           C  
ATOM    181  CB  ARG A  23     -14.193  11.093  20.966  1.00 92.58           C  
ATOM    182  O   ARG A  23     -12.452  12.082  18.260  1.00 92.58           O  
ATOM    183  CG  ARG A  23     -14.876  10.405  19.784  1.00 92.58           C  
ATOM    184  CD  ARG A  23     -16.194   9.773  20.189  1.00 92.58           C  
ATOM    185  NE  ARG A  23     -17.161  10.741  20.739  1.00 92.58           N  
ATOM    186  NH1 ARG A  23     -18.753   9.170  21.195  1.00 92.58           N  
ATOM    187  NH2 ARG A  23     -19.082  11.276  21.844  1.00 92.58           N  
ATOM    188  CZ  ARG A  23     -18.323  10.399  21.253  1.00 92.58           C  
ATOM    189  N   ALA A  24     -13.160  13.768  19.556  1.00 94.81           N  
ATOM    190  CA  ALA A  24     -13.134  14.774  18.493  1.00 94.81           C  
ATOM    191  C   ALA A  24     -11.711  14.989  17.949  1.00 94.81           C  
ATOM    192  CB  ALA A  24     -13.727  16.079  19.038  1.00 94.81           C  
ATOM    193  O   ALA A  24     -11.518  15.110  16.737  1.00 94.81           O  
ATOM    194  N   SER A  25     -10.711  14.967  18.833  1.00 95.50           N  
ATOM    195  CA  SER A  25      -9.296  15.079  18.466  1.00 95.50           C  
ATOM    196  C   SER A  25      -8.820  13.880  17.639  1.00 95.50           C  
ATOM    197  CB  SER A  25      -8.429  15.228  19.720  1.00 95.50           C  
ATOM    198  O   SER A  25      -8.170  14.076  16.612  1.00 95.50           O  
ATOM    199  OG  SER A  25      -8.803  16.376  20.455  1.00 95.50           O  
ATOM    200  N   LEU A  26      -9.192  12.650  18.022  1.00 94.67           N  
ATOM    201  CA  LEU A  26      -8.895  11.452  17.230  1.00 94.67           C  
ATOM    202  C   LEU A  26      -9.494  11.523  15.833  1.00 94.67           C  
ATOM    203  CB  LEU A  26      -9.476  10.186  17.863  1.00 94.67           C  
ATOM    204  O   LEU A  26      -8.778  11.314  14.857  1.00 94.67           O  
ATOM    205  CG  LEU A  26      -8.737   9.573  19.048  1.00 94.67           C  
ATOM    206  CD1 LEU A  26      -9.381   8.194  19.235  1.00 94.67           C  
ATOM    207  CD2 LEU A  26      -7.229   9.418  18.824  1.00 94.67           C  
ATOM    208  N   TYR A  27     -10.793  11.820  15.737  1.00 97.17           N  
ATOM    209  CA  TYR A  27     -11.464  11.932  14.447  1.00 97.17           C  
ATOM    210  C   TYR A  27     -10.787  12.983  13.573  1.00 97.17           C  
ATOM    211  CB  TYR A  27     -12.947  12.273  14.642  1.00 97.17           C  
ATOM    212  O   TYR A  27     -10.498  12.713  12.413  1.00 97.17           O  
ATOM    213  CG  TYR A  27     -13.826  11.063  14.879  1.00 97.17           C  
ATOM    214  CD1 TYR A  27     -13.939  10.091  13.868  1.00 97.17           C  
ATOM    215  CD2 TYR A  27     -14.560  10.924  16.071  1.00 97.17           C  
ATOM    216  CE1 TYR A  27     -14.765   8.968  14.049  1.00 97.17           C  
ATOM    217  CE2 TYR A  27     -15.399   9.807  16.252  1.00 97.17           C  
ATOM    218  OH  TYR A  27     -16.320   7.766  15.408  1.00 97.17           O  
ATOM    219  CZ  TYR A  27     -15.499   8.830  15.243  1.00 97.17           C  
ATOM    220  N   SER A  28     -10.463  14.148  14.136  1.00 97.27           N  
ATOM    221  CA  SER A  28      -9.786  15.219  13.399  1.00 97.27           C  
ATOM    222  C   SER A  28      -8.420  14.773  12.865  1.00 97.27           C  
ATOM    223  CB  SER A  28      -9.626  16.455  14.287  1.00 97.27           C  
ATOM    224  O   SER A  28      -8.115  14.994  11.692  1.00 97.27           O  
ATOM    225  OG  SER A  28     -10.888  16.904  14.743  1.00 97.27           O  
ATOM    226  N   LEU A  29      -7.616  14.093  13.691  1.00 97.37           N  
ATOM    227  CA  LEU A  29      -6.307  13.570  13.294  1.00 97.37           C  
ATOM    228  C   LEU A  29      -6.425  12.484  12.213  1.00 97.37           C  
ATOM    229  CB  LEU A  29      -5.589  13.042  14.551  1.00 97.37           C  
ATOM    230  O   LEU A  29      -5.719  12.536  11.207  1.00 97.37           O  
ATOM    231  CG  LEU A  29      -4.188  12.460  14.280  1.00 97.37           C  
ATOM    232  CD1 LEU A  29      -3.210  13.520  13.768  1.00 97.37           C  
ATOM    233  CD2 LEU A  29      -3.621  11.859  15.566  1.00 97.37           C  
ATOM    234  N   MET A  30      -7.327  11.519  12.393  1.00 97.90           N  
ATOM    235  CA  MET A  30      -7.540  10.423  11.444  1.00 97.90           C  
ATOM    236  C   MET A  30      -8.091  10.933  10.108  1.00 97.90           C  
ATOM    237  CB  MET A  30      -8.477   9.376  12.062  1.00 97.90           C  
ATOM    238  O   MET A  30      -7.601  10.527   9.058  1.00 97.90           O  
ATOM    239  CG  MET A  30      -7.797   8.598  13.196  1.00 97.90           C  
ATOM    240  SD  MET A  30      -8.890   7.425  14.042  1.00 97.90           S  
ATOM    241  CE  MET A  30      -7.766   6.835  15.329  1.00 97.90           C  
ATOM    242  N   VAL A  31      -9.033  11.882  10.122  1.00 98.34           N  
ATOM    243  CA  VAL A  31      -9.537  12.541   8.905  1.00 98.34           C  
ATOM    244  C   VAL A  31      -8.411  13.268   8.173  1.00 98.34           C  
ATOM    245  CB  VAL A  31     -10.700  13.503   9.228  1.00 98.34           C  
ATOM    246  O   VAL A  31      -8.304  13.141   6.955  1.00 98.34           O  
ATOM    247  CG1 VAL A  31     -11.067  14.418   8.051  1.00 98.34           C  
ATOM    248  CG2 VAL A  31     -11.968  12.713   9.577  1.00 98.34           C  
ATOM    249  N   LEU A  32      -7.532  13.980   8.885  1.00 98.09           N  
ATOM    250  CA  LEU A  32      -6.377  14.637   8.269  1.00 98.09           C  
ATOM    251  C   LEU A  32      -5.439  13.628   7.585  1.00 98.09           C  
ATOM    252  CB  LEU A  32      -5.646  15.463   9.343  1.00 98.09           C  
ATOM    253  O   LEU A  32      -5.003  13.864   6.454  1.00 98.09           O  
ATOM    254  CG  LEU A  32      -4.391  16.193   8.833  1.00 98.09           C  
ATOM    255  CD1 LEU A  32      -4.727  17.244   7.773  1.00 98.09           C  
ATOM    256  CD2 LEU A  32      -3.691  16.884  10.002  1.00 98.09           C  
ATOM    257  N   ILE A  33      -5.157  12.496   8.240  1.00 98.27           N  
ATOM    258  CA  ILE A  33      -4.347  11.402   7.678  1.00 98.27           C  
ATOM    259  C   ILE A  33      -5.010  10.834   6.416  1.00 98.27           C  
ATOM    260  CB  ILE A  33      -4.101  10.311   8.749  1.00 98.27           C  
ATOM    261  O   ILE A  33      -4.350  10.709   5.380  1.00 98.27           O  
ATOM    262  CG1 ILE A  33      -3.165  10.847   9.858  1.00 98.27           C  
ATOM    263  CG2 ILE A  33      -3.487   9.042   8.127  1.00 98.27           C  
ATOM    264  CD1 ILE A  33      -3.148   9.978  11.123  1.00 98.27           C  
ATOM    265  N   ILE A  34      -6.315  10.553   6.469  1.00 98.60           N  
ATOM    266  CA  ILE A  34      -7.093  10.025   5.340  1.00 98.60           C  
ATOM    267  C   ILE A  34      -7.050  10.996   4.159  1.00 98.60           C  
ATOM    268  CB  ILE A  34      -8.549   9.731   5.776  1.00 98.60           C  
ATOM    269  O   ILE A  34      -6.658  10.611   3.061  1.00 98.60           O  
ATOM    270  CG1 ILE A  34      -8.580   8.529   6.739  1.00 98.60           C  
ATOM    271  CG2 ILE A  34      -9.445   9.423   4.559  1.00 98.60           C  
ATOM    272  CD1 ILE A  34      -9.890   8.380   7.525  1.00 98.60           C  
ATOM    273  N   LEU A  35      -7.396  12.268   4.372  1.00 98.34           N  
ATOM    274  CA  LEU A  35      -7.422  13.271   3.306  1.00 98.34           C  
ATOM    275  C   LEU A  35      -6.043  13.458   2.670  1.00 98.34           C  
ATOM    276  CB  LEU A  35      -7.937  14.607   3.867  1.00 98.34           C  
ATOM    277  O   LEU A  35      -5.934  13.530   1.446  1.00 98.34           O  
ATOM    278  CG  LEU A  35      -9.432  14.622   4.232  1.00 98.34           C  
ATOM    279  CD1 LEU A  35      -9.773  15.977   4.853  1.00 98.34           C  
ATOM    280  CD2 LEU A  35     -10.332  14.406   3.014  1.00 98.34           C  
ATOM    281  N   THR A  36      -4.986  13.478   3.483  1.00 97.76           N  
ATOM    282  CA  THR A  36      -3.608  13.584   2.988  1.00 97.76           C  
ATOM    283  C   THR A  36      -3.222  12.364   2.154  1.00 97.76           C  
ATOM    284  CB  THR A  36      -2.622  13.766   4.149  1.00 97.76           C  
ATOM    285  O   THR A  36      -2.640  12.519   1.080  1.00 97.76           O  
ATOM    286  CG2 THR A  36      -1.201  14.037   3.659  1.00 97.76           C  
ATOM    287  OG1 THR A  36      -2.988  14.884   4.922  1.00 97.76           O  
ATOM    288  N   THR A  37      -3.599  11.162   2.598  1.00 98.41           N  
ATOM    289  CA  THR A  37      -3.377   9.912   1.856  1.00 98.41           C  
ATOM    290  C   THR A  37      -4.092   9.936   0.509  1.00 98.41           C  
ATOM    291  CB  THR A  37      -3.861   8.694   2.657  1.00 98.41           C  
ATOM    292  O   THR A  37      -3.475   9.667  -0.522  1.00 98.41           O  
ATOM    293  CG2 THR A  37      -3.551   7.378   1.945  1.00 98.41           C  
ATOM    294  OG1 THR A  37      -3.188   8.649   3.883  1.00 98.41           O  
ATOM    295  N   LEU A  38      -5.377  10.300   0.501  1.00 98.62           N  
ATOM    296  CA  LEU A  38      -6.204  10.332  -0.703  1.00 98.62           C  
ATOM    297  C   LEU A  38      -5.691  11.354  -1.714  1.00 98.62           C  
ATOM    298  CB  LEU A  38      -7.660  10.644  -0.313  1.00 98.62           C  
ATOM    299  O   LEU A  38      -5.431  11.010  -2.866  1.00 98.62           O  
ATOM    300  CG  LEU A  38      -8.367   9.519   0.459  1.00 98.62           C  
ATOM    301  CD1 LEU A  38      -9.789   9.958   0.810  1.00 98.62           C  
ATOM    302  CD2 LEU A  38      -8.431   8.243  -0.367  1.00 98.62           C  
ATOM    303  N   VAL A  39      -5.503  12.603  -1.284  1.00 97.74           N  
ATOM    304  CA  VAL A  39      -5.046  13.688  -2.160  1.00 97.74           C  
ATOM    305  C   VAL A  39      -3.628  13.415  -2.652  1.00 97.74           C  
ATOM    306  CB  VAL A  39      -5.147  15.047  -1.440  1.00 97.74           C  
ATOM    307  O   VAL A  39      -3.363  13.517  -3.849  1.00 97.74           O  
ATOM    308  CG1 VAL A  39      -4.534  16.187  -2.262  1.00 97.74           C  
ATOM    309  CG2 VAL A  39      -6.615  15.413  -1.182  1.00 97.74           C  
ATOM    310  N   GLY A  40      -2.719  13.025  -1.756  1.00 97.39           N  
ATOM    311  CA  GLY A  40      -1.324  12.762  -2.095  1.00 97.39           C  
ATOM    312  C   GLY A  40      -1.169  11.653  -3.134  1.00 97.39           C  
ATOM    313  O   GLY A  40      -0.465  11.840  -4.127  1.00 97.39           O  
ATOM    314  N   ASN A  41      -1.850  10.520  -2.952  1.00 98.28           N  
ATOM    315  CA  ASN A  41      -1.752   9.401  -3.889  1.00 98.28           C  
ATOM    316  C   ASN A  41      -2.517   9.656  -5.193  1.00 98.28           C  
ATOM    317  CB  ASN A  41      -2.161   8.101  -3.188  1.00 98.28           C  
ATOM    318  O   ASN A  41      -2.024   9.293  -6.262  1.00 98.28           O  
ATOM    319  CG  ASN A  41      -1.082   7.680  -2.211  1.00 98.28           C  
ATOM    320  ND2 ASN A  41      -1.301   7.862  -0.931  1.00 98.28           N  
ATOM    321  OD1 ASN A  41       0.000   7.288  -2.610  1.00 98.28           O  
ATOM    322  N   LEU A  42      -3.643  10.379  -5.158  1.00 97.90           N  
ATOM    323  CA  LEU A  42      -4.334  10.810  -6.376  1.00 97.90           C  
ATOM    324  C   LEU A  42      -3.443  11.712  -7.246  1.00 97.90           C  
ATOM    325  CB  LEU A  42      -5.647  11.507  -5.984  1.00 97.90           C  
ATOM    326  O   LEU A  42      -3.373  11.533  -8.460  1.00 97.90           O  
ATOM    327  CG  LEU A  42      -6.522  11.922  -7.180  1.00 97.90           C  
ATOM    328  CD1 LEU A  42      -6.981  10.715  -8.002  1.00 97.90           C  
ATOM    329  CD2 LEU A  42      -7.759  12.660  -6.671  1.00 97.90           C  
ATOM    330  N   ILE A  43      -2.698  12.634  -6.630  1.00 96.68           N  
ATOM    331  CA  ILE A  43      -1.707  13.485  -7.309  1.00 96.68           C  
ATOM    332  C   ILE A  43      -0.625  12.632  -7.989  1.00 96.68           C  
ATOM    333  CB  ILE A  43      -1.129  14.484  -6.277  1.00 96.68           C  
ATOM    334  O   ILE A  43      -0.242  12.932  -9.123  1.00 96.68           O  
ATOM    335  CG1 ILE A  43      -2.184  15.570  -5.966  1.00 96.68           C  
ATOM    336  CG2 ILE A  43       0.198  15.176  -6.651  1.00 96.68           C  
ATOM    337  CD1 ILE A  43      -1.840  16.396  -4.722  1.00 96.68           C  
ATOM    338  N   VAL A  44      -0.140  11.563  -7.346  1.00 97.41           N  
ATOM    339  CA  VAL A  44       0.833  10.625  -7.943  1.00 97.41           C  
ATOM    340  C   VAL A  44       0.238   9.910  -9.157  1.00 97.41           C  
ATOM    341  CB  VAL A  44       1.349   9.606  -6.902  1.00 97.41           C  
ATOM    342  O   VAL A  44       0.846   9.933 -10.231  1.00 97.41           O  
ATOM    343  CG1 VAL A  44       2.307   8.583  -7.530  1.00 97.41           C  
ATOM    344  CG2 VAL A  44       2.124  10.287  -5.769  1.00 97.41           C  
ATOM    345  N   ILE A  45      -0.960   9.339  -9.010  1.00 98.21           N  
ATOM    346  CA  ILE A  45      -1.691   8.619 -10.065  1.00 98.21           C  
ATOM    347  C   ILE A  45      -1.908   9.522 -11.284  1.00 98.21           C  
ATOM    348  CB  ILE A  45      -3.029   8.097  -9.486  1.00 98.21           C  
ATOM    349  O   ILE A  45      -1.521   9.166 -12.401  1.00 98.21           O  
ATOM    350  CG1 ILE A  45      -2.762   6.962  -8.471  1.00 98.21           C  
ATOM    351  CG2 ILE A  45      -4.008   7.607 -10.569  1.00 98.21           C  
ATOM    352  CD1 ILE A  45      -3.985   6.629  -7.607  1.00 98.21           C  
ATOM    353  N   VAL A  46      -2.460  10.721 -11.070  1.00 96.52           N  
ATOM    354  CA  VAL A  46      -2.729  11.699 -12.135  1.00 96.52           C  
ATOM    355  C   VAL A  46      -1.433  12.150 -12.800  1.00 96.52           C  
ATOM    356  CB  VAL A  46      -3.520  12.906 -11.590  1.00 96.52           C  
ATOM    357  O   VAL A  46      -1.365  12.194 -14.027  1.00 96.52           O  
ATOM    358  CG1 VAL A  46      -3.649  14.037 -12.622  1.00 96.52           C  
ATOM    359  CG2 VAL A  46      -4.942  12.486 -11.197  1.00 96.52           C  
ATOM    360  N   SER A  47      -0.381  12.432 -12.024  1.00 95.44           N  
ATOM    361  CA  SER A  47       0.914  12.848 -12.577  1.00 95.44           C  
ATOM    362  C   SER A  47       1.474  11.797 -13.533  1.00 95.44           C  
ATOM    363  CB  SER A  47       1.947  13.096 -11.476  1.00 95.44           C  
ATOM    364  O   SER A  47       1.808  12.112 -14.675  1.00 95.44           O  
ATOM    365  OG  SER A  47       1.554  14.159 -10.644  1.00 95.44           O  
ATOM    366  N   ILE A  48       1.568  10.542 -13.087  1.00 95.73           N  
ATOM    367  CA  ILE A  48       2.160   9.473 -13.896  1.00 95.73           C  
ATOM    368  C   ILE A  48       1.275   9.159 -15.104  1.00 95.73           C  
ATOM    369  CB  ILE A  48       2.465   8.234 -13.028  1.00 95.73           C  
ATOM    370  O   ILE A  48       1.798   8.999 -16.202  1.00 95.73           O  
ATOM    371  CG1 ILE A  48       3.527   8.594 -11.962  1.00 95.73           C  
ATOM    372  CG2 ILE A  48       2.951   7.072 -13.918  1.00 95.73           C  
ATOM    373  CD1 ILE A  48       3.730   7.516 -10.892  1.00 95.73           C  
ATOM    374  N   SER A  49      -0.050   9.149 -14.942  1.00 96.02           N  
ATOM    375  CA  SER A  49      -0.987   8.918 -16.047  1.00 96.02           C  
ATOM    376  C   SER A  49      -0.897  10.000 -17.124  1.00 96.02           C  
ATOM    377  CB  SER A  49      -2.418   8.864 -15.512  1.00 96.02           C  
ATOM    378  O   SER A  49      -0.841   9.693 -18.316  1.00 96.02           O  
ATOM    379  OG  SER A  49      -2.593   7.699 -14.744  1.00 96.02           O  
ATOM    380  N   HIS A  50      -0.842  11.269 -16.715  1.00 95.08           N  
ATOM    381  CA  HIS A  50      -0.925  12.412 -17.621  1.00 95.08           C  
ATOM    382  C   HIS A  50       0.377  12.698 -18.374  1.00 95.08           C  
ATOM    383  CB  HIS A  50      -1.357  13.636 -16.810  1.00 95.08           C  
ATOM    384  O   HIS A  50       0.366  12.950 -19.582  1.00 95.08           O  
ATOM    385  CG  HIS A  50      -1.584  14.830 -17.686  1.00 95.08           C  
ATOM    386  CD2 HIS A  50      -0.731  15.880 -17.857  1.00 95.08           C  
ATOM    387  ND1 HIS A  50      -2.707  15.014 -18.487  1.00 95.08           N  
ATOM    388  CE1 HIS A  50      -2.535  16.189 -19.098  1.00 95.08           C  
ATOM    389  NE2 HIS A  50      -1.352  16.720 -18.753  1.00 95.08           N  
ATOM    390  N   PHE A  51       1.518  12.694 -17.680  1.00 94.71           N  
ATOM    391  CA  PHE A  51       2.789  13.106 -18.274  1.00 94.71           C  
ATOM    392  C   PHE A  51       3.489  11.933 -18.961  1.00 94.71           C  
ATOM    393  CB  PHE A  51       3.682  13.767 -17.220  1.00 94.71           C  
ATOM    394  O   PHE A  51       4.093  11.087 -18.307  1.00 94.71           O  
ATOM    395  CG  PHE A  51       3.137  15.077 -16.685  1.00 94.71           C  
ATOM    396  CD1 PHE A  51       3.177  16.234 -17.483  1.00 94.71           C  
ATOM    397  CD2 PHE A  51       2.616  15.155 -15.380  1.00 94.71           C  
ATOM    398  CE1 PHE A  51       2.681  17.449 -16.981  1.00 94.71           C  
ATOM    399  CE2 PHE A  51       2.103  16.364 -14.885  1.00 94.71           C  
ATOM    400  CZ  PHE A  51       2.138  17.515 -15.686  1.00 94.71           C  
ATOM    401  N   LYS A  52       3.534  11.946 -20.301  1.00 92.54           N  
ATOM    402  CA  LYS A  52       4.160  10.878 -21.110  1.00 92.54           C  
ATOM    403  C   LYS A  52       5.631  10.643 -20.770  1.00 92.54           C  
ATOM    404  CB  LYS A  52       4.032  11.195 -22.606  1.00 92.54           C  
ATOM    405  O   LYS A  52       6.141   9.537 -20.897  1.00 92.54           O  
ATOM    406  CG  LYS A  52       2.571  11.208 -23.067  1.00 92.54           C  
ATOM    407  CD  LYS A  52       2.476  11.342 -24.591  1.00 92.54           C  
ATOM    408  CE  LYS A  52       0.996  11.327 -24.982  1.00 92.54           C  
ATOM    409  NZ  LYS A  52       0.801  11.234 -26.449  1.00 92.54           N  
ATOM    410  N   GLN A  53       6.326  11.687 -20.317  1.00 92.13           N  
ATOM    411  CA  GLN A  53       7.723  11.582 -19.895  1.00 92.13           C  
ATOM    412  C   GLN A  53       7.909  10.700 -18.646  1.00 92.13           C  
ATOM    413  CB  GLN A  53       8.278  12.996 -19.660  1.00 92.13           C  
ATOM    414  O   GLN A  53       9.014  10.220 -18.403  1.00 92.13           O  
ATOM    415  CG  GLN A  53       9.805  12.992 -19.795  1.00 92.13           C  
ATOM    416  CD  GLN A  53      10.452  14.346 -19.551  1.00 92.13           C  
ATOM    417  NE2 GLN A  53      11.693  14.504 -19.957  1.00 92.13           N  
ATOM    418  OE1 GLN A  53       9.920  15.271 -18.959  1.00 92.13           O  
ATOM    419  N   LEU A  54       6.850  10.496 -17.857  1.00 92.98           N  
ATOM    420  CA  LEU A  54       6.854   9.657 -16.663  1.00 92.98           C  
ATOM    421  C   LEU A  54       6.469   8.205 -16.946  1.00 92.98           C  
ATOM    422  CB  LEU A  54       5.922  10.247 -15.589  1.00 92.98           C  
ATOM    423  O   LEU A  54       6.515   7.417 -16.011  1.00 92.98           O  
ATOM    424  CG  LEU A  54       6.289  11.654 -15.105  1.00 92.98           C  
ATOM    425  CD1 LEU A  54       5.289  12.075 -14.034  1.00 92.98           C  
ATOM    426  CD2 LEU A  54       7.697  11.734 -14.508  1.00 92.98           C  
ATOM    427  N   HIS A  55       6.130   7.821 -18.180  1.00 94.44           N  
ATOM    428  CA  HIS A  55       5.758   6.443 -18.535  1.00 94.44           C  
ATOM    429  C   HIS A  55       6.987   5.524 -18.610  1.00 94.44           C  
ATOM    430  CB  HIS A  55       4.924   6.442 -19.828  1.00 94.44           C  
ATOM    431  O   HIS A  55       7.352   5.008 -19.664  1.00 94.44           O  
ATOM    432  CG  HIS A  55       3.598   7.162 -19.746  1.00 94.44           C  
ATOM    433  CD2 HIS A  55       2.971   7.587 -18.611  1.00 94.44           C  
ATOM    434  ND1 HIS A  55       2.777   7.449 -20.842  1.00 94.44           N  
ATOM    435  CE1 HIS A  55       1.673   8.020 -20.332  1.00 94.44           C  
ATOM    436  NE2 HIS A  55       1.774   8.134 -19.001  1.00 94.44           N  
ATOM    437  N   THR A  56       7.658   5.347 -17.474  1.00 92.74           N  
ATOM    438  CA  THR A  56       8.821   4.472 -17.290  1.00 92.74           C  
ATOM    439  C   THR A  56       8.428   3.207 -16.522  1.00 92.74           C  
ATOM    440  CB  THR A  56       9.966   5.190 -16.556  1.00 92.74           C  
ATOM    441  O   THR A  56       7.442   3.231 -15.783  1.00 92.74           O  
ATOM    442  CG2 THR A  56      10.371   6.505 -17.223  1.00 92.74           C  
ATOM    443  OG1 THR A  56       9.605   5.473 -15.226  1.00 92.74           O  
ATOM    444  N   PRO A  57       9.202   2.109 -16.638  1.00 93.74           N  
ATOM    445  CA  PRO A  57       8.935   0.871 -15.906  1.00 93.74           C  
ATOM    446  C   PRO A  57       8.683   1.044 -14.406  1.00 93.74           C  
ATOM    447  CB  PRO A  57      10.152  -0.017 -16.188  1.00 93.74           C  
ATOM    448  O   PRO A  57       7.641   0.638 -13.895  1.00 93.74           O  
ATOM    449  CG  PRO A  57      10.521   0.380 -17.619  1.00 93.74           C  
ATOM    450  CD  PRO A  57      10.285   1.890 -17.595  1.00 93.74           C  
ATOM    451  N   THR A  58       9.587   1.735 -13.714  1.00 93.88           N  
ATOM    452  CA  THR A  58       9.466   2.021 -12.279  1.00 93.88           C  
ATOM    453  C   THR A  58       8.225   2.834 -11.955  1.00 93.88           C  
ATOM    454  CB  THR A  58      10.652   2.853 -11.790  1.00 93.88           C  
ATOM    455  O   THR A  58       7.549   2.556 -10.972  1.00 93.88           O  
ATOM    456  CG2 THR A  58      10.890   2.740 -10.292  1.00 93.88           C  
ATOM    457  OG1 THR A  58      11.816   2.454 -12.446  1.00 93.88           O  
ATOM    458  N   ASN A  59       7.911   3.844 -12.769  1.00 94.69           N  
ATOM    459  CA  ASN A  59       6.781   4.721 -12.496  1.00 94.69           C  
ATOM    460  C   ASN A  59       5.444   4.005 -12.690  1.00 94.69           C  
ATOM    461  CB  ASN A  59       6.873   5.966 -13.372  1.00 94.69           C  
ATOM    462  O   ASN A  59       4.508   4.307 -11.964  1.00 94.69           O  
ATOM    463  CG  ASN A  59       7.915   6.976 -12.929  1.00 94.69           C  
ATOM    464  ND2 ASN A  59       8.090   8.012 -13.708  1.00 94.69           N  
ATOM    465  OD1 ASN A  59       8.573   6.883 -11.906  1.00 94.69           O  
ATOM    466  N   TRP A  60       5.341   3.025 -13.590  1.00 97.28           N  
ATOM    467  CA  TRP A  60       4.145   2.178 -13.665  1.00 97.28           C  
ATOM    468  C   TRP A  60       3.947   1.341 -12.391  1.00 97.28           C  
ATOM    469  CB  TRP A  60       4.215   1.298 -14.915  1.00 97.28           C  
ATOM    470  O   TRP A  60       2.820   1.222 -11.910  1.00 97.28           O  
ATOM    471  CG  TRP A  60       3.943   2.023 -16.196  1.00 97.28           C  
ATOM    472  CD1 TRP A  60       4.797   2.158 -17.235  1.00 97.28           C  
ATOM    473  CD2 TRP A  60       2.719   2.716 -16.590  1.00 97.28           C  
ATOM    474  CE2 TRP A  60       2.912   3.261 -17.895  1.00 97.28           C  
ATOM    475  CE3 TRP A  60       1.468   2.939 -15.974  1.00 97.28           C  
ATOM    476  NE1 TRP A  60       4.194   2.888 -18.241  1.00 97.28           N  
ATOM    477  CH2 TRP A  60       0.685   4.205 -17.911  1.00 97.28           C  
ATOM    478  CZ2 TRP A  60       1.917   3.997 -18.554  1.00 97.28           C  
ATOM    479  CZ3 TRP A  60       0.463   3.678 -16.626  1.00 97.28           C  
ATOM    480  N   LEU A  61       5.029   0.838 -11.786  1.00 97.79           N  
ATOM    481  CA  LEU A  61       4.961   0.168 -10.481  1.00 97.79           C  
ATOM    482  C   LEU A  61       4.594   1.146  -9.352  1.00 97.79           C  
ATOM    483  CB  LEU A  61       6.288  -0.548 -10.171  1.00 97.79           C  
ATOM    484  O   LEU A  61       3.743   0.821  -8.529  1.00 97.79           O  
ATOM    485  CG  LEU A  61       6.664  -1.695 -11.125  1.00 97.79           C  
ATOM    486  CD1 LEU A  61       8.079  -2.184 -10.814  1.00 97.79           C  
ATOM    487  CD2 LEU A  61       5.712  -2.883 -10.984  1.00 97.79           C  
ATOM    488  N   ILE A  62       5.173   2.354  -9.340  1.00 96.67           N  
ATOM    489  CA  ILE A  62       4.825   3.421  -8.379  1.00 96.67           C  
ATOM    490  C   ILE A  62       3.359   3.839  -8.535  1.00 96.67           C  
ATOM    491  CB  ILE A  62       5.761   4.645  -8.533  1.00 96.67           C  
ATOM    492  O   ILE A  62       2.672   4.031  -7.543  1.00 96.67           O  
ATOM    493  CG1 ILE A  62       7.200   4.290  -8.095  1.00 96.67           C  
ATOM    494  CG2 ILE A  62       5.256   5.859  -7.726  1.00 96.67           C  
ATOM    495  CD1 ILE A  62       8.242   5.351  -8.479  1.00 96.67           C  
ATOM    496  N   HIS A  63       2.855   3.952  -9.763  1.00 97.77           N  
ATOM    497  CA  HIS A  63       1.451   4.254 -10.032  1.00 97.77           C  
ATOM    498  C   HIS A  63       0.533   3.180  -9.439  1.00 97.77           C  
ATOM    499  CB  HIS A  63       1.255   4.361 -11.549  1.00 97.77           C  
ATOM    500  O   HIS A  63      -0.459   3.495  -8.782  1.00 97.77           O  
ATOM    501  CG  HIS A  63      -0.179   4.565 -11.958  1.00 97.77           C  
ATOM    502  CD2 HIS A  63      -0.710   5.700 -12.502  1.00 97.77           C  
ATOM    503  ND1 HIS A  63      -1.211   3.660 -11.824  1.00 97.77           N  
ATOM    504  CE1 HIS A  63      -2.338   4.248 -12.247  1.00 97.77           C  
ATOM    505  NE2 HIS A  63      -2.074   5.488 -12.683  1.00 97.77           N  
ATOM    506  N   SER A  64       0.857   1.906  -9.668  1.00 98.57           N  
ATOM    507  CA  SER A  64       0.094   0.788  -9.113  1.00 98.57           C  
ATOM    508  C   SER A  64       0.132   0.784  -7.578  1.00 98.57           C  
ATOM    509  CB  SER A  64       0.631  -0.513  -9.700  1.00 98.57           C  
ATOM    510  O   SER A  64      -0.911   0.669  -6.942  1.00 98.57           O  
ATOM    511  OG  SER A  64      -0.196  -1.580  -9.312  1.00 98.57           O  
ATOM    512  N   MET A  65       1.295   1.038  -6.972  1.00 97.98           N  
ATOM    513  CA  MET A  65       1.432   1.210  -5.520  1.00 97.98           C  
ATOM    514  C   MET A  65       0.622   2.398  -4.983  1.00 97.98           C  
ATOM    515  CB  MET A  65       2.915   1.381  -5.194  1.00 97.98           C  
ATOM    516  O   MET A  65      -0.087   2.256  -3.996  1.00 97.98           O  
ATOM    517  CG  MET A  65       3.198   1.493  -3.691  1.00 97.98           C  
ATOM    518  SD  MET A  65       4.933   1.863  -3.326  1.00 97.98           S  
ATOM    519  CE  MET A  65       5.667   0.349  -3.963  1.00 97.98           C  
ATOM    520  N   ALA A  66       0.642   3.548  -5.659  1.00 98.44           N  
ATOM    521  CA  ALA A  66      -0.180   4.697  -5.282  1.00 98.44           C  
ATOM    522  C   ALA A  66      -1.682   4.380  -5.391  1.00 98.44           C  
ATOM    523  CB  ALA A  66       0.207   5.887  -6.165  1.00 98.44           C  
ATOM    524  O   ALA A  66      -2.483   4.902  -4.624  1.00 98.44           O  
ATOM    525  N   THR A  67      -2.072   3.490  -6.311  1.00 98.62           N  
ATOM    526  CA  THR A  67      -3.452   2.990  -6.408  1.00 98.62           C  
ATOM    527  C   THR A  67      -3.803   2.114  -5.203  1.00 98.62           C  
ATOM    528  CB  THR A  67      -3.685   2.233  -7.724  1.00 98.62           C  
ATOM    529  O   THR A  67      -4.882   2.276  -4.641  1.00 98.62           O  
ATOM    530  CG2 THR A  67      -5.154   1.870  -7.931  1.00 98.62           C  
ATOM    531  OG1 THR A  67      -3.285   3.024  -8.826  1.00 98.62           O  
ATOM    532  N   VAL A  68      -2.890   1.244  -4.754  1.00 98.67           N  
ATOM    533  CA  VAL A  68      -3.038   0.475  -3.503  1.00 98.67           C  
ATOM    534  C   VAL A  68      -3.236   1.413  -2.305  1.00 98.67           C  
ATOM    535  CB  VAL A  68      -1.822  -0.452  -3.279  1.00 98.67           C  
ATOM    536  O   VAL A  68      -4.199   1.258  -1.558  1.00 98.67           O  
ATOM    537  CG1 VAL A  68      -1.809  -1.118  -1.907  1.00 98.67           C  
ATOM    538  CG2 VAL A  68      -1.744  -1.571  -4.322  1.00 98.67           C  
ATOM    539  N   ASP A  69      -2.372   2.419  -2.159  1.00 98.50           N  
ATOM    540  CA  ASP A  69      -2.414   3.392  -1.060  1.00 98.50           C  
ATOM    541  C   ASP A  69      -3.684   4.267  -1.098  1.00 98.50           C  
ATOM    542  CB  ASP A  69      -1.155   4.273  -1.141  1.00 98.50           C  
ATOM    543  O   ASP A  69      -4.290   4.554  -0.064  1.00 98.50           O  
ATOM    544  CG  ASP A  69       0.154   3.579  -0.733  1.00 98.50           C  
ATOM    545  OD1 ASP A  69       0.106   2.620   0.074  1.00 98.50           O  
ATOM    546  OD2 ASP A  69       1.232   4.074  -1.132  1.00 98.50           O  
ATOM    547  N   PHE A  70      -4.134   4.658  -2.295  1.00 98.69           N  
ATOM    548  CA  PHE A  70      -5.395   5.378  -2.487  1.00 98.69           C  
ATOM    549  C   PHE A  70      -6.601   4.523  -2.078  1.00 98.69           C  
ATOM    550  CB  PHE A  70      -5.507   5.837  -3.948  1.00 98.69           C  
ATOM    551  O   PHE A  70      -7.459   4.988  -1.328  1.00 98.69           O  
ATOM    552  CG  PHE A  70      -6.801   6.562  -4.260  1.00 98.69           C  
ATOM    553  CD1 PHE A  70      -7.890   5.863  -4.814  1.00 98.69           C  
ATOM    554  CD2 PHE A  70      -6.927   7.932  -3.965  1.00 98.69           C  
ATOM    555  CE1 PHE A  70      -9.101   6.532  -5.069  1.00 98.69           C  
ATOM    556  CE2 PHE A  70      -8.137   8.601  -4.220  1.00 98.69           C  
ATOM    557  CZ  PHE A  70      -9.225   7.900  -4.770  1.00 98.69           C  
ATOM    558  N   LEU A  71      -6.653   3.256  -2.512  1.00 98.68           N  
ATOM    559  CA  LEU A  71      -7.715   2.332  -2.109  1.00 98.68           C  
ATOM    560  C   LEU A  71      -7.696   2.061  -0.603  1.00 98.68           C  
ATOM    561  CB  LEU A  71      -7.609   1.008  -2.879  1.00 98.68           C  
ATOM    562  O   LEU A  71      -8.765   1.949  -0.014  1.00 98.68           O  
ATOM    563  CG  LEU A  71      -7.966   1.076  -4.374  1.00 98.68           C  
ATOM    564  CD1 LEU A  71      -7.871  -0.334  -4.953  1.00 98.68           C  
ATOM    565  CD2 LEU A  71      -9.379   1.597  -4.641  1.00 98.68           C  
ATOM    566  N   LEU A  72      -6.523   2.015   0.035  1.00 98.60           N  
ATOM    567  CA  LEU A  72      -6.413   1.881   1.490  1.00 98.60           C  
ATOM    568  C   LEU A  72      -7.064   3.086   2.187  1.00 98.60           C  
ATOM    569  CB  LEU A  72      -4.924   1.733   1.862  1.00 98.60           C  
ATOM    570  O   LEU A  72      -7.895   2.919   3.082  1.00 98.60           O  
ATOM    571  CG  LEU A  72      -4.680   1.435   3.353  1.00 98.60           C  
ATOM    572  CD1 LEU A  72      -4.965  -0.029   3.679  1.00 98.60           C  
ATOM    573  CD2 LEU A  72      -3.225   1.722   3.712  1.00 98.60           C  
ATOM    574  N   GLY A  73      -6.750   4.297   1.719  1.00 98.50           N  
ATOM    575  CA  GLY A  73      -7.359   5.537   2.201  1.00 98.50           C  
ATOM    576  C   GLY A  73      -8.875   5.615   1.979  1.00 98.50           C  
ATOM    577  O   GLY A  73      -9.571   6.216   2.793  1.00 98.50           O  
ATOM    578  N   CYS A  74      -9.404   5.006   0.912  1.00 98.18           N  
ATOM    579  CA  CYS A  74     -10.840   5.002   0.611  1.00 98.18           C  
ATOM    580  C   CYS A  74     -11.613   3.901   1.347  1.00 98.18           C  
ATOM    581  CB  CYS A  74     -11.051   4.820  -0.902  1.00 98.18           C  
ATOM    582  O   CYS A  74     -12.687   4.153   1.887  1.00 98.18           O  
ATOM    583  SG  CYS A  74     -10.711   6.336  -1.832  1.00 98.18           S  
ATOM    584  N   LEU A  75     -11.108   2.668   1.306  1.00 98.16           N  
ATOM    585  CA  LEU A  75     -11.862   1.456   1.639  1.00 98.16           C  
ATOM    586  C   LEU A  75     -11.557   0.915   3.035  1.00 98.16           C  
ATOM    587  CB  LEU A  75     -11.580   0.364   0.590  1.00 98.16           C  
ATOM    588  O   LEU A  75     -12.351   0.145   3.567  1.00 98.16           O  
ATOM    589  CG  LEU A  75     -11.896   0.732  -0.871  1.00 98.16           C  
ATOM    590  CD1 LEU A  75     -11.578  -0.463  -1.770  1.00 98.16           C  
ATOM    591  CD2 LEU A  75     -13.365   1.110  -1.071  1.00 98.16           C  
ATOM    592  N   VAL A  76     -10.421   1.289   3.628  1.00 98.49           N  
ATOM    593  CA  VAL A  76      -9.967   0.734   4.911  1.00 98.49           C  
ATOM    594  C   VAL A  76      -9.964   1.809   5.988  1.00 98.49           C  
ATOM    595  CB  VAL A  76      -8.604   0.035   4.750  1.00 98.49           C  
ATOM    596  O   VAL A  76     -10.670   1.672   6.988  1.00 98.49           O  
ATOM    597  CG1 VAL A  76      -8.067  -0.497   6.077  1.00 98.49           C  
ATOM    598  CG2 VAL A  76      -8.720  -1.144   3.773  1.00 98.49           C  
ATOM    599  N   MET A  77      -9.233   2.907   5.773  1.00 98.36           N  
ATOM    600  CA  MET A  77      -9.006   3.916   6.813  1.00 98.36           C  
ATOM    601  C   MET A  77     -10.288   4.553   7.392  1.00 98.36           C  
ATOM    602  CB  MET A  77      -8.055   5.013   6.329  1.00 98.36           C  
ATOM    603  O   MET A  77     -10.346   4.695   8.613  1.00 98.36           O  
ATOM    604  CG  MET A  77      -6.644   4.551   5.969  1.00 98.36           C  
ATOM    605  SD  MET A  77      -5.552   5.957   5.619  1.00 98.36           S  
ATOM    606  CE  MET A  77      -4.108   5.066   4.990  1.00 98.36           C  
ATOM    607  N   PRO A  78     -11.342   4.900   6.618  1.00 98.03           N  
ATOM    608  CA  PRO A  78     -12.546   5.523   7.182  1.00 98.03           C  
ATOM    609  C   PRO A  78     -13.311   4.598   8.136  1.00 98.03           C  
ATOM    610  CB  PRO A  78     -13.409   5.919   5.978  1.00 98.03           C  
ATOM    611  O   PRO A  78     -13.857   5.045   9.144  1.00 98.03           O  
ATOM    612  CG  PRO A  78     -12.398   6.048   4.841  1.00 98.03           C  
ATOM    613  CD  PRO A  78     -11.418   4.925   5.165  1.00 98.03           C  
ATOM    614  N   TYR A  79     -13.320   3.297   7.850  1.00 97.72           N  
ATOM    615  CA  TYR A  79     -13.978   2.299   8.692  1.00 97.72           C  
ATOM    616  C   TYR A  79     -13.105   1.927   9.895  1.00 97.72           C  
ATOM    617  CB  TYR A  79     -14.337   1.081   7.839  1.00 97.72           C  
ATOM    618  O   TYR A  79     -13.616   1.821  11.012  1.00 97.72           O  
ATOM    619  CG  TYR A  79     -15.188   1.420   6.630  1.00 97.72           C  
ATOM    620  CD1 TYR A  79     -16.575   1.600   6.771  1.00 97.72           C  
ATOM    621  CD2 TYR A  79     -14.592   1.558   5.365  1.00 97.72           C  
ATOM    622  CE1 TYR A  79     -17.375   1.887   5.649  1.00 97.72           C  
ATOM    623  CE2 TYR A  79     -15.382   1.850   4.237  1.00 97.72           C  
ATOM    624  OH  TYR A  79     -17.543   2.249   3.281  1.00 97.72           O  
ATOM    625  CZ  TYR A  79     -16.777   2.004   4.375  1.00 97.72           C  
ATOM    626  N   SER A  80     -11.783   1.833   9.700  1.00 97.42           N  
ATOM    627  CA  SER A  80     -10.815   1.698  10.796  1.00 97.42           C  
ATOM    628  C   SER A  80     -10.880   2.892  11.753  1.00 97.42           C  
ATOM    629  CB  SER A  80      -9.381   1.560  10.264  1.00 97.42           C  
ATOM    630  O   SER A  80     -10.761   2.711  12.957  1.00 97.42           O  
ATOM    631  OG  SER A  80      -9.247   0.411   9.448  1.00 97.42           O  
ATOM    632  N   MET A  81     -11.142   4.105  11.256  1.00 97.01           N  
ATOM    633  CA  MET A  81     -11.312   5.308  12.079  1.00 97.01           C  
ATOM    634  C   MET A  81     -12.502   5.183  13.026  1.00 97.01           C  
ATOM    635  CB  MET A  81     -11.442   6.526  11.152  1.00 97.01           C  
ATOM    636  O   MET A  81     -12.367   5.468  14.213  1.00 97.01           O  
ATOM    637  CG  MET A  81     -11.806   7.828  11.868  1.00 97.01           C  
ATOM    638  SD  MET A  81     -12.050   9.218  10.737  1.00 97.01           S  
ATOM    639  CE  MET A  81     -13.652   8.767  10.016  1.00 97.01           C  
ATOM    640  N   VAL A  82     -13.652   4.713  12.535  1.00 95.29           N  
ATOM    641  CA  VAL A  82     -14.817   4.454  13.395  1.00 95.29           C  
ATOM    642  C   VAL A  82     -14.489   3.379  14.430  1.00 95.29           C  
ATOM    643  CB  VAL A  82     -16.057   4.077  12.564  1.00 95.29           C  
ATOM    644  O   VAL A  82     -14.767   3.583  15.611  1.00 95.29           O  
ATOM    645  CG1 VAL A  82     -17.260   3.720  13.447  1.00 95.29           C  
ATOM    646  CG2 VAL A  82     -16.471   5.253  11.669  1.00 95.29           C  
ATOM    647  N   ARG A  83     -13.833   2.284  14.016  1.00 94.42           N  
ATOM    648  CA  ARG A  83     -13.392   1.228  14.937  1.00 94.42           C  
ATOM    649  C   ARG A  83     -12.499   1.780  16.047  1.00 94.42           C  
ATOM    650  CB  ARG A  83     -12.669   0.105  14.175  1.00 94.42           C  
ATOM    651  O   ARG A  83     -12.773   1.522  17.212  1.00 94.42           O  
ATOM    652  CG  ARG A  83     -12.359  -1.066  15.121  1.00 94.42           C  
ATOM    653  CD  ARG A  83     -11.547  -2.175  14.462  1.00 94.42           C  
ATOM    654  NE  ARG A  83     -10.158  -1.779  14.176  1.00 94.42           N  
ATOM    655  NH1 ARG A  83      -9.686  -3.448  12.670  1.00 94.42           N  
ATOM    656  NH2 ARG A  83      -8.145  -1.905  13.166  1.00 94.42           N  
ATOM    657  CZ  ARG A  83      -9.343  -2.374  13.328  1.00 94.42           C  
ATOM    658  N   SER A  84     -11.470   2.547  15.703  1.00 94.22           N  
ATOM    659  CA  SER A  84     -10.474   3.029  16.664  1.00 94.22           C  
ATOM    660  C   SER A  84     -10.992   4.154  17.563  1.00 94.22           C  
ATOM    661  CB  SER A  84      -9.218   3.482  15.920  1.00 94.22           C  
ATOM    662  O   SER A  84     -10.616   4.217  18.728  1.00 94.22           O  
ATOM    663  OG  SER A  84      -8.666   2.395  15.202  1.00 94.22           O  
ATOM    664  N   ALA A  85     -11.870   5.029  17.062  1.00 93.00           N  
ATOM    665  CA  ALA A  85     -12.430   6.124  17.858  1.00 93.00           C  
ATOM    666  C   ALA A  85     -13.558   5.674  18.804  1.00 93.00           C  
ATOM    667  CB  ALA A  85     -12.901   7.222  16.900  1.00 93.00           C  
ATOM    668  O   ALA A  85     -13.739   6.261  19.870  1.00 93.00           O  
ATOM    669  N   GLU A  86     -14.320   4.640  18.434  1.00 91.06           N  
ATOM    670  CA  GLU A  86     -15.482   4.178  19.208  1.00 91.06           C  
ATOM    671  C   GLU A  86     -15.243   2.846  19.938  1.00 91.06           C  
ATOM    672  CB  GLU A  86     -16.708   4.076  18.281  1.00 91.06           C  
ATOM    673  O   GLU A  86     -16.014   2.502  20.833  1.00 91.06           O  
ATOM    674  CG  GLU A  86     -17.131   5.418  17.649  1.00 91.06           C  
ATOM    675  CD  GLU A  86     -17.788   6.392  18.645  1.00 91.06           C  
ATOM    676  OE1 GLU A  86     -17.744   7.624  18.472  1.00 91.06           O  
ATOM    677  OE2 GLU A  86     -18.459   5.936  19.598  1.00 91.06           O  
ATOM    678  N   HIS A  87     -14.201   2.089  19.572  1.00 90.00           N  
ATOM    679  CA  HIS A  87     -14.016   0.671  19.928  1.00 90.00           C  
ATOM    680  C   HIS A  87     -15.187  -0.233  19.499  1.00 90.00           C  
ATOM    681  CB  HIS A  87     -13.609   0.519  21.397  1.00 90.00           C  
ATOM    682  O   HIS A  87     -15.386  -1.320  20.037  1.00 90.00           O  
ATOM    683  CG  HIS A  87     -12.207   0.996  21.652  1.00 90.00           C  
ATOM    684  CD2 HIS A  87     -11.767   2.287  21.767  1.00 90.00           C  
ATOM    685  ND1 HIS A  87     -11.106   0.184  21.759  1.00 90.00           N  
ATOM    686  CE1 HIS A  87     -10.035   0.960  21.970  1.00 90.00           C  
ATOM    687  NE2 HIS A  87     -10.397   2.249  22.049  1.00 90.00           N  
ATOM    688  N   CYS A  88     -15.953   0.218  18.503  1.00 92.96           N  
ATOM    689  CA  CYS A  88     -17.156  -0.437  18.012  1.00 92.96           C  
ATOM    690  C   CYS A  88     -17.139  -0.548  16.488  1.00 92.96           C  
ATOM    691  CB  CYS A  88     -18.388   0.355  18.457  1.00 92.96           C  
ATOM    692  O   CYS A  88     -16.713   0.358  15.773  1.00 92.96           O  
ATOM    693  SG  CYS A  88     -18.701   0.411  20.237  1.00 92.96           S  
ATOM    694  N   TRP A  89     -17.685  -1.648  15.991  1.00 94.70           N  
ATOM    695  CA  TRP A  89     -17.852  -1.965  14.586  1.00 94.70           C  
ATOM    696  C   TRP A  89     -19.336  -2.088  14.241  1.00 94.70           C  
ATOM    697  CB  TRP A  89     -17.108  -3.258  14.270  1.00 94.70           C  
ATOM    698  O   TRP A  89     -19.977  -3.100  14.516  1.00 94.70           O  
ATOM    699  CG  TRP A  89     -17.130  -3.567  12.815  1.00 94.70           C  
ATOM    700  CD1 TRP A  89     -17.969  -4.418  12.186  1.00 94.70           C  
ATOM    701  CD2 TRP A  89     -16.261  -3.018  11.792  1.00 94.70           C  
ATOM    702  CE2 TRP A  89     -16.587  -3.634  10.550  1.00 94.70           C  
ATOM    703  CE3 TRP A  89     -15.214  -2.076  11.810  1.00 94.70           C  
ATOM    704  NE1 TRP A  89     -17.664  -4.448  10.840  1.00 94.70           N  
ATOM    705  CH2 TRP A  89     -14.840  -2.394   9.426  1.00 94.70           C  
ATOM    706  CZ2 TRP A  89     -15.862  -3.356   9.385  1.00 94.70           C  
ATOM    707  CZ3 TRP A  89     -14.514  -1.756  10.634  1.00 94.70           C  
ATOM    708  N   TYR A  90     -19.887  -1.057  13.607  1.00 93.48           N  
ATOM    709  CA  TYR A  90     -21.324  -0.977  13.313  1.00 93.48           C  
ATOM    710  C   TYR A  90     -21.716  -1.556  11.944  1.00 93.48           C  
ATOM    711  CB  TYR A  90     -21.774   0.479  13.458  1.00 93.48           C  
ATOM    712  O   TYR A  90     -22.896  -1.615  11.613  1.00 93.48           O  
ATOM    713  CG  TYR A  90     -21.446   1.092  14.809  1.00 93.48           C  
ATOM    714  CD1 TYR A  90     -22.126   0.662  15.966  1.00 93.48           C  
ATOM    715  CD2 TYR A  90     -20.456   2.088  14.910  1.00 93.48           C  
ATOM    716  CE1 TYR A  90     -21.842   1.251  17.215  1.00 93.48           C  
ATOM    717  CE2 TYR A  90     -20.160   2.670  16.156  1.00 93.48           C  
ATOM    718  OH  TYR A  90     -20.589   2.852  18.509  1.00 93.48           O  
ATOM    719  CZ  TYR A  90     -20.866   2.267  17.310  1.00 93.48           C  
ATOM    720  N   PHE A  91     -20.744  -1.987  11.140  1.00 95.00           N  
ATOM    721  CA  PHE A  91     -20.946  -2.338   9.728  1.00 95.00           C  
ATOM    722  C   PHE A  91     -21.277  -3.823   9.490  1.00 95.00           C  
ATOM    723  CB  PHE A  91     -19.706  -1.901   8.948  1.00 95.00           C  
ATOM    724  O   PHE A  91     -21.440  -4.252   8.351  1.00 95.00           O  
ATOM    725  CG  PHE A  91     -19.268  -0.471   9.202  1.00 95.00           C  
ATOM    726  CD1 PHE A  91     -20.011   0.598   8.669  1.00 95.00           C  
ATOM    727  CD2 PHE A  91     -18.137  -0.205  10.000  1.00 95.00           C  
ATOM    728  CE1 PHE A  91     -19.634   1.924   8.944  1.00 95.00           C  
ATOM    729  CE2 PHE A  91     -17.764   1.120  10.282  1.00 95.00           C  
ATOM    730  CZ  PHE A  91     -18.517   2.185   9.757  1.00 95.00           C  
ATOM    731  N   GLY A  92     -21.373  -4.618  10.560  1.00 93.82           N  
ATOM    732  CA  GLY A  92     -21.682  -6.047  10.498  1.00 93.82           C  
ATOM    733  C   GLY A  92     -20.471  -6.949  10.230  1.00 93.82           C  
ATOM    734  O   GLY A  92     -19.396  -6.507   9.819  1.00 93.82           O  
ATOM    735  N   GLU A  93     -20.654  -8.243  10.484  1.00 93.11           N  
ATOM    736  CA  GLU A  93     -19.580  -9.249  10.472  1.00 93.11           C  
ATOM    737  C   GLU A  93     -19.027  -9.521   9.070  1.00 93.11           C  
ATOM    738  CB  GLU A  93     -20.114 -10.557  11.066  1.00 93.11           C  
ATOM    739  O   GLU A  93     -17.815  -9.602   8.883  1.00 93.11           O  
ATOM    740  CG  GLU A  93     -20.407 -10.432  12.569  1.00 93.11           C  
ATOM    741  CD  GLU A  93     -21.072 -11.687  13.152  1.00 93.11           C  
ATOM    742  OE1 GLU A  93     -21.545 -11.574  14.305  1.00 93.11           O  
ATOM    743  OE2 GLU A  93     -21.181 -12.691  12.412  1.00 93.11           O  
ATOM    744  N   VAL A  94     -19.895  -9.592   8.054  1.00 96.33           N  
ATOM    745  CA  VAL A  94     -19.459  -9.792   6.661  1.00 96.33           C  
ATOM    746  C   VAL A  94     -18.571  -8.634   6.209  1.00 96.33           C  
ATOM    747  CB  VAL A  94     -20.659  -9.957   5.709  1.00 96.33           C  
ATOM    748  O   VAL A  94     -17.509  -8.857   5.630  1.00 96.33           O  
ATOM    749  CG1 VAL A  94     -20.207 -10.143   4.254  1.00 96.33           C  
ATOM    750  CG2 VAL A  94     -21.505 -11.176   6.099  1.00 96.33           C  
ATOM    751  N   PHE A  95     -18.954  -7.395   6.532  1.00 97.43           N  
ATOM    752  CA  PHE A  95     -18.135  -6.235   6.200  1.00 97.43           C  
ATOM    753  C   PHE A  95     -16.832  -6.205   7.006  1.00 97.43           C  
ATOM    754  CB  PHE A  95     -18.941  -4.945   6.371  1.00 97.43           C  
ATOM    755  O   PHE A  95     -15.814  -5.794   6.464  1.00 97.43           O  
ATOM    756  CG  PHE A  95     -18.277  -3.756   5.707  1.00 97.43           C  
ATOM    757  CD1 PHE A  95     -17.619  -2.787   6.480  1.00 97.43           C  
ATOM    758  CD2 PHE A  95     -18.270  -3.636   4.305  1.00 97.43           C  
ATOM    759  CE1 PHE A  95     -16.944  -1.720   5.874  1.00 97.43           C  
ATOM    760  CE2 PHE A  95     -17.605  -2.558   3.692  1.00 97.43           C  
ATOM    761  CZ  PHE A  95     -16.936  -1.603   4.476  1.00 97.43           C  
ATOM    762  N   CYS A  96     -16.814  -6.708   8.248  1.00 97.02           N  
ATOM    763  CA  CYS A  96     -15.566  -6.890   8.998  1.00 97.02           C  
ATOM    764  C   CYS A  96     -14.598  -7.839   8.276  1.00 97.02           C  
ATOM    765  CB  CYS A  96     -15.856  -7.414  10.410  1.00 97.02           C  
ATOM    766  O   CYS A  96     -13.414  -7.523   8.138  1.00 97.02           O  
ATOM    767  SG  CYS A  96     -14.351  -7.707  11.367  1.00 97.02           S  
ATOM    768  N   LYS A  97     -15.096  -8.972   7.758  1.00 97.45           N  
ATOM    769  CA  LYS A  97     -14.285  -9.914   6.969  1.00 97.45           C  
ATOM    770  C   LYS A  97     -13.758  -9.267   5.687  1.00 97.45           C  
ATOM    771  CB  LYS A  97     -15.075 -11.200   6.656  1.00 97.45           C  
ATOM    772  O   LYS A  97     -12.571  -9.400   5.394  1.00 97.45           O  
ATOM    773  CG  LYS A  97     -15.305 -12.078   7.899  1.00 97.45           C  
ATOM    774  CD  LYS A  97     -15.976 -13.415   7.531  1.00 97.45           C  
ATOM    775  CE  LYS A  97     -16.119 -14.313   8.772  1.00 97.45           C  
ATOM    776  NZ  LYS A  97     -16.655 -15.661   8.448  1.00 97.45           N  
ATOM    777  N   ILE A  98     -14.599  -8.529   4.953  1.00 98.31           N  
ATOM    778  CA  ILE A  98     -14.190  -7.791   3.742  1.00 98.31           C  
ATOM    779  C   ILE A  98     -13.131  -6.740   4.077  1.00 98.31           C  
ATOM    780  CB  ILE A  98     -15.406  -7.136   3.040  1.00 98.31           C  
ATOM    781  O   ILE A  98     -12.094  -6.693   3.418  1.00 98.31           O  
ATOM    782  CG1 ILE A  98     -16.351  -8.224   2.487  1.00 98.31           C  
ATOM    783  CG2 ILE A  98     -14.960  -6.203   1.895  1.00 98.31           C  
ATOM    784  CD1 ILE A  98     -17.704  -7.701   1.989  1.00 98.31           C  
ATOM    785  N   HIS A  99     -13.369  -5.921   5.102  1.00 98.27           N  
ATOM    786  CA  HIS A  99     -12.458  -4.867   5.549  1.00 98.27           C  
ATOM    787  C   HIS A  99     -11.103  -5.440   5.961  1.00 98.27           C  
ATOM    788  CB  HIS A  99     -13.115  -4.092   6.696  1.00 98.27           C  
ATOM    789  O   HIS A  99     -10.087  -5.037   5.403  1.00 98.27           O  
ATOM    790  CG  HIS A  99     -12.177  -3.123   7.363  1.00 98.27           C  
ATOM    791  CD2 HIS A  99     -11.988  -1.816   7.023  1.00 98.27           C  
ATOM    792  ND1 HIS A  99     -11.350  -3.442   8.438  1.00 98.27           N  
ATOM    793  CE1 HIS A  99     -10.667  -2.325   8.716  1.00 98.27           C  
ATOM    794  NE2 HIS A  99     -11.045  -1.328   7.900  1.00 98.27           N  
ATOM    795  N   THR A 100     -11.093  -6.449   6.835  1.00 96.58           N  
ATOM    796  CA  THR A 100      -9.862  -7.100   7.309  1.00 96.58           C  
ATOM    797  C   THR A 100      -9.092  -7.748   6.156  1.00 96.58           C  
ATOM    798  CB  THR A 100     -10.180  -8.156   8.380  1.00 96.58           C  
ATOM    799  O   THR A 100      -7.878  -7.589   6.055  1.00 96.58           O  
ATOM    800  CG2 THR A 100      -8.918  -8.780   8.971  1.00 96.58           C  
ATOM    801  OG1 THR A 100     -10.891  -7.583   9.453  1.00 96.58           O  
ATOM    802  N   SER A 101      -9.790  -8.433   5.242  1.00 97.75           N  
ATOM    803  CA  SER A 101      -9.165  -9.019   4.045  1.00 97.75           C  
ATOM    804  C   SER A 101      -8.570  -7.946   3.135  1.00 97.75           C  
ATOM    805  CB  SER A 101     -10.171  -9.818   3.212  1.00 97.75           C  
ATOM    806  O   SER A 101      -7.465  -8.107   2.625  1.00 97.75           O  
ATOM    807  OG  SER A 101     -10.815 -10.806   3.980  1.00 97.75           O  
ATOM    808  N   THR A 102      -9.285  -6.836   2.942  1.00 98.36           N  
ATOM    809  CA  THR A 102      -8.844  -5.717   2.098  1.00 98.36           C  
ATOM    810  C   THR A 102      -7.632  -5.015   2.704  1.00 98.36           C  
ATOM    811  CB  THR A 102      -9.986  -4.715   1.871  1.00 98.36           C  
ATOM    812  O   THR A 102      -6.696  -4.699   1.977  1.00 98.36           O  
ATOM    813  CG2 THR A 102      -9.613  -3.586   0.913  1.00 98.36           C  
ATOM    814  OG1 THR A 102     -11.086  -5.380   1.292  1.00 98.36           O  
ATOM    815  N   ASP A 103      -7.602  -4.828   4.023  1.00 97.49           N  
ATOM    816  CA  ASP A 103      -6.461  -4.250   4.737  1.00 97.49           C  
ATOM    817  C   ASP A 103      -5.197  -5.111   4.571  1.00 97.49           C  
ATOM    818  CB  ASP A 103      -6.847  -4.076   6.217  1.00 97.49           C  
ATOM    819  O   ASP A 103      -4.160  -4.642   4.092  1.00 97.49           O  
ATOM    820  CG  ASP A 103      -5.839  -3.241   7.009  1.00 97.49           C  
ATOM    821  OD1 ASP A 103      -4.862  -2.749   6.409  1.00 97.49           O  
ATOM    822  OD2 ASP A 103      -6.085  -3.019   8.215  1.00 97.49           O  
ATOM    823  N   ILE A 104      -5.306  -6.416   4.847  1.00 95.81           N  
ATOM    824  CA  ILE A 104      -4.195  -7.365   4.669  1.00 95.81           C  
ATOM    825  C   ILE A 104      -3.754  -7.412   3.199  1.00 95.81           C  
ATOM    826  CB  ILE A 104      -4.586  -8.767   5.187  1.00 95.81           C  
ATOM    827  O   ILE A 104      -2.555  -7.413   2.916  1.00 95.81           O  
ATOM    828  CG1 ILE A 104      -4.870  -8.746   6.706  1.00 95.81           C  
ATOM    829  CG2 ILE A 104      -3.474  -9.799   4.895  1.00 95.81           C  
ATOM    830  CD1 ILE A 104      -5.636  -9.988   7.179  1.00 95.81           C  
ATOM    831  N   MET A 105      -4.698  -7.424   2.253  1.00 97.37           N  
ATOM    832  CA  MET A 105      -4.402  -7.422   0.819  1.00 97.37           C  
ATOM    833  C   MET A 105      -3.618  -6.174   0.412  1.00 97.37           C  
ATOM    834  CB  MET A 105      -5.706  -7.512   0.013  1.00 97.37           C  
ATOM    835  O   MET A 105      -2.596  -6.304  -0.253  1.00 97.37           O  
ATOM    836  CG  MET A 105      -5.481  -7.393  -1.502  1.00 97.37           C  
ATOM    837  SD  MET A 105      -7.007  -7.279  -2.471  1.00 97.37           S  
ATOM    838  CE  MET A 105      -7.456  -5.553  -2.146  1.00 97.37           C  
ATOM    839  N   LEU A 106      -4.083  -4.976   0.774  1.00 98.16           N  
ATOM    840  CA  LEU A 106      -3.479  -3.721   0.321  1.00 98.16           C  
ATOM    841  C   LEU A 106      -2.118  -3.473   0.985  1.00 98.16           C  
ATOM    842  CB  LEU A 106      -4.459  -2.560   0.563  1.00 98.16           C  
ATOM    843  O   LEU A 106      -1.162  -3.106   0.303  1.00 98.16           O  
ATOM    844  CG  LEU A 106      -5.730  -2.596  -0.311  1.00 98.16           C  
ATOM    845  CD1 LEU A 106      -6.668  -1.479   0.130  1.00 98.16           C  
ATOM    846  CD2 LEU A 106      -5.455  -2.387  -1.802  1.00 98.16           C  
ATOM    847  N   SER A 107      -1.982  -3.757   2.281  1.00 95.22           N  
ATOM    848  CA  SER A 107      -0.683  -3.691   2.971  1.00 95.22           C  
ATOM    849  C   SER A 107       0.339  -4.663   2.360  1.00 95.22           C  
ATOM    850  CB  SER A 107      -0.863  -3.943   4.472  1.00 95.22           C  
ATOM    851  O   SER A 107       1.465  -4.267   2.042  1.00 95.22           O  
ATOM    852  OG  SER A 107      -1.536  -5.163   4.704  1.00 95.22           O  
ATOM    853  N   SER A 108      -0.075  -5.904   2.083  1.00 95.73           N  
ATOM    854  CA  SER A 108       0.753  -6.907   1.396  1.00 95.73           C  
ATOM    855  C   SER A 108       1.058  -6.508  -0.056  1.00 95.73           C  
ATOM    856  CB  SER A 108       0.052  -8.266   1.394  1.00 95.73           C  
ATOM    857  O   SER A 108       2.180  -6.668  -0.531  1.00 95.73           O  
ATOM    858  OG  SER A 108      -0.240  -8.736   2.692  1.00 95.73           O  
ATOM    859  N   ALA A 109       0.099  -5.938  -0.783  1.00 98.02           N  
ATOM    860  CA  ALA A 109       0.324  -5.456  -2.142  1.00 98.02           C  
ATOM    861  C   ALA A 109       1.382  -4.348  -2.168  1.00 98.02           C  
ATOM    862  CB  ALA A 109      -1.008  -5.000  -2.749  1.00 98.02           C  
ATOM    863  O   ALA A 109       2.246  -4.355  -3.044  1.00 98.02           O  
ATOM    864  N   SER A 110       1.370  -3.426  -1.200  1.00 97.14           N  
ATOM    865  CA  SER A 110       2.350  -2.336  -1.109  1.00 97.14           C  
ATOM    866  C   SER A 110       3.791  -2.863  -1.004  1.00 97.14           C  
ATOM    867  CB  SER A 110       1.986  -1.424   0.069  1.00 97.14           C  
ATOM    868  O   SER A 110       4.654  -2.449  -1.786  1.00 97.14           O  
ATOM    869  OG  SER A 110       2.714  -0.212   0.019  1.00 97.14           O  
ATOM    870  N   ILE A 111       4.055  -3.863  -0.147  1.00 96.08           N  
ATOM    871  CA  ILE A 111       5.404  -4.450  -0.047  1.00 96.08           C  
ATOM    872  C   ILE A 111       5.801  -5.234  -1.299  1.00 96.08           C  
ATOM    873  CB  ILE A 111       5.590  -5.290   1.230  1.00 96.08           C  
ATOM    874  O   ILE A 111       6.944  -5.128  -1.733  1.00 96.08           O  
ATOM    875  CG1 ILE A 111       7.092  -5.481   1.534  1.00 96.08           C  
ATOM    876  CG2 ILE A 111       4.856  -6.629   1.203  1.00 96.08           C  
ATOM    877  CD1 ILE A 111       7.362  -6.184   2.870  1.00 96.08           C  
ATOM    878  N   PHE A 112       4.872  -5.959  -1.933  1.00 97.03           N  
ATOM    879  CA  PHE A 112       5.152  -6.661  -3.190  1.00 97.03           C  
ATOM    880  C   PHE A 112       5.572  -5.676  -4.287  1.00 97.03           C  
ATOM    881  CB  PHE A 112       3.932  -7.485  -3.625  1.00 97.03           C  
ATOM    882  O   PHE A 112       6.577  -5.897  -4.967  1.00 97.03           O  
ATOM    883  CG  PHE A 112       3.923  -8.914  -3.112  1.00 97.03           C  
ATOM    884  CD1 PHE A 112       4.044  -9.985  -4.018  1.00 97.03           C  
ATOM    885  CD2 PHE A 112       3.797  -9.187  -1.737  1.00 97.03           C  
ATOM    886  CE1 PHE A 112       4.025 -11.312  -3.553  1.00 97.03           C  
ATOM    887  CE2 PHE A 112       3.767 -10.512  -1.271  1.00 97.03           C  
ATOM    888  CZ  PHE A 112       3.882 -11.576  -2.180  1.00 97.03           C  
ATOM    889  N   HIS A 113       4.871  -4.543  -4.407  1.00 97.94           N  
ATOM    890  CA  HIS A 113       5.264  -3.482  -5.330  1.00 97.94           C  
ATOM    891  C   HIS A 113       6.652  -2.917  -4.988  1.00 97.94           C  
ATOM    892  CB  HIS A 113       4.213  -2.366  -5.355  1.00 97.94           C  
ATOM    893  O   HIS A 113       7.445  -2.696  -5.902  1.00 97.94           O  
ATOM    894  CG  HIS A 113       2.933  -2.718  -6.059  1.00 97.94           C  
ATOM    895  CD2 HIS A 113       2.657  -2.548  -7.385  1.00 97.94           C  
ATOM    896  ND1 HIS A 113       1.800  -3.224  -5.477  1.00 97.94           N  
ATOM    897  CE1 HIS A 113       0.860  -3.373  -6.419  1.00 97.94           C  
ATOM    898  NE2 HIS A 113       1.345  -2.978  -7.607  1.00 97.94           N  
ATOM    899  N   LEU A 114       6.995  -2.726  -3.706  1.00 96.64           N  
ATOM    900  CA  LEU A 114       8.336  -2.276  -3.310  1.00 96.64           C  
ATOM    901  C   LEU A 114       9.425  -3.299  -3.660  1.00 96.64           C  
ATOM    902  CB  LEU A 114       8.394  -1.954  -1.808  1.00 96.64           C  
ATOM    903  O   LEU A 114      10.466  -2.917  -4.197  1.00 96.64           O  
ATOM    904  CG  LEU A 114       7.671  -0.679  -1.362  1.00 96.64           C  
ATOM    905  CD1 LEU A 114       7.588  -0.611   0.158  1.00 96.64           C  
ATOM    906  CD2 LEU A 114       8.412   0.577  -1.836  1.00 96.64           C  
ATOM    907  N   SER A 115       9.188  -4.593  -3.430  1.00 96.83           N  
ATOM    908  CA  SER A 115      10.111  -5.667  -3.817  1.00 96.83           C  
ATOM    909  C   SER A 115      10.346  -5.678  -5.330  1.00 96.83           C  
ATOM    910  CB  SER A 115       9.566  -7.033  -3.376  1.00 96.83           C  
ATOM    911  O   SER A 115      11.486  -5.770  -5.789  1.00 96.83           O  
ATOM    912  OG  SER A 115       9.321  -7.073  -1.983  1.00 96.83           O  
ATOM    913  N   PHE A 116       9.288  -5.514  -6.122  1.00 97.22           N  
ATOM    914  CA  PHE A 116       9.380  -5.436  -7.576  1.00 97.22           C  
ATOM    915  C   PHE A 116      10.057  -4.157  -8.077  1.00 97.22           C  
ATOM    916  CB  PHE A 116       7.971  -5.608  -8.145  1.00 97.22           C  
ATOM    917  O   PHE A 116      10.842  -4.220  -9.024  1.00 97.22           O  
ATOM    918  CG  PHE A 116       7.521  -7.059  -8.250  1.00 97.22           C  
ATOM    919  CD1 PHE A 116       8.331  -8.069  -8.815  1.00 97.22           C  
ATOM    920  CD2 PHE A 116       6.257  -7.404  -7.757  1.00 97.22           C  
ATOM    921  CE1 PHE A 116       7.860  -9.390  -8.909  1.00 97.22           C  
ATOM    922  CE2 PHE A 116       5.777  -8.719  -7.854  1.00 97.22           C  
ATOM    923  CZ  PHE A 116       6.577  -9.715  -8.437  1.00 97.22           C  
ATOM    924  N   ILE A 117       9.846  -3.019  -7.414  1.00 95.76           N  
ATOM    925  CA  ILE A 117      10.602  -1.789  -7.676  1.00 95.76           C  
ATOM    926  C   ILE A 117      12.094  -2.000  -7.383  1.00 95.76           C  
ATOM    927  CB  ILE A 117      10.002  -0.613  -6.876  1.00 95.76           C  
ATOM    928  O   ILE A 117      12.931  -1.581  -8.182  1.00 95.76           O  
ATOM    929  CG1 ILE A 117       8.668  -0.174  -7.519  1.00 95.76           C  
ATOM    930  CG2 ILE A 117      10.964   0.585  -6.816  1.00 95.76           C  
ATOM    931  CD1 ILE A 117       7.867   0.804  -6.654  1.00 95.76           C  
ATOM    932  N   SER A 118      12.454  -2.688  -6.293  1.00 95.29           N  
ATOM    933  CA  SER A 118      13.852  -3.052  -6.017  1.00 95.29           C  
ATOM    934  C   SER A 118      14.456  -3.901  -7.136  1.00 95.29           C  
ATOM    935  CB  SER A 118      13.991  -3.811  -4.693  1.00 95.29           C  
ATOM    936  O   SER A 118      15.583  -3.641  -7.549  1.00 95.29           O  
ATOM    937  OG  SER A 118      13.822  -2.927  -3.616  1.00 95.29           O  
ATOM    938  N   ILE A 119      13.715  -4.879  -7.665  1.00 94.73           N  
ATOM    939  CA  ILE A 119      14.169  -5.733  -8.778  1.00 94.73           C  
ATOM    940  C   ILE A 119      14.350  -4.920 -10.069  1.00 94.73           C  
ATOM    941  CB  ILE A 119      13.196  -6.919  -8.969  1.00 94.73           C  
ATOM    942  O   ILE A 119      15.374  -5.044 -10.741  1.00 94.73           O  
ATOM    943  CG1 ILE A 119      13.276  -7.876  -7.757  1.00 94.73           C  
ATOM    944  CG2 ILE A 119      13.508  -7.692 -10.266  1.00 94.73           C  
ATOM    945  CD1 ILE A 119      12.115  -8.877  -7.678  1.00 94.73           C  
ATOM    946  N   ASP A 120      13.398  -4.047 -10.405  1.00 94.54           N  
ATOM    947  CA  ASP A 120      13.512  -3.133 -11.547  1.00 94.54           C  
ATOM    948  C   ASP A 120      14.774  -2.257 -11.442  1.00 94.54           C  
ATOM    949  CB  ASP A 120      12.241  -2.274 -11.617  1.00 94.54           C  
ATOM    950  O   ASP A 120      15.574  -2.179 -12.380  1.00 94.54           O  
ATOM    951  CG  ASP A 120      12.414  -1.079 -12.552  1.00 94.54           C  
ATOM    952  OD1 ASP A 120      12.350  -1.250 -13.782  1.00 94.54           O  
ATOM    953  OD2 ASP A 120      12.657   0.040 -12.040  1.00 94.54           O  
ATOM    954  N   ARG A 121      15.002  -1.647 -10.271  1.00 93.38           N  
ATOM    955  CA  ARG A 121      16.197  -0.831 -10.015  1.00 93.38           C  
ATOM    956  C   ARG A 121      17.481  -1.645 -10.047  1.00 93.38           C  
ATOM    957  CB  ARG A 121      16.063  -0.100  -8.675  1.00 93.38           C  
ATOM    958  O   ARG A 121      18.495  -1.138 -10.524  1.00 93.38           O  
ATOM    959  CG  ARG A 121      14.985   0.991  -8.645  1.00 93.38           C  
ATOM    960  CD  ARG A 121      15.190   2.103  -9.685  1.00 93.38           C  
ATOM    961  NE  ARG A 121      14.609   1.766 -10.993  1.00 93.38           N  
ATOM    962  NH1 ARG A 121      15.630   3.407 -12.243  1.00 93.38           N  
ATOM    963  NH2 ARG A 121      14.412   1.809 -13.236  1.00 93.38           N  
ATOM    964  CZ  ARG A 121      14.873   2.345 -12.148  1.00 93.38           C  
ATOM    965  N   TYR A 122      17.446  -2.895  -9.595  1.00 93.43           N  
ATOM    966  CA  TYR A 122      18.586  -3.797  -9.690  1.00 93.43           C  
ATOM    967  C   TYR A 122      19.018  -3.978 -11.144  1.00 93.43           C  
ATOM    968  CB  TYR A 122      18.267  -5.135  -9.018  1.00 93.43           C  
ATOM    969  O   TYR A 122      20.185  -3.750 -11.453  1.00 93.43           O  
ATOM    970  CG  TYR A 122      19.370  -6.154  -9.175  1.00 93.43           C  
ATOM    971  CD1 TYR A 122      19.331  -7.063 -10.250  1.00 93.43           C  
ATOM    972  CD2 TYR A 122      20.450  -6.164  -8.273  1.00 93.43           C  
ATOM    973  CE1 TYR A 122      20.384  -7.976 -10.432  1.00 93.43           C  
ATOM    974  CE2 TYR A 122      21.505  -7.079  -8.452  1.00 93.43           C  
ATOM    975  OH  TYR A 122      22.492  -8.857  -9.734  1.00 93.43           O  
ATOM    976  CZ  TYR A 122      21.473  -7.981  -9.538  1.00 93.43           C  
ATOM    977  N   TYR A 123      18.092  -4.294 -12.055  1.00 93.16           N  
ATOM    978  CA  TYR A 123      18.428  -4.415 -13.476  1.00 93.16           C  
ATOM    979  C   TYR A 123      18.866  -3.087 -14.095  1.00 93.16           C  
ATOM    980  CB  TYR A 123      17.255  -5.015 -14.257  1.00 93.16           C  
ATOM    981  O   TYR A 123      19.800  -3.078 -14.894  1.00 93.16           O  
ATOM    982  CG  TYR A 123      17.070  -6.498 -14.023  1.00 93.16           C  
ATOM    983  CD1 TYR A 123      18.072  -7.400 -14.438  1.00 93.16           C  
ATOM    984  CD2 TYR A 123      15.907  -6.976 -13.393  1.00 93.16           C  
ATOM    985  CE1 TYR A 123      17.916  -8.782 -14.209  1.00 93.16           C  
ATOM    986  CE2 TYR A 123      15.740  -8.356 -13.183  1.00 93.16           C  
ATOM    987  OH  TYR A 123      16.572 -10.589 -13.362  1.00 93.16           O  
ATOM    988  CZ  TYR A 123      16.742  -9.260 -13.586  1.00 93.16           C  
ATOM    989  N   ALA A 124      18.244  -1.969 -13.710  1.00 91.81           N  
ATOM    990  CA  ALA A 124      18.620  -0.649 -14.213  1.00 91.81           C  
ATOM    991  C   ALA A 124      20.064  -0.259 -13.843  1.00 91.81           C  
ATOM    992  CB  ALA A 124      17.612   0.378 -13.684  1.00 91.81           C  
ATOM    993  O   ALA A 124      20.764   0.338 -14.660  1.00 91.81           O  
ATOM    994  N   VAL A 125      20.517  -0.610 -12.632  1.00 89.38           N  
ATOM    995  CA  VAL A 125      21.857  -0.263 -12.124  1.00 89.38           C  
ATOM    996  C   VAL A 125      22.914  -1.303 -12.505  1.00 89.38           C  
ATOM    997  CB  VAL A 125      21.809  -0.046 -10.596  1.00 89.38           C  
ATOM    998  O   VAL A 125      24.035  -0.933 -12.853  1.00 89.38           O  
ATOM    999  CG1 VAL A 125      23.196   0.191  -9.979  1.00 89.38           C  
ATOM   1000  CG2 VAL A 125      20.943   1.177 -10.255  1.00 89.38           C  
ATOM   1001  N   CYS A 126      22.581  -2.593 -12.437  1.00 88.81           N  
ATOM   1002  CA  CYS A 126      23.553  -3.678 -12.599  1.00 88.81           C  
ATOM   1003  C   CYS A 126      23.730  -4.121 -14.058  1.00 88.81           C  
ATOM   1004  CB  CYS A 126      23.159  -4.874 -11.718  1.00 88.81           C  
ATOM   1005  O   CYS A 126      24.785  -4.646 -14.401  1.00 88.81           O  
ATOM   1006  SG  CYS A 126      22.956  -4.367  -9.988  1.00 88.81           S  
ATOM   1007  N   ASP A 127      22.725  -3.932 -14.918  1.00 88.56           N  
ATOM   1008  CA  ASP A 127      22.772  -4.353 -16.325  1.00 88.56           C  
ATOM   1009  C   ASP A 127      22.099  -3.318 -17.254  1.00 88.56           C  
ATOM   1010  CB  ASP A 127      22.178  -5.764 -16.446  1.00 88.56           C  
ATOM   1011  O   ASP A 127      21.082  -3.602 -17.900  1.00 88.56           O  
ATOM   1012  CG  ASP A 127      22.418  -6.423 -17.810  1.00 88.56           C  
ATOM   1013  OD1 ASP A 127      22.993  -5.794 -18.730  1.00 88.56           O  
ATOM   1014  OD2 ASP A 127      21.965  -7.590 -17.949  1.00 88.56           O  
ATOM   1015  N   PRO A 128      22.649  -2.089 -17.341  1.00 87.89           N  
ATOM   1016  CA  PRO A 128      22.017  -0.989 -18.071  1.00 87.89           C  
ATOM   1017  C   PRO A 128      21.870  -1.261 -19.577  1.00 87.89           C  
ATOM   1018  CB  PRO A 128      22.906   0.231 -17.797  1.00 87.89           C  
ATOM   1019  O   PRO A 128      20.933  -0.761 -20.201  1.00 87.89           O  
ATOM   1020  CG  PRO A 128      24.274  -0.368 -17.470  1.00 87.89           C  
ATOM   1021  CD  PRO A 128      23.902  -1.652 -16.737  1.00 87.89           C  
ATOM   1022  N   LEU A 129      22.762  -2.066 -20.172  1.00 90.17           N  
ATOM   1023  CA  LEU A 129      22.740  -2.377 -21.608  1.00 90.17           C  
ATOM   1024  C   LEU A 129      21.603  -3.334 -21.976  1.00 90.17           C  
ATOM   1025  CB  LEU A 129      24.095  -2.965 -22.043  1.00 90.17           C  
ATOM   1026  O   LEU A 129      20.995  -3.183 -23.036  1.00 90.17           O  
ATOM   1027  CG  LEU A 129      25.295  -2.010 -21.910  1.00 90.17           C  
ATOM   1028  CD1 LEU A 129      26.567  -2.733 -22.351  1.00 90.17           C  
ATOM   1029  CD2 LEU A 129      25.140  -0.749 -22.764  1.00 90.17           C  
ATOM   1030  N   ARG A 130      21.286  -4.300 -21.105  1.00 91.22           N  
ATOM   1031  CA  ARG A 130      20.196  -5.261 -21.340  1.00 91.22           C  
ATOM   1032  C   ARG A 130      18.902  -4.882 -20.625  1.00 91.22           C  
ATOM   1033  CB  ARG A 130      20.645  -6.681 -20.980  1.00 91.22           C  
ATOM   1034  O   ARG A 130      17.888  -5.538 -20.854  1.00 91.22           O  
ATOM   1035  CG  ARG A 130      21.935  -7.109 -21.697  1.00 91.22           C  
ATOM   1036  CD  ARG A 130      22.336  -8.526 -21.279  1.00 91.22           C  
ATOM   1037  NE  ARG A 130      23.450  -9.036 -22.101  1.00 91.22           N  
ATOM   1038  NH1 ARG A 130      23.469 -11.185 -21.293  1.00 91.22           N  
ATOM   1039  NH2 ARG A 130      24.903 -10.605 -22.896  1.00 91.22           N  
ATOM   1040  CZ  ARG A 130      23.934 -10.267 -22.093  1.00 91.22           C  
ATOM   1041  N   TYR A 131      18.897  -3.823 -19.814  1.00 92.57           N  
ATOM   1042  CA  TYR A 131      17.725  -3.367 -19.063  1.00 92.57           C  
ATOM   1043  C   TYR A 131      16.480  -3.218 -19.944  1.00 92.57           C  
ATOM   1044  CB  TYR A 131      18.042  -2.043 -18.358  1.00 92.57           C  
ATOM   1045  O   TYR A 131      15.454  -3.805 -19.632  1.00 92.57           O  
ATOM   1046  CG  TYR A 131      16.821  -1.383 -17.747  1.00 92.57           C  
ATOM   1047  CD1 TYR A 131      16.229  -0.275 -18.385  1.00 92.57           C  
ATOM   1048  CD2 TYR A 131      16.262  -1.891 -16.560  1.00 92.57           C  
ATOM   1049  CE1 TYR A 131      15.094   0.338 -17.825  1.00 92.57           C  
ATOM   1050  CE2 TYR A 131      15.143  -1.262 -15.979  1.00 92.57           C  
ATOM   1051  OH  TYR A 131      13.527   0.511 -16.037  1.00 92.57           O  
ATOM   1052  CZ  TYR A 131      14.564  -0.145 -16.610  1.00 92.57           C  
ATOM   1053  N   LYS A 132      16.568  -2.517 -21.084  1.00 90.57           N  
ATOM   1054  CA  LYS A 132      15.410  -2.318 -21.981  1.00 90.57           C  
ATOM   1055  C   LYS A 132      14.878  -3.616 -22.596  1.00 90.57           C  
ATOM   1056  CB  LYS A 132      15.760  -1.343 -23.111  1.00 90.57           C  
ATOM   1057  O   LYS A 132      13.695  -3.691 -22.907  1.00 90.57           O  
ATOM   1058  CG  LYS A 132      15.940   0.098 -22.623  1.00 90.57           C  
ATOM   1059  CD  LYS A 132      16.137   1.015 -23.834  1.00 90.57           C  
ATOM   1060  CE  LYS A 132      16.276   2.473 -23.394  1.00 90.57           C  
ATOM   1061  NZ  LYS A 132      16.459   3.358 -24.570  1.00 90.57           N  
ATOM   1062  N   ALA A 133      15.741  -4.613 -22.790  1.00 92.50           N  
ATOM   1063  CA  ALA A 133      15.338  -5.919 -23.306  1.00 92.50           C  
ATOM   1064  C   ALA A 133      14.670  -6.775 -22.215  1.00 92.50           C  
ATOM   1065  CB  ALA A 133      16.570  -6.604 -23.909  1.00 92.50           C  
ATOM   1066  O   ALA A 133      13.709  -7.485 -22.495  1.00 92.50           O  
ATOM   1067  N   LYS A 134      15.160  -6.682 -20.970  1.00 92.68           N  
ATOM   1068  CA  LYS A 134      14.658  -7.441 -19.815  1.00 92.68           C  
ATOM   1069  C   LYS A 134      13.392  -6.834 -19.200  1.00 92.68           C  
ATOM   1070  CB  LYS A 134      15.770  -7.556 -18.760  1.00 92.68           C  
ATOM   1071  O   LYS A 134      12.442  -7.556 -18.928  1.00 92.68           O  
ATOM   1072  CG  LYS A 134      16.916  -8.481 -19.202  1.00 92.68           C  
ATOM   1073  CD  LYS A 134      18.015  -8.514 -18.133  1.00 92.68           C  
ATOM   1074  CE  LYS A 134      19.075  -9.565 -18.473  1.00 92.68           C  
ATOM   1075  NZ  LYS A 134      20.182  -9.544 -17.486  1.00 92.68           N  
ATOM   1076  N   MET A 135      13.369  -5.519 -18.997  1.00 93.84           N  
ATOM   1077  CA  MET A 135      12.282  -4.775 -18.354  1.00 93.84           C  
ATOM   1078  C   MET A 135      11.405  -4.098 -19.408  1.00 93.84           C  
ATOM   1079  CB  MET A 135      12.842  -3.772 -17.331  1.00 93.84           C  
ATOM   1080  O   MET A 135      11.513  -2.899 -19.674  1.00 93.84           O  
ATOM   1081  CG  MET A 135      13.561  -4.458 -16.164  1.00 93.84           C  
ATOM   1082  SD  MET A 135      12.572  -5.616 -15.175  1.00 93.84           S  
ATOM   1083  CE  MET A 135      11.326  -4.490 -14.490  1.00 93.84           C  
ATOM   1084  N   ASN A 136      10.542  -4.898 -20.029  1.00 93.88           N  
ATOM   1085  CA  ASN A 136       9.545  -4.435 -20.992  1.00 93.88           C  
ATOM   1086  C   ASN A 136       8.151  -4.288 -20.344  1.00 93.88           C  
ATOM   1087  CB  ASN A 136       9.593  -5.363 -22.220  1.00 93.88           C  
ATOM   1088  O   ASN A 136       7.945  -4.645 -19.183  1.00 93.88           O  
ATOM   1089  CG  ASN A 136       9.168  -6.785 -21.906  1.00 93.88           C  
ATOM   1090  ND2 ASN A 136       9.908  -7.772 -22.347  1.00 93.88           N  
ATOM   1091  OD1 ASN A 136       8.163  -7.016 -21.260  1.00 93.88           O  
ATOM   1092  N   ILE A 137       7.182  -3.763 -21.105  1.00 93.08           N  
ATOM   1093  CA  ILE A 137       5.817  -3.514 -20.611  1.00 93.08           C  
ATOM   1094  C   ILE A 137       5.106  -4.781 -20.129  1.00 93.08           C  
ATOM   1095  CB  ILE A 137       4.994  -2.718 -21.645  1.00 93.08           C  
ATOM   1096  O   ILE A 137       4.431  -4.740 -19.107  1.00 93.08           O  
ATOM   1097  CG1 ILE A 137       3.679  -2.153 -21.061  1.00 93.08           C  
ATOM   1098  CG2 ILE A 137       4.685  -3.545 -22.904  1.00 93.08           C  
ATOM   1099  CD1 ILE A 137       3.875  -1.176 -19.891  1.00 93.08           C  
ATOM   1100  N   LEU A 138       5.318  -5.915 -20.803  1.00 96.49           N  
ATOM   1101  CA  LEU A 138       4.713  -7.189 -20.424  1.00 96.49           C  
ATOM   1102  C   LEU A 138       5.205  -7.643 -19.046  1.00 96.49           C  
ATOM   1103  CB  LEU A 138       5.015  -8.228 -21.519  1.00 96.49           C  
ATOM   1104  O   LEU A 138       4.395  -8.014 -18.203  1.00 96.49           O  
ATOM   1105  CG  LEU A 138       4.506  -9.646 -21.206  1.00 96.49           C  
ATOM   1106  CD1 LEU A 138       2.982  -9.694 -21.106  1.00 96.49           C  
ATOM   1107  CD2 LEU A 138       4.961 -10.599 -22.310  1.00 96.49           C  
ATOM   1108  N   VAL A 139       6.515  -7.561 -18.795  1.00 97.76           N  
ATOM   1109  CA  VAL A 139       7.101  -7.915 -17.492  1.00 97.76           C  
ATOM   1110  C   VAL A 139       6.519  -7.043 -16.379  1.00 97.76           C  
ATOM   1111  CB  VAL A 139       8.640  -7.833 -17.542  1.00 97.76           C  
ATOM   1112  O   VAL A 139       6.134  -7.567 -15.338  1.00 97.76           O  
ATOM   1113  CG1 VAL A 139       9.289  -8.047 -16.170  1.00 97.76           C  
ATOM   1114  CG2 VAL A 139       9.189  -8.912 -18.484  1.00 97.76           C  
ATOM   1115  N   ILE A 140       6.364  -5.736 -16.611  1.00 97.53           N  
ATOM   1116  CA  ILE A 140       5.747  -4.826 -15.633  1.00 97.53           C  
ATOM   1117  C   ILE A 140       4.284  -5.199 -15.378  1.00 97.53           C  
ATOM   1118  CB  ILE A 140       5.846  -3.367 -16.106  1.00 97.53           C  
ATOM   1119  O   ILE A 140       3.870  -5.264 -14.223  1.00 97.53           O  
ATOM   1120  CG1 ILE A 140       7.311  -2.919 -16.284  1.00 97.53           C  
ATOM   1121  CG2 ILE A 140       5.146  -2.415 -15.118  1.00 97.53           C  
ATOM   1122  CD1 ILE A 140       7.377  -1.814 -17.335  1.00 97.53           C  
ATOM   1123  N   CYS A 141       3.500  -5.479 -16.424  1.00 98.09           N  
ATOM   1124  CA  CYS A 141       2.111  -5.917 -16.275  1.00 98.09           C  
ATOM   1125  C   CYS A 141       2.006  -7.211 -15.455  1.00 98.09           C  
ATOM   1126  CB  CYS A 141       1.477  -6.101 -17.660  1.00 98.09           C  
ATOM   1127  O   CYS A 141       1.127  -7.315 -14.604  1.00 98.09           O  
ATOM   1128  SG  CYS A 141       1.225  -4.494 -18.469  1.00 98.09           S  
ATOM   1129  N   VAL A 142       2.925  -8.162 -15.655  1.00 98.42           N  
ATOM   1130  CA  VAL A 142       3.002  -9.394 -14.854  1.00 98.42           C  
ATOM   1131  C   VAL A 142       3.354  -9.088 -13.393  1.00 98.42           C  
ATOM   1132  CB  VAL A 142       3.992 -10.394 -15.488  1.00 98.42           C  
ATOM   1133  O   VAL A 142       2.683  -9.591 -12.495  1.00 98.42           O  
ATOM   1134  CG1 VAL A 142       4.261 -11.605 -14.586  1.00 98.42           C  
ATOM   1135  CG2 VAL A 142       3.450 -10.934 -16.820  1.00 98.42           C  
ATOM   1136  N   MET A 143       4.348  -8.231 -13.128  1.00 98.10           N  
ATOM   1137  CA  MET A 143       4.721  -7.816 -11.763  1.00 98.10           C  
ATOM   1138  C   MET A 143       3.550  -7.141 -11.034  1.00 98.10           C  
ATOM   1139  CB  MET A 143       5.911  -6.842 -11.809  1.00 98.10           C  
ATOM   1140  O   MET A 143       3.280  -7.457  -9.875  1.00 98.10           O  
ATOM   1141  CG  MET A 143       7.222  -7.464 -12.302  1.00 98.10           C  
ATOM   1142  SD  MET A 143       8.427  -6.212 -12.839  1.00 98.10           S  
ATOM   1143  CE  MET A 143       9.474  -6.071 -11.378  1.00 98.10           C  
ATOM   1144  N   ILE A 144       2.822  -6.249 -11.717  1.00 98.59           N  
ATOM   1145  CA  ILE A 144       1.609  -5.613 -11.189  1.00 98.59           C  
ATOM   1146  C   ILE A 144       0.559  -6.684 -10.894  1.00 98.59           C  
ATOM   1147  CB  ILE A 144       1.089  -4.526 -12.161  1.00 98.59           C  
ATOM   1148  O   ILE A 144       0.083  -6.770  -9.767  1.00 98.59           O  
ATOM   1149  CG1 ILE A 144       2.064  -3.327 -12.155  1.00 98.59           C  
ATOM   1150  CG2 ILE A 144      -0.333  -4.069 -11.786  1.00 98.59           C  
ATOM   1151  CD1 ILE A 144       1.757  -2.244 -13.197  1.00 98.59           C  
ATOM   1152  N   PHE A 145       0.239  -7.546 -11.861  1.00 98.50           N  
ATOM   1153  CA  PHE A 145      -0.768  -8.592 -11.684  1.00 98.50           C  
ATOM   1154  C   PHE A 145      -0.471  -9.487 -10.473  1.00 98.50           C  
ATOM   1155  CB  PHE A 145      -0.874  -9.422 -12.967  1.00 98.50           C  
ATOM   1156  O   PHE A 145      -1.363  -9.730  -9.662  1.00 98.50           O  
ATOM   1157  CG  PHE A 145      -1.873 -10.554 -12.851  1.00 98.50           C  
ATOM   1158  CD1 PHE A 145      -1.437 -11.855 -12.533  1.00 98.50           C  
ATOM   1159  CD2 PHE A 145      -3.247 -10.297 -13.009  1.00 98.50           C  
ATOM   1160  CE1 PHE A 145      -2.372 -12.893 -12.380  1.00 98.50           C  
ATOM   1161  CE2 PHE A 145      -4.181 -11.337 -12.860  1.00 98.50           C  
ATOM   1162  CZ  PHE A 145      -3.743 -12.635 -12.546  1.00 98.50           C  
ATOM   1163  N   ILE A 146       0.781  -9.924 -10.298  1.00 98.12           N  
ATOM   1164  CA  ILE A 146       1.215 -10.708  -9.131  1.00 98.12           C  
ATOM   1165  C   ILE A 146       1.033  -9.909  -7.836  1.00 98.12           C  
ATOM   1166  CB  ILE A 146       2.681 -11.168  -9.315  1.00 98.12           C  
ATOM   1167  O   ILE A 146       0.501 -10.441  -6.864  1.00 98.12           O  
ATOM   1168  CG1 ILE A 146       2.768 -12.216 -10.449  1.00 98.12           C  
ATOM   1169  CG2 ILE A 146       3.255 -11.760  -8.012  1.00 98.12           C  
ATOM   1170  CD1 ILE A 146       4.204 -12.513 -10.900  1.00 98.12           C  
ATOM   1171  N   SER A 147       1.429  -8.633  -7.830  1.00 98.02           N  
ATOM   1172  CA  SER A 147       1.341  -7.764  -6.646  1.00 98.02           C  
ATOM   1173  C   SER A 147      -0.087  -7.506  -6.171  1.00 98.02           C  
ATOM   1174  CB  SER A 147       1.971  -6.399  -6.908  1.00 98.02           C  
ATOM   1175  O   SER A 147      -0.275  -7.162  -5.012  1.00 98.02           O  
ATOM   1176  OG  SER A 147       3.302  -6.529  -7.340  1.00 98.02           O  
ATOM   1177  N   TRP A 148      -1.088  -7.659  -7.039  1.00 98.64           N  
ATOM   1178  CA  TRP A 148      -2.500  -7.577  -6.657  1.00 98.64           C  
ATOM   1179  C   TRP A 148      -3.083  -8.955  -6.338  1.00 98.64           C  
ATOM   1180  CB  TRP A 148      -3.290  -6.883  -7.772  1.00 98.64           C  
ATOM   1181  O   TRP A 148      -3.680  -9.151  -5.283  1.00 98.64           O  
ATOM   1182  CG  TRP A 148      -3.078  -5.405  -7.857  1.00 98.64           C  
ATOM   1183  CD1 TRP A 148      -2.182  -4.769  -8.642  1.00 98.64           C  
ATOM   1184  CD2 TRP A 148      -3.788  -4.348  -7.145  1.00 98.64           C  
ATOM   1185  CE2 TRP A 148      -3.247  -3.092  -7.552  1.00 98.64           C  
ATOM   1186  CE3 TRP A 148      -4.842  -4.321  -6.207  1.00 98.64           C  
ATOM   1187  NE1 TRP A 148      -2.263  -3.409  -8.453  1.00 98.64           N  
ATOM   1188  CH2 TRP A 148      -4.762  -1.877  -6.128  1.00 98.64           C  
ATOM   1189  CZ2 TRP A 148      -3.717  -1.872  -7.062  1.00 98.64           C  
ATOM   1190  CZ3 TRP A 148      -5.325  -3.097  -5.705  1.00 98.64           C  
ATOM   1191  N   SER A 149      -2.905  -9.917  -7.244  1.00 98.15           N  
ATOM   1192  CA  SER A 149      -3.582 -11.217  -7.178  1.00 98.15           C  
ATOM   1193  C   SER A 149      -3.087 -12.101  -6.036  1.00 98.15           C  
ATOM   1194  CB  SER A 149      -3.467 -11.966  -8.510  1.00 98.15           C  
ATOM   1195  O   SER A 149      -3.912 -12.680  -5.334  1.00 98.15           O  
ATOM   1196  OG  SER A 149      -2.115 -12.176  -8.864  1.00 98.15           O  
ATOM   1197  N   VAL A 150      -1.771 -12.190  -5.806  1.00 96.70           N  
ATOM   1198  CA  VAL A 150      -1.214 -13.053  -4.752  1.00 96.70           C  
ATOM   1199  C   VAL A 150      -1.657 -12.573  -3.362  1.00 96.70           C  
ATOM   1200  CB  VAL A 150       0.312 -13.238  -4.898  1.00 96.70           C  
ATOM   1201  O   VAL A 150      -2.243 -13.377  -2.633  1.00 96.70           O  
ATOM   1202  CG1 VAL A 150       0.937 -13.928  -3.680  1.00 96.70           C  
ATOM   1203  CG2 VAL A 150       0.626 -14.071  -6.145  1.00 96.70           C  
ATOM   1204  N   PRO A 151      -1.497 -11.282  -3.002  1.00 97.78           N  
ATOM   1205  CA  PRO A 151      -2.082 -10.731  -1.781  1.00 97.78           C  
ATOM   1206  C   PRO A 151      -3.593 -10.907  -1.656  1.00 97.78           C  
ATOM   1207  CB  PRO A 151      -1.730  -9.246  -1.818  1.00 97.78           C  
ATOM   1208  O   PRO A 151      -4.069 -11.225  -0.570  1.00 97.78           O  
ATOM   1209  CG  PRO A 151      -0.361  -9.271  -2.475  1.00 97.78           C  
ATOM   1210  CD  PRO A 151      -0.598 -10.288  -3.586  1.00 97.78           C  
ATOM   1211  N   ALA A 152      -4.351 -10.725  -2.742  1.00 98.06           N  
ATOM   1212  CA  ALA A 152      -5.806 -10.854  -2.713  1.00 98.06           C  
ATOM   1213  C   ALA A 152      -6.241 -12.287  -2.390  1.00 98.06           C  
ATOM   1214  CB  ALA A 152      -6.381 -10.386  -4.054  1.00 98.06           C  
ATOM   1215  O   ALA A 152      -7.012 -12.502  -1.457  1.00 98.06           O  
ATOM   1216  N   VAL A 153      -5.709 -13.272  -3.122  1.00 97.44           N  
ATOM   1217  CA  VAL A 153      -6.011 -14.694  -2.901  1.00 97.44           C  
ATOM   1218  C   VAL A 153      -5.634 -15.103  -1.482  1.00 97.44           C  
ATOM   1219  CB  VAL A 153      -5.280 -15.572  -3.936  1.00 97.44           C  
ATOM   1220  O   VAL A 153      -6.419 -15.765  -0.805  1.00 97.44           O  
ATOM   1221  CG1 VAL A 153      -5.381 -17.072  -3.622  1.00 97.44           C  
ATOM   1222  CG2 VAL A 153      -5.877 -15.362  -5.334  1.00 97.44           C  
ATOM   1223  N   PHE A 154      -4.462 -14.671  -1.013  1.00 96.12           N  
ATOM   1224  CA  PHE A 154      -3.994 -14.981   0.329  1.00 96.12           C  
ATOM   1225  C   PHE A 154      -4.891 -14.375   1.415  1.00 96.12           C  
ATOM   1226  CB  PHE A 154      -2.549 -14.501   0.465  1.00 96.12           C  
ATOM   1227  O   PHE A 154      -5.385 -15.100   2.275  1.00 96.12           O  
ATOM   1228  CG  PHE A 154      -1.961 -14.863   1.805  1.00 96.12           C  
ATOM   1229  CD1 PHE A 154      -1.839 -13.895   2.818  1.00 96.12           C  
ATOM   1230  CD2 PHE A 154      -1.577 -16.194   2.040  1.00 96.12           C  
ATOM   1231  CE1 PHE A 154      -1.308 -14.265   4.063  1.00 96.12           C  
ATOM   1232  CE2 PHE A 154      -1.054 -16.562   3.284  1.00 96.12           C  
ATOM   1233  CZ  PHE A 154      -0.916 -15.598   4.287  1.00 96.12           C  
ATOM   1234  N   ALA A 155      -5.139 -13.066   1.364  1.00 96.78           N  
ATOM   1235  CA  ALA A 155      -5.868 -12.349   2.404  1.00 96.78           C  
ATOM   1236  C   ALA A 155      -7.346 -12.756   2.469  1.00 96.78           C  
ATOM   1237  CB  ALA A 155      -5.721 -10.851   2.142  1.00 96.78           C  
ATOM   1238  O   ALA A 155      -7.846 -13.103   3.539  1.00 96.78           O  
ATOM   1239  N   PHE A 156      -8.039 -12.770   1.326  1.00 97.79           N  
ATOM   1240  CA  PHE A 156      -9.445 -13.172   1.282  1.00 97.79           C  
ATOM   1241  C   PHE A 156      -9.604 -14.658   1.593  1.00 97.79           C  
ATOM   1242  CB  PHE A 156     -10.074 -12.819  -0.071  1.00 97.79           C  
ATOM   1243  O   PHE A 156     -10.478 -15.015   2.378  1.00 97.79           O  
ATOM   1244  CG  PHE A 156     -10.452 -11.357  -0.200  1.00 97.79           C  
ATOM   1245  CD1 PHE A 156     -11.785 -10.965   0.023  1.00 97.79           C  
ATOM   1246  CD2 PHE A 156      -9.484 -10.382  -0.507  1.00 97.79           C  
ATOM   1247  CE1 PHE A 156     -12.149  -9.609  -0.057  1.00 97.79           C  
ATOM   1248  CE2 PHE A 156      -9.848  -9.027  -0.586  1.00 97.79           C  
ATOM   1249  CZ  PHE A 156     -11.179  -8.639  -0.362  1.00 97.79           C  
ATOM   1250  N   GLY A 157      -8.735 -15.519   1.052  1.00 96.70           N  
ATOM   1251  CA  GLY A 157      -8.741 -16.944   1.372  1.00 96.70           C  
ATOM   1252  C   GLY A 157      -8.552 -17.190   2.868  1.00 96.70           C  
ATOM   1253  O   GLY A 157      -9.320 -17.932   3.470  1.00 96.70           O  
ATOM   1254  N   MET A 158      -7.590 -16.516   3.497  1.00 95.42           N  
ATOM   1255  CA  MET A 158      -7.302 -16.679   4.919  1.00 95.42           C  
ATOM   1256  C   MET A 158      -8.462 -16.279   5.836  1.00 95.42           C  
ATOM   1257  CB  MET A 158      -6.052 -15.867   5.242  1.00 95.42           C  
ATOM   1258  O   MET A 158      -8.732 -16.982   6.808  1.00 95.42           O  
ATOM   1259  CG  MET A 158      -5.701 -15.954   6.722  1.00 95.42           C  
ATOM   1260  SD  MET A 158      -4.106 -15.222   7.059  1.00 95.42           S  
ATOM   1261  CE  MET A 158      -3.042 -16.542   6.425  1.00 95.42           C  
ATOM   1262  N   ILE A 159      -9.134 -15.164   5.549  1.00 96.58           N  
ATOM   1263  CA  ILE A 159     -10.194 -14.630   6.413  1.00 96.58           C  
ATOM   1264  C   ILE A 159     -11.548 -15.292   6.129  1.00 96.58           C  
ATOM   1265  CB  ILE A 159     -10.253 -13.097   6.259  1.00 96.58           C  
ATOM   1266  O   ILE A 159     -12.266 -15.643   7.064  1.00 96.58           O  
ATOM   1267  CG1 ILE A 159      -8.935 -12.385   6.653  1.00 96.58           C  
ATOM   1268  CG2 ILE A 159     -11.430 -12.485   7.039  1.00 96.58           C  
ATOM   1269  CD1 ILE A 159      -8.507 -12.557   8.116  1.00 96.58           C  
ATOM   1270  N   PHE A 160     -11.920 -15.496   4.861  1.00 97.04           N  
ATOM   1271  CA  PHE A 160     -13.221 -16.088   4.522  1.00 97.04           C  
ATOM   1272  C   PHE A 160     -13.286 -17.591   4.778  1.00 97.04           C  
ATOM   1273  CB  PHE A 160     -13.616 -15.777   3.076  1.00 97.04           C  
ATOM   1274  O   PHE A 160     -14.358 -18.086   5.112  1.00 97.04           O  
ATOM   1275  CG  PHE A 160     -14.239 -14.408   2.914  1.00 97.04           C  
ATOM   1276  CD1 PHE A 160     -15.641 -14.290   2.926  1.00 97.04           C  
ATOM   1277  CD2 PHE A 160     -13.438 -13.259   2.781  1.00 97.04           C  
ATOM   1278  CE1 PHE A 160     -16.243 -13.030   2.780  1.00 97.04           C  
ATOM   1279  CE2 PHE A 160     -14.039 -11.997   2.641  1.00 97.04           C  
ATOM   1280  CZ  PHE A 160     -15.440 -11.887   2.630  1.00 97.04           C  
ATOM   1281  N   LEU A 161     -12.159 -18.301   4.671  1.00 96.73           N  
ATOM   1282  CA  LEU A 161     -12.061 -19.702   5.090  1.00 96.73           C  
ATOM   1283  C   LEU A 161     -11.766 -19.846   6.593  1.00 96.73           C  
ATOM   1284  CB  LEU A 161     -11.014 -20.446   4.241  1.00 96.73           C  
ATOM   1285  O   LEU A 161     -11.499 -20.957   7.044  1.00 96.73           O  
ATOM   1286  CG  LEU A 161     -11.234 -20.411   2.720  1.00 96.73           C  
ATOM   1287  CD1 LEU A 161     -10.049 -21.083   2.024  1.00 96.73           C  
ATOM   1288  CD2 LEU A 161     -12.515 -21.144   2.320  1.00 96.73           C  
ATOM   1289  N   GLU A 162     -11.769 -18.737   7.348  1.00 94.81           N  
ATOM   1290  CA  GLU A 162     -11.573 -18.710   8.807  1.00 94.81           C  
ATOM   1291  C   GLU A 162     -10.262 -19.375   9.264  1.00 94.81           C  
ATOM   1292  CB  GLU A 162     -12.836 -19.240   9.503  1.00 94.81           C  
ATOM   1293  O   GLU A 162     -10.097 -19.826  10.398  1.00 94.81           O  
ATOM   1294  CG  GLU A 162     -14.024 -18.298   9.240  1.00 94.81           C  
ATOM   1295  CD  GLU A 162     -15.322 -18.697   9.949  1.00 94.81           C  
ATOM   1296  OE1 GLU A 162     -16.255 -17.857   9.866  1.00 94.81           O  
ATOM   1297  OE2 GLU A 162     -15.397 -19.791  10.541  1.00 94.81           O  
ATOM   1298  N   LEU A 163      -9.270 -19.403   8.371  1.00 95.53           N  
ATOM   1299  CA  LEU A 163      -7.963 -19.984   8.649  1.00 95.53           C  
ATOM   1300  C   LEU A 163      -7.181 -19.130   9.640  1.00 95.53           C  
ATOM   1301  CB  LEU A 163      -7.172 -20.163   7.344  1.00 95.53           C  
ATOM   1302  O   LEU A 163      -6.308 -19.657  10.324  1.00 95.53           O  
ATOM   1303  CG  LEU A 163      -7.828 -21.119   6.335  1.00 95.53           C  
ATOM   1304  CD1 LEU A 163      -6.996 -21.154   5.052  1.00 95.53           C  
ATOM   1305  CD2 LEU A 163      -7.958 -22.546   6.872  1.00 95.53           C  
ATOM   1306  N   ASN A 164      -7.484 -17.835   9.753  1.00 95.00           N  
ATOM   1307  CA  ASN A 164      -6.781 -16.932  10.655  1.00 95.00           C  
ATOM   1308  C   ASN A 164      -6.858 -17.381  12.120  1.00 95.00           C  
ATOM   1309  CB  ASN A 164      -7.279 -15.495  10.458  1.00 95.00           C  
ATOM   1310  O   ASN A 164      -5.846 -17.287  12.799  1.00 95.00           O  
ATOM   1311  CG  ASN A 164      -8.717 -15.290  10.891  1.00 95.00           C  
ATOM   1312  ND2 ASN A 164      -8.948 -14.479  11.894  1.00 95.00           N  
ATOM   1313  OD1 ASN A 164      -9.634 -15.877  10.347  1.00 95.00           O  
ATOM   1314  N   PHE A 165      -7.982 -17.923  12.597  1.00 94.59           N  
ATOM   1315  CA  PHE A 165      -8.133 -18.370  13.990  1.00 94.59           C  
ATOM   1316  C   PHE A 165      -8.175 -19.894  14.164  1.00 94.59           C  
ATOM   1317  CB  PHE A 165      -9.332 -17.666  14.631  1.00 94.59           C  
ATOM   1318  O   PHE A 165      -8.356 -20.373  15.284  1.00 94.59           O  
ATOM   1319  CG  PHE A 165     -10.669 -17.983  14.019  1.00 94.59           C  
ATOM   1320  CD1 PHE A 165     -11.223 -17.119  13.059  1.00 94.59           C  
ATOM   1321  CD2 PHE A 165     -11.381 -19.114  14.443  1.00 94.59           C  
ATOM   1322  CE1 PHE A 165     -12.496 -17.379  12.532  1.00 94.59           C  
ATOM   1323  CE2 PHE A 165     -12.651 -19.380  13.910  1.00 94.59           C  
ATOM   1324  CZ  PHE A 165     -13.214 -18.506  12.967  1.00 94.59           C  
ATOM   1325  N   LYS A 166      -7.953 -20.659  13.088  1.00 94.83           N  
ATOM   1326  CA  LYS A 166      -7.936 -22.125  13.123  1.00 94.83           C  
ATOM   1327  C   LYS A 166      -6.937 -22.654  14.159  1.00 94.83           C  
ATOM   1328  CB  LYS A 166      -7.658 -22.657  11.713  1.00 94.83           C  
ATOM   1329  O   LYS A 166      -5.766 -22.257  14.158  1.00 94.83           O  
ATOM   1330  CG  LYS A 166      -7.847 -24.178  11.637  1.00 94.83           C  
ATOM   1331  CD  LYS A 166      -7.679 -24.666  10.197  1.00 94.83           C  
ATOM   1332  CE  LYS A 166      -7.959 -26.169  10.135  1.00 94.83           C  
ATOM   1333  NZ  LYS A 166      -7.900 -26.668   8.740  1.00 94.83           N  
ATOM   1334  N   GLY A 167      -7.399 -23.555  15.025  1.00 92.78           N  
ATOM   1335  CA  GLY A 167      -6.655 -24.096  16.168  1.00 92.78           C  
ATOM   1336  C   GLY A 167      -6.601 -23.180  17.401  1.00 92.78           C  
ATOM   1337  O   GLY A 167      -5.900 -23.495  18.360  1.00 92.78           O  
ATOM   1338  N   ALA A 168      -7.287 -22.036  17.376  1.00 94.27           N  
ATOM   1339  CA  ALA A 168      -7.429 -21.100  18.492  1.00 94.27           C  
ATOM   1340  C   ALA A 168      -8.884 -20.600  18.638  1.00 94.27           C  
ATOM   1341  CB  ALA A 168      -6.409 -19.963  18.324  1.00 94.27           C  
ATOM   1342  O   ALA A 168      -9.122 -19.513  19.167  1.00 94.27           O  
ATOM   1343  N   GLU A 169      -9.854 -21.396  18.180  1.00 93.98           N  
ATOM   1344  CA  GLU A 169     -11.281 -21.069  18.120  1.00 93.98           C  
ATOM   1345  C   GLU A 169     -11.847 -20.748  19.508  1.00 93.98           C  
ATOM   1346  CB  GLU A 169     -12.087 -22.244  17.519  1.00 93.98           C  
ATOM   1347  O   GLU A 169     -12.530 -19.741  19.682  1.00 93.98           O  
ATOM   1348  CG  GLU A 169     -11.764 -22.668  16.071  1.00 93.98           C  
ATOM   1349  CD  GLU A 169     -10.518 -23.555  15.890  1.00 93.98           C  
ATOM   1350  OE1 GLU A 169     -10.230 -23.968  14.744  1.00 93.98           O  
ATOM   1351  OE2 GLU A 169      -9.774 -23.787  16.868  1.00 93.98           O  
ATOM   1352  N   GLU A 170     -11.529 -21.566  20.518  1.00 93.29           N  
ATOM   1353  CA  GLU A 170     -12.022 -21.365  21.887  1.00 93.29           C  
ATOM   1354  C   GLU A 170     -11.560 -20.017  22.457  1.00 93.29           C  
ATOM   1355  CB  GLU A 170     -11.541 -22.518  22.785  1.00 93.29           C  
ATOM   1356  O   GLU A 170     -12.348 -19.275  23.044  1.00 93.29           O  
ATOM   1357  CG  GLU A 170     -12.228 -22.475  24.162  1.00 93.29           C  
ATOM   1358  CD  GLU A 170     -11.640 -23.452  25.191  1.00 93.29           C  
ATOM   1359  OE1 GLU A 170     -11.965 -23.255  26.388  1.00 93.29           O  
ATOM   1360  OE2 GLU A 170     -10.852 -24.339  24.796  1.00 93.29           O  
ATOM   1361  N   ILE A 171     -10.289 -19.665  22.240  1.00 91.35           N  
ATOM   1362  CA  ILE A 171      -9.727 -18.392  22.700  1.00 91.35           C  
ATOM   1363  C   ILE A 171     -10.413 -17.232  21.980  1.00 91.35           C  
ATOM   1364  CB  ILE A 171      -8.195 -18.356  22.508  1.00 91.35           C  
ATOM   1365  O   ILE A 171     -10.818 -16.269  22.635  1.00 91.35           O  
ATOM   1366  CG1 ILE A 171      -7.527 -19.472  23.345  1.00 91.35           C  
ATOM   1367  CG2 ILE A 171      -7.647 -16.971  22.902  1.00 91.35           C  
ATOM   1368  CD1 ILE A 171      -6.015 -19.608  23.126  1.00 91.35           C  
ATOM   1369  N   TYR A 172     -10.581 -17.348  20.661  1.00 92.15           N  
ATOM   1370  CA  TYR A 172     -11.238 -16.339  19.842  1.00 92.15           C  
ATOM   1371  C   TYR A 172     -12.676 -16.083  20.308  1.00 92.15           C  
ATOM   1372  CB  TYR A 172     -11.184 -16.761  18.369  1.00 92.15           C  
ATOM   1373  O   TYR A 172     -13.003 -14.952  20.663  1.00 92.15           O  
ATOM   1374  CG  TYR A 172     -11.923 -15.808  17.455  1.00 92.15           C  
ATOM   1375  CD1 TYR A 172     -13.179 -16.165  16.927  1.00 92.15           C  
ATOM   1376  CD2 TYR A 172     -11.367 -14.547  17.168  1.00 92.15           C  
ATOM   1377  CE1 TYR A 172     -13.878 -15.260  16.106  1.00 92.15           C  
ATOM   1378  CE2 TYR A 172     -12.063 -13.638  16.349  1.00 92.15           C  
ATOM   1379  OH  TYR A 172     -13.999 -13.123  15.029  1.00 92.15           O  
ATOM   1380  CZ  TYR A 172     -13.321 -13.998  15.817  1.00 92.15           C  
ATOM   1381  N   TYR A 173     -13.520 -17.116  20.395  1.00 91.27           N  
ATOM   1382  CA  TYR A 173     -14.928 -16.942  20.763  1.00 91.27           C  
ATOM   1383  C   TYR A 173     -15.138 -16.498  22.213  1.00 91.27           C  
ATOM   1384  CB  TYR A 173     -15.728 -18.212  20.459  1.00 91.27           C  
ATOM   1385  O   TYR A 173     -16.123 -15.823  22.503  1.00 91.27           O  
ATOM   1386  CG  TYR A 173     -16.000 -18.404  18.982  1.00 91.27           C  
ATOM   1387  CD1 TYR A 173     -16.823 -17.488  18.293  1.00 91.27           C  
ATOM   1388  CD2 TYR A 173     -15.435 -19.493  18.294  1.00 91.27           C  
ATOM   1389  CE1 TYR A 173     -17.072 -17.654  16.917  1.00 91.27           C  
ATOM   1390  CE2 TYR A 173     -15.680 -19.662  16.920  1.00 91.27           C  
ATOM   1391  OH  TYR A 173     -16.728 -18.931  14.906  1.00 91.27           O  
ATOM   1392  CZ  TYR A 173     -16.498 -18.746  16.230  1.00 91.27           C  
ATOM   1393  N   LYS A 174     -14.225 -16.856  23.123  1.00 88.73           N  
ATOM   1394  CA  LYS A 174     -14.357 -16.547  24.551  1.00 88.73           C  
ATOM   1395  C   LYS A 174     -13.796 -15.179  24.947  1.00 88.73           C  
ATOM   1396  CB  LYS A 174     -13.722 -17.697  25.338  1.00 88.73           C  
ATOM   1397  O   LYS A 174     -14.331 -14.569  25.867  1.00 88.73           O  
ATOM   1398  CG  LYS A 174     -13.981 -17.627  26.847  1.00 88.73           C  
ATOM   1399  CD  LYS A 174     -13.443 -18.907  27.490  1.00 88.73           C  
ATOM   1400  CE  LYS A 174     -13.625 -18.888  29.007  1.00 88.73           C  
ATOM   1401  NZ  LYS A 174     -13.107 -20.151  29.590  1.00 88.73           N  
ATOM   1402  N   HIS A 175     -12.731 -14.705  24.294  1.00 85.90           N  
ATOM   1403  CA  HIS A 175     -12.007 -13.499  24.730  1.00 85.90           C  
ATOM   1404  C   HIS A 175     -11.959 -12.373  23.693  1.00 85.90           C  
ATOM   1405  CB  HIS A 175     -10.579 -13.875  25.149  1.00 85.90           C  
ATOM   1406  O   HIS A 175     -11.662 -11.239  24.058  1.00 85.90           O  
ATOM   1407  CG  HIS A 175     -10.520 -14.901  26.248  1.00 85.90           C  
ATOM   1408  CD2 HIS A 175     -10.563 -14.676  27.598  1.00 85.90           C  
ATOM   1409  ND1 HIS A 175     -10.406 -16.256  26.063  1.00 85.90           N  
ATOM   1410  CE1 HIS A 175     -10.361 -16.836  27.271  1.00 85.90           C  
ATOM   1411  NE2 HIS A 175     -10.473 -15.918  28.244  1.00 85.90           N  
ATOM   1412  N   VAL A 176     -12.222 -12.662  22.416  1.00 88.12           N  
ATOM   1413  CA  VAL A 176     -12.020 -11.697  21.321  1.00 88.12           C  
ATOM   1414  C   VAL A 176     -13.325 -11.386  20.599  1.00 88.12           C  
ATOM   1415  CB  VAL A 176     -10.953 -12.215  20.336  1.00 88.12           C  
ATOM   1416  O   VAL A 176     -13.606 -10.228  20.292  1.00 88.12           O  
ATOM   1417  CG1 VAL A 176     -10.644 -11.186  19.241  1.00 88.12           C  
ATOM   1418  CG2 VAL A 176      -9.645 -12.547  21.067  1.00 88.12           C  
ATOM   1419  N   HIS A 177     -14.130 -12.409  20.324  1.00 90.04           N  
ATOM   1420  CA  HIS A 177     -15.392 -12.262  19.623  1.00 90.04           C  
ATOM   1421  C   HIS A 177     -16.441 -11.601  20.522  1.00 90.04           C  
ATOM   1422  CB  HIS A 177     -15.865 -13.630  19.138  1.00 90.04           C  
ATOM   1423  O   HIS A 177     -16.847 -12.140  21.549  1.00 90.04           O  
ATOM   1424  CG  HIS A 177     -17.126 -13.541  18.328  1.00 90.04           C  
ATOM   1425  CD2 HIS A 177     -17.224 -13.325  16.981  1.00 90.04           C  
ATOM   1426  ND1 HIS A 177     -18.404 -13.610  18.831  1.00 90.04           N  
ATOM   1427  CE1 HIS A 177     -19.259 -13.443  17.807  1.00 90.04           C  
ATOM   1428  NE2 HIS A 177     -18.582 -13.261  16.666  1.00 90.04           N  
ATOM   1429  N   CYS A 178     -16.934 -10.447  20.090  1.00 90.40           N  
ATOM   1430  CA  CYS A 178     -18.072  -9.770  20.690  1.00 90.40           C  
ATOM   1431  C   CYS A 178     -18.886  -9.077  19.594  1.00 90.40           C  
ATOM   1432  CB  CYS A 178     -17.594  -8.826  21.806  1.00 90.40           C  
ATOM   1433  O   CYS A 178     -18.364  -8.684  18.546  1.00 90.40           O  
ATOM   1434  SG  CYS A 178     -16.290  -7.633  21.386  1.00 90.40           S  
ATOM   1435  N   ARG A 179     -20.194  -8.929  19.817  1.00 88.87           N  
ATOM   1436  CA  ARG A 179     -21.086  -8.284  18.852  1.00 88.87           C  
ATOM   1437  C   ARG A 179     -20.717  -6.809  18.729  1.00 88.87           C  
ATOM   1438  CB  ARG A 179     -22.550  -8.508  19.244  1.00 88.87           C  
ATOM   1439  O   ARG A 179     -20.684  -6.082  19.721  1.00 88.87           O  
ATOM   1440  CG  ARG A 179     -23.504  -7.979  18.167  1.00 88.87           C  
ATOM   1441  CD  ARG A 179     -24.958  -8.244  18.562  1.00 88.87           C  
ATOM   1442  NE  ARG A 179     -25.880  -7.703  17.548  1.00 88.87           N  
ATOM   1443  NH1 ARG A 179     -27.746  -8.899  18.141  1.00 88.87           N  
ATOM   1444  NH2 ARG A 179     -27.851  -7.501  16.421  1.00 88.87           N  
ATOM   1445  CZ  ARG A 179     -27.148  -8.032  17.378  1.00 88.87           C  
ATOM   1446  N   GLY A 180     -20.486  -6.370  17.497  1.00 91.34           N  
ATOM   1447  CA  GLY A 180     -19.970  -5.034  17.218  1.00 91.34           C  
ATOM   1448  C   GLY A 180     -18.451  -4.928  17.370  1.00 91.34           C  
ATOM   1449  O   GLY A 180     -17.948  -3.831  17.570  1.00 91.34           O  
ATOM   1450  N   GLY A 181     -17.718  -6.041  17.306  1.00 90.99           N  
ATOM   1451  CA  GLY A 181     -16.256  -6.075  17.297  1.00 90.99           C  
ATOM   1452  C   GLY A 181     -15.715  -6.385  15.907  1.00 90.99           C  
ATOM   1453  O   GLY A 181     -16.356  -7.084  15.127  1.00 90.99           O  
ATOM   1454  N   CYS A 182     -14.529  -5.867  15.594  1.00 93.90           N  
ATOM   1455  CA  CYS A 182     -13.806  -6.213  14.371  1.00 93.90           C  
ATOM   1456  C   CYS A 182     -12.296  -6.081  14.586  1.00 93.90           C  
ATOM   1457  CB  CYS A 182     -14.302  -5.356  13.203  1.00 93.90           C  
ATOM   1458  O   CYS A 182     -11.660  -5.129  14.126  1.00 93.90           O  
ATOM   1459  SG  CYS A 182     -13.585  -5.842  11.616  1.00 93.90           S  
ATOM   1460  N   SER A 183     -11.730  -7.019  15.340  1.00 89.36           N  
ATOM   1461  CA  SER A 183     -10.303  -7.037  15.660  1.00 89.36           C  
ATOM   1462  C   SER A 183      -9.568  -8.056  14.800  1.00 89.36           C  
ATOM   1463  CB  SER A 183     -10.074  -7.315  17.146  1.00 89.36           C  
ATOM   1464  O   SER A 183     -10.054  -9.163  14.569  1.00 89.36           O  
ATOM   1465  OG  SER A 183     -10.618  -6.256  17.912  1.00 89.36           O  
ATOM   1466  N   VAL A 184      -8.370  -7.681  14.356  1.00 89.88           N  
ATOM   1467  CA  VAL A 184      -7.452  -8.595  13.675  1.00 89.88           C  
ATOM   1468  C   VAL A 184      -6.967  -9.630  14.687  1.00 89.88           C  
ATOM   1469  CB  VAL A 184      -6.272  -7.827  13.054  1.00 89.88           C  
ATOM   1470  O   VAL A 184      -6.400  -9.266  15.713  1.00 89.88           O  
ATOM   1471  CG1 VAL A 184      -5.319  -8.775  12.325  1.00 89.88           C  
ATOM   1472  CG2 VAL A 184      -6.762  -6.778  12.047  1.00 89.88           C  
ATOM   1473  N   PHE A 185      -7.193 -10.908  14.397  1.00 92.54           N  
ATOM   1474  CA  PHE A 185      -6.784 -12.023  15.244  1.00 92.54           C  
ATOM   1475  C   PHE A 185      -6.151 -13.118  14.392  1.00 92.54           C  
ATOM   1476  CB  PHE A 185      -7.995 -12.556  16.019  1.00 92.54           C  
ATOM   1477  O   PHE A 185      -6.694 -13.480  13.343  1.00 92.54           O  
ATOM   1478  CG  PHE A 185      -7.681 -13.750  16.901  1.00 92.54           C  
ATOM   1479  CD1 PHE A 185      -7.709 -15.049  16.364  1.00 92.54           C  
ATOM   1480  CD2 PHE A 185      -7.341 -13.568  18.252  1.00 92.54           C  
ATOM   1481  CE1 PHE A 185      -7.451 -16.164  17.180  1.00 92.54           C  
ATOM   1482  CE2 PHE A 185      -7.094 -14.683  19.073  1.00 92.54           C  
ATOM   1483  CZ  PHE A 185      -7.162 -15.981  18.541  1.00 92.54           C  
ATOM   1484  N   PHE A 186      -5.041 -13.672  14.874  1.00 94.24           N  
ATOM   1485  CA  PHE A 186      -4.357 -14.794  14.248  1.00 94.24           C  
ATOM   1486  C   PHE A 186      -3.984 -15.853  15.286  1.00 94.24           C  
ATOM   1487  CB  PHE A 186      -3.113 -14.308  13.499  1.00 94.24           C  
ATOM   1488  O   PHE A 186      -3.495 -15.522  16.360  1.00 94.24           O  
ATOM   1489  CG  PHE A 186      -3.410 -13.440  12.293  1.00 94.24           C  
ATOM   1490  CD1 PHE A 186      -3.895 -14.026  11.110  1.00 94.24           C  
ATOM   1491  CD2 PHE A 186      -3.210 -12.049  12.353  1.00 94.24           C  
ATOM   1492  CE1 PHE A 186      -4.203 -13.219  10.002  1.00 94.24           C  
ATOM   1493  CE2 PHE A 186      -3.472 -11.252  11.225  1.00 94.24           C  
ATOM   1494  CZ  PHE A 186      -3.980 -11.835  10.055  1.00 94.24           C  
ATOM   1495  N   SER A 187      -4.153 -17.131  14.948  1.00 94.97           N  
ATOM   1496  CA  SER A 187      -3.567 -18.240  15.695  1.00 94.97           C  
ATOM   1497  C   SER A 187      -2.046 -18.257  15.511  1.00 94.97           C  
ATOM   1498  CB  SER A 187      -4.213 -19.571  15.281  1.00 94.97           C  
ATOM   1499  O   SER A 187      -1.505 -17.594  14.627  1.00 94.97           O  
ATOM   1500  OG  SER A 187      -3.704 -20.066  14.058  1.00 94.97           O  
ATOM   1501  N   LYS A 188      -1.329 -19.049  16.315  1.00 94.78           N  
ATOM   1502  CA  LYS A 188       0.141 -19.154  16.229  1.00 94.78           C  
ATOM   1503  C   LYS A 188       0.620 -19.520  14.820  1.00 94.78           C  
ATOM   1504  CB  LYS A 188       0.658 -20.182  17.247  1.00 94.78           C  
ATOM   1505  O   LYS A 188       1.496 -18.857  14.274  1.00 94.78           O  
ATOM   1506  CG  LYS A 188       0.477 -19.717  18.698  1.00 94.78           C  
ATOM   1507  CD  LYS A 188       0.917 -20.800  19.689  1.00 94.78           C  
ATOM   1508  CE  LYS A 188       0.735 -20.263  21.112  1.00 94.78           C  
ATOM   1509  NZ  LYS A 188       1.128 -21.246  22.149  1.00 94.78           N  
ATOM   1510  N   ILE A 189       0.038 -20.567  14.229  1.00 94.17           N  
ATOM   1511  CA  ILE A 189       0.442 -21.064  12.904  1.00 94.17           C  
ATOM   1512  C   ILE A 189       0.040 -20.061  11.826  1.00 94.17           C  
ATOM   1513  CB  ILE A 189      -0.155 -22.464  12.627  1.00 94.17           C  
ATOM   1514  O   ILE A 189       0.863 -19.698  10.986  1.00 94.17           O  
ATOM   1515  CG1 ILE A 189       0.391 -23.482  13.656  1.00 94.17           C  
ATOM   1516  CG2 ILE A 189       0.162 -22.921  11.188  1.00 94.17           C  
ATOM   1517  CD1 ILE A 189      -0.229 -24.880  13.552  1.00 94.17           C  
ATOM   1518  N   SER A 190      -1.206 -19.590  11.870  1.00 93.99           N  
ATOM   1519  CA  SER A 190      -1.725 -18.676  10.858  1.00 93.99           C  
ATOM   1520  C   SER A 190      -1.009 -17.335  10.901  1.00 93.99           C  
ATOM   1521  CB  SER A 190      -3.233 -18.516  11.019  1.00 93.99           C  
ATOM   1522  O   SER A 190      -0.624 -16.845   9.853  1.00 93.99           O  
ATOM   1523  OG  SER A 190      -3.795 -19.806  10.894  1.00 93.99           O  
ATOM   1524  N   GLY A 191      -0.726 -16.790  12.086  1.00 93.45           N  
ATOM   1525  CA  GLY A 191       0.039 -15.555  12.253  1.00 93.45           C  
ATOM   1526  C   GLY A 191       1.441 -15.667  11.664  1.00 93.45           C  
ATOM   1527  O   GLY A 191       1.822 -14.843  10.836  1.00 93.45           O  
ATOM   1528  N   VAL A 192       2.192 -16.722  12.008  1.00 93.85           N  
ATOM   1529  CA  VAL A 192       3.519 -16.954  11.411  1.00 93.85           C  
ATOM   1530  C   VAL A 192       3.422 -17.049   9.890  1.00 93.85           C  
ATOM   1531  CB  VAL A 192       4.197 -18.206  11.997  1.00 93.85           C  
ATOM   1532  O   VAL A 192       4.203 -16.399   9.200  1.00 93.85           O  
ATOM   1533  CG1 VAL A 192       5.489 -18.583  11.255  1.00 93.85           C  
ATOM   1534  CG2 VAL A 192       4.584 -17.960  13.459  1.00 93.85           C  
ATOM   1535  N   LEU A 193       2.453 -17.800   9.358  1.00 92.41           N  
ATOM   1536  CA  LEU A 193       2.261 -17.924   7.915  1.00 92.41           C  
ATOM   1537  C   LEU A 193       1.978 -16.559   7.268  1.00 92.41           C  
ATOM   1538  CB  LEU A 193       1.160 -18.962   7.639  1.00 92.41           C  
ATOM   1539  O   LEU A 193       2.724 -16.173   6.373  1.00 92.41           O  
ATOM   1540  CG  LEU A 193       0.922 -19.240   6.143  1.00 92.41           C  
ATOM   1541  CD1 LEU A 193       2.150 -19.846   5.459  1.00 92.41           C  
ATOM   1542  CD2 LEU A 193      -0.243 -20.218   5.991  1.00 92.41           C  
ATOM   1543  N   THR A 194       0.984 -15.813   7.768  1.00 92.39           N  
ATOM   1544  CA  THR A 194       0.619 -14.457   7.317  1.00 92.39           C  
ATOM   1545  C   THR A 194       1.813 -13.541   7.261  1.00 92.39           C  
ATOM   1546  CB  THR A 194      -0.439 -13.806   8.223  1.00 92.39           C  
ATOM   1547  O   THR A 194       2.119 -12.987   6.211  1.00 92.39           O  
ATOM   1548  CG2 THR A 194      -1.020 -12.506   7.668  1.00 92.39           C  
ATOM   1549  OG1 THR A 194      -1.524 -14.662   8.368  1.00 92.39           O  
ATOM   1550  N   PHE A 195       2.515 -13.369   8.375  1.00 92.71           N  
ATOM   1551  CA  PHE A 195       3.554 -12.354   8.447  1.00 92.71           C  
ATOM   1552  C   PHE A 195       4.812 -12.769   7.685  1.00 92.71           C  
ATOM   1553  CB  PHE A 195       3.800 -11.992   9.915  1.00 92.71           C  
ATOM   1554  O   PHE A 195       5.484 -11.910   7.112  1.00 92.71           O  
ATOM   1555  CG  PHE A 195       2.555 -11.437  10.585  1.00 92.71           C  
ATOM   1556  CD1 PHE A 195       1.924 -10.306  10.041  1.00 92.71           C  
ATOM   1557  CD2 PHE A 195       1.987 -12.067  11.705  1.00 92.71           C  
ATOM   1558  CE1 PHE A 195       0.729  -9.823  10.598  1.00 92.71           C  
ATOM   1559  CE2 PHE A 195       0.773 -11.611  12.244  1.00 92.71           C  
ATOM   1560  CZ  PHE A 195       0.142 -10.493  11.679  1.00 92.71           C  
ATOM   1561  N   MET A 196       5.112 -14.068   7.594  1.00 92.40           N  
ATOM   1562  CA  MET A 196       6.215 -14.546   6.760  1.00 92.40           C  
ATOM   1563  C   MET A 196       5.947 -14.294   5.278  1.00 92.40           C  
ATOM   1564  CB  MET A 196       6.530 -16.022   7.038  1.00 92.40           C  
ATOM   1565  O   MET A 196       6.808 -13.731   4.602  1.00 92.40           O  
ATOM   1566  CG  MET A 196       7.170 -16.206   8.420  1.00 92.40           C  
ATOM   1567  SD  MET A 196       8.811 -15.459   8.611  1.00 92.40           S  
ATOM   1568  CE  MET A 196       8.993 -15.631  10.407  1.00 92.40           C  
ATOM   1569  N   THR A 197       4.759 -14.642   4.775  1.00 89.62           N  
ATOM   1570  CA  THR A 197       4.419 -14.474   3.353  1.00 89.62           C  
ATOM   1571  C   THR A 197       4.151 -13.024   2.971  1.00 89.62           C  
ATOM   1572  CB  THR A 197       3.205 -15.327   2.955  1.00 89.62           C  
ATOM   1573  O   THR A 197       4.542 -12.603   1.884  1.00 89.62           O  
ATOM   1574  CG2 THR A 197       3.510 -16.821   3.076  1.00 89.62           C  
ATOM   1575  OG1 THR A 197       2.095 -15.063   3.775  1.00 89.62           O  
ATOM   1576  N   SER A 198       3.510 -12.253   3.850  1.00 88.99           N  
ATOM   1577  CA  SER A 198       3.076 -10.883   3.563  1.00 88.99           C  
ATOM   1578  C   SER A 198       4.084  -9.807   3.942  1.00 88.99           C  
ATOM   1579  CB  SER A 198       1.757 -10.576   4.272  1.00 88.99           C  
ATOM   1580  O   SER A 198       3.937  -8.691   3.463  1.00 88.99           O  
ATOM   1581  OG  SER A 198       0.701 -11.300   3.674  1.00 88.99           O  
ATOM   1582  N   PHE A 199       5.089 -10.088   4.781  1.00 91.93           N  
ATOM   1583  CA  PHE A 199       6.029  -9.058   5.240  1.00 91.93           C  
ATOM   1584  C   PHE A 199       7.487  -9.521   5.289  1.00 91.93           C  
ATOM   1585  CB  PHE A 199       5.572  -8.506   6.596  1.00 91.93           C  
ATOM   1586  O   PHE A 199       8.326  -8.957   4.586  1.00 91.93           O  
ATOM   1587  CG  PHE A 199       6.472  -7.400   7.104  1.00 91.93           C  
ATOM   1588  CD1 PHE A 199       7.359  -7.631   8.172  1.00 91.93           C  
ATOM   1589  CD2 PHE A 199       6.411  -6.128   6.505  1.00 91.93           C  
ATOM   1590  CE1 PHE A 199       8.166  -6.584   8.651  1.00 91.93           C  
ATOM   1591  CE2 PHE A 199       7.195  -5.075   7.006  1.00 91.93           C  
ATOM   1592  CZ  PHE A 199       8.075  -5.307   8.071  1.00 91.93           C  
ATOM   1593  N   TYR A 200       7.819 -10.545   6.081  1.00 92.93           N  
ATOM   1594  CA  TYR A 200       9.222 -10.886   6.346  1.00 92.93           C  
ATOM   1595  C   TYR A 200       9.958 -11.407   5.108  1.00 92.93           C  
ATOM   1596  CB  TYR A 200       9.341 -11.889   7.499  1.00 92.93           C  
ATOM   1597  O   TYR A 200      11.080 -10.964   4.851  1.00 92.93           O  
ATOM   1598  CG  TYR A 200       8.976 -11.334   8.861  1.00 92.93           C  
ATOM   1599  CD1 TYR A 200       9.851 -10.429   9.492  1.00 92.93           C  
ATOM   1600  CD2 TYR A 200       7.793 -11.733   9.511  1.00 92.93           C  
ATOM   1601  CE1 TYR A 200       9.537  -9.907  10.761  1.00 92.93           C  
ATOM   1602  CE2 TYR A 200       7.470 -11.208  10.777  1.00 92.93           C  
ATOM   1603  OH  TYR A 200       8.028  -9.788  12.622  1.00 92.93           O  
ATOM   1604  CZ  TYR A 200       8.340 -10.293  11.402  1.00 92.93           C  
ATOM   1605  N   ILE A 201       9.353 -12.297   4.311  1.00 93.85           N  
ATOM   1606  CA  ILE A 201       9.978 -12.806   3.079  1.00 93.85           C  
ATOM   1607  C   ILE A 201      10.086 -11.693   2.018  1.00 93.85           C  
ATOM   1608  CB  ILE A 201       9.306 -14.108   2.567  1.00 93.85           C  
ATOM   1609  O   ILE A 201      11.213 -11.416   1.591  1.00 93.85           O  
ATOM   1610  CG1 ILE A 201       9.506 -15.262   3.576  1.00 93.85           C  
ATOM   1611  CG2 ILE A 201       9.859 -14.496   1.182  1.00 93.85           C  
ATOM   1612  CD1 ILE A 201       8.634 -16.493   3.285  1.00 93.85           C  
ATOM   1613  N   PRO A 202       9.001 -10.990   1.612  1.00 94.46           N  
ATOM   1614  CA  PRO A 202       9.111  -9.931   0.604  1.00 94.46           C  
ATOM   1615  C   PRO A 202      10.011  -8.772   1.053  1.00 94.46           C  
ATOM   1616  CB  PRO A 202       7.680  -9.453   0.323  1.00 94.46           C  
ATOM   1617  O   PRO A 202      10.796  -8.254   0.253  1.00 94.46           O  
ATOM   1618  CG  PRO A 202       6.800 -10.606   0.794  1.00 94.46           C  
ATOM   1619  CD  PRO A 202       7.594 -11.188   1.958  1.00 94.46           C  
ATOM   1620  N   GLY A 203       9.956  -8.408   2.338  1.00 94.67           N  
ATOM   1621  CA  GLY A 203      10.772  -7.357   2.941  1.00 94.67           C  
ATOM   1622  C   GLY A 203      12.255  -7.713   2.985  1.00 94.67           C  
ATOM   1623  O   GLY A 203      13.094  -6.879   2.649  1.00 94.67           O  
ATOM   1624  N   SER A 204      12.596  -8.965   3.302  1.00 94.18           N  
ATOM   1625  CA  SER A 204      13.986  -9.443   3.280  1.00 94.18           C  
ATOM   1626  C   SER A 204      14.555  -9.476   1.864  1.00 94.18           C  
ATOM   1627  CB  SER A 204      14.096 -10.840   3.890  1.00 94.18           C  
ATOM   1628  O   SER A 204      15.692  -9.055   1.649  1.00 94.18           O  
ATOM   1629  OG  SER A 204      13.720 -10.809   5.248  1.00 94.18           O  
ATOM   1630  N   ILE A 205      13.762  -9.915   0.878  1.00 93.54           N  
ATOM   1631  CA  ILE A 205      14.145  -9.867  -0.541  1.00 93.54           C  
ATOM   1632  C   ILE A 205      14.389  -8.416  -0.966  1.00 93.54           C  
ATOM   1633  CB  ILE A 205      13.074 -10.550  -1.422  1.00 93.54           C  
ATOM   1634  O   ILE A 205      15.447  -8.105  -1.514  1.00 93.54           O  
ATOM   1635  CG1 ILE A 205      13.042 -12.069  -1.136  1.00 93.54           C  
ATOM   1636  CG2 ILE A 205      13.345 -10.297  -2.920  1.00 93.54           C  
ATOM   1637  CD1 ILE A 205      11.822 -12.784  -1.732  1.00 93.54           C  
ATOM   1638  N   MET A 206      13.444  -7.520  -0.665  1.00 95.01           N  
ATOM   1639  CA  MET A 206      13.548  -6.091  -0.961  1.00 95.01           C  
ATOM   1640  C   MET A 206      14.821  -5.485  -0.359  1.00 95.01           C  
ATOM   1641  CB  MET A 206      12.292  -5.391  -0.425  1.00 95.01           C  
ATOM   1642  O   MET A 206      15.580  -4.837  -1.081  1.00 95.01           O  
ATOM   1643  CG  MET A 206      12.296  -3.873  -0.627  1.00 95.01           C  
ATOM   1644  SD  MET A 206      10.954  -3.041   0.252  1.00 95.01           S  
ATOM   1645  CE  MET A 206      11.449  -3.218   1.986  1.00 95.01           C  
ATOM   1646  N   LEU A 207      15.081  -5.728   0.930  1.00 94.84           N  
ATOM   1647  CA  LEU A 207      16.260  -5.232   1.641  1.00 94.84           C  
ATOM   1648  C   LEU A 207      17.561  -5.790   1.065  1.00 94.84           C  
ATOM   1649  CB  LEU A 207      16.154  -5.605   3.131  1.00 94.84           C  
ATOM   1650  O   LEU A 207      18.501  -5.032   0.838  1.00 94.84           O  
ATOM   1651  CG  LEU A 207      15.241  -4.686   3.958  1.00 94.84           C  
ATOM   1652  CD1 LEU A 207      15.112  -5.257   5.370  1.00 94.84           C  
ATOM   1653  CD2 LEU A 207      15.831  -3.274   4.042  1.00 94.84           C  
ATOM   1654  N   CYS A 208      17.621  -7.095   0.797  1.00 95.47           N  
ATOM   1655  CA  CYS A 208      18.813  -7.744   0.259  1.00 95.47           C  
ATOM   1656  C   CYS A 208      19.175  -7.191  -1.126  1.00 95.47           C  
ATOM   1657  CB  CYS A 208      18.564  -9.256   0.224  1.00 95.47           C  
ATOM   1658  O   CYS A 208      20.319  -6.785  -1.358  1.00 95.47           O  
ATOM   1659  SG  CYS A 208      20.055 -10.117  -0.359  1.00 95.47           S  
ATOM   1660  N   VAL A 209      18.190  -7.111  -2.028  1.00 95.29           N  
ATOM   1661  CA  VAL A 209      18.371  -6.557  -3.377  1.00 95.29           C  
ATOM   1662  C   VAL A 209      18.801  -5.095  -3.293  1.00 95.29           C  
ATOM   1663  CB  VAL A 209      17.079  -6.711  -4.205  1.00 95.29           C  
ATOM   1664  O   VAL A 209      19.781  -4.698  -3.923  1.00 95.29           O  
ATOM   1665  CG1 VAL A 209      17.173  -5.997  -5.557  1.00 95.29           C  
ATOM   1666  CG2 VAL A 209      16.797  -8.189  -4.505  1.00 95.29           C  
ATOM   1667  N   TYR A 210      18.124  -4.297  -2.470  1.00 92.92           N  
ATOM   1668  CA  TYR A 210      18.415  -2.874  -2.360  1.00 92.92           C  
ATOM   1669  C   TYR A 210      19.782  -2.593  -1.717  1.00 92.92           C  
ATOM   1670  CB  TYR A 210      17.264  -2.195  -1.621  1.00 92.92           C  
ATOM   1671  O   TYR A 210      20.514  -1.704  -2.156  1.00 92.92           O  
ATOM   1672  CG  TYR A 210      17.346  -0.701  -1.764  1.00 92.92           C  
ATOM   1673  CD1 TYR A 210      17.994   0.050  -0.770  1.00 92.92           C  
ATOM   1674  CD2 TYR A 210      16.859  -0.086  -2.934  1.00 92.92           C  
ATOM   1675  CE1 TYR A 210      18.197   1.421  -0.961  1.00 92.92           C  
ATOM   1676  CE2 TYR A 210      17.055   1.292  -3.129  1.00 92.92           C  
ATOM   1677  OH  TYR A 210      18.050   3.331  -2.329  1.00 92.92           O  
ATOM   1678  CZ  TYR A 210      17.754   2.028  -2.150  1.00 92.92           C  
ATOM   1679  N   TYR A 211      20.189  -3.402  -0.738  1.00 93.46           N  
ATOM   1680  CA  TYR A 211      21.526  -3.338  -0.156  1.00 93.46           C  
ATOM   1681  C   TYR A 211      22.615  -3.622  -1.201  1.00 93.46           C  
ATOM   1682  CB  TYR A 211      21.610  -4.316   1.020  1.00 93.46           C  
ATOM   1683  O   TYR A 211      23.607  -2.895  -1.271  1.00 93.46           O  
ATOM   1684  CG  TYR A 211      22.965  -4.322   1.693  1.00 93.46           C  
ATOM   1685  CD1 TYR A 211      23.808  -5.443   1.580  1.00 93.46           C  
ATOM   1686  CD2 TYR A 211      23.384  -3.192   2.422  1.00 93.46           C  
ATOM   1687  CE1 TYR A 211      25.072  -5.435   2.198  1.00 93.46           C  
ATOM   1688  CE2 TYR A 211      24.647  -3.180   3.042  1.00 93.46           C  
ATOM   1689  OH  TYR A 211      26.713  -4.306   3.522  1.00 93.46           O  
ATOM   1690  CZ  TYR A 211      25.493  -4.304   2.928  1.00 93.46           C  
ATOM   1691  N   ARG A 212      22.413  -4.616  -2.080  1.00 94.40           N  
ATOM   1692  CA  ARG A 212      23.330  -4.873  -3.206  1.00 94.40           C  
ATOM   1693  C   ARG A 212      23.413  -3.684  -4.163  1.00 94.40           C  
ATOM   1694  CB  ARG A 212      22.918  -6.144  -3.969  1.00 94.40           C  
ATOM   1695  O   ARG A 212      24.519  -3.295  -4.533  1.00 94.40           O  
ATOM   1696  CG  ARG A 212      23.146  -7.453  -3.201  1.00 94.40           C  
ATOM   1697  CD  ARG A 212      24.629  -7.683  -2.878  1.00 94.40           C  
ATOM   1698  NE  ARG A 212      24.914  -9.094  -2.553  1.00 94.40           N  
ATOM   1699  NH1 ARG A 212      24.080  -9.133  -0.411  1.00 94.40           N  
ATOM   1700  NH2 ARG A 212      25.006 -10.971  -1.269  1.00 94.40           N  
ATOM   1701  CZ  ARG A 212      24.667  -9.721  -1.415  1.00 94.40           C  
ATOM   1702  N   ILE A 213      22.279  -3.070  -4.510  1.00 92.27           N  
ATOM   1703  CA  ILE A 213      22.248  -1.857  -5.346  1.00 92.27           C  
ATOM   1704  C   ILE A 213      23.058  -0.733  -4.696  1.00 92.27           C  
ATOM   1705  CB  ILE A 213      20.797  -1.389  -5.604  1.00 92.27           C  
ATOM   1706  O   ILE A 213      23.849  -0.076  -5.370  1.00 92.27           O  
ATOM   1707  CG1 ILE A 213      20.024  -2.439  -6.424  1.00 92.27           C  
ATOM   1708  CG2 ILE A 213      20.768  -0.039  -6.349  1.00 92.27           C  
ATOM   1709  CD1 ILE A 213      18.517  -2.161  -6.462  1.00 92.27           C  
ATOM   1710  N   TYR A 214      22.892  -0.519  -3.389  1.00 90.42           N  
ATOM   1711  CA  TYR A 214      23.621   0.515  -2.657  1.00 90.42           C  
ATOM   1712  C   TYR A 214      25.141   0.313  -2.723  1.00 90.42           C  
ATOM   1713  CB  TYR A 214      23.128   0.554  -1.206  1.00 90.42           C  
ATOM   1714  O   TYR A 214      25.870   1.271  -2.995  1.00 90.42           O  
ATOM   1715  CG  TYR A 214      23.946   1.483  -0.331  1.00 90.42           C  
ATOM   1716  CD1 TYR A 214      24.987   0.965   0.463  1.00 90.42           C  
ATOM   1717  CD2 TYR A 214      23.697   2.868  -0.355  1.00 90.42           C  
ATOM   1718  CE1 TYR A 214      25.786   1.833   1.230  1.00 90.42           C  
ATOM   1719  CE2 TYR A 214      24.484   3.739   0.422  1.00 90.42           C  
ATOM   1720  OH  TYR A 214      26.311   4.055   1.954  1.00 90.42           O  
ATOM   1721  CZ  TYR A 214      25.535   3.220   1.212  1.00 90.42           C  
ATOM   1722  N   LEU A 215      25.621  -0.919  -2.517  1.00 92.23           N  
ATOM   1723  CA  LEU A 215      27.049  -1.238  -2.602  1.00 92.23           C  
ATOM   1724  C   LEU A 215      27.608  -0.965  -4.004  1.00 92.23           C  
ATOM   1725  CB  LEU A 215      27.287  -2.703  -2.195  1.00 92.23           C  
ATOM   1726  O   LEU A 215      28.618  -0.275  -4.131  1.00 92.23           O  
ATOM   1727  CG  LEU A 215      27.031  -3.027  -0.712  1.00 92.23           C  
ATOM   1728  CD1 LEU A 215      27.293  -4.516  -0.488  1.00 92.23           C  
ATOM   1729  CD2 LEU A 215      27.930  -2.225   0.232  1.00 92.23           C  
ATOM   1730  N   ILE A 216      26.907  -1.423  -5.045  1.00 90.29           N  
ATOM   1731  CA  ILE A 216      27.313  -1.230  -6.445  1.00 90.29           C  
ATOM   1732  C   ILE A 216      27.316   0.259  -6.811  1.00 90.29           C  
ATOM   1733  CB  ILE A 216      26.396  -2.061  -7.373  1.00 90.29           C  
ATOM   1734  O   ILE A 216      28.275   0.756  -7.396  1.00 90.29           O  
ATOM   1735  CG1 ILE A 216      26.646  -3.568  -7.128  1.00 90.29           C  
ATOM   1736  CG2 ILE A 216      26.627  -1.712  -8.856  1.00 90.29           C  
ATOM   1737  CD1 ILE A 216      25.604  -4.486  -7.775  1.00 90.29           C  
ATOM   1738  N   ALA A 217      26.284   1.008  -6.419  1.00 86.97           N  
ATOM   1739  CA  ALA A 217      26.206   2.443  -6.680  1.00 86.97           C  
ATOM   1740  C   ALA A 217      27.317   3.229  -5.958  1.00 86.97           C  
ATOM   1741  CB  ALA A 217      24.815   2.933  -6.262  1.00 86.97           C  
ATOM   1742  O   ALA A 217      27.830   4.215  -6.491  1.00 86.97           O  
ATOM   1743  N   LYS A 218      27.704   2.802  -4.747  1.00 87.58           N  
ATOM   1744  CA  LYS A 218      28.822   3.394  -4.000  1.00 87.58           C  
ATOM   1745  C   LYS A 218      30.160   3.113  -4.682  1.00 87.58           C  
ATOM   1746  CB  LYS A 218      28.795   2.878  -2.552  1.00 87.58           C  
ATOM   1747  O   LYS A 218      30.980   4.021  -4.794  1.00 87.58           O  
ATOM   1748  CG  LYS A 218      29.869   3.546  -1.679  1.00 87.58           C  
ATOM   1749  CD  LYS A 218      29.805   3.027  -0.238  1.00 87.58           C  
ATOM   1750  CE  LYS A 218      30.915   3.674   0.600  1.00 87.58           C  
ATOM   1751  NZ  LYS A 218      30.914   3.172   1.998  1.00 87.58           N  
ATOM   1752  N   GLU A 219      30.369   1.889  -5.153  1.00 88.68           N  
ATOM   1753  CA  GLU A 219      31.575   1.515  -5.889  1.00 88.68           C  
ATOM   1754  C   GLU A 219      31.695   2.274  -7.213  1.00 88.68           C  
ATOM   1755  CB  GLU A 219      31.585  -0.001  -6.092  1.00 88.68           C  
ATOM   1756  O   GLU A 219      32.738   2.868  -7.478  1.00 88.68           O  
ATOM   1757  CG  GLU A 219      32.833  -0.441  -6.863  1.00 88.68           C  
ATOM   1758  CD  GLU A 219      33.068  -1.950  -6.778  1.00 88.68           C  
ATOM   1759  OE1 GLU A 219      34.256  -2.316  -6.909  1.00 88.68           O  
ATOM   1760  OE2 GLU A 219      32.092  -2.693  -6.532  1.00 88.68           O  
ATOM   1761  N   GLN A 220      30.614   2.356  -7.994  1.00 85.65           N  
ATOM   1762  CA  GLN A 220      30.574   3.159  -9.219  1.00 85.65           C  
ATOM   1763  C   GLN A 220      30.913   4.630  -8.943  1.00 85.65           C  
ATOM   1764  CB  GLN A 220      29.183   3.057  -9.860  1.00 85.65           C  
ATOM   1765  O   GLN A 220      31.700   5.226  -9.675  1.00 85.65           O  
ATOM   1766  CG  GLN A 220      28.926   1.697 -10.528  1.00 85.65           C  
ATOM   1767  CD  GLN A 220      27.505   1.570 -11.078  1.00 85.65           C  
ATOM   1768  NE2 GLN A 220      27.193   0.485 -11.756  1.00 85.65           N  
ATOM   1769  OE1 GLN A 220      26.654   2.434 -10.918  1.00 85.65           O  
ATOM   1770  N   ALA A 221      30.372   5.213  -7.867  1.00 81.78           N  
ATOM   1771  CA  ALA A 221      30.676   6.592  -7.490  1.00 81.78           C  
ATOM   1772  C   ALA A 221      32.163   6.802  -7.158  1.00 81.78           C  
ATOM   1773  CB  ALA A 221      29.773   6.997  -6.319  1.00 81.78           C  
ATOM   1774  O   ALA A 221      32.720   7.824  -7.550  1.00 81.78           O  
ATOM   1775  N   ARG A 222      32.801   5.833  -6.485  1.00 84.99           N  
ATOM   1776  CA  ARG A 222      34.243   5.859  -6.199  1.00 84.99           C  
ATOM   1777  C   ARG A 222      35.072   5.761  -7.481  1.00 84.99           C  
ATOM   1778  CB  ARG A 222      34.591   4.737  -5.208  1.00 84.99           C  
ATOM   1779  O   ARG A 222      35.972   6.559  -7.694  1.00 84.99           O  
ATOM   1780  CG  ARG A 222      36.079   4.766  -4.811  1.00 84.99           C  
ATOM   1781  CD  ARG A 222      36.463   3.604  -3.888  1.00 84.99           C  
ATOM   1782  NE  ARG A 222      36.346   2.297  -4.569  1.00 84.99           N  
ATOM   1783  NH1 ARG A 222      37.243   0.997  -2.907  1.00 84.99           N  
ATOM   1784  NH2 ARG A 222      36.514   0.029  -4.784  1.00 84.99           N  
ATOM   1785  CZ  ARG A 222      36.702   1.118  -4.088  1.00 84.99           C  
ATOM   1786  N   LEU A 223      34.735   4.832  -8.374  1.00 85.54           N  
ATOM   1787  CA  LEU A 223      35.457   4.677  -9.642  1.00 85.54           C  
ATOM   1788  C   LEU A 223      35.377   5.942 -10.512  1.00 85.54           C  
ATOM   1789  CB  LEU A 223      34.906   3.457 -10.398  1.00 85.54           C  
ATOM   1790  O   LEU A 223      36.352   6.300 -11.165  1.00 85.54           O  
ATOM   1791  CG  LEU A 223      35.196   2.102  -9.726  1.00 85.54           C  
ATOM   1792  CD1 LEU A 223      34.475   0.995 -10.495  1.00 85.54           C  
ATOM   1793  CD2 LEU A 223      36.690   1.776  -9.687  1.00 85.54           C  
ATOM   1794  N   ILE A 224      34.238   6.642 -10.493  1.00 77.88           N  
ATOM   1795  CA  ILE A 224      34.071   7.918 -11.202  1.00 77.88           C  
ATOM   1796  C   ILE A 224      34.881   9.036 -10.538  1.00 77.88           C  
ATOM   1797  CB  ILE A 224      32.577   8.289 -11.309  1.00 77.88           C  
ATOM   1798  O   ILE A 224      35.524   9.803 -11.250  1.00 77.88           O  
ATOM   1799  CG1 ILE A 224      31.817   7.276 -12.195  1.00 77.88           C  
ATOM   1800  CG2 ILE A 224      32.397   9.707 -11.894  1.00 77.88           C  
ATOM   1801  CD1 ILE A 224      30.309   7.274 -11.915  1.00 77.88           C  
ATOM   1802  N   SER A 225      34.882   9.144  -9.201  1.00 78.63           N  
ATOM   1803  CA  SER A 225      35.708  10.155  -8.523  1.00 78.63           C  
ATOM   1804  C   SER A 225      37.193   9.953  -8.809  1.00 78.63           C  
ATOM   1805  CB  SER A 225      35.456  10.205  -7.009  1.00 78.63           C  
ATOM   1806  O   SER A 225      37.892  10.917  -9.113  1.00 78.63           O  
ATOM   1807  OG  SER A 225      35.698   8.989  -6.328  1.00 78.63           O  
ATOM   1808  N   ASP A 226      37.646   8.700  -8.803  1.00 79.36           N  
ATOM   1809  CA  ASP A 226      39.042   8.346  -9.058  1.00 79.36           C  
ATOM   1810  C   ASP A 226      39.427   8.578 -10.532  1.00 79.36           C  
ATOM   1811  CB  ASP A 226      39.276   6.875  -8.665  1.00 79.36           C  
ATOM   1812  O   ASP A 226      40.558   8.963 -10.829  1.00 79.36           O  
ATOM   1813  CG  ASP A 226      39.028   6.539  -7.183  1.00 79.36           C  
ATOM   1814  OD1 ASP A 226      38.818   7.468  -6.370  1.00 79.36           O  
ATOM   1815  OD2 ASP A 226      39.032   5.324  -6.873  1.00 79.36           O  
ATOM   1816  N   ALA A 227      38.495   8.372 -11.472  1.00 75.80           N  
ATOM   1817  CA  ALA A 227      38.700   8.646 -12.895  1.00 75.80           C  
ATOM   1818  C   ALA A 227      38.716  10.151 -13.212  1.00 75.80           C  
ATOM   1819  CB  ALA A 227      37.624   7.915 -13.706  1.00 75.80           C  
ATOM   1820  O   ALA A 227      39.581  10.599 -13.963  1.00 75.80           O  
ATOM   1821  N   ASN A 228      37.823  10.941 -12.606  1.00 65.83           N  
ATOM   1822  CA  ASN A 228      37.794  12.400 -12.769  1.00 65.83           C  
ATOM   1823  C   ASN A 228      39.045  13.068 -12.180  1.00 65.83           C  
ATOM   1824  CB  ASN A 228      36.529  12.966 -12.106  1.00 65.83           C  
ATOM   1825  O   ASN A 228      39.500  14.085 -12.690  1.00 65.83           O  
ATOM   1826  CG  ASN A 228      35.242  12.664 -12.853  1.00 65.83           C  
ATOM   1827  ND2 ASN A 228      34.125  13.077 -12.303  1.00 65.83           N  
ATOM   1828  OD1 ASN A 228      35.186  12.071 -13.916  1.00 65.83           O  
ATOM   1829  N   GLN A 229      39.651  12.477 -11.144  1.00 67.85           N  
ATOM   1830  CA  GLN A 229      40.955  12.923 -10.648  1.00 67.85           C  
ATOM   1831  C   GLN A 229      42.090  12.665 -11.663  1.00 67.85           C  
ATOM   1832  CB  GLN A 229      41.217  12.250  -9.291  1.00 67.85           C  
ATOM   1833  O   GLN A 229      43.119  13.335 -11.609  1.00 67.85           O  
ATOM   1834  CG  GLN A 229      42.425  12.860  -8.562  1.00 67.85           C  
ATOM   1835  CD  GLN A 229      42.664  12.270  -7.176  1.00 67.85           C  
ATOM   1836  NE2 GLN A 229      43.754  12.624  -6.533  1.00 67.85           N  
ATOM   1837  OE1 GLN A 229      41.899  11.489  -6.638  1.00 67.85           O  
ATOM   1838  N   LYS A 230      41.916  11.716 -12.595  1.00 66.73           N  
ATOM   1839  CA  LYS A 230      42.931  11.318 -13.586  1.00 66.73           C  
ATOM   1840  C   LYS A 230      42.764  11.954 -14.971  1.00 66.73           C  
ATOM   1841  CB  LYS A 230      42.978   9.783 -13.691  1.00 66.73           C  
ATOM   1842  O   LYS A 230      43.729  11.928 -15.730  1.00 66.73           O  
ATOM   1843  CG  LYS A 230      43.598   9.136 -12.446  1.00 66.73           C  
ATOM   1844  CD  LYS A 230      43.601   7.608 -12.575  1.00 66.73           C  
ATOM   1845  CE  LYS A 230      44.197   6.990 -11.308  1.00 66.73           C  
ATOM   1846  NZ  LYS A 230      44.213   5.508 -11.379  1.00 66.73           N  
ATOM   1847  N   LEU A 231      41.600  12.506 -15.329  1.00 64.00           N  
ATOM   1848  CA  LEU A 231      41.334  13.000 -16.688  1.00 64.00           C  
ATOM   1849  C   LEU A 231      40.683  14.392 -16.682  1.00 64.00           C  
ATOM   1850  CB  LEU A 231      40.481  11.951 -17.433  1.00 64.00           C  
ATOM   1851  O   LEU A 231      39.527  14.546 -16.305  1.00 64.00           O  
ATOM   1852  CG  LEU A 231      40.430  12.155 -18.960  1.00 64.00           C  
ATOM   1853  CD1 LEU A 231      41.754  11.770 -19.628  1.00 64.00           C  
ATOM   1854  CD2 LEU A 231      39.333  11.276 -19.566  1.00 64.00           C  
ATOM   1855  N   GLN A 232      41.422  15.400 -17.151  1.00 57.05           N  
ATOM   1856  CA  GLN A 232      40.891  16.728 -17.453  1.00 57.05           C  
ATOM   1857  C   GLN A 232      40.103  16.713 -18.777  1.00 57.05           C  
ATOM   1858  CB  GLN A 232      42.043  17.760 -17.501  1.00 57.05           C  
ATOM   1859  O   GLN A 232      40.661  16.432 -19.832  1.00 57.05           O  
ATOM   1860  CG  GLN A 232      42.283  18.467 -16.155  1.00 57.05           C  
ATOM   1861  CD  GLN A 232      43.415  19.497 -16.213  1.00 57.05           C  
ATOM   1862  NE2 GLN A 232      43.434  20.473 -15.331  1.00 57.05           N  
ATOM   1863  OE1 GLN A 232      44.309  19.452 -17.038  1.00 57.05           O  
ATOM   1864  N   ILE A 233      38.840  17.150 -18.687  1.00 52.34           N  
ATOM   1865  CA  ILE A 233      38.071  17.894 -19.702  1.00 52.34           C  
ATOM   1866  C   ILE A 233      37.453  17.077 -20.858  1.00 52.34           C  
ATOM   1867  CB  ILE A 233      38.870  19.137 -20.191  1.00 52.34           C  
ATOM   1868  O   ILE A 233      38.126  16.566 -21.747  1.00 52.34           O  
ATOM   1869  CG1 ILE A 233      39.292  20.049 -19.007  1.00 52.34           C  
ATOM   1870  CG2 ILE A 233      38.051  19.971 -21.196  1.00 52.34           C  
ATOM   1871  CD1 ILE A 233      40.374  21.077 -19.363  1.00 52.34           C  
ATOM   1872  N   GLY A 234      36.112  17.115 -20.932  1.00 56.43           N  
ATOM   1873  CA  GLY A 234      35.428  17.316 -22.221  1.00 56.43           C  
ATOM   1874  C   GLY A 234      34.084  16.613 -22.430  1.00 56.43           C  
ATOM   1875  O   GLY A 234      33.130  17.241 -22.881  1.00 56.43           O  
ATOM   1876  N   LEU A 235      33.953  15.327 -22.094  1.00 56.59           N  
ATOM   1877  CA  LEU A 235      32.724  14.548 -22.379  1.00 56.59           C  
ATOM   1878  C   LEU A 235      31.774  14.408 -21.169  1.00 56.59           C  
ATOM   1879  CB  LEU A 235      33.118  13.214 -23.045  1.00 56.59           C  
ATOM   1880  O   LEU A 235      30.740  13.737 -21.238  1.00 56.59           O  
ATOM   1881  CG  LEU A 235      33.487  13.379 -24.536  1.00 56.59           C  
ATOM   1882  CD1 LEU A 235      34.271  12.163 -25.026  1.00 56.59           C  
ATOM   1883  CD2 LEU A 235      32.238  13.514 -25.415  1.00 56.59           C  
ATOM   1884  N   GLU A 236      32.100  15.085 -20.067  1.00 52.70           N  
ATOM   1885  CA  GLU A 236      31.524  14.919 -18.725  1.00 52.70           C  
ATOM   1886  C   GLU A 236      30.033  15.268 -18.613  1.00 52.70           C  
ATOM   1887  CB  GLU A 236      32.318  15.801 -17.753  1.00 52.70           C  
ATOM   1888  O   GLU A 236      29.315  14.680 -17.798  1.00 52.70           O  
ATOM   1889  CG  GLU A 236      33.768  15.316 -17.589  1.00 52.70           C  
ATOM   1890  CD  GLU A 236      34.574  16.217 -16.646  1.00 52.70           C  
ATOM   1891  OE1 GLU A 236      35.472  15.683 -15.971  1.00 52.70           O  
ATOM   1892  OE2 GLU A 236      34.291  17.435 -16.639  1.00 52.70           O  
ATOM   1893  N   MET A 237      29.520  16.183 -19.439  1.00 54.45           N  
ATOM   1894  CA  MET A 237      28.204  16.761 -19.167  1.00 54.45           C  
ATOM   1895  C   MET A 237      27.059  15.755 -19.367  1.00 54.45           C  
ATOM   1896  CB  MET A 237      28.019  18.055 -19.976  1.00 54.45           C  
ATOM   1897  O   MET A 237      26.119  15.726 -18.579  1.00 54.45           O  
ATOM   1898  CG  MET A 237      27.059  19.006 -19.252  1.00 54.45           C  
ATOM   1899  SD  MET A 237      26.850  20.625 -20.037  1.00 54.45           S  
ATOM   1900  CE  MET A 237      25.749  20.204 -21.410  1.00 54.45           C  
ATOM   1901  N   LYS A 238      27.114  14.871 -20.373  1.00 50.84           N  
ATOM   1902  CA  LYS A 238      25.977  13.974 -20.669  1.00 50.84           C  
ATOM   1903  C   LYS A 238      25.957  12.721 -19.784  1.00 50.84           C  
ATOM   1904  CB  LYS A 238      25.933  13.670 -22.173  1.00 50.84           C  
ATOM   1905  O   LYS A 238      24.894  12.359 -19.270  1.00 50.84           O  
ATOM   1906  CG  LYS A 238      24.528  13.247 -22.635  1.00 50.84           C  
ATOM   1907  CD  LYS A 238      24.514  13.064 -24.159  1.00 50.84           C  
ATOM   1908  CE  LYS A 238      23.126  12.670 -24.676  1.00 50.84           C  
ATOM   1909  NZ  LYS A 238      23.153  12.465 -26.148  1.00 50.84           N  
ATOM   1910  N   ASN A 239      27.116  12.098 -19.560  1.00 51.79           N  
ATOM   1911  CA  ASN A 239      27.225  10.887 -18.738  1.00 51.79           C  
ATOM   1912  C   ASN A 239      27.083  11.198 -17.237  1.00 51.79           C  
ATOM   1913  CB  ASN A 239      28.526  10.137 -19.087  1.00 51.79           C  
ATOM   1914  O   ASN A 239      26.334  10.503 -16.547  1.00 51.79           O  
ATOM   1915  CG  ASN A 239      28.464   9.431 -20.436  1.00 51.79           C  
ATOM   1916  ND2 ASN A 239      29.575   8.928 -20.917  1.00 51.79           N  
ATOM   1917  OD1 ASN A 239      27.424   9.323 -21.069  1.00 51.79           O  
ATOM   1918  N   GLY A 240      27.675  12.300 -16.753  1.00 53.88           N  
ATOM   1919  CA  GLY A 240      27.531  12.738 -15.359  1.00 53.88           C  
ATOM   1920  C   GLY A 240      26.091  13.125 -14.988  1.00 53.88           C  
ATOM   1921  O   GLY A 240      25.605  12.799 -13.899  1.00 53.88           O  
ATOM   1922  N   ILE A 241      25.343  13.745 -15.913  1.00 56.11           N  
ATOM   1923  CA  ILE A 241      23.919  14.064 -15.702  1.00 56.11           C  
ATOM   1924  C   ILE A 241      23.068  12.790 -15.608  1.00 56.11           C  
ATOM   1925  CB  ILE A 241      23.396  15.039 -16.786  1.00 56.11           C  
ATOM   1926  O   ILE A 241      22.189  12.715 -14.750  1.00 56.11           O  
ATOM   1927  CG1 ILE A 241      23.997  16.447 -16.568  1.00 56.11           C  
ATOM   1928  CG2 ILE A 241      21.857  15.151 -16.758  1.00 56.11           C  
ATOM   1929  CD1 ILE A 241      23.702  17.437 -17.707  1.00 56.11           C  
ATOM   1930  N   SER A 242      23.294  11.784 -16.461  1.00 57.67           N  
ATOM   1931  CA  SER A 242      22.520  10.533 -16.411  1.00 57.67           C  
ATOM   1932  C   SER A 242      22.786   9.746 -15.124  1.00 57.67           C  
ATOM   1933  CB  SER A 242      22.818   9.662 -17.635  1.00 57.67           C  
ATOM   1934  O   SER A 242      21.849   9.286 -14.475  1.00 57.67           O  
ATOM   1935  OG  SER A 242      21.828   8.660 -17.758  1.00 57.67           O  
ATOM   1936  N   GLN A 243      24.049   9.643 -14.706  1.00 59.65           N  
ATOM   1937  CA  GLN A 243      24.433   8.888 -13.509  1.00 59.65           C  
ATOM   1938  C   GLN A 243      23.989   9.574 -12.209  1.00 59.65           C  
ATOM   1939  CB  GLN A 243      25.950   8.691 -13.524  1.00 59.65           C  
ATOM   1940  O   GLN A 243      23.480   8.920 -11.297  1.00 59.65           O  
ATOM   1941  CG  GLN A 243      26.391   7.682 -14.600  1.00 59.65           C  
ATOM   1942  CD  GLN A 243      27.908   7.607 -14.724  1.00 59.65           C  
ATOM   1943  NE2 GLN A 243      28.448   6.591 -15.359  1.00 59.65           N  
ATOM   1944  OE1 GLN A 243      28.635   8.470 -14.272  1.00 59.65           O  
ATOM   1945  N   SER A 244      24.099  10.906 -12.121  1.00 63.39           N  
ATOM   1946  CA  SER A 244      23.595  11.652 -10.958  1.00 63.39           C  
ATOM   1947  C   SER A 244      22.071  11.551 -10.804  1.00 63.39           C  
ATOM   1948  CB  SER A 244      24.029  13.119 -11.016  1.00 63.39           C  
ATOM   1949  O   SER A 244      21.572  11.558  -9.675  1.00 63.39           O  
ATOM   1950  OG  SER A 244      23.489  13.760 -12.149  1.00 63.39           O  
ATOM   1951  N   LYS A 245      21.326  11.411 -11.911  1.00 65.79           N  
ATOM   1952  CA  LYS A 245      19.877  11.153 -11.902  1.00 65.79           C  
ATOM   1953  C   LYS A 245      19.545   9.770 -11.353  1.00 65.79           C  
ATOM   1954  CB  LYS A 245      19.290  11.312 -13.310  1.00 65.79           C  
ATOM   1955  O   LYS A 245      18.719   9.689 -10.447  1.00 65.79           O  
ATOM   1956  CG  LYS A 245      19.147  12.781 -13.714  1.00 65.79           C  
ATOM   1957  CD  LYS A 245      18.775  12.871 -15.196  1.00 65.79           C  
ATOM   1958  CE  LYS A 245      18.642  14.339 -15.601  1.00 65.79           C  
ATOM   1959  NZ  LYS A 245      18.343  14.475 -17.045  1.00 65.79           N  
ATOM   1960  N   GLU A 246      20.212   8.722 -11.834  1.00 67.35           N  
ATOM   1961  CA  GLU A 246      20.010   7.359 -11.318  1.00 67.35           C  
ATOM   1962  C   GLU A 246      20.340   7.275  -9.821  1.00 67.35           C  
ATOM   1963  CB  GLU A 246      20.845   6.346 -12.120  1.00 67.35           C  
ATOM   1964  O   GLU A 246      19.553   6.744  -9.040  1.00 67.35           O  
ATOM   1965  CG  GLU A 246      20.291   6.079 -13.531  1.00 67.35           C  
ATOM   1966  CD  GLU A 246      18.857   5.508 -13.546  1.00 67.35           C  
ATOM   1967  OE1 GLU A 246      18.143   5.768 -14.540  1.00 67.35           O  
ATOM   1968  OE2 GLU A 246      18.433   4.877 -12.548  1.00 67.35           O  
ATOM   1969  N   ARG A 247      21.423   7.922  -9.365  1.00 70.21           N  
ATOM   1970  CA  ARG A 247      21.768   7.982  -7.933  1.00 70.21           C  
ATOM   1971  C   ARG A 247      20.683   8.654  -7.086  1.00 70.21           C  
ATOM   1972  CB  ARG A 247      23.128   8.677  -7.775  1.00 70.21           C  
ATOM   1973  O   ARG A 247      20.397   8.197  -5.979  1.00 70.21           O  
ATOM   1974  CG  ARG A 247      23.628   8.632  -6.323  1.00 70.21           C  
ATOM   1975  CD  ARG A 247      25.022   9.254  -6.214  1.00 70.21           C  
ATOM   1976  NE  ARG A 247      25.498   9.257  -4.815  1.00 70.21           N  
ATOM   1977  NH1 ARG A 247      25.977  11.501  -4.590  1.00 70.21           N  
ATOM   1978  NH2 ARG A 247      26.358  10.116  -2.889  1.00 70.21           N  
ATOM   1979  CZ  ARG A 247      25.936  10.288  -4.110  1.00 70.21           C  
ATOM   1980  N   LYS A 248      20.080   9.740  -7.585  1.00 75.54           N  
ATOM   1981  CA  LYS A 248      18.950  10.404  -6.914  1.00 75.54           C  
ATOM   1982  C   LYS A 248      17.722   9.492  -6.877  1.00 75.54           C  
ATOM   1983  CB  LYS A 248      18.623  11.747  -7.591  1.00 75.54           C  
ATOM   1984  O   LYS A 248      17.099   9.391  -5.827  1.00 75.54           O  
ATOM   1985  CG  LYS A 248      19.655  12.840  -7.270  1.00 75.54           C  
ATOM   1986  CD  LYS A 248      19.381  14.115  -8.085  1.00 75.54           C  
ATOM   1987  CE  LYS A 248      20.455  15.175  -7.801  1.00 75.54           C  
ATOM   1988  NZ  LYS A 248      20.244  16.425  -8.579  1.00 75.54           N  
ATOM   1989  N   ALA A 249      17.419   8.803  -7.979  1.00 75.49           N  
ATOM   1990  CA  ALA A 249      16.288   7.884  -8.068  1.00 75.49           C  
ATOM   1991  C   ALA A 249      16.420   6.706  -7.093  1.00 75.49           C  
ATOM   1992  CB  ALA A 249      16.138   7.411  -9.518  1.00 75.49           C  
ATOM   1993  O   ALA A 249      15.481   6.450  -6.341  1.00 75.49           O  
ATOM   1994  N   VAL A 250      17.593   6.058  -7.050  1.00 82.86           N  
ATOM   1995  CA  VAL A 250      17.912   5.011  -6.068  1.00 82.86           C  
ATOM   1996  C   VAL A 250      17.697   5.561  -4.662  1.00 82.86           C  
ATOM   1997  CB  VAL A 250      19.338   4.455  -6.279  1.00 82.86           C  
ATOM   1998  O   VAL A 250      16.838   5.051  -3.954  1.00 82.86           O  
ATOM   1999  CG1 VAL A 250      19.795   3.516  -5.156  1.00 82.86           C  
ATOM   2000  CG2 VAL A 250      19.418   3.660  -7.589  1.00 82.86           C  
ATOM   2001  N   LYS A 251      18.348   6.677  -4.290  1.00 86.28           N  
ATOM   2002  CA  LYS A 251      18.212   7.279  -2.951  1.00 86.28           C  
ATOM   2003  C   LYS A 251      16.752   7.482  -2.528  1.00 86.28           C  
ATOM   2004  CB  LYS A 251      18.999   8.600  -2.881  1.00 86.28           C  
ATOM   2005  O   LYS A 251      16.410   7.118  -1.408  1.00 86.28           O  
ATOM   2006  CG  LYS A 251      18.939   9.222  -1.475  1.00 86.28           C  
ATOM   2007  CD  LYS A 251      19.724  10.536  -1.372  1.00 86.28           C  
ATOM   2008  CE  LYS A 251      19.535  11.097   0.046  1.00 86.28           C  
ATOM   2009  NZ  LYS A 251      20.238  12.388   0.261  1.00 86.28           N  
ATOM   2010  N   THR A 252      15.907   8.053  -3.387  1.00 85.91           N  
ATOM   2011  CA  THR A 252      14.489   8.271  -3.063  1.00 85.91           C  
ATOM   2012  C   THR A 252      13.758   6.962  -2.795  1.00 85.91           C  
ATOM   2013  CB  THR A 252      13.760   9.001  -4.195  1.00 85.91           C  
ATOM   2014  O   THR A 252      13.036   6.871  -1.810  1.00 85.91           O  
ATOM   2015  CG2 THR A 252      12.325   9.367  -3.813  1.00 85.91           C  
ATOM   2016  OG1 THR A 252      14.424  10.200  -4.496  1.00 85.91           O  
ATOM   2017  N   LEU A 253      13.967   5.942  -3.628  1.00 88.43           N  
ATOM   2018  CA  LEU A 253      13.306   4.648  -3.463  1.00 88.43           C  
ATOM   2019  C   LEU A 253      13.750   3.935  -2.186  1.00 88.43           C  
ATOM   2020  CB  LEU A 253      13.565   3.790  -4.705  1.00 88.43           C  
ATOM   2021  O   LEU A 253      12.911   3.374  -1.494  1.00 88.43           O  
ATOM   2022  CG  LEU A 253      12.852   4.334  -5.952  1.00 88.43           C  
ATOM   2023  CD1 LEU A 253      13.293   3.525  -7.158  1.00 88.43           C  
ATOM   2024  CD2 LEU A 253      11.331   4.282  -5.824  1.00 88.43           C  
ATOM   2025  N   GLY A 254      15.025   4.042  -1.806  1.00 92.26           N  
ATOM   2026  CA  GLY A 254      15.487   3.543  -0.509  1.00 92.26           C  
ATOM   2027  C   GLY A 254      14.826   4.230   0.679  1.00 92.26           C  
ATOM   2028  O   GLY A 254      14.574   3.582   1.689  1.00 92.26           O  
ATOM   2029  N   ILE A 255      14.513   5.525   0.562  1.00 93.19           N  
ATOM   2030  CA  ILE A 255      13.768   6.248   1.601  1.00 93.19           C  
ATOM   2031  C   ILE A 255      12.331   5.732   1.673  1.00 93.19           C  
ATOM   2032  CB  ILE A 255      13.838   7.777   1.391  1.00 93.19           C  
ATOM   2033  O   ILE A 255      11.872   5.444   2.769  1.00 93.19           O  
ATOM   2034  CG1 ILE A 255      15.297   8.253   1.570  1.00 93.19           C  
ATOM   2035  CG2 ILE A 255      12.914   8.517   2.377  1.00 93.19           C  
ATOM   2036  CD1 ILE A 255      15.536   9.698   1.126  1.00 93.19           C  
ATOM   2037  N   VAL A 256      11.652   5.550   0.534  1.00 93.87           N  
ATOM   2038  CA  VAL A 256      10.303   4.952   0.488  1.00 93.87           C  
ATOM   2039  C   VAL A 256      10.298   3.570   1.155  1.00 93.87           C  
ATOM   2040  CB  VAL A 256       9.803   4.843  -0.966  1.00 93.87           C  
ATOM   2041  O   VAL A 256       9.483   3.305   2.031  1.00 93.87           O  
ATOM   2042  CG1 VAL A 256       8.447   4.149  -1.080  1.00 93.87           C  
ATOM   2043  CG2 VAL A 256       9.640   6.214  -1.628  1.00 93.87           C  
ATOM   2044  N   MET A 257      11.257   2.709   0.805  1.00 94.50           N  
ATOM   2045  CA  MET A 257      11.397   1.373   1.399  1.00 94.50           C  
ATOM   2046  C   MET A 257      11.679   1.436   2.906  1.00 94.50           C  
ATOM   2047  CB  MET A 257      12.537   0.624   0.697  1.00 94.50           C  
ATOM   2048  O   MET A 257      11.130   0.650   3.674  1.00 94.50           O  
ATOM   2049  CG  MET A 257      12.230   0.330  -0.772  1.00 94.50           C  
ATOM   2050  SD  MET A 257      13.693  -0.124  -1.731  1.00 94.50           S  
ATOM   2051  CE  MET A 257      12.926  -0.115  -3.371  1.00 94.50           C  
ATOM   2052  N   GLY A 258      12.522   2.375   3.343  1.00 94.79           N  
ATOM   2053  CA  GLY A 258      12.816   2.594   4.757  1.00 94.79           C  
ATOM   2054  C   GLY A 258      11.596   3.074   5.544  1.00 94.79           C  
ATOM   2055  O   GLY A 258      11.339   2.555   6.625  1.00 94.79           O  
ATOM   2056  N   VAL A 259      10.821   4.011   4.991  1.00 96.32           N  
ATOM   2057  CA  VAL A 259       9.568   4.502   5.589  1.00 96.32           C  
ATOM   2058  C   VAL A 259       8.565   3.365   5.745  1.00 96.32           C  
ATOM   2059  CB  VAL A 259       8.978   5.656   4.758  1.00 96.32           C  
ATOM   2060  O   VAL A 259       8.020   3.202   6.833  1.00 96.32           O  
ATOM   2061  CG1 VAL A 259       7.547   6.015   5.167  1.00 96.32           C  
ATOM   2062  CG2 VAL A 259       9.826   6.925   4.932  1.00 96.32           C  
ATOM   2063  N   PHE A 260       8.394   2.531   4.714  1.00 95.23           N  
ATOM   2064  CA  PHE A 260       7.527   1.357   4.788  1.00 95.23           C  
ATOM   2065  C   PHE A 260       7.892   0.458   5.971  1.00 95.23           C  
ATOM   2066  CB  PHE A 260       7.595   0.583   3.464  1.00 95.23           C  
ATOM   2067  O   PHE A 260       7.041   0.141   6.800  1.00 95.23           O  
ATOM   2068  CG  PHE A 260       6.707  -0.644   3.461  1.00 95.23           C  
ATOM   2069  CD1 PHE A 260       7.172  -1.867   3.978  1.00 95.23           C  
ATOM   2070  CD2 PHE A 260       5.386  -0.544   2.999  1.00 95.23           C  
ATOM   2071  CE1 PHE A 260       6.290  -2.953   4.095  1.00 95.23           C  
ATOM   2072  CE2 PHE A 260       4.503  -1.627   3.125  1.00 95.23           C  
ATOM   2073  CZ  PHE A 260       4.947  -2.823   3.705  1.00 95.23           C  
ATOM   2074  N   LEU A 261       9.169   0.086   6.083  1.00 95.24           N  
ATOM   2075  CA  LEU A 261       9.638  -0.779   7.162  1.00 95.24           C  
ATOM   2076  C   LEU A 261       9.484  -0.116   8.531  1.00 95.24           C  
ATOM   2077  CB  LEU A 261      11.098  -1.168   6.905  1.00 95.24           C  
ATOM   2078  O   LEU A 261       9.034  -0.766   9.463  1.00 95.24           O  
ATOM   2079  CG  LEU A 261      11.289  -2.077   5.681  1.00 95.24           C  
ATOM   2080  CD1 LEU A 261      12.782  -2.208   5.411  1.00 95.24           C  
ATOM   2081  CD2 LEU A 261      10.709  -3.478   5.886  1.00 95.24           C  
ATOM   2082  N   ILE A 262       9.808   1.171   8.667  1.00 96.67           N  
ATOM   2083  CA  ILE A 262       9.667   1.890   9.940  1.00 96.67           C  
ATOM   2084  C   ILE A 262       8.203   1.919  10.390  1.00 96.67           C  
ATOM   2085  CB  ILE A 262      10.278   3.304   9.828  1.00 96.67           C  
ATOM   2086  O   ILE A 262       7.932   1.615  11.547  1.00 96.67           O  
ATOM   2087  CG1 ILE A 262      11.819   3.193   9.762  1.00 96.67           C  
ATOM   2088  CG2 ILE A 262       9.869   4.198  11.015  1.00 96.67           C  
ATOM   2089  CD1 ILE A 262      12.507   4.480   9.288  1.00 96.67           C  
ATOM   2090  N   CYS A 263       7.273   2.244   9.491  1.00 97.05           N  
ATOM   2091  CA  CYS A 263       5.844   2.317   9.795  1.00 97.05           C  
ATOM   2092  C   CYS A 263       5.248   0.947  10.146  1.00 97.05           C  
ATOM   2093  CB  CYS A 263       5.136   2.935   8.583  1.00 97.05           C  
ATOM   2094  O   CYS A 263       4.460   0.837  11.081  1.00 97.05           O  
ATOM   2095  SG  CYS A 263       5.439   4.724   8.541  1.00 97.05           S  
ATOM   2096  N   TRP A 264       5.629  -0.106   9.420  1.00 95.68           N  
ATOM   2097  CA  TRP A 264       4.979  -1.410   9.534  1.00 95.68           C  
ATOM   2098  C   TRP A 264       5.672  -2.413  10.468  1.00 95.68           C  
ATOM   2099  CB  TRP A 264       4.818  -1.986   8.133  1.00 95.68           C  
ATOM   2100  O   TRP A 264       4.992  -3.267  11.037  1.00 95.68           O  
ATOM   2101  CG  TRP A 264       3.666  -1.450   7.343  1.00 95.68           C  
ATOM   2102  CD1 TRP A 264       3.743  -0.598   6.298  1.00 95.68           C  
ATOM   2103  CD2 TRP A 264       2.243  -1.731   7.526  1.00 95.68           C  
ATOM   2104  CE2 TRP A 264       1.508  -0.996   6.550  1.00 95.68           C  
ATOM   2105  CE3 TRP A 264       1.501  -2.528   8.424  1.00 95.68           C  
ATOM   2106  NE1 TRP A 264       2.473  -0.327   5.828  1.00 95.68           N  
ATOM   2107  CH2 TRP A 264      -0.602  -1.841   7.381  1.00 95.68           C  
ATOM   2108  CZ2 TRP A 264       0.108  -1.039   6.470  1.00 95.68           C  
ATOM   2109  CZ3 TRP A 264       0.095  -2.583   8.352  1.00 95.68           C  
ATOM   2110  N   CYS A 265       6.994  -2.330  10.667  1.00 94.77           N  
ATOM   2111  CA  CYS A 265       7.731  -3.251  11.546  1.00 94.77           C  
ATOM   2112  C   CYS A 265       7.118  -3.366  12.954  1.00 94.77           C  
ATOM   2113  CB  CYS A 265       9.212  -2.845  11.673  1.00 94.77           C  
ATOM   2114  O   CYS A 265       6.969  -4.497  13.415  1.00 94.77           O  
ATOM   2115  SG  CYS A 265      10.231  -3.485  10.314  1.00 94.77           S  
ATOM   2116  N   PRO A 266       6.750  -2.268  13.651  1.00 95.80           N  
ATOM   2117  CA  PRO A 266       6.188  -2.358  14.997  1.00 95.80           C  
ATOM   2118  C   PRO A 266       4.904  -3.187  15.052  1.00 95.80           C  
ATOM   2119  CB  PRO A 266       5.942  -0.909  15.429  1.00 95.80           C  
ATOM   2120  O   PRO A 266       4.786  -4.073  15.895  1.00 95.80           O  
ATOM   2121  CG  PRO A 266       6.983  -0.127  14.640  1.00 95.80           C  
ATOM   2122  CD  PRO A 266       6.973  -0.867  13.309  1.00 95.80           C  
ATOM   2123  N   PHE A 267       3.979  -2.948  14.116  1.00 93.91           N  
ATOM   2124  CA  PHE A 267       2.753  -3.731  13.994  1.00 93.91           C  
ATOM   2125  C   PHE A 267       3.075  -5.208  13.761  1.00 93.91           C  
ATOM   2126  CB  PHE A 267       1.886  -3.160  12.863  1.00 93.91           C  
ATOM   2127  O   PHE A 267       2.664  -6.057  14.544  1.00 93.91           O  
ATOM   2128  CG  PHE A 267       0.669  -4.010  12.562  1.00 93.91           C  
ATOM   2129  CD1 PHE A 267       0.626  -4.797  11.395  1.00 93.91           C  
ATOM   2130  CD2 PHE A 267      -0.398  -4.063  13.476  1.00 93.91           C  
ATOM   2131  CE1 PHE A 267      -0.490  -5.609  11.129  1.00 93.91           C  
ATOM   2132  CE2 PHE A 267      -1.501  -4.893  13.217  1.00 93.91           C  
ATOM   2133  CZ  PHE A 267      -1.557  -5.655  12.040  1.00 93.91           C  
ATOM   2134  N   PHE A 268       3.886  -5.518  12.748  1.00 91.88           N  
ATOM   2135  CA  PHE A 268       4.167  -6.906  12.393  1.00 91.88           C  
ATOM   2136  C   PHE A 268       4.893  -7.687  13.491  1.00 91.88           C  
ATOM   2137  CB  PHE A 268       4.930  -6.946  11.064  1.00 91.88           C  
ATOM   2138  O   PHE A 268       4.548  -8.842  13.733  1.00 91.88           O  
ATOM   2139  CG  PHE A 268       4.092  -6.553   9.860  1.00 91.88           C  
ATOM   2140  CD1 PHE A 268       2.848  -7.167   9.643  1.00 91.88           C  
ATOM   2141  CD2 PHE A 268       4.547  -5.605   8.933  1.00 91.88           C  
ATOM   2142  CE1 PHE A 268       2.085  -6.878   8.500  1.00 91.88           C  
ATOM   2143  CE2 PHE A 268       3.787  -5.324   7.779  1.00 91.88           C  
ATOM   2144  CZ  PHE A 268       2.558  -5.955   7.561  1.00 91.88           C  
ATOM   2145  N   ILE A 269       5.840  -7.061  14.198  1.00 92.83           N  
ATOM   2146  CA  ILE A 269       6.522  -7.679  15.343  1.00 92.83           C  
ATOM   2147  C   ILE A 269       5.528  -7.954  16.477  1.00 92.83           C  
ATOM   2148  CB  ILE A 269       7.701  -6.800  15.816  1.00 92.83           C  
ATOM   2149  O   ILE A 269       5.518  -9.053  17.026  1.00 92.83           O  
ATOM   2150  CG1 ILE A 269       8.820  -6.790  14.747  1.00 92.83           C  
ATOM   2151  CG2 ILE A 269       8.272  -7.304  17.158  1.00 92.83           C  
ATOM   2152  CD1 ILE A 269       9.873  -5.696  14.966  1.00 92.83           C  
ATOM   2153  N   CYS A 270       4.680  -6.988  16.833  1.00 93.19           N  
ATOM   2154  CA  CYS A 270       3.701  -7.185  17.899  1.00 93.19           C  
ATOM   2155  C   CYS A 270       2.679  -8.267  17.536  1.00 93.19           C  
ATOM   2156  CB  CYS A 270       3.030  -5.849  18.229  1.00 93.19           C  
ATOM   2157  O   CYS A 270       2.464  -9.181  18.328  1.00 93.19           O  
ATOM   2158  SG  CYS A 270       4.191  -4.808  19.162  1.00 93.19           S  
ATOM   2159  N   THR A 271       2.092  -8.219  16.339  1.00 90.33           N  
ATOM   2160  CA  THR A 271       1.029  -9.154  15.951  1.00 90.33           C  
ATOM   2161  C   THR A 271       1.543 -10.576  15.712  1.00 90.33           C  
ATOM   2162  CB  THR A 271       0.269  -8.653  14.714  1.00 90.33           C  
ATOM   2163  O   THR A 271       0.817 -11.526  15.996  1.00 90.33           O  
ATOM   2164  CG2 THR A 271      -1.087  -9.337  14.563  1.00 90.33           C  
ATOM   2165  OG1 THR A 271      -0.012  -7.278  14.802  1.00 90.33           O  
ATOM   2166  N   VAL A 272       2.789 -10.768  15.248  1.00 92.00           N  
ATOM   2167  CA  VAL A 272       3.364 -12.124  15.150  1.00 92.00           C  
ATOM   2168  C   VAL A 272       3.672 -12.713  16.527  1.00 92.00           C  
ATOM   2169  CB  VAL A 272       4.594 -12.184  14.219  1.00 92.00           C  
ATOM   2170  O   VAL A 272       3.526 -13.917  16.711  1.00 92.00           O  
ATOM   2171  CG1 VAL A 272       5.886 -11.628  14.825  1.00 92.00           C  
ATOM   2172  CG2 VAL A 272       4.889 -13.627  13.784  1.00 92.00           C  
ATOM   2173  N   MET A 273       4.077 -11.882  17.494  1.00 93.01           N  
ATOM   2174  CA  MET A 273       4.444 -12.322  18.843  1.00 93.01           C  
ATOM   2175  C   MET A 273       3.237 -12.535  19.758  1.00 93.01           C  
ATOM   2176  CB  MET A 273       5.408 -11.309  19.475  1.00 93.01           C  
ATOM   2177  O   MET A 273       3.306 -13.372  20.657  1.00 93.01           O  
ATOM   2178  CG  MET A 273       6.803 -11.342  18.835  1.00 93.01           C  
ATOM   2179  SD  MET A 273       7.685 -12.930  18.898  1.00 93.01           S  
ATOM   2180  CE  MET A 273       7.755 -13.218  20.687  1.00 93.01           C  
ATOM   2181  N   ASP A 274       2.134 -11.822  19.537  1.00 93.23           N  
ATOM   2182  CA  ASP A 274       0.959 -11.829  20.414  1.00 93.23           C  
ATOM   2183  C   ASP A 274       0.406 -13.244  20.721  1.00 93.23           C  
ATOM   2184  CB  ASP A 274      -0.089 -10.861  19.838  1.00 93.23           C  
ATOM   2185  O   ASP A 274       0.245 -13.578  21.900  1.00 93.23           O  
ATOM   2186  CG  ASP A 274      -1.251 -10.637  20.795  1.00 93.23           C  
ATOM   2187  OD1 ASP A 274      -0.969 -10.421  21.997  1.00 93.23           O  
ATOM   2188  OD2 ASP A 274      -2.403 -10.684  20.321  1.00 93.23           O  
ATOM   2189  N   PRO A 275       0.259 -14.167  19.744  1.00 92.45           N  
ATOM   2190  CA  PRO A 275      -0.179 -15.537  20.027  1.00 92.45           C  
ATOM   2191  C   PRO A 275       0.814 -16.349  20.877  1.00 92.45           C  
ATOM   2192  CB  PRO A 275      -0.377 -16.188  18.652  1.00 92.45           C  
ATOM   2193  O   PRO A 275       0.421 -17.297  21.561  1.00 92.45           O  
ATOM   2194  CG  PRO A 275      -0.592 -15.009  17.712  1.00 92.45           C  
ATOM   2195  CD  PRO A 275       0.342 -13.967  18.303  1.00 92.45           C  
ATOM   2196  N   PHE A 276       2.108 -16.012  20.835  1.00 94.18           N  
ATOM   2197  CA  PHE A 276       3.155 -16.642  21.655  1.00 94.18           C  
ATOM   2198  C   PHE A 276       3.235 -16.045  23.059  1.00 94.18           C  
ATOM   2199  CB  PHE A 276       4.518 -16.534  20.961  1.00 94.18           C  
ATOM   2200  O   PHE A 276       3.724 -16.706  23.970  1.00 94.18           O  
ATOM   2201  CG  PHE A 276       4.557 -17.219  19.615  1.00 94.18           C  
ATOM   2202  CD1 PHE A 276       4.821 -18.598  19.528  1.00 94.18           C  
ATOM   2203  CD2 PHE A 276       4.298 -16.481  18.450  1.00 94.18           C  
ATOM   2204  CE1 PHE A 276       4.821 -19.235  18.274  1.00 94.18           C  
ATOM   2205  CE2 PHE A 276       4.296 -17.114  17.197  1.00 94.18           C  
ATOM   2206  CZ  PHE A 276       4.554 -18.493  17.110  1.00 94.18           C  
ATOM   2207  N   LEU A 277       2.713 -14.833  23.233  1.00 93.51           N  
ATOM   2208  CA  LEU A 277       2.615 -14.133  24.507  1.00 93.51           C  
ATOM   2209  C   LEU A 277       1.226 -14.272  25.148  1.00 93.51           C  
ATOM   2210  CB  LEU A 277       3.027 -12.665  24.305  1.00 93.51           C  
ATOM   2211  O   LEU A 277       0.914 -13.527  26.064  1.00 93.51           O  
ATOM   2212  CG  LEU A 277       4.462 -12.450  23.795  1.00 93.51           C  
ATOM   2213  CD1 LEU A 277       4.692 -10.962  23.534  1.00 93.51           C  
ATOM   2214  CD2 LEU A 277       5.509 -12.934  24.802  1.00 93.51           C  
ATOM   2215  N   HIS A 278       0.406 -15.230  24.703  1.00 90.91           N  
ATOM   2216  CA  HIS A 278      -0.948 -15.479  25.216  1.00 90.91           C  
ATOM   2217  C   HIS A 278      -1.936 -14.313  25.026  1.00 90.91           C  
ATOM   2218  CB  HIS A 278      -0.907 -15.988  26.671  1.00 90.91           C  
ATOM   2219  O   HIS A 278      -2.798 -14.101  25.875  1.00 90.91           O  
ATOM   2220  CG  HIS A 278      -0.098 -17.239  26.866  1.00 90.91           C  
ATOM   2221  CD2 HIS A 278       1.230 -17.322  27.188  1.00 90.91           C  
ATOM   2222  ND1 HIS A 278      -0.589 -18.521  26.812  1.00 90.91           N  
ATOM   2223  CE1 HIS A 278       0.417 -19.360  27.104  1.00 90.91           C  
ATOM   2224  NE2 HIS A 278       1.549 -18.679  27.323  1.00 90.91           N  
ATOM   2225  N   TYR A 279      -1.854 -13.598  23.901  1.00 91.58           N  
ATOM   2226  CA  TYR A 279      -2.790 -12.525  23.537  1.00 91.58           C  
ATOM   2227  C   TYR A 279      -2.841 -11.375  24.561  1.00 91.58           C  
ATOM   2228  CB  TYR A 279      -4.166 -13.087  23.155  1.00 91.58           C  
ATOM   2229  O   TYR A 279      -3.908 -10.854  24.888  1.00 91.58           O  
ATOM   2230  CG  TYR A 279      -4.118 -14.169  22.093  1.00 91.58           C  
ATOM   2231  CD1 TYR A 279      -3.958 -13.824  20.737  1.00 91.58           C  
ATOM   2232  CD2 TYR A 279      -4.224 -15.520  22.468  1.00 91.58           C  
ATOM   2233  CE1 TYR A 279      -3.935 -14.831  19.752  1.00 91.58           C  
ATOM   2234  CE2 TYR A 279      -4.201 -16.529  21.487  1.00 91.58           C  
ATOM   2235  OH  TYR A 279      -4.081 -17.174  19.193  1.00 91.58           O  
ATOM   2236  CZ  TYR A 279      -4.070 -16.184  20.125  1.00 91.58           C  
ATOM   2237  N   ILE A 280      -1.681 -11.006  25.118  1.00 91.44           N  
ATOM   2238  CA  ILE A 280      -1.560  -9.927  26.114  1.00 91.44           C  
ATOM   2239  C   ILE A 280      -1.605  -8.529  25.492  1.00 91.44           C  
ATOM   2240  CB  ILE A 280      -0.279 -10.071  26.964  1.00 91.44           C  
ATOM   2241  O   ILE A 280      -1.754  -7.549  26.225  1.00 91.44           O  
ATOM   2242  CG1 ILE A 280       0.995 -10.036  26.086  1.00 91.44           C  
ATOM   2243  CG2 ILE A 280      -0.399 -11.311  27.866  1.00 91.44           C  
ATOM   2244  CD1 ILE A 280       2.293  -9.892  26.889  1.00 91.44           C  
ATOM   2245  N   ILE A 281      -1.423  -8.404  24.172  1.00 90.84           N  
ATOM   2246  CA  ILE A 281      -1.383  -7.100  23.515  1.00 90.84           C  
ATOM   2247  C   ILE A 281      -2.799  -6.508  23.493  1.00 90.84           C  
ATOM   2248  CB  ILE A 281      -0.751  -7.197  22.111  1.00 90.84           C  
ATOM   2249  O   ILE A 281      -3.709  -7.088  22.898  1.00 90.84           O  
ATOM   2250  CG1 ILE A 281       0.709  -7.716  22.157  1.00 90.84           C  
ATOM   2251  CG2 ILE A 281      -0.809  -5.843  21.378  1.00 90.84           C  
ATOM   2252  CD1 ILE A 281       1.710  -6.865  22.953  1.00 90.84           C  
ATOM   2253  N   PRO A 282      -3.025  -5.334  24.113  1.00 90.24           N  
ATOM   2254  CA  PRO A 282      -4.361  -4.764  24.173  1.00 90.24           C  
ATOM   2255  C   PRO A 282      -4.821  -4.309  22.776  1.00 90.24           C  
ATOM   2256  CB  PRO A 282      -4.275  -3.615  25.181  1.00 90.24           C  
ATOM   2257  O   PRO A 282      -4.020  -3.726  22.034  1.00 90.24           O  
ATOM   2258  CG  PRO A 282      -2.808  -3.193  25.124  1.00 90.24           C  
ATOM   2259  CD  PRO A 282      -2.070  -4.495  24.820  1.00 90.24           C  
ATOM   2260  N   PRO A 283      -6.116  -4.459  22.427  1.00 87.46           N  
ATOM   2261  CA  PRO A 283      -6.648  -4.051  21.122  1.00 87.46           C  
ATOM   2262  C   PRO A 283      -6.352  -2.590  20.763  1.00 87.46           C  
ATOM   2263  CB  PRO A 283      -8.157  -4.305  21.204  1.00 87.46           C  
ATOM   2264  O   PRO A 283      -6.091  -2.281  19.605  1.00 87.46           O  
ATOM   2265  CG  PRO A 283      -8.266  -5.454  22.204  1.00 87.46           C  
ATOM   2266  CD  PRO A 283      -7.137  -5.166  23.190  1.00 87.46           C  
ATOM   2267  N   THR A 284      -6.320  -1.698  21.759  1.00 90.04           N  
ATOM   2268  CA  THR A 284      -5.962  -0.283  21.581  1.00 90.04           C  
ATOM   2269  C   THR A 284      -4.534  -0.102  21.071  1.00 90.04           C  
ATOM   2270  CB  THR A 284      -6.082   0.481  22.909  1.00 90.04           C  
ATOM   2271  O   THR A 284      -4.303   0.717  20.188  1.00 90.04           O  
ATOM   2272  CG2 THR A 284      -6.104   1.995  22.712  1.00 90.04           C  
ATOM   2273  OG1 THR A 284      -7.265   0.127  23.589  1.00 90.04           O  
ATOM   2274  N   LEU A 285      -3.567  -0.859  21.607  1.00 93.07           N  
ATOM   2275  CA  LEU A 285      -2.183  -0.791  21.136  1.00 93.07           C  
ATOM   2276  C   LEU A 285      -2.091  -1.326  19.707  1.00 93.07           C  
ATOM   2277  CB  LEU A 285      -1.255  -1.553  22.100  1.00 93.07           C  
ATOM   2278  O   LEU A 285      -1.443  -0.705  18.872  1.00 93.07           O  
ATOM   2279  CG  LEU A 285       0.226  -1.589  21.672  1.00 93.07           C  
ATOM   2280  CD1 LEU A 285       0.824  -0.189  21.514  1.00 93.07           C  
ATOM   2281  CD2 LEU A 285       1.052  -2.325  22.729  1.00 93.07           C  
ATOM   2282  N   ASN A 286      -2.788  -2.425  19.411  1.00 92.33           N  
ATOM   2283  CA  ASN A 286      -2.843  -2.973  18.059  1.00 92.33           C  
ATOM   2284  C   ASN A 286      -3.397  -1.946  17.053  1.00 92.33           C  
ATOM   2285  CB  ASN A 286      -3.669  -4.266  18.090  1.00 92.33           C  
ATOM   2286  O   ASN A 286      -2.787  -1.717  16.015  1.00 92.33           O  
ATOM   2287  CG  ASN A 286      -3.488  -5.074  16.820  1.00 92.33           C  
ATOM   2288  ND2 ASN A 286      -4.557  -5.559  16.234  1.00 92.33           N  
ATOM   2289  OD1 ASN A 286      -2.385  -5.309  16.360  1.00 92.33           O  
ATOM   2290  N   ASP A 287      -4.489  -1.257  17.395  1.00 93.11           N  
ATOM   2291  CA  ASP A 287      -5.059  -0.189  16.567  1.00 93.11           C  
ATOM   2292  C   ASP A 287      -4.085   0.983  16.363  1.00 93.11           C  
ATOM   2293  CB  ASP A 287      -6.379   0.301  17.191  1.00 93.11           C  
ATOM   2294  O   ASP A 287      -3.925   1.455  15.237  1.00 93.11           O  
ATOM   2295  CG  ASP A 287      -7.632  -0.386  16.633  1.00 93.11           C  
ATOM   2296  OD1 ASP A 287      -7.532  -1.306  15.789  1.00 93.11           O  
ATOM   2297  OD2 ASP A 287      -8.738   0.120  16.921  1.00 93.11           O  
ATOM   2298  N   VAL A 288      -3.383   1.428  17.411  1.00 95.61           N  
ATOM   2299  CA  VAL A 288      -2.358   2.482  17.296  1.00 95.61           C  
ATOM   2300  C   VAL A 288      -1.233   2.063  16.344  1.00 95.61           C  
ATOM   2301  CB  VAL A 288      -1.802   2.860  18.685  1.00 95.61           C  
ATOM   2302  O   VAL A 288      -0.810   2.860  15.506  1.00 95.61           O  
ATOM   2303  CG1 VAL A 288      -0.553   3.752  18.615  1.00 95.61           C  
ATOM   2304  CG2 VAL A 288      -2.854   3.633  19.493  1.00 95.61           C  
ATOM   2305  N   LEU A 289      -0.765   0.815  16.434  1.00 96.74           N  
ATOM   2306  CA  LEU A 289       0.282   0.289  15.556  1.00 96.74           C  
ATOM   2307  C   LEU A 289      -0.196   0.142  14.104  1.00 96.74           C  
ATOM   2308  CB  LEU A 289       0.794  -1.052  16.107  1.00 96.74           C  
ATOM   2309  O   LEU A 289       0.569   0.442  13.189  1.00 96.74           O  
ATOM   2310  CG  LEU A 289       1.518  -0.973  17.463  1.00 96.74           C  
ATOM   2311  CD1 LEU A 289       1.895  -2.384  17.909  1.00 96.74           C  
ATOM   2312  CD2 LEU A 289       2.790  -0.130  17.409  1.00 96.74           C  
ATOM   2313  N   ILE A 290      -1.456  -0.245  13.880  1.00 96.05           N  
ATOM   2314  CA  ILE A 290      -2.070  -0.272  12.542  1.00 96.05           C  
ATOM   2315  C   ILE A 290      -2.093   1.135  11.936  1.00 96.05           C  
ATOM   2316  CB  ILE A 290      -3.489  -0.886  12.602  1.00 96.05           C  
ATOM   2317  O   ILE A 290      -1.661   1.322  10.801  1.00 96.05           O  
ATOM   2318  CG1 ILE A 290      -3.401  -2.404  12.837  1.00 96.05           C  
ATOM   2319  CG2 ILE A 290      -4.272  -0.620  11.309  1.00 96.05           C  
ATOM   2320  CD1 ILE A 290      -4.739  -3.090  13.142  1.00 96.05           C  
ATOM   2321  N   TRP A 291      -2.534   2.142  12.697  1.00 97.56           N  
ATOM   2322  CA  TRP A 291      -2.524   3.534  12.239  1.00 97.56           C  
ATOM   2323  C   TRP A 291      -1.112   4.039  11.942  1.00 97.56           C  
ATOM   2324  CB  TRP A 291      -3.226   4.431  13.265  1.00 97.56           C  
ATOM   2325  O   TRP A 291      -0.916   4.767  10.970  1.00 97.56           O  
ATOM   2326  CG  TRP A 291      -4.705   4.502  13.068  1.00 97.56           C  
ATOM   2327  CD1 TRP A 291      -5.641   3.802  13.746  1.00 97.56           C  
ATOM   2328  CD2 TRP A 291      -5.429   5.282  12.074  1.00 97.56           C  
ATOM   2329  CE2 TRP A 291      -6.815   4.963  12.181  1.00 97.56           C  
ATOM   2330  CE3 TRP A 291      -5.048   6.203  11.072  1.00 97.56           C  
ATOM   2331  NE1 TRP A 291      -6.892   4.067  13.229  1.00 97.56           N  
ATOM   2332  CH2 TRP A 291      -7.360   6.430  10.330  1.00 97.56           C  
ATOM   2333  CZ2 TRP A 291      -7.761   5.511  11.311  1.00 97.56           C  
ATOM   2334  CZ3 TRP A 291      -6.005   6.781  10.215  1.00 97.56           C  
ATOM   2335  N   PHE A 292      -0.117   3.622  12.727  1.00 97.76           N  
ATOM   2336  CA  PHE A 292       1.285   3.910  12.432  1.00 97.76           C  
ATOM   2337  C   PHE A 292       1.749   3.251  11.122  1.00 97.76           C  
ATOM   2338  CB  PHE A 292       2.148   3.494  13.628  1.00 97.76           C  
ATOM   2339  O   PHE A 292       2.444   3.891  10.332  1.00 97.76           O  
ATOM   2340  CG  PHE A 292       3.575   3.989  13.531  1.00 97.76           C  
ATOM   2341  CD1 PHE A 292       4.644   3.082  13.427  1.00 97.76           C  
ATOM   2342  CD2 PHE A 292       3.832   5.373  13.542  1.00 97.76           C  
ATOM   2343  CE1 PHE A 292       5.961   3.562  13.334  1.00 97.76           C  
ATOM   2344  CE2 PHE A 292       5.148   5.851  13.421  1.00 97.76           C  
ATOM   2345  CZ  PHE A 292       6.215   4.943  13.317  1.00 97.76           C  
ATOM   2346  N   GLY A 293       1.286   2.030  10.838  1.00 97.47           N  
ATOM   2347  CA  GLY A 293       1.448   1.359   9.546  1.00 97.47           C  
ATOM   2348  C   GLY A 293       0.811   2.138   8.393  1.00 97.47           C  
ATOM   2349  O   GLY A 293       1.463   2.394   7.382  1.00 97.47           O  
ATOM   2350  N   TYR A 294      -0.426   2.611   8.564  1.00 98.19           N  
ATOM   2351  CA  TYR A 294      -1.143   3.423   7.574  1.00 98.19           C  
ATOM   2352  C   TYR A 294      -0.419   4.726   7.207  1.00 98.19           C  
ATOM   2353  CB  TYR A 294      -2.547   3.742   8.104  1.00 98.19           C  
ATOM   2354  O   TYR A 294      -0.541   5.188   6.069  1.00 98.19           O  
ATOM   2355  CG  TYR A 294      -3.531   2.589   8.233  1.00 98.19           C  
ATOM   2356  CD1 TYR A 294      -3.319   1.329   7.628  1.00 98.19           C  
ATOM   2357  CD2 TYR A 294      -4.698   2.804   8.989  1.00 98.19           C  
ATOM   2358  CE1 TYR A 294      -4.263   0.294   7.790  1.00 98.19           C  
ATOM   2359  CE2 TYR A 294      -5.641   1.774   9.146  1.00 98.19           C  
ATOM   2360  OH  TYR A 294      -6.349  -0.465   8.784  1.00 98.19           O  
ATOM   2361  CZ  TYR A 294      -5.428   0.513   8.555  1.00 98.19           C  
ATOM   2362  N   LEU A 295       0.389   5.298   8.111  1.00 97.83           N  
ATOM   2363  CA  LEU A 295       1.195   6.484   7.800  1.00 97.83           C  
ATOM   2364  C   LEU A 295       2.181   6.260   6.646  1.00 97.83           C  
ATOM   2365  CB  LEU A 295       1.964   6.984   9.033  1.00 97.83           C  
ATOM   2366  O   LEU A 295       2.536   7.231   5.982  1.00 97.83           O  
ATOM   2367  CG  LEU A 295       1.111   7.528  10.187  1.00 97.83           C  
ATOM   2368  CD1 LEU A 295       2.032   7.956  11.329  1.00 97.83           C  
ATOM   2369  CD2 LEU A 295       0.272   8.737   9.765  1.00 97.83           C  
ATOM   2370  N   ASN A 296       2.574   5.017   6.345  1.00 96.65           N  
ATOM   2371  CA  ASN A 296       3.368   4.700   5.155  1.00 96.65           C  
ATOM   2372  C   ASN A 296       2.726   5.268   3.875  1.00 96.65           C  
ATOM   2373  CB  ASN A 296       3.504   3.173   5.063  1.00 96.65           C  
ATOM   2374  O   ASN A 296       3.368   5.988   3.109  1.00 96.65           O  
ATOM   2375  CG  ASN A 296       4.044   2.740   3.719  1.00 96.65           C  
ATOM   2376  ND2 ASN A 296       3.223   2.119   2.902  1.00 96.65           N  
ATOM   2377  OD1 ASN A 296       5.187   2.978   3.380  1.00 96.65           O  
ATOM   2378  N   SER A 297       1.435   5.000   3.685  1.00 97.75           N  
ATOM   2379  CA  SER A 297       0.666   5.431   2.514  1.00 97.75           C  
ATOM   2380  C   SER A 297       0.504   6.957   2.462  1.00 97.75           C  
ATOM   2381  CB  SER A 297      -0.695   4.730   2.555  1.00 97.75           C  
ATOM   2382  O   SER A 297       0.457   7.541   1.378  1.00 97.75           O  
ATOM   2383  OG  SER A 297      -0.504   3.322   2.553  1.00 97.75           O  
ATOM   2384  N   THR A 298       0.494   7.621   3.622  1.00 97.52           N  
ATOM   2385  CA  THR A 298       0.524   9.088   3.750  1.00 97.52           C  
ATOM   2386  C   THR A 298       1.889   9.671   3.375  1.00 97.52           C  
ATOM   2387  CB  THR A 298       0.217   9.507   5.198  1.00 97.52           C  
ATOM   2388  O   THR A 298       1.977  10.705   2.709  1.00 97.52           O  
ATOM   2389  CG2 THR A 298      -0.100  10.993   5.315  1.00 97.52           C  
ATOM   2390  OG1 THR A 298      -0.907   8.828   5.683  1.00 97.52           O  
ATOM   2391  N   PHE A 299       2.973   9.027   3.809  1.00 97.48           N  
ATOM   2392  CA  PHE A 299       4.332   9.534   3.642  1.00 97.48           C  
ATOM   2393  C   PHE A 299       4.893   9.317   2.236  1.00 97.48           C  
ATOM   2394  CB  PHE A 299       5.248   8.923   4.711  1.00 97.48           C  
ATOM   2395  O   PHE A 299       5.731  10.112   1.811  1.00 97.48           O  
ATOM   2396  CG  PHE A 299       5.003   9.354   6.151  1.00 97.48           C  
ATOM   2397  CD1 PHE A 299       4.572  10.659   6.465  1.00 97.48           C  
ATOM   2398  CD2 PHE A 299       5.254   8.447   7.198  1.00 97.48           C  
ATOM   2399  CE1 PHE A 299       4.377  11.047   7.801  1.00 97.48           C  
ATOM   2400  CE2 PHE A 299       5.077   8.839   8.537  1.00 97.48           C  
ATOM   2401  CZ  PHE A 299       4.631  10.136   8.839  1.00 97.48           C  
ATOM   2402  N   ASN A 300       4.412   8.328   1.481  1.00 95.41           N  
ATOM   2403  CA  ASN A 300       4.858   8.063   0.108  1.00 95.41           C  
ATOM   2404  C   ASN A 300       4.829   9.328  -0.790  1.00 95.41           C  
ATOM   2405  CB  ASN A 300       4.057   6.862  -0.450  1.00 95.41           C  
ATOM   2406  O   ASN A 300       5.895   9.759  -1.253  1.00 95.41           O  
ATOM   2407  CG  ASN A 300       4.574   5.523   0.029  1.00 95.41           C  
ATOM   2408  ND2 ASN A 300       3.847   4.457  -0.198  1.00 95.41           N  
ATOM   2409  OD1 ASN A 300       5.659   5.419   0.573  1.00 95.41           O  
ATOM   2410  N   PRO A 301       3.683  10.021  -0.968  1.00 95.76           N  
ATOM   2411  CA  PRO A 301       3.629  11.298  -1.686  1.00 95.76           C  
ATOM   2412  C   PRO A 301       4.543  12.391  -1.118  1.00 95.76           C  
ATOM   2413  CB  PRO A 301       2.165  11.740  -1.623  1.00 95.76           C  
ATOM   2414  O   PRO A 301       5.113  13.174  -1.882  1.00 95.76           O  
ATOM   2415  CG  PRO A 301       1.401  10.428  -1.491  1.00 95.76           C  
ATOM   2416  CD  PRO A 301       2.332   9.565  -0.659  1.00 95.76           C  
ATOM   2417  N   MET A 302       4.718  12.453   0.207  1.00 94.63           N  
ATOM   2418  CA  MET A 302       5.605  13.436   0.841  1.00 94.63           C  
ATOM   2419  C   MET A 302       7.064  13.183   0.455  1.00 94.63           C  
ATOM   2420  CB  MET A 302       5.460  13.427   2.368  1.00 94.63           C  
ATOM   2421  O   MET A 302       7.763  14.107   0.040  1.00 94.63           O  
ATOM   2422  CG  MET A 302       4.052  13.780   2.844  1.00 94.63           C  
ATOM   2423  SD  MET A 302       3.954  13.876   4.648  1.00 94.63           S  
ATOM   2424  CE  MET A 302       2.180  14.165   4.839  1.00 94.63           C  
ATOM   2425  N   VAL A 303       7.516  11.927   0.504  1.00 94.18           N  
ATOM   2426  CA  VAL A 303       8.854  11.524   0.052  1.00 94.18           C  
ATOM   2427  C   VAL A 303       9.056  11.923  -1.415  1.00 94.18           C  
ATOM   2428  CB  VAL A 303       9.063  10.011   0.284  1.00 94.18           C  
ATOM   2429  O   VAL A 303      10.086  12.510  -1.762  1.00 94.18           O  
ATOM   2430  CG1 VAL A 303      10.392   9.506  -0.288  1.00 94.18           C  
ATOM   2431  CG2 VAL A 303       9.089   9.675   1.781  1.00 94.18           C  
ATOM   2432  N   TYR A 304       8.061  11.717  -2.280  1.00 92.75           N  
ATOM   2433  CA  TYR A 304       8.136  12.179  -3.670  1.00 92.75           C  
ATOM   2434  C   TYR A 304       8.225  13.709  -3.776  1.00 92.75           C  
ATOM   2435  CB  TYR A 304       6.958  11.622  -4.477  1.00 92.75           C  
ATOM   2436  O   TYR A 304       9.060  14.217  -4.526  1.00 92.75           O  
ATOM   2437  CG  TYR A 304       6.793  10.111  -4.441  1.00 92.75           C  
ATOM   2438  CD1 TYR A 304       7.909   9.248  -4.371  1.00 92.75           C  
ATOM   2439  CD2 TYR A 304       5.498   9.563  -4.478  1.00 92.75           C  
ATOM   2440  CE1 TYR A 304       7.722   7.855  -4.313  1.00 92.75           C  
ATOM   2441  CE2 TYR A 304       5.307   8.172  -4.406  1.00 92.75           C  
ATOM   2442  OH  TYR A 304       6.223   5.975  -4.216  1.00 92.75           O  
ATOM   2443  CZ  TYR A 304       6.419   7.315  -4.304  1.00 92.75           C  
ATOM   2444  N   ALA A 305       7.458  14.468  -2.992  1.00 92.31           N  
ATOM   2445  CA  ALA A 305       7.543  15.932  -2.954  1.00 92.31           C  
ATOM   2446  C   ALA A 305       8.936  16.440  -2.560  1.00 92.31           C  
ATOM   2447  CB  ALA A 305       6.442  16.469  -2.034  1.00 92.31           C  
ATOM   2448  O   ALA A 305       9.475  17.348  -3.207  1.00 92.31           O  
ATOM   2449  N   PHE A 306       9.563  15.824  -1.559  1.00 90.60           N  
ATOM   2450  CA  PHE A 306      10.894  16.223  -1.110  1.00 90.60           C  
ATOM   2451  C   PHE A 306      11.990  15.845  -2.110  1.00 90.60           C  
ATOM   2452  CB  PHE A 306      11.161  15.645   0.285  1.00 90.60           C  
ATOM   2453  O   PHE A 306      12.856  16.669  -2.425  1.00 90.60           O  
ATOM   2454  CG  PHE A 306      10.390  16.370   1.372  1.00 90.60           C  
ATOM   2455  CD1 PHE A 306      10.709  17.707   1.680  1.00 90.60           C  
ATOM   2456  CD2 PHE A 306       9.353  15.729   2.074  1.00 90.60           C  
ATOM   2457  CE1 PHE A 306       9.976  18.403   2.657  1.00 90.60           C  
ATOM   2458  CE2 PHE A 306       8.603  16.431   3.033  1.00 90.60           C  
ATOM   2459  CZ  PHE A 306       8.915  17.770   3.324  1.00 90.60           C  
ATOM   2460  N   PHE A 307      11.953  14.636  -2.673  1.00 88.19           N  
ATOM   2461  CA  PHE A 307      13.101  14.108  -3.414  1.00 88.19           C  
ATOM   2462  C   PHE A 307      12.943  14.071  -4.938  1.00 88.19           C  
ATOM   2463  CB  PHE A 307      13.493  12.749  -2.841  1.00 88.19           C  
ATOM   2464  O   PHE A 307      13.962  14.017  -5.629  1.00 88.19           O  
ATOM   2465  CG  PHE A 307      13.882  12.781  -1.377  1.00 88.19           C  
ATOM   2466  CD1 PHE A 307      15.120  13.326  -0.990  1.00 88.19           C  
ATOM   2467  CD2 PHE A 307      13.001  12.299  -0.396  1.00 88.19           C  
ATOM   2468  CE1 PHE A 307      15.457  13.409   0.373  1.00 88.19           C  
ATOM   2469  CE2 PHE A 307      13.326  12.396   0.965  1.00 88.19           C  
ATOM   2470  CZ  PHE A 307      14.554  12.957   1.350  1.00 88.19           C  
ATOM   2471  N   TYR A 308      11.727  14.157  -5.486  1.00 84.69           N  
ATOM   2472  CA  TYR A 308      11.490  14.159  -6.932  1.00 84.69           C  
ATOM   2473  C   TYR A 308      11.170  15.561  -7.479  1.00 84.69           C  
ATOM   2474  CB  TYR A 308      10.419  13.124  -7.311  1.00 84.69           C  
ATOM   2475  O   TYR A 308      10.061  16.069  -7.304  1.00 84.69           O  
ATOM   2476  CG  TYR A 308      10.808  11.654  -7.204  1.00 84.69           C  
ATOM   2477  CD1 TYR A 308      12.151  11.222  -7.305  1.00 84.69           C  
ATOM   2478  CD2 TYR A 308       9.789  10.692  -7.057  1.00 84.69           C  
ATOM   2479  CE1 TYR A 308      12.466   9.853  -7.251  1.00 84.69           C  
ATOM   2480  CE2 TYR A 308      10.103   9.321  -7.006  1.00 84.69           C  
ATOM   2481  OH  TYR A 308      11.746   7.577  -7.006  1.00 84.69           O  
ATOM   2482  CZ  TYR A 308      11.443   8.897  -7.094  1.00 84.69           C  
ATOM   2483  N   PRO A 309      12.099  16.187  -8.239  1.00 87.06           N  
ATOM   2484  CA  PRO A 309      11.836  17.464  -8.906  1.00 87.06           C  
ATOM   2485  C   PRO A 309      10.652  17.397  -9.875  1.00 87.06           C  
ATOM   2486  CB  PRO A 309      13.127  17.820  -9.654  1.00 87.06           C  
ATOM   2487  O   PRO A 309       9.840  18.319  -9.928  1.00 87.06           O  
ATOM   2488  CG  PRO A 309      14.211  17.057  -8.898  1.00 87.06           C  
ATOM   2489  CD  PRO A 309      13.487  15.793  -8.451  1.00 87.06           C  
ATOM   2490  N   TRP A 310      10.521  16.279 -10.598  1.00 86.53           N  
ATOM   2491  CA  TRP A 310       9.418  16.068 -11.532  1.00 86.53           C  
ATOM   2492  C   TRP A 310       8.063  16.092 -10.817  1.00 86.53           C  
ATOM   2493  CB  TRP A 310       9.632  14.753 -12.297  1.00 86.53           C  
ATOM   2494  O   TRP A 310       7.112  16.655 -11.354  1.00 86.53           O  
ATOM   2495  CG  TRP A 310       9.514  13.489 -11.497  1.00 86.53           C  
ATOM   2496  CD1 TRP A 310      10.537  12.738 -11.025  1.00 86.53           C  
ATOM   2497  CD2 TRP A 310       8.292  12.806 -11.067  1.00 86.53           C  
ATOM   2498  CE2 TRP A 310       8.658  11.647 -10.324  1.00 86.53           C  
ATOM   2499  CE3 TRP A 310       6.910  13.063 -11.212  1.00 86.53           C  
ATOM   2500  NE1 TRP A 310      10.034  11.639 -10.353  1.00 86.53           N  
ATOM   2501  CH2 TRP A 310       6.347  11.083  -9.895  1.00 86.53           C  
ATOM   2502  CZ2 TRP A 310       7.712  10.791  -9.747  1.00 86.53           C  
ATOM   2503  CZ3 TRP A 310       5.951  12.215 -10.627  1.00 86.53           C  
ATOM   2504  N   PHE A 311       7.987  15.547  -9.597  1.00 90.00           N  
ATOM   2505  CA  PHE A 311       6.750  15.489  -8.823  1.00 90.00           C  
ATOM   2506  C   PHE A 311       6.353  16.878  -8.327  1.00 90.00           C  
ATOM   2507  CB  PHE A 311       6.899  14.492  -7.672  1.00 90.00           C  
ATOM   2508  O   PHE A 311       5.206  17.279  -8.484  1.00 90.00           O  
ATOM   2509  CG  PHE A 311       5.609  14.280  -6.908  1.00 90.00           C  
ATOM   2510  CD1 PHE A 311       5.418  14.890  -5.659  1.00 90.00           C  
ATOM   2511  CD2 PHE A 311       4.576  13.500  -7.454  1.00 90.00           C  
ATOM   2512  CE1 PHE A 311       4.242  14.675  -4.921  1.00 90.00           C  
ATOM   2513  CE2 PHE A 311       3.381  13.322  -6.740  1.00 90.00           C  
ATOM   2514  CZ  PHE A 311       3.222  13.880  -5.462  1.00 90.00           C  
ATOM   2515  N   ARG A 312       7.313  17.683  -7.849  1.00 91.01           N  
ATOM   2516  CA  ARG A 312       7.053  19.093  -7.505  1.00 91.01           C  
ATOM   2517  C   ARG A 312       6.552  19.902  -8.697  1.00 91.01           C  
ATOM   2518  CB  ARG A 312       8.313  19.763  -6.955  1.00 91.01           C  
ATOM   2519  O   ARG A 312       5.655  20.728  -8.544  1.00 91.01           O  
ATOM   2520  CG  ARG A 312       8.710  19.205  -5.588  1.00 91.01           C  
ATOM   2521  CD  ARG A 312       9.784  20.093  -4.953  1.00 91.01           C  
ATOM   2522  NE  ARG A 312      11.063  20.040  -5.690  1.00 91.01           N  
ATOM   2523  NH1 ARG A 312      11.884  18.197  -4.608  1.00 91.01           N  
ATOM   2524  NH2 ARG A 312      13.196  19.335  -6.024  1.00 91.01           N  
ATOM   2525  CZ  ARG A 312      12.039  19.188  -5.442  1.00 91.01           C  
ATOM   2526  N   LYS A 313       7.124  19.685  -9.883  1.00 89.85           N  
ATOM   2527  CA  LYS A 313       6.691  20.381 -11.099  1.00 89.85           C  
ATOM   2528  C   LYS A 313       5.293  19.939 -11.534  1.00 89.85           C  
ATOM   2529  CB  LYS A 313       7.754  20.214 -12.187  1.00 89.85           C  
ATOM   2530  O   LYS A 313       4.471  20.798 -11.836  1.00 89.85           O  
ATOM   2531  CG  LYS A 313       7.438  21.086 -13.411  1.00 89.85           C  
ATOM   2532  CD  LYS A 313       8.687  21.225 -14.283  1.00 89.85           C  
ATOM   2533  CE  LYS A 313       8.381  22.003 -15.564  1.00 89.85           C  
ATOM   2534  NZ  LYS A 313       9.607  22.168 -16.380  1.00 89.85           N  
ATOM   2535  N   ALA A 314       5.003  18.639 -11.488  1.00 90.44           N  
ATOM   2536  CA  ALA A 314       3.668  18.104 -11.742  1.00 90.44           C  
ATOM   2537  C   ALA A 314       2.634  18.670 -10.752  1.00 90.44           C  
ATOM   2538  CB  ALA A 314       3.740  16.575 -11.682  1.00 90.44           C  
ATOM   2539  O   ALA A 314       1.590  19.164 -11.175  1.00 90.44           O  
ATOM   2540  N   LEU A 315       2.969  18.707  -9.458  1.00 91.50           N  
ATOM   2541  CA  LEU A 315       2.142  19.304  -8.410  1.00 91.50           C  
ATOM   2542  C   LEU A 315       1.828  20.775  -8.700  1.00 91.50           C  
ATOM   2543  CB  LEU A 315       2.844  19.117  -7.053  1.00 91.50           C  
ATOM   2544  O   LEU A 315       0.662  21.154  -8.728  1.00 91.50           O  
ATOM   2545  CG  LEU A 315       2.065  19.704  -5.862  1.00 91.50           C  
ATOM   2546  CD1 LEU A 315       0.709  19.027  -5.698  1.00 91.50           C  
ATOM   2547  CD2 LEU A 315       2.869  19.502  -4.580  1.00 91.50           C  
ATOM   2548  N   LYS A 316       2.845  21.597  -8.999  1.00 92.02           N  
ATOM   2549  CA  LYS A 316       2.638  23.000  -9.400  1.00 92.02           C  
ATOM   2550  C   LYS A 316       1.721  23.099 -10.622  1.00 92.02           C  
ATOM   2551  CB  LYS A 316       3.985  23.686  -9.685  1.00 92.02           C  
ATOM   2552  O   LYS A 316       0.816  23.924 -10.644  1.00 92.02           O  
ATOM   2553  CG  LYS A 316       4.805  23.994  -8.421  1.00 92.02           C  
ATOM   2554  CD  LYS A 316       6.160  24.609  -8.810  1.00 92.02           C  
ATOM   2555  CE  LYS A 316       7.042  24.878  -7.583  1.00 92.02           C  
ATOM   2556  NZ  LYS A 316       8.344  25.495  -7.966  1.00 92.02           N  
ATOM   2557  N   MET A 317       1.927  22.265 -11.641  1.00 91.05           N  
ATOM   2558  CA  MET A 317       1.088  22.285 -12.844  1.00 91.05           C  
ATOM   2559  C   MET A 317      -0.375  21.937 -12.560  1.00 91.05           C  
ATOM   2560  CB  MET A 317       1.647  21.337 -13.910  1.00 91.05           C  
ATOM   2561  O   MET A 317      -1.252  22.544 -13.170  1.00 91.05           O  
ATOM   2562  CG  MET A 317       2.917  21.902 -14.552  1.00 91.05           C  
ATOM   2563  SD  MET A 317       3.606  20.880 -15.879  1.00 91.05           S  
ATOM   2564  CE  MET A 317       2.318  21.100 -17.143  1.00 91.05           C  
ATOM   2565  N   MET A 318      -0.640  21.005 -11.644  1.00 90.50           N  
ATOM   2566  CA  MET A 318      -2.001  20.673 -11.218  1.00 90.50           C  
ATOM   2567  C   MET A 318      -2.635  21.811 -10.417  1.00 90.50           C  
ATOM   2568  CB  MET A 318      -1.999  19.366 -10.417  1.00 90.50           C  
ATOM   2569  O   MET A 318      -3.735  22.238 -10.752  1.00 90.50           O  
ATOM   2570  CG  MET A 318      -1.792  18.174 -11.355  1.00 90.50           C  
ATOM   2571  SD  MET A 318      -1.840  16.557 -10.550  1.00 90.50           S  
ATOM   2572  CE  MET A 318      -0.232  16.591  -9.742  1.00 90.50           C  
ATOM   2573  N   LEU A 319      -1.915  22.365  -9.435  1.00 90.08           N  
ATOM   2574  CA  LEU A 319      -2.407  23.472  -8.604  1.00 90.08           C  
ATOM   2575  C   LEU A 319      -2.746  24.724  -9.425  1.00 90.08           C  
ATOM   2576  CB  LEU A 319      -1.354  23.809  -7.533  1.00 90.08           C  
ATOM   2577  O   LEU A 319      -3.738  25.388  -9.152  1.00 90.08           O  
ATOM   2578  CG  LEU A 319      -1.182  22.742  -6.437  1.00 90.08           C  
ATOM   2579  CD1 LEU A 319       0.000  23.125  -5.546  1.00 90.08           C  
ATOM   2580  CD2 LEU A 319      -2.425  22.601  -5.559  1.00 90.08           C  
ATOM   2581  N   PHE A 320      -1.958  25.031 -10.458  1.00 91.98           N  
ATOM   2582  CA  PHE A 320      -2.207  26.171 -11.348  1.00 91.98           C  
ATOM   2583  C   PHE A 320      -3.132  25.846 -12.534  1.00 91.98           C  
ATOM   2584  CB  PHE A 320      -0.865  26.769 -11.806  1.00 91.98           C  
ATOM   2585  O   PHE A 320      -3.200  26.633 -13.476  1.00 91.98           O  
ATOM   2586  CG  PHE A 320      -0.057  27.413 -10.696  1.00 91.98           C  
ATOM   2587  CD1 PHE A 320      -0.580  28.522 -10.006  1.00 91.98           C  
ATOM   2588  CD2 PHE A 320       1.219  26.927 -10.356  1.00 91.98           C  
ATOM   2589  CE1 PHE A 320       0.153  29.115  -8.964  1.00 91.98           C  
ATOM   2590  CE2 PHE A 320       1.941  27.499  -9.296  1.00 91.98           C  
ATOM   2591  CZ  PHE A 320       1.406  28.596  -8.599  1.00 91.98           C  
ATOM   2592  N   GLY A 321      -3.771  24.670 -12.567  1.00 89.21           N  
ATOM   2593  CA  GLY A 321      -4.650  24.259 -13.671  1.00 89.21           C  
ATOM   2594  C   GLY A 321      -3.950  24.112 -15.031  1.00 89.21           C  
ATOM   2595  O   GLY A 321      -4.602  23.892 -16.050  1.00 89.21           O  
ATOM   2596  N   LYS A 322      -2.612  24.180 -15.081  1.00 88.77           N  
ATOM   2597  CA  LYS A 322      -1.820  24.056 -16.320  1.00 88.77           C  
ATOM   2598  C   LYS A 322      -1.911  22.660 -16.932  1.00 88.77           C  
ATOM   2599  CB  LYS A 322      -0.352  24.434 -16.083  1.00 88.77           C  
ATOM   2600  O   LYS A 322      -1.588  22.483 -18.102  1.00 88.77           O  
ATOM   2601  CG  LYS A 322      -0.191  25.904 -15.677  1.00 88.77           C  
ATOM   2602  CD  LYS A 322       1.289  26.304 -15.618  1.00 88.77           C  
ATOM   2603  CE  LYS A 322       1.380  27.781 -15.217  1.00 88.77           C  
ATOM   2604  NZ  LYS A 322       2.776  28.287 -15.223  1.00 88.77           N  
ATOM   2605  N   ILE A 323      -2.362  21.672 -16.160  1.00 88.87           N  
ATOM   2606  CA  ILE A 323      -2.642  20.326 -16.661  1.00 88.87           C  
ATOM   2607  C   ILE A 323      -3.734  20.321 -17.747  1.00 88.87           C  
ATOM   2608  CB  ILE A 323      -2.956  19.389 -15.475  1.00 88.87           C  
ATOM   2609  O   ILE A 323      -3.661  19.511 -18.666  1.00 88.87           O  
ATOM   2610  CG1 ILE A 323      -2.762  17.929 -15.917  1.00 88.87           C  
ATOM   2611  CG2 ILE A 323      -4.350  19.647 -14.876  1.00 88.87           C  
ATOM   2612  CD1 ILE A 323      -2.771  16.909 -14.775  1.00 88.87           C  
ATOM   2613  N   PHE A 324      -4.668  21.278 -17.722  1.00 88.44           N  
ATOM   2614  CA  PHE A 324      -5.739  21.404 -18.719  1.00 88.44           C  
ATOM   2615  C   PHE A 324      -5.311  22.131 -20.004  1.00 88.44           C  
ATOM   2616  CB  PHE A 324      -6.946  22.093 -18.069  1.00 88.44           C  
ATOM   2617  O   PHE A 324      -6.084  22.213 -20.955  1.00 88.44           O  
ATOM   2618  CG  PHE A 324      -7.474  21.374 -16.843  1.00 88.44           C  
ATOM   2619  CD1 PHE A 324      -8.067  20.104 -16.979  1.00 88.44           C  
ATOM   2620  CD2 PHE A 324      -7.368  21.963 -15.569  1.00 88.44           C  
ATOM   2621  CE1 PHE A 324      -8.544  19.425 -15.845  1.00 88.44           C  
ATOM   2622  CE2 PHE A 324      -7.843  21.282 -14.435  1.00 88.44           C  
ATOM   2623  CZ  PHE A 324      -8.430  20.012 -14.573  1.00 88.44           C  
ATOM   2624  N   GLN A 325      -4.084  22.662 -20.062  1.00 89.15           N  
ATOM   2625  CA  GLN A 325      -3.573  23.312 -21.268  1.00 89.15           C  
ATOM   2626  C   GLN A 325      -3.301  22.288 -22.376  1.00 89.15           C  
ATOM   2627  CB  GLN A 325      -2.315  24.137 -20.958  1.00 89.15           C  
ATOM   2628  O   GLN A 325      -2.907  21.147 -22.117  1.00 89.15           O  
ATOM   2629  CG  GLN A 325      -2.639  25.326 -20.042  1.00 89.15           C  
ATOM   2630  CD  GLN A 325      -1.423  26.176 -19.682  1.00 89.15           C  
ATOM   2631  NE2 GLN A 325      -1.635  27.307 -19.048  1.00 89.15           N  
ATOM   2632  OE1 GLN A 325      -0.272  25.858 -19.935  1.00 89.15           O  
ATOM   2633  N   LYS A 326      -3.461  22.717 -23.632  1.00 87.02           N  
ATOM   2634  CA  LYS A 326      -3.126  21.901 -24.803  1.00 87.02           C  
ATOM   2635  C   LYS A 326      -1.658  21.455 -24.733  1.00 87.02           C  
ATOM   2636  CB  LYS A 326      -3.446  22.691 -26.081  1.00 87.02           C  
ATOM   2637  O   LYS A 326      -0.788  22.229 -24.345  1.00 87.02           O  
ATOM   2638  CG  LYS A 326      -3.438  21.797 -27.328  1.00 87.02           C  
ATOM   2639  CD  LYS A 326      -3.775  22.608 -28.584  1.00 87.02           C  
ATOM   2640  CE  LYS A 326      -3.701  21.704 -29.818  1.00 87.02           C  
ATOM   2641  NZ  LYS A 326      -4.042  22.449 -31.057  1.00 87.02           N  
ATOM   2642  N   ASP A 327      -1.399  20.195 -25.079  1.00 85.89           N  
ATOM   2643  CA  ASP A 327      -0.068  19.564 -25.068  1.00 85.89           C  
ATOM   2644  C   ASP A 327       0.641  19.489 -23.698  1.00 85.89           C  
ATOM   2645  CB  ASP A 327       0.818  20.156 -26.181  1.00 85.89           C  
ATOM   2646  O   ASP A 327       1.810  19.096 -23.626  1.00 85.89           O  
ATOM   2647  CG  ASP A 327       0.224  19.883 -27.562  1.00 85.89           C  
ATOM   2648  OD1 ASP A 327       0.024  18.679 -27.853  1.00 85.89           O  
ATOM   2649  OD2 ASP A 327      -0.039  20.853 -28.307  1.00 85.89           O  
ATOM   2650  N   SER A 328      -0.059  19.756 -22.588  1.00 88.89           N  
ATOM   2651  CA  SER A 328       0.502  19.673 -21.228  1.00 88.89           C  
ATOM   2652  C   SER A 328       1.104  18.294 -20.904  1.00 88.89           C  
ATOM   2653  CB  SER A 328      -0.585  20.029 -20.209  1.00 88.89           C  
ATOM   2654  O   SER A 328       2.111  18.213 -20.200  1.00 88.89           O  
ATOM   2655  OG  SER A 328      -1.598  19.051 -20.288  1.00 88.89           O  
ATOM   2656  N   SER A 329       0.565  17.213 -21.483  1.00 89.17           N  
ATOM   2657  CA  SER A 329       1.073  15.835 -21.346  1.00 89.17           C  
ATOM   2658  C   SER A 329       2.501  15.634 -21.875  1.00 89.17           C  
ATOM   2659  CB  SER A 329       0.134  14.856 -22.061  1.00 89.17           C  
ATOM   2660  O   SER A 329       3.181  14.682 -21.480  1.00 89.17           O  
ATOM   2661  OG  SER A 329       0.051  15.132 -23.454  1.00 89.17           O  
ATOM   2662  N   ARG A 330       2.985  16.525 -22.756  1.00 86.27           N  
ATOM   2663  CA  ARG A 330       4.350  16.517 -23.315  1.00 86.27           C  
ATOM   2664  C   ARG A 330       5.306  17.472 -22.588  1.00 86.27           C  
ATOM   2665  CB  ARG A 330       4.311  16.827 -24.823  1.00 86.27           C  
ATOM   2666  O   ARG A 330       6.457  17.610 -23.006  1.00 86.27           O  
ATOM   2667  CG  ARG A 330       3.482  15.834 -25.652  1.00 86.27           C  
ATOM   2668  CD  ARG A 330       3.628  16.183 -27.140  1.00 86.27           C  
ATOM   2669  NE  ARG A 330       2.760  15.355 -28.003  1.00 86.27           N  
ATOM   2670  NH1 ARG A 330       4.266  14.919 -29.696  1.00 86.27           N  
ATOM   2671  NH2 ARG A 330       2.181  14.162 -29.859  1.00 86.27           N  
ATOM   2672  CZ  ARG A 330       3.076  14.816 -29.172  1.00 86.27           C  
ATOM   2673  N   CYS A 331       4.861  18.139 -21.521  1.00 85.86           N  
ATOM   2674  CA  CYS A 331       5.697  19.070 -20.768  1.00 85.86           C  
ATOM   2675  C   CYS A 331       6.938  18.367 -20.194  1.00 85.86           C  
ATOM   2676  CB  CYS A 331       4.870  19.724 -19.656  1.00 85.86           C  
ATOM   2677  O   CYS A 331       6.852  17.278 -19.625  1.00 85.86           O  
ATOM   2678  SG  CYS A 331       5.815  21.092 -18.918  1.00 85.86           S  
ATOM   2679  N   LYS A 332       8.110  19.003 -20.319  1.00 80.89           N  
ATOM   2680  CA  LYS A 332       9.365  18.462 -19.782  1.00 80.89           C  
ATOM   2681  C   LYS A 332       9.429  18.681 -18.270  1.00 80.89           C  
ATOM   2682  CB  LYS A 332      10.580  19.061 -20.506  1.00 80.89           C  
ATOM   2683  O   LYS A 332       9.668  19.802 -17.815  1.00 80.89           O  
ATOM   2684  CG  LYS A 332      10.673  18.613 -21.976  1.00 80.89           C  
ATOM   2685  CD  LYS A 332      11.959  19.154 -22.615  1.00 80.89           C  
ATOM   2686  CE  LYS A 332      12.104  18.787 -24.095  1.00 80.89           C  
ATOM   2687  NZ  LYS A 332      13.299  19.433 -24.704  1.00 80.89           N  
ATOM   2688  N   LEU A 333       9.281  17.614 -17.491  1.00 81.06           N  
ATOM   2689  CA  LEU A 333       9.283  17.671 -16.026  1.00 81.06           C  
ATOM   2690  C   LEU A 333      10.685  17.652 -15.399  1.00 81.06           C  
ATOM   2691  CB  LEU A 333       8.436  16.527 -15.465  1.00 81.06           C  
ATOM   2692  O   LEU A 333      10.866  18.154 -14.296  1.00 81.06           O  
ATOM   2693  CG  LEU A 333       6.924  16.635 -15.724  1.00 81.06           C  
ATOM   2694  CD1 LEU A 333       6.301  15.368 -15.162  1.00 81.06           C  
ATOM   2695  CD2 LEU A 333       6.281  17.833 -15.022  1.00 81.06           C  
ATOM   2696  N   PHE A 334      11.685  17.105 -16.096  1.00 74.64           N  
ATOM   2697  CA  PHE A 334      13.045  16.934 -15.557  1.00 74.64           C  
ATOM   2698  C   PHE A 334      14.009  18.104 -15.835  1.00 74.64           C  
ATOM   2699  CB  PHE A 334      13.636  15.611 -16.067  1.00 74.64           C  
ATOM   2700  O   PHE A 334      15.165  18.037 -15.420  1.00 74.64           O  
ATOM   2701  CG  PHE A 334      12.862  14.371 -15.664  1.00 74.64           C  
ATOM   2702  CD1 PHE A 334      13.027  13.797 -14.392  1.00 74.64           C  
ATOM   2703  CD2 PHE A 334      11.983  13.772 -16.575  1.00 74.64           C  
ATOM   2704  CE1 PHE A 334      12.324  12.624 -14.057  1.00 74.64           C  
ATOM   2705  CE2 PHE A 334      11.267  12.611 -16.242  1.00 74.64           C  
ATOM   2706  CZ  PHE A 334      11.442  12.034 -14.977  1.00 74.64           C  
ATOM   2707  N   LEU A 335      13.579  19.140 -16.567  1.00 59.05           N  
ATOM   2708  CA  LEU A 335      14.401  20.319 -16.863  1.00 59.05           C  
ATOM   2709  C   LEU A 335      14.153  21.420 -15.825  1.00 59.05           C  
ATOM   2710  CB  LEU A 335      14.126  20.843 -18.286  1.00 59.05           C  
ATOM   2711  O   LEU A 335      13.292  22.271 -16.029  1.00 59.05           O  
ATOM   2712  CG  LEU A 335      14.652  19.991 -19.449  1.00 59.05           C  
ATOM   2713  CD1 LEU A 335      14.242  20.674 -20.750  1.00 59.05           C  
ATOM   2714  CD2 LEU A 335      16.175  19.858 -19.471  1.00 59.05           C  
ATOM   2715  N   GLU A 336      14.914  21.384 -14.738  1.00 46.37           N  
ATOM   2716  CA  GLU A 336      15.284  22.564 -13.949  1.00 46.37           C  
ATOM   2717  C   GLU A 336      16.763  22.397 -13.575  1.00 46.37           C  
ATOM   2718  CB  GLU A 336      14.403  22.742 -12.693  1.00 46.37           C  
ATOM   2719  O   GLU A 336      17.094  21.554 -12.744  1.00 46.37           O  
ATOM   2720  CG  GLU A 336      13.081  23.474 -12.990  1.00 46.37           C  
ATOM   2721  CD  GLU A 336      12.187  23.705 -11.757  1.00 46.37           C  
ATOM   2722  OE1 GLU A 336      11.067  24.237 -11.955  1.00 46.37           O  
ATOM   2723  OE2 GLU A 336      12.547  23.267 -10.639  1.00 46.37           O  
ATOM   2724  N   LEU A 337      17.635  23.112 -14.296  1.00 36.66           N  
ATOM   2725  CA  LEU A 337      18.973  23.593 -13.908  1.00 36.66           C  
ATOM   2726  C   LEU A 337      19.557  24.351 -15.116  1.00 36.66           C  
ATOM   2727  CB  LEU A 337      19.907  22.464 -13.410  1.00 36.66           C  
ATOM   2728  O   LEU A 337      20.455  23.873 -15.802  1.00 36.66           O  
ATOM   2729  CG  LEU A 337      19.915  22.321 -11.871  1.00 36.66           C  
ATOM   2730  CD1 LEU A 337      20.364  20.909 -11.489  1.00 36.66           C  
ATOM   2731  CD2 LEU A 337      20.850  23.326 -11.198  1.00 36.66           C  
ATOM   2732  N   SER A 338      18.958  25.500 -15.422  1.00 28.99           N  
ATOM   2733  CA  SER A 338      19.595  26.598 -16.158  1.00 28.99           C  
ATOM   2734  C   SER A 338      18.742  27.853 -15.959  1.00 28.99           C  
ATOM   2735  CB  SER A 338      19.821  26.301 -17.652  1.00 28.99           C  
ATOM   2736  O   SER A 338      17.930  28.217 -16.810  1.00 28.99           O  
ATOM   2737  OG  SER A 338      18.599  26.105 -18.335  1.00 28.99           O  
ATOM   2738  N   SER A 339      18.866  28.446 -14.780  1.00 32.07           N  
ATOM   2739  CA  SER A 339      18.665  29.876 -14.558  1.00 32.07           C  
ATOM   2740  C   SER A 339      19.595  30.269 -13.431  1.00 32.07           C  
ATOM   2741  CB  SER A 339      17.214  30.246 -14.262  1.00 32.07           C  
ATOM   2742  O   SER A 339      19.396  29.683 -12.338  1.00 32.07           O  
ATOM   2743  OG  SER A 339      16.824  29.583 -13.083  1.00 32.07           O  
ATOM   2744  OXT SER A 339      20.519  31.034 -13.750  1.00 32.07           O  
TER    2745      SER A 339                                                      
ENDMDL                                                                          
END                                                                             
