# Supplementary material for: Molecular Mechanisms of Methamphetamine-Induced Addiction via TAAR1 Activation
Source: J Med Chem. 2024 Oct 2;67(20):18593–605. doi: 10.1021/acs.jmedchem.4c01961 (PMC11513891; doi:10.1021/acs.jmedchem.4c01961)
Supplement: Supplementary file 3 — jm4c01961_si_004.xlsx [file jm4c01961_si_004.xlsx]

## Sheet: Sheet1
Table S2
log[METH]	WT			Bril			H63V			F112W			C-8			Bril+F112W			H63V+F112W			F112W+C-8			Bril+F112W+C-8			Bril+H63V+F112W			H63V+F112W+C-8			Bril+H63V+F112W+C-8
-4	91.9878	92.0085	100.429	130.359	107.725	121.19	128.661	120.375	154.65	195.966	204.099	198.598	97.2603	115.047	145.806	168.298	168.433	204.993	193.396	216.626	232.103	186.501	201.589	215.628	200.796	201.318	252.167	187.891	243.663	189.132	194.843	228.247	196.734	264.598	290.579	324.405
-5	51.314	47.0607	77.4297	72.496	76.4036	99.2123	129.962	91.6234	136.623	155.938	165.33	168.826	72.4591	79.6785	106.176	144.508	149.385	192.556	168.228	179.738	157.274	181.788	178.074	143.335	161.589	143.33	236.317	165.107	169.775	147.064	172.576	180.951	142.569	235.012	234.176	234.89
-6	12.6917	18.8128	33.6237	42.7927	42.6644	48.4489	57.2563	49.0464	75.2915	83.0959	85.9441	72.9085	13.7107	45.9445	23.1222	62.9704	85.1743	98.2336	93.0943	103.836	88.3216	82.6468	89.3944	72.8729	83.9115	101.747	107.705	69.478	126.16	118.612	111.926	120.199	100.999	139.285	152.211	151.26
-7	0.694435	-1.6818	3.19191	14.8883	6.80946	20.3927	27.9201	30.0692	29.2258	44.8456	28.8437	24.7914	-2.49811	8.94999	7.39154	46.3306	31.2994	47.7902	42.2683	33.2746	39.9596	19.4061	51.1177	17.8645	28.987	32.7059	60.6295	44.0778	84.0796	54.2966	82.0308	69.8024	76.5272	108.231	148.79	117.672
-8	0.0612837	-1.83592	0.727797	-1.00142	4.27549	6.17126	12.6341	19.5504	11.4095	8.87328	18.0656	7.16219	10.9278	5.48486	5.45769	29.2901	24.5511	49.914	36.4321	32.6974	25.5556	6.83338	20.4748	5.68541	23.0573	31.2818	32.0677	47.323	66.8913	48.8874	59.3348	53.8184	46.9352	92.3184	161.893	101.308
-9	-0.731587	-1.30952	0.19916	-3.29582	0.593882	1.87077	7.42733	15.9267	12.7232	6.81485	5.33614	6.72755	0.439621	-2.79651	8.66054	25.4916	20.2004	44.3688	29.5025	25.1869	21.8488	4.1681	8.87022	5.02037	29.3243	23.5324	28.5164	48.91	59.2122	44.7294	63.735	37.7133	47.1436	84.571	109.397	105.135
-10	-0.836436	-1.16175	-0.703899	-4.73544	0.396293	3.72961	-0.274471	19.3805	9.52968	7.17167	12.2102	3.44493	-0.707033	-1.80195	5.45547	33.3557	16.3161	45.633	38.3456	20.2912	16.7187	6.55821	7.72313	3.60561	21.2933	20.6882	24.7439	33.7938	46.1686	39.1759	44.4304	39.3818	45.4755	83.8213	119.393	98.5704
	0.139175	-2.29634	0.903222	2.29272	1.6107	0.695181	-3.85395	6.31734	11.4433	7.6394	5.60858	8.09482	-0.993162	-3.36402	3.55428	27.1943	11.2509	41.0477	37.6705	23.3188	14.6932	8.08061	4.38004	3.7339	20.3481	22.6004	23.0557	26.3935	51.8594	46.8236	43.5122	46.1332	50.7325	85.2812	109.505	98.2357
Table S3
log[METH]	WT			D103A			I104A			S107A			S108A			V184A			F186A			T194A			F195A			F195W			S198A			F199A			Y200A			W264A			F267A			F268A			I290A
-4	91.9878	92.0085	100.429	2.12297	3.5557	2.23737	2.51367	4.33405	4.7738	-5.19424	-3.61919	-1.40585	40.9229	34.4368	44.0957	48.2206	40.6899	62.0214	2.54921	4.16212	4.31771	51.2585	49.9808	54.3313	178.087	196.772	184.495	-8.09736	-6.1564	-2.28008	96.1474	100.033	115.816	1.96572	4.27638	6.50062	305.034	250.285	296.61	15.9807	13.2253	7.53726	13.7512	11.8592	17.4971	61.1924	61.0515	65.4535	27.0719
-5	51.314	47.0607	77.4297	2.59481	0.675658	1.56787	-3.20793	1.74944	4.73378	-8.97774	-8.81958	-1.04948	10.1643	9.60158	12.7174	23.4785	23.9846	45.7126	0.518163	0.427876	5.67137	30.2969	28.5503	34.0883	173.408	171.876	183.516	-10.8804	-9.86706	-4.08296	39.4031	50.7132	73.452	-4.90832	-1.52836	4.58699	296.847	214.786	278.806	-0.944096	11.9801	4.61961	13.8172	9.29034	12.7961	24.7801	25.5157	38.1365	32.4801
-6	12.6917	18.8128	33.6237	1.59443	0.170286	1.37395	1.6099	3.36679	2.16372	-1.30253	0.51602	6.17717	-1.79167	-1.05002	2.3222	2.48952	2.62446	16.3406	8.98686	5.93626	5.60086	5.21568	14.9774	20.9244	139.099	109.491	121.364	-13.1433	-6.66942	-0.739415	-0.540135	15.6416	33.319	0.708941	2.86349	4.62184	265.382	164.643	165.73	3.77258	1.1274	2.25397	6.14952	5.3358	8.41468	-1.64173	1.02197	5.39197	8.79906
-7	0.694435	-1.6818	3.19191	0.17442	0.310358	-0.408833	-5.4528	2.64027	6.21588	-10.0595	-9.24243	-3.18539	-0.207661	-2.63089	-1.90693	1.48967	-1.21612	0.581223	-5.329	-2.67549	3.22424	2.65641	0.326228	2.85057	71.104	4.98754	11.9411	-12.284	-9.05265	-1.71923	-1.60964	-0.418178	2.45326	-5.47407	-2.58183	2.99221	70.5179	63.9312	103.139	0.648824	0.755441	2.00207	0.181934	-1.0596	5.27359	0.337687	-1.9959	-1.34119	3.66751
-8	0.0612837	-1.83592	0.727797	-0.156716	0.980878	1.7498	5.57145	-0.727603	3.9156	-3.67243	-1.72891	2.60072	-3.55224	-2.50074	-0.747279	-0.538311	-4.1879	-0.0759088	1.61278	-1.44689	2.52327	-2.50674	-2.70044	2.42543	8.95298	-3.84289	5.1122	-13.1537	-8.8065	0.974475	-4.42288	-3.40243	-0.942922	0.542206	3.70016	6.04724	28.2077	29.0579	46.8196	1.49248	-2.65004	5.91779	6.93723	2.89895	7.75557	-3.17588	-3.83617	0.0565758	1.78594
-9	-0.731587	-1.30952	0.19916	1.4883	0.235324	-0.367502	-6.65561	1.63143	7.5291	-6.61202	-6.84362	-0.574448	-0.249294	-3.34515	-0.841382	-0.00447998	-2.33304	-0.896802	-5.34502	1.59524	2.36389	-2.96088	-2.77952	-0.609129	-9.13371	-9.12916	-0.116382	-11.3128	-10.3339	-2.70668	-1.27547	-2.97058	-1.93688	-6.96072	-3.33141	3.8199	14.5537	8.25232	37.6258	2.25284	-1.08115	4.38114	-2.96831	-2.7296	6.51698	-2.20544	-3.67939	-1.81314	0.509779
-10	-0.836436	-1.16175	-0.703899	-0.894542	1.4181	1.18426	-1.0696	-1.37421	3.0377	-6.69097	-7.24773	-2.61403	-3.31697	-3.31648	0.508829	-0.78324	-4.28136	0.723784	6.77249	-0.820174	2.50838	-2.27232	-4.06155	-0.0690409	-11.149	-5.16116	-2.02652	-11.1298	-10.3666	-2.80784	-2.62937	-1.31894	-0.397175	1.36989	2.39507	6.28684	10.8768	22.5225	37.6025	-0.492415	-2.7038	4.02679	3.79484	0.544194	4.61327	-1.33852	-3.73117	-1.45973	0.87501
	0.139175	-2.29634	0.903222	-0.498772	-1.96534	1.20794	-5.93316	-1.29874	4.78768	-8.27783	-7.4321	-2.34282	-3.01746	-2.28128	-0.0393972	0.466649	-2.59061	-3.84149	-6.41221	-1.66548	4.25865	-3.2266	-3.85303	-1.22546	-10.3177	-6.62417	-3.12132	-11.7575	-8.91998	-3.61436	-0.764309	-3.84207	-1.45904	-4.92053	0.443305	7.23115	16.661	9.48691	43.2712	-4.33838	-3.00899	2.21141	-2.41743	-0.551216	3.6982	-1.28925	-0.908359	-3.01361	0.0939305
log[PEA]	WT			D103A			I104A			S107A			S108A			V184A			F186A			T194A			F195A			F195W			S198A			F199A			Y200A			W264A			F267A			F268A			I290A
-3	109.624	107.925	105.301	-2.21525	-7.32017	-2.12603	-7.79277	-11.0451	-4.34931	9.63953	3.85955	19.4739	63.7008	59.1289	49.0878	128.298	97.0373	139.088	-4.10702	-9.87388	-3.24133	37.8016	34.2612	41.7212	206.001	138.892	174.883	-3.82445	-2.94059	-2.70259	75.9658	110.562	74.8242	2.67157	-2.75936	6.51393	205.209	156.918	262.497	14.7364	0.690719	5.05324	-2.36144	-6.89116	-4.16149	134.638	99.2623	105.398	99.6559
-4	103.275	98.0426	89.1735	-1.48301	-9.60048	-0.725154	-7.00869	-10.9477	-5.89628	7.18337	1.65827	12.712	68.834	53.8707	27.0656	106.617	86.4987	132.682	-7.51056	-10.865	-4.83095	30.4111	28.8955	29.4923	203.22	117.021	146.522	-5.42616	-6.25631	-4.39338	63.808	55.4104	51.8328	-0.773645	-5.96403	1.422	202.965	144.068	224.226	6.94963	-0.821444	1.23204	-8.03071	-10.0307	-4.06463	116.221	80.5019	100.462	81.8777
-5	61.5871	79.5109	67.1602	-3.12333	-8.01651	-3.53381	-5.58841	-11.3597	-4.51704	2.0319	-5.12676	5.69798	31.9615	32.2643	35.0268	97.356	69.483	113.554	-8.29656	-10.4299	-3.71115	31.9368	35.0685	41.4542	115.481	91.7071	116.545	-3.40875	-4.84355	-0.132272	37.2575	48.4276	56.9893	0.552806	-4.42118	2.27143	132.775	139.413	198.181	1.47463	-2.36741	0.954993	-4.65153	-7.84837	-4.8417	109.154	61.9681	98.1113	56.4414
-6	45.5215	46.0755	18.5037	-1.92793	-8.85805	-1.46904	-8.04559	-11.619	-5.0226	-1.91407	-6.74813	-0.749914	15.799	-0.622897	2.66473	45.2752	30.9184	53.7293	-7.98941	-11.4527	-4.95166	12.4971	23.4365	2.49598	91.1872	46.3123	85.4587	-7.98299	-5.05783	-5.09677	11.6766	19.8731	23.5062	-2.01688	-7.01269	0.0796428	126.253	95.0338	190.609	-0.262895	-8.23352	0.968039	-8.28997	-11.1948	-4.60078	70.0056	44.6812	59.1369	47.2736
-7	15.2914	17.1955	7.67933	-2.20972	-8.0148	-1.8498	-7.70771	-11.3523	-4.56079	6.27323	-2.46955	3.92637	3.57545	-8.84161	-1.92738	39.0239	23.8068	23.8625	-8.64055	-9.90752	-4.04198	6.30558	11.623	-2.48086	26.1557	16.1327	52.2222	-7.17893	-4.27409	-4.89048	6.2398	11.908	1.47296	0.808134	-3.92871	-2.02838	84.5891	88.7655	126.607	1.97923	-3.46502	3.00396	-5.16683	-7.72278	-3.94072	6.81657	8.42663	16.569	11.2164
-8	-4.8923	-2.48726	-1.9733	-4.02994	-9.52358	-2.71714	-7.67957	-10.9562	-5.15812	-3.33639	-8.31344	-1.06553	0.865156	-10.5891	-4.23603	11.1003	5.07798	17.0858	-8.76512	-10.7702	-5.0074	3.84368	-3.66907	-5.02101	-1.60873	-6.37818	-2.13577	-8.70355	-7.7886	-5.0172	3.86397	-7.89685	-4.06515	-1.29493	-4.96779	2.16774	60.7337	42.2153	44.1129	-1.78427	-7.4012	3.30224	-8.24044	-10.0933	-4.44065	-2.91311	-4.59331	-0.935648	7.1829
-9	-7.8281	-5.17813	-4.13344	-2.63249	-8.1793	-2.93337	-6.31012	-10.5894	-4.66488	1.22434	-7.08178	-1.50876	-4.07267	-10.2263	-3.16823	7.38115	-0.107683	5.29939	-8.52017	-10.1207	-4.55912	4.89459	-6.55887	-4.16796	-3.65423	-10.7876	-4.34288	-7.83269	-9.76463	-5.46148	-4.12126	-7.40416	-4.30319	1.62515	-3.03166	4.93725	26.457	36.7259	30.1698	-3.53377	-4.57477	1.90399	-7.75845	-6.67136	-4.45575	-5.12865	-8.70516	-2.70445	5.18665
	-7.8146	-8.22934	-3.88862	-2.60903	-4.89037	-1.55326	-4.16062	-11.0716	-4.67767	-5.65263	-9.03225	1.2729	-2.77257	-10.8156	-4.14824	1.42424	-5.61249	4.66895	-6.54426	-10.6938	-4.94965	13.2865	-9.54674	-4.87265	-4.46363	-9.27891	-5.69835	-8.47092	-10.9716	-5.0201	17.141	-9.91992	-3.75262	-2.36147	-4.78486	1.92524	14.7459	16.9104	21.8802	0.97343	-7.36432	0.44085	-8.57692	-10.0354	-4.3865	-5.94286	-9.06524	-2.80879	1.27742
Table S4
total energy							S107 energy
S-METH	R-METH	S-AMPH	R-AMPH	S-MDA	R-MDA		S-METH	R-METH	S-AMPH	R-AMPH	S-MDA	R-MDA
-17.63	-15.71	-22.72	-10.68	-20.17	-21.48		0.42	2.51	-1.98	0.32	-6.23	2.4
-19.67	-20.48	-18.43	-9.44	-19.9	-18.43		-3.35	3.82	0.27	1.27	-2.54	3.52
-19.55	-13.54	-18.65	-12.05	-15.39	-19.95		0.33	5.42	-2.99	0.76	-13.24	-0.27
-22.74	-17.5	-16.4	-20.79	-21.91	-15.38		-7	-5.07	-2.55	0.78	-7.12	-5.44
-20.74	-22.21	-13.6	-15.65	-22.39	-18.78		-1.59	0.23	-1.54	-1.13	0.61	1.74
-18.15	-18.74	-18.77	-14.91	-21.58	-17.25		-3.82	-4.19	1.11	-0.41	-3.02	-4.68
-20.01	-18.89	-19.84	-12.07	-15.59	-20.58		0.7	2.85	2.52	0.69	-4.85	1.85
-16.36	-19.82	-15.23	-17.72	-17.54	-17.79		-6.11	6.75	-4.38	-0.01	-8.99	-4.49
-19.07	-19.74	-17.16	-17.33	-18.31	-17.93		-3.61	-1.3	-1.35	1.38	2.69	0.85
-19.63	-14.94	-21.18	-20.02	-18.38	-15.04		-2.48	1.57	-5.08	0.22	-4.18	1.96
-20.58	-16.5	-18.68	-18.95	-18.64	-18.22		2.5	-0.55	-5.19	0.34	-2.19	-0.46
-19.92	-22.25	-18.48	-14.26	-20.19	-16.89		-1.7	-1.64	0.96	0.39	-10.37	-2.44
-22.65	-16.12	-18.36	-13.66	-17.23	-20.59		-4.05	-1.07	-3.24	0.1	-9.11	-5.82
-16.28	-19.23	-16.73	-13.2	-16.83	-16.72		1.65	3.37	1.82	1.09	-8.3	2.09
-18.63	-21.37	-18	-14.65	-16.76	-19.6		-3.25	-1.65	-1.27	0.97	-0.71	-0.77
-17.04	-19.6	-17.23	-22.56	-20.16	-20.62		-7.43	1.28	-5.51	0.85	-8.66	-4.12
-20.65	-14.57	-17.37	-22.01	-21.98	-20.48		-1.47	1.64	-3.93	0.76	-8.81	0.08
-21.21	-17.28	-18.34	-14.8	-22.9	-18.88		-2.04	4.21	-0.28	0.18	2.24	-0.02
-15.05	-19.83	-19.42	-13.16	-23.11	-15.21		0.66	1.27	-6.01	-0.17	-13.1	-4.11
-22.51	-19.48	-18.91	-15.46	-19.2	-18.8		-0.31	-3.9	-1.1	0.75	-10.39	3.2
-11.1	-17.63	-16.3	-13.53	-22.31	-18.55		-5.02	0.6	-2.56	-0.65	-4.15	0.37
-17.91	-12.92	-18.48	-16.33	-18.38	-20.52		-0.65	-1.1	-2.08	-1.82	5.62	-0.55
-19.28	-15.08	-18.9	-18.41	-18.52	-19.8		-2.67	-4.32	0.17	-0.43	-6.69	2.85
-24.45	-18.67	-17.91	-12.74	-19.24	-17.86		-0.99	-1.86	-3.35	0.44	-2.27	-1.79
-22.88	-19.3	-18.32	-12.99	-16.33	-16.44		-2.33	-1.54	-4.51	0.74	-9.12	-4.53
-23.65	-13.26	-19.28	-15.32	-13.74	-11.39		-1	-2.25	-0.92	0.24	2.23	2.63
-19.52	-20.35	-19.6	-11.44	-22.08	-15.05		3.49	5.76	5.4	0.56	1.47	1.13
-15.44	-14.95	-16.01	-19.46	-20.12	-20.54		-2.61	2.16	0.1	0.37	-1.14	-2.92
-22.67	-17.64	-15.99	-17.68	-24.01	-19.35		-0.69	-0.16	-1.42	1.28	2.01	0.09
-21.96	-17.48	-18.05	-15.81	-21.57	-16.45		-2.49	1.4	-3.36	-0.66	-1.26	0.53
[truncated: 8 more columns]
